# Supplementary material for: RIPCAL: a tool for alignment-based analysis of repeat-induced point mutations in fungal genomic sequences
Source: BMC Bioinformatics. 2008 Nov 12;9:478. doi: 10.1186/1471-2105-9-478 (PMC2621366; doi:10.1186/1471-2105-9-478)
Supplement: Additional file 1 — Control Data. Compressed (.zip) file containing data relevant to control tests with Neurospora crassa Tad1 and 5S rDNA repeats, containing RIPCAL graphical (.png), tabular text (.txt) and fasta (.fas) alignments of repeat family matches. Also contains files (.png, .txt and .fas) for the MATE repeats from Aspergillus nidulans and Ty1 transposons from Microbotryum violaceum. [file 1471-2105-9-478-S1.zip]

Archive with 11 entries (11 files):
- Supplementary Data_MATE_Emerica_nidulans.gif
- Supplementary Data_MATE_Emericia_nidulans.txt
- Supplementary Data_5S rDNA alpha_Neurospora_crassa.txt
- Supplementary Figure_5S rDNA alpha_Neurospora_crassa.gif
- Supplementary Data_Tad1_Neurospora_crassa.txt
- Supplementary Figure_Tad1_Neurospora_crassa.gif
- Supplementary Data_5S rDNA alignments.fas
- Supplementary Data_Tad1 alignments.fas
- Supplementary Data_MATE alignments.fas
- Supplementary Data_Ty1_copia_Microbotryum_violaceum_Popsetid_55418573.gif
- Supplementary Data_Ty1_copia_Microbotryum_violaceum_Popsetid_55418573.txt
