# Supplementary material for: RIPCAL: a tool for alignment-based analysis of repeat-induced point mutations in fungal genomic sequences
Source: BMC Bioinformatics. 2008 Nov 12;9:478. doi: 10.1186/1471-2105-9-478 (PMC2621366; doi:10.1186/1471-2105-9-478)
Supplement: Additional file 1 — Control Data. Compressed (.zip) file containing data relevant to control tests with Neurospora crassa Tad1 and 5S rDNA repeats, containing RIPCAL graphical (.png), tabular text (.txt) and fasta (.fas) alignments of repeat family matches. Also contains files (.png, .txt and .fas) for the MATE repeats from Aspergillus nidulans and Ty1 transposons from Microbotryum violaceum. [file 1471-2105-9-478-S1.zip › Supplementary Data_MATE_Emericia_nidulans.txt]

Model	Model length	Model A Count	Model C Count	Model G Count	Model T Count	Model GC	Sequence	Seq Length	Seq A Count	Seq C Count	Seq G Count	Seq T Count	Seq GC	Alignment Length	Gaps(Model)	Gaps(Seq)	Mismatches	G->A	A->G	G<->A	C->T	T->C	C<->T	Transitions	G->C	C->G	G<->C	T->A	A->T	T<->A	G->T	T->G	G<->T	C->A	A->C	C<->A	Transversions	CA->TA	TA->CA	CA<->TA	TG->TA	TA->TG	TG<->TA	(CA<->TA)+(TG<->TA)	CC->TC	TC->CC	CC<->TC	GG->GA	GA->GG
gi|45120589|tpg|BK001592.1|/1-6112	6112	1772	1318	1284	1738	0.425719895287958	gi|45120589|tpg|BK001592.1|/1-6112	6112	1772	1318	1284	1738	42.6	7714	0	0	0	0	0	0	0	0	0	0	0	0	0	0	0	0	0	0	0	0	0	0	0	0	0	0	0	0	0	0	0	0	0	0	0
gi|45120589|tpg|BK001592.1|/1-6112	6112	1772	1318	1284	1738	0.425719895287958	gi|45120591|tpg|BK001594.1|/1-6126	6126	1773	1325	1290	1738	42.7	7714	15	1	31	0	2	2	0	4	4	6	0	0	0	1	0	1	4	2	6	1	0	1	8	0	1	1	0	0	0	1	0	0	0	0	0
gi|45120589|tpg|BK001592.1|/1-6112	6112	1772	1318	1284	1738	0.425719895287958	gi|45120590|tpg|BK001593.1|/1-2974	2974	889	626	574	885	40.3	7714	1	3139	3150	1	2	3	0	1	1	4	0	0	0	1	2	3	0	1	1	1	0	1	5	0	0	0	0	0	0	0	0	0	0	0	0
gi|45120589|tpg|BK001592.1|/1-6112	6112	1772	1318	1284	1738	0.425719895287958	gi|45120593|tpg|BK001596.1|/1-6317	6317	2004	1227	1167	1919	37.9	7714	208	3	531	175	1	176	134	2	136	312	0	0	0	1	2	3	1	2	3	0	0	0	6	78	0	78	94	0	94	172	3	0	3	0	1
gi|45120589|tpg|BK001592.1|/1-6112	6112	1772	1318	1284	1738	0.425719895287958	gi|45120592|tpg|BK001595.1|/1-7477	7477	2228	1484	1499	2266	39.9	7714	1366	1	1727	110	7	117	171	13	184	301	7	5	12	3	13	16	13	5	18	4	0	4	50	98	2	100	50	0	50	150	3	1	4	0	0
gi|45120589|tpg|BK001592.1|/1-6112	6112	1772	1318	1284	1738	0.425719895287958	gi|1679600|emb|X78051.1|/1-3596	3596	996	809	809	982	45	7714	785	3301	4100	1	1	2	1	4	5	7	0	1	1	1	2	3	1	2	3	0	0	0	7	0	0	0	0	0	0	0	0	0	0	0	0
[truncated: 16 more columns]
