# Supplementary material for: RIPCAL: a tool for alignment-based analysis of repeat-induced point mutations in fungal genomic sequences
Source: BMC Bioinformatics. 2008 Nov 12;9:478. doi: 10.1186/1471-2105-9-478 (PMC2621366; doi:10.1186/1471-2105-9-478)
Supplement: Additional file 1 — Control Data. Compressed (.zip) file containing data relevant to control tests with Neurospora crassa Tad1 and 5S rDNA repeats, containing RIPCAL graphical (.png), tabular text (.txt) and fasta (.fas) alignments of repeat family matches. Also contains files (.png, .txt and .fas) for the MATE repeats from Aspergillus nidulans and Ty1 transposons from Microbotryum violaceum. [file 1471-2105-9-478-S1.zip › Supplementary Data_5S rDNA alpha_Neurospora_crassa.txt]

Model	Model length	Model A Count	Model C Count	Model G Count	Model T Count	Model GC	Sequence	Seq Length	Seq A Count	Seq C Count	Seq G Count	Seq T Count	Seq GC	Alignment Length	Gaps(Model)	Gaps(Seq)	Mismatches	G->A	A->G	G<->A	C->T	T->C	C<->T	Transitions	G->C	C->G	G<->C	T->A	A->T	T<->A	G->T	T->G	G<->T	C->A	A->C	C<->A	Transversions	CA->TA	TA->CA	CA<->TA	TG->TA	TA->TG	TG<->TA	(CA<->TA)+(TG<->TA)	CC->TC	TC->CC	CC<->TC	GG->GA	GA->GG
	285	66	61	64	94	0.43859649122807	5SrDNA_1_286_NC7.44_174796_175/1-285	285	66	61	64	94	43.9	305	0	0	0	0	0	0	0	0	0	0	0	0	0	0	0	0	0	0	0	0	0	0	0	0	0	0	0	0	0	0	0	0	0	0	0
	285	66	61	64	94	0.43859649122807	5SrDNA_35_214_NC7.57_23663_238/1-179	179	43	44	41	51	47.5	305	0	106	124	1	1	2	4	1	5	7	3	0	3	1	3	4	0	3	3	0	0	0	10	1	0	1	0	0	0	1	1	0	1	0	0
	285	66	61	64	94	0.43859649122807	5SrDNA_72_211_NC7.74_17065_172/1-139	139	30	36	34	39	50.4	305	0	146	152	0	0	0	1	2	3	3	0	0	0	0	0	0	1	1	2	1	0	1	3	0	0	0	0	0	0	0	0	0	0	0	0
	285	66	61	64	94	0.43859649122807	5SrDNA_43_244_NC7.8_145509_145/1-205	205	49	48	42	66	43.9	305	0	80	125	5	3	8	7	9	16	24	1	3	4	5	2	7	4	4	8	1	0	1	20	1	0	1	0	0	0	1	0	1	1	0	0
	285	66	61	64	94	0.43859649122807	5SrDNA_69_197_NC7.17_409290_40/1-128	128	30	33	33	32	51.6	305	0	157	161	0	1	1	1	0	1	2	0	0	0	1	1	2	0	0	0	0	0	0	2	0	0	0	0	0	0	0	1	0	1	0	0
	285	66	61	64	94	0.43859649122807	5SrDNA_72_233_NC7.60_72699_728/1-156	156	32	41	32	51	46.8	305	0	129	147	0	0	0	4	4	8	8	0	0	0	4	1	5	4	0	4	0	0	0	9	0	0	0	0	0	0	0	0	1	1	0	0
	285	66	61	64	94	0.43859649122807	5SrDNA_72_243_NC7.25_431934_43/1-169	169	30	43	35	61	46.2	305	0	116	137	0	1	1	5	8	13	14	0	0	0	0	0	0	4	2	6	1	0	1	7	0	0	0	0	1	1	1	0	0	0	0	0
	285	66	61	64	94	0.43859649122807	5SrDNA_69_236_NC7.1_1103275_11/1-179	179	37	47	38	57	47.5	305	0	106	141	2	2	4	5	10	15	19	0	1	1	7	2	9	3	3	6	0	0	0	16	0	0	0	0	0	0	0	0	2	2	0	0
	285	66	61	64	94	0.43859649122807	5SrDNA_72_153_NC7.54_155906_15/1-78	78	22	23	17	16	51.3	305	0	207	216	2	1	3	1	0	1	4	1	1	2	1	1	2	0	0	0	0	0	0	4	0	0	0	0	1	1	1	1	0	1	1	0
	285	66	61	64	94	0.43859649122807	5SrDNA_70_226_NC7.7_613915_614/1-155	155	34	41	33	47	47.7	305	0	130	150	0	0	0	4	5	9	9	1	0	1	4	2	6	3	1	4	0	0	0	11	1	0	1	0	0	0	1	1	0	1	0	0
	285	66	61	64	94	0.43859649122807	5SrDNA_72_240_NC7.24_425659_42/1-159	159	31	44	33	51	48.4	305	0	126	146	0	0	0	2	8	10	10	0	1	1	3	2	5	4	0	4	0	0	0	10	0	0	0	0	0	0	0	0	2	2	0	0
	285	66	61	64	94	0.43859649122807	5SrDNA_72_206_NC7.2_1245680_12/1-133	133	28	34	36	35	52.6	305	0	152	161	0	1	1	0	1	1	2	0	0	0	1	1	2	2	3	5	0	0	0	7	0	0	0	0	0	0	0	0	0	0	0	0
	285	66	61	64	94	0.43859649122807	5SrDNA_72_243_NC7.12_320720_32/1-176	176	31	46	40	59	48.9	305	0	109	143	0	0	0	6	9	15	15	1	2	3	3	1	4	4	6	10	0	0	0	17	0	0	0	0	0	0	0	0	0	0	0	0
	285	66	61	64	94	0.43859649122807	5SrDNA_73_240_NC7.8_547050_547/1-161	161	30	41	35	55	47.2	305	0	124	144	0	0	0	4	5	9	9	1	1	2	3	2	5	2	2	4	0	0	0	11	0	0	0	0	0	0	0	1	0	1	0	0
	285	66	61	64	94	0.43859649122807	5SrDNA_73_245_NC7.8_189083_189/1-167	167	32	41	37	57	46.7	305	0	118	144	1	0	1	5	6	11	12	0	0	0	3	2	5	3	5	8	1	0	1	14	0	0	0	1	0	1	1	0	0	0	0	0
	285	66	61	64	94	0.43859649122807	5SrDNA_72_210_NC7.16_305735_30/1-141	141	30	36	34	41	49.6	305	0	144	157	1	0	1	2	3	5	6	0	1	1	1	1	2	2	2	4	0	0	0	7	0	1	1	0	0	0	1	0	0	0	0	0
	285	66	61	64	94	0.43859649122807	5SrDNA_72_244_NC7.33_275376_27/1-166	166	30	47	32	57	47.6	305	0	119	142	0	0	0	6	11	17	17	1	0	1	2	2	4	1	0	1	0	0	0	6	0	0	0	0	0	0	0	1	0	1	0	0
	285	66	61	64	94	0.43859649122807	5SrDNA_70_243_NC7.54_101332_10/1-159	159	30	43	33	53	47.8	305	0	126	145	0	1	1	5	7	12	13	0	0	0	1	1	2	4	0	4	0	0	0	6	0	0	0	0	1	1	1	1	0	1	0	0
	285	66	61	64	94	0.43859649122807	5SrDNA_73_237_NC7.73_11974_121/1-167	167	31	43	35	58	46.7	305	0	118	146	0	1	1	8	9	17	18	1	0	1	3	1	4	3	2	5	0	0	0	10	0	0	0	0	1	1	1	0	0	0	0	0
	285	66	61	64	94	0.43859649122807	5SrDNA_59_254_NC7.57_82521_827/1-199	199	40	51	35	73	43.2	305	0	86	126	1	0	1	7	12	19	20	2	0	2	4	5	9	5	3	8	1	0	1	20	0	0	0	0	0	0	0	1	0	1	0	0
	285	66	61	64	94	0.43859649122807	5SrDNA_72_231_NC7.30_144355_14/1-150	150	30	37	37	46	49.3	305	0	135	155	0	0	0	4	3	7	7	0	0	0	1	2	3	4	5	9	1	0	1	13	0	0	0	0	0	0	0	1	0	1	0	0
	285	66	61	64	94	0.43859649122807	5SrDNA_66_239_NC7.64_17436_176/1-166	166	34	43	34	55	46.4	305	0	119	141	0	0	0	5	6	11	11	2	0	2	2	2	4	2	2	4	1	0	1	11	1	0	1	0	0	0	1	1	0	1	0	0
	285	66	61	64	94	0.43859649122807	5SrDNA_69_196_NC7.8_525823_525/1-127	127	32	34	32	29	52	305	0	158	160	0	0	0	0	0	0	0	0	0	0	1	1	2	0	0	0	0	0	0	2	0	0	0	0	0	0	0	0	0	0	0	0
	285	66	61	64	94	0.43859649122807	5SrDNA_69_234_NC7.4_946464_946/1-161	161	32	40	34	55	46	305	0	124	143	0	0	0	4	5	9	9	0	2	2	2	1	3	4	0	4	0	0	0	9	0	0	0	0	0	0	0	0	0	0	0	0
	285	66	61	64	94	0.43859649122807	5SrDNA_41_243_NC7.8_384848_385/1-203	203	48	52	40	63	45.3	305	0	82	123	2	2	4	5	10	15	19	1	2	3	8	3	11	5	2	7	0	0	0	21	2	0	2	0	0	0	2	0	3	3	0	0
	285	66	61	64	94	0.43859649122807	5SrDNA_43_139_NC7.34_361484_36/1-96	96	39	24	15	18	40.6	305	0	189	209	5	1	6	3	0	3	9	1	2	3	4	1	5	2	0	2	0	0	0	10	3	0	3	1	0	1	4	0	0	0	0	0
	285	66	61	64	94	0.43859649122807	5SrDNA_43_240_NC7.24_381808_38/1-210	210	53	47	42	68	42.4	305	0	75	125	4	3	7	8	9	17	24	1	1	2	10	4	14	5	4	9	1	0	1	26	1	0	1	0	0	0	1	0	1	1	0	0
	285	66	61	64	94	0.43859649122807	5SrDNA_66_139_NC7.33_238305_23/1-73	73	23	23	14	13	50.7	305	0	212	217	1	1	2	1	0	1	3	0	0	0	1	1	2	0	0	0	0	0	0	2	1	0	1	1	0	1	2	0	0	0	0	0
	285	66	61	64	94	0.43859649122807	5SrDNA_66_235_NC7.8_494118_494/1-165	165	33	42	39	51	49.1	305	0	120	144	0	1	1	3	6	9	10	0	2	2	2	2	4	4	4	8	0	0	0	14	0	0	0	0	0	0	0	0	1	1	0	0
	285	66	61	64	94	0.43859649122807	5SrDNA_43_244_NC7.36_44529_447/1-206	206	45	50	43	68	45.1	305	0	79	118	3	4	7	5	9	14	21	0	1	1	5	4	9	4	3	7	1	0	1	18	0	0	0	1	0	1	1	0	2	2	0	0
	285	66	61	64	94	0.43859649122807	5SrDNA_66_132_NC7.5_1097388_10/1-66	66	22	19	13	12	48.5	305	0	219	228	1	2	3	2	0	2	5	0	2	2	1	0	1	0	0	0	1	0	1	4	0	0	0	0	0	0	0	0	0	0	0	0
	285	66	61	64	94	0.43859649122807	5SrDNA_62_197_NC7.36_41187_413/1-135	135	35	37	33	30	51.9	305	0	150	156	0	1	1	0	1	1	2	0	0	0	3	1	4	0	0	0	0	0	0	4	0	0	0	0	0	0	0	0	0	0	0	0
	285	66	61	64	94	0.43859649122807	5SrDNA_63_244_NC7.10_54881_550/1-172	172	39	45	32	56	44.8	305	0	113	137	0	0	0	4	6	10	10	1	0	1	6	3	9	3	0	3	1	0	1	14	0	0	0	0	0	0	0	1	0	1	0	0
	285	66	61	64	94	0.43859649122807	5SrDNA_59_196_NC7.57_131439_13/1-137	137	36	36	35	30	51.8	305	0	148	153	0	2	2	0	0	0	2	0	0	0	2	1	3	0	0	0	0	0	0	3	0	0	0	0	0	0	0	0	0	0	0	0
	285	66	61	64	94	0.43859649122807	5SrDNA_61_232_NC7.48_241190_24/1-163	163	37	38	36	52	45.4	305	0	122	142	1	0	1	5	2	7	8	0	0	0	2	2	4	4	4	8	0	0	0	12	1	0	1	0	0	0	1	1	0	1	0	0
	285	66	61	64	94	0.43859649122807	5SrDNA_65_215_NC7.27_45437_455/1-152	152	34	38	34	46	47.4	305	0	133	147	0	1	1	2	2	4	5	1	0	1	3	1	4	3	1	4	0	0	0	9	1	0	1	0	0	0	1	0	0	0	0	0
	285	66	61	64	94	0.43859649122807	5SrDNA_58_198_NC7.20_132096_13/1-140	140	38	35	34	33	49.3	305	0	145	153	1	2	3	1	0	1	4	0	0	0	2	1	3	0	0	0	1	0	1	4	1	0	1	0	0	0	1	0	0	0	0	0
	285	66	61	64	94	0.43859649122807	5SrDNA_62_245_NC7.16_96137_963/1-189	189	38	48	39	64	46	305	0	96	137	0	2	2	8	11	19	21	1	0	1	4	1	5	6	5	11	2	0	2	19	2	0	2	0	0	0	2	0	1	1	0	0
	285	66	61	64	94	0.43859649122807	5SrDNA_59_228_NC7.33_257178_25/1-171	171	40	38	40	53	45.6	305	0	114	136	2	2	4	4	1	5	9	0	1	1	5	3	8	1	3	4	0	0	0	13	1	0	1	1	0	1	2	1	0	1	0	0
	285	66	61	64	94	0.43859649122807	5SrDNA_67_148_NC7.49_26616_266/1-81	81	26	27	15	13	51.9	305	0	204	208	2	0	2	0	0	0	2	0	0	0	1	1	2	0	0	0	0	0	0	2	0	0	0	1	0	1	1	0	0	0	0	0
	285	66	61	64	94	0.43859649122807	5SrDNA_67_243_NC7.23_292069_29/1-179	179	31	44	35	69	44.1	305	0	106	133	0	1	1	8	8	16	17	1	0	1	1	2	3	4	2	6	0	0	0	10	0	0	0	0	0	0	0	0	0	0	0	0
	285	66	61	64	94	0.43859649122807	5SrDNA_62_217_NC7.76_123453_12/1-154	154	36	40	36	42	49.4	305	0	131	149	1	3	4	2	2	4	8	2	0	2	5	1	6	1	1	2	0	0	0	10	0	0	0	0	1	1	1	0	0	0	0	0
	285	66	61	64	94	0.43859649122807	5SrDNA_66_235_NC7.53_22103_222/1-162	162	32	40	36	54	46.9	305	0	123	142	0	1	1	4	3	7	8	2	2	4	2	2	4	2	1	3	0	0	0	11	1	0	1	0	0	0	1	0	1	1	0	0
	285	66	61	64	94	0.43859649122807	5SrDNA_67_216_NC7.24_333418_33/1-149	149	33	41	36	39	51.7	305	0	136	150	0	0	0	2	5	7	7	1	0	1	2	1	3	1	2	3	0	0	0	7	0	0	0	0	0	0	0	0	0	0	0	0
	285	66	61	64	94	0.43859649122807	5SrDNA_67_243_NC7.33_294747_29/1-176	176	33	45	38	60	47.2	305	0	109	132	0	0	0	3	6	9	9	2	2	4	2	3	5	1	3	4	1	0	1	14	0	0	0	0	0	0	0	0	0	0	0	0
	285	66	61	64	94	0.43859649122807	5SrDNA_68_242_NC7.60_54906_550/1-162	162	33	39	32	58	43.8	305	0	123	139	0	0	0	5	3	8	8	0	0	0	2	2	4	4	0	4	0	0	0	8	1	0	1	0	0	0	1	1	0	1	0	0
	285	66	61	64	94	0.43859649122807	5SrDNA_64_256_NC7.45_64006_642/1-197	197	39	49	42	67	46.2	305	0	88	134	1	1	2	9	13	22	24	0	1	1	5	4	9	5	6	11	0	0	0	21	1	0	1	0	0	0	1	0	1	1	0	0
	285	66	61	64	94	0.43859649122807	5SrDNA_65_198_NC7.60_28893_290/1-134	134	33	34	33	34	50	305	0	151	159	0	1	1	3	1	4	5	0	0	0	2	1	3	0	0	0	0	0	0	3	3	0	3	0	0	0	3	0	0	0	0	0
	285	66	61	64	94	0.43859649122807	5SrDNA_69_238_NC7.1_1316250_13/1-161	161	34	38	37	52	46.6	305	0	124	142	0	1	1	6	3	9	10	1	0	1	3	1	4	1	2	3	0	0	0	8	0	0	0	0	0	0	0	0	0	0	0	0
	285	66	61	64	94	0.43859649122807	5SrDNA_65_230_NC7.8_286789_286/1-165	165	33	42	39	51	49.1	305	0	120	142	0	3	3	4	5	9	12	1	0	1	2	1	3	2	3	5	1	0	1	10	1	0	1	0	0	0	1	0	0	0	0	0
	285	66	61	64	94	0.43859649122807	5SrDNA_43_243_NC7.8_295663_295/1-192	192	43	52	39	58	47.4	305	0	93	128	3	5	8	4	10	14	22	1	1	2	3	2	5	4	0	4	1	0	1	12	1	0	1	0	0	0	1	0	1	1	0	0
	285	66	61	64	94	0.43859649122807	5SrDNA_64_213_NC7.18_377667_37/1-149	149	33	42	35	39	51.7	305	0	136	150	0	2	2	0	4	4	6	2	0	2	2	1	3	1	0	1	1	0	1	7	0	1	1	0	0	0	1	0	0	0	0	0
	285	66	61	64	94	0.43859649122807	5SrDNA_66_215_NC7.15_810788_81/1-144	144	34	34	34	42	47.2	305	0	141	152	0	1	1	1	0	1	2	0	0	0	2	1	3	4	1	5	1	0	1	9	1	0	1	0	0	0	1	0	0	0	0	0
	285	66	61	64	94	0.43859649122807	5SrDNA_66_233_NC7.27_39570_397/1-163	163	33	44	35	51	48.5	305	0	122	142	0	1	1	2	5	7	8	2	1	3	2	3	5	2	1	3	1	0	1	12	0	0	0	0	0	0	0	0	0	0	0	0
	285	66	61	64	94	0.43859649122807	5SrDNA_43_198_NC7.33_252153_25/1-156	156	47	36	37	36	46.8	305	0	129	149	3	2	5	1	0	1	6	0	2	2	5	3	8	1	0	1	2	0	2	13	1	0	1	0	0	0	1	0	0	0	1	0
	285	66	61	64	94	0.43859649122807	5SrDNA_43_245_NC7.60_75690_758/1-196	196	46	48	43	59	46.4	305	0	89	129	1	3	4	3	7	10	14	1	3	4	7	4	11	5	3	8	2	0	2	25	0	0	0	0	0	0	0	1	2	3	0	0
	285	66	61	64	94	0.43859649122807	5SrDNA_43_217_NC7.19_221719_22/1-173	173	42	40	39	52	45.7	305	0	112	146	1	5	6	4	4	8	14	0	1	1	6	3	9	8	0	8	1	0	1	19	0	0	0	0	0	0	0	0	0	0	0	0
	285	66	61	64	94	0.43859649122807	5SrDNA_25_244_NC7.24_399835_40/1-223	223	53	58	43	69	45.3	305	0	62	124	3	6	9	6	11	17	26	5	1	6	7	7	14	4	2	6	7	0	7	33	1	1	2	0	0	0	2	0	1	1	0	0
	285	66	61	64	94	0.43859649122807	5SrDNA_37_163_NC7.72_89613_897/1-129	129	44	32	20	33	40.3	305	2	158	204	8	2	10	8	2	10	20	4	1	5	4	6	10	2	1	3	3	0	3	21	2	1	3	2	1	3	6	1	0	1	2	0
	285	66	61	64	94	0.43859649122807	5SrDNA_60_242_NC7.24_408191_40/1-175	175	38	42	35	60	44	305	0	110	137	1	0	1	5	6	11	12	1	2	3	4	3	7	3	1	4	1	0	1	15	1	0	1	0	0	0	1	1	0	1	0	0
	285	66	61	64	94	0.43859649122807	5SrDNA_66_139_NC7.11_724421_72/1-72	72	25	21	14	12	48.6	305	0	213	224	3	2	5	2	0	2	7	0	0	0	2	0	2	0	0	0	1	0	1	3	2	0	2	1	1	2	4	0	0	0	1	0
	285	66	61	64	94	0.43859649122807	5SrDNA_51_121_NC7.19_168077_16/1-68	68	23	20	12	13	47.1	305	4	221	246	2	2	4	5	2	7	11	0	2	2	2	1	3	0	0	0	3	0	3	8	2	0	2	0	0	0	2	1	0	1	0	0
	285	66	61	64	94	0.43859649122807	5SrDNA_66_175_NC7.8_344660_344/1-122	122	40	25	36	21	50	305	5	168	246	7	11	18	6	4	10	28	4	6	10	6	4	10	7	7	14	10	0	10	44	1	1	2	0	0	0	2	1	0	1	2	1
	285	66	61	64	94	0.43859649122807	5SrDNA_63_244_NC7.12_332400_33/1-180	180	37	32	37	74	38.3	305	4	109	192	7	7	14	15	5	20	34	5	4	9	4	3	7	10	9	19	6	0	6	41	1	1	2	3	1	4	6	2	0	2	1	1
	285	66	61	64	94	0.43859649122807	5SrDNA_65_124_NC7.6_500692_500/1-59	59	16	17	12	14	49.2	305	3	229	246	1	3	4	4	1	5	9	0	1	1	1	0	1	1	0	1	1	0	1	4	1	1	2	0	0	0	2	1	0	1	0	0
	285	66	61	64	94	0.43859649122807	5SrDNA_68_190_NC7.70_22112_222/1-128	128	36	35	33	24	53.1	305	6	163	192	4	2	6	3	3	6	12	2	3	5	1	1	2	0	0	0	2	0	2	9	1	0	1	0	0	0	1	0	0	0	1	0
	285	66	61	64	94	0.43859649122807	5SrDNA_68_215_NC7.39_290418_29/1-152	152	33	44	34	41	51.3	305	6	139	174	4	2	6	3	7	10	16	2	2	4	1	1	2	3	0	3	1	0	1	10	1	0	1	0	0	0	1	0	0	0	1	0
	285	66	61	64	94	0.43859649122807	5SrDNA_70_197_NC7.70_19444_195/1-129	129	32	38	30	29	52.7	305	3	159	188	3	3	6	2	5	7	13	4	2	6	2	2	4	0	0	0	2	0	2	12	0	2	2	1	0	1	3	0	0	0	0	1
	285	66	61	64	94	0.43859649122807	5SrDNA_71_214_NC7.2_253741_253/1-143	143	30	36	35	42	49.7	305	3	145	171	1	2	3	1	4	5	8	2	2	4	1	2	3	4	2	6	2	0	2	15	0	0	0	0	0	0	0	0	0	0	1	0
	285	66	61	64	94	0.43859649122807	5SrDNA_71_239_NC7.24_166424_16/1-166	166	29	43	35	59	47	305	4	123	158	0	2	2	7	7	14	16	3	3	6	1	1	2	4	1	5	0	0	0	13	0	1	1	0	0	0	1	0	0	0	0	1
	285	66	61	64	94	0.43859649122807	5SrDNA_63_213_NC7.15_731700_73/1-149	149	28	44	34	43	52.3	305	5	141	183	1	3	4	5	8	13	17	5	1	6	1	3	4	5	2	7	1	0	1	18	1	0	1	0	0	0	1	1	0	1	0	1
	285	66	61	64	94	0.43859649122807	5SrDNA_67_128_NC7.65_95088_951/1-64	64	24	13	13	14	40.6	305	3	224	242	2	3	5	5	0	5	10	0	2	2	0	0	0	0	1	1	2	0	2	5	2	0	2	0	0	0	2	0	0	0	0	0
	285	66	61	64	94	0.43859649122807	5SrDNA_56_195_NC7.24_72812_729/1-139	139	38	36	32	33	48.9	305	0	146	161	2	1	3	2	1	3	6	2	2	4	1	1	2	1	0	1	1	0	1	8	1	0	1	0	0	0	1	0	0	0	0	0
	285	66	61	64	94	0.43859649122807	5SrDNA_58_262_NC7.12_348543_34/1-217	217	49	47	36	85	38.2	305	0	68	140	6	4	10	11	12	23	33	2	3	5	7	6	13	11	3	14	4	0	4	36	1	0	1	0	1	1	2	0	0	0	0	0
	285	66	61	64	94	0.43859649122807	5SrDNA_44_217_NC7.30_143395_14/1-170	170	45	41	37	47	45.9	305	0	115	149	4	6	10	4	6	10	20	3	2	5	1	0	1	5	0	5	3	0	3	14	2	0	2	0	1	1	3	0	0	0	0	0
	285	66	61	64	94	0.43859649122807	5SrDNA_50_215_NC7.31_53651_538/1-161	161	39	38	36	48	46	305	0	124	155	3	3	6	5	3	8	14	4	2	6	1	1	2	3	3	6	2	0	2	16	2	1	3	0	0	0	3	0	0	0	0	0
	285	66	61	64	94	0.43859649122807	5SrDNA_61_207_NC7.51_74216_743/1-146	146	35	36	32	43	46.6	305	0	139	164	2	2	4	5	3	8	12	3	2	5	2	1	3	3	0	3	1	0	1	12	2	1	3	0	0	0	3	0	0	0	0	0
	285	66	61	64	94	0.43859649122807	5SrDNA_66_219_NC7.2_172216_172/1-159	159	40	35	33	51	42.8	305	0	126	162	5	2	7	8	4	12	19	2	2	4	2	0	2	4	4	8	2	0	2	16	1	0	1	0	0	0	1	0	0	0	0	0
	285	66	61	64	94	0.43859649122807	5SrDNA_75_136_NC7.51_166309_16/1-61	61	17	19	12	13	50.8	305	0	224	236	3	1	4	2	0	2	6	1	3	4	0	0	0	0	0	0	0	0	0	4	2	0	2	1	0	1	3	0	0	0	0	0
	285	66	61	64	94	0.43859649122807	5SrDNA_59_243_NC7.28_197968_19/1-187	187	44	45	37	61	43.9	305	0	98	155	3	3	6	9	11	20	26	4	2	6	7	2	9	4	5	9	5	0	5	29	2	0	2	0	0	0	2	2	0	2	0	0
	285	66	61	64	94	0.43859649122807	5SrDNA_64_197_NC7.9_944876_945/1-133	133	39	25	26	43	38.3	305	0	152	182	8	3	11	10	1	11	22	2	2	4	1	1	2	1	0	1	1	0	1	8	5	0	5	4	0	4	9	0	0	0	0	0
	285	66	61	64	94	0.43859649122807	5SrDNA_60_261_NC7.7_974138_974/1-193	193	41	42	40	70	42.5	305	0	92	138	3	4	7	10	9	19	26	2	2	4	4	1	5	5	4	9	2	0	2	20	1	0	1	1	1	2	3	0	0	0	0	0
	285	66	61	64	94	0.43859649122807	5SrDNA_63_197_NC7.14_671889_67/1-134	134	35	34	30	35	47.8	305	0	151	167	2	1	3	2	2	4	7	2	2	4	1	2	3	1	0	1	1	0	1	9	1	0	1	0	0	0	1	0	0	0	0	0
	285	66	61	64	94	0.43859649122807	5SrDNA_69_236_NC7.20_332445_33/1-159	159	36	37	32	54	43.4	305	0	126	157	2	1	3	7	5	12	15	3	2	5	2	1	3	4	2	6	2	0	2	16	1	0	1	0	0	0	1	0	0	0	0	0
	285	66	61	64	94	0.43859649122807	5SrDNA_70_239_NC7.31_21317_214/1-169	169	38	42	35	54	45.6	305	0	116	153	2	1	3	5	8	13	16	2	2	4	4	1	5	5	5	10	2	0	2	21	1	1	2	0	0	0	2	0	1	1	0	0
	285	66	61	64	94	0.43859649122807	5SrDNA_66_211_NC7.30_132960_13/1-143	143	35	32	32	44	44.8	305	0	142	162	2	1	3	4	1	5	8	2	2	4	1	1	2	4	1	5	1	0	1	12	2	0	2	0	0	0	2	0	0	0	0	0
	285	66	61	64	94	0.43859649122807	5SrDNA_68_232_NC7.71_39002_391/1-168	168	36	39	36	57	44.6	305	0	117	152	3	2	5	6	5	11	16	3	4	7	2	0	2	4	4	8	1	0	1	18	1	1	2	0	0	0	2	0	0	0	0	0
	285	66	61	64	94	0.43859649122807	5SrDNA_72_266_NC7.1_512846_513/1-205	205	38	55	44	68	48.3	305	0	80	150	1	4	5	8	16	24	29	6	4	10	6	3	9	9	8	17	3	0	3	39	0	0	0	0	0	0	0	0	0	0	0	0
	285	66	61	64	94	0.43859649122807	5SrDNA_73_215_NC7.14_565178_56/1-147	147	33	36	31	47	45.6	305	0	138	168	3	1	4	6	6	12	16	2	2	4	2	2	4	3	1	4	2	0	2	14	1	0	1	0	0	0	1	0	0	0	0	0
	285	66	61	64	94	0.43859649122807	5SrDNA_65_220_NC7.8_290599_290/1-157	157	38	38	33	48	45.2	305	0	128	157	2	2	4	6	4	10	14	3	2	5	3	0	3	4	2	6	1	0	1	15	4	1	5	2	0	2	7	0	0	0	0	0
	285	66	61	64	94	0.43859649122807	5SrDNA_68_234_NC7.13_124539_12/1-163	163	35	44	34	50	47.9	305	0	122	156	1	1	2	5	9	14	16	2	4	6	3	0	3	5	1	6	1	0	1	16	1	0	1	1	0	1	2	0	0	0	0	0
	285	66	61	64	94	0.43859649122807	5SrDNA_139_215_NC7.3_666038_66/1-76	76	10	13	20	33	43.4	305	0	209	218	0	0	0	1	1	2	2	0	0	0	1	1	2	3	2	5	0	0	0	7	0	0	0	0	0	0	0	0	0	0	0	0
	285	66	61	64	94	0.43859649122807	5SrDNA_157_197_NC7.36_27393_27/1-40	40	9	8	10	13	45	305	0	245	250	2	0	2	1	1	2	4	0	0	0	0	0	0	0	1	1	0	0	0	1	0	0	0	0	0	0	0	0	0	0	0	0
	285	66	61	64	94	0.43859649122807	5SrDNA_141_201_NC7.51_162640_1/1-58	58	9	11	16	22	46.6	305	0	227	233	1	1	2	1	2	3	5	0	0	0	0	0	0	1	0	1	0	0	0	1	1	0	1	1	1	2	3	0	0	0	0	0
	285	66	61	64	94	0.43859649122807	5SrDNA_147_188_NC7.26_76400_76/1-41	41	7	7	16	11	56.1	305	0	244	251	1	1	2	2	1	3	5	0	0	0	0	1	1	0	1	1	0	0	0	2	0	0	0	0	0	0	0	0	0	0	0	0
	285	66	61	64	94	0.43859649122807	5SrDNA_116_219_NC7.13_121474_1/1-101	101	21	24	19	37	42.6	305	1	185	213	4	1	5	3	10	13	18	1	0	1	0	1	1	5	0	5	2	0	2	9	0	2	2	0	0	0	2	1	0	1	0	0
	285	66	61	64	94	0.43859649122807	5SrDNA_136_227_NC7.65_87957_88/1-89	89	20	14	16	39	33.7	305	0	196	220	3	0	3	4	2	6	9	1	0	1	6	1	7	5	1	6	1	0	1	15	0	0	0	1	0	1	1	0	0	0	1	0
	285	66	61	64	94	0.43859649122807	5SrDNA_146_219_NC7.49_24673_24/1-74	74	8	16	19	31	47.3	305	0	211	225	0	0	0	2	4	6	6	2	1	3	0	1	1	2	2	4	0	0	0	8	0	0	0	0	0	0	0	1	0	1	0	0
	285	66	61	64	94	0.43859649122807	5SrDNA_64_216_NC7.9_945646_945/1-157	157	50	19	22	66	26.1	305	0	128	177	11	1	12	20	0	20	32	3	2	5	6	1	7	3	0	3	2	0	2	17	8	0	8	5	0	5	13	0	0	0	0	0
	285	66	61	64	94	0.43859649122807	5SrDNA_103_248_NC7.33_279163_2/1-148	148	25	32	29	62	41.2	305	1	138	186	1	1	2	10	10	20	22	1	0	1	6	1	7	9	5	14	2	0	2	24	0	0	0	0	0	0	0	2	0	2	0	0
	285	66	61	64	94	0.43859649122807	5SrDNA_69_244_NC7.1_1143719_11/1-189	189	50	34	33	72	35.4	305	10	106	178	8	3	11	16	5	21	32	6	3	9	9	2	11	3	3	6	3	0	3	29	2	3	5	2	0	2	7	2	0	2	1	0
	285	66	61	64	94	0.43859649122807	5SrDNA_158_244_NC7.7_377607_37/1-99	99	17	20	15	47	35.4	305	0	186	219	1	0	1	4	9	13	14	1	1	2	8	2	10	4	2	6	1	0	1	19	0	0	0	1	0	1	1	0	1	1	0	0
	285	66	61	64	94	0.43859649122807	5SrDNA_92_176_NC7.19_535099_53/1-97	97	22	22	28	25	51.5	305	4	192	237	3	7	10	9	4	13	23	4	2	6	2	1	3	2	1	3	4	0	4	16	0	1	1	0	0	0	1	2	0	2	1	0
	285	66	61	64	94	0.43859649122807	5SrDNA_142_242_NC7.3_610848_61/1-100	100	8	24	23	45	47	305	0	185	212	0	1	1	3	10	13	14	0	0	0	1	3	4	4	5	9	0	0	0	13	0	0	0	0	0	0	0	0	2	2	0	1
	285	66	61	64	94	0.43859649122807	5SrDNA_143_247_NC7.20_529083_5/1-93	93	14	13	17	49	32.3	305	4	196	222	3	0	3	6	3	9	12	1	0	1	0	2	2	4	2	6	1	0	1	10	0	1	1	2	0	2	3	0	0	0	1	0
	285	66	61	64	94	0.43859649122807	5SrDNA_139_245_NC7.1_1495418_1/1-97	97	11	15	17	54	33	305	2	190	213	1	0	1	9	5	14	15	1	0	1	0	1	1	4	0	4	0	0	0	6	2	0	2	1	0	1	3	0	1	1	0	0
	285	66	61	64	94	0.43859649122807	5SrDNA_139_248_NC7.36_25117_25/1-119	119	17	24	25	53	41.2	305	0	166	206	3	2	5	5	7	12	17	2	2	4	7	1	8	4	5	9	0	0	0	21	0	0	0	0	0	0	0	0	0	0	0	1
	285	66	61	64	94	0.43859649122807	5SrDNA_128_248_NC7.33_240556_2/1-124	124	18	22	28	56	40.3	305	8	169	208	1	0	1	7	7	14	15	1	2	3	3	3	6	3	3	6	0	0	0	15	1	0	1	1	0	1	2	1	0	1	0	0
[truncated: 16 more columns]
