# Supplementary material for: RIPCAL: a tool for alignment-based analysis of repeat-induced point mutations in fungal genomic sequences
Source: BMC Bioinformatics. 2008 Nov 12;9:478. doi: 10.1186/1471-2105-9-478 (PMC2621366; doi:10.1186/1471-2105-9-478)
Supplement: Additional file 1 — Control Data. Compressed (.zip) file containing data relevant to control tests with Neurospora crassa Tad1 and 5S rDNA repeats, containing RIPCAL graphical (.png), tabular text (.txt) and fasta (.fas) alignments of repeat family matches. Also contains files (.png, .txt and .fas) for the MATE repeats from Aspergillus nidulans and Ty1 transposons from Microbotryum violaceum. [file 1471-2105-9-478-S1.zip › Supplementary Data_Tad1_Neurospora_crassa.txt]

Model	Model length	Model A Count	Model C Count	Model G Count	Model T Count	Model GC	Sequence	Seq Length	Seq A Count	Seq C Count	Seq G Count	Seq T Count	Seq GC	Alignment Length	Gaps(Model)	Gaps(Seq)	Mismatches	G->A	A->G	G<->A	C->T	T->C	C<->T	Transitions	G->C	C->G	G<->C	T->A	A->T	T<->A	G->T	T->G	G<->T	C->A	A->C	C<->A	Transversions	CA->TA	TA->CA	CA<->TA	TG->TA	TA->TG	TG<->TA	(CA<->TA)+(TG<->TA)	CC->TC	TC->CC	CC<->TC	GG->GA	GA->GG
	6990	2884	949	1121	2036	0.296137339055794	TAD1_NC_6804_6964_NC7.55_84233/1-167	167	56	31	40	40	42.5	7294	2	6825	6943	13	20	33	6	12	18	51	4	2	6	15	16	31	4	7	11	5	0	5	53	0	1	1	0	1	1	2	0	0	0	2	0
	6990	2884	949	1121	2036	0.296137339055794	TAD1_NC_6842_6964_NC7.193_1558/1-121	121	40	27	25	29	43	7294	2	6871	6949	6	12	18	3	10	13	31	3	1	4	11	10	21	4	3	7	2	0	2	34	0	2	2	0	0	0	2	0	0	0	1	0
	6990	2884	949	1121	2036	0.296137339055794	TAD1_NC_6843_6987_NC7.61_94832/1-137	137	46	29	30	32	43.1	7294	2	6855	6945	7	16	23	3	11	14	37	3	1	4	13	11	24	5	3	8	4	0	4	40	0	1	1	0	0	0	1	0	0	0	2	0
	6990	2884	949	1121	2036	0.296137339055794	TAD1_NC_6845_6964_NC7.68_95501/1-118	118	36	25	27	30	44.1	7294	2	6874	6955	6	15	21	3	11	14	35	3	1	4	11	12	23	4	3	7	2	0	2	36	0	1	1	0	0	0	1	0	0	0	1	0
	6990	2884	949	1121	2036	0.296137339055794	TAD1_NC_6843_6964_NC7.98_42580/1-120	120	39	21	26	34	39.2	7294	2	6872	6950	6	14	20	3	9	12	32	3	0	3	11	14	25	4	3	7	3	0	3	38	0	1	1	0	0	0	1	0	0	0	1	0
	6990	2884	949	1121	2036	0.296137339055794	TAD1_NC_6837_6987_NC7.110_1389/1-146	146	49	26	30	41	38.4	7294	2	6846	6946	9	16	25	4	10	14	39	3	2	5	12	16	28	6	3	9	7	0	7	49	0	1	1	0	1	1	2	0	0	0	1	0
	6990	2884	949	1121	2036	0.296137339055794	TAD1_NC_6843_6977_NC7.50_93316/1-131	131	42	24	28	37	39.7	7294	2	6861	6947	8	15	23	3	9	12	35	3	1	4	12	13	25	5	3	8	3	0	3	40	0	1	1	0	1	1	2	0	0	0	1	0
	6990	2884	949	1121	2036	0.296137339055794	TAD1_NC_6843_6979_NC7.18_46921/1-136	136	43	23	29	41	38.2	7294	2	6856	6948	8	16	24	5	9	14	38	3	1	4	13	16	29	5	3	8	3	0	3	44	0	0	0	0	0	0	0	0	0	0	1	0
	6990	2884	949	1121	2036	0.296137339055794	TAD1_NC_6843_6964_NC7.24_5512_/1-120	120	36	21	28	35	40.8	7294	2	6872	6949	6	15	21	3	7	10	31	3	1	4	11	12	23	4	3	7	2	0	2	36	0	0	0	0	0	0	0	0	0	0	1	0
	6990	2884	949	1121	2036	0.296137339055794	TAD1_NC_6843_7021_NC7.242_2024/1-182	182	64	24	31	63	30.2	7294	2	6810	6923	8	15	23	10	8	18	41	3	1	4	18	23	41	6	5	11	6	0	6	62	1	0	1	0	0	0	1	0	0	0	1	0
	6990	2884	949	1121	2036	0.296137339055794	TAD1_NC_6845_6964_NC7.102_8469/1-118	118	34	21	28	35	41.5	7294	2	6874	6950	5	15	20	3	8	11	31	2	1	3	10	12	22	5	3	8	2	0	2	35	0	0	0	0	1	1	1	0	0	0	1	0
	6990	2884	949	1121	2036	0.296137339055794	TAD1_NC_6849_6964_NC7.68_12543/1-114	114	36	21	25	32	40.4	7294	2	6878	6952	6	15	21	3	8	11	32	3	1	4	11	11	22	4	1	5	2	0	2	33	0	0	0	0	1	1	1	0	0	0	0	1
	6990	2884	949	1121	2036	0.296137339055794	TAD1_NC_6843_6921_NC7.4_675784/1-75	75	21	18	16	20	45.3	7294	0	6915	6968	3	8	11	1	8	9	20	2	1	3	8	9	17	3	3	6	0	0	0	26	0	0	0	0	0	0	0	0	0	0	0	0
	6990	2884	949	1121	2036	0.296137339055794	TAD1_NC_6843_6986_NC7.50_5275_/1-141	141	51	22	25	43	33.3	7294	2	6851	6947	8	11	19	5	8	13	32	4	2	6	16	20	36	6	3	9	4	0	4	55	0	0	0	0	0	0	0	0	0	0	2	0
	6990	2884	949	1121	2036	0.296137339055794	TAD1_NC_143_630_NC7.122_6041_6/1-487	487	201	66	74	146	28.7	7294	0	6503	6597	31	16	47	32	14	46	93	0	0	0	0	0	0	0	1	1	0	0	0	1	8	1	9	2	2	4	13	0	1	1	1	0
	6990	2884	949	1121	2036	0.296137339055794	TAD1_NC_53_1290_NC7.61_97064_9/1-1237	1237	510	145	166	416	25.1	7294	0	5753	5996	73	39	112	84	34	118	230	0	1	1	2	5	7	1	1	2	2	0	2	12	10	6	16	7	3	10	26	3	3	6	1	1
	6990	2884	949	1121	2036	0.296137339055794	TAD1_NC_29_1385_NC7.30_2513_38/1-1355	1355	534	172	212	437	28.3	7294	13	5648	5903	64	59	123	73	36	109	232	0	0	0	2	1	3	1	4	5	1	0	1	9	13	8	21	11	11	22	43	3	1	4	3	1
	6990	2884	949	1121	2036	0.296137339055794	TAD1_NC_45_382_NC7.98_4223_455/1-333	333	121	60	63	89	36.9	7294	0	6657	6708	13	9	22	19	7	26	48	0	0	0	1	2	3	0	0	0	0	0	0	3	8	1	9	3	5	8	17	1	0	1	0	0
	6990	2884	949	1121	2036	0.296137339055794	TAD1_NC_53_696_NC7.50_130412_1/1-641	641	252	112	103	174	33.5	7294	0	6349	6447	28	19	47	28	22	50	97	0	0	0	1	0	1	0	0	0	0	0	0	1	5	5	10	2	3	5	15	0	2	2	0	0
	6990	2884	949	1121	2036	0.296137339055794	TAD1_NC_55_3255_NC7.61_4_3154_/1-3150	3150	1253	367	527	1003	28.4	7294	0	3840	4407	142	150	292	168	99	267	559	0	0	0	4	1	5	0	1	1	0	0	0	6	18	15	33	20	17	37	70	7	4	11	4	8
	6990	2884	949	1121	2036	0.296137339055794	TAD1_NC_53_964_NC7.50_101960_1/1-911	911	355	155	144	257	32.8	7294	0	6079	6247	49	38	87	38	39	77	164	0	0	0	1	1	2	0	2	2	0	0	0	4	4	4	8	5	6	11	19	2	3	5	1	0
	6990	2884	949	1121	2036	0.296137339055794	TAD1_NC_55_3621_NC7.23_1_3568_/1-3567	3567	1442	523	557	1045	30.3	7294	0	3423	4084	183	174	357	140	158	298	655	1	0	1	3	2	5	0	0	0	0	0	0	6	22	31	53	20	11	31	84	6	8	14	2	3
	6990	2884	949	1121	2036	0.296137339055794	TAD1_NC_42_3019_NC7.61_182120_/1-2980	2980	1281	403	404	892	27.1	7294	3	4013	4564	186	104	290	125	111	236	526	2	0	2	9	6	15	0	0	0	0	0	0	17	16	17	33	14	12	26	59	4	7	11	8	4
	6990	2884	949	1121	2036	0.296137339055794	TAD1_NC_53_816_NC7.96_10137_10/1-763	763	295	112	122	234	30.7	7294	0	6227	6367	38	31	69	47	16	63	132	2	0	2	0	2	2	1	2	3	0	0	0	7	10	2	12	6	3	9	21	0	2	2	0	0
	6990	2884	949	1121	2036	0.296137339055794	TAD1_NC_32_1005_NC7.241_1_972_/1-971	971	396	127	134	313	26.9	7294	10	6029	6221	57	31	88	56	26	82	170	1	0	1	2	4	6	1	1	2	2	0	2	11	6	2	8	6	4	10	18	4	1	5	2	0
	6990	2884	949	1121	2036	0.296137339055794	TAD1_NC_1275_1668_NC7.61_11031/1-394	394	149	59	72	114	33.2	7294	0	6596	6674	16	21	37	24	13	37	74	0	0	0	1	1	2	0	0	0	1	0	1	3	3	2	5	1	2	3	8	0	2	2	0	1
	6990	2884	949	1121	2036	0.296137339055794	TAD1_NC_53_2630_NC7.4_17866_20/1-2580	2580	1040	369	396	775	29.7	7294	2	4412	4877	125	96	221	112	105	217	438	4	1	5	3	7	10	1	0	1	5	0	5	21	14	17	31	12	10	22	53	5	10	15	8	1
	6990	2884	949	1121	2036	0.296137339055794	TAD1_NC_56_2300_NC7.170_1129_3/1-2244	2244	912	327	321	684	28.9	7294	1	4747	5161	133	77	210	100	82	182	392	1	1	2	4	6	10	1	3	4	2	0	2	18	14	14	28	14	10	24	52	2	8	10	3	2
	6990	2884	949	1121	2036	0.296137339055794	TAD1_NC_55_6725_NC7.249_1_6688/1-6687	6687	2725	760	1100	2102	27.8	7294	1	304	1586	319	358	677	361	209	570	1247	2	0	2	12	10	22	3	2	5	2	0	2	31	50	24	74	29	21	50	124	8	11	19	20	16
	6990	2884	949	1121	2036	0.296137339055794	TAD1_NC_1289_3669_NC7.4_42094_/1-2380	2380	1064	311	277	728	24.7	7294	1	4611	5153	182	86	268	120	113	233	501	4	2	6	10	14	24	0	3	3	2	0	2	35	16	27	43	8	14	22	65	8	11	19	8	4
	6990	2884	949	1121	2036	0.296137339055794	TAD1_NC_2315_3198_NC7.61_12297/1-882	882	403	96	122	261	24.7	7294	0	6108	6287	58	38	96	38	36	74	170	1	1	2	2	0	2	1	0	1	0	0	0	5	5	4	9	6	6	12	21	1	4	5	2	1
	6990	2884	949	1121	2036	0.296137339055794	TAD1_NC_53_4780_NC7.24_1_4725_/1-4724	4724	2065	664	567	1428	26.1	7294	0	2266	3169	309	155	464	202	205	407	871	1	2	3	10	10	20	2	0	2	4	0	4	29	35	43	78	21	10	31	109	3	13	16	15	7
	6990	2884	949	1121	2036	0.296137339055794	TAD1_NC_49_4179_NC7.249_83241_/1-4126	4126	1769	541	527	1289	25.9	7294	0	2864	3662	254	151	405	189	153	342	747	4	2	6	16	12	28	6	4	10	3	0	3	47	29	32	61	17	17	34	95	8	12	20	7	9
	6990	2884	949	1121	2036	0.296137339055794	TAD1_NC_1693_3639_NC7.240_52_1/1-1945	1945	854	230	253	605	24.9	7294	1	5046	5397	113	64	177	79	70	149	326	2	2	4	6	2	8	3	1	4	3	0	3	19	14	17	31	6	5	11	42	0	3	3	5	3
	6990	2884	949	1121	2036	0.296137339055794	TAD1_NC_52_6962_NC7.60_5823_12/1-6917	6917	2859	878	1101	2079	28.6	7294	1	74	1260	327	313	640	304	235	539	1179	1	0	1	2	2	4	0	0	0	0	0	0	5	57	39	96	32	24	56	152	11	13	24	14	7
	6990	2884	949	1121	2036	0.296137339055794	TAD1_NC_2451_5677_NC7.61_15478/1-3225	3225	1295	342	530	1058	27	7294	1	3766	4463	119	208	327	221	124	345	672	0	0	0	8	8	16	3	1	4	2	0	2	22	36	24	60	11	23	34	94	8	1	9	7	9
	6990	2884	949	1121	2036	0.296137339055794	TAD1_NC_3318_3399_NC7.62_11949/1-81	81	39	11	9	22	24.7	7294	0	6909	6928	3	4	7	6	4	10	17	0	0	0	1	0	1	0	1	1	0	0	0	2	2	0	2	0	0	0	2	0	1	1	0	0
	6990	2884	949	1121	2036	0.296137339055794	TAD1_NC_2108_6489_NC7.30_29437/1-4394	4394	1873	561	641	1319	27.4	7294	1	2597	3460	229	219	448	200	183	383	831	2	0	2	9	12	21	3	0	3	4	0	4	30	37	38	75	20	16	36	111	8	13	21	13	10
	6990	2884	949	1121	2036	0.296137339055794	TAD1_NC_35_6984_NC7.61_162674_/1-6963	6963	3117	1155	870	1821	29.1	7294	7	34	1345	459	211	670	200	406	606	1276	1	0	1	9	12	21	1	2	3	1	0	1	26	41	148	189	26	12	38	227	7	13	20	16	13
	6990	2884	949	1121	2036	0.296137339055794	TAD1_NC_1802_6981_NC7.61_13493/1-5192	5192	2118	664	903	1507	30.2	7294	1	1799	2765	220	292	512	214	220	434	946	1	0	1	5	8	13	1	3	4	1	0	1	19	44	43	87	14	29	43	130	3	8	11	8	18
	6990	2884	949	1121	2036	0.296137339055794	TAD1_NC_3001_4678_NC7.40_30347/1-1678	1678	690	210	217	561	25.4	7294	2	5314	5666	94	87	181	94	60	154	335	0	0	0	4	3	7	1	4	5	1	0	1	13	20	9	29	9	10	19	48	6	1	7	1	2
	6990	2884	949	1121	2036	0.296137339055794	TAD1_NC_4383_4454_NC7.61_23014/1-71	71	22	14	11	24	35.2	7294	0	6919	6941	2	3	5	9	3	12	17	0	0	0	0	1	1	0	0	0	1	0	1	2	0	0	0	0	1	1	1	0	1	1	1	1
	6990	2884	949	1121	2036	0.296137339055794	TAD1_NC_3769_4454_NC7.68_12224/1-685	685	240	154	125	166	40.7	7294	0	6305	6602	27	61	88	17	55	72	160	3	4	7	40	22	62	5	9	14	10	0	10	93	1	7	8	1	5	6	14	0	2	2	3	5
	6990	2884	949	1121	2036	0.296137339055794	TAD1_NC_4383_4454_NC7.55_86854/1-71	71	25	19	8	19	38	7294	0	6919	6937	4	2	6	4	3	7	13	0	0	0	0	1	1	0	0	0	1	0	1	2	0	0	0	0	0	0	0	0	1	1	0	1
	6990	2884	949	1121	2036	0.296137339055794	TAD1_NC_4383_4459_NC7.62_84802/1-75	75	25	22	10	18	42.7	7294	0	6915	6932	4	2	6	3	3	6	12	0	0	0	0	0	0	0	0	0	1	0	1	1	0	0	0	0	1	1	1	0	1	1	1	0
	6990	2884	949	1121	2036	0.296137339055794	TAD1_NC_55_6962_NC7.119_3883_1/1-6924	6924	2920	865	1046	2093	27.6	7294	1	67	1259	353	284	637	316	235	551	1188	1	0	1	1	0	1	1	0	1	0	0	0	3	59	39	98	33	18	51	149	7	13	20	27	9
	6990	2884	949	1121	2036	0.296137339055794	TAD1_NC_2400_7028_NC7.152_1_46/1-4646	4646	1962	542	745	1397	27.7	7294	17	2361	3243	212	225	437	228	170	398	835	0	0	0	9	12	21	1	3	4	1	0	1	26	46	30	76	19	15	34	110	7	7	14	9	8
	6990	2884	949	1121	2036	0.296137339055794	TAD1_NC_40_7014_NC7.249_109839/1-6990	6990	2884	949	1121	2036	29.6	7294	0	0	0	0	0	0	0	0	0	0	0	0	0	0	0	0	0	0	0	0	0	0	0	0	0	0	0	0	0	0	0	0	0	0	0
	6990	2884	949	1121	2036	0.296137339055794	TAD1_NC_4798_6968_NC7.50_27367/1-2187	2187	970	250	352	615	27.5	7294	3	4806	5206	127	91	218	94	63	157	375	0	0	0	6	8	14	3	4	7	0	0	0	21	21	16	37	11	9	20	57	2	2	4	9	8
	6990	2884	949	1121	2036	0.296137339055794	TAD1_NC_52_6962_NC7.50_7474_14/1-6929	6929	3017	780	944	2188	24.9	7294	6	67	1422	444	273	717	374	200	574	1291	3	1	4	15	15	30	5	3	8	4	0	4	46	71	31	102	43	26	69	171	12	19	31	22	12
	6990	2884	949	1121	2036	0.296137339055794	TAD1_NC_27_6091_NC7.68_152402_/1-6072	6072	2557	775	843	1897	26.6	7294	16	934	2079	318	255	573	304	214	518	1091	1	1	2	10	11	21	3	2	5	3	0	3	31	50	27	77	20	26	46	123	10	15	25	13	11
	6990	2884	949	1121	2036	0.296137339055794	TAD1_NC_4291_5457_NC7.229_3_11/1-1166	1166	498	107	175	386	24.2	7294	0	5824	6110	74	76	150	101	25	126	276	0	0	0	1	3	4	0	2	2	2	0	2	8	13	3	16	5	3	8	24	2	2	4	3	3
	6990	2884	949	1121	2036	0.296137339055794	TAD1_NC_41_6977_NC7.40_296514_/1-6952	6952	3162	1127	822	1841	28	7294	5	43	1299	495	196	691	177	357	534	1225	1	2	3	8	11	19	1	1	2	1	0	1	25	40	111	151	31	14	45	196	7	14	21	16	6
	6990	2884	949	1121	2036	0.296137339055794	TAD1_NC_4168_6957_NC7.249_8793/1-2806	2806	1254	388	416	748	28.7	7294	8	4192	4843	206	140	346	105	116	221	567	4	2	6	19	21	40	7	6	13	6	0	6	65	13	34	47	11	14	25	72	5	4	9	13	12
	6990	2884	949	1121	2036	0.296137339055794	TAD1_NC_3249_6970_NC7.42_30677/1-3739	3739	1595	445	567	1132	27.1	7294	8	3259	4088	226	202	428	196	139	335	763	3	1	4	12	23	35	5	3	8	5	0	5	52	40	30	70	15	17	32	102	8	8	16	9	8
	6990	2884	949	1121	2036	0.296137339055794	TAD1_NC_3742_6966_NC7.50_24748/1-3245	3245	1300	408	602	935	31.1	7294	6	3751	4473	158	225	383	157	139	296	679	0	2	2	7	15	22	5	1	6	2	0	2	32	25	27	52	11	21	32	84	8	6	14	11	13
	6990	2884	949	1121	2036	0.296137339055794	TAD1_NC_6651_7002_NC7.50_18254/1-343	343	87	68	105	83	50.4	7294	0	6647	6884	17	44	61	13	30	43	104	8	13	21	15	33	48	8	25	33	10	0	10	112	0	6	6	0	2	2	8	0	1	1	1	2
	6990	2884	949	1121	2036	0.296137339055794	TAD1_NC_6816_6962_NC7.96_46982/1-145	145	37	34	44	30	53.8	7294	0	6845	6943	8	19	27	4	16	20	47	3	6	9	4	10	14	5	10	15	2	0	2	40	0	4	4	0	2	2	6	0	0	0	1	0
	6990	2884	949	1121	2036	0.296137339055794	TAD1_NC_6683_6975_NC7.92_65288/1-291	291	75	58	89	69	50.5	7294	0	6699	6896	17	37	54	9	23	32	86	7	11	18	11	24	35	8	23	31	7	0	7	91	0	6	6	1	5	6	12	0	0	0	1	0
	6990	2884	949	1121	2036	0.296137339055794	TAD1_NC_6830_6979_NC7.231_136_/1-149	149	39	34	40	36	49.7	7294	0	6841	6938	7	18	25	5	17	22	47	3	5	8	4	13	17	5	8	13	2	0	2	40	0	4	4	0	1	1	5	0	0	0	1	0
	6990	2884	949	1121	2036	0.296137339055794	TAD1_NC_6845_6984_NC7.249_1226/1-139	139	36	30	34	39	46	7294	0	6851	6944	6	16	22	8	14	22	44	3	3	6	6	14	20	5	8	13	2	0	2	41	0	3	3	0	2	2	5	0	0	0	1	0
	6990	2884	949	1121	2036	0.296137339055794	TAD1_NC_6864_6978_NC7.18_43012/1-114	114	37	26	23	28	43	7294	0	6876	6945	6	11	17	3	11	14	31	3	2	5	4	9	13	4	4	8	4	0	4	30	0	2	2	0	1	1	3	0	0	0	1	0
	6990	2884	949	1121	2036	0.296137339055794	TAD1_NC_6337_6962_NC7.68_92336/1-629	629	190	92	220	127	49.6	7294	60	6421	6880	39	76	115	17	20	37	152	12	33	45	38	40	78	19	44	63	34	0	34	220	1	3	4	2	7	9	13	1	0	1	4	4
	6990	2884	949	1121	2036	0.296137339055794	TAD1_NC_6896_6984_NC7.42_29986/1-85	85	34	12	15	24	31.8	7294	0	6905	6952	6	5	11	4	5	9	20	0	2	2	3	9	12	3	2	5	5	0	5	24	0	2	2	0	1	1	3	0	0	0	1	0
	6990	2884	949	1121	2036	0.296137339055794	TAD1_NC_6472_6741_NC7.120_1311/1-273	273	116	22	74	61	35.2	7294	2	6719	6882	19	31	50	9	9	18	68	2	4	6	23	18	41	6	20	26	16	0	16	89	0	0	0	0	0	0	0	0	0	0	0	3
	6990	2884	949	1121	2036	0.296137339055794	TAD1_NC_6472_6741_NC7.241_2479/1-273	273	117	20	74	62	34.4	7294	2	6719	6881	19	31	50	9	8	17	67	2	4	6	23	19	42	6	20	26	16	0	16	90	0	0	0	0	0	0	0	0	0	0	0	3
	6990	2884	949	1121	2036	0.296137339055794	TAD1_NC_1625_6970_NC7.249_4940/1-5372	5372	2217	554	899	1702	27	7294	10	1628	2930	294	325	619	316	181	497	1116	7	11	18	49	54	103	11	18	29	12	0	12	162	52	32	84	21	50	71	155	10	12	22	17	19
	6990	2884	949	1121	2036	0.296137339055794	TAD1_NC_2291_4433_NC7.12_986_3/1-2064	2064	885	250	281	648	25.7	7294	0	4926	5337	112	112	224	85	89	174	398	1	0	1	5	4	9	0	1	1	1	0	1	12	15	20	35	14	11	25	60	3	5	8	4	3
	6990	2884	949	1121	2036	0.296137339055794	TAD1_NC_2458_6978_NC7.62_86174/1-4537	4537	1840	511	798	1388	28.9	7294	2	2455	3367	189	276	465	238	158	396	861	3	0	3	10	15	25	4	3	7	5	0	5	40	47	24	71	20	31	51	122	9	5	14	15	15
	6990	2884	949	1121	2036	0.296137339055794	TAD1_NC_2629_6966_NC7.4_5333_9/1-4350	4350	1829	492	694	1335	27.3	7294	4	2644	3578	237	244	481	236	152	388	869	4	3	7	18	18	36	3	3	6	4	0	4	53	43	31	74	16	20	36	110	7	11	18	19	18
	6990	2884	949	1121	2036	0.296137339055794	TAD1_NC_34_6982_NC7.50_85829_9/1-6963	6963	2799	874	1180	2110	29.5	7294	5	32	1292	309	373	682	310	237	547	1229	1	0	1	4	15	19	1	1	2	2	0	2	24	51	33	84	27	26	53	137	9	9	18	12	16
	6990	2884	949	1121	2036	0.296137339055794	TAD1_NC_3663_5612_NC7.4_37806_/1-1948	1948	858	246	220	624	23.9	7294	1	5043	5486	130	82	212	115	71	186	398	2	2	4	4	17	21	2	6	8	1	0	1	34	19	16	35	4	13	17	52	3	5	8	8	4
	6990	2884	949	1121	2036	0.296137339055794	TAD1_NC_3687_6968_NC7.249_6616/1-3299	3299	1337	401	592	969	30.1	7294	4	3695	4504	188	238	426	183	145	328	754	2	1	3	12	15	27	5	5	10	3	0	3	43	28	31	59	13	19	32	91	5	8	13	14	13
	6990	2884	949	1121	2036	0.296137339055794	TAD1_NC_4425_6987_NC7.12_3590_/1-2586	2586	1090	253	454	789	27.3	7294	4	4408	5005	158	156	314	160	64	224	538	0	1	1	14	23	37	2	2	4	4	0	4	46	32	11	43	14	15	29	72	3	6	9	10	17
	6990	2884	949	1121	2036	0.296137339055794	TAD1_NC_4484_6967_NC7.4_64096_/1-2503	2503	1083	271	415	734	27.4	7294	4	4491	5003	142	121	263	137	74	211	474	0	0	0	7	12	19	3	0	3	4	0	4	26	24	12	36	9	12	21	57	4	6	10	11	7
	6990	2884	949	1121	2036	0.296137339055794	TAD1_NC_4866_5408_NC7.62_61160/1-542	542	214	63	110	155	31.9	7294	0	6448	6572	15	46	61	38	19	57	118	0	1	1	0	2	2	0	0	0	1	0	1	4	5	2	7	1	5	6	13	0	2	2	0	1
	6990	2884	949	1121	2036	0.296137339055794	TAD1_NC_53_1257_NC7.55_134036_/1-1203	1203	468	160	187	388	28.8	7294	0	5787	6013	59	51	110	71	38	109	219	0	0	0	2	4	6	0	0	0	0	0	0	6	8	7	15	7	7	14	29	2	2	4	2	2
	6990	2884	949	1121	2036	0.296137339055794	TAD1_NC_55_2522_NC7.55_2_2470_/1-2468	2468	988	287	381	812	27.1	7294	0	4522	4984	130	99	229	151	69	220	449	1	0	1	3	5	8	1	2	3	0	0	0	12	20	6	26	19	12	31	57	2	6	8	2	3
	6990	2884	949	1121	2036	0.296137339055794	TAD1_NC_67_6991_NC7.62_172139_/1-6934	6934	2746	819	1223	2146	29.4	7294	1	57	1309	264	373	637	358	229	587	1224	1	0	1	7	8	15	2	2	4	2	0	2	22	63	25	88	32	39	71	159	10	12	22	14	13
	6990	2884	949	1121	2036	0.296137339055794	TAD1_NC_6838_6984_NC7.18_62331/1-146	146	57	19	24	46	29.5	7294	2	6846	6944	11	12	23	5	10	15	38	2	2	4	14	21	35	7	2	9	6	0	6	54	0	0	0	0	0	0	0	0	1	1	2	1
	6990	2884	949	1121	2036	0.296137339055794	TAD1_NC_6844_6964_NC7.16_56097/1-119	119	31	30	30	28	50.4	7294	2	6873	6954	4	16	20	2	13	15	35	3	1	4	9	11	20	4	3	7	2	0	2	33	0	2	2	0	1	1	3	0	0	0	2	0
	6990	2884	949	1121	2036	0.296137339055794	TAD1_NC_960_6966_NC7.50_75637_/1-6023	6023	2487	684	991	1861	27.8	7294	5	972	2154	289	315	604	307	191	498	1102	5	3	8	23	16	39	4	5	9	6	0	6	62	57	34	91	25	25	50	141	10	12	22	19	19
	6990	2884	949	1121	2036	0.296137339055794	TAD1_NC_1492_5346_NC7.110_1003/1-3852	3852	1575	386	582	1309	25.1	7294	1	3139	4090	212	226	438	269	128	397	835	5	5	10	29	34	63	15	9	24	3	0	3	100	34	21	55	16	24	40	95	13	4	17	10	8
	6990	2884	949	1121	2036	0.296137339055794	TAD1_NC_1655_6973_NC7.61_11765/1-5327	5327	2185	516	889	1737	26.4	7294	6	1669	2797	278	308	586	319	143	462	1048	3	3	6	17	27	44	3	5	8	2	0	2	60	51	16	67	28	29	57	124	10	9	19	19	18
	6990	2884	949	1121	2036	0.296137339055794	TAD1_NC_1719_3322_NC7.98_43671/1-1603	1603	638	175	279	511	28.3	7294	0	5387	5694	63	87	150	79	68	147	297	1	0	1	3	3	6	0	1	1	1	0	1	9	7	10	17	8	8	16	33	4	5	9	4	4
	6990	2884	949	1121	2036	0.296137339055794	TAD1_NC_1779_4494_NC7.110_2136/1-2715	2715	1108	272	417	918	25.4	7294	0	4275	4791	128	149	277	141	77	218	495	3	0	3	5	4	9	3	1	4	3	0	3	19	22	8	30	14	16	30	60	5	2	7	4	8
	6990	2884	949	1121	2036	0.296137339055794	TAD1_NC_2531_6962_NC7.249_1444/1-4446	4446	1819	470	761	1396	27.7	7294	1	2545	3443	202	259	461	254	143	397	858	0	0	0	9	16	25	3	4	7	2	0	2	34	46	20	66	18	19	37	103	8	8	16	18	18
	6990	2884	949	1121	2036	0.296137339055794	TAD1_NC_2702_3533_NC7.18_46839/1-831	831	341	91	127	272	26.2	7294	0	6159	6342	42	53	95	53	31	84	179	1	0	1	2	1	3	0	0	0	0	0	0	4	10	4	14	5	6	11	25	1	2	3	3	1
	6990	2884	949	1121	2036	0.296137339055794	TAD1_NC_32_1629_NC7.8_2_1598_-/1-1596	1596	631	203	242	520	27.9	7294	8	5402	5727	86	68	154	104	48	152	306	0	0	0	5	5	10	0	0	0	0	0	0	10	11	6	17	9	5	14	31	5	3	8	2	2
	6990	2884	949	1121	2036	0.296137339055794	TAD1_NC_32_6987_NC7.96_15043_2/1-6946	6946	2800	828	1176	2142	28.9	7294	9	53	1365	305	370	675	347	230	577	1252	3	0	3	16	18	34	3	5	8	3	0	3	48	69	27	96	32	33	65	161	9	11	20	13	15
	6990	2884	949	1121	2036	0.296137339055794	TAD1_NC_3374_6973_NC7.68_80276/1-3616	3616	1524	353	585	1154	25.9	7294	4	3378	4112	187	185	372	219	85	304	676	0	2	2	14	19	33	3	7	10	3	0	3	48	42	18	60	15	16	31	91	4	8	12	11	17
	6990	2884	949	1121	2036	0.296137339055794	TAD1_NC_34_1707_NC7.240_3517_5/1-1677	1677	676	225	244	532	28	7294	11	5324	5638	85	57	142	96	52	148	290	0	0	0	3	6	9	0	0	0	1	0	1	10	17	4	21	9	6	15	36	4	3	7	4	1
	6990	2884	949	1121	2036	0.296137339055794	TAD1_NC_40_6968_NC7.248_17046_/1-6954	6954	2739	837	1246	2132	30	7294	10	46	1320	267	394	661	349	240	589	1250	0	0	0	5	4	9	2	3	5	0	0	0	14	57	44	101	24	36	60	161	7	12	19	14	17
	6990	2884	949	1121	2036	0.296137339055794	TAD1_NC_4144_6979_NC7.106_2399/1-2845	2845	1227	203	464	951	23.4	7294	4	4149	4800	173	153	326	216	49	265	591	1	2	3	14	24	38	4	1	5	6	0	6	52	34	2	36	15	15	30	66	4	2	6	7	10
	6990	2884	949	1121	2036	0.296137339055794	TAD1_NC_4670_6976_NC7.40_29419/1-2325	2325	1004	241	403	677	27.7	7294	5	4670	5132	131	120	251	124	68	192	443	0	0	0	3	6	9	1	1	2	1	0	1	12	25	14	39	12	10	22	61	0	4	4	7	6
	6990	2884	949	1121	2036	0.296137339055794	TAD1_NC_47_6959_NC7.170_32198_/1-6924	6924	2858	799	1112	2155	27.6	7294	1	67	1362	340	337	677	361	211	572	1249	3	0	3	13	10	23	3	5	8	4	0	4	38	62	43	105	30	23	53	158	11	8	19	13	14
	6990	2884	949	1121	2036	0.296137339055794	TAD1_NC_50_1302_NC7.4_66599_67/1-1247	1247	528	200	155	364	28.5	7294	0	5743	6005	88	43	131	55	56	111	242	1	2	3	5	3	8	1	0	1	3	0	3	15	7	13	20	8	2	10	30	2	2	4	5	0
	6990	2884	949	1121	2036	0.296137339055794	TAD1_NC_54_3391_NC7.68_95617_9/1-3340	3340	1385	396	490	1069	26.5	7294	4	3654	4284	194	151	345	162	93	255	600	3	2	5	9	5	14	3	1	4	2	0	2	25	19	17	36	22	23	45	81	4	10	14	8	5
	6990	2884	949	1121	2036	0.296137339055794	TAD1_NC_50_699_NC7.240_5186_58/1-648	648	251	84	105	208	29.2	7294	0	6342	6459	29	21	50	47	13	60	110	0	1	1	1	3	4	0	0	0	1	0	1	6	7	2	9	4	2	6	15	2	1	3	0	0
	6990	2884	949	1121	2036	0.296137339055794	TAD1_NC_28_1613_NC7.110_8467_1/1-1584	1584	621	193	243	527	27.5	7294	14	5420	5768	88	75	163	113	47	160	323	0	0	0	3	4	7	1	0	1	0	0	0	8	14	7	21	13	9	22	43	3	5	8	2	2
	6990	2884	949	1121	2036	0.296137339055794	TAD1_NC_5129_5205_NC7.50_21109/1-76	76	32	3	19	22	28.9	7294	0	6914	6939	2	12	14	7	2	9	23	0	0	0	1	0	1	0	1	1	0	0	0	2	0	0	0	0	1	1	1	0	1	1	0	1
	6990	2884	949	1121	2036	0.296137339055794	TAD1_NC_5202_6977_NC7.110_1957/1-1788	1788	695	186	408	499	33.2	7294	4	5206	5556	68	138	206	78	53	131	337	1	0	1	1	3	4	1	2	3	0	0	0	8	16	18	34	6	18	24	58	0	0	0	3	8
	6990	2884	949	1121	2036	0.296137339055794	TAD1_NC_5232_6205_NC7.170_2067/1-979	979	417	133	156	273	29.5	7294	1	6012	6201	41	64	105	34	41	75	180	0	1	1	2	1	3	1	0	1	0	0	0	5	11	12	23	3	2	5	28	1	1	2	2	4
	6990	2884	949	1121	2036	0.296137339055794	TAD1_NC_6403_6973_NC7.249_8735/1-578	578	181	76	192	129	46.4	7294	0	6412	6521	9	57	66	12	23	35	101	0	0	0	1	3	4	1	1	2	0	0	0	6	5	7	12	1	16	17	29	1	0	1	2	6
	6990	2884	949	1121	2036	0.296137339055794	TAD1_NC_1325_6962_NC7.55_12685/1-5659	5659	2321	569	959	1810	27	7294	10	1341	2555	290	328	618	343	167	510	1128	2	5	7	21	19	40	5	9	14	4	0	4	65	55	25	80	23	32	55	135	13	9	22	23	17
	6990	2884	949	1121	2036	0.296137339055794	TAD1_NC_1446_3936_NC7.30_6_250/1-2495	2495	997	276	396	826	26.9	7294	4	4499	4994	115	133	248	145	82	227	475	1	0	1	7	2	9	2	2	4	1	0	1	15	21	5	26	12	6	18	44	4	8	12	8	4
	6990	2884	949	1121	2036	0.296137339055794	TAD1_NC_2132_4710_NC7.61_91859/1-2579	2579	980	213	459	927	26.1	7294	4	4415	4984	101	194	295	183	53	236	531	4	3	7	8	7	15	4	3	7	1	0	1	30	21	3	24	16	25	41	65	7	1	8	6	3
	6990	2884	949	1121	2036	0.296137339055794	TAD1_NC_2166_5859_NC7.96_11305/1-3697	3697	1521	345	563	1268	24.6	7294	2	3295	4127	190	229	419	260	101	361	780	3	0	3	11	18	29	2	7	9	4	0	4	45	38	11	49	18	23	41	90	7	3	10	11	8
	6990	2884	949	1121	2036	0.296137339055794	TAD1_NC_2188_4194_NC7.62_37590/1-2007	2007	785	173	347	702	25.9	7294	2	4985	5423	85	148	233	131	54	185	418	1	1	2	5	4	9	1	2	3	3	0	3	17	20	9	29	12	22	34	63	2	1	3	4	5
	6990	2884	949	1121	2036	0.296137339055794	TAD1_NC_2671_4390_NC7.248_1050/1-1716	1716	653	251	292	520	31.6	7294	1	5275	5659	64	131	195	68	100	168	363	1	0	1	7	6	13	2	1	3	1	0	1	18	17	24	41	8	19	27	68	2	6	8	3	5
	6990	2884	949	1121	2036	0.296137339055794	TAD1_NC_2817_3512_NC7.50_17577/1-692	692	234	142	146	170	41.6	7294	0	6298	6479	21	73	94	20	61	81	175	0	0	0	3	2	5	0	1	1	0	0	0	6	5	9	14	2	10	12	26	0	3	3	3	3
	6990	2884	949	1121	2036	0.296137339055794	TAD1_NC_2869_5937_NC7.42_27614/1-3075	3075	1233	341	457	1044	26	7294	3	3918	4642	145	188	333	213	102	315	648	2	2	4	16	24	40	5	6	11	7	0	7	62	33	19	52	13	20	33	85	9	7	16	7	8
	6990	2884	949	1121	2036	0.296137339055794	TAD1_NC_29_6968_NC7.4_54032_60/1-6947	6947	2672	768	1305	2202	29.8	7294	9	52	1388	257	448	705	392	212	604	1309	1	0	1	7	6	13	2	1	3	0	0	0	17	59	22	81	26	62	88	169	13	10	23	13	13
	6990	2884	949	1121	2036	0.296137339055794	TAD1_NC_3139_5673_NC7.62_14822/1-2534	2534	992	281	417	844	27.5	7294	2	4458	4982	96	173	269	164	73	237	506	0	1	1	4	6	10	1	1	2	1	0	1	14	27	11	38	10	17	27	65	6	5	11	5	8
	6990	2884	949	1121	2036	0.296137339055794	TAD1_NC_3174_5305_NC7.61_98299/1-2133	2133	880	272	292	689	26.4	7294	1	4858	5319	103	114	217	125	81	206	423	2	1	3	10	13	23	2	3	5	1	0	1	32	24	18	42	10	14	24	66	5	6	11	6	6
	6990	2884	949	1121	2036	0.296137339055794	TAD1_NC_32_6979_NC7.249_22731_/1-6963	6963	2718	710	1269	2266	28.4	7294	9	36	1337	253	406	659	428	190	618	1277	1	0	1	5	8	13	1	0	1	0	0	0	15	60	20	80	28	63	91	171	15	7	22	8	14
	6990	2884	949	1121	2036	0.296137339055794	TAD1_NC_33_6987_NC7.170_13710_/1-6970	6970	2749	763	1241	2217	28.8	7294	4	24	1314	269	390	659	396	209	605	1264	1	0	1	5	10	15	0	2	2	1	0	1	19	58	22	80	30	30	60	140	11	7	18	15	14
	6990	2884	949	1121	2036	0.296137339055794	TAD1_NC_3319_6970_NC7.62_10472/1-3667	3667	1476	403	653	1135	28.8	7294	8	3331	4161	175	239	414	209	120	329	743	3	4	7	18	31	49	8	6	14	5	0	5	75	34	12	46	11	28	39	85	4	6	10	8	18
	6990	2884	949	1121	2036	0.296137339055794	TAD1_NC_3371_6975_NC7.123_5521/1-3620	3620	1477	401	634	1108	28.6	7294	2	3372	4023	145	196	341	189	104	293	634	0	0	0	3	7	10	1	2	3	1	0	1	14	35	10	45	10	20	30	75	4	5	9	8	9
	6990	2884	949	1121	2036	0.296137339055794	TAD1_NC_34_1241_NC7.62_119562_/1-1203	1203	458	169	202	374	30.8	7294	5	5792	6000	49	57	106	57	34	91	197	0	0	0	3	1	4	1	0	1	0	0	0	5	8	5	13	6	9	15	28	2	1	3	2	0
	6990	2884	949	1121	2036	0.296137339055794	TAD1_NC_65_199_NC7.96_49928_50/1-134	134	40	28	30	36	43.3	7294	0	6856	6882	7	4	11	8	3	11	22	0	1	1	0	3	3	0	0	0	0	0	0	4	3	2	5	2	2	4	9	1	0	1	0	0
	6990	2884	949	1121	2036	0.296137339055794	TAD1_NC_3438_5436_NC7.80_1_202/1-2021	2021	819	254	312	636	28	7294	25	4994	5401	78	109	187	112	68	180	367	0	1	1	3	4	7	2	1	3	2	0	2	13	24	10	34	7	8	15	49	6	1	7	3	4
	6990	2884	949	1121	2036	0.296137339055794	TAD1_NC_35_6987_NC7.50_259295_/1-6968	6968	2791	731	1191	2255	27.6	7294	10	32	1402	312	388	700	411	193	604	1304	2	1	3	14	22	36	6	4	10	3	0	3	52	53	28	81	37	35	72	153	7	13	20	11	22
	6990	2884	949	1121	2036	0.296137339055794	TAD1_NC_3573_6962_NC7.61_12660/1-3405	3405	1318	402	674	1011	31.6	7294	2	3587	4246	117	235	352	174	129	303	655	0	0	0	0	2	2	0	0	0	0	0	0	2	33	22	55	7	33	40	95	5	6	11	7	7
	6990	2884	949	1121	2036	0.296137339055794	TAD1_NC_3734_6980_NC7.50_1_326/1-3262	3262	1363	314	540	1045	26.2	7294	4	3732	4425	180	188	368	195	80	275	643	0	0	0	9	25	34	3	0	3	4	0	4	41	30	11	41	16	12	28	69	4	4	8	11	8
	6990	2884	949	1121	2036	0.296137339055794	TAD1_NC_3916_6967_NC7.68_16042/1-3069	3069	1295	283	531	960	26.5	7294	5	3926	4606	166	177	343	202	83	285	628	3	3	6	11	12	23	5	2	7	2	0	2	38	33	20	53	15	10	25	78	3	5	8	9	13
	6990	2884	949	1121	2036	0.296137339055794	TAD1_NC_4053_6962_NC7.61_10639/1-2922	2922	1160	376	582	804	32.8	7294	1	4069	4650	122	207	329	125	117	242	571	0	0	0	2	3	5	2	1	3	0	0	0	8	25	26	51	10	22	32	83	7	3	10	8	13
	6990	2884	949	1121	2036	0.296137339055794	TAD1_NC_41_1848_NC7.62_117688_/1-1806	1806	717	236	273	580	28.2	7294	0	5184	5583	114	88	202	111	57	168	370	2	2	4	6	9	15	2	4	6	2	0	2	27	11	6	17	13	19	32	49	6	6	12	1	3
	6990	2884	949	1121	2036	0.296137339055794	TAD1_NC_4364_6054_NC7.248_2654/1-1710	1710	684	169	276	581	26	7294	10	5290	5758	84	111	195	152	52	204	399	4	3	7	8	22	30	1	7	8	2	0	2	47	21	4	25	3	13	16	41	4	5	9	4	6
	6990	2884	949	1121	2036	0.296137339055794	TAD1_NC_44_2086_NC7.1_1_2043_-/1-2042	2042	801	260	337	644	29.2	7294	0	4948	5319	102	98	200	103	58	161	361	0	0	0	4	5	9	0	0	0	1	0	1	10	12	6	18	12	11	23	41	2	5	7	3	2
	6990	2884	949	1121	2036	0.296137339055794	TAD1_NC_4459_6979_NC7.154_1_25/1-2533	2533	1088	195	429	821	24.6	7294	1	4458	4996	145	132	277	186	44	230	507	1	0	1	7	13	20	3	1	4	3	0	3	28	34	10	44	15	13	28	72	2	3	5	13	10
	6990	2884	949	1121	2036	0.296137339055794	TAD1_NC_4471_5343_NC7.18_44206/1-872	872	319	137	185	231	36.9	7294	0	6118	6348	33	84	117	48	53	101	218	0	1	1	1	7	8	0	0	0	1	0	1	10	7	10	17	2	11	13	30	3	3	6	2	1
	6990	2884	949	1121	2036	0.296137339055794	TAD1_NC_4536_6965_NC7.110_1707/1-2445	2445	1015	216	453	761	27.4	7294	1	4546	5086	125	149	274	172	62	234	508	3	1	4	7	10	17	2	1	3	2	0	2	26	29	7	36	9	12	21	57	2	4	6	9	12
	6990	2884	949	1121	2036	0.296137339055794	TAD1_NC_4670_6966_NC7.112_4358/1-2313	2313	994	181	404	734	25.3	7294	3	4680	5163	126	120	246	161	47	208	454	1	1	2	7	10	17	3	1	4	2	0	2	25	29	11	40	13	7	20	60	4	3	7	11	11
	6990	2884	949	1121	2036	0.296137339055794	TAD1_NC_47_1320_NC7.80_3358_46/1-1270	1270	501	138	197	434	26.4	7294	0	5720	5954	62	57	119	84	23	107	226	0	0	0	3	2	5	0	0	0	2	0	2	7	11	4	15	8	9	17	32	4	2	6	2	2
	6990	2884	949	1121	2036	0.296137339055794	TAD1_NC_4714_6979_NC7.61_89061/1-2279	2279	961	197	418	703	27	7294	5	4716	5234	128	147	275	148	58	206	481	0	0	0	9	12	21	4	0	4	5	0	5	30	28	6	34	9	16	25	59	3	3	6	14	9
	6990	2884	949	1121	2036	0.296137339055794	TAD1_NC_4882_6215_NC7.50_21505/1-1340	1340	544	211	225	360	32.5	7294	4	5654	5945	49	96	145	46	71	117	262	1	2	3	4	10	14	3	2	5	1	0	1	23	12	12	24	1	9	10	34	1	6	7	3	2
	6990	2884	949	1121	2036	0.296137339055794	TAD1_NC_3529_6221_NC7.18_47186/1-2693	2693	1137	303	376	877	25.2	7294	5	4302	4910	128	141	269	182	111	293	562	1	4	5	9	13	22	3	2	5	3	0	3	35	27	20	47	8	10	18	65	7	5	12	7	8
	6990	2884	949	1121	2036	0.296137339055794	TAD1_NC_49_1152_NC7.170_2_1106/1-1104	1104	413	134	195	362	29.8	7294	0	5886	6080	43	51	94	71	26	97	191	0	0	0	1	1	2	0	0	0	1	0	1	3	8	0	8	4	14	18	26	1	2	3	0	0
	6990	2884	949	1121	2036	0.296137339055794	TAD1_NC_49_6962_NC7.68_8406_15/1-6928	6928	2737	723	1234	2234	28.2	7294	2	64	1401	287	405	692	418	192	610	1302	2	0	2	10	8	18	2	3	5	3	0	3	28	61	26	87	37	38	75	162	10	11	21	8	18
	6990	2884	949	1121	2036	0.296137339055794	TAD1_NC_53_6973_NC7.40_305466_/1-6939	6939	2721	844	1255	2119	30.2	7294	3	54	1329	264	402	666	345	242	587	1253	1	0	1	6	8	14	0	1	1	1	0	1	17	64	28	92	30	34	64	156	10	13	23	15	15
	6990	2884	949	1121	2036	0.296137339055794	TAD1_NC_54_5992_NC7.61_100449_/1-5941	5941	2424	681	897	1939	26.6	7294	2	1051	2227	289	297	586	355	193	548	1134	1	2	3	9	14	23	2	1	3	3	0	3	32	65	31	96	33	27	60	156	14	10	24	10	12
	6990	2884	949	1121	2036	0.296137339055794	TAD1_NC_55_371_NC7.40_305159_3/1-316	316	106	48	68	94	36.7	7294	0	6674	6724	10	13	23	24	3	27	50	0	0	0	0	0	0	0	0	0	0	0	0	0	5	0	5	2	7	9	14	0	0	0	1	0
	6990	2884	949	1121	2036	0.296137339055794	TAD1_NC_49_1496_NC7.188_1478_2/1-1446	1446	497	168	297	484	32.2	7294	0	5544	5816	41	104	145	93	32	125	270	0	0	0	1	0	1	0	0	0	1	0	1	2	8	2	10	9	26	35	45	4	1	5	1	2
	6990	2884	949	1121	2036	0.296137339055794	TAD1_NC_5579_6986_NC7.134_3881/1-1424	1424	609	135	277	403	28.9	7294	1	5567	5852	77	71	148	65	40	105	253	0	0	0	11	12	23	3	1	4	3	0	3	30	18	3	21	5	5	10	31	1	3	4	12	10
	6990	2884	949	1121	2036	0.296137339055794	TAD1_NC_57_1180_NC7.61_123877_/1-1123	1123	427	136	188	372	28.9	7294	0	5867	6064	53	51	104	66	19	85	189	0	2	2	2	1	3	0	0	0	1	0	1	6	7	1	8	8	13	21	29	0	0	0	0	1
	6990	2884	949	1121	2036	0.296137339055794	TAD1_NC_5990_6990_NC7.80_2016_/1-1016	1016	419	104	238	255	33.7	7294	0	5974	6177	51	57	108	35	31	66	174	1	1	2	7	10	17	2	3	5	2	0	2	26	9	8	17	6	1	7	24	0	2	2	6	9
	6990	2884	949	1121	2036	0.296137339055794	TAD1_NC_6379_6978_NC7.55_12008/1-610	610	198	78	195	139	44.8	7294	2	6382	6528	21	62	83	13	27	40	123	0	2	2	5	9	14	2	2	4	0	0	0	20	5	8	13	0	15	15	28	0	1	1	1	6
	6990	2884	949	1121	2036	0.296137339055794	TAD1_NC_6410_6965_NC7.4_122871/1-560	560	204	57	159	140	38.6	7294	1	6431	6536	24	42	66	19	12	31	97	0	0	0	2	1	3	2	1	3	0	0	0	6	5	2	7	2	7	9	16	1	0	1	3	7
	6990	2884	949	1121	2036	0.296137339055794	TAD1_NC_67_6962_NC7.98_32761_3/1-6913	6913	2756	668	1204	2285	27.1	7294	3	80	1432	300	389	689	459	183	642	1331	1	1	2	4	5	9	1	1	2	2	0	2	15	65	14	79	30	43	73	152	11	12	23	20	18
	6990	2884	949	1121	2036	0.296137339055794	TAD1_NC_6783_7011_NC7.109_1862/1-220	220	81	30	47	62	35	7294	0	6770	6807	6	7	13	4	2	6	19	0	1	1	6	7	13	0	0	0	3	0	3	17	2	0	2	2	3	5	7	0	0	0	0	1
	6990	2884	949	1121	2036	0.296137339055794	TAD1_NC_6868_6983_NC7.55_15938/1-113	113	39	15	17	42	28.3	7294	0	6877	6906	3	1	4	7	2	9	13	0	0	0	4	10	14	1	0	1	1	0	1	16	3	0	3	2	0	2	5	0	0	0	0	0
	6990	2884	949	1121	2036	0.296137339055794	TAD1_NC_816_3934_NC7.96_7_3125/1-3118	3118	1303	338	420	1057	24.3	7294	1	3873	4516	182	139	321	178	101	279	600	3	2	5	14	12	26	4	0	4	3	0	3	38	25	14	39	13	13	26	65	12	9	21	10	6
	6990	2884	949	1121	2036	0.296137339055794	TAD1_NC_10_2020_NC7.68_3616_56/1-2016	2016	762	224	349	681	28.4	7294	37	5011	5453	89	106	195	139	54	193	388	0	1	1	5	7	12	3	1	4	0	0	0	17	16	7	23	9	16	25	48	3	3	6	4	3
	6990	2884	949	1121	2036	0.296137339055794	TAD1_NC_1205_6970_NC7.18_42435/1-5784	5784	2317	456	1025	1986	25.6	7294	6	1212	2457	259	358	617	427	125	552	1169	4	5	9	19	19	38	7	3	10	6	0	6	63	58	18	76	32	47	79	155	8	9	17	16	14
	6990	2884	949	1121	2036	0.296137339055794	TAD1_NC_2297_4111_NC7.106_1089/1-1811	1811	707	170	311	623	26.6	7294	1	5180	5580	68	126	194	119	60	179	373	1	0	1	8	8	16	1	4	5	1	0	1	23	20	6	26	10	12	22	48	7	2	9	2	6
	6990	2884	949	1121	2036	0.296137339055794	TAD1_NC_2309_3621_NC7.62_77466/1-1312	1312	498	132	253	429	29.3	7294	0	5678	6012	45	105	150	92	57	149	299	4	2	6	7	11	18	0	4	4	1	0	1	29	13	8	21	6	20	26	47	4	4	8	3	2
	6990	2884	949	1121	2036	0.296137339055794	TAD1_NC_2912_6966_NC7.50_13104/1-4077	4077	1621	415	730	1311	28.1	7294	9	2922	3792	164	253	417	275	131	406	823	0	0	0	10	9	19	6	4	10	2	0	2	31	47	19	66	16	24	40	106	6	3	9	10	16
	6990	2884	949	1121	2036	0.296137339055794	TAD1_NC_2986_7018_NC7.248_2829/1-4047	4047	1625	343	711	1368	26	7294	5	2948	3866	184	258	442	292	94	386	828	3	3	6	23	25	48	6	3	9	10	0	10	73	49	12	61	24	24	48	109	11	8	19	9	18
	6990	2884	949	1121	2036	0.296137339055794	TAD1_NC_3178_6722_NC7.92_65854/1-3516	3516	1366	347	661	1142	28.7	7294	6	3480	4310	151	275	426	241	118	359	785	1	1	2	7	17	24	7	1	8	1	0	1	35	36	19	55	15	32	47	102	8	4	12	8	14
	6990	2884	949	1121	2036	0.296137339055794	TAD1_NC_3244_6966_NC7.42_31051/1-3738	3738	1478	369	694	1197	28.4	7294	2	3254	4037	161	259	420	241	107	348	768	0	1	1	2	6	8	1	2	3	1	0	1	13	43	19	62	15	21	36	98	6	5	11	7	15
	6990	2884	949	1121	2036	0.296137339055794	TAD1_NC_33_6984_NC7.8_33564_40/1-6971	6971	2689	710	1303	2269	28.9	7294	15	34	1369	248	435	683	424	188	612	1295	1	0	1	8	12	20	1	1	2	2	0	2	25	55	21	76	29	54	83	159	11	9	20	12	18
	6990	2884	949	1121	2036	0.296137339055794	TAD1_NC_35_1230_NC7.62_116503_/1-1193	1193	468	153	183	389	28.2	7294	7	5804	6037	61	50	111	69	32	101	212	2	1	3	2	3	5	0	1	1	3	0	3	12	9	7	16	9	6	15	31	2	2	4	1	2
	6990	2884	949	1121	2036	0.296137339055794	TAD1_NC_3834_6962_NC7.131_2930/1-3144	3144	1270	249	610	1015	27.3	7294	2	3848	4440	111	192	303	217	67	284	587	0	0	0	2	1	3	0	0	0	0	0	0	3	34	9	43	9	15	24	67	7	2	9	5	6
	6990	2884	949	1121	2036	0.296137339055794	TAD1_NC_4109_6977_NC7.61_17893/1-2888	2888	1137	320	586	845	31.4	7294	8	4110	4719	112	208	320	158	101	259	579	1	0	1	4	9	13	1	2	3	2	0	2	19	29	19	48	11	22	33	81	4	5	9	12	15
	6990	2884	949	1121	2036	0.296137339055794	TAD1_NC_4264_6964_NC7.4_107045/1-2731	2731	1084	323	551	773	32	7294	17	4276	4952	133	211	344	144	100	244	588	2	4	6	21	21	42	5	4	9	8	0	8	65	20	14	34	6	14	20	54	5	4	9	11	19
	6990	2884	949	1121	2036	0.296137339055794	TAD1_NC_4270_6962_NC7.102_2_27/1-2708	2708	1106	228	521	853	27.7	7294	1	4283	4845	126	174	300	196	63	259	559	0	0	0	1	0	1	0	1	1	0	0	0	2	31	9	40	12	14	26	66	1	2	3	10	9
	6990	2884	949	1121	2036	0.296137339055794	TAD1_NC_4282_6262_NC7.106_4296/1-1990	1990	827	256	311	596	28.5	7294	35	5035	5547	108	132	240	112	73	185	425	3	1	4	10	22	32	5	2	7	3	0	3	46	15	14	29	10	14	24	53	4	3	7	3	9
	6990	2884	949	1121	2036	0.296137339055794	TAD1_NC_4527_5688_NC7.50_15367/1-1164	1164	424	166	243	331	35.1	7294	4	5830	6128	28	107	135	78	62	140	275	0	2	2	3	7	10	2	1	3	0	0	0	15	11	10	21	0	10	10	31	2	1	3	1	2
	6990	2884	949	1121	2036	0.296137339055794	TAD1_NC_4570_6966_NC7.68_1_237/1-2371	2371	957	219	476	719	29.3	7294	5	4624	5110	103	156	259	145	57	202	461	0	1	1	3	6	9	3	1	4	2	0	2	16	27	8	35	13	9	22	57	3	4	7	9	12
	6990	2884	949	1121	2036	0.296137339055794	TAD1_NC_4650_6976_NC7.4_39759_/1-2342	2342	884	280	531	647	34.6	7294	1	4649	5148	81	195	276	117	96	213	489	0	0	0	1	5	6	0	2	2	1	0	1	9	20	29	49	7	33	40	89	2	2	4	9	8
	6990	2884	949	1121	2036	0.296137339055794	TAD1_NC_48_2706_NC7.18_456997_/1-2659	2659	1081	340	414	824	28.4	7294	2	4333	4856	144	119	263	132	97	229	492	2	0	2	8	9	17	1	2	3	5	0	5	27	21	12	33	10	14	24	57	6	7	13	6	4
	6990	2884	949	1121	2036	0.296137339055794	TAD1_NC_4850_5116_NC7.50_20118/1-265	265	100	40	37	88	29.1	7294	1	6726	6817	17	17	34	24	11	35	69	2	1	3	1	8	9	2	2	4	1	0	1	17	2	2	4	2	5	7	11	2	0	2	0	0
	6990	2884	949	1121	2036	0.296137339055794	TAD1_NC_52_2752_NC7.154_8047_1/1-2701	2701	1082	259	439	921	25.8	7294	0	4289	4792	132	120	252	180	58	238	490	1	1	2	2	6	8	0	2	2	0	0	0	12	21	7	28	19	17	36	64	4	8	12	3	5
	6990	2884	949	1121	2036	0.296137339055794	TAD1_NC_52_3260_NC7.61_3178_63/1-3198	3198	1314	440	480	964	28.8	7294	0	3792	4376	169	131	300	133	125	258	558	3	1	4	7	6	13	2	1	3	1	0	1	21	14	18	32	16	12	28	60	6	9	15	7	6
	6990	2884	949	1121	2036	0.296137339055794	TAD1_NC_1237_3136_NC7.62_13761/1-1900	1900	755	208	334	603	28.5	7294	0	5090	5425	75	101	176	88	57	145	321	2	0	2	4	4	8	2	0	2	1	0	1	13	8	8	16	7	13	20	36	3	4	7	3	3
	6990	2884	949	1121	2036	0.296137339055794	TAD1_NC_5260_6970_NC7.55_16655/1-1728	1728	686	192	376	474	32.9	7294	3	5265	5642	74	124	198	86	68	154	352	1	0	1	8	6	14	2	2	4	1	0	1	20	17	18	35	6	13	19	54	3	3	6	6	10
	6990	2884	949	1121	2036	0.296137339055794	TAD1_NC_53_6962_NC7.50_51338_5/1-6926	6926	2679	670	1287	2290	28.3	7294	2	66	1332	240	410	650	439	161	600	1250	1	0	1	3	5	8	1	2	3	0	0	0	12	64	18	82	30	48	78	160	8	10	18	12	21
	6990	2884	949	1121	2036	0.296137339055794	TAD1_NC_53_6976_NC7.61_110701_/1-6954	6954	2702	691	1283	2278	28.4	7294	15	51	1409	267	428	695	445	188	633	1328	1	0	1	4	8	12	1	1	2	0	0	0	15	64	32	96	31	48	79	175	11	7	18	12	15
	6990	2884	949	1121	2036	0.296137339055794	TAD1_NC_55_4488_NC7.4_44502_48/1-4434	4434	1741	499	716	1478	27.4	7294	1	2557	3391	190	228	418	253	127	380	798	2	0	2	9	11	20	1	2	3	2	0	2	27	34	16	50	22	27	49	99	8	8	16	9	8
	6990	2884	949	1121	2036	0.296137339055794	TAD1_NC_5518_6985_NC7.248_1930/1-1484	1484	604	122	311	447	29.2	7294	0	5506	5815	75	99	174	83	31	114	288	1	0	1	5	9	14	3	1	4	1	0	1	20	14	4	18	8	7	15	33	3	3	6	5	10
	6990	2884	949	1121	2036	0.296137339055794	TAD1_NC_57_1787_NC7.110_15350_/1-1729	1729	689	201	252	587	26.2	7294	0	5261	5650	106	75	181	131	49	180	361	3	0	3	7	12	19	1	2	3	3	0	3	28	16	7	23	12	10	22	45	5	6	11	4	4
	6990	2884	949	1121	2036	0.296137339055794	TAD1_NC_5802_6983_NC7.230_1_11/1-1185	1185	498	75	250	362	27.4	7294	0	5805	6047	68	70	138	73	15	88	226	0	1	1	5	5	10	2	1	3	0	0	0	14	14	2	16	4	8	12	28	1	2	3	7	7
	6990	2884	949	1121	2036	0.296137339055794	TAD1_NC_5999_6977_NC7.12_1_986/1-985	985	409	81	231	264	31.7	7294	3	6008	6174	44	49	93	45	21	66	159	0	0	0	0	2	2	1	1	2	0	0	0	4	10	3	13	4	9	13	26	0	1	1	3	3
	6990	2884	949	1121	2036	0.296137339055794	TAD1_NC_60_4316_NC7.106_1_4257/1-4256	4256	1743	518	625	1370	26.9	7294	2	2736	3477	202	173	375	198	131	329	704	3	3	6	8	12	20	2	5	7	1	0	1	34	31	16	47	21	19	40	87	5	11	16	6	8
	6990	2884	949	1121	2036	0.296137339055794	TAD1_NC_6015_6972_NC7.4_35869_/1-971	971	412	94	224	241	32.7	7294	7	6026	6252	65	64	129	31	27	58	187	0	1	1	7	10	17	4	4	8	4	0	4	30	10	8	18	6	5	11	29	0	1	1	9	7
	6990	2884	949	1121	2036	0.296137339055794	TAD1_NC_6158_6972_NC7.55_13251/1-825	825	302	86	234	203	38.8	7294	0	6165	6316	30	59	89	24	22	46	135	0	0	0	2	6	8	2	2	4	2	0	2	14	8	8	16	4	9	13	29	0	1	1	2	7
	6990	2884	949	1121	2036	0.296137339055794	TAD1_NC_6158_6977_NC7.68_14015/1-828	828	335	71	207	215	33.6	7294	0	6162	6312	43	44	87	33	17	50	137	0	0	0	3	6	9	1	2	3	1	0	1	13	7	1	8	5	4	9	17	0	1	1	5	7
	6990	2884	949	1121	2036	0.296137339055794	TAD1_NC_6324_6968_NC7.18_48653/1-648	648	246	64	175	163	36.9	7294	1	6343	6454	29	37	66	22	15	37	103	0	0	0	2	1	3	1	1	2	1	0	1	6	9	2	11	4	3	7	18	0	1	1	6	5
	6990	2884	949	1121	2036	0.296137339055794	TAD1_NC_6464_6966_NC7.30_25802/1-508	508	204	52	122	130	34.3	7294	0	6482	6579	29	24	53	19	10	29	82	1	1	2	5	3	8	1	1	2	1	0	1	13	6	1	7	5	2	7	14	1	0	1	3	5
	6990	2884	949	1121	2036	0.296137339055794	TAD1_NC_6805_6968_NC7.12_14442/1-164	164	50	35	44	35	48.2	7294	1	6827	6856	4	11	15	2	7	9	24	0	0	0	2	0	2	2	0	2	0	0	0	4	0	3	3	0	3	3	6	0	0	0	1	2
	6990	2884	949	1121	2036	0.296137339055794	TAD1_NC_6833_6962_NC7.55_20178/1-130	130	28	29	41	32	53.8	7294	1	6861	6882	0	11	11	3	5	8	19	0	0	0	0	1	1	0	0	0	0	0	0	1	1	2	3	0	4	4	7	0	0	0	0	1
	6990	2884	949	1121	2036	0.296137339055794	TAD1_NC_6673_6976_NC7.30_22409/1-296	296	73	60	92	71	51.4	7294	2	6696	6776	3	34	37	7	18	25	62	1	1	2	3	4	7	1	4	5	0	0	0	14	2	7	9	0	10	10	19	0	0	0	1	3
	6990	2884	949	1121	2036	0.296137339055794	TAD1_NC_27_6969_NC7.4_96338_10/1-6890	6890	2755	642	1179	2314	26.4	7294	25	125	1673	344	415	759	490	184	674	1433	6	7	13	20	27	47	6	5	11	5	0	5	76	69	31	100	40	41	81	181	10	9	19	20	20
	6990	2884	949	1121	2036	0.296137339055794	TAD1_NC_3388_4291_NC7.134_2999/1-904	904	373	100	97	334	21.8	7294	3	6089	6272	37	32	69	56	30	86	155	2	0	2	4	10	14	5	1	6	1	0	1	23	14	4	18	2	3	5	23	1	3	4	0	1
	6990	2884	949	1121	2036	0.296137339055794	TAD1_NC_3510_4235_NC7.50_17190/1-725	725	282	91	100	252	26.3	7294	1	6266	6429	31	44	75	39	33	72	147	0	0	0	4	4	8	2	2	4	0	0	0	12	9	4	13	3	4	7	20	2	2	4	2	0
	6990	2884	949	1121	2036	0.296137339055794	TAD1_NC_3619_4263_NC7.62_65063/1-644	644	247	67	97	233	25.5	7294	1	6347	6487	21	36	57	38	27	65	122	1	2	3	3	5	8	1	3	4	1	0	1	16	5	4	9	1	4	5	14	2	0	2	0	1
	6990	2884	949	1121	2036	0.296137339055794	TAD1_NC_378_1052_NC7.131_1_675/1-674	674	260	82	110	222	28.5	7294	0	6316	6457	34	38	72	38	30	68	140	0	0	0	0	0	0	0	0	0	1	0	1	1	2	3	5	3	5	8	13	2	2	4	1	0
	6990	2884	949	1121	2036	0.296137339055794	TAD1_NC_4242_4494_NC7.50_17078/1-252	252	96	40	40	76	31.7	7294	4	6742	6799	11	11	22	12	13	25	47	0	0	0	1	3	4	1	0	1	0	0	0	5	1	0	1	1	0	1	2	1	0	1	0	2
	6990	2884	949	1121	2036	0.296137339055794	TAD1_NC_4542_6985_NC7.117_1324/1-2456	2456	1005	185	471	795	26.7	7294	2	4536	5059	103	145	248	184	42	226	474	2	2	4	13	14	27	4	2	6	2	0	2	39	31	5	36	6	14	20	56	6	2	8	9	12
	6990	2884	949	1121	2036	0.296137339055794	TAD1_NC_4976_6966_NC7.248_4406/1-2004	2004	802	213	412	577	31.2	7294	4	4990	5454	92	145	237	111	72	183	420	1	2	3	10	9	19	5	4	9	3	0	3	34	22	21	43	8	13	21	64	2	6	8	6	14
	6990	2884	949	1121	2036	0.296137339055794	TAD1_NC_52_2192_NC7.62_29376_3/1-2136	2136	838	250	347	701	27.9	7294	0	4854	5260	107	97	204	127	53	180	384	1	0	1	5	6	11	0	2	2	5	0	5	19	13	5	18	10	14	24	42	4	4	8	1	2
	6990	2884	949	1121	2036	0.296137339055794	TAD1_NC_53_2139_NC7.61_94969_9/1-2087	2087	794	219	363	711	27.9	7294	0	4903	5301	89	104	193	145	48	193	386	1	1	2	2	3	5	0	1	1	2	0	2	10	15	4	19	14	16	30	49	3	5	8	5	4
	6990	2884	949	1121	2036	0.296137339055794	TAD1_NC_5367_6242_NC7.18_45390/1-886	886	381	85	137	283	25.1	7294	7	6111	6338	43	60	103	62	31	93	196	0	0	0	7	6	13	1	4	5	3	0	3	21	12	5	17	3	2	5	22	1	1	2	0	5
	6990	2884	949	1121	2036	0.296137339055794	TAD1_NC_5461_6973_NC7.240_1994/1-1528	1528	606	153	335	434	31.9	7294	1	5463	5820	81	119	200	79	51	130	330	0	0	0	9	4	13	3	0	3	3	0	3	19	15	8	23	6	12	18	41	2	1	3	6	10
	6990	2884	949	1121	2036	0.296137339055794	TAD1_NC_5561_6896_NC7.42_28674/1-1354	1354	539	164	297	354	34	7294	3	5639	5988	80	109	189	62	70	132	321	2	0	2	6	8	14	4	1	5	2	0	2	23	10	20	30	4	8	12	42	2	3	5	8	10
	6990	2884	949	1121	2036	0.296137339055794	TAD1_NC_5658_6205_NC7.61_12508/1-551	551	229	49	86	187	24.5	7294	0	6439	6556	23	35	58	33	16	49	107	0	0	0	3	2	5	3	0	3	0	0	0	8	6	2	8	1	2	3	11	0	1	1	3	2
	6990	2884	949	1121	2036	0.296137339055794	TAD1_NC_5682_6734_NC7.62_16564/1-1062	1062	446	78	223	315	28.3	7294	0	5928	6147	58	65	123	59	25	84	207	0	0	0	3	2	5	2	2	4	0	0	0	9	11	3	14	6	7	13	27	1	0	1	5	7
	6990	2884	949	1121	2036	0.296137339055794	TAD1_NC_5769_6962_NC7.55_10171/1-1203	1203	461	125	302	315	35.5	7294	0	5787	6027	49	94	143	44	38	82	225	0	1	1	3	2	5	2	2	4	2	0	2	12	12	8	20	3	14	17	37	1	1	2	10	9
	6990	2884	949	1121	2036	0.296137339055794	TAD1_NC_5769_6999_NC7.61_18507/1-1241	1241	481	116	300	344	33.5	7294	13	5762	5990	45	83	128	48	30	78	206	0	0	0	1	7	8	0	0	0	0	0	0	8	11	5	16	6	12	18	34	1	2	3	3	5
	6990	2884	949	1121	2036	0.296137339055794	TAD1_NC_5794_6983_NC7.120_5438/1-1198	1198	465	134	288	311	35.2	7294	4	5796	6085	59	96	155	50	49	99	254	1	2	3	9	9	18	2	0	2	2	0	2	25	12	10	22	5	9	14	36	2	3	5	5	10
	6990	2884	949	1121	2036	0.296137339055794	TAD1_NC_5973_6962_NC7.61_10930/1-999	999	403	73	250	273	32.3	7294	1	5992	6196	47	67	114	54	21	75	189	1	0	1	4	2	6	2	3	5	1	0	1	13	10	1	11	6	8	14	25	0	1	1	5	5
	6990	2884	949	1121	2036	0.296137339055794	TAD1_NC_6017_6976_NC7.50_15243/1-977	977	410	71	227	269	30.5	7294	8	6021	6272	64	70	134	51	22	73	207	3	0	3	7	11	18	4	4	8	5	0	5	34	10	7	17	5	6	11	28	0	1	1	7	8
	6990	2884	949	1121	2036	0.296137339055794	TAD1_NC_6051_6988_NC7.193_1571/1-940	940	385	77	217	261	31.3	7294	0	6050	6238	52	52	104	47	21	68	172	1	0	1	1	7	8	1	3	4	0	0	0	13	11	1	12	5	4	9	21	0	1	1	5	2
	6990	2884	949	1121	2036	0.296137339055794	TAD1_NC_6148_6970_NC7.68_78899/1-831	831	306	94	240	191	40.2	7294	0	6159	6296	21	56	77	25	29	54	131	1	1	2	2	0	2	1	0	1	0	0	0	5	7	7	14	1	5	6	20	0	1	1	4	7
	6990	2884	949	1121	2036	0.296137339055794	TAD1_NC_6150_6966_NC7.68_5605_/1-809	809	319	75	208	207	35	7294	0	6181	6355	46	55	101	35	21	56	157	2	0	2	4	4	8	3	2	5	2	0	2	17	8	3	11	3	4	7	18	1	1	2	4	6
	6990	2884	949	1121	2036	0.296137339055794	TAD1_NC_6323_6967_NC7.170_1294/1-647	647	250	55	171	171	34.9	7294	1	6344	6442	27	29	56	27	11	38	94	0	0	0	1	1	2	0	1	1	0	0	0	3	9	3	12	3	6	9	21	0	1	1	2	3
	6990	2884	949	1121	2036	0.296137339055794	TAD1_NC_6325_6972_NC7.50_21116/1-651	651	263	83	158	147	37	7294	2	6341	6475	42	34	76	13	26	39	115	0	0	0	6	7	13	1	1	2	1	0	1	16	6	7	13	4	3	7	20	0	1	1	6	8
	6990	2884	949	1121	2036	0.296137339055794	TAD1_NC_6327_6980_NC7.170_4265/1-662	662	230	72	198	162	40.8	7294	0	6328	6466	19	50	69	23	23	46	115	0	0	0	8	10	18	1	3	4	0	0	0	22	8	3	11	5	5	10	21	1	1	2	3	5
	6990	2884	949	1121	2036	0.296137339055794	TAD1_NC_64_6984_NC7.249_33826_/1-6936	6936	2580	745	1395	2216	30.9	7294	3	57	1384	211	491	702	398	199	597	1299	0	0	0	8	10	18	3	2	5	1	0	1	24	59	21	80	27	73	100	180	14	8	22	10	15
	6990	2884	949	1121	2036	0.296137339055794	TAD1_NC_6458_6957_NC7.50_17027/1-502	502	192	51	135	124	37.1	7294	0	6488	6595	30	36	66	21	13	34	100	0	0	0	2	1	3	0	2	2	0	0	0	5	5	1	6	4	2	6	12	0	0	0	2	7
	6990	2884	949	1121	2036	0.296137339055794	TAD1_NC_6478_6962_NC7.24_23217/1-487	487	178	50	135	124	38	7294	0	6503	6581	15	33	48	16	11	27	75	0	0	0	1	1	2	0	0	0	1	0	1	3	6	1	7	1	5	6	13	0	0	0	2	3
	6990	2884	949	1121	2036	0.296137339055794	TAD1_NC_6480_6970_NC7.68_3133_/1-492	492	157	63	156	116	44.5	7294	0	6498	6586	9	47	56	11	17	28	84	0	1	1	0	1	1	0	1	1	0	0	0	3	7	5	12	2	13	15	27	0	0	0	1	6
	6990	2884	949	1121	2036	0.296137339055794	TAD1_NC_6803_6972_NC7.134_2837/1-169	169	67	16	31	55	27.8	7294	0	6821	6853	10	2	12	13	0	13	25	0	0	0	3	3	6	0	0	0	1	0	1	7	4	0	4	1	0	1	5	0	0	0	0	0
	6990	2884	949	1121	2036	0.296137339055794	TAD1_NC_5911_6966_NC7.62_11174/1-1064	1064	397	96	288	283	36.1	7294	0	5926	6139	36	87	123	49	29	78	201	0	0	0	4	3	7	2	1	3	2	0	2	12	13	6	19	3	11	14	33	1	1	2	6	9
	6990	2884	949	1121	2036	0.296137339055794	TAD1_NC_6902_6955_NC7.65_16349/1-52	52	22	6	10	14	30.8	7294	0	6938	6950	2	0	2	2	0	2	4	0	0	0	3	3	6	1	0	1	1	0	1	8	0	0	0	1	0	1	1	0	0	0	1	0
	6990	2884	949	1121	2036	0.296137339055794	TAD1_NC_6397_6992_NC7.92_42436/1-604	604	258	50	135	161	30.6	7294	4	6390	6587	54	46	100	28	14	42	142	2	0	2	16	14	30	6	5	11	5	0	5	48	6	7	13	4	4	8	21	1	1	2	10	2
	6990	2884	949	1121	2036	0.296137339055794	TAD1_NC_6971_7029_NC7.233_164_/1-58	58	24	5	6	23	19	7294	0	6932	6963	5	1	6	4	0	4	10	2	0	2	5	7	12	2	1	3	1	0	1	18	1	0	1	1	0	1	2	0	0	0	0	0
	6990	2884	949	1121	2036	0.296137339055794	TAD1_NC_1_50_NC7.233_207_256_-/1-49	49	18	7	3	21	20.4	7294	1	6942	6962	3	0	3	0	1	1	4	2	0	2	2	7	9	1	0	1	1	0	1	13	0	0	0	0	0	0	0	0	0	0	1	0
	6990	2884	949	1121	2036	0.296137339055794	TAD1_NC_10_1221_NC7.18_430238_/1-1215	1215	475	143	184	413	26.9	7294	36	5811	6087	65	55	120	82	26	108	228	1	0	1	5	5	10	0	0	0	0	0	0	11	9	2	11	10	5	15	26	1	3	4	2	1
	6990	2884	949	1121	2036	0.296137339055794	TAD1_NC_2085_2147_NC7.62_10469/1-55	55	14	13	10	18	41.8	7294	2	6937	6970	5	2	7	4	3	7	14	2	2	4	2	3	5	1	4	5	1	0	1	15	0	0	0	1	0	1	1	1	0	1	0	0
	6990	2884	949	1121	2036	0.296137339055794	TAD1_NC_2886_3086_NC7.193_1154/1-200	200	86	32	33	49	32.5	7294	4	6794	6908	13	10	23	7	4	11	34	10	2	12	21	14	35	5	5	10	11	0	11	68	0	0	0	4	0	4	4	1	0	1	0	3
	6990	2884	949	1121	2036	0.296137339055794	TAD1_NC_3224_6787_NC7.109_2093/1-3582	3582	1375	309	704	1194	28.3	7294	2	3410	4175	126	275	401	255	89	344	745	1	0	1	2	6	8	2	2	4	3	0	3	16	37	7	44	19	23	42	86	5	3	8	7	16
	6990	2884	949	1121	2036	0.296137339055794	TAD1_NC_3417_6886_NC7.55_14918/1-3437	3437	1338	329	664	1106	28.9	7294	8	3561	4454	174	277	451	242	105	347	798	6	5	11	20	26	46	5	6	11	7	0	7	75	31	14	45	13	35	48	93	6	6	12	13	20
	6990	2884	949	1121	2036	0.296137339055794	TAD1_NC_3636_4830_NC7.96_45302/1-1191	1191	461	132	182	416	26.4	7294	2	5801	6152	71	92	163	87	49	136	299	3	1	4	10	16	26	3	4	7	5	0	5	42	11	4	15	5	13	18	33	1	0	1	4	4
	6990	2884	949	1121	2036	0.296137339055794	TAD1_NC_4282_4803_NC7.68_79760/1-521	521	195	52	101	173	29.4	7294	0	6469	6605	25	40	65	46	16	62	127	0	0	0	1	3	4	0	1	1	1	0	1	6	4	0	4	1	7	8	12	1	1	2	3	3
	6990	2884	949	1121	2036	0.296137339055794	TAD1_NC_5353_6114_NC7.62_10840/1-772	772	329	92	101	250	25	7294	4	6222	6432	50	51	101	46	23	69	170	0	1	1	10	10	20	1	1	2	4	0	4	27	9	4	13	2	7	9	22	1	1	2	2	4
	6990	2884	949	1121	2036	0.296137339055794	TAD1_NC_5384_7028_NC7.90_70184/1-1656	1656	720	196	288	452	29.2	7294	23	5357	5827	115	99	214	71	74	145	359	1	1	2	24	26	50	9	8	17	13	0	13	82	20	15	35	7	5	12	47	3	4	7	10	8
	6990	2884	949	1121	2036	0.296137339055794	TAD1_NC_5772_6977_NC7.102_4116/1-1216	1216	515	70	251	380	26.4	7294	0	5774	6032	73	71	144	76	13	89	233	0	0	0	8	9	17	3	2	5	1	0	1	23	15	4	19	8	8	16	35	2	1	3	6	8
	6990	2884	949	1121	2036	0.296137339055794	TAD1_NC_5901_6957_NC7.96_21962/1-1064	1064	433	86	249	296	31.5	7294	6	5932	6197	70	84	154	52	23	75	229	0	1	1	6	7	13	5	3	8	3	0	3	25	10	1	11	4	9	13	24	1	1	2	6	8
	6990	2884	949	1121	2036	0.296137339055794	TAD1_NC_6021_6957_NC7.62_61701/1-950	950	370	68	260	252	34.5	7294	3	6043	6267	48	88	136	48	21	69	205	0	1	1	7	2	9	3	0	3	2	0	2	15	11	3	14	5	13	18	32	1	1	2	7	7
	6990	2884	949	1121	2036	0.296137339055794	TAD1_NC_6470_6975_NC7.117_7613/1-507	507	159	63	165	120	45	7294	0	6483	6599	16	56	72	14	18	32	104	0	0	0	3	5	8	0	3	3	0	0	0	11	6	4	10	3	13	16	26	1	0	1	2	7
	6990	2884	949	1121	2036	0.296137339055794	TAD1_NC_2002_2773_NC7.68_2368_/1-768	768	314	59	138	257	25.7	7294	0	6222	6379	33	48	81	44	24	68	149	1	0	1	2	1	3	1	2	3	0	0	0	7	4	2	6	3	8	11	17	1	2	3	5	1
	6990	2884	949	1121	2036	0.296137339055794	TAD1_NC_26_1496_NC7.117_11779_/1-1470	1470	584	177	226	483	27.4	7294	17	5537	5885	85	78	163	93	40	133	296	1	1	2	12	5	17	4	3	7	6	0	6	32	14	10	24	12	10	22	46	5	2	7	3	3
	6990	2884	949	1121	2036	0.296137339055794	TAD1_NC_3436_6967_NC7.249_1288/1-3546	3546	1245	346	823	1132	33	7294	2	3446	4214	91	340	431	227	98	325	756	0	0	0	2	4	6	2	1	3	1	0	1	10	34	7	41	12	61	73	114	3	2	5	6	11
	6990	2884	949	1121	2036	0.296137339055794	TAD1_NC_4187_4863_NC7.62_46135/1-675	675	266	64	105	240	25	7294	0	6315	6474	34	38	72	59	20	79	151	1	0	1	1	3	4	0	1	1	0	0	0	6	7	2	9	5	3	8	17	3	1	4	0	2
	6990	2884	949	1121	2036	0.296137339055794	TAD1_NC_4962_7003_NC7.106_6290/1-2050	2050	815	150	421	664	27.9	7294	7	4947	5497	109	166	275	152	45	197	472	1	1	2	18	23	41	7	7	14	5	0	5	62	19	4	23	9	19	28	51	5	2	7	8	10
	6990	2884	949	1121	2036	0.296137339055794	TAD1_NC_5391_5973_NC7.24_17288/1-587	587	238	72	84	193	26.6	7294	1	6404	6577	34	44	78	36	18	54	132	1	3	4	15	8	23	3	2	5	1	0	1	33	8	4	12	3	6	9	21	1	0	1	4	1
	6990	2884	949	1121	2036	0.296137339055794	TAD1_NC_5471_6184_NC7.62_99209/1-721	721	270	85	150	216	32.6	7294	4	6273	6466	28	75	103	40	35	75	178	0	2	2	3	2	5	0	1	1	0	0	0	8	7	7	14	1	6	7	21	1	2	3	3	6
	6990	2884	949	1121	2036	0.296137339055794	TAD1_NC_5702_7006_NC7.50_17336/1-1308	1308	530	106	279	393	29.4	7294	9	5691	6028	72	89	161	74	34	108	269	0	1	1	17	17	34	7	3	10	4	0	4	49	17	2	19	6	11	17	36	2	2	4	5	8
	6990	2884	949	1121	2036	0.296137339055794	TAD1_NC_5979_6962_NC7.10_94090/1-993	993	355	110	290	238	40.3	7294	0	5997	6199	34	94	128	32	37	69	197	0	0	0	0	2	2	2	1	3	0	0	0	5	10	5	15	3	14	17	32	1	1	2	4	8
	6990	2884	949	1121	2036	0.296137339055794	TAD1_NC_6323_6973_NC7.10_90640/1-654	654	264	49	160	181	32	7294	1	6337	6499	49	39	88	35	13	48	136	0	2	2	9	9	18	2	1	3	0	0	0	23	6	2	8	3	2	5	13	0	0	0	9	5
	6990	2884	949	1121	2036	0.296137339055794	TAD1_NC_6616_6980_NC7.127_4093/1-365	365	137	34	83	111	32.1	7294	0	6625	6697	16	14	30	25	9	34	64	0	0	0	2	6	8	0	0	0	0	0	0	8	7	4	11	4	0	4	15	1	0	1	0	2
	6990	2884	949	1121	2036	0.296137339055794	TAD1_NC_1822_1926_NC7.10_94307/1-104	104	48	8	16	32	23.1	7294	2	6888	6944	9	4	13	3	2	5	18	1	2	3	10	9	19	5	3	8	2	0	2	32	0	0	0	1	1	2	2	0	0	0	0	0
	6990	2884	949	1121	2036	0.296137339055794	TAD1_NC_338_4136_NC7.40_312392/1-3796	3796	1450	337	657	1352	26.2	7294	2	3196	3928	147	235	382	251	80	331	713	2	0	2	4	6	10	2	2	4	0	0	0	16	32	6	38	21	25	46	84	8	2	10	7	7
	6990	2884	949	1121	2036	0.296137339055794	TAD1_NC_4111_4985_NC7.106_9059/1-874	874	347	83	155	289	27.2	7294	1	6117	6341	35	60	95	75	29	104	199	2	0	2	6	6	12	2	3	5	3	0	3	22	6	13	19	4	6	10	29	3	1	4	2	3
	6990	2884	949	1121	2036	0.296137339055794	TAD1_NC_4355_4410_NC7.1_797996/1-59	59	16	17	15	11	54.2	7294	2	6933	6967	5	3	8	2	3	5	13	3	0	3	4	2	6	1	2	3	0	0	0	12	0	0	0	0	1	1	1	0	0	0	1	0
	6990	2884	949	1121	2036	0.296137339055794	TAD1_NC_4866_6671_NC7.62_14353/1-1818	1818	746	157	371	544	29	7294	9	5181	5734	108	158	266	123	52	175	441	2	2	4	26	28	54	11	13	24	8	0	8	90	16	5	21	6	17	23	44	3	3	6	15	15
	6990	2884	949	1121	2036	0.296137339055794	TAD1_NC_5470_6962_NC7.68_68964/1-1508	1508	482	236	454	336	45.8	7294	1	5483	5806	19	172	191	34	95	129	320	0	0	0	1	0	1	0	1	1	0	0	0	2	9	29	38	1	29	30	68	0	3	3	1	9
	6990	2884	949	1121	2036	0.296137339055794	TAD1_NC_55_1633_NC7.249_55313_/1-1602	1602	631	193	251	527	27.7	7294	26	5414	5795	89	76	165	107	47	154	319	1	3	4	6	8	14	3	4	7	7	0	7	32	14	9	23	11	8	19	42	4	3	7	3	5
	6990	2884	949	1121	2036	0.296137339055794	TAD1_NC_5933_6975_NC7.42_27382/1-1054	1054	420	91	258	285	33.1	7294	7	5943	6267	71	91	162	51	32	83	245	2	0	2	16	24	40	8	10	18	8	0	8	68	9	3	12	5	10	15	27	2	0	2	9	10
	6990	2884	949	1121	2036	0.296137339055794	TAD1_NC_6150_6965_NC7.62_11381/1-817	817	322	76	216	203	35.7	7294	3	6176	6373	52	67	119	29	22	51	170	0	1	1	6	4	10	5	2	7	5	0	5	23	5	3	8	3	8	11	19	0	0	0	4	8
	6990	2884	949	1121	2036	0.296137339055794	TAD1_NC_6335_6485_NC7.117_1151/1-154	154	71	15	41	27	36.4	7294	3	6839	6896	14	11	25	2	8	10	35	1	1	2	7	2	9	3	1	4	4	0	4	19	0	1	1	0	2	2	3	0	1	1	4	0
	6990	2884	949	1121	2036	0.296137339055794	TAD1_NC_6375_6984_NC7.96_48237/1-615	615	210	72	189	144	42.4	7294	1	6376	6516	25	59	84	18	21	39	123	0	0	0	2	4	6	1	5	6	0	0	0	12	8	4	12	1	10	11	23	0	0	0	4	7
	6990	2884	949	1121	2036	0.296137339055794	TAD1_NC_6492_6962_NC7.12_11228/1-476	476	203	40	103	130	30	7294	5	6519	6635	35	25	60	23	9	32	92	1	0	1	7	3	10	4	2	6	2	0	2	19	4	4	8	3	3	6	14	2	0	2	2	3
	6990	2884	949	1121	2036	0.296137339055794	TAD1_NC_6286_6962_NC7.24_22210/1-685	685	274	65	181	165	35.9	7294	8	6313	6534	58	60	118	31	23	54	172	1	2	3	13	8	21	6	5	11	4	0	4	39	6	5	11	2	7	9	20	2	0	2	7	9
	6990	2884	949	1121	2036	0.296137339055794	TAD1_NC_6683_6926_NC7.61_17857/1-241	241	82	29	50	80	32.8	7294	1	6750	6797	8	12	20	16	5	21	41	1	0	1	3	1	4	0	0	0	0	0	0	5	5	1	6	1	1	2	8	1	0	1	0	1
	6990	2884	949	1121	2036	0.296137339055794	TAD1_NC_6660_6973_NC7.62_13754/1-312	312	99	39	77	97	37.2	7294	7	6685	6763	10	24	34	17	7	24	58	0	0	0	4	5	9	1	0	1	1	0	1	11	5	1	6	3	3	6	12	1	0	1	2	3
	6990	2884	949	1121	2036	0.296137339055794	TAD1_NC_6702_6986_NC7.106_2332/1-290	290	87	53	70	80	42.4	7294	1	6701	6779	10	25	35	9	16	25	60	1	1	2	4	8	12	0	1	1	0	0	0	15	3	6	9	1	8	9	18	1	0	1	2	4
	6990	2884	949	1121	2036	0.296137339055794	TAD1_NC702_2254_NC7.61_6380_79/1-1551	1551	558	219	292	482	32.9	7294	2	5441	5770	59	99	158	76	72	148	306	3	1	4	5	5	10	1	1	2	1	0	1	17	7	11	18	4	15	19	37	3	4	7	5	5
	6990	2884	949	1121	2036	0.296137339055794	TAD1_NC_1308_1710_NC7.96_10902/1-400	400	147	45	73	135	29.5	7294	21	6611	6859	45	29	74	13	14	27	101	9	5	14	11	41	52	22	13	35	12	0	12	113	1	0	1	0	4	4	5	0	0	0	3	1
	6990	2884	949	1121	2036	0.296137339055794	TAD1_NC_4058_4144_NC7.62_85116/1-86	86	33	9	14	30	26.7	7294	2	6906	6956	6	6	12	3	3	6	18	3	1	4	6	10	16	3	3	6	1	0	1	27	0	1	1	1	0	1	2	0	0	0	0	0
	6990	2884	949	1121	2036	0.296137339055794	TAD1_NC_4929_5014_NC7.24_7655_/1-85	85	31	14	20	20	40	7294	0	6905	6944	4	12	16	4	4	8	24	0	0	0	3	2	5	1	1	2	7	0	7	14	1	0	1	1	0	1	2	1	0	1	0	1
	6990	2884	949	1121	2036	0.296137339055794	TAD1_NC_4929_5243_NC7.68_83966/1-315	315	107	57	84	67	44.8	7294	14	6689	6894	33	34	67	4	19	23	90	11	7	18	15	23	38	11	11	22	5	0	5	83	0	2	2	0	2	2	4	0	0	0	7	2
	6990	2884	949	1121	2036	0.296137339055794	TAD1_NC_5579_6962_NC7.55_14750/1-1398	1398	547	144	322	385	33.3	7294	8	5600	6002	85	127	212	79	56	135	347	5	1	6	15	9	24	4	4	8	3	0	3	41	16	13	29	9	13	22	51	1	3	4	5	14
	6990	2884	949	1121	2036	0.296137339055794	TAD1_NC_6749_6961_NC7.241_1402/1-214	214	77	31	47	59	36.4	7294	2	6778	6821	11	9	20	10	7	17	37	0	0	0	0	1	1	1	0	1	1	0	1	3	4	1	5	4	0	4	9	0	0	0	2	1
	6990	2884	949	1121	2036	0.296137339055794	TAD1_NC_5453_6996_NC7.96_42240/1-1556	1556	623	136	335	462	30.3	7294	22	5456	5978	98	139	237	98	51	149	386	4	2	6	35	27	62	17	10	27	9	0	9	104	13	14	27	6	11	17	44	2	1	3	10	14
	6990	2884	949	1121	2036	0.296137339055794	TAD1_NC_6302_6966_NC7.106_2252/1-671	671	262	54	175	180	34.1	7294	8	6327	6561	60	65	125	36	17	53	178	1	3	4	14	10	24	7	5	12	5	0	5	45	5	5	10	6	5	11	21	2	0	2	10	8
	6990	2884	949	1121	2036	0.296137339055794	TAD1_NC_6503_6987_NC7.18_43234/1-490	490	160	57	147	126	41.6	7294	2	6502	6630	14	54	68	18	18	36	104	1	1	2	6	6	12	4	2	6	1	0	1	21	8	4	12	3	10	13	25	0	0	0	1	8
	6990	2884	949	1121	2036	0.296137339055794	TAD1_NC_5967_6726_NC7.12_19009/1-769	769	321	61	202	185	34.2	7294	12	6233	6534	74	94	168	30	21	51	219	3	4	7	23	14	37	6	8	14	5	0	5	63	2	3	5	0	7	7	12	0	0	0	13	7
	6990	2884	949	1121	2036	0.296137339055794	TAD1_NC_6389_6495_NC7.79_11350/1-109	109	39	11	40	19	46.8	7294	2	6883	6927	8	15	23	4	6	10	33	1	0	1	2	1	3	2	2	4	0	0	0	8	1	2	3	0	2	2	5	0	0	0	2	3
	6990	2884	949	1121	2036	0.296137339055794	TAD1_NC_6481_6950_NC7.79_11388/1-480	480	213	28	94	145	25.4	7294	12	6522	6704	56	33	89	42	7	49	138	1	0	1	9	3	12	5	4	9	3	0	3	25	9	0	9	6	3	9	18	0	1	1	5	6
	6990	2884	949	1121	2036	0.296137339055794	TAD1_NC_3312_3814_NC7.10_94455/1-502	502	204	77	72	149	29.7	7294	39	6527	6844	54	26	80	22	21	43	123	12	4	16	28	39	67	26	11	37	16	0	16	136	4	3	7	0	0	0	7	3	0	3	2	1
	6990	2884	949	1121	2036	0.296137339055794	TAD1_NC_3450_3814_NC7.61_23654/1-364	364	136	44	56	128	27.5	7294	26	6652	6881	36	21	57	20	9	29	86	11	6	17	16	30	46	23	10	33	12	0	12	108	3	0	3	0	0	0	3	2	0	2	3	3
	6990	2884	949	1121	2036	0.296137339055794	TAD1_NC_3312_3814_NC7.55_87494/1-502	502	191	62	82	167	28.7	7294	39	6527	6852	49	36	85	22	17	39	124	13	6	19	27	45	72	32	13	45	14	0	14	150	3	4	7	0	1	1	8	2	0	2	2	3
	6990	2884	949	1121	2036	0.296137339055794	TAD1_NC_3312_3645_NC7.50_13000/1-333	333	133	26	66	108	27.6	7294	33	6690	6901	35	29	64	12	9	21	85	1	3	4	16	26	42	22	11	33	7	0	7	86	2	0	2	0	0	0	2	1	0	1	2	1
	6990	2884	949	1121	2036	0.296137339055794	TAD1_NC_3387_3645_NC7.62_85615/1-258	258	102	23	50	83	28.3	7294	27	6759	6918	28	21	49	9	8	17	66	3	1	4	8	22	30	14	8	22	7	0	7	63	2	0	2	0	0	0	2	1	0	1	1	1
	6990	2884	949	1121	2036	0.296137339055794	TAD1_NC_3750_3814_NC7.62_85446/1-64	64	13	18	8	25	40.6	7294	6	6932	6969	0	3	3	3	7	10	13	1	2	3	1	3	4	1	2	3	3	0	3	13	0	0	0	0	1	1	1	1	1	2	0	0
	6990	2884	949	1121	2036	0.296137339055794	TAD1_NC_3744_4463_NC7.193_1894/1-719	719	227	142	157	193	41.6	7294	1	6272	6588	25	76	101	20	54	74	175	4	9	13	37	38	75	5	14	19	6	0	6	113	2	3	5	0	2	2	7	1	2	3	2	5
	6990	2884	949	1121	2036	0.296137339055794	TAD1_NC_3312_4454_NC7.24_8134_/1-1141	1141	444	131	185	381	27.7	7294	1	5850	6324	50	84	134	69	42	111	245	3	7	10	64	60	124	10	17	27	31	0	31	192	9	1	10	4	2	6	16	0	3	3	7	4
	6990	2884	949	1121	2036	0.296137339055794	TAD1_NC_3672_4229_NC7.50_96173/1-557	557	198	89	106	164	35	7294	34	6467	6835	54	29	83	24	18	42	125	31	8	39	28	60	88	20	24	44	9	0	9	180	4	2	6	1	1	2	8	0	0	0	3	2
	6990	2884	949	1121	2036	0.296137339055794	TAD1_NC_5547_5859_NC7.34_20592/1-326	326	76	103	106	41	64.1	7294	8	6672	6843	10	61	71	3	50	53	124	4	3	7	5	5	10	1	8	9	2	0	2	28	0	19	19	0	9	9	28	0	1	1	0	3
	6990	2884	949	1121	2036	0.296137339055794	TAD1_NC_6227_6985_NC7.102_3215/1-764	764	295	63	199	207	34.3	7294	8	6234	6470	57	69	126	37	18	55	181	2	1	3	11	14	25	9	6	15	2	0	2	45	10	4	14	5	7	12	26	1	0	1	13	9
	6990	2884	949	1121	2036	0.296137339055794	TAD1_NC_6705_6984_NC7.12_19874/1-283	283	111	23	50	99	25.8	7294	5	6712	6785	14	9	23	18	4	22	45	0	3	3	5	8	13	2	1	3	3	0	3	22	5	0	5	5	2	7	12	2	0	2	0	1
	6990	2884	949	1121	2036	0.296137339055794	TAD1_NC_5549_6962_NC7.96_51148/1-1433	1433	522	174	366	371	37.7	7294	19	5576	6075	79	154	233	65	59	124	357	10	4	14	31	25	56	8	17	25	11	0	11	106	11	16	27	6	11	17	44	3	2	5	12	17
	6990	2884	949	1121	2036	0.296137339055794	TAD1_NC_5628_6017_NC7.30_22370/1-395	395	85	112	135	63	62.5	7294	0	6595	6775	8	76	84	4	58	62	146	2	3	5	9	6	15	0	7	7	1	0	1	28	0	19	19	1	16	17	36	2	3	5	1	2
	6990	2884	949	1121	2036	0.296137339055794	TAD1_NC_6282_6420_NC7.4_122605/1-144	144	31	32	61	20	64.6	7294	0	6846	6887	0	23	23	0	16	16	39	0	0	0	0	0	0	1	0	1	1	0	1	2	0	5	5	0	5	5	10	0	1	1	0	1
	6990	2884	949	1121	2036	0.296137339055794	TAD1_NC_6829_6982_NC7.10_54586/1-158	158	45	38	35	40	46.2	7294	6	6838	6894	6	11	17	3	8	11	28	2	1	3	4	8	12	2	2	4	1	0	1	20	0	3	3	0	3	3	6	0	0	0	1	1
	6990	2884	949	1121	2036	0.296137339055794	TAD1_NC_6586_6962_NC7.64_9770_/1-370	370	106	65	134	65	53.8	7294	16	6636	6790	19	52	71	5	19	24	95	5	7	12	8	5	13	1	10	11	4	0	4	40	1	6	7	1	9	10	17	1	0	1	5	5
	6990	2884	949	1121	2036	0.296137339055794	TAD1_NC_6886_6981_NC7.2_490858/1-95	95	27	18	23	27	43.2	7294	6	6901	6942	3	7	10	2	2	4	14	1	2	3	3	10	13	1	1	2	2	0	2	20	1	1	2	0	3	3	5	0	0	0	0	2
	6990	2884	949	1121	2036	0.296137339055794	TAD1_NC_5785_5992_NC7.60_12824/1-210	210	52	43	75	40	56.2	7294	15	6795	6941	14	30	44	3	15	18	62	7	3	10	7	13	20	6	13	19	6	0	6	55	0	4	4	0	3	3	7	1	0	1	2	3
	6990	2884	949	1121	2036	0.296137339055794	TAD1_NC_5928_6184_NC7.106_2220/1-260	260	88	36	77	59	43.5	7294	5	6735	6834	12	45	57	5	12	17	74	0	3	3	5	3	8	0	4	4	0	0	0	15	0	0	0	0	1	1	1	0	0	0	1	3
	6990	2884	949	1121	2036	0.296137339055794	TAD1_NC_6540_6962_NC7.23_20612/1-428	428	141	57	131	99	43.9	7294	22	6584	6743	24	46	70	14	13	27	97	3	2	5	9	8	17	7	7	14	1	0	1	37	3	2	5	2	9	11	16	0	0	0	6	4
	6990	2884	949	1121	2036	0.296137339055794	TAD1_NC_6186_6485_NC7.120_3347/1-308	308	108	32	98	70	42.2	7294	7	6689	6826	31	42	73	12	15	27	100	2	1	3	5	9	14	5	6	11	1	0	1	29	1	2	3	0	2	2	5	0	0	0	5	6
	6990	2884	949	1121	2036	0.296137339055794	TAD1_NC_6402_6961_NC7.17_10213/1-499	499	128	89	194	88	56.7	7294	47	6538	6801	19	72	91	8	26	34	125	8	10	18	13	14	27	8	21	29	3	0	3	77	1	3	4	0	11	11	15	0	0	0	3	5
[truncated: 16 more columns]
