# Supplementary material for: RIPCAL: a tool for alignment-based analysis of repeat-induced point mutations in fungal genomic sequences
Source: BMC Bioinformatics. 2008 Nov 12;9:478. doi: 10.1186/1471-2105-9-478 (PMC2621366; doi:10.1186/1471-2105-9-478)
Supplement: Additional file 1 — Control Data. Compressed (.zip) file containing data relevant to control tests with Neurospora crassa Tad1 and 5S rDNA repeats, containing RIPCAL graphical (.png), tabular text (.txt) and fasta (.fas) alignments of repeat family matches. Also contains files (.png, .txt and .fas) for the MATE repeats from Aspergillus nidulans and Ty1 transposons from Microbotryum violaceum. [file 1471-2105-9-478-S1.zip › Supplementary Data_5S rDNA alignments.fas]

>5SrDNA_1_286_NC7.44_174796_175/1-285 
GCTTGGATCAGGACAGACCTACAAGGGATTCACAGCCAATGTTATAGGCAAGCAAGCAAA
GCATATCAAACACATACG-AC--CATACCCACT-----GGAAAACTCGGGATCCCGTCCG
CTCTCCCA--TAGATAAGCCAGTG-AGGGCCTGACTAG-----TAGTTGGGTCGGTGACG
A-CCAGCGAAT--C-CCAGGTGTTGTATGTTTTTTTCGTTGTTGTTGTTTTCTTTTCCCT
ATTTTCTTTTTCTTTTTCTTTTTTGTCGGATTTTTTGGATATGCGAATAACGCTTGTGAT
TGTAG
>5SrDNA_35_214_NC7.57_23663_238/1-179 
---------------------------------AGTCAGTCTTATAGGTAACCAAGCTAA
ACAGAGTCATCACATACG-AC--CATACCCACT-----GGAAAACTCGGGATCCCGTCCG
CTCTCCCA--TAGATAAGCCAGTG-AGGGCCAGACTAG-----TAGTTGGGTCGGTGACG
A-CCAGCGAAT--C-CCTGGTGTTGTATGTTTTTTTTCGCGTT----TTTTCTTTT----
------------------------------------------------------------
-----
>5SrDNA_72_211_NC7.74_17065_172/1-139 
------------------------------------------------------------
----------CACATACG-AC--CATACCCACT-----GGAAAACTCGGGATCCCGTCCG
CTCTCCCA--TAGATAAGCCAGTG-AGGGCCTGACTAG-----TAGTTGGGTCGGTGACG
A-CCAGCGAAT--C-CCAGGTGTTGTATGTTCTTTTTGTCTTT----TTTGAT-------
------------------------------------------------------------
-----
>5SrDNA_43_244_NC7.8_145509_145/1-205 
------------------------------------------TATAAGCGCTAAAATAAG
AGAGTAGAGACACATACA-AC--CATACCCACT-----GGAAAACTCGGGATCCCGTCCG
CTCTCCCA--TAGATAAGCCAGTG-AGGGCCAGACTAG-----TAGTTGGGTCGGTGACG
A-CCAGCGAAT--C-CCTGGTGTTGTATGTTTTTTGTATTCTTTTATTCTTTTTACCCTT
ACTGTTCACGTTTCTTTGTTCCTCTTT---------------------------------
-----
>5SrDNA_69_197_NC7.17_409290_40/1-128 
------------------------------------------------------------
--------AGCACATACG-AC--CATATCCACT-----GGAAAACTCGGGATCCCGTCCG
CTCTCCCA--TAGATAAGCCAGTG-AGGGCCAGACTAG-----TAGTTGGGTCGGTGACG
A-CCAGCGAAT--C-CCTGGTGTTGTATGTTTTTTT------------------------
------------------------------------------------------------
-----
>5SrDNA_72_233_NC7.60_72699_728/1-156 
------------------------------------------------------------
----------CACATACG-AC--CATACCCACT-----GGAAAACTCGGGATCCCGTCCG
CTCTCCCA--TAGATAAGCCAGTG-AGGGCCAGACTAG-----TAGTTGGGTCGGTGACG
A-CCAGCGAAT--C-CCTGGTGTTGTATGTCTTTTTTTATTTTTTATTCCTTTATCCCTT
CTTTTT------------------------------------------------------
-----
>5SrDNA_72_243_NC7.25_431934_43/1-169 
------------------------------------------------------------
-----------ACATACG-AC--CATACCCACT-----GGAAAACTCGGGATCCCGTCCG
CTCTCCCA--TAGATAAGCCAGTG-AGGGCCTGACTAG-----TAGTTGGGTCGGTGACG
A-CCAGCGAAT--C-CCAGGTGTTGTGTGTTTTTGTTTTCTTTTCTTTCCTTTTTTCCAT
ACCTTTCTTGTTTTTCTTTT----------------------------------------
-----
>5SrDNA_69_236_NC7.1_1103275_11/1-179 
------------------------------------------------------------
--------AGCACATACG-AC--CATACCCACT-----GGAAAGCTCGGGATCCCGTCCG
CTCTCCCA--TAGATAAGCCAGTG-AGGGCCAGACTAG-----TAGTTGGGTCGGTGACG
A-CCAGCGAAT--C-CCTGGTGTTGTATGTTTTTGATATATTTTTCATTTTTGACCCTTT
TCAATCGCCCAGCTTTCCTTTTTTTCT---------------------------------
-----
>5SrDNA_72_153_NC7.54_155906_15/1-78 
------------------------------------------------------------
-----------ACATACG-TC--CATACCCACT-----AGAAACCTGGGGATCCCCTCCG
CTCTCTCA--TAGATAAGCCAGTG-AGAG---GACTGG-----AAGTT------------
------------------------------------------------------------
------------------------------------------------------------
-----
>5SrDNA_70_226_NC7.7_613915_614/1-155 
------------------------------------------------------------
--------AATACATACG-AC--CATACCCACT-----GGAAAACTCGGGATCCCGTCCG
CTCTCCCA--TAGATAAGCCAGTG-AGGGCCAGACTAG-----TAGTTGGGTCGGTGACG
A-CCAGCGAAT--C-CCTGGTGTTGTATGTTTTTCTTCTTTTTTGTTTCATCTACCTCTA
TTC---------------------------------------------------------
-----
>5SrDNA_72_240_NC7.24_425659_42/1-159 
------------------------------------------------------------
-----------ACATACG-AC--CATACCCACT-----GGAAAACTCGGGATCCCGTCCG
CTCTCCCA--TAGATAAGCCAGTG-AGGGCCAGACTAG-----TAGTTGGGTCGGTGACG
A-CCAGCGAAT--C-CCTGGTGTTGTATGTTTTTTCCTTCTTTTTTTTCACGTTTTCTTT
TCCTCCATCT--------------------------------------------------
-----
>5SrDNA_72_206_NC7.2_1245680_12/1-133 
------------------------------------------------------------
-----------ACATACG-AC--CATACCCACT-----GGAGAACTCGGGATCCCGTCCG
CTCTCCCA--TAGATAAGCCAGTG-AGGGCCAGACTAG-----TAGTTGGGTCGGTGACG
A-CCAGCGAAT--C-CCTGGTGTTGTATGTTTTTTG-TG-----CTTTGT----------
------------------------------------------------------------
-----
>5SrDNA_72_243_NC7.12_320720_32/1-176 
------------------------------------------------------------
-----------ACATACG-AC--CATACCCACT-----GGAAAACTCGGGATCCCGTCCG
CTCTCCCA--TAGATAAGCCAGTG-AGGGCCAGACTAG-----TAGTTGGGTCGGTGACG
A-CCAGCGAAT--C-CCTGGTGTTGTATGTTTTTTTCTG-----CCTTTTTGCCCTTTGT
CTCGGTCATTTTCTGAGTTTGTTCTTTCTCTT----------------------------
-----
>5SrDNA_73_240_NC7.8_547050_547/1-161 
------------------------------------------------------------
------------CATACG-AC--CATACCCACT-----GGAAAACTCGGGATCCCGTCCG
CTCTCCCA--TAGATAAGCCAGTG-AGGGCCAGACTAG-----TAGTTGGGTCGGTGACG
A-CCAGCGAAT--C-CCTGGTGTTGTATGTTTTTTTTTT---CTTTCTTTTGCATTTCTT
TTTGGTCACTTCTTCT--------------------------------------------
-----
>5SrDNA_73_245_NC7.8_189083_189/1-167 
------------------------------------------------------------
------------CATACG-AC--CATACCCACT-----GGAAAACTCGGGATCCCGTCCG
CTCTCCCA--TAGATAAGCCAGTG-AGGGCCAGACTAG-----TAGTTGGGTCGGTGACG
A-CCAGCGAAT--C-CCTGGTGTTGTATGTCTTTTTCTCTAGCTCTTTTTGAGATCTTTT
TTTTTTGATCTCTTTTTTG-----------------------------------------
-----
>5SrDNA_72_210_NC7.16_305735_30/1-141 
------------------------------------------------------------
-----------ACATACG-AC--CATACCCACT-----GGAAAACTCGGGATCCCGTCCG
CTCTCCCA--TAGATAAACCAGTG-AGGGCCAGACTAG-----CAGTTGGGTCGGTGACG
A-CCAGCGAAT--C-CCTGGTGTTGTATGTTTCTTTTTC-----TTTTTTGGTTGTT---
------------------------------------------------------------
-----
>5SrDNA_72_244_NC7.33_275376_27/1-166 
------------------------------------------------------------
-----------ACATACG-AC--CATACCCACT-----GGAAAACTCGGGATCCCGTCCG
CTCTCCCA--TAGATAAGCCAGTG-AGGGCCAGACTAG-----TAGTTGGGTCGGTGACG
A-CCAGCGAAT--C-CCTGGTGTTGTATGTCCTTTTTCT-----CATTCTTTTCTCTCTT
TTTTTCTTTTCTTTCCCTTTCT--------------------------------------
-----
>5SrDNA_70_243_NC7.54_101332_10/1-159 
------------------------------------------------------------
---------ACACATACG-AC--CATACCCACT-----GGAAAACTCGGGATCCCGTCCG
CTCTCCCA--TAGATAAGCCAGTG-AGGGCCAGACTAG-----TAGTTGGGTCGGTGACG
A-CCAGCGAAT--C-CCTGGTGTTGTATGTTCTCCTTTTTTTTTCCTTTTTCTTTTTCTT
G----TCCTTTT------------------------------------------------
-----
>5SrDNA_73_237_NC7.73_11974_121/1-167 
------------------------------------------------------------
-----------ACATACG-AC--CATACCCACT-----GGAAAACTCGGGATCCCGTCCG
CTCTCCCA--TAGATAAGCCAGTG-AGGGCCAGACTAG-----TAGTTGGGTCGGTGACG
A-CCAGCGAAT--C-CCTGGTGTTGTATGTTTTCCCTCTGTCTTTCTTTCTTTTTTTTTT
GGTAATCTTTCTTTCTTT------------------------------------------
-----
>5SrDNA_59_254_NC7.57_82521_827/1-199 
---------------------------------------------------------AAA
ACAAACATATCACATACG-AC--CATACCCACT-----GGAAAACTCGGGATCCCGTCCG
CTCTCCCA--TAGATAAGCCAGTG-AGGGCCAGACTAG-----TAGTTGGGTCGGTGACG
A-CCAGCGAAT--C-CCTGGTGTTGTATGTTATTTTTTTTTCTTTTCCTCTTTCCTTTCT
TTTTTCCCGCTTGCTCCTTTTTTTTTTTCTTTGATT------------------------
-----
>5SrDNA_72_231_NC7.30_144355_14/1-150 
------------------------------------------------------------
----------CACATACG-AC--CATACCCACT-----GGAAAACTCGGGATCCCGTCCG
CTCTCCCA--TAGATAAGCCAGTG-AGGGCCAGATTAG-----TAGTTGGGTCGGTGACG
A-CCAGCGAAT--C-CCTGGTGTTGTATGTT--TTTTTCGTGTTCTTTTCGAGGTTTTCT
TT----------------------------------------------------------
-----
>5SrDNA_66_239_NC7.64_17436_176/1-166 
------------------------------------------------------------
-----ATAAACACATACG-AC--CATACCCACT-----GGAAAACTCGGGATCCCGTCCG
CTCTCCCA--TAGATAAGCCAGTG-AGGGCCAGACTAG-----TAGTTGGGTCGGTGACG
A-CCAGCGAAT--C-CCTGGTGTTGTATGTTTTTCCTTGTCTGCTTTTTTTTTTCTTTCT
TTTCCATTTTC-------------------------------------------------
-----
>5SrDNA_69_196_NC7.8_525823_525/1-127 
------------------------------------------------------------
-------AAACACATACG-AC--CATACCCACT-----GGAAAACTCGGGATCCCGTCCG
CTCTCCCA--TAGATAAGCCAGTG-AGGGCCAGACTAG-----TAGTTGGGTCGGTGACG
A-CCAGCGAAT--C-CCTGGTGTTGTATGTTTTT--------------------------
------------------------------------------------------------
-----
>5SrDNA_69_234_NC7.4_946464_946/1-161 
------------------------------------------------------------
--------AACACATACG-AC--CATACCCACT-----GGAAAACTCGGGATCCCGTCCG
CTCTCCCA--TAGATAAGCCAGTG-AGGGCCAGACTAG-----TAGTTGGGTCGGTGACG
A-CCAGCGAAT--C-CCTGGTGTTGTATGTTTTTCTTTTTTCTTTTTTCTTGTTTATTGT
CTTTCTTCT---------------------------------------------------
-----
>5SrDNA_41_243_NC7.8_384848_385/1-203 
---------------------------------------ATTATAAACCCATGAAAGAAA
GTAAGACAAGTACATACG-AC--CATACCCACT-----GGAAAACTCGGGATCCCGTCCG
CTCTCCCA--TAGATAAGCCAGTG-AGGGCCAGACTAG-----TAGTTGGGTCGGTGACG
A-CCAGCGAAT--C-CCTGGTGTTGTATGTTTTTTTTTTCTCCTTAGTTTCCCGTCCTTT
TTCTTCGTTTCCTCTTACCTTT--------------------------------------
-----
>5SrDNA_43_139_NC7.34_361484_36/1-96 
----------------------------------------TTATAAGCGGCTGAAA-AAA
ACAAAACAAATACATACG-AC--TATACCCACT-----GGAAAACTCGGGATCCCGTCCG
CTCTCCTA--TAAATAAGCCAATA-AGG--------------------------------
------------------------------------------------------------
------------------------------------------------------------
-----
>5SrDNA_43_240_NC7.24_381808_38/1-210 
-----------------------------------------TATAGAAGTAAAAAA-GAA
GCATAACAGATACATACG-AC--CATACCCACT-----GGAAAACTCGGGATCCCGTCCG
CTCTCCCA--TAGATAAGCCAGTG-AGGGCCAGACTAG-----TAGTTGGGTCGGTGACG
A-CCAGCGAAT--C-CCTGGTGTTGTATGTTTTTTCTGGTTCTTTTTATCATGCCATTTG
ATTCTTTTGCCCTTATATCTATTTCTCTTTTT----------------------------
-----
>5SrDNA_66_139_NC7.33_238305_23/1-73 
------------------------------------------------------------
----AACAAGCACATACG-AC--CATACCCACT-----GGAAAACTCGGGATCCCGTCCG
CTCTCCTA--TTGATAAGCCAGTA-AGG--------------------------------
------------------------------------------------------------
------------------------------------------------------------
-----
>5SrDNA_66_235_NC7.8_494118_494/1-165 
------------------------------------------------------------
----AACAAGCACATACG-AC--CATACCCACT-----GGAAAACTCGGGATCCCGTCCG
CTCTCCCA--TAGATAAGCCAGTG-AGGGCCAGACTAG-----TAGTTGGGTCGGTGACG
A-CCAGCGAAT--C-CCTGGTGTTGTATGTTTCTCGGTCTTTGTTTTTGTTTTCTCCTGT
TCTTTTTGT---------------------------------------------------
-----
>5SrDNA_43_244_NC7.36_44529_447/1-206 
-----------------------------------------TTATAGGTGGTCAAATGAG
GTTAAACAATCACATACG-AC--CATACCCACT-----GGAAAACTCGGGATCCCGTCCG
CTCTCCCA--TAGATAAGCCAGTG-AGGGCCAGACTAG-----TAGTTGGGTCGGTGACG
A-CCAGCGAAT--C-CCTGGTGTTGTATGTTTTTTGCACCTTCTTTTTATTCGTTGATGT
TTTTACCTTTCCTCTTCCCTTTCTATT---------------------------------
-----
>5SrDNA_66_132_NC7.5_1097388_10/1-66 
------------------------------------------------------------
----AACAAGCACATACG-AC--CATAGATGGT-----AGAAAACTCGGGATCCCGTCCG
CTCTCCCA--TAGATAAGCT----------------------------------------
------------------------------------------------------------
------------------------------------------------------------
-----
>5SrDNA_62_197_NC7.36_41187_413/1-135 
------------------------------------------------------------
-CAAAACAAGCACATACG-AC--CATACCCACT-----GGAAAACTCGGGATCCCGTCCG
CTCTCCCA--TAGATAAGCCAGTG-AGGGCCAGACTAG-----TAGTTGGGTCGGTGACG
A-CCAGCGAAT--C-CCTGGTGTTGTATGTCTTTTT------------------------
------------------------------------------------------------
-----
>5SrDNA_63_244_NC7.10_54881_550/1-172 
------------------------------------------------------------
-CAAAACAATCACATACG-AC--CATACCCACT-----GGAAAACTCGGGATCCCGTCCG
CTCTCCCA--TAGATAAGCCAGTG-AGGGCCAGACTAG-----TAGTTGGGTCGGTGACG
A-CCAGCGAAT--C-CCTGGTGTTGTATGTTTTTATATTACTTTTTTCCTATCTTTTCCT
TTCTTTTCCTTTT-----------------------------------------------
-----
>5SrDNA_59_196_NC7.57_131439_13/1-137 
---------------------------------------------------------AGA
GCATAACAAGCACATACG-AC--CATACCCACT-----GGAAAACTCGGGATCCCGTCCG
CTCTCCCA--TAGATAAGCCAGTG-AGGGCCAGACTAG-----TAGTTGGGTCGGTGACG
A-CCAGCGAAT--C-CCTGGTGTTGTATGTTTTT--------------------------
------------------------------------------------------------
-----
>5SrDNA_61_232_NC7.48_241190_24/1-163 
-----------------------------------------------------------A
ACAGAATAAACACATACG-AC--CATACCCACT-----GGAAAACTCGGGATCCCGTCCG
CTCTCCCA--TAGATAAGCCAGTG-AGGGCCAGACTAG-----TAGTTGGGTCGGTGACG
A-CCAGCGAAT--C-CCTGGTGTTGTATGTTTCTTTTTTTTTGTTTTTTTTTGGCTTCTT
TT----------------------------------------------------------
-----
>5SrDNA_65_215_NC7.27_45437_455/1-152 
------------------------------------------------------------
----AATAAGCACATACG-AC--CATACCCACT-----GGAAAACTCGGGATCCCGTCCG
CTCTCCCA--TAGATAAGCCAGTG-AGGGCCAGACTAG-----TAGTTGGGTCGGTGACG
A-CCAGCGAAT--C-CCTGGTGTTGTATGTTTTTTCTTTCTTTTTTCAGTTCTTTT----
------------------------------------------------------------
-----
>5SrDNA_58_198_NC7.20_132096_13/1-140 
---------------------------------------------------------AAG
ACATAAAAAGTACATACG-AC--CATACCCACT-----GGAAAACTCGGGATCCCGTCCG
CTCTCCCA--TAGATAAGCCAGTG-AGGGCCAGACTAG-----TAGTTGGGTCGGTGACG
A-CCAGCGAAT--C-CCTGGTGTTGTATGTTTTTTTC-----------------------
------------------------------------------------------------
-----
>5SrDNA_62_245_NC7.16_96137_963/1-189 
------------------------------------------------------------
-CAGAATAAGTACATACG-AC--CATACCCACT-----GGAAAACTCGGGATCCCGTCCG
CTCTCCCA--TAGATAAGCCAGTG-AGGGCCAGACTAG-----TAGTTGGGTCGGTGACG
A-CCAGCGAAT--C-CCTGGTGTTGTATGTTTTGTTTTCTTTTTTTCGTTCACTCCTTAC
CTTACCCTTTTTCTGTTTGCTATCTTTTTG------------------------------
-----
>5SrDNA_59_228_NC7.33_257178_25/1-171 
---------------------------------------------------------AAT
GCAAGAGAAGTACATACG-AC--CATACCCACT-----GGAAAACTCGGGATCCCGTCCG
CTCTCCCA--TAGATAAGCCAGTG-AGGGCCAGACTAG-----TAGTTGGGTCGGTGACG
A-CCAGCGAAT--C-CCTGGTGTTGTATGTTCTTTTCATTTTTGTTAAGTTTTTTGCTCG
TTATTTTT----------------------------------------------------
-----
>5SrDNA_67_148_NC7.49_26616_266/1-81 
------------------------------------------------------------
------CAATCACATACG-AC--CATACCCACT-----GGAAAACTCGGGATCCCGTCCG
CTCTCCCA--TAGATAAGCCAGTA-AGGGCCAAACTAG----------------------
------------------------------------------------------------
------------------------------------------------------------
-----
>5SrDNA_67_243_NC7.23_292069_29/1-179 
------------------------------------------------------------
------CAAGCACATACG-AC--CATACCCACT-----GGAAAACTCGGGATCCCGTCCG
CTCTCCCA--TAGATAAGCCAGTG-AGGGCCAGACTAG-----TAGTTGGGTCGGTGACG
A-CCAGCGAAT--C-CCTGGTGTTGTATGTCTTTTTTCTTTTTTTCTTGCTTTCTTTTTC
TTGTTTTCTTTTTTTCTTTTCTTTT-----------------------------------
-----
>5SrDNA_62_217_NC7.76_123453_12/1-154 
------------------------------------------------------------
-CGTGACAAGCACATACG-AC--CATACCCACT-----GGAAAACTCGGGATCCCGTCCG
CTCTCCCA--TAGATAAGCCAGTG-AGGGCCAGACTAG-----TAGTTGGGTCGGTGACG
A-CCAGCGAAT--C-CCTGGTGTTGTATGTTTTTTATCTGACTTTACTTTTTTAC-----
------------------------------------------------------------
-----
>5SrDNA_66_235_NC7.53_22103_222/1-162 
------------------------------------------------------------
-----ACAAGCATATACG-AC--CATACCCACT-----GGAAAACTCGGGATCCCGTCCG
CTCTCCCA--TAGATAAGCCAGTG-AGGGCCAGACTAG-----TAGTTGGGTCGGTGACG
A-CCAGCGAAT--C-CCTGGTGTTGTATGTTTTTTTTCGTTCTCTTTTTTCCTTTTTGGT
TTTTCTT-----------------------------------------------------
-----
>5SrDNA_67_216_NC7.24_333418_33/1-149 
------------------------------------------------------------
------CAAACACATACG-AC--CATACCCACT-----GGAAAACTCGGGATCCCGTCCG
CTCTCCCA--TAGATAAGCCAGTG-AGGGCCAGACTAG-----TAGTTGGGTCGGTGACG
A-CCAGCGAAT--C-CCTGGTGTTGTATGTGTCTTTTTTTCTCGGCGCTTCTTTA-----
------------------------------------------------------------
-----
>5SrDNA_67_243_NC7.33_294747_29/1-176 
------------------------------------------------------------
------CAATCACATACG-AC--CATACCCACT-----GGAAAACTCGGGATCCCGTCCG
CTCTCCCA--TAGATAAGCCAGTG-AGGGCCAGACTAG-----TAGTTGGGTCGGTGACG
A-CCAGCGAAT--C-CCTGGTGTTGTATGTTTTTGTGCGTTTTGGTCTTTTACCTCTTTT
TTTTTGTCTCTCTTCTTCATTT--------------------------------------
-----
>5SrDNA_68_242_NC7.60_54906_550/1-162 
------------------------------------------------------------
------CAAATACATACG-AC--CATACCCACT-----GGAAAACTCGGGATCCCGTCCG
CTCTCCCA--TAGATAAGCCAGTG-AGGGCCAGACTAG-----TAGTTGGGTCGGTGACG
A-CCAGCGAAT--C-CCTGGTGTTGTATGTTTTTTTTTTTTTTTTTTTTTATTCTTTTCC
TTTTTCCT----------------------------------------------------
-----
>5SrDNA_64_256_NC7.45_64006_642/1-197 
---------------------------------------------------------ACA
ATAAACCTAGCACATACG-AC--CATACCCACT-----GGAAAACTCGGGATCCCGTCCG
CTCTCCCA--TAGATAAGCCAGTG-AGGGCCAGACTAG-----TAGTTGGGTCGGTGACG
A-CCAGCGAAT--C-CCTGGTGTTGTATGTCTCTTTTTGCTCCTACTATCTTTCACTTTT
TTTTTTTCGGTTTTGTGTTCTTTTTGGGGTTTTC--------------------------
-----
>5SrDNA_65_198_NC7.60_28893_290/1-134 
------------------------------------------------------------
---AACTAAGCATATACG-AC--CATACCCACT-----GGAAAACTCGGGATCCCGTCCG
CTCTCCTA--TAGATAAGCCAGTG-AGGGCCAGACTAG-----TAGTTGGGTCGGTGACG
A-CCAGCGAAT--C-CCTGGTGTTGTATGTTTTTTTC-----------------------
------------------------------------------------------------
-----
>5SrDNA_69_238_NC7.1_1316250_13/1-161 
------------------------------------------------------------
-------AAGCACATACG-AC--CATACCCACT-----GGAAAACTCGGGATCCCGTCCG
CTCTCCCA--TAGATAAGCCAGTG-AGGGCCAGACTAG-----TAGTTGGGTCGGTGACG
A-CCAGCGAAT--C-CCTGGTGTTGTATGTTTTTGATCCTGTCTTTGTTTTTGATTTTTT
ATTCTTTT----------------------------------------------------
-----
>5SrDNA_65_230_NC7.8_286789_286/1-165 
------------------------------------------------------------
----GATAAGCACATACG-AC--CATACCCACT-----GGAAAACTCGGGATCCCGTCCG
CTCTCCCA--TAGATAAGCCAGTG-AGGGCCAGACTAG-----TAGTTGGGTCGGTGACG
A-CCAGCGAAT--C-CCTGGTGTTGTATGTTTCGTTTTTTGTCCTTTGCTTTTTTTCTAC
GCTGTCTTT---------------------------------------------------
-----
>5SrDNA_43_243_NC7.8_295663_295/1-192 
------------------------------------------TATAAGCAGTCAGATAGC
ACAAGAAAGACACATACG-AC--CATACCCACT-----GGAAAACTCGGGATCCCGTCCG
CTCTCCCA--TAGATAAGCCAGTG-AGGGCCAGACTAG-----TAGTTGGGTCGGTGACG
A-CCAGCGAAT--C-CCTGGTGTTGTATGTTTTCCCCCCTTTTTTTTCCTCTTTTTGCTT
TTTCTCCTTCTTTT----------------------------------------------
-----
>5SrDNA_64_213_NC7.18_377667_37/1-149 
------------------------------------------------------------
--ACAAAAGGCACATACG-CC--CATACCCACT-----GGAAAACTCGGGATCCCGTCCG
CTCTCCCA--TAGATAAGCCAGTG-AGGGCCAGACTAG-----TAGTTGGGTCGGTGACG
A-CCAGCGAAT--C-CCTGGTGTTGTATGTTTTTTTCCCCCTTTTTGTTCT---------
------------------------------------------------------------
-----
>5SrDNA_66_215_NC7.15_810788_81/1-144 
------------------------------------------------------------
----AATAGACACATACG-AC--CATACCCACT-----GGAAAACTCGGGATCCCGTCCG
CTCTCCCA--TAGATAAGCCAGTG-AGGGCCAGACTAG-----TAGTTGGGTCGGTGACG
A-CCAGCGAAT--C-CCTGGTGTTGTATGTTTTTTTATGTTTTTTTTT------------
------------------------------------------------------------
-----
>5SrDNA_66_233_NC7.27_39570_397/1-163 
------------------------------------------------------------
----AACTAGCACATACG-AC--CATACCCACT-----GGAAAACTCGGGATCCCGTCCG
CTCTCCCA--TAGATAAGCCAGTG-AGGGCCAGACTAG-----TAGTTGGGTCGGTGACG
A-CCAGCGAAT--C-CCTGGTGTTGTATGTTTTTTTCCTTCTTTTTTTCTCTTCCTGATT
TCGTTCT-----------------------------------------------------
-----
>5SrDNA_43_198_NC7.33_252153_25/1-156 
-----------------------------------------TATAGGACAAAGATTGAAC
AAAAAAAAAGTACATACG-AC--CATACCCACT-----GGAAAACTCGGGATCCCGTCCG
CTCTCCCA--TAGATAAGCCAGTG-AGGGCCAGACTAG-----TAGTTGGGTCGGTGACG
A-CCAGCGAAT--C-CCTGGTGTTGTATGTTTTTTTC-----------------------
------------------------------------------------------------
-----
>5SrDNA_43_245_NC7.60_75690_758/1-196 
-----------------------------------------TAT-GAGCAAGGAACCAAA
TACAGAAAATCACATACG-AC--CATACCCACT-----GGAGAACTCGGGATCCCGTCCG
CTCTCCCA--TAGATAAGCCAGTG-AGGGCCAGACTAG-----TAGTTGGGTCGGTGACG
A-CCAGCGAAT--C-CCTGGTGTTGTATGTCTTTTTTTATTTCTTTTTCTCCGTACTCTT
TTTGTGATTGCCTTTTCG------------------------------------------
-----
>5SrDNA_43_217_NC7.19_221719_22/1-173 
----------------------------------------TTAT-AGGCAGTGAATTGGA
TACAGATGATCACATACG-AC--CATACCCACT-----GGAAAACTCGGGATCCCGTCCG
CTCTCCCA--TAGATAAGCCAATG-AGGGCCAGACTAG-----TAGTTGGGTCGGTGACG
A-CCAGCGAAT--C-CCTGGTGTTGTATGTTTTTTTTTCATCTTTTTCTTCTTA------
------------------------------------------------------------
-----
>5SrDNA_25_244_NC7.24_399835_40/1-223 
------------------AGGAATGCACCCGAATCAAGGTT-ATAGGCAAGATGAAATCC
CCTCAATAAACACATACG-AC--CATACCCACT-----GGAAAACTCGGGATCCCGTCCG
CTCTCCCA--TAGATAAGCCAGTG-AGGGCCAGACTAG-----TAGTTGGGTCGGTGACG
A-CCAGCGAAT--C-CCTGGTGTTGTATGTTTTTTTTCTTTTCTTTTTTTTTTCTCCCTC
TCTATTCTCATCTTTATCCTGT--------------------------------------
-----
>5SrDNA_37_163_NC7.72_89613_897/1-129 
----------------------------------CAATGTTGATAAGCATT-CAAATTAC
CTCTAATAATCACATACT-ACACCATACCTACT-----GAAAAATCTGGGATTCTGTGCG
CTCTCCCA--TCAACAAGCCAGTA-AAAGCCAGACTGG-----TAGTTGAGTCGCTAA--
------------------------------------------------------------
------------------------------------------------------------
-----
>5SrDNA_60_242_NC7.24_408191_40/1-175 
------------------------------------------------------------
AGTAAAAAAATACATACG-AC--CATACCCACT-----GGAAAACTCGGGATCCCGTCCG
CTCTCCCA--TAGATAAGCCAGTG-AGGGCTAGACTAG-----TAGTTGGGTCGGTGACG
A-CCAGCGAAT--C-CCTGGTGTTGTATGTTTTTCTTTACCTTTCTTTTTCGGTTTTCTT
TTTCTCTTTTTCTCT---------------------------------------------
-----
>5SrDNA_66_139_NC7.11_724421_72/1-72 
------------------------------------------------------------
-----AAAAGCACATGCG-AC--CATCCCCACT-----GGAAAACTCGGAAACC-GTCCG
CTCTCCTA--TAAATAAGCTAGTA-AGGG-------------------------------
------------------------------------------------------------
------------------------------------------------------------
-----
>5SrDNA_51_121_NC7.19_168077_16/1-68 
-------------------------------------------------------AAGCA
AATAAAGAAACACATACG-GC--TACCTATAGCCAC-TGGAAAACTCGGGATCCCGTTCG
CTCTCCT-----------------------------------------------------
------------------------------------------------------------
------------------------------------------------------------
-----
>5SrDNA_66_175_NC7.8_344660_344/1-122 
------------------------------------------------------------
----AACAAGCACACACG-AC--CATACATATCCAG-CGGAAGTCCGCTCATTCCATAAT
TGAAGCAG--GTGAGGGCCAGACT-AAGAAAAGTAATT-----GGGGTTAGGGTTGGGTC
G-GTGGGACGA--CCAGAGAA---------------------------------------
------------------------------------------------------------
-----
>5SrDNA_63_244_NC7.12_332400_33/1-180 
------------------------------------------------------------
-CACAGCAAGTACATGCA-AC--CATAGAT----GG-TAGAAAACTGGGGATTCCGTCCG
CTGTTCCC--TAGGTTACCAATTA-CTCGACTAGTAGT-----TACGTCGGTTGACGACC
A-ACGAATCCT--AGGTGTTGTGGGTTTTTAAGGTTTTTTAAGGGTTTTTTTTTTTTTTT
TTTTTTTTTCCTTTTCTTTT----------------------------------------
-----
>5SrDNA_65_124_NC7.6_500692_500/1-59 
------------------------------------------------------------
---CAACAAGCGCATACG-AC--TATCGAT----GG-TAGAAAGCTTGTGATCCCGTCCG
CTCTCTCA--TA------------------------------------------------
------------------------------------------------------------
------------------------------------------------------------
-----
>5SrDNA_68_190_NC7.70_22112_222/1-128 
------------------------------------------------------------
------CAAAAATATACG-AT--CATAGGCACCAGGGCAAAAAACTCGGGATCCCGTCCG
CTCTCCCC--TAGATAAGCCGGTG-ACCGCCAGCCTAG-----TAATCGGATCGGTGACG
A-CCGGTGAAT--AAGCTGGTGTCGTAT--------------------------------
------------------------------------------------------------
-----
>5SrDNA_68_215_NC7.39_290418_29/1-152 
------------------------------------------------------------
------CACATACATACG-AC--CATAGGCACCAGGGCAAAAA-CTCGGGATCCCGTCCG
CTCTCCCC--TAGATAAGCCGGTG-CCTGCCAGACTAG-----TAGTCGGATCGGTGACG
A-CCGGCGAAT--AACCTGGTGTTGTATGTCTTTTTTTCCATCTTTCCTTTTT-------
------------------------------------------------------------
-----
>5SrDNA_70_197_NC7.70_19444_195/1-129 
------------------------------------------------------------
---------ACACATACA-AC--CATAGGCACCTG----GATAAAATCGGGTCCCGTCCG
CTCTCCCC--TAGATAAGCCGGTG-ACCGCCAGATCAG-----CAATCGGCTCGGTAACG
A-CCGGCGAAT--AACCTGGTGTTGTATGTCTTTTT------------------------
------------------------------------------------------------
-----
>5SrDNA_71_214_NC7.2_253741_253/1-143 
------------------------------------------------------------
----------CACATACG-AC--CATAGGCACTTG----GAGAACTCGGGATCCCGTCTG
ATCTCCCA--TTGATAAGCCAGTG-ACCGCCAGACTAG-----TAGTCGGATCGGTGACG
A-CCGGCGAAT--AACCTGGTGTTGTATGTCTTTGTCTTTTTTTGTTCCTT---------
------------------------------------------------------------
-----
>5SrDNA_71_239_NC7.24_166424_16/1-166 
------------------------------------------------------------
----------CACATACG-AC--CATAGGCACTAGA---GAAAACTCGGGATCCCGTCCG
CTCTCCGA--TCGATAAGCCAGTG-ACCGCCAGGCCAG-----TAGTCGGCTCGGTGACG
A-CCGGCGAAT--CACCTGGTGTTGTATGTTCCTTCTTTTTTTTTTTTTTTTTTTTTTTT
CTTCTTGTTTTTC-----------------------------------------------
-----
>5SrDNA_63_213_NC7.15_731700_73/1-149 
------------------------------------------------------------
-----CACAACGTAGACATAC--CATAGTCACTGGG--CCAAAACTCGGGATCCCGTCCG
CTCTCCCT--TAGATCAGCCTGTG-ACCGCCAGGCTAG-----TAGTCGGCTCGGTGATG
A-CCGGTGAAC--CACCTGGCTTTGTATGTTCTTTTTTCTTCTTGCTTT-----------
------------------------------------------------------------
-----
>5SrDNA_67_128_NC7.65_95088_951/1-64 
------------------------------------------------------------
------TAGGCACATACG-AC--CATAGATGGTAAA--AAAAAACTCGGGATCCTGTCCG
CTCTTATA--GAGATAA-------------------------------------------
------------------------------------------------------------
------------------------------------------------------------
-----
>5SrDNA_56_195_NC7.24_72812_729/1-139 
-------------------------------------------------------GCAAA
GCAATTCAACCACATACG-AC--CATAGATGGT-----AGAAAACTCGGGATCCCGTCCG
CTCTCCCA--TAGATAAGCTACCA-ATCGCCTGACTAG-----TAGTTGGGTCGGTGACG
A-CCAGCGAAT--C-CCAGGTGTTGTATGTTTTT--------------------------
------------------------------------------------------------
-----
>5SrDNA_58_262_NC7.12_348543_34/1-217 
---------------------------------------------------------AAA
GCAGTATCATCACATACG-AC--CATAGATGGT-----AAAAAACTCGGGATCCCGTCCG
CTCTCCCG--TAGATAAACTACCA-ATCGCCTGACTAG-----TAGCTGGGTCGGTGACG
A-CCAGCGAAT--C-CCAGGTGTTGTATGTCCTCTTTTTCTTTTCTTATTTTTTATTTAT
TAATATTTTCTTCTTCTTTTTTTTTTTTTTTCGATCAACTTGTGTTCTGGATAT------
-----
>5SrDNA_44_217_NC7.30_143395_14/1-170 
-------------------------------------------ATGAGTAAGAAGTCAAG
ACAAATCGAGCACATACG-AC--CATAGATGGT-----AGAAAACTCGGGATCCCGTCCG
CTCTCCCA--TAGATAAGCTACCA-ATCGCCTGACTAG-----TAGTTGGGTCGGTGACG
A-CCAGCGAAT--C-CCAGGTGTTGTATGTTTTTCTTTCCTCTTTTCTTTTAC-------
------------------------------------------------------------
-----
>5SrDNA_50_215_NC7.31_53651_538/1-161 
------------------------------------------------------AAACGA
CCAAAGCTGATACATACG-AC--CACAGATGGT-----AGAAAACTCGGGATCCCGTCCG
CTCTCCCA--TAGATAAGCTACCA-ATCGCCTGACTAG-----TAGTTGGGTCGGTGACG
A-CCAGCGAAT--C-CCAGGTGTTGTATGTTTTTTTTTTCCTTGTGTGTTTTTTT-----
------------------------------------------------------------
-----
>5SrDNA_61_207_NC7.51_74216_743/1-146 
------------------------------------------------------------
GCAATATCAGTACATACG-AC--CACAGATGGT-----AGAAAACTCGGGATCCCGTCCG
CTCTCCCA--TAGATAAGCTACCA-ATCGCCTGACTAG-----TAGTTGGGTCGGTGACG
A-CCAGCGAAT--C-CCAGGTGTTGTATGTTTTTTCTTTTCTTTTT--------------
------------------------------------------------------------
-----
>5SrDNA_66_219_NC7.2_172216_172/1-159 
------------------------------------------------------------
----AAAAGACACATACG-AC--CATAGATGGT-----AGAAAACTCGGGATCCCGTCCG
CTCTCCCA--TAGATAAACTACCA-ATCGCTTGACTAG-----TAGTTGGGTCGGTGACG
A-CCAGCGAAT--C-CCAAGTGTTGTATGTTATTTTTTGCATCTTTTTGTTTGTTGTTTT
CCT---------------------------------------------------------
-----
>5SrDNA_75_136_NC7.51_166309_16/1-61 
------------------------------------------------------------
--------------TACG-GC--CATCGGTAGT-----AGAAAACTCGGGATCCCGTCCG
CTCTCCCA--TCGATAAACTACTA-A----------------------------------
------------------------------------------------------------
------------------------------------------------------------
-----
>5SrDNA_59_243_NC7.28_197968_19/1-187 
-----------------------------------------------------------G
AACATAATAGTACATACG-AC--CATAGATGGT-----AGAAAACTCGGGATCCCGTCCG
CTCTCCCA--TAGATAAGCTACCA-ATCGTCTGACTAG-----TAGTTGGGTCGGTGACG
A-CCAGCGAAT--C-CCAGGTGTTGTATGTTATTTTACTCTTTTGATTTTTTGCTGTTCA
CCATGTTTCCCTCGTCAATTCCTTCT----------------------------------
-----
>5SrDNA_64_197_NC7.9_944876_945/1-133 
------------------------------------------------------------
---TAATTAGTATATACG-GC--TATAGATGGT-----AGAAAATTCAGGATCCCGTCCG
CTCTCCTA--TAGATAAGCTACTA-ATCGCTTAATTAA-----TAGTTAGGTCAGTAACG
A-CCAGCGAAT--C-CCAGGTGCTGTATGTTTTTTT------------------------
------------------------------------------------------------
-----
>5SrDNA_60_261_NC7.7_974138_974/1-193 
-----------------------------------------------------------G
GCATAAAAGTCACATACG-AC--CATAGATGGT-----AGAAAACTCGGGATCCCGTCCG
CTCTCCCA--TAGATAAGCTACCA-ATCGCCTGACTAG-----TAGTTGGGTCGGTGACG
A-CCAGCGAAT--C-CCAGGTGTTGTATGTATTCCTTTTTGTTTTTATCGATTTTCTTTT
GCGTTTTTTTTCCTTGTTTGTTTCTCTTGATA----------------------------
-----
>5SrDNA_63_197_NC7.14_671889_67/1-134 
------------------------------------------------------------
--ATAACTATCACATACG-AC--CATAGATGGT-----AGAAAACTCGGGATCCCGTCCG
CTCTCCCA--TAGATAAGCTACCA-ATCGCCTGACTAG-----TAGTTGGGTCGGTGACG
A-CCAGCGAAT--C-CCAGGTGTTGTATGTCTTTTT------------------------
------------------------------------------------------------
-----
>5SrDNA_69_236_NC7.20_332445_33/1-159 
------------------------------------------------------------
--------AACACATACG-AC--CATAGATGGT-----AGAAAACTCGGGATCCCGTCCG
CTCTCCCA--TAGATAAGCTACCA-ATCGCCTGACTAG-----TAGTTGGGTCGGTGACG
A-CCAGCGAAT--C-CCAGGTGTTGTATGTTTTTTTTTT-TCTTTTCGCAGATATCTTTT
TTTTCTTT----------------------------------------------------
-----
>5SrDNA_70_239_NC7.31_21317_214/1-169 
------------------------------------------------------------
--------AACACATACG-AC--CACAGATGGT-----AGAAAACTCGGGATCCCGTCCG
CTCTCCCA--TAGATAAGCTACCA-ATCGCCTGACTAG-----TAGTTGGGTCGGTGACG
A-CCAGCGAAT--C-CCAGGTGTTGTATGTTTTTTTTTGGTAATTTTGTAGTTTTCCATC
TTTATCTCGCTCTCTCT-------------------------------------------
-----
>5SrDNA_66_211_NC7.30_132960_13/1-143 
------------------------------------------------------------
----AATAATCACATACG-AC--CATAGATGGT-----AGAAAACTCGGGATCCCGTCCG
CTCTCCCA--TAGATAAGCTACCA-ATCGCCTGACTAG-----TAGTTGGGTCGGTGACG
A-CCAGCGAAT--C-CCAGGTGTTGTATGTTTTTTTTTTTTTTGGTT-------------
------------------------------------------------------------
-----
>5SrDNA_68_232_NC7.71_39002_391/1-168 
------------------------------------------------------------
-------AAGCACATACG-AC--CACAGATGGT-----AGAAAACTCGGGATCCCGTCCG
CTCTCCCA--TAGATAAGCTACCA-ATCGCCTGACTAG-----TAGTTGGGTCGGTGACG
A-CCAACGAAT--C-CCAGGTGTTGTATGTTTTTTTCCTTTTTTTTTTTGATGTTTTTGC
CCTGGGATTCTTTTT---------------------------------------------
-----
>5SrDNA_72_266_NC7.1_512846_513/1-205 
------------------------------------------------------------
----------CACATACG-GC--CATAGATGGT-----GGAAAACTCGGGATCCCGTCCG
CTCTCCCA--TAGATAAGCCACCA-ATCGCTTGACTAG-----TAGTTGGGTCGGTGACG
A-CCAGCGAAT--C-CCAGGTGCTGTATGTTTCTGTTCCTTTTTTCTATTTCCATCTTTT
TGTCAATATCTTCTCGATCTTGTCTTGTCGTTCCTGTCTGCATCTTGGACACGCG-----
-----
>5SrDNA_73_215_NC7.14_565178_56/1-147 
------------------------------------------------------------
------------CATACG-AC--CATAGATGGT-----AGAAAACTCGGGATCCCGTCCG
CTCTCCCA--TAGATAAGCTACCA-ATCGCCAGACTAG-----TAGTTGGGTCGGTGACG
A-CCAGCGAAT--C-CCTGGTGTTGTATGTTTTTCAAACTTCTTTT--TTCTTGTCTTTT
T-----------------------------------------------------------
-----
>5SrDNA_65_220_NC7.8_290599_290/1-157 
------------------------------------------------------------
----AATAAGTATATACG-GC--CATAGATAGT-----GGAAAACTCGGGATCCCGTCCG
CTCTCCCA--TAGATAAGCCACTA-ATCGCCTGACTAG-----TAGTTGGGTCGGTGACG
A-CCAGCGAAT--C-CCAGGTGCTGTATATTTTTTTTCATTTTTGTTGACTTCTTTCCCC
A-----------------------------------------------------------
-----
>5SrDNA_68_234_NC7.13_124539_12/1-163 
------------------------------------------------------------
------CAACCACATACG-GC--CATAGATAGT-----GGAAAACTCGGGATCCCGTCCG
CTCTCCCA--TAGATAAGCCACTA-ATCGCCTGACTAG-----TAGTTGGGTCGGTGACG
A-CCAGCGAAT--C-CCAGGTGCTGTATGTTCTTTTTTTGTTTTTCTTTTAGCTCCTGTT
CTCACTTAC---------------------------------------------------
-----
>5SrDNA_139_215_NC7.3_666038_66/1-76 
------------------------------------------------------------
------------------------------------------------------------
-----------------------------CCAGACTAG-----TAGTTGGGTCGGTGACG
A-CCAGCGAAT--C-CCTGGTGTTGTATGTTTTTTTCTTTTCGGGTTTTTTTTT------
------------------------------------------------------------
-----
>5SrDNA_157_197_NC7.36_27393_27/1-40 
------------------------------------------------------------
------------------------------------------------------------
----------------------------------------------------CGGTGACG
A-CCAGCGAAT--T-CCAAGTGTGATACGTTTTTTT------------------------
------------------------------------------------------------
-----
>5SrDNA_141_201_NC7.51_162640_1/1-58 
------------------------------------------------------------
------------------------------------------------------------
-------------------------------TAACT-------TAGTTGGGTCGGTGACG
A-CCAGCGAAT--C-CTAGGTGCTGTGTGTCTTTTTCTTT--------------------
------------------------------------------------------------
-----
>5SrDNA_147_188_NC7.26_76400_76/1-41 
------------------------------------------------------------
------------------------------------------------------------
-------------------------------------G-----TTGTTGGGTCGGTGACG
A-TTGGCAAAG--C-CCAGGTGCTGTA---------------------------------
------------------------------------------------------------
-----
>5SrDNA_116_219_NC7.13_121474_1/1-101 
------------------------------------------------------------
------------------------------------------------------------
---TCCCA--CAGACATGCAGACATATCGCCTGACTAG-----TAGTCGGGTCAATGATG
A-CCAGCGAAT--C-TCAGGTGCTGTATGTTCTTTTTTTCTCTTTTTTCTTATTC-----
------------------------------------------------------------
-----
>5SrDNA_136_227_NC7.65_87957_88/1-89 
------------------------------------------------------------
------------------------------------------------------------
--------------------------GAGCCTGACTAG-----TAGTTGGGTCGGCGACG
A-CCAGCCAAT--T-CCAAGTATTGGAATTAATTTTTTTTTTTTTTTTTTTCAATTATTA
TTTC--------------------------------------------------------
-----
>5SrDNA_146_219_NC7.49_24673_24/1-74 
------------------------------------------------------------
------------------------------------------------------------
------------------------------------AG-----TAGTTGGGTCGGTGACG
A-CCAGCGAAT--C-CCTGGTGTTGTATGTTTTTTGGTCCTTCCGTCTTTTTTTTCTCC-
------------------------------------------------------------
-----
>5SrDNA_64_216_NC7.9_945646_945/1-157 
------------------------------------------------------------
---TAATTAATATATACG-GC--TATAGATAGT-----AGAAAATTCGGGATCCTATCCA
TTTTCCTA--TAAATAAGCTACTA-ATTACTTAACTAG-----TAGTTAGGTTGGTGACG
A-TTAGCGAAT--C-CTAAGTGTTGTATATTTTTTTTCTACTTTATATATTATATTTTTA
------------------------------------------------------------
-----
>5SrDNA_103_248_NC7.33_279163_2/1-148 
------------------------------------------------------------
-------------------------------------------------GATATCCTTCT
CACTCCCA--TAGACGATCTCAGTGAGGGCCAGACTAG-----TAGTTGGGTCGGTGACG
A-CCAGCGAAT--C-CCTGGTGTTGTATGTTTCTTTTTCGTCTTTTTTTATATACTCTTT
ATACTTTTTTGTCACCTTCTGTTTTGTT--------------------------------
-----
>5SrDNA_69_244_NC7.1_1143719_11/1-189 
------------------------------------------------------------
-------AAATATCCATG-ACCATAGGTAGACACTGGGCAAGAACTCGGCATCCCGTCAG
CTCTCTCAGACAAAAAAGTCAGTG-ACCCCCAGACCAG-----TAGTCGGAGTGGTGACG
A-CCGGTAAAT--AACGTGGCAATATATATAATTTTTTATTTAAATCTTTGGTTTTTTTT
TTTTTTTTTTTTTTTTTTTTTTTTTT----------------------------------
-----
>5SrDNA_158_244_NC7.7_377607_37/1-99 
------------------------------------------------------------
------------------------------------------------------------
-----------------------------------------------------GGTGACG
A-CCAGCGAAT--C-CCAGGTGCTGTATGTTTTTTCTCTCGCTATTTTTTGCACACCTGT
TGACAACTTATTTATAACCTTTTTTTTTTTTTTTTT------------------------
-----
>5SrDNA_92_176_NC7.19_535099_53/1-97 
------------------------------------------------------------
---------------------GGAAGACTCCGT------CGGGATTTCTCGTCTGATTTG
ATACTCCTTTCGACAAGGCCAGTG-ATCGCAAGATTAG-----CAGTCGGATCGGTGACG
A-CCGGTGAAT-------------------------------------------------
------------------------------------------------------------
-----
>5SrDNA_142_242_NC7.3_610848_61/1-100 
------------------------------------------------------------
------------------------------------------------------------
--------------------------------GGCTAG-----TAGTTGGGTCGGTGACG
A-CCTGCGAAT--C-CCTGGTGTTGTATGTTTTTTGCTTGTCTTTTTTATCTCCCGCTTT
TTGCCCTTGTTCTTCTCCCTT---------------------------------------
-----
>5SrDNA_143_247_NC7.20_529083_5/1-93 
------------------------------------------------------------
------------------------------------------------------------
--------------------------------GACTAG-----CAGTTAGGTCGGTAAAG
AACCAGCGAATGCCGCCAGATGTTGTTTCTTTCTTTTTCTTTTTTTTTTTTTTTTTTTTT
TTTTTTTTGG--------------------------------------------------
-----
>5SrDNA_139_245_NC7.1_1495418_1/1-97 
------------------------------------------------------------
------------------------------------------------------------
----------------------------GCCTGACTAGT---GTAGTTGGGCCCGTGACG
A-CTAGCGAAC--C-CTAGGTGCTATATGTTCCTTTTTTTTTTTTTTTTTTTTTTTTTTT
TTTTTTTTTTTT------------------------------------------------
-----
>5SrDNA_139_248_NC7.36_25117_25/1-119 
------------------------------------------------------------
------------------------------------------------------------
----------------------------GCCTGGCTAA-----TAGTTGGGTCAGTGACA
G-CGAGCGCAT--C-CCAGGTGTTGAATGTTTATTACTTTTCTCTTTTCGACTTTTTTTA
CTATTTTCCTTGTTTCTCTTGTGAGTTCTTTCCGGT------------------------
-----
>5SrDNA_128_248_NC7.33_240556_2/1-124 
------------------------------------------------------------
------------------------------------------------------------
----------------AGGTAGTG-AGGGCCAGACTAGTATAGTAGTTGGGTCGGTAACG
A-CCAGCGATGAATCCCTGGTGTTGTCTGTTTTTTTTCTTTTTTTTTTTTTTCTCCTCTC
TATTTGTACGTCTCTTTTTGCT--------------------------------------
-----
