# Supplementary material for: RIPCAL: a tool for alignment-based analysis of repeat-induced point mutations in fungal genomic sequences
Source: BMC Bioinformatics. 2008 Nov 12;9:478. doi: 10.1186/1471-2105-9-478 (PMC2621366; doi:10.1186/1471-2105-9-478)
Supplement: Additional file 1 — Control Data. Compressed (.zip) file containing data relevant to control tests with Neurospora crassa Tad1 and 5S rDNA repeats, containing RIPCAL graphical (.png), tabular text (.txt) and fasta (.fas) alignments of repeat family matches. Also contains files (.png, .txt and .fas) for the MATE repeats from Aspergillus nidulans and Ty1 transposons from Microbotryum violaceum. [file 1471-2105-9-478-S1.zip › Supplementary Data_Tad1 alignments.fas]

>TAD1_NC_6804_6964_NC7.55_84233/1-167 
------------------------------------------------------------
------------------------------------------------------------
------------------------------------------------------------
------------------------------------------------------------
------------------------------------------------------------
------------------------------------------------------------
------------------------------------------------------------
-------------------------------AGGAAAATAGGACGGTATAGAACTAATAT
AGCGTTATAGCGATAGTAAAGCGGAGGGTTTTTATCCGGCTA-TTA-CAGTACGGTTTTT
CCCACCGACTACGAGCGAAGCAGCACCGCATACCCACAGGGCGAACTA-TGTAAATAGTT
AGCGTGTATAAGACTAATAAT---------------------------------------
------------------------------------------------------------
------------------------------------------------------------
------------------------------------------------------------
------------------------------------------------------------
------------------------------------------------------------
------------------------------------------------------------
------------------------------------------------------------
------------------------------------------------------------
------------------------------------------------------------
------------------------------------------------------------
------------------------------------------------------------
------------------------------------------------------------
------------------------------------------------------------
------------------------------------------------------------
------------------------------------------------------------
------------------------------------------------------------
------------------------------------------------------------
------------------------------------------------------------
------------------------------------------------------------
------------------------------------------------------------
------------------------------------------------------------
------------------------------------------------------------
------------------------------------------------------------
------------------------------------------------------------
------------------------------------------------------------
------------------------------------------------------------
------------------------------------------------------------
------------------------------------------------------------
------------------------------------------------------------
------------------------------------------------------------
------------------------------------------------------------
------------------------------------------------------------
------------------------------------------------------------
------------------------------------------------------------
------------------------------------------------------------
------------------------------------------------------------
------------------------------------------------------------
------------------------------------------------------------
------------------------------------------------------------
------------------------------------------------------------
------------------------------------------------------------
------------------------------------------------------------
------------------------------------------------------------
------------------------------------------------------------
------------------------------------------------------------
------------------------------------------------------------
------------------------------------------------------------
------------------------------------------------------------
------------------------------------------------------------
------------------------------------------------------------
------------------------------------------------------------
------------------------------------------------------------
------------------------------------------------------------
------------------------------------------------------------
------------------------------------------------------------
------------------------------------------------------------
------------------------------------------------------------
------------------------------------------------------------
------------------------------------------------------------
------------------------------------------------------------
------------------------------------------------------------
------------------------------------------------------------
------------------------------------------------------------
------------------------------------------------------------
------------------------------------------------------------
------------------------------------------------------------
------------------------------------------------------------
------------------------------------------------------------
------------------------------------------------------------
------------------------------------------------------------
------------------------------------------------------------
------------------------------------------------------------
------------------------------------------------------------
------------------------------------------------------------
------------------------------------------------------------
------------------------------------------------------------
------------------------------------------------------------
------------------------------------------------------------
------------------------------------------------------------
------------------------------------------------------------
------------------------------------------------------------
------------------------------------------------------------
------------------------------------------------------------
------------------------------------------------------------
------------------------------------------------------------
------------------------------------------------------------
------------------------------------------------------------
------------------------------------------------------------
------------------------------------------------------------
------------------------------------------------------------
------------------------------------------------------------
------------------------------------------------------------
------------------------------------------------------------
------------------------------------------------------------
------------------------------------------------------------
------------------------------------------------------------
------------------------------------------------------------
------------------------------------------------------------
------------------------------------------------------------
------------------------------------------------------------
------------------------------------------------------------
------------------------------------------------------------
------------------------------------------------------------
------------------------------------------------------------
------------------------------------------------------------
------------------------------------------------------------
------------------------------------------------------------
------------------------------------------------------------
------------------------------------------------------------
------------------------------------------------------------
----------------------------------
>TAD1_NC_6842_6964_NC7.193_1558/1-121 
------------------------------------------------------------
------------------------------------------------------------
------------------------------------------------------------
------------------------------------------------------------
------------------------------------------------------------
------------------------------------------------------------
------------------------------------------------------------
------------------------------------------------------------
----------------TAAAGCGGAGGGTTTTCATCCGGCTA-TTA-CAGTACGGTTTTT
CCCACCGACTACAAACGAAGCAGCACTACATGCCCACAGGGCGAACTA-TATAAATAGTT
AGCGTGTATAAGACTAATAA----------------------------------------
------------------------------------------------------------
------------------------------------------------------------
------------------------------------------------------------
------------------------------------------------------------
------------------------------------------------------------
------------------------------------------------------------
------------------------------------------------------------
------------------------------------------------------------
------------------------------------------------------------
------------------------------------------------------------
------------------------------------------------------------
------------------------------------------------------------
------------------------------------------------------------
------------------------------------------------------------
------------------------------------------------------------
------------------------------------------------------------
------------------------------------------------------------
------------------------------------------------------------
------------------------------------------------------------
------------------------------------------------------------
------------------------------------------------------------
------------------------------------------------------------
------------------------------------------------------------
------------------------------------------------------------
------------------------------------------------------------
------------------------------------------------------------
------------------------------------------------------------
------------------------------------------------------------
------------------------------------------------------------
------------------------------------------------------------
------------------------------------------------------------
------------------------------------------------------------
------------------------------------------------------------
------------------------------------------------------------
------------------------------------------------------------
------------------------------------------------------------
------------------------------------------------------------
------------------------------------------------------------
------------------------------------------------------------
------------------------------------------------------------
------------------------------------------------------------
------------------------------------------------------------
------------------------------------------------------------
------------------------------------------------------------
------------------------------------------------------------
------------------------------------------------------------
------------------------------------------------------------
------------------------------------------------------------
------------------------------------------------------------
------------------------------------------------------------
------------------------------------------------------------
------------------------------------------------------------
------------------------------------------------------------
------------------------------------------------------------
------------------------------------------------------------
------------------------------------------------------------
------------------------------------------------------------
------------------------------------------------------------
------------------------------------------------------------
------------------------------------------------------------
------------------------------------------------------------
------------------------------------------------------------
------------------------------------------------------------
------------------------------------------------------------
------------------------------------------------------------
------------------------------------------------------------
------------------------------------------------------------
------------------------------------------------------------
------------------------------------------------------------
------------------------------------------------------------
------------------------------------------------------------
------------------------------------------------------------
------------------------------------------------------------
------------------------------------------------------------
------------------------------------------------------------
------------------------------------------------------------
------------------------------------------------------------
------------------------------------------------------------
------------------------------------------------------------
------------------------------------------------------------
------------------------------------------------------------
------------------------------------------------------------
------------------------------------------------------------
------------------------------------------------------------
------------------------------------------------------------
------------------------------------------------------------
------------------------------------------------------------
------------------------------------------------------------
------------------------------------------------------------
------------------------------------------------------------
------------------------------------------------------------
------------------------------------------------------------
------------------------------------------------------------
------------------------------------------------------------
------------------------------------------------------------
------------------------------------------------------------
------------------------------------------------------------
------------------------------------------------------------
------------------------------------------------------------
------------------------------------------------------------
------------------------------------------------------------
------------------------------------------------------------
------------------------------------------------------------
------------------------------------------------------------
------------------------------------------------------------
------------------------------------------------------------
------------------------------------------------------------
------------------------------------------------------------
------------------------------------------------------------
------------------------------------------------------------
----------------------------------
>TAD1_NC_6843_6987_NC7.61_94832/1-137 
------------------------------------------------------------
------------------------------------------------------------
------------------------------------------------------------
------------------------------------------------------------
------------------------------------------------------------
------------------------------------------------------------
------------------------------------------------------------
------------------------------------------------------------
-----------------GAAGCGGAGGGTTTTCATCCGGCTA-TTA-CAGCACGGTTTTT
CCCACCGACTACGAGCGAAGCAGCACCGCATGCCCACAGGGCGGACTA-TATAAATAGTT
AGCGTGTATAAGACTAATAATAATAATAATAATAATA-----------------------
------------------------------------------------------------
------------------------------------------------------------
------------------------------------------------------------
------------------------------------------------------------
------------------------------------------------------------
------------------------------------------------------------
------------------------------------------------------------
------------------------------------------------------------
------------------------------------------------------------
------------------------------------------------------------
------------------------------------------------------------
------------------------------------------------------------
------------------------------------------------------------
------------------------------------------------------------
------------------------------------------------------------
------------------------------------------------------------
------------------------------------------------------------
------------------------------------------------------------
------------------------------------------------------------
------------------------------------------------------------
------------------------------------------------------------
------------------------------------------------------------
------------------------------------------------------------
------------------------------------------------------------
------------------------------------------------------------
------------------------------------------------------------
------------------------------------------------------------
------------------------------------------------------------
------------------------------------------------------------
------------------------------------------------------------
------------------------------------------------------------
------------------------------------------------------------
------------------------------------------------------------
------------------------------------------------------------
------------------------------------------------------------
------------------------------------------------------------
------------------------------------------------------------
------------------------------------------------------------
------------------------------------------------------------
------------------------------------------------------------
------------------------------------------------------------
------------------------------------------------------------
------------------------------------------------------------
------------------------------------------------------------
------------------------------------------------------------
------------------------------------------------------------
------------------------------------------------------------
------------------------------------------------------------
------------------------------------------------------------
------------------------------------------------------------
------------------------------------------------------------
------------------------------------------------------------
------------------------------------------------------------
------------------------------------------------------------
------------------------------------------------------------
------------------------------------------------------------
------------------------------------------------------------
------------------------------------------------------------
------------------------------------------------------------
------------------------------------------------------------
------------------------------------------------------------
------------------------------------------------------------
------------------------------------------------------------
------------------------------------------------------------
------------------------------------------------------------
------------------------------------------------------------
------------------------------------------------------------
------------------------------------------------------------
------------------------------------------------------------
------------------------------------------------------------
------------------------------------------------------------
------------------------------------------------------------
------------------------------------------------------------
------------------------------------------------------------
------------------------------------------------------------
------------------------------------------------------------
------------------------------------------------------------
------------------------------------------------------------
------------------------------------------------------------
------------------------------------------------------------
------------------------------------------------------------
------------------------------------------------------------
------------------------------------------------------------
------------------------------------------------------------
------------------------------------------------------------
------------------------------------------------------------
------------------------------------------------------------
------------------------------------------------------------
------------------------------------------------------------
------------------------------------------------------------
------------------------------------------------------------
------------------------------------------------------------
------------------------------------------------------------
------------------------------------------------------------
------------------------------------------------------------
------------------------------------------------------------
------------------------------------------------------------
------------------------------------------------------------
------------------------------------------------------------
------------------------------------------------------------
------------------------------------------------------------
------------------------------------------------------------
------------------------------------------------------------
------------------------------------------------------------
------------------------------------------------------------
------------------------------------------------------------
------------------------------------------------------------
------------------------------------------------------------
------------------------------------------------------------
------------------------------------------------------------
----------------------------------
>TAD1_NC_6845_6964_NC7.68_95501/1-118 
------------------------------------------------------------
------------------------------------------------------------
------------------------------------------------------------
------------------------------------------------------------
------------------------------------------------------------
------------------------------------------------------------
------------------------------------------------------------
------------------------------------------------------------
-------------------AGCGGAGGGTTTTCATCCGGCTA-TTA-CAGTACGGTTTTT
CCCACTGACTACGAGCGAAGTAGCACCGTATACCCACAGGGCGAACTA-TATAAATAGTT
AGCGTGTATAAGACTAATAA----------------------------------------
------------------------------------------------------------
------------------------------------------------------------
------------------------------------------------------------
------------------------------------------------------------
------------------------------------------------------------
------------------------------------------------------------
------------------------------------------------------------
------------------------------------------------------------
------------------------------------------------------------
------------------------------------------------------------
------------------------------------------------------------
------------------------------------------------------------
------------------------------------------------------------
------------------------------------------------------------
------------------------------------------------------------
------------------------------------------------------------
------------------------------------------------------------
------------------------------------------------------------
------------------------------------------------------------
------------------------------------------------------------
------------------------------------------------------------
------------------------------------------------------------
------------------------------------------------------------
------------------------------------------------------------
------------------------------------------------------------
------------------------------------------------------------
------------------------------------------------------------
------------------------------------------------------------
------------------------------------------------------------
------------------------------------------------------------
------------------------------------------------------------
------------------------------------------------------------
------------------------------------------------------------
------------------------------------------------------------
------------------------------------------------------------
------------------------------------------------------------
------------------------------------------------------------
------------------------------------------------------------
------------------------------------------------------------
------------------------------------------------------------
------------------------------------------------------------
------------------------------------------------------------
------------------------------------------------------------
------------------------------------------------------------
------------------------------------------------------------
------------------------------------------------------------
------------------------------------------------------------
------------------------------------------------------------
------------------------------------------------------------
------------------------------------------------------------
------------------------------------------------------------
------------------------------------------------------------
------------------------------------------------------------
------------------------------------------------------------
------------------------------------------------------------
------------------------------------------------------------
------------------------------------------------------------
------------------------------------------------------------
------------------------------------------------------------
------------------------------------------------------------
------------------------------------------------------------
------------------------------------------------------------
------------------------------------------------------------
------------------------------------------------------------
------------------------------------------------------------
------------------------------------------------------------
------------------------------------------------------------
------------------------------------------------------------
------------------------------------------------------------
------------------------------------------------------------
------------------------------------------------------------
------------------------------------------------------------
------------------------------------------------------------
------------------------------------------------------------
------------------------------------------------------------
------------------------------------------------------------
------------------------------------------------------------
------------------------------------------------------------
------------------------------------------------------------
------------------------------------------------------------
------------------------------------------------------------
------------------------------------------------------------
------------------------------------------------------------
------------------------------------------------------------
------------------------------------------------------------
------------------------------------------------------------
------------------------------------------------------------
------------------------------------------------------------
------------------------------------------------------------
------------------------------------------------------------
------------------------------------------------------------
------------------------------------------------------------
------------------------------------------------------------
------------------------------------------------------------
------------------------------------------------------------
------------------------------------------------------------
------------------------------------------------------------
------------------------------------------------------------
------------------------------------------------------------
------------------------------------------------------------
------------------------------------------------------------
------------------------------------------------------------
------------------------------------------------------------
------------------------------------------------------------
------------------------------------------------------------
------------------------------------------------------------
------------------------------------------------------------
------------------------------------------------------------
------------------------------------------------------------
------------------------------------------------------------
----------------------------------
>TAD1_NC_6843_6964_NC7.98_42580/1-120 
------------------------------------------------------------
------------------------------------------------------------
------------------------------------------------------------
------------------------------------------------------------
------------------------------------------------------------
------------------------------------------------------------
------------------------------------------------------------
------------------------------------------------------------
-----------------GAAGTAGAGGGTTTTTATCCAACTA-TTA-CAGTACGGTTTTT
CCTACCGACTACGAGCGAAGTAGTACCGTATGCCTACAGGGCGAACTA-TATAAATAGTT
AGCGTGTATAAGACTAATAA----------------------------------------
------------------------------------------------------------
------------------------------------------------------------
------------------------------------------------------------
------------------------------------------------------------
------------------------------------------------------------
------------------------------------------------------------
------------------------------------------------------------
------------------------------------------------------------
------------------------------------------------------------
------------------------------------------------------------
------------------------------------------------------------
------------------------------------------------------------
------------------------------------------------------------
------------------------------------------------------------
------------------------------------------------------------
------------------------------------------------------------
------------------------------------------------------------
------------------------------------------------------------
------------------------------------------------------------
------------------------------------------------------------
------------------------------------------------------------
------------------------------------------------------------
------------------------------------------------------------
------------------------------------------------------------
------------------------------------------------------------
------------------------------------------------------------
------------------------------------------------------------
------------------------------------------------------------
------------------------------------------------------------
------------------------------------------------------------
------------------------------------------------------------
------------------------------------------------------------
------------------------------------------------------------
------------------------------------------------------------
------------------------------------------------------------
------------------------------------------------------------
------------------------------------------------------------
------------------------------------------------------------
------------------------------------------------------------
------------------------------------------------------------
------------------------------------------------------------
------------------------------------------------------------
------------------------------------------------------------
------------------------------------------------------------
------------------------------------------------------------
------------------------------------------------------------
------------------------------------------------------------
------------------------------------------------------------
------------------------------------------------------------
------------------------------------------------------------
------------------------------------------------------------
------------------------------------------------------------
------------------------------------------------------------
------------------------------------------------------------
------------------------------------------------------------
------------------------------------------------------------
------------------------------------------------------------
------------------------------------------------------------
------------------------------------------------------------
------------------------------------------------------------
------------------------------------------------------------
------------------------------------------------------------
------------------------------------------------------------
------------------------------------------------------------
------------------------------------------------------------
------------------------------------------------------------
------------------------------------------------------------
------------------------------------------------------------
------------------------------------------------------------
------------------------------------------------------------
------------------------------------------------------------
------------------------------------------------------------
------------------------------------------------------------
------------------------------------------------------------
------------------------------------------------------------
------------------------------------------------------------
------------------------------------------------------------
------------------------------------------------------------
------------------------------------------------------------
------------------------------------------------------------
------------------------------------------------------------
------------------------------------------------------------
------------------------------------------------------------
------------------------------------------------------------
------------------------------------------------------------
------------------------------------------------------------
------------------------------------------------------------
------------------------------------------------------------
------------------------------------------------------------
------------------------------------------------------------
------------------------------------------------------------
------------------------------------------------------------
------------------------------------------------------------
------------------------------------------------------------
------------------------------------------------------------
------------------------------------------------------------
------------------------------------------------------------
------------------------------------------------------------
------------------------------------------------------------
------------------------------------------------------------
------------------------------------------------------------
------------------------------------------------------------
------------------------------------------------------------
------------------------------------------------------------
------------------------------------------------------------
------------------------------------------------------------
------------------------------------------------------------
------------------------------------------------------------
------------------------------------------------------------
------------------------------------------------------------
----------------------------------
>TAD1_NC_6837_6987_NC7.110_1389/1-146 
------------------------------------------------------------
------------------------------------------------------------
------------------------------------------------------------
------------------------------------------------------------
------------------------------------------------------------
------------------------------------------------------------
------------------------------------------------------------
------------------------------------------------------------
-----------GAGAGCGAAGTAGAGGGTTTTTATCCGGCTA-TTA-TAGTACGGTTTTT
CCCACCGACTACAAGCGAAGTAGCACCGCATGCCCACCGGGCGAACTA-TGTAAATAGTT
AGCGTTTATAAGACTAATAATAATAATATAATTATAATAT--------------------
------------------------------------------------------------
------------------------------------------------------------
------------------------------------------------------------
------------------------------------------------------------
------------------------------------------------------------
------------------------------------------------------------
------------------------------------------------------------
------------------------------------------------------------
------------------------------------------------------------
------------------------------------------------------------
------------------------------------------------------------
------------------------------------------------------------
------------------------------------------------------------
------------------------------------------------------------
------------------------------------------------------------
------------------------------------------------------------
------------------------------------------------------------
------------------------------------------------------------
------------------------------------------------------------
------------------------------------------------------------
------------------------------------------------------------
------------------------------------------------------------
------------------------------------------------------------
------------------------------------------------------------
------------------------------------------------------------
------------------------------------------------------------
------------------------------------------------------------
------------------------------------------------------------
------------------------------------------------------------
------------------------------------------------------------
------------------------------------------------------------
------------------------------------------------------------
------------------------------------------------------------
------------------------------------------------------------
------------------------------------------------------------
------------------------------------------------------------
------------------------------------------------------------
------------------------------------------------------------
------------------------------------------------------------
------------------------------------------------------------
------------------------------------------------------------
------------------------------------------------------------
------------------------------------------------------------
------------------------------------------------------------
------------------------------------------------------------
------------------------------------------------------------
------------------------------------------------------------
------------------------------------------------------------
------------------------------------------------------------
------------------------------------------------------------
------------------------------------------------------------
------------------------------------------------------------
------------------------------------------------------------
------------------------------------------------------------
------------------------------------------------------------
------------------------------------------------------------
------------------------------------------------------------
------------------------------------------------------------
------------------------------------------------------------
------------------------------------------------------------
------------------------------------------------------------
------------------------------------------------------------
------------------------------------------------------------
------------------------------------------------------------
------------------------------------------------------------
------------------------------------------------------------
------------------------------------------------------------
------------------------------------------------------------
------------------------------------------------------------
------------------------------------------------------------
------------------------------------------------------------
------------------------------------------------------------
------------------------------------------------------------
------------------------------------------------------------
------------------------------------------------------------
------------------------------------------------------------
------------------------------------------------------------
------------------------------------------------------------
------------------------------------------------------------
------------------------------------------------------------
------------------------------------------------------------
------------------------------------------------------------
------------------------------------------------------------
------------------------------------------------------------
------------------------------------------------------------
------------------------------------------------------------
------------------------------------------------------------
------------------------------------------------------------
------------------------------------------------------------
------------------------------------------------------------
------------------------------------------------------------
------------------------------------------------------------
------------------------------------------------------------
------------------------------------------------------------
------------------------------------------------------------
------------------------------------------------------------
------------------------------------------------------------
------------------------------------------------------------
------------------------------------------------------------
------------------------------------------------------------
------------------------------------------------------------
------------------------------------------------------------
------------------------------------------------------------
------------------------------------------------------------
------------------------------------------------------------
------------------------------------------------------------
------------------------------------------------------------
------------------------------------------------------------
------------------------------------------------------------
------------------------------------------------------------
----------------------------------
>TAD1_NC_6843_6977_NC7.50_93316/1-131 
------------------------------------------------------------
------------------------------------------------------------
------------------------------------------------------------
------------------------------------------------------------
------------------------------------------------------------
------------------------------------------------------------
------------------------------------------------------------
------------------------------------------------------------
------------------AAGCAGAGGGTTTTTATCCGGCTA-TTA-TAGTACGGTTTTT
CCTACCGACTACGAGCGAAGCAGCACCGTATGCCCACAGGGCGAACTA-TGTAAATAGTT
AGCGTGTATAAGACTAATAATAATAATT--ATTA--------------------------
------------------------------------------------------------
------------------------------------------------------------
------------------------------------------------------------
------------------------------------------------------------
------------------------------------------------------------
------------------------------------------------------------
------------------------------------------------------------
------------------------------------------------------------
------------------------------------------------------------
------------------------------------------------------------
------------------------------------------------------------
------------------------------------------------------------
------------------------------------------------------------
------------------------------------------------------------
------------------------------------------------------------
------------------------------------------------------------
------------------------------------------------------------
------------------------------------------------------------
------------------------------------------------------------
------------------------------------------------------------
------------------------------------------------------------
------------------------------------------------------------
------------------------------------------------------------
------------------------------------------------------------
------------------------------------------------------------
------------------------------------------------------------
------------------------------------------------------------
------------------------------------------------------------
------------------------------------------------------------
------------------------------------------------------------
------------------------------------------------------------
------------------------------------------------------------
------------------------------------------------------------
------------------------------------------------------------
------------------------------------------------------------
------------------------------------------------------------
------------------------------------------------------------
------------------------------------------------------------
------------------------------------------------------------
------------------------------------------------------------
------------------------------------------------------------
------------------------------------------------------------
------------------------------------------------------------
------------------------------------------------------------
------------------------------------------------------------
------------------------------------------------------------
------------------------------------------------------------
------------------------------------------------------------
------------------------------------------------------------
------------------------------------------------------------
------------------------------------------------------------
------------------------------------------------------------
------------------------------------------------------------
------------------------------------------------------------
------------------------------------------------------------
------------------------------------------------------------
------------------------------------------------------------
------------------------------------------------------------
------------------------------------------------------------
------------------------------------------------------------
------------------------------------------------------------
------------------------------------------------------------
------------------------------------------------------------
------------------------------------------------------------
------------------------------------------------------------
------------------------------------------------------------
------------------------------------------------------------
------------------------------------------------------------
------------------------------------------------------------
------------------------------------------------------------
------------------------------------------------------------
------------------------------------------------------------
------------------------------------------------------------
------------------------------------------------------------
------------------------------------------------------------
------------------------------------------------------------
------------------------------------------------------------
------------------------------------------------------------
------------------------------------------------------------
------------------------------------------------------------
------------------------------------------------------------
------------------------------------------------------------
------------------------------------------------------------
------------------------------------------------------------
------------------------------------------------------------
------------------------------------------------------------
------------------------------------------------------------
------------------------------------------------------------
------------------------------------------------------------
------------------------------------------------------------
------------------------------------------------------------
------------------------------------------------------------
------------------------------------------------------------
------------------------------------------------------------
------------------------------------------------------------
------------------------------------------------------------
------------------------------------------------------------
------------------------------------------------------------
------------------------------------------------------------
------------------------------------------------------------
------------------------------------------------------------
------------------------------------------------------------
------------------------------------------------------------
------------------------------------------------------------
------------------------------------------------------------
------------------------------------------------------------
------------------------------------------------------------
------------------------------------------------------------
------------------------------------------------------------
------------------------------------------------------------
----------------------------------
>TAD1_NC_6843_6979_NC7.18_46921/1-136 
------------------------------------------------------------
------------------------------------------------------------
------------------------------------------------------------
------------------------------------------------------------
------------------------------------------------------------
------------------------------------------------------------
------------------------------------------------------------
------------------------------------------------------------
------------------AAGCGGAGGGTTTTTATCCGGCTA-TTA-TAGTACGGTTTTT
CCTACCGACTACGAGCGAAGTAGCACCGTATGCCCACGGGGCGAACTA-TATAAATAGTT
AGCGTGTATAAGACTAATAATAATATATTATATTAAT-----------------------
------------------------------------------------------------
------------------------------------------------------------
------------------------------------------------------------
------------------------------------------------------------
------------------------------------------------------------
------------------------------------------------------------
------------------------------------------------------------
------------------------------------------------------------
------------------------------------------------------------
------------------------------------------------------------
------------------------------------------------------------
------------------------------------------------------------
------------------------------------------------------------
------------------------------------------------------------
------------------------------------------------------------
------------------------------------------------------------
------------------------------------------------------------
------------------------------------------------------------
------------------------------------------------------------
------------------------------------------------------------
------------------------------------------------------------
------------------------------------------------------------
------------------------------------------------------------
------------------------------------------------------------
------------------------------------------------------------
------------------------------------------------------------
------------------------------------------------------------
------------------------------------------------------------
------------------------------------------------------------
------------------------------------------------------------
------------------------------------------------------------
------------------------------------------------------------
------------------------------------------------------------
------------------------------------------------------------
------------------------------------------------------------
------------------------------------------------------------
------------------------------------------------------------
------------------------------------------------------------
------------------------------------------------------------
------------------------------------------------------------
------------------------------------------------------------
------------------------------------------------------------
------------------------------------------------------------
------------------------------------------------------------
------------------------------------------------------------
------------------------------------------------------------
------------------------------------------------------------
------------------------------------------------------------
------------------------------------------------------------
------------------------------------------------------------
------------------------------------------------------------
------------------------------------------------------------
------------------------------------------------------------
------------------------------------------------------------
------------------------------------------------------------
------------------------------------------------------------
------------------------------------------------------------
------------------------------------------------------------
------------------------------------------------------------
------------------------------------------------------------
------------------------------------------------------------
------------------------------------------------------------
------------------------------------------------------------
------------------------------------------------------------
------------------------------------------------------------
------------------------------------------------------------
------------------------------------------------------------
------------------------------------------------------------
------------------------------------------------------------
------------------------------------------------------------
------------------------------------------------------------
------------------------------------------------------------
------------------------------------------------------------
------------------------------------------------------------
------------------------------------------------------------
------------------------------------------------------------
------------------------------------------------------------
------------------------------------------------------------
------------------------------------------------------------
------------------------------------------------------------
------------------------------------------------------------
------------------------------------------------------------
------------------------------------------------------------
------------------------------------------------------------
------------------------------------------------------------
------------------------------------------------------------
------------------------------------------------------------
------------------------------------------------------------
------------------------------------------------------------
------------------------------------------------------------
------------------------------------------------------------
------------------------------------------------------------
------------------------------------------------------------
------------------------------------------------------------
------------------------------------------------------------
------------------------------------------------------------
------------------------------------------------------------
------------------------------------------------------------
------------------------------------------------------------
------------------------------------------------------------
------------------------------------------------------------
------------------------------------------------------------
------------------------------------------------------------
------------------------------------------------------------
------------------------------------------------------------
------------------------------------------------------------
------------------------------------------------------------
------------------------------------------------------------
------------------------------------------------------------
------------------------------------------------------------
----------------------------------
>TAD1_NC_6843_6964_NC7.24_5512_/1-120 
------------------------------------------------------------
------------------------------------------------------------
------------------------------------------------------------
------------------------------------------------------------
------------------------------------------------------------
------------------------------------------------------------
------------------------------------------------------------
------------------------------------------------------------
------------------AAGCGGAGGGTTTTCATCCGGCTA-TTA-TAGTACGGTTTTT
CCTACCGACTACGAGCGAAGTAGTACCGTATGCCTATAGGGCGAACTA-TATAAATAGTT
AGCGTGTATAAGACTAATAAT---------------------------------------
------------------------------------------------------------
------------------------------------------------------------
------------------------------------------------------------
------------------------------------------------------------
------------------------------------------------------------
------------------------------------------------------------
------------------------------------------------------------
------------------------------------------------------------
------------------------------------------------------------
------------------------------------------------------------
------------------------------------------------------------
------------------------------------------------------------
------------------------------------------------------------
------------------------------------------------------------
------------------------------------------------------------
------------------------------------------------------------
------------------------------------------------------------
------------------------------------------------------------
------------------------------------------------------------
------------------------------------------------------------
------------------------------------------------------------
------------------------------------------------------------
------------------------------------------------------------
------------------------------------------------------------
------------------------------------------------------------
------------------------------------------------------------
------------------------------------------------------------
------------------------------------------------------------
------------------------------------------------------------
------------------------------------------------------------
------------------------------------------------------------
------------------------------------------------------------
------------------------------------------------------------
------------------------------------------------------------
------------------------------------------------------------
------------------------------------------------------------
------------------------------------------------------------
------------------------------------------------------------
------------------------------------------------------------
------------------------------------------------------------
------------------------------------------------------------
------------------------------------------------------------
------------------------------------------------------------
------------------------------------------------------------
------------------------------------------------------------
------------------------------------------------------------
------------------------------------------------------------
------------------------------------------------------------
------------------------------------------------------------
------------------------------------------------------------
------------------------------------------------------------
------------------------------------------------------------
------------------------------------------------------------
------------------------------------------------------------
------------------------------------------------------------
------------------------------------------------------------
------------------------------------------------------------
------------------------------------------------------------
------------------------------------------------------------
------------------------------------------------------------
------------------------------------------------------------
------------------------------------------------------------
------------------------------------------------------------
------------------------------------------------------------
------------------------------------------------------------
------------------------------------------------------------
------------------------------------------------------------
------------------------------------------------------------
------------------------------------------------------------
------------------------------------------------------------
------------------------------------------------------------
------------------------------------------------------------
------------------------------------------------------------
------------------------------------------------------------
------------------------------------------------------------
------------------------------------------------------------
------------------------------------------------------------
------------------------------------------------------------
------------------------------------------------------------
------------------------------------------------------------
------------------------------------------------------------
------------------------------------------------------------
------------------------------------------------------------
------------------------------------------------------------
------------------------------------------------------------
------------------------------------------------------------
------------------------------------------------------------
------------------------------------------------------------
------------------------------------------------------------
------------------------------------------------------------
------------------------------------------------------------
------------------------------------------------------------
------------------------------------------------------------
------------------------------------------------------------
------------------------------------------------------------
------------------------------------------------------------
------------------------------------------------------------
------------------------------------------------------------
------------------------------------------------------------
------------------------------------------------------------
------------------------------------------------------------
------------------------------------------------------------
------------------------------------------------------------
------------------------------------------------------------
------------------------------------------------------------
------------------------------------------------------------
------------------------------------------------------------
------------------------------------------------------------
------------------------------------------------------------
------------------------------------------------------------
----------------------------------
>TAD1_NC_6843_7021_NC7.242_2024/1-182 
------------------------------------------------------------
------------------------------------------------------------
------------------------------------------------------------
------------------------------------------------------------
------------------------------------------------------------
------------------------------------------------------------
------------------------------------------------------------
------------------------------------------------------------
------------------AAGCGGAGGGTTTTCATCCGGCTA-TTA-TAGTACGGTTTTT
CCTACCGACTACGAGCGAAGTAGCACCGTATGCCTATAGGGCGAACTA-TATAAATAGTT
GGCGTGTATAAGACTAATAATAATAATATAATTATTATAATTTAATATAAGTCTATAAT-
TTATAATAGTTTTTCAATAAATTA------------------------------------
------------------------------------------------------------
------------------------------------------------------------
------------------------------------------------------------
------------------------------------------------------------
------------------------------------------------------------
------------------------------------------------------------
------------------------------------------------------------
------------------------------------------------------------
------------------------------------------------------------
------------------------------------------------------------
------------------------------------------------------------
------------------------------------------------------------
------------------------------------------------------------
------------------------------------------------------------
------------------------------------------------------------
------------------------------------------------------------
------------------------------------------------------------
------------------------------------------------------------
------------------------------------------------------------
------------------------------------------------------------
------------------------------------------------------------
------------------------------------------------------------
------------------------------------------------------------
------------------------------------------------------------
------------------------------------------------------------
------------------------------------------------------------
------------------------------------------------------------
------------------------------------------------------------
------------------------------------------------------------
------------------------------------------------------------
------------------------------------------------------------
------------------------------------------------------------
------------------------------------------------------------
------------------------------------------------------------
------------------------------------------------------------
------------------------------------------------------------
------------------------------------------------------------
------------------------------------------------------------
------------------------------------------------------------
------------------------------------------------------------
------------------------------------------------------------
------------------------------------------------------------
------------------------------------------------------------
------------------------------------------------------------
------------------------------------------------------------
------------------------------------------------------------
------------------------------------------------------------
------------------------------------------------------------
------------------------------------------------------------
------------------------------------------------------------
------------------------------------------------------------
------------------------------------------------------------
------------------------------------------------------------
------------------------------------------------------------
------------------------------------------------------------
------------------------------------------------------------
------------------------------------------------------------
------------------------------------------------------------
------------------------------------------------------------
------------------------------------------------------------
------------------------------------------------------------
------------------------------------------------------------
------------------------------------------------------------
------------------------------------------------------------
------------------------------------------------------------
------------------------------------------------------------
------------------------------------------------------------
------------------------------------------------------------
------------------------------------------------------------
------------------------------------------------------------
------------------------------------------------------------
------------------------------------------------------------
------------------------------------------------------------
------------------------------------------------------------
------------------------------------------------------------
------------------------------------------------------------
------------------------------------------------------------
------------------------------------------------------------
------------------------------------------------------------
------------------------------------------------------------
------------------------------------------------------------
------------------------------------------------------------
------------------------------------------------------------
------------------------------------------------------------
------------------------------------------------------------
------------------------------------------------------------
------------------------------------------------------------
------------------------------------------------------------
------------------------------------------------------------
------------------------------------------------------------
------------------------------------------------------------
------------------------------------------------------------
------------------------------------------------------------
------------------------------------------------------------
------------------------------------------------------------
------------------------------------------------------------
------------------------------------------------------------
------------------------------------------------------------
------------------------------------------------------------
------------------------------------------------------------
------------------------------------------------------------
------------------------------------------------------------
------------------------------------------------------------
------------------------------------------------------------
------------------------------------------------------------
------------------------------------------------------------
------------------------------------------------------------
------------------------------------------------------------
------------------------------------------------------------
----------------------------------
>TAD1_NC_6845_6964_NC7.102_8469/1-118 
------------------------------------------------------------
------------------------------------------------------------
------------------------------------------------------------
------------------------------------------------------------
------------------------------------------------------------
------------------------------------------------------------
------------------------------------------------------------
------------------------------------------------------------
--------------------GCGGAGGGTTTTTATCCGGCTA-TTA-TAGTACGGTTTTT
CCTACCGACTACGAGTAAAGCAGCACCGTATGCCTATAGGGCGAACTA-TGTAAATAGTT
AGCGTGTATAAGACTAATAAT---------------------------------------
------------------------------------------------------------
------------------------------------------------------------
------------------------------------------------------------
------------------------------------------------------------
------------------------------------------------------------
------------------------------------------------------------
------------------------------------------------------------
------------------------------------------------------------
------------------------------------------------------------
------------------------------------------------------------
------------------------------------------------------------
------------------------------------------------------------
------------------------------------------------------------
------------------------------------------------------------
------------------------------------------------------------
------------------------------------------------------------
------------------------------------------------------------
------------------------------------------------------------
------------------------------------------------------------
------------------------------------------------------------
------------------------------------------------------------
------------------------------------------------------------
------------------------------------------------------------
------------------------------------------------------------
------------------------------------------------------------
------------------------------------------------------------
------------------------------------------------------------
------------------------------------------------------------
------------------------------------------------------------
------------------------------------------------------------
------------------------------------------------------------
------------------------------------------------------------
------------------------------------------------------------
------------------------------------------------------------
------------------------------------------------------------
------------------------------------------------------------
------------------------------------------------------------
------------------------------------------------------------
------------------------------------------------------------
------------------------------------------------------------
------------------------------------------------------------
------------------------------------------------------------
------------------------------------------------------------
------------------------------------------------------------
------------------------------------------------------------
------------------------------------------------------------
------------------------------------------------------------
------------------------------------------------------------
------------------------------------------------------------
------------------------------------------------------------
------------------------------------------------------------
------------------------------------------------------------
------------------------------------------------------------
------------------------------------------------------------
------------------------------------------------------------
------------------------------------------------------------
------------------------------------------------------------
------------------------------------------------------------
------------------------------------------------------------
------------------------------------------------------------
------------------------------------------------------------
------------------------------------------------------------
------------------------------------------------------------
------------------------------------------------------------
------------------------------------------------------------
------------------------------------------------------------
------------------------------------------------------------
------------------------------------------------------------
------------------------------------------------------------
------------------------------------------------------------
------------------------------------------------------------
------------------------------------------------------------
------------------------------------------------------------
------------------------------------------------------------
------------------------------------------------------------
------------------------------------------------------------
------------------------------------------------------------
------------------------------------------------------------
------------------------------------------------------------
------------------------------------------------------------
------------------------------------------------------------
------------------------------------------------------------
------------------------------------------------------------
------------------------------------------------------------
------------------------------------------------------------
------------------------------------------------------------
------------------------------------------------------------
------------------------------------------------------------
------------------------------------------------------------
------------------------------------------------------------
------------------------------------------------------------
------------------------------------------------------------
------------------------------------------------------------
------------------------------------------------------------
------------------------------------------------------------
------------------------------------------------------------
------------------------------------------------------------
------------------------------------------------------------
------------------------------------------------------------
------------------------------------------------------------
------------------------------------------------------------
------------------------------------------------------------
------------------------------------------------------------
------------------------------------------------------------
------------------------------------------------------------
------------------------------------------------------------
------------------------------------------------------------
------------------------------------------------------------
------------------------------------------------------------
------------------------------------------------------------
----------------------------------
>TAD1_NC_6849_6964_NC7.68_12543/1-114 
------------------------------------------------------------
------------------------------------------------------------
------------------------------------------------------------
------------------------------------------------------------
------------------------------------------------------------
------------------------------------------------------------
------------------------------------------------------------
------------------------------------------------------------
-----------------------GAGGGTTTTCATCCGGCTA-TTA-CAATACGGTTTTT
CCTACTAACTACGAGCGAAGGAGTACCGCATGCCTATAGGGCGAACTA-TGTAAATAGTT
AGCGTGTATAAAACTAATAA----------------------------------------
------------------------------------------------------------
------------------------------------------------------------
------------------------------------------------------------
------------------------------------------------------------
------------------------------------------------------------
------------------------------------------------------------
------------------------------------------------------------
------------------------------------------------------------
------------------------------------------------------------
------------------------------------------------------------
------------------------------------------------------------
------------------------------------------------------------
------------------------------------------------------------
------------------------------------------------------------
------------------------------------------------------------
------------------------------------------------------------
------------------------------------------------------------
------------------------------------------------------------
------------------------------------------------------------
------------------------------------------------------------
------------------------------------------------------------
------------------------------------------------------------
------------------------------------------------------------
------------------------------------------------------------
------------------------------------------------------------
------------------------------------------------------------
------------------------------------------------------------
------------------------------------------------------------
------------------------------------------------------------
------------------------------------------------------------
------------------------------------------------------------
------------------------------------------------------------
------------------------------------------------------------
------------------------------------------------------------
------------------------------------------------------------
------------------------------------------------------------
------------------------------------------------------------
------------------------------------------------------------
------------------------------------------------------------
------------------------------------------------------------
------------------------------------------------------------
------------------------------------------------------------
------------------------------------------------------------
------------------------------------------------------------
------------------------------------------------------------
------------------------------------------------------------
------------------------------------------------------------
------------------------------------------------------------
------------------------------------------------------------
------------------------------------------------------------
------------------------------------------------------------
------------------------------------------------------------
------------------------------------------------------------
------------------------------------------------------------
------------------------------------------------------------
------------------------------------------------------------
------------------------------------------------------------
------------------------------------------------------------
------------------------------------------------------------
------------------------------------------------------------
------------------------------------------------------------
------------------------------------------------------------
------------------------------------------------------------
------------------------------------------------------------
------------------------------------------------------------
------------------------------------------------------------
------------------------------------------------------------
------------------------------------------------------------
------------------------------------------------------------
------------------------------------------------------------
------------------------------------------------------------
------------------------------------------------------------
------------------------------------------------------------
------------------------------------------------------------
------------------------------------------------------------
------------------------------------------------------------
------------------------------------------------------------
------------------------------------------------------------
------------------------------------------------------------
------------------------------------------------------------
------------------------------------------------------------
------------------------------------------------------------
------------------------------------------------------------
------------------------------------------------------------
------------------------------------------------------------
------------------------------------------------------------
------------------------------------------------------------
------------------------------------------------------------
------------------------------------------------------------
------------------------------------------------------------
------------------------------------------------------------
------------------------------------------------------------
------------------------------------------------------------
------------------------------------------------------------
------------------------------------------------------------
------------------------------------------------------------
------------------------------------------------------------
------------------------------------------------------------
------------------------------------------------------------
------------------------------------------------------------
------------------------------------------------------------
------------------------------------------------------------
------------------------------------------------------------
------------------------------------------------------------
------------------------------------------------------------
------------------------------------------------------------
------------------------------------------------------------
------------------------------------------------------------
------------------------------------------------------------
------------------------------------------------------------
----------------------------------
>TAD1_NC_6843_6921_NC7.4_675784/1-75 
------------------------------------------------------------
------------------------------------------------------------
------------------------------------------------------------
------------------------------------------------------------
------------------------------------------------------------
------------------------------------------------------------
------------------------------------------------------------
------------------------------------------------------------
-----------------GAAGCTGAGGGTTTTCATCCGGATT-TCAACAATACGGTTTTT
CCCTTAGACTACGAACGAAGCAGTACCGCATAC---------------------------
------------------------------------------------------------
------------------------------------------------------------
------------------------------------------------------------
------------------------------------------------------------
------------------------------------------------------------
------------------------------------------------------------
------------------------------------------------------------
------------------------------------------------------------
------------------------------------------------------------
------------------------------------------------------------
------------------------------------------------------------
------------------------------------------------------------
------------------------------------------------------------
------------------------------------------------------------
------------------------------------------------------------
------------------------------------------------------------
------------------------------------------------------------
------------------------------------------------------------
------------------------------------------------------------
------------------------------------------------------------
------------------------------------------------------------
------------------------------------------------------------
------------------------------------------------------------
------------------------------------------------------------
------------------------------------------------------------
------------------------------------------------------------
------------------------------------------------------------
------------------------------------------------------------
------------------------------------------------------------
------------------------------------------------------------
------------------------------------------------------------
------------------------------------------------------------
------------------------------------------------------------
------------------------------------------------------------
------------------------------------------------------------
------------------------------------------------------------
------------------------------------------------------------
------------------------------------------------------------
------------------------------------------------------------
------------------------------------------------------------
------------------------------------------------------------
------------------------------------------------------------
------------------------------------------------------------
------------------------------------------------------------
------------------------------------------------------------
------------------------------------------------------------
------------------------------------------------------------
------------------------------------------------------------
------------------------------------------------------------
------------------------------------------------------------
------------------------------------------------------------
------------------------------------------------------------
------------------------------------------------------------
------------------------------------------------------------
------------------------------------------------------------
------------------------------------------------------------
------------------------------------------------------------
------------------------------------------------------------
------------------------------------------------------------
------------------------------------------------------------
------------------------------------------------------------
------------------------------------------------------------
------------------------------------------------------------
------------------------------------------------------------
------------------------------------------------------------
------------------------------------------------------------
------------------------------------------------------------
------------------------------------------------------------
------------------------------------------------------------
------------------------------------------------------------
------------------------------------------------------------
------------------------------------------------------------
------------------------------------------------------------
------------------------------------------------------------
------------------------------------------------------------
------------------------------------------------------------
------------------------------------------------------------
------------------------------------------------------------
------------------------------------------------------------
------------------------------------------------------------
------------------------------------------------------------
------------------------------------------------------------
------------------------------------------------------------
------------------------------------------------------------
------------------------------------------------------------
------------------------------------------------------------
------------------------------------------------------------
------------------------------------------------------------
------------------------------------------------------------
------------------------------------------------------------
------------------------------------------------------------
------------------------------------------------------------
------------------------------------------------------------
------------------------------------------------------------
------------------------------------------------------------
------------------------------------------------------------
------------------------------------------------------------
------------------------------------------------------------
------------------------------------------------------------
------------------------------------------------------------
------------------------------------------------------------
------------------------------------------------------------
------------------------------------------------------------
------------------------------------------------------------
------------------------------------------------------------
------------------------------------------------------------
------------------------------------------------------------
------------------------------------------------------------
------------------------------------------------------------
------------------------------------------------------------
------------------------------------------------------------
----------------------------------
>TAD1_NC_6843_6986_NC7.50_5275_/1-141 
------------------------------------------------------------
------------------------------------------------------------
------------------------------------------------------------
------------------------------------------------------------
------------------------------------------------------------
------------------------------------------------------------
------------------------------------------------------------
------------------------------------------------------------
------------------AAGCTGAGGGTTTTCATCCGGATT-TCAACAATACGGTTTTT
CCTTTAGACTACGAACGAAGTAGTACCGTATACCCATTGGGTAGACTAGTATAACTAGTT
AGCGTG-ATAAGACAATAAATAAATTCTAATAATAATAATA-------------------
------------------------------------------------------------
------------------------------------------------------------
------------------------------------------------------------
------------------------------------------------------------
------------------------------------------------------------
------------------------------------------------------------
------------------------------------------------------------
------------------------------------------------------------
------------------------------------------------------------
------------------------------------------------------------
------------------------------------------------------------
------------------------------------------------------------
------------------------------------------------------------
------------------------------------------------------------
------------------------------------------------------------
------------------------------------------------------------
------------------------------------------------------------
------------------------------------------------------------
------------------------------------------------------------
------------------------------------------------------------
------------------------------------------------------------
------------------------------------------------------------
------------------------------------------------------------
------------------------------------------------------------
------------------------------------------------------------
------------------------------------------------------------
------------------------------------------------------------
------------------------------------------------------------
------------------------------------------------------------
------------------------------------------------------------
------------------------------------------------------------
------------------------------------------------------------
------------------------------------------------------------
------------------------------------------------------------
------------------------------------------------------------
------------------------------------------------------------
------------------------------------------------------------
------------------------------------------------------------
------------------------------------------------------------
------------------------------------------------------------
------------------------------------------------------------
------------------------------------------------------------
------------------------------------------------------------
------------------------------------------------------------
------------------------------------------------------------
------------------------------------------------------------
------------------------------------------------------------
------------------------------------------------------------
------------------------------------------------------------
------------------------------------------------------------
------------------------------------------------------------
------------------------------------------------------------
------------------------------------------------------------
------------------------------------------------------------
------------------------------------------------------------
------------------------------------------------------------
------------------------------------------------------------
------------------------------------------------------------
------------------------------------------------------------
------------------------------------------------------------
------------------------------------------------------------
------------------------------------------------------------
------------------------------------------------------------
------------------------------------------------------------
------------------------------------------------------------
------------------------------------------------------------
------------------------------------------------------------
------------------------------------------------------------
------------------------------------------------------------
------------------------------------------------------------
------------------------------------------------------------
------------------------------------------------------------
------------------------------------------------------------
------------------------------------------------------------
------------------------------------------------------------
------------------------------------------------------------
------------------------------------------------------------
------------------------------------------------------------
------------------------------------------------------------
------------------------------------------------------------
------------------------------------------------------------
------------------------------------------------------------
------------------------------------------------------------
------------------------------------------------------------
------------------------------------------------------------
------------------------------------------------------------
------------------------------------------------------------
------------------------------------------------------------
------------------------------------------------------------
------------------------------------------------------------
------------------------------------------------------------
------------------------------------------------------------
------------------------------------------------------------
------------------------------------------------------------
------------------------------------------------------------
------------------------------------------------------------
------------------------------------------------------------
------------------------------------------------------------
------------------------------------------------------------
------------------------------------------------------------
------------------------------------------------------------
------------------------------------------------------------
------------------------------------------------------------
------------------------------------------------------------
------------------------------------------------------------
------------------------------------------------------------
------------------------------------------------------------
------------------------------------------------------------
------------------------------------------------------------
------------------------------------------------------------
----------------------------------
>TAD1_NC_143_630_NC7.122_6041_6/1-487 
------------------------------------------------------------
------------------------------------------------------------
-----------------------------------------TTACATCCCTTATAATATC
CTACGACGAGTGTAGCGATAGTATTATATTATTGTTACTAATA----ACTATTAATAGTG
GTGTTTGTAGATTCAAAAATAGTATTTATAACCCGTTTGTAGAAATCTTAATATATAATA
ATCCTAAAACTGTACTTACTACGAAGACTTCGGATAAAATAGAGGAAAACGATAAAATAT
TAAA-GAAGTTCATTACTAAAGTGAATAAATCTATAAATTATAATACTATTTCGACCGAA
GACTATCGTTAAACTCGAGAATTATTTCTCGAATTCGCGAAGGTACGTATCGGAAAAAGT
AGGTCTATACGACCTAAAGCTAGTAAAGTTAGAACCGACTAA-TTGATTACTAAAAAGGA
TTTTAACGACCTAAAGAAGGATATTTTAAAGGAAATTAAAAAAGACGCCTAAAAGGTACC
G--AAGTATTAAGCTAATATTATAGCGAAAATTAACCCGAATAAAATTAGTACTAC----
------------------------------------------------------------
------------------------------------------------------------
------------------------------------------------------------
------------------------------------------------------------
------------------------------------------------------------
------------------------------------------------------------
------------------------------------------------------------
------------------------------------------------------------
------------------------------------------------------------
------------------------------------------------------------
------------------------------------------------------------
------------------------------------------------------------
------------------------------------------------------------
------------------------------------------------------------
------------------------------------------------------------
------------------------------------------------------------
------------------------------------------------------------
------------------------------------------------------------
------------------------------------------------------------
------------------------------------------------------------
------------------------------------------------------------
------------------------------------------------------------
------------------------------------------------------------
------------------------------------------------------------
------------------------------------------------------------
------------------------------------------------------------
------------------------------------------------------------
------------------------------------------------------------
------------------------------------------------------------
------------------------------------------------------------
------------------------------------------------------------
------------------------------------------------------------
------------------------------------------------------------
------------------------------------------------------------
------------------------------------------------------------
------------------------------------------------------------
------------------------------------------------------------
------------------------------------------------------------
------------------------------------------------------------
------------------------------------------------------------
------------------------------------------------------------
------------------------------------------------------------
------------------------------------------------------------
------------------------------------------------------------
------------------------------------------------------------
------------------------------------------------------------
------------------------------------------------------------
------------------------------------------------------------
------------------------------------------------------------
------------------------------------------------------------
------------------------------------------------------------
------------------------------------------------------------
------------------------------------------------------------
------------------------------------------------------------
------------------------------------------------------------
------------------------------------------------------------
------------------------------------------------------------
------------------------------------------------------------
------------------------------------------------------------
------------------------------------------------------------
------------------------------------------------------------
------------------------------------------------------------
------------------------------------------------------------
------------------------------------------------------------
------------------------------------------------------------
------------------------------------------------------------
------------------------------------------------------------
------------------------------------------------------------
------------------------------------------------------------
------------------------------------------------------------
------------------------------------------------------------
------------------------------------------------------------
------------------------------------------------------------
------------------------------------------------------------
------------------------------------------------------------
------------------------------------------------------------
------------------------------------------------------------
------------------------------------------------------------
------------------------------------------------------------
------------------------------------------------------------
------------------------------------------------------------
------------------------------------------------------------
------------------------------------------------------------
------------------------------------------------------------
------------------------------------------------------------
------------------------------------------------------------
------------------------------------------------------------
------------------------------------------------------------
------------------------------------------------------------
------------------------------------------------------------
------------------------------------------------------------
------------------------------------------------------------
------------------------------------------------------------
------------------------------------------------------------
------------------------------------------------------------
------------------------------------------------------------
------------------------------------------------------------
------------------------------------------------------------
------------------------------------------------------------
------------------------------------------------------------
------------------------------------------------------------
------------------------------------------------------------
------------------------------------------------------------
------------------------------------------------------------
------------------------------------------------------------
------------------------------------------------------------
------------------------------------------------------------
------------------------------------------------------------
------------------------------------------------------------
------------------------------------------------------------
----------------------------------
>TAD1_NC_53_1290_NC7.61_97064_9/1-1237 
------------------------------------------------------------
----------GGAACTTGCTTTGAAACCGGAAACGCCGATTTCTAGTCGAGGAGTGCTGC
AAAACGAAAATTGACAATTGCAATCGACTCAAGAGGGTCGTTTACGTCCCTTACAATATC
CTACGACGAGCGTAGTAATAGCGTTGTATTATCGTTATTAATA----ACTATCAATAGCG
GTATTTATAGATTTAAAAATAATGTTTATAATCCGCTCGCGGAAATTTTAAAATATAATA
ATCCTAAAGCCGTACTTACTAAATAAACTTCAGATAAATTAGATAAAGATAATAAAATAT
TAAA-GAAGTTTATTACTAAAGAAAATAAATCTACGGACTATAATACCATTTTAATCGAA
GACTATTATTAAGTTCAAGAATTACTTCTTAAATTTATAAAAGTATACGTTAGAAAAAGT
AAATTTACGTAATTTAAAGTTAATAAAGTTAAAACCGACTAG-TTTATTACTAAGAAGGA
TTTTAATAACTTAAAGAAAGATATTCTAAAGGAAATTAAGAAAGGCGTTTAAAAGGTATT
A--AAATATTAAACTAATATTATAGCGAAAATTAACCCGAATAAAATTAGTACTACCCT-
TTAATAATTACCTATTATTATTAAGAAATTTATCCCCTCCAATTTTGAATAATAATTTAC
TATTAAGAGAGTAATAATTACTACCGAATTTATAAATTATTCGAATAAAGATACAAAAAC
GACCCTAGCTACTTACTTAAATAAGAAGAAATCCGGCCTAATAATCCGTATAGCTATTAG
AATATTAATAACTAGAGATTATATAATTATATTTAATAAATTTATATATATTTAATATTA
ACGAAATTAA------------------------GCGTAG--GCTGAAGAAATTTTCGGC
CCCAATACTTTTATTACTATAAATATTTTAGGCGTACTAATTCGGAGCGTATTCTAAAAT
AATATTAATAATTATATTATAGTAGAAGTTATTTTAAATATAATAAGGGAGAGGAACTTA
GAGGTATTTATTATTAGAGTTCGGCTATAGAAGAAAAGGGACGGAGAGAGTAGAGGCTTA
CGCCTTATAGAAATTACTATTGTATTAGCGGTATACTTCCTCTAAAATAACTTTTTCC-T
TTAGGACGGTAATATATATTTATATAAATTATTTCAAATTTTAAATAACGTTTAGTAATA
-TTTAAATATTAAAGAATTGAATATACAATAAAATTTTACTATTAAAATAATATTTTCAC
TTACTATAGTAAAGTTAAGAGCGA------------------------------------
------------------------------------------------------------
------------------------------------------------------------
------------------------------------------------------------
------------------------------------------------------------
------------------------------------------------------------
------------------------------------------------------------
------------------------------------------------------------
------------------------------------------------------------
------------------------------------------------------------
------------------------------------------------------------
------------------------------------------------------------
------------------------------------------------------------
------------------------------------------------------------
------------------------------------------------------------
------------------------------------------------------------
------------------------------------------------------------
------------------------------------------------------------
------------------------------------------------------------
------------------------------------------------------------
------------------------------------------------------------
------------------------------------------------------------
------------------------------------------------------------
------------------------------------------------------------
------------------------------------------------------------
------------------------------------------------------------
------------------------------------------------------------
------------------------------------------------------------
------------------------------------------------------------
------------------------------------------------------------
------------------------------------------------------------
------------------------------------------------------------
------------------------------------------------------------
------------------------------------------------------------
------------------------------------------------------------
------------------------------------------------------------
------------------------------------------------------------
------------------------------------------------------------
------------------------------------------------------------
------------------------------------------------------------
------------------------------------------------------------
------------------------------------------------------------
------------------------------------------------------------
------------------------------------------------------------
------------------------------------------------------------
------------------------------------------------------------
------------------------------------------------------------
------------------------------------------------------------
------------------------------------------------------------
------------------------------------------------------------
------------------------------------------------------------
------------------------------------------------------------
------------------------------------------------------------
------------------------------------------------------------
------------------------------------------------------------
------------------------------------------------------------
------------------------------------------------------------
------------------------------------------------------------
------------------------------------------------------------
------------------------------------------------------------
------------------------------------------------------------
------------------------------------------------------------
------------------------------------------------------------
------------------------------------------------------------
------------------------------------------------------------
------------------------------------------------------------
------------------------------------------------------------
------------------------------------------------------------
------------------------------------------------------------
------------------------------------------------------------
------------------------------------------------------------
------------------------------------------------------------
------------------------------------------------------------
------------------------------------------------------------
------------------------------------------------------------
------------------------------------------------------------
------------------------------------------------------------
------------------------------------------------------------
------------------------------------------------------------
------------------------------------------------------------
------------------------------------------------------------
------------------------------------------------------------
------------------------------------------------------------
------------------------------------------------------------
------------------------------------------------------------
------------------------------------------------------------
------------------------------------------------------------
------------------------------------------------------------
------------------------------------------------------------
------------------------------------------------------------
------------------------------------------------------------
------------------------------------------------------------
------------------------------------------------------------
------------------------------------------------------------
------------------------------------------------------------
------------------------------------------------------------
------------------------------------------------------------
------------------------------------------------------------
------------------------------------------------------------
----------------------------------
>TAD1_NC_29_1385_NC7.30_2513_38/1-1355 
-----------------------------------------------CCTATACTTTAAG
TAGTGTAGGAAAAAACTGCTTTAACACCGGAAACGCCGATTTCTGGTCGAGGAGTGCTCC
AAAACGAAAACTAACAACGGCAATCGACTTAGGAGGGTCGTTAACGTCCCTTACAATGTC
CTACAACGAACGTAGCGACAGCGTTATATTGTTATTACCAATA----GTTATCGATAGCG
GTGTTCGTAGATTCGAAAATAGTATTTATAATCCGTTTGCGGAAATTTTAATATATAACG
ATCCTAAAGCCGTACTTACTACAAAAACCTCGGATAAAACAGATAAAGATAATAAAATAT
TGAA-GAAATTCATTATTAAAGTAAATAAATTTACGGACTATAATACTATTTCAACCGAA
GACCATTATTAGGTTCGAAAATTATTTTTCGAATTTGTAAAAGTATATATTAAAAAAAGT
AAGTCTACGCAACCCGAGGCTAGTAAGGTTGGAACTAACTAA-TTTATTATTAGGAAGGA
TTTTAATAATTCAAGGAAGGATATTCTAAAAGAAATTAAGAAAGGTACTTAAGAGGCGCT
A--AAGTATTAAACTAATATTATAATAAAAATTAATCTAAATAAAATTAATATTACTCT-
TTAATAATTATTTACCACTATTAAGAAGTTTGTCCCCTTTAATTTTAAATAGTAGTTCAT
TATTAAGGAAGCGACGATTATTATTAAATTTATAAACCGTTTAAACGAAGATACGAAGAC
AACCT-AACTATTTGCTTAAGTAAGAAGAAACCTGGCCTAATAGTCTATATAGCTATTAG
GATACTAATAATCGGAAATTATATAATTATATTCGACGAACTTATATATATTTAATATTA
GTAAAATCAA------------------------GCGTAG--GCTAAAGAAGTTTTCGGC
CCTAATACTTTTATTACTATAGGTACTATAGGTATACTAGTTTAGAGCGTACTCTAGGAT
AGTATGAATAATTATACTATAGCGGAAATTATTTCGAATATAGTAAGGGAGAGAAACCTA
GAGGTATCTATTATTGGAATTTAGCTATAAAAGAGAAGGGACGGAGAGAGTAGAGGCCTA
TTCCTTATAAAAGTCGCTACTATATTAATAGTATACTTCTTCTAGGAAAACCTCTTCC-T
CTAGGATAGTAGTATATATTTATATAAATTAGTCTAAATTTTAAATAACGTTTAATAATA
TTTTGAATATTAAGGAACTGGATATATAGTAAAATTCTACTATTAAAATAATATCTACGC
CTACCATAGCGAAATTAAATATAAAGGAGAATACTTTAGCGAAGTAAATTGTCCGTCTAA
TAATAATAAATTATTTGTTTATTATAAATTATATAGGAAGAAAGGGTATTATATATATA-
------------------------------------------------------------
------------------------------------------------------------
------------------------------------------------------------
------------------------------------------------------------
------------------------------------------------------------
------------------------------------------------------------
------------------------------------------------------------
------------------------------------------------------------
------------------------------------------------------------
------------------------------------------------------------
------------------------------------------------------------
------------------------------------------------------------
------------------------------------------------------------
------------------------------------------------------------
------------------------------------------------------------
------------------------------------------------------------
------------------------------------------------------------
------------------------------------------------------------
------------------------------------------------------------
------------------------------------------------------------
------------------------------------------------------------
------------------------------------------------------------
------------------------------------------------------------
------------------------------------------------------------
------------------------------------------------------------
------------------------------------------------------------
------------------------------------------------------------
------------------------------------------------------------
------------------------------------------------------------
------------------------------------------------------------
------------------------------------------------------------
------------------------------------------------------------
------------------------------------------------------------
------------------------------------------------------------
------------------------------------------------------------
------------------------------------------------------------
------------------------------------------------------------
------------------------------------------------------------
------------------------------------------------------------
------------------------------------------------------------
------------------------------------------------------------
------------------------------------------------------------
------------------------------------------------------------
------------------------------------------------------------
------------------------------------------------------------
------------------------------------------------------------
------------------------------------------------------------
------------------------------------------------------------
------------------------------------------------------------
------------------------------------------------------------
------------------------------------------------------------
------------------------------------------------------------
------------------------------------------------------------
------------------------------------------------------------
------------------------------------------------------------
------------------------------------------------------------
------------------------------------------------------------
------------------------------------------------------------
------------------------------------------------------------
------------------------------------------------------------
------------------------------------------------------------
------------------------------------------------------------
------------------------------------------------------------
------------------------------------------------------------
------------------------------------------------------------
------------------------------------------------------------
------------------------------------------------------------
------------------------------------------------------------
------------------------------------------------------------
------------------------------------------------------------
------------------------------------------------------------
------------------------------------------------------------
------------------------------------------------------------
------------------------------------------------------------
------------------------------------------------------------
------------------------------------------------------------
------------------------------------------------------------
------------------------------------------------------------
------------------------------------------------------------
------------------------------------------------------------
------------------------------------------------------------
------------------------------------------------------------
------------------------------------------------------------
------------------------------------------------------------
------------------------------------------------------------
------------------------------------------------------------
------------------------------------------------------------
------------------------------------------------------------
------------------------------------------------------------
------------------------------------------------------------
------------------------------------------------------------
------------------------------------------------------------
------------------------------------------------------------
------------------------------------------------------------
------------------------------------------------------------
------------------------------------------------------------
------------------------------------------------------------
----------------------------------
>TAD1_NC_45_382_NC7.98_4223_455/1-333 
------------------------------------------------------------
-------TAATAAAACTGCTTTGAAACCGGAAACGCCGATTTCTAGTCGAGGAGTGCTCT
AAAACGAAAACTAACAACGGTAATCGACTTAGGAGGGTCGTTTACATTCCTTACAATATC
CTACGATAAATATAGTAACGGCGTTATATTATCGTTGCCGATG----GCTATCGATAGCG
GTGCTTGTGGACTTGAAAATAGCGTCTATAACCCGCTCGCGGAAATTTTAATATACAACA
ATCCTGAAGCCGTACTTACTACAAAAACTTTAGATAAAACGGAAGAAGATAATAAAATAT
TGAA-GAAGTTTATTACTAGAGCGAATAAATCTACGGACTACAAT---------------
------------------------------------------------------------
------------------------------------------------------------
------------------------------------------------------------
------------------------------------------------------------
------------------------------------------------------------
------------------------------------------------------------
------------------------------------------------------------
------------------------------------------------------------
------------------------------------------------------------
------------------------------------------------------------
------------------------------------------------------------
------------------------------------------------------------
------------------------------------------------------------
------------------------------------------------------------
------------------------------------------------------------
------------------------------------------------------------
------------------------------------------------------------
------------------------------------------------------------
------------------------------------------------------------
------------------------------------------------------------
------------------------------------------------------------
------------------------------------------------------------
------------------------------------------------------------
------------------------------------------------------------
------------------------------------------------------------
------------------------------------------------------------
------------------------------------------------------------
------------------------------------------------------------
------------------------------------------------------------
------------------------------------------------------------
------------------------------------------------------------
------------------------------------------------------------
------------------------------------------------------------
------------------------------------------------------------
------------------------------------------------------------
------------------------------------------------------------
------------------------------------------------------------
------------------------------------------------------------
------------------------------------------------------------
------------------------------------------------------------
------------------------------------------------------------
------------------------------------------------------------
------------------------------------------------------------
------------------------------------------------------------
------------------------------------------------------------
------------------------------------------------------------
------------------------------------------------------------
------------------------------------------------------------
------------------------------------------------------------
------------------------------------------------------------
------------------------------------------------------------
------------------------------------------------------------
------------------------------------------------------------
------------------------------------------------------------
------------------------------------------------------------
------------------------------------------------------------
------------------------------------------------------------
------------------------------------------------------------
------------------------------------------------------------
------------------------------------------------------------
------------------------------------------------------------
------------------------------------------------------------
------------------------------------------------------------
------------------------------------------------------------
------------------------------------------------------------
------------------------------------------------------------
------------------------------------------------------------
------------------------------------------------------------
------------------------------------------------------------
------------------------------------------------------------
------------------------------------------------------------
------------------------------------------------------------
------------------------------------------------------------
------------------------------------------------------------
------------------------------------------------------------
------------------------------------------------------------
------------------------------------------------------------
------------------------------------------------------------
------------------------------------------------------------
------------------------------------------------------------
------------------------------------------------------------
------------------------------------------------------------
------------------------------------------------------------
------------------------------------------------------------
------------------------------------------------------------
------------------------------------------------------------
------------------------------------------------------------
------------------------------------------------------------
------------------------------------------------------------
------------------------------------------------------------
------------------------------------------------------------
------------------------------------------------------------
------------------------------------------------------------
------------------------------------------------------------
------------------------------------------------------------
------------------------------------------------------------
------------------------------------------------------------
------------------------------------------------------------
------------------------------------------------------------
------------------------------------------------------------
------------------------------------------------------------
------------------------------------------------------------
------------------------------------------------------------
------------------------------------------------------------
------------------------------------------------------------
------------------------------------------------------------
------------------------------------------------------------
------------------------------------------------------------
------------------------------------------------------------
------------------------------------------------------------
------------------------------------------------------------
------------------------------------------------------------
------------------------------------------------------------
------------------------------------------------------------
----------------------------------
>TAD1_NC_53_696_NC7.50_130412_1/1-641 
------------------------------------------------------------
----------AAAAACTGCTTTAAAACCGGAAACGCCGATTTCTGGTCGAGGAGTGCTCC
AAAACGAAAACTAACAACGGCAATCGACTCAAGAGGGTCGTTTACATCCCTCACAATATC
CTACGACGAACGTAGTAACGGTGTTGTATTATCGTTGCCGATA----GTTATCGATAATA
GTATTCGTAGAC--AAAAACAGCGTCTACAACCCGCTCGCGGAAATCTCAATATATAATA
ATCCTGAAGCCGTACTTATTGCAAAGACTTCGGATAAAACGGAAGAAGACAATAAAATAT
TAAA-GAAGTTTATTATTAGAGCGAATAAATTTATAGACTATAATACTATTTTAACTAAG
GACTATCGTTAAACTCGAAAATTATTTTTCGAATTTATAAAGGTATACATCGGAAAAAGT
AAATTTATATAACCCGAAGCTAATAAAGTTAGAACCGACCAA-TTTGTTACTAGGAAGGA
TTTCGATAACCTAAAGAAGGATATTTTAAAGGAAATTAAGAAAGGCGCTTAAGAAGCACC
G--AAGCGTTAAGCCGATATTATAATAAAAGCCAACCCGAATAAGATTAATACTACCCT-
CTAATAACTACCTACTACTATTAAGAAATTTATCCCTTCTAATTTCGAGTAATAATTAAT
TA----------------------------------------------------------
------------------------------------------------------------
------------------------------------------------------------
------------------------------------------------------------
------------------------------------------------------------
------------------------------------------------------------
------------------------------------------------------------
------------------------------------------------------------
------------------------------------------------------------
------------------------------------------------------------
------------------------------------------------------------
------------------------------------------------------------
------------------------------------------------------------
------------------------------------------------------------
------------------------------------------------------------
------------------------------------------------------------
------------------------------------------------------------
------------------------------------------------------------
------------------------------------------------------------
------------------------------------------------------------
------------------------------------------------------------
------------------------------------------------------------
------------------------------------------------------------
------------------------------------------------------------
------------------------------------------------------------
------------------------------------------------------------
------------------------------------------------------------
------------------------------------------------------------
------------------------------------------------------------
------------------------------------------------------------
------------------------------------------------------------
------------------------------------------------------------
------------------------------------------------------------
------------------------------------------------------------
------------------------------------------------------------
------------------------------------------------------------
------------------------------------------------------------
------------------------------------------------------------
------------------------------------------------------------
------------------------------------------------------------
------------------------------------------------------------
------------------------------------------------------------
------------------------------------------------------------
------------------------------------------------------------
------------------------------------------------------------
------------------------------------------------------------
------------------------------------------------------------
------------------------------------------------------------
------------------------------------------------------------
------------------------------------------------------------
------------------------------------------------------------
------------------------------------------------------------
------------------------------------------------------------
------------------------------------------------------------
------------------------------------------------------------
------------------------------------------------------------
------------------------------------------------------------
------------------------------------------------------------
------------------------------------------------------------
------------------------------------------------------------
------------------------------------------------------------
------------------------------------------------------------
------------------------------------------------------------
------------------------------------------------------------
------------------------------------------------------------
------------------------------------------------------------
------------------------------------------------------------
------------------------------------------------------------
------------------------------------------------------------
------------------------------------------------------------
------------------------------------------------------------
------------------------------------------------------------
------------------------------------------------------------
------------------------------------------------------------
------------------------------------------------------------
------------------------------------------------------------
------------------------------------------------------------
------------------------------------------------------------
------------------------------------------------------------
------------------------------------------------------------
------------------------------------------------------------
------------------------------------------------------------
------------------------------------------------------------
------------------------------------------------------------
------------------------------------------------------------
------------------------------------------------------------
------------------------------------------------------------
------------------------------------------------------------
------------------------------------------------------------
------------------------------------------------------------
------------------------------------------------------------
------------------------------------------------------------
------------------------------------------------------------
------------------------------------------------------------
------------------------------------------------------------
------------------------------------------------------------
------------------------------------------------------------
------------------------------------------------------------
------------------------------------------------------------
------------------------------------------------------------
------------------------------------------------------------
------------------------------------------------------------
------------------------------------------------------------
------------------------------------------------------------
------------------------------------------------------------
------------------------------------------------------------
------------------------------------------------------------
------------------------------------------------------------
------------------------------------------------------------
----------------------------------
>TAD1_NC_55_3255_NC7.61_4_3154_/1-3150 
------------------------------------------------------------
-------------AACTGCTTTGAAACCGGAAACGCCGATTTCTGGTCGAGGAGTGCTCC
AAAACGAAAATTGATAACGGCAATCGACTTAGGAGGGTCGTTTACGTCCCTTACAATATC
CTACGACGAACGTAGCAACGGCGTTATATCGTCGTTGCCGATA----GCTATCGATAGCG
GTGCTCGTAGACTTGAAAATAGCATCCACAACCCGCTCGCGGAAATCTCAACATACAACA
ATCCCGAAACCGCACTTATTATAAAGACCTCGGATAAAATAGAAGAAAACAATAAAATAT
TAAA-GAAATTTATTATTAGAGCGAATAAGTCTACGGACTATAATATTGTCTCAATTAAA
GACTATTATTAAATTCGAACATTACTTCTCAAATTCGCAAAAGTATATATTAAAAAAAGT
AGGTCTATACAACCCGAGGTTAATAAGGTTGGAACCGACTAA-TTTATTATTAGGAAGGA
TTTTAATAATTTAAAGAAAGATATTTTGAAGGAAATTAAGAAAAGTATTTAAGAAGCGCT
A--AAGCATTAGACTAATATTATAGCGAAAGTTAATCCGAGTAAAATTAATACTACCTT-
TTAATAACTACCTACTACTATTAAAAAGTTTATTCCTTCCAATTTCAAGTAGTAATTTAC
TATTAAAGGAGTAATAATTATTATTAAATTTATAAATTATTCAAACGAAGATATAAAGAC
GATTTTAATTATTTATTTAAATAAGAAGAAACCTAGTTTAGTAATTTACGTAGCTACTAA
GATACTAATAACCGGAAATTATATAATTATATTCGACGAACTTATATATACCTAATATTA
GCGAAACTAA------------------------GCGTAA--ACTAAAGAAATTTTCAGC
CTCAATATTTTTATTACTATAAATACCGTAGGCGTATTAATTTGGAGTATACCTTAGGAT
AGTATTAATAATTATACTATAATAGAAATTATTTTAAATATAGTAAAGGAGAGGAACCCG
GAGGTATTTATTATTAGAGTTCAACTATAGAAGAGAAGAAACGGAGAAAATAGAGGCCTA
CTCTTTATAGAAGTTGCTATTATATTAATAATATACTTCCTTTAGGATAACCTCTTTC-T
TTAGAACAGCGGTATATATTTATACAAATTATTCTAAACTTCGAATAACGTTTAGTAATA
CTTTAAATATTGGGGAATTGGATATACAATAAGATTCTACTATTAAAATAATATCTATAC
CTACTATAGTAAAGTTAAATACGAAGGAGACTACTTTAGCGAAGTAAATTATTTATTTAA
TAATAATAAATTATTTATTTACTATAAATTATATAGGAAAAAGGGGTATTACGTATATAA
CTATAAGGAGTGCCCTATTTTCTAGAAAGTAATTATAAAGGCGTTTATTACGTATATTAA
AAGGTTACGGGTATTCGCCCCCTATAAGAA-CCTAACTAGAAAGGTATTAGAGTTAACAA
TAGAGATTATAGACGAGGGTATTCTATTAAACGCCTCCCC-TAATTCTTATATTATTACT
ACCTTAGAGAGA-TATATAGGAGGAGGTATAAAAAGGGGACGGCC-GAGGAAGTTAATTA
GTCCGTTTACCCAGCCGAAGTTTATAACCCTATAAAATCCGATAGATAAATATTATATAT
AT--TTATAGAATATAGGGGGAAGTTAATTATATTGTAGTAATAGCGCTTATATAACTAT
AGCCCCTTTT-AGGGAAATAGTACCTTTATTCTCCGTCGAAGGATTAAAAGGAACCCTAT
CCTAAAGTAACTAATAATCTAATTAAAAATATTTTATTAGAACGTAGGGAAATCGTATAA
AAGGGGAAAA-TTTTTATTCGAATAAGAGGAGATTTATAATATTATAGCAATTTAGGAAT
TAGATAGAAATTTAAATAGGGATATTTATTATTCTAAAAGCGGAAGGTATTTTAGGGTTA
ATTGTTCAGAGAAGGGAA-GGGCGGTGATATATATAAATAAAAAATAGAATTTAAAGGAT
TTAAATTTCTAAGCTGGAAAGGATTAGACAG-----------------------------
----------------------CCTCTATCCTTATATAGGGAATGCTAGAATATTAGTAG
GGGTTATTATTCTTCGAATTTATTGAGGTTAGACTTTTAATAGGAAATTTAATTACTATT
AGGGATTTTAACTTCTACTATCCCAATTAGGATTTAGAAAATAGAATTAGCCTAGGGGCT
ATTTACTTCCTTATATAGGTATAACATTAAAAATTTAATCTACTTACCCTCCGTA--GTA
AACTAATTAAATTTAAGAATATAATATAAGGGGAGAGGGATAGAATAATTAATTATATAT
A---GCTATTATTCGGGGTTGAAATTAAATATTAGGGAATATAATAGTACGAATAAACTA
GTTCGGATTATTACCCTTAAGAAATTTAAATTTAAATAGGAAGAAAAAATA-AAAAAGTT
AAAAAAGAAGGAGAATATAATTAGAGTCTTATAAATATAGAAAAAAT-AAAGGAGGCGTT
AAAAAAATAAATATTAGTCCTAAAAAGGATCGATATAGTAGAGGATTTTAAATTCGCTTT
TTATAGGTTTAATAGAGAATTTATAAATATCGTAGAGGAATTTGTCCTATATTAGAAGAA
AGGTTAAGGGAAGAAAGCGAATTAGTAGACGTTAGGATATAAAATAGTTATAAAAGAAGT
GCGGAGGGTATATTAGGAGTAGTTTAGGTACTAAATAATATTAAATTAAAAAGAATTTAT
TGAAGTTACAATAAAAAAGAAGAGGATTATTATAAAGGCTTAGTAGGCTATATAGTACAA
GGGCGTTATTAAGGCCTCGAAGAACTTAAATCGATTTTAGCTATTAAAATAATAGGCCCG
GACCCGAAGCTACTAATTAATAAATCCGCCTAAATTATTAACCCTTT-AAATTTATAAAG
GGGTAGTAAAAATCGGAAACTATAGTAGTAAGGCCGAGATCCTTGCCGACTGT--TTTTT
CTTAAAGGTAGAAGTCCTAATAAATTACTTACTAAATTGAATTAAATTATTAGAAGGCGT
TAACTTAATAGTTATTAGCAACCTAATTAATAAAGAGGATATTTAGAATATA--TTCTCT
TGGATAGCGCTAAATAAGGCCCCTAGGGTCGATTAGTATTTAAATAGATTTCTAAAACTA
TATAAGTAATTATTCTAATAGGTTATAGTAT-----------------------------
------------------------------------------------------------
------------------------------------------------------------
------------------------------------------------------------
------------------------------------------------------------
------------------------------------------------------------
------------------------------------------------------------
------------------------------------------------------------
------------------------------------------------------------
------------------------------------------------------------
------------------------------------------------------------
------------------------------------------------------------
------------------------------------------------------------
------------------------------------------------------------
------------------------------------------------------------
------------------------------------------------------------
------------------------------------------------------------
------------------------------------------------------------
------------------------------------------------------------
------------------------------------------------------------
------------------------------------------------------------
------------------------------------------------------------
------------------------------------------------------------
------------------------------------------------------------
------------------------------------------------------------
------------------------------------------------------------
------------------------------------------------------------
------------------------------------------------------------
------------------------------------------------------------
------------------------------------------------------------
------------------------------------------------------------
------------------------------------------------------------
------------------------------------------------------------
------------------------------------------------------------
------------------------------------------------------------
------------------------------------------------------------
------------------------------------------------------------
------------------------------------------------------------
------------------------------------------------------------
------------------------------------------------------------
------------------------------------------------------------
------------------------------------------------------------
------------------------------------------------------------
------------------------------------------------------------
------------------------------------------------------------
------------------------------------------------------------
------------------------------------------------------------
------------------------------------------------------------
------------------------------------------------------------
------------------------------------------------------------
------------------------------------------------------------
------------------------------------------------------------
------------------------------------------------------------
------------------------------------------------------------
------------------------------------------------------------
------------------------------------------------------------
------------------------------------------------------------
------------------------------------------------------------
------------------------------------------------------------
------------------------------------------------------------
------------------------------------------------------------
------------------------------------------------------------
------------------------------------------------------------
------------------------------------------------------------
------------------------------------------------------------
------------------------------------------------------------
----------------------------------
>TAD1_NC_53_964_NC7.50_101960_1/1-911 
------------------------------------------------------------
-----------AAAACTGCTTTGAAACCGGAAACGCCGATTTCTGGTCGAGGAGTGCTCC
AAAACGAAAACTAACAACAGCAATCGACTCAGGAGGGTCGTTTACGTCCCTCACGATATC
CTACGACGAGCGCAGCGACGGCGTTATATCGTTATTGCCGATA----GCAATCGATAGCG
GTGCTCGTAGACTCGAAAATAGTATCTATAACCCACTCGCAGAAATTTCAATATACAATA
ACCCCGAAGCCGCATTTACTATAAAGACCTCGGATAAAACGGATAAAGACGATGAAATAT
TAAA-GAAGTTTATTACTAGAGCGAACAAATTTATAAACTATAATACCGTTTCGACCGAA
GATTGTTATTAAATTCGAAAATTACTTCTCGAATTTATAAAAGTACGTATTAAAAAAAAT
AGATCTACGCAACCCGAAGCTAATAAAATTGGAACCGACTAA-TTTATTACTAGGAAGGA
TTTCGACGATTTAAAGAAGGATAGTCTAAAGGAAATTAAAAAAGGCGTCTAAGAAGTACC
G--AAATATTAAACTAATATTATAATAAAAACTAACTTAAGTAAGATTAGTACTACCCT-
TTAATAATTACCTACTATTATTAAAAAGTTTATTCCCTTTAACTTCGAATAGTAATTTAT
TATTAAAGGAGTGACGATTACCGCCGAATTTGTAAATTATTCGAACGAAGATACGAAAAC
GACCCTAGCTACTTACTTAAGTAAAAAAAAACTTAGTTTAGTAATCCGTACAACTATTAG
GATACTAACGACCGGAAACTACGTAATTATATTTAACGAACCTATATATACCTAATATTA
ATGAAATTAA------------------------ATATAA--ATTAAAGAAATTTTCGGC
TCTAATATTTTTAGTACTATAAGTACCGTAGGTATATTAATTTAGGGCGTGCCTTAG---
------------------------------------------------------------
------------------------------------------------------------
------------------------------------------------------------
------------------------------------------------------------
------------------------------------------------------------
------------------------------------------------------------
------------------------------------------------------------
------------------------------------------------------------
------------------------------------------------------------
------------------------------------------------------------
------------------------------------------------------------
------------------------------------------------------------
------------------------------------------------------------
------------------------------------------------------------
------------------------------------------------------------
------------------------------------------------------------
------------------------------------------------------------
------------------------------------------------------------
------------------------------------------------------------
------------------------------------------------------------
------------------------------------------------------------
------------------------------------------------------------
------------------------------------------------------------
------------------------------------------------------------
------------------------------------------------------------
------------------------------------------------------------
------------------------------------------------------------
------------------------------------------------------------
------------------------------------------------------------
------------------------------------------------------------
------------------------------------------------------------
------------------------------------------------------------
------------------------------------------------------------
------------------------------------------------------------
------------------------------------------------------------
------------------------------------------------------------
------------------------------------------------------------
------------------------------------------------------------
------------------------------------------------------------
------------------------------------------------------------
------------------------------------------------------------
------------------------------------------------------------
------------------------------------------------------------
------------------------------------------------------------
------------------------------------------------------------
------------------------------------------------------------
------------------------------------------------------------
------------------------------------------------------------
------------------------------------------------------------
------------------------------------------------------------
------------------------------------------------------------
------------------------------------------------------------
------------------------------------------------------------
------------------------------------------------------------
------------------------------------------------------------
------------------------------------------------------------
------------------------------------------------------------
------------------------------------------------------------
------------------------------------------------------------
------------------------------------------------------------
------------------------------------------------------------
------------------------------------------------------------
------------------------------------------------------------
------------------------------------------------------------
------------------------------------------------------------
------------------------------------------------------------
------------------------------------------------------------
------------------------------------------------------------
------------------------------------------------------------
------------------------------------------------------------
------------------------------------------------------------
------------------------------------------------------------
------------------------------------------------------------
------------------------------------------------------------
------------------------------------------------------------
------------------------------------------------------------
------------------------------------------------------------
------------------------------------------------------------
------------------------------------------------------------
------------------------------------------------------------
------------------------------------------------------------
------------------------------------------------------------
------------------------------------------------------------
------------------------------------------------------------
------------------------------------------------------------
------------------------------------------------------------
------------------------------------------------------------
------------------------------------------------------------
------------------------------------------------------------
------------------------------------------------------------
------------------------------------------------------------
------------------------------------------------------------
------------------------------------------------------------
------------------------------------------------------------
------------------------------------------------------------
------------------------------------------------------------
------------------------------------------------------------
------------------------------------------------------------
------------------------------------------------------------
------------------------------------------------------------
------------------------------------------------------------
------------------------------------------------------------
------------------------------------------------------------
------------------------------------------------------------
----------------------------------
>TAD1_NC_55_3621_NC7.23_1_3568_/1-3567 
------------------------------------------------------------
-------------AACTGCTTTAAAACCGGAAACGCCGATTTCTAGTCAAGGAGTATTCT
AAAACGAAAACTAACAATAGCAATCAACTCAAGAGGGTCGTTTACGTCCCTTACAATATC
CTACAACGAGCGCAGCGACAGCGTTATATCGTCGTTGCCAATA----ACTATTAATAGCG
ATATTCGTAAACTCAAAAACAATATCTACAACCCGCTCGCGGAAATCTCAATATATAATA
ACCCCGAAGCTATACTTACTACGAAGACCTTAAATAAAATAGAAGAAAACAACGAAATAT
TAAA-AAAGTTCATTACTAGAACGAACAAATTTATAAACTATAATACTATCTCGACCAAG
GACTATCGTTAGGCTCGAAAGCTACTTCTCGAATTCGCAAAGGCACGCATTAGAAAAAGT
GGGTCTACGCAACCCGAGGTTAATAAAGTTAAAACCGACCAG-TTTATTACTAAGAAGGA
TTTTAATAATTTAAAGAAGAATATTTTGAAGGAGATTAAGAAGGGCGCCCAAAAAGCGCC
G--AAGTATTAGGCTAATATTATAATAAAAGCTAACTTAAATAAAATTAATATTACCCT-
CTAATAATTACCTATTATTATTAAGAAATTTATCCCCTCCAACCTCGAGCAGTAACTTAC
TATTAAAGGAGCGACAATTACCGCCGAATTCGTAAACCATTCGAACGAAAATACAAAAAT
AATCCTAATTACTTACCTAAATAAGAAGAAACCTAGCCTAATAATCCGCGTAGCTACTAG
GATACTAATGACCGGAGACTATATAATCGTATTCAACGAACCTATATATATTTAATACTA
GTGAAACTAA------------------------GCGTAG--GCTAAAGAAATTTTCGGC
CCCGATACTTTTATTACTATAAGTACTGTAGGTATACTAATTTAGGGCGTACCTTAGGAT
AATATTAATAATTATACTATAGTGGAAATTATTTCGAATGTAGTAAAGGAGAGGAACCCG
GAGGTATCTATTATTAAAGTTTAATTATAGAAGAGAAGAGATAGAGAGAATAGAAGCCTA
CTCCTTATAAAAATTGCTACCGTATTAGTAGCGTACTTCCTCTAAGACAACCTCTTTC-T
CTAAGACGGTAGTGTATACCTATACAAACCGTTCCAAACCTCGAACAACGTCTAATAATA
CTTTAAATATTAGGGAATTGGACATACAGTAAAATTCTACTATTAAAATAATATTTATAC
CCGCTATAGCGAGGCTAAATATAAAAGAGACTATTTTAATAAAATAAATTATCTATTTAA
TAATAATAAATTATTCGTCTATTATAAGCCGTATAGGAAGAAGGGGTATTATATATATAA
CCGCAAGGAGTATTCTATTCTCTAGAAAGTAATTACAAAGGCGTTTATTGTGTACGCTAA
AAGGCTGCAAACGTTCGCCCCTTATAAAAA-CCTAACCGGAAAAGTATTAAAGCTAATAA
TAGAAATTATAAATAAAAACGTCTTACTAAATACTCCCCC-TAACTCCTATATTATTATT
ACCCTAGAGAAA-TATATTAGAGGAAGTATAAAGAGGGGATAGCT-AAAAAAATTAATCG
GCCCGTCCAACCGGCCGAAGCCTATAACTCTATAAAATCTAATAAATAGATACTATATAT
AT--TTATAAAGCGTAGGGGGAAATCGGCCGTATAATAGTAATAGCGTTTATATAATTAT
AACCCCCCTT-AAAGAAGTAATACCTTTATTCTCTACCGAAGGATTAGAAGGAACCCTAT
TTTAAAGTAATTAATAGTTTAATTAAAAATACTCTATTAGAATATAAGGAAATTATATAA
AAAGGGAAAA-CTTCTATTCGAATAAAAGGAGACCTATAATATTATAGTAATTTAAGAGC
CGGGTAGAAATCTAAATAAAAATATTTATTATTTTAAAAGCGGAAGGTATTTTAAAGTTA
ATTATTCGGAGAAGGGAA-AGGTAGTAATATATATAAATAAGAAATAGAATTTAAAGGAT
TTAAATTTCTAAACCGGAAAGAATTAAACTATAATTATATTTAAAAATTTAAAGGATTTA
ACGACCGTTTATTCTATTTACTCTTCTATCCTTATATAAGGAATACTAGAATATTAATAA
AGGTTACTACTTTTCGAATTCATTAAGGCCGGACCCTCGGCGGGAAACCTAATTATTATT
AGGGACCTCAACCTCTATTATTCTAATTAAAATCTAAAGAATAGGACTAATTTAAGGGCT
ATTCACCTCCTTATATAGGTACAACACTAGAGATTCAATTTATTTACCCCCTATA--GTA
AGCCAATTAAATTCGGAAATACAATACAAAGAGAGAGGGATAGAATAATCGACTATACAT
A---GTTATTACCCGGGGTTGAGGCCGAATATTAGGGAACGTAGTAGTACGAGTAAACCG
GTTCGGATTATTACCTTTAAAAAATCTAAATCTAAGTAGGAAGAAAAAATA-AAAAAACT
GAAGAAGAAGGAGGATATAGTTAGAGTTTTATAGATATAGTAAAAAT-AAAGGAGGCGTT
AAAGAAATGGATATTAGTCCTAAAAAGGATTAATATAGTAGAAGACTTTAAATTCGCTTT
TTATAAATTTAACGGAAAATTTATAAGTATTATAGAGGAATTCGTCCCGTACTAAAAGAA
AAATCGAAGGAGGAAAATGAATTAATAAATATTAGGATATAAAACGGTTATAAAAGAAGT
GTAGAGGATATATTAGGAGTAATTTAGGAGCCGAATAATATTAAATTAGAAGGAATTTAT
TAAAGTTATAATAAAAAAGAAGAAGATTATTACGAAGGCCTAGTAGGCTATATAGTACAA
TAATATTACTAAGGCTTCGAAAAACCTAAATCGATTCTAATTACTAAAATAATAAGTTTA
AACTTAAAGCTACTAATTAATAGATCCGCTTAAATTATTAACCCTTT-AAACCTATAAAA
GGGTAATAGAAATCGGAAATTATAATAGTAAGGCCGAGATTTTTACTAATTAT--TTTTT
CCCGAAGGTAAAGGTCTTAATGGATTACCTACCGGATTAGATTAAATTATTAGAAGGCGT
TAACTTAATAACTATTAATAACCTAATTAATAAAGAGGATGTTTAGGATATA--CTTTCC
CGGATAGTACTTAATAAGGCCCCCGGAATTAATTAGTACTTAAATAAATTTTTAAAGCTA
TATAAGCAATTATTCTAGTAGGCTATAATATATTTAGCATTTACTAGCCTCTAACTTAGC
TATTTCCTATAGCGGTTTAAAGATACGAAAATTATTATTTTTAAAAAGCTTAGAAAGAGC
ACCGCCCAATAAAAATTAACGGGCGTATAAAAATTAATATCGCTACTCAATAATATAGGA
AAAATCTTCGAGGCATTCGTAATTAAAAGATTTATATAGGCAACCGAAGAGTTTAACCTC
CTACCGGAGGGCTAAATAAATAATCGGGCAGGCTATTT-AATAGAATTTATAATCCGGGT
AATTACTAATATAGTATATACGGCCTAAAAACTTAGAGCCGTAATGTCCCTTATACTCTT
TAATTT-AAAAAGAGCGTTCAATAGAGTTAATTATAGGT---------------------
------------------------------------------------------------
------------------------------------------------------------
------------------------------------------------------------
------------------------------------------------------------
------------------------------------------------------------
------------------------------------------------------------
------------------------------------------------------------
------------------------------------------------------------
------------------------------------------------------------
------------------------------------------------------------
------------------------------------------------------------
------------------------------------------------------------
------------------------------------------------------------
------------------------------------------------------------
------------------------------------------------------------
------------------------------------------------------------
------------------------------------------------------------
------------------------------------------------------------
------------------------------------------------------------
------------------------------------------------------------
------------------------------------------------------------
------------------------------------------------------------
------------------------------------------------------------
------------------------------------------------------------
------------------------------------------------------------
------------------------------------------------------------
------------------------------------------------------------
------------------------------------------------------------
------------------------------------------------------------
------------------------------------------------------------
------------------------------------------------------------
------------------------------------------------------------
------------------------------------------------------------
------------------------------------------------------------
------------------------------------------------------------
------------------------------------------------------------
------------------------------------------------------------
------------------------------------------------------------
------------------------------------------------------------
------------------------------------------------------------
------------------------------------------------------------
------------------------------------------------------------
------------------------------------------------------------
------------------------------------------------------------
------------------------------------------------------------
------------------------------------------------------------
------------------------------------------------------------
------------------------------------------------------------
------------------------------------------------------------
------------------------------------------------------------
------------------------------------------------------------
------------------------------------------------------------
------------------------------------------------------------
------------------------------------------------------------
------------------------------------------------------------
------------------------------------------------------------
------------------------------------------------------------
------------------------------------------------------------
------------------------------------------------------------
----------------------------------
>TAD1_NC_42_3019_NC7.61_182120_/1-2980 
---------------------------------------------------------ATT
ATAAAAAAAATTAACTAACTTTAAAACCGGAAACGCCGATTTCTAGTCGAGGAGTGTTCT
AAAACGAAAACTAACAACGGTAATCGATTTAAGAAGGTCGTTTATATCCCTTATAATATC
CTACAACGAACGTAGCAATAGTATTATATCGTCGTTACTAATA----GCTATTAATAACG
GTATTTGTAAATTCGAAAATAGCGTCTATAACCCGCTCGCAGAAATCTCAGTATACAATA
ATCCCGAAGCCGCACTTACTATAAAGACCTCGGATAAAATAGAAGAAAATAATAAAATAT
TAAA-AAAGTTTATTACTAAAGCGAATAAATCTACAAACTACAAAACTATTTCGATTAAG
GACCGTTATTAAATTCGAAAATTACTTCTCGAATTTATAAAGGTACGTATTAGAAAAAAT
AAATCTATATAACCCGAAGTTAATAAGGCTAGAACCGACCAG-TTTATTACTAAGAAGGA
TTTTAATGACCTAAAGAAGGATATTTTAAAAGAAATTAAAAAAAGCGCCTAAGAAGCGCC
G--AAGCGTTAAGCTAATATTATAGCAAAAATTAACCCGAATAAAATTAATATTACCCT-
CTAATAATTACCTACTACTACTAAAAAATTTATCCCCTCCAACCTCGAATAGTAACTTAC
TATTAAAAGAGTAACAATTACTACCGAATTCGTAAACTATTCGAACGAAAATATAAAAAC
GACCCTAGCCACTTACCTAAATAAGAAGAAACCCAGCCTAATAATCTACGCAACTACTAG
GATACTAATAACCGGAAACTATATAATTATATTCAATGAACTTATACGTACTTAGTACTA
ACGAAATTAA------------------------GTATAA--ATTAAAGAAATTTTCGGC
CCTAATATTTTTATTACTATAAGTACCGTAAGCGTACTAATTCGGAGCATACCTTAAAAT
AGTATTAATAATTATATTATAATAGAAGTTATTTTAAATATAGTAAAAGAAAGGAACCTA
GAAATATTTATTATTAAAATTCAATTATAGAAAAAAAAGGATAGAAAGAATAAAGGCTTA
CTCTTTATAGAAATTGCTACCGTATTGGCGGCGTACTTCCTCTAGGATAACCTCTTTC-T
TTAAAATAGTAGTGTATACCCGTACGAACTATTCTAAACCTTAAATAACGTTTAATAATA
CTTTAAATATTAAGGAATCGGATATATAATAAAATTTTATTATTAAAATAATATTTCTAC
CTGTTACAATGAAGTTAGATATAAAAGAGACTACTTTAGTAAAATAAATTATTTATCCAA
TAATAATAAATTATTCGTCTATTATAAATTATATAGGAAGAAGGGGTATTATACGTATAA
CTGTAAGGAGTATTTTATTTTCTAGAAGGCGATTATAAAAGTATTTATTATGTATACTAA
GAGGCTGTAAACGTTCGCCCCCTGTAAAAA-CCTAACTAAAAAAATATTAAAGCTGGCGA
TAGAAATTATAAACGAGGGCGTTCTACTAAATGCTCCCCC-CAACTCCTATACTATTATT
ACTCTAAAGAAA-TATATTAGAGGAAGTATAAAGAGGGGACGGCT-AAGAATATTTATTA
GCCTATTTACCTAACCGAAGTTTATAACCCTATAAAATCCAATAGATAAATACTATATAT
AT--TTATAGAGTATAAGGGGAAATTAGTCGTATAGTAGTAATAGCACCTATATAACCCC
AACCTCCCTT-AAGGAAGTAGTACCTTTATTTTCTACTAAGGGATTGAAAGGAATTTTAT
CCTAGAATAATTAATAATTTAATTAAAAATACTCTATTAAAACGTAGGGAAGTCGTATAA
AAGGAGAAAA-CTTTTACTCGAATAAGAGGAGACCTATAATATTATAATAATTTAAGAGC
TAAATAAAAATCTAAATAGGGATATTTATTATCCTAGAGATGGAAGGTATTTTAAGGTTA
ATTATTTAGAGAAAGGAA-GGATAGTAATATATATAAATAAAAAATAGAATTTAAAGGAC
TTAAATTTCTAAATTAGAAAAAATTAGACTGTAGTTATATTTAAAAATTTAAAGGATTTA
CCGACTATCTATTCTATCTATTCTCTTATCCTTATATAAAAAATACTGGAATATTAATAG
AAGTTACCGCTCTTTAAATTTATCGAAGCCGGACTTCTAATAAGAAATTTAATTACTATT
AGGGACTTTAATTTCTATTATCCCAATTAAAATTTAAAGAATAGCATTAGCCTAGGGGCT
ACTCGCCTCCTTATATAAGTACAATACTAAAAATTTAATCTATTCACCCCCTGTA--ATA
AACTAACTAAATTCGAAAATATAATATAAAGGGAGAGAGATAGAATAATTAACTATATAT
A---ATTATTACCCGGGGTTGAGACTGAGTACTAGGGAGCGTAGCAATACGAGTAAACCG
GTTCAGACCACTACCTTTAAGAAATTTAAATTTAAATAAGAAGAAAAAATA-AAAAAATT
AAAAAGGAAGGAGGATATAATTAGAATCTTATAAATATAGAAAAAGT-AAAAGAAGTATC
GGAAAAATAGATATTAGTCTTAAAAAGGATAAATATAATAGAAGACCTCGAACTCGCCTT
TTGTAAATTTAATAGAGAATTTACAAATATTGTAAAGGAATTTATCCCGTATTAAAAGAA
AGGTTGAAGGAGGAGAGCGAATTAATAAATATTAGGATATAAAATAGTTATAAAAGAAGT
ATAAAAGATATATTAAAAGTAATTTAAATACTGGATAATATCGAACTAGAGGGAATTTAT
TGAAATTATAATAAAAAAGAAAAGGATTATTATAAAGGCCTAATAAACTACGTAGCGCAA
TAGTATTGCCGAAGCTTCGAAAAATCTAAATTAATTCTAGCTACTAAAATAATAAACCTA
AACCTAAAGCTACCAACTAATAAACCCGCTTAAATTACTAACCCTTT-AAATTTACGAAG
AAATAATAAAAATCGGAAACTACAATAATA------------------------------
------------------------------------------------------------
------------------------------------------------------------
------------------------------------------------------------
------------------------------------------------------------
------------------------------------------------------------
------------------------------------------------------------
------------------------------------------------------------
------------------------------------------------------------
------------------------------------------------------------
------------------------------------------------------------
------------------------------------------------------------
------------------------------------------------------------
------------------------------------------------------------
------------------------------------------------------------
------------------------------------------------------------
------------------------------------------------------------
------------------------------------------------------------
------------------------------------------------------------
------------------------------------------------------------
------------------------------------------------------------
------------------------------------------------------------
------------------------------------------------------------
------------------------------------------------------------
------------------------------------------------------------
------------------------------------------------------------
------------------------------------------------------------
------------------------------------------------------------
------------------------------------------------------------
------------------------------------------------------------
------------------------------------------------------------
------------------------------------------------------------
------------------------------------------------------------
------------------------------------------------------------
------------------------------------------------------------
------------------------------------------------------------
------------------------------------------------------------
------------------------------------------------------------
------------------------------------------------------------
------------------------------------------------------------
------------------------------------------------------------
------------------------------------------------------------
------------------------------------------------------------
------------------------------------------------------------
------------------------------------------------------------
------------------------------------------------------------
------------------------------------------------------------
------------------------------------------------------------
------------------------------------------------------------
------------------------------------------------------------
------------------------------------------------------------
------------------------------------------------------------
------------------------------------------------------------
------------------------------------------------------------
------------------------------------------------------------
------------------------------------------------------------
------------------------------------------------------------
------------------------------------------------------------
------------------------------------------------------------
------------------------------------------------------------
------------------------------------------------------------
------------------------------------------------------------
------------------------------------------------------------
------------------------------------------------------------
------------------------------------------------------------
------------------------------------------------------------
------------------------------------------------------------
------------------------------------------------------------
------------------------------------------------------------
------------------------------------------------------------
----------------------------------
>TAD1_NC_53_816_NC7.96_10137_10/1-763 
------------------------------------------------------------
-----------AAAACTACTTTAAAACCGGAAACGCCGATTTCTAATTGAGGAGTGTTCC
AAAACGACAACTAATAACGGTAATCGATTTTGGAGGGTCGTTTACGTCCCTCACAATATC
CTACGACGAGCGTAGCAACAATATTGTATCGTCGTTACCGATA----GCTATCGATAGCG
GTATTTATAGATTTAAGAATAGTGTTTATAACCCGCTCGCGGAAATTTTAATATATAATA
ATCCCGAAGTTATATTTACTACGAAGACTTTGGATAAAATGGATCAAAATAATAAAATAT
TAAA-GAAGTGTATTGTTAAAGCGAATAAATCTACGGACTATAATACTATTTCGATTAAG
GACTATCGTTAAATTCGAAAATTATTTTTTAAATTCGTAAAGGTACGTATTAAAAAAAGT
AAATCTATACAACCTAAAGTTAGTAACGTTAGAACCGACTAG-TTTATTACTAAGAAGGA
TTTTAATAATTTAAAGAAGGATATTCTAAAGGAAATTAAAAAAGGCGCCTAGGAGGCGCC
T--AAATATTAGGCTGATATTATAGCGAAAGCTAGCCCGAATAAAATTAATATTACCCT-
CTAATAATTACCTACTACTACTAAAAAGTTTATCCCCTTTAATTTCGAATGGTAGTTTAC
TATTAAGGGAGTAACGATTACTATTGAACTTACAGATTATTGAAATAGAAATACGAAAAT
AACCCTAATTATTTATTTAAGTAAGAAGAAACCTAGCTTAGTAATCCGCGTAGTTACTAG
AAT---------------------------------------------------------
------------------------------------------------------------
------------------------------------------------------------
------------------------------------------------------------
------------------------------------------------------------
------------------------------------------------------------
------------------------------------------------------------
------------------------------------------------------------
------------------------------------------------------------
------------------------------------------------------------
------------------------------------------------------------
------------------------------------------------------------
------------------------------------------------------------
------------------------------------------------------------
------------------------------------------------------------
------------------------------------------------------------
------------------------------------------------------------
------------------------------------------------------------
------------------------------------------------------------
------------------------------------------------------------
------------------------------------------------------------
------------------------------------------------------------
------------------------------------------------------------
------------------------------------------------------------
------------------------------------------------------------
------------------------------------------------------------
------------------------------------------------------------
------------------------------------------------------------
------------------------------------------------------------
------------------------------------------------------------
------------------------------------------------------------
------------------------------------------------------------
------------------------------------------------------------
------------------------------------------------------------
------------------------------------------------------------
------------------------------------------------------------
------------------------------------------------------------
------------------------------------------------------------
------------------------------------------------------------
------------------------------------------------------------
------------------------------------------------------------
------------------------------------------------------------
------------------------------------------------------------
------------------------------------------------------------
------------------------------------------------------------
------------------------------------------------------------
------------------------------------------------------------
------------------------------------------------------------
------------------------------------------------------------
------------------------------------------------------------
------------------------------------------------------------
------------------------------------------------------------
------------------------------------------------------------
------------------------------------------------------------
------------------------------------------------------------
------------------------------------------------------------
------------------------------------------------------------
------------------------------------------------------------
------------------------------------------------------------
------------------------------------------------------------
------------------------------------------------------------
------------------------------------------------------------
------------------------------------------------------------
------------------------------------------------------------
------------------------------------------------------------
------------------------------------------------------------
------------------------------------------------------------
------------------------------------------------------------
------------------------------------------------------------
------------------------------------------------------------
------------------------------------------------------------
------------------------------------------------------------
------------------------------------------------------------
------------------------------------------------------------
------------------------------------------------------------
------------------------------------------------------------
------------------------------------------------------------
------------------------------------------------------------
------------------------------------------------------------
------------------------------------------------------------
------------------------------------------------------------
------------------------------------------------------------
------------------------------------------------------------
------------------------------------------------------------
------------------------------------------------------------
------------------------------------------------------------
------------------------------------------------------------
------------------------------------------------------------
------------------------------------------------------------
------------------------------------------------------------
------------------------------------------------------------
------------------------------------------------------------
------------------------------------------------------------
------------------------------------------------------------
------------------------------------------------------------
------------------------------------------------------------
------------------------------------------------------------
------------------------------------------------------------
------------------------------------------------------------
------------------------------------------------------------
------------------------------------------------------------
------------------------------------------------------------
------------------------------------------------------------
------------------------------------------------------------
------------------------------------------------------------
------------------------------------------------------------
------------------------------------------------------------
----------------------------------
>TAD1_NC_32_1005_NC7.241_1_972_/1-971 
--------------------------------------------------ATAATACTAT
TTTTAATGAATGAAACTGCTTTGAAACCGGAAACGCCGATTTCTAGTTGAGGAGTACTCC
AAAACGAAAATTAACAACGGTAATCGATTTAGGAGGGTCGTTTACGTCCCTCACAATATC
CTACAACGAACGTAGCAATAGCGTTATATCGTCGTTACCAATA----GCTATTAATAGCG
GTAATTGTAAATTCGAAAATAGTATTTATAACCTATTCGCGGAAATCTCAGTATACAACA
ATCCTAAAGCTATACTTACTATAAAAACTTTAAATAAAATAGATAAAAACAATAAAATAT
TAAA-GAAATTGATTATTAGAATAAATAAATCTACGGACTACAATACCGTTTCGACTAAA
AATAATTATTAAGTTCGAAAATTGTTTCTTAAGTTTATAAAGGTACGCGTTAGAAAAAGT
AGGTCTATACAACCCGAGGCTAGTAAGGTTGGAACTAACTAA-TTTATTACTAAGAAGGA
TTTTAATAATTTAAAGAAGGATATTTTAAAGGAAATTAAAAAAAGTATTTAGGAAGCGCT
A--AAGTATTAAATTAATATTATAGCGAAAGCTAATCCGAATAAAATTAATATTACCCT-
CTAATAATTACCTACTATTACTAAGAAGTTTGTTCCCTCTAACTTCGAATAGTAATTTAC
TATTAAAGAAGTGACGATTACTACTGAATTTGTAAATCGTTCGAACCAAAATACGAAAAC
GNCCTTAATTATTTATTTAAATAAGAAGAAATCCGGCCTAATAATTTACGTAGTTACTAG
GATACTAATAATTAGAAATTACGTAATTATATTCGATAAACTTATATATACCTAATATTA
GCGAAATTAA------------------------ATGTAG--GTTAAAGAAGTTTTCGGC
TCCGA-ATTTTTATTACTATAAGTATTATAAGTATACTAATTTAGAGCGTAC-TTAGGAT
AGTATTAATAATTATACTATAATAAAAGTTATTTTAAA----------------------
------------------------------------------------------------
------------------------------------------------------------
------------------------------------------------------------
------------------------------------------------------------
------------------------------------------------------------
------------------------------------------------------------
------------------------------------------------------------
------------------------------------------------------------
------------------------------------------------------------
------------------------------------------------------------
------------------------------------------------------------
------------------------------------------------------------
------------------------------------------------------------
------------------------------------------------------------
------------------------------------------------------------
------------------------------------------------------------
------------------------------------------------------------
------------------------------------------------------------
------------------------------------------------------------
------------------------------------------------------------
------------------------------------------------------------
------------------------------------------------------------
------------------------------------------------------------
------------------------------------------------------------
------------------------------------------------------------
------------------------------------------------------------
------------------------------------------------------------
------------------------------------------------------------
------------------------------------------------------------
------------------------------------------------------------
------------------------------------------------------------
------------------------------------------------------------
------------------------------------------------------------
------------------------------------------------------------
------------------------------------------------------------
------------------------------------------------------------
------------------------------------------------------------
------------------------------------------------------------
------------------------------------------------------------
------------------------------------------------------------
------------------------------------------------------------
------------------------------------------------------------
------------------------------------------------------------
------------------------------------------------------------
------------------------------------------------------------
------------------------------------------------------------
------------------------------------------------------------
------------------------------------------------------------
------------------------------------------------------------
------------------------------------------------------------
------------------------------------------------------------
------------------------------------------------------------
------------------------------------------------------------
------------------------------------------------------------
------------------------------------------------------------
------------------------------------------------------------
------------------------------------------------------------
------------------------------------------------------------
------------------------------------------------------------
------------------------------------------------------------
------------------------------------------------------------
------------------------------------------------------------
------------------------------------------------------------
------------------------------------------------------------
------------------------------------------------------------
------------------------------------------------------------
------------------------------------------------------------
------------------------------------------------------------
------------------------------------------------------------
------------------------------------------------------------
------------------------------------------------------------
------------------------------------------------------------
------------------------------------------------------------
------------------------------------------------------------
------------------------------------------------------------
------------------------------------------------------------
------------------------------------------------------------
------------------------------------------------------------
------------------------------------------------------------
------------------------------------------------------------
------------------------------------------------------------
------------------------------------------------------------
------------------------------------------------------------
------------------------------------------------------------
------------------------------------------------------------
------------------------------------------------------------
------------------------------------------------------------
------------------------------------------------------------
------------------------------------------------------------
------------------------------------------------------------
------------------------------------------------------------
------------------------------------------------------------
------------------------------------------------------------
------------------------------------------------------------
------------------------------------------------------------
------------------------------------------------------------
------------------------------------------------------------
------------------------------------------------------------
------------------------------------------------------------
------------------------------------------------------------
------------------------------------------------------------
------------------------------------------------------------
------------------------------------------------------------
----------------------------------
>TAD1_NC_1275_1668_NC7.61_11031/1-394 
------------------------------------------------------------
------------------------------------------------------------
------------------------------------------------------------
------------------------------------------------------------
------------------------------------------------------------
------------------------------------------------------------
------------------------------------------------------------
------------------------------------------------------------
------------------------------------------------------------
------------------------------------------------------------
------------------------------------------------------------
------------------------------------------------------------
------------------------------------------------------------
------------------------------------------------------------
------------------------------------------------------------
------------------------------------------------------------
------------------------------------------------------------
------------------------------------------------------------
------------------------------------------------------------
------------------------------------------------------------
------------------------------------------------------------
------------------------------------------------------------
--------GTAAAGTTAAATACGAAGGAGAATATTTTAACGAAGTAAATTATCCGTCCAA
TAATAATAAATTACTTATTTATTATAAATTGTATAGGAAGAAGGGGTATTATATATATAA
TTATAAGGAGTACCCTATCCTCCGGAAGGCGATTATAAAGGCGTTTACTGCGTACGTTGA
AAGGCCGTAGGTATTCGCCCCCTATAAGAA-TTTAATTAGAAAGGTATTAGAATTAATAA
TAGAAATTATAAATAAGGGTATTTTACTAAACGCCCCCTT-TAATTCCCGTACTATTATT
ACCCTAAAAAAA-TATATTAGAGGAAGTGTAAAGAGGGGACGGCT-GAAAAAGTTAATCG
GTCCGTCCGCCCGGCCGAAGCCTATAACCTTATAAAGTCCAATAAA--------------
------------------------------------------------------------
------------------------------------------------------------
------------------------------------------------------------
------------------------------------------------------------
------------------------------------------------------------
------------------------------------------------------------
------------------------------------------------------------
------------------------------------------------------------
------------------------------------------------------------
------------------------------------------------------------
------------------------------------------------------------
------------------------------------------------------------
------------------------------------------------------------
------------------------------------------------------------
------------------------------------------------------------
------------------------------------------------------------
------------------------------------------------------------
------------------------------------------------------------
------------------------------------------------------------
------------------------------------------------------------
------------------------------------------------------------
------------------------------------------------------------
------------------------------------------------------------
------------------------------------------------------------
------------------------------------------------------------
------------------------------------------------------------
------------------------------------------------------------
------------------------------------------------------------
------------------------------------------------------------
------------------------------------------------------------
------------------------------------------------------------
------------------------------------------------------------
------------------------------------------------------------
------------------------------------------------------------
------------------------------------------------------------
------------------------------------------------------------
------------------------------------------------------------
------------------------------------------------------------
------------------------------------------------------------
------------------------------------------------------------
------------------------------------------------------------
------------------------------------------------------------
------------------------------------------------------------
------------------------------------------------------------
------------------------------------------------------------
------------------------------------------------------------
------------------------------------------------------------
------------------------------------------------------------
------------------------------------------------------------
------------------------------------------------------------
------------------------------------------------------------
------------------------------------------------------------
------------------------------------------------------------
------------------------------------------------------------
------------------------------------------------------------
------------------------------------------------------------
------------------------------------------------------------
------------------------------------------------------------
------------------------------------------------------------
------------------------------------------------------------
------------------------------------------------------------
------------------------------------------------------------
------------------------------------------------------------
------------------------------------------------------------
------------------------------------------------------------
------------------------------------------------------------
------------------------------------------------------------
------------------------------------------------------------
------------------------------------------------------------
------------------------------------------------------------
------------------------------------------------------------
------------------------------------------------------------
------------------------------------------------------------
------------------------------------------------------------
------------------------------------------------------------
------------------------------------------------------------
------------------------------------------------------------
------------------------------------------------------------
------------------------------------------------------------
------------------------------------------------------------
------------------------------------------------------------
------------------------------------------------------------
------------------------------------------------------------
------------------------------------------------------------
------------------------------------------------------------
------------------------------------------------------------
------------------------------------------------------------
------------------------------------------------------------
------------------------------------------------------------
------------------------------------------------------------
------------------------------------------------------------
------------------------------------------------------------
----------------------------------
>TAD1_NC_53_2630_NC7.4_17866_20/1-2580 
------------------------------------------------------------
-----------AAAACTGCTTTGGAACCGGAAACGCCGATTTCTGGTCGAGGAGTGCTCC
AAAACGAAAACCGACAACGGCAATCGACTCAGGAGGGTCGTTTACGTCCCCCAAGATATC
CTCCGACGAGCACAACGACGGCGTTATATCGTCGTTGCCGATA----ATTATCGATAGCA
GTACTTGTAGATTCGAAAATAGTATTTACAACCTGCTTGCGGAAATTTTAGTATATAACG
ATTTCGAAGCCGTACTTACTACGAAAACCTCGGATAAAATTAATAAAAACAATAAAATAT
TGAA-GAAGTTTATTACTAAAATAAATAAATCTATAGATTATAATATTATTTCGACTAAG
GACTATCGCCAGGTTCGAAAGTTCCTTCTCGAATTTATAAAGGTATACATTAAAAAAAGT
AAATTTATATAACCCGAAGTTAATAAAGTTAGAACCGACTAG-TTTATTACTAAGAAGGA
TTTTGATAACTTAAAGAAAGATATTCTAAAGGAGATTAAAAAAGGCGTTTAAAAAATACT
A--AAGTATTAAATTAATATTATAACGAAAGCTAGCCTAAGTAAAGTCTGTATTACCCT-
CTAATAACTACCTACTACTATTAAGAAGTTTGTCCCCTCTAATTTCGAATAGCAATTTAC
TATTAAGGGAGTAATAATTACTACCGAATTTATAAACCGTTCGAACGAAGATACGAAGAC
AACCCTAACTACTTACTTAAATAAGAAGAAACCTAAGTTAATAATCTATATAACTATTAG
GATACTAACGACTAAAGATTATATAATTATATTTAATAAATTTATATATAATTAGTACTA
GTAAAATTGA------------------------ATATAG--GCTATAGAAATTTTCGCC
TCCATCATTTTTATTACTATAAATATTATAAGTATACTAATTCGGGGTATACCCTAGAAT
AATATTAATAATTATACTATAGCGGAAGTTATCTCGAATATAGTAAAGGAGAGGAACCCG
GAAGTATCTATTATTAGAGTTCGGCTATAGAAGAAAAGAAACGGAGAGAATAGAAGCCTA
CTCCTTATAGAAATCGCTACTGTATTAGTAGTATACTTCCTTTAAAATAACCTCTTCC-T
TTAGGACGGTAGCGTATACCCGTATAAACCGTTCCAAACTTCGAATAACGTTTAATAATA
TTTTAAATATTAGGGAATCGGACATATAGTAAGATTCTACTATTAAAATAATATTTACAC
CCATTACAATAAAGTTAAATATAAAGAAGAACGCTTCAGCGAAATAAATTACCCGTTTAA
TAAAAATAAATTACTTATTTATTATAAACCGTATAAGAAGAAGGGGTATTATACGTATAA
TTGTAAAGAATACCCTATTTTCCAGAAGGTAATTATAAAGGCGTTTATTATATATATTAA
AAGGCCGCAAGTATTCGCCCCCTGTAAAAA-CCTAATCAAAAAAGTTTTAGAACTAATAA
TAGAAATTATAAATAAGGGCGTCCTACTAAACGTCCCCCT-TAATTCCTATACTATTACT
ACTTTAGAGAAA-TATATTATAGGAAATATAAAGAGGGAACGGCT-AAGAAAGTTAATTA
GCCTATCCGCCCGGCCGAAACTTATAAACCTATAAAGTCTAATAAATAAATACTATATAT
AT--TTATCAAATACAGAGGGAAGTTAGTTGTATAGTAATAATAGCGCTTATATAATTAT
AGCCCCCCTT-AGGGAAGTAGTACCCTTATCTTCCACTGAGGGATTAAAAGGAACCTTAT
CTTAGAGTAACTAATAGTCTAATTAAAAATACTTTATTAGAATATAGGGAAGTCGTATAA
GAAGGGAAAA-CTTCTATTTAAATAAGAAGAAACTTATAATATTATAGTAATCTAAGAAT
CAAATAAAAATTTAAATAGGGATATTTATTATTCTAGAGGCGAAAGATATTTTGGGGTTG
ATTATTTGGAGAAAGGAA-GGGCGGTAATATATATAAATAAAAAATAGAATTTAAAGGAT
TTAAATTTCTAAGCCGGAAAAAATTAGACTATAATTATATTTAAAAATTTAAGGGATTTA
ATAACTATTTATTCTATCTACTCTCCTATCCTTACGTAAAGAACGCTAAAATATTAGTAG
GAATTACTACTCTTTAAATTCATCGAGGCCGGACCCCTAGCGGGAAATCTAATCGCTATC
GGAGACCTCAACCTCTATTATCCTAATTAAGATTTAAAGAATAAAACTAGCCCGGGGGTT
ATTCGCCTCCTTATATAGGTATAATGTTAGAGATTTAATTTATTTACTCCCTATATAGTA
AGCCAATTAAATTCGACAATGTAATATAAAGAAAAAGGGATAGAATAATTAATTATATAT
A---ACTGTTACCCGGGGTCGAAGCCGAATATTAGAGAGCGTAGTAATACGAATAAACTG
GTTCAAACTACTACCCTTAAGAAATTTAGGTCTAAGTAGGAAGAAAAAATA-AAAAAACT
AAAGAAGAAGAAGAATATAATTAGAATCTTATAAATATAGAGAAGGT-AAAGGAAGTATT
AGAGAAACGGATATTAGTCCTAAAAAGGATTAATATAATAGAAGACTTTAAATTACCCTT
T-----------------------------------------------------------
------------------------------------------------------------
------------------------------------------------------------
------------------------------------------------------------
------------------------------------------------------------
------------------------------------------------------------
------------------------------------------------------------
------------------------------------------------------------
------------------------------------------------------------
------------------------------------------------------------
------------------------------------------------------------
------------------------------------------------------------
------------------------------------------------------------
------------------------------------------------------------
------------------------------------------------------------
------------------------------------------------------------
------------------------------------------------------------
------------------------------------------------------------
------------------------------------------------------------
------------------------------------------------------------
------------------------------------------------------------
------------------------------------------------------------
------------------------------------------------------------
------------------------------------------------------------
------------------------------------------------------------
------------------------------------------------------------
------------------------------------------------------------
------------------------------------------------------------
------------------------------------------------------------
------------------------------------------------------------
------------------------------------------------------------
------------------------------------------------------------
------------------------------------------------------------
------------------------------------------------------------
------------------------------------------------------------
------------------------------------------------------------
------------------------------------------------------------
------------------------------------------------------------
------------------------------------------------------------
------------------------------------------------------------
------------------------------------------------------------
------------------------------------------------------------
------------------------------------------------------------
------------------------------------------------------------
------------------------------------------------------------
------------------------------------------------------------
------------------------------------------------------------
------------------------------------------------------------
------------------------------------------------------------
------------------------------------------------------------
------------------------------------------------------------
------------------------------------------------------------
------------------------------------------------------------
------------------------------------------------------------
------------------------------------------------------------
------------------------------------------------------------
------------------------------------------------------------
------------------------------------------------------------
------------------------------------------------------------
------------------------------------------------------------
------------------------------------------------------------
------------------------------------------------------------
------------------------------------------------------------
------------------------------------------------------------
------------------------------------------------------------
------------------------------------------------------------
------------------------------------------------------------
------------------------------------------------------------
------------------------------------------------------------
------------------------------------------------------------
------------------------------------------------------------
------------------------------------------------------------
------------------------------------------------------------
------------------------------------------------------------
------------------------------------------------------------
------------------------------------------------------------
----------------------------------
>TAD1_NC_56_2300_NC7.170_1129_3/1-2244 
------------------------------------------------------------
--------------ACTGCTTTGGAACCGGAAACGCCGATTTCTAGTCGAGGAGTACTCC
AAAACGAAAACCGATAACGGTAATCGACTTAGGAGGGTCGTTTATATCCCCTACAATATC
CTACGACGAGTGTAGCGATAGCGTTATATTATTATTACCGATG----GCTATTAATAGTA
GTACTCGTAGATTTGAAAATAGCATTTACAACCCGCTCGCGGAAATCTTAATATATAACG
ATCCCGAAGCCGCATTTACTACAAAGACTTCGGATAAAACAAATAAAAATAATAAAATAT
TAAA-GAAGTTTATTACTAAAATAAATAAATTTATAGACTATAATACTATTTTAACCGAG
GACTATTATTAAATTCGAAAACTATTTCTTAAATGCGTAAAAGTACGTATCGGAAAAAGA
AGATCTATATAACCCGAAGCTAATAAGGTTAGAACCGACTAA-TTCATTACTAAGAAGGA
TTTTGATAATTTAAAGAAGGATATTCTAAAAGAGATTGAAAAAGGCGCCTAGGAGGCGCC
G--AAGTATTAAATTAATATTATAGCAAAAGCTAGCCCGAATACGGTTAATGCTACCCT-
CTAATAACTACCTACTATTACTAAGAAGTTTATTCCCTCTAACC-CAAACAGCAATTTAC
TATGAAAATAGTAATAATTACTACCGATTTTATAAACCGTTCGAATAAAAATATAAAGAC
AACCTTAACTACTTACTTAAGTAAGAAGAAACCCGGCCTAATAATCCGCACAACTATTAA
AATACTAATAGCCGGAAATTATATAATTATATTTAACGAATTTATATATAATTAATATTA
ATAAAATTAA------------------------ATATAG--GCTAAAGATATTTTCAGC
CCCAATACTTTTATTATTATAAATACTATAAGTGTATTAACTTAGGGCGTACTTTGGGAT
AGTATTAATAATTATATTATAGTAAAAACTATTTTAAATGTAATAAGGGAGAGGAACCCG
GAGGTATTTATTATTAGAATTCGGCTATAGAAAAGAAGAAATAAAGAGAATAGAAGCCTA
TTCCTTATAAAAGTCGCTACTGTATCGGCGGCGTACTTCCTCTAAAATAACTTCTTCC-T
TTAAAACAATAGCGTATACTTATACGAACTATTCTAATCTTCGAATAATATCTAATAATA
CTTTAAATATTAAGGAATTAAATATATAGTAAGATTTTGCCGTTAAAATAATATTTACGC
CTATTACAATGAAGCTAAATACGAAGGAGAACGCTTTAGTAAAGTAAATTACTTATTTAA
TAATAATAAATTATTCGTCTATTATAAATTATATAGGAAGAAGGGGTATTACGTATATAA
CTATAAGGAATACCCTATTCTCCGGAAGGCAATTATAAAGGTATTTATTATATATATTGA
AAGGCCGCAGGTATTCGCCCCCTACAAAAA-CTTAACTAGAAAGGTATTAAAGCTAATAA
TAGAAATTAGAAATAAAAGCGTCCTACTAAACGCCCCCCC-TAGCTCCTATACTATTATT
ACCCTAGAAAAA-TATATTAGAGGAGGTATAAAAAAGGAATAACT-AAAAAAATTAATCG
GCCTATCCACCTAGCCGAAACCTATAACGCTATAAAGTCTAATAAATAAATATTATATAT
AC--TTATAGAATGTAAGAGGAAATTGGTTATATAGCGGTAATAGCGCCTATATAATTAT
AACCCCCCCT-AAAGAAATAGTACCCTTATCTTCCGCCGAGGGATTAGAAAGAACCCTAT
TCTAAAATAATTAATAGTTTAATTAAAAATACTCTATTAAAACGTAAAGAAATTGTACGA
GAGGGGAAAA-TTTCTATTCAAATAAGAGGAGACCTATAATAATATAATAATTTAAGAGT
TAAATAGTA-TTCAAATAGGGATATCTATTATTTTAAAAGCGGGAGATATTTTAGGGTTG
ATTATTTAAAAAAAAGAAAGGGTAGTAATATATATAAATAAGAAATAGAATTTAAAGGAT
TCAAATTTCTAAATTAGAAAAAATTAAACTACAATTATATTTAAACATTTAAAGGATCTA
ATAACCGTCTAATCTATTTACTCTCCTATCTTTATACAAGGAACGCCGGAATATTAATAA
AAGTTACTACTCTTCGAATTTATTGAGGCCGGACCCCTAATAGGAGATTTAATTACTATC
GGGGACTTTAATTTCTATTATCCTAATTAGAATTTAGAAAATAGAATTAATTTAAGGGCT
ATTTACCTCCTTATATAGGTACGA------------------------------------
------------------------------------------------------------
------------------------------------------------------------
------------------------------------------------------------
------------------------------------------------------------
------------------------------------------------------------
------------------------------------------------------------
------------------------------------------------------------
------------------------------------------------------------
------------------------------------------------------------
------------------------------------------------------------
------------------------------------------------------------
------------------------------------------------------------
------------------------------------------------------------
------------------------------------------------------------
------------------------------------------------------------
------------------------------------------------------------
------------------------------------------------------------
------------------------------------------------------------
------------------------------------------------------------
------------------------------------------------------------
------------------------------------------------------------
------------------------------------------------------------
------------------------------------------------------------
------------------------------------------------------------
------------------------------------------------------------
------------------------------------------------------------
------------------------------------------------------------
------------------------------------------------------------
------------------------------------------------------------
------------------------------------------------------------
------------------------------------------------------------
------------------------------------------------------------
------------------------------------------------------------
------------------------------------------------------------
------------------------------------------------------------
------------------------------------------------------------
------------------------------------------------------------
------------------------------------------------------------
------------------------------------------------------------
------------------------------------------------------------
------------------------------------------------------------
------------------------------------------------------------
------------------------------------------------------------
------------------------------------------------------------
------------------------------------------------------------
------------------------------------------------------------
------------------------------------------------------------
------------------------------------------------------------
------------------------------------------------------------
------------------------------------------------------------
------------------------------------------------------------
------------------------------------------------------------
------------------------------------------------------------
------------------------------------------------------------
------------------------------------------------------------
------------------------------------------------------------
------------------------------------------------------------
------------------------------------------------------------
------------------------------------------------------------
------------------------------------------------------------
------------------------------------------------------------
------------------------------------------------------------
------------------------------------------------------------
------------------------------------------------------------
------------------------------------------------------------
------------------------------------------------------------
------------------------------------------------------------
------------------------------------------------------------
------------------------------------------------------------
------------------------------------------------------------
------------------------------------------------------------
------------------------------------------------------------
------------------------------------------------------------
------------------------------------------------------------
------------------------------------------------------------
------------------------------------------------------------
------------------------------------------------------------
------------------------------------------------------------
------------------------------------------------------------
------------------------------------------------------------
------------------------------------------------------------
----------------------------------
>TAD1_NC_55_6725_NC7.249_1_6688/1-6687 
------------------------------------------------------------
-------------AACTGCTTTAAAACCGGAAACGCCGATTTCTGGTCGAGGAGTGCTCC
AAAACGAAAACTGACAACGGCAATCGACTTAGGAGGGTCGTTTACATCCCTCACAATATC
CTGCGACGAACGTAGCGACGGCGTTGTATTATCGTTGCTAATA----GCCATCGACGGCG
GTACTCGTAGATTCGAAAATAGTATCTACAACCCGCTCGCGGAAATCTCAATATATAACG
ATCCCGAAGCTATACTTACTACGAAGACTTCGAATAAAATAGAAGAAAATAATAAAATAT
TAAA-GAAATTCATCGTTAGAGCAAATAAATTTATAAATTACAATACCGTTTCGACCGAG
GACTATTATTAAGTTCGAGGGTTACTTTTCGAATTCGCAAAGGTACGTATTGGAAAAAGT
AGATCTACGTAACCCGAAGCTAATAAGGTTAGAACTAATTAA-ATTATTACTAGGAAGGA
TTTTAATAATTTAAAGAAGGATATTTTAAAGGAAATTAAAAAAGGCGCTTAAGAAGTACT
A--AAGCGTTAGGCTAATATTATAGCGAAAATTAACCCGAATAAAATTAGTACTACCCT-
TTAATAATTACCTACTATTATTAAAAAGTTTATTCCTCCTAATTTTAAATAATAATTTAT
TATTAAGGGAGCGACAATTGCTACTGAATTTATAAATTATTTGAATAAAAATACGAAAAT
AACCCTAGTTATTTATTTAAGTAAGAAGAAACCCGGTTTAATAGTCCGCGTAATTATTAG
GATATTAATAATTGGAGACTATATAATTATATTCGATAAATTTATATATATTTAATATTA
GCGAAACTAA------------------------ATATAA--GTTAAAGAAATTTTCGGC
CCTAATATTTTTATTATTATAAGTACTATAGACGTATTAATTTAGAACGTACCTTAGGAT
AGTATTAATAATTATACTATAGTAGAAGCTATTTCGAATATAGTAAAGGAGAGGAACCTA
GAGGTATTTATTATTAGAATTCGGTTATAGAAGAGAAGGGACGGAGAGAATAAAAGACTG
TTCCTTATAGAAGTCGTTATTATATTAGCGGCGTACTTCTTCTAGAATAACCTTTTTC-T
TTAGGATAGCGGTATATACCTATACGAATTATTCTAAACTTCGAGTAATATTTAATAATA
TTTTAAATATTAGGGAATCGGATATATAGTAAGATTTTACTATTAAAATAATATTTACGC
CCGCTACAATGAAATTAAATACGAAGGAGACTATTTTAATGAAATAAATTGTCCGTTTAA
CGATAATAAATTATTTATTTATTATAAATTATATAGAAAGAAGGGGTATTACGTATATAA
TTATAAAGAATACCCTATTCTCCGGAAGGCGATTATAAAGGCGTTTATTGTATATATTAA
AAGGCTACGGATATTCGCCTTCCGTAAAAA-CCTAACCGGAAAGGTATTAGAACTAATAA
TAGAGATTATAAATAAGGGTATTCTATTAGACGCCTTCTT-TAATTCCCGTACTATTACT
ACCTTAGAGAGA-TATATTAGAGGAAATATAAAGAGGGGACGGCT-AAAAAAGCTAATTA
GTTAATTTACCCGGCTGAAGCCTATAACCCTATAAGGTCCGATAGATAGATATTATATAT
AT--TTATAGAATATAGGGGGTAGTTAATTGTATAACGGTAATAGTATTTATATAATTAT
AGCCCCCTTT-AGGGAAATAATACCCTTATCCTCTACCGAAGGATTAGAAGGAACCCTAT
CCTAGGGTAATTAATAATTTAATTAAAAATATTCTATTAGAATGTAGGGAAATTATATAA
GAAGGGAAAA-TTTTTATTCGAATAAGAGGAGATTTATAATATTATAGTAATTTAGGAGC
TGGGTAGAAATTTAAATAGGAATATTTATTATTCTAGAGGCGGAAGGTATTTTAGGGTTA
ATTATTTAGAGAAAGGAA-AGGTAGTAATATATATAAATAAAAAATAGAATTTAAAGGAT
TTAGATTTCTAAACCGGAAAGGATTAGACTATAACTATATTTAAAAATTCAAAGGATTTA
ACAACCATTTATTCTATTTACTTTCTTATTCTTATATAGGGAATACTAAAATATTTATAG
AGGTTACCGCTCTTTGAATTTATTAAAGCCGGACTTCTAACGGGAAATTTAATTATTATC
GGGGACTTCAATTTCTACTATCCTAATAATAATCTAAAGAATAGGATTAATTTAGGGGCT
ATTCGCCTCCTTATATAAGTACAATATTAGAAATTTAATTTATTTACCCCCCGTA--GTA
AACCGATTAAATTTGGGAATATAATACAAAGGGAAAGGGATAGAACGATCGATTATATAT
A---GCTATTACTTAGGGTCGAGGTTAAGTATTAGGGAGTATAGTAATACGAATAAATTG
GTTTGGACTATTACCCTTAGGAAATTTAAGTTTAAATAGGAAGGAAAAATA-AGAAAGTT
AAAGAAGAAGGAGAATATAATTAGAATTTTATAAATATAGAAAAGGT-AAAGGAGGTATT
AGAGAAATAAATATTGGTCCTAAAAAGGATTAATATAGTAGAGGACTTTAAATTCGCTTT
TTGTAAATTCGACGGAGAATTTATAAGTATTATAGGAGAATTTGTCCCGTATTAGAAAAA
AGGTCGAGGGAGGAAAGTAAATTAATAGATATTAAAATATAAAATAATTATAAAAGAAGT
GCGGAGGATATATTAGAAGTAATTTAAATACTAGATAATATTAAATTAGAAGGGGTTTAT
TAAAGTTATAATAAAGAAAAAGAAGATTATTACGAAGGTTTAATAGGCTACATAGCGCGA
CGGTATTGCCGAAGCTTTAAAGAACCTAAATCGATTCTAATTACTAGAACTATAGGCCCA
GACCTAAAGCTACTAATTAATAAATCCGTCTAAATTATTAGCCCTTT-AAACTTATAAAA
GGGTAGTAAAAATTAAAAACTATAATAGTAAGGCTAAAATCTTTACCGACTAC--TTCTT
CCTAAAGGTAAAGGTCCTAATAGATTACTTACCGGATTACACTAAGCTACTAGAGGGTAT
TAATCCAATAATTATTAGCAAACTAATTAAAGAGGAGGACGTTTAAAATATA--CTTTCC
CAAATAGCGTTTAATAAGGCCCCCGGGGTCGATTAATATTTAAATAGATTTTTAAAGTTA
TATAAGTAACTATTCCAATAGGCTATAATATATTTAGTATCCGCTAACCTCCAATTCGGC
TACTTCCTATAATAATTTAAAAATACGAAGGTAATTATCCTTAAAAAGCCTAGAAAGAAT
ACTGCCTAATAAAAATTAGTAAATATATAGAAATTAATATTACTATTTAATAATATAGGA
AAAATCTTCGAGGTATTTATAATTAAAAGATTTATATAAGTAGCCGAAGAGTTTAACCTC
CTACTAGAAGGCTAAATAAGTAATTAGGCAGGCCGTTC-AATAGAGTTTGCAATCTGGAT
AGTTATTAATATAGTATATACGGCCTAGAAATTTGGAGCTATAATATCCTTTATACTCCT
AAATTT-AAAAGGAGTATTTAATAAAGTTAATTATAAGTAGCTTTTATATACCCTATAGG
AAATATAACTCCTAATATAAATTATTAAATAAGTAACGAACTTCGTTACCGGTAAGAGAA
GTTCCCTCTTCTTTAATAATAAAATATCCTACCCCTATATAATTACTATTAATATACTAC
AAAACTCCCCCCTCTTTTTTATTCTATTTATTTTCTTTATTACTTTATTATACTAAAAGC
TAGTAATAATCCTGAATATAATTATAATCGGCTTTATAAATAATATTAATAT--TA-TAG
TAGTAGTCCGTACTATTAAAAAGAATTACCGAATATTATAAATAGCGTAGGAAGTATATT
CGAAATAGGTAGGGGCAAAAGGTATAGAATTTAAAGTAATTAAAACGGAGCTAATATATT
TTATACGGATAAGGGTACTAAGGATGGAAATTTTCTAATTCGGGGATATTGTACTTCAAC
CGATAGAATTAATATAATTCCT-AGGAGTATAGTTAGACTATAAATTCAATTATAAGGCT
TACGTAGAAGTAGTAAAAT-AAAAGATAACGACCTAAATAAATATATTTACGAAATTAGC
GGCGAAGATTTAAGGTTACTCCTTCGCTCGGGTAAAGGAAATATATACCAAATATATTCG
TAGTGCTATTATATATAGAGCTTTAGCA-TTCTACTAACTAATTAAAATCTATAGGAAAT
TATAAAGAATTGTAATTAAATTAGCAAAATACTAAATTAAATACTTAAAAATTATTATTA
AGGCGTATAAAGCTATACTAATAAGAAATTTAAAAATAGAAATATTCTATCTATAGTTTA
ATTTCTATTTTAATAAA-AGGGTCCGGGCCTTCGAAGAAAGGTTCGCCCAGACGGACTAA
ACCTAATTCATATAG------------------------GGGATAGTAACTTAAATATTT
AATTATATTTAGGTATAATAGTCGAGAGGTCGGCTACCTACTAACAAACTAGAAAGCAGT
ATAGTTAAAGTATTATAAGCCGAGGAATAGGTACTAATAGAAAAACTACTAATAATAGTA
ACCGGTCCTC---------CTTT--------AAATTTAAGGACCCCGCTACCGCTATTAT
AAATTTTAAAATTAATAACCGCTAACTAGG-AAGAATAACTAAAAGATATAACGAATTAA
GAATAGGTATTGTACTATAATTACTACTTAGTAGCGGCGGTAGTAAAATTAAAGTAACGG
TATAAATTTACTATTATTAACCTTACCCCTAAATTTAATAGAAAAACTATTTAGCAATAT
ATAGTTAATATAAAAAAGAAGAAAGAAAGACGCCGAAAATTAAGAGA-AGATAAAGAAGA
ATTGTACTTATTAATTAAAGCGAAGAGTTCCCTCCTTATTTAAATTAGGACGGAAATTAT
TAGCCTCTAGGCCTTCCTCTATAAAAGGAAAGTATTAAACGTTCTAACCCCTATCTATGC
TTACGGATTTAAAAAGGAAA-CCTTTATTTATATTATTTTAAATTACTTTAATACGGATA
CTAATTTCTAAAATAATCTAAAAGTTTAGCTATTAATAAAGGAGGAACTTTAGGAGTTCT
TAAATAATAGAATTAAAACCGAAAAAAGTCTATTATAAGTATTAAAATTAGGGAAATTAA
AAGAATACTATTTAGTAATTAAATT-AGAGGAGGAGTAACGTAAAGAGATTATAAAGTAC
TCTTAAAAAGAATA-TAGAATATTAATAATATTAAAATAAAA-GAATAGGAATAGGGAGG
AGATAATTATACTAATTATAGGAACTATCTAAACTATAATTATAATAAGAACCGAAAAA-
TATTATTTAACGAGTATTTAATTACGTTTAAGAAATTATTCGAATAATTTTATTATATAA
ACTTAATTCGTAGTAACTTTATA----GCGCTACTATATTTAATTATTATTTATAAGGGG
GCGGCCGGGAGTATTAAAAATTATAGGGTT----ACTAAGAATAAAACTACTACTATTAA
AACCGGAGATTATATAAGTA--GG----AGTAATAAAACTACTACCGCCGGATATAATAC
GTATAAGAATAATAATACTACTATTAGAATTAAATACAATCCGAACTAGGTTTATAGTAC
TACCGCCGGGAAAA--GAAGGGATACGACCGTAATAGATATCTCTTATAATTAATTTATA
GTAACCCTTTCGCTAAAAGTCGGCGATATTATAACTAATAATATAAGGAAGATGCTCGTA
GCTAGTAGGCAATTTATCCTACTTTAAACGAATATATATACA------ATAAGTAAAATC
GTTAATAATACGAACGAAGGTATCCAAATTACGTTCGAACCTATT-CTAATTACTTAATA
TTATAGTAATGGCTATTACTTAAATAGTATTATAGGTATCGT-ATAAACCTATAGGAATA
TTTAGTATATATATCTTATAGGTATAGGAATAGGTAGTATTTTAGGCGCTACTAATTAGG
---ATAAAAGTTAAATAATAACGA-----------AGAAAAGGAAATATAAAGAATAAAA
AATTTATTAATTACTAAAATGAAATA-AACCTTTTTAATAATAACCTTACGGAAATTATT
AAGGGAGTTAAGTTTATTATT---ACGCAAAATGGAAATAAAATTTAAAATATAGTAAAG
GTAAGGAATTTTACGAATAATATTAATTAAATTAATATAAAGGCTAAAGAGAATAAAGAA
G---GAAACTATACTAGTTTGGAGGAGGACGATTACTAAGGAAATTACGAAGGGTATAAG
TAAAAAATATAAATTCTAGAGGTATAATTATAAGGA-ATATAGGGCCTAGGGATATATTA
GGGGAGGGACCCTCTATATTAAAGGTTAAATCGATTGGGTTGGGGCAATAATAGCCGGAA
GAAATTATTTTATTAGA-AGGTACAATAGGGAAGAAGGAGAA---GAAGGATTAGGAA-G
GGGTACTATATAGGGGTTTATATAAATAAGGGAAGGAAG-TCCTTATACTATTATAAATA
AAGGTAAATCCGTAGGGAG-----GTAAAGTAAATAATAGGGA---GGAAATATTTATAA
ATAGGGTAAGGAGGCGGAAAGGTAGAGTAAT---AAACGAAGAAATAGAATAGAG-----
--------AAGTAGGAAGAAAATAGAGGAAGGAGTAGTAAGGAATAAAATAGAAAG----
--GTAATAAAGGAAGTAGTACACTTAGTTTA-ATCCTATTTTTATTATTTTT---ATTAT
------------------------------------------------------------
------------------------------------------------------------
------------------------------------------------------------
------------------------------------------------------------
------------------------------------------------------------
----------------------------------
>TAD1_NC_1289_3669_NC7.4_42094_/1-2380 
------------------------------------------------------------
------------------------------------------------------------
------------------------------------------------------------
------------------------------------------------------------
------------------------------------------------------------
------------------------------------------------------------
------------------------------------------------------------
------------------------------------------------------------
------------------------------------------------------------
------------------------------------------------------------
------------------------------------------------------------
------------------------------------------------------------
------------------------------------------------------------
------------------------------------------------------------
------------------------------------------------------------
------------------------------------------------------------
------------------------------------------------------------
------------------------------------------------------------
------------------------------------------------------------
------------------------------------------------------------
------------------------------------------------------------
------------------------------------------------------------
-----------------------AAGAAGAACGCTTTAGTAAAGTAAATTACCTATCTAA
TAATAACAAATTACTTATCTATTATAAATTATATAGGAAGAAGGCGTATTATATATATAA
CTATGAAGAGTACCCTATTTTCTAGAAAATAATTATAAAAGCGTTTATTACGTATATTAA
AAGACTACGGATATTCGCCCCCTATAAGAA-CCTAATTGGAAAAATATTAAAATTGATAA
TAGAAATTATAATTAAGGGCGTTCTACCGGACGCCCCCCCCTAATTTCTATACTATTACT
ACTTTAAAAGAA-TATATTAAAAGAAGTATAAAAAAAGGACGGTT-AAAGAAATTTATTA
GCCCGTCCGCCCAACTAAAACCTTCAACCCTACAAAGTCCAATAAATATATATCATACAT
AT--TTATATAATATAGGGAGAAATCGGTCGTATAAAGGTAATAGCGCCTATATAATTAT
ATCCCCCCTT-AAGGAAATAATACCCTTATCCTCTATTAAGGGACTAGAAGGAACCCTAT
TCTAAAGTAACTAATAGTCTAATTAAAAATATTCTATTAAAACGTAAAGAAATTGTACGA
GAGGGGAAAA-TTTCTATTTAAAGAAGAGGAGACCTATAATATTATAACAATTTAAGAGC
TAAATAGTA-TTCAAATAGGGATATCCATTATTTCAAAAGCGGGAGATATTTTAGGGTTG
ATTATTTAGAAAAAGAAA-CGGCAGTAATATATATAAATAAGAAATAGAATTTAAAGGAC
TTAAATTTCTAAACCGGAAAAAATTAAACTGCAATTATATTTAAAAATTTAAAGGATCTA
ACAACTATCTATTCTATTTACTCTCCTATCCTTATATAAAAAACGCTAAAATATTAGTAA
AGGTCGCCACTCTTCGAATTTATTAAGGCTAGACCCCCGGTAAGAAATTTAATTATAATT
AGGAACCTCAATCTCTACTCTCCTAATTAGGATTTAAGGAGTAAAATTAACCTAAGAACT
ACTCGCCTCCTGATATAAGTATAATACTAAAGATTCAATTTATTTACCCCCTATA--GTA
AACCGATTAAATTCAAAAACACGATATAAGGAGAAGAGGATAAAATAATTAACTATATAT
A---ATTATTACCCAGGGTTAAAGCCGAATATTAAGGAATGTAACGGTATGAATAAACCG
GCTCGGACTACTATCTTTAGAAAATTTAAATTTAAGTAGGAAAGAAAAATA-AAAAAGCT
AAAGAAGAAAGAAAATATAACTAGAATCTTATAAATATAAAAAAGGT-AAAAGAAGTATT
AGAAAAATAACTATTAATGTTAAAAAGAATTAATATAATAAAGAACTTTGAATTCCCATT
TTATAAATTTAATAAAAAACTTACCAATATTGTAAAGGAATTTATCCTATACTAGAAGAA
AAACCGAAGGAAGAATGTAAATTAATAGATATTAAAATATAAAATAATTTAAAAAGAAAT
ACAAAAGATATATTAAGAATAATTCAAGTACCGAATAATATTAAATCAAAAGGAAATCAT
TAAAGTTATGATAAAAAAGAAGAAGATTATTACAAAGGCCCAATAAACTTTGTAACGTAA
TAGTATTGCCGAAGCCTTAAAAAATTTGAATTAATTTTAATTATTAAAATAATGAATTTA
AATTTAAAGTTACTAATTAATAAACCCGCCTAAGTTACTAACTCTTT-AAACCTATAAAA
GGGTAATAAAAATTAGAAACTATAATAATAGAACTAAAATCCTTACTAATTAC--TTTTT
CTTAAAGGTAAAAATCCCTACGGATTATTTACTAAATTGAACCGAACTATTAAATAATAT
TAACCTAATAATTATTAATAAATTAATTAATAAAAAGGATATTTAGAACGTA--CTTTCC
TAAATAGCGACTAATAAAGCCCCTAGGATCGATTAATATTTAAATAAATCTTTAAAATTA
TGTAAACAACCGTTCTAACAAGCTATAATATACTTAATATCCTCTAGCCTCCAACTCAAT
TATTCCCTACAAGAATTTAAAAATACGAAAATGGTTATCTTTAAAAAGCTTAAAAAGAAT
ACTACTTAATAAAAAATAGTAAATATATAAAGGCTAATATTACTATTTAATAACGTAGGA
AAAATCCCTAAAGTATTT-TGATCAAAAAACTTATATAAGTAATTAAAGAGTTTAACCTC
TTACTAGAGGGTTAAATAAATACCCGGACAAATTATTT-AATAAAATTTATAATCCGGGT
AATTACTAATATAGTATATACAACTTAGAAATTTAGGGCTATAACGTTCTTTATACTCCT
AAATTT-AAAAGGAATATTCAATGAAATTAACTATAAGTAACTCTTATATACCTTATAGG
AAATACAATTTCTAACGTAAATTATTA---------------------------------
------------------------------------------------------------
------------------------------------------------------------
------------------------------------------------------------
------------------------------------------------------------
------------------------------------------------------------
------------------------------------------------------------
------------------------------------------------------------
------------------------------------------------------------
------------------------------------------------------------
------------------------------------------------------------
------------------------------------------------------------
------------------------------------------------------------
------------------------------------------------------------
------------------------------------------------------------
------------------------------------------------------------
------------------------------------------------------------
------------------------------------------------------------
------------------------------------------------------------
------------------------------------------------------------
------------------------------------------------------------
------------------------------------------------------------
------------------------------------------------------------
------------------------------------------------------------
------------------------------------------------------------
------------------------------------------------------------
------------------------------------------------------------
------------------------------------------------------------
------------------------------------------------------------
------------------------------------------------------------
------------------------------------------------------------
------------------------------------------------------------
------------------------------------------------------------
------------------------------------------------------------
------------------------------------------------------------
------------------------------------------------------------
------------------------------------------------------------
------------------------------------------------------------
------------------------------------------------------------
------------------------------------------------------------
------------------------------------------------------------
------------------------------------------------------------
------------------------------------------------------------
------------------------------------------------------------
------------------------------------------------------------
------------------------------------------------------------
------------------------------------------------------------
------------------------------------------------------------
------------------------------------------------------------
------------------------------------------------------------
------------------------------------------------------------
------------------------------------------------------------
------------------------------------------------------------
------------------------------------------------------------
------------------------------------------------------------
------------------------------------------------------------
------------------------------------------------------------
------------------------------------------------------------
------------------------------------------------------------
----------------------------------
>TAD1_NC_2315_3198_NC7.61_12297/1-882 
------------------------------------------------------------
------------------------------------------------------------
------------------------------------------------------------
------------------------------------------------------------
------------------------------------------------------------
------------------------------------------------------------
------------------------------------------------------------
------------------------------------------------------------
------------------------------------------------------------
------------------------------------------------------------
------------------------------------------------------------
------------------------------------------------------------
------------------------------------------------------------
------------------------------------------------------------
------------------------------------------------------------
------------------------------------------------------------
------------------------------------------------------------
------------------------------------------------------------
------------------------------------------------------------
------------------------------------------------------------
------------------------------------------------------------
------------------------------------------------------------
------------------------------------------------------------
------------------------------------------------------------
------------------------------------------------------------
------------------------------------------------------------
------------------------------------------------------------
------------------------------------------------------------
------------------------------------------------------------
------------------------------------------------------------
------------------------------------------------------------
------------------------------------------------------------
------------------------------------------------------------
------------------------------------------------------------
------------------------------------------------------------
------------------------------------------------------------
------------------------------------------------------------
------------------------------------------------------------
------------------------------------------------------------
---------------------------------------TTATTTACCCCCTATA--GTA
AATTAATTAAACTTAAAAATATAATATAAAGAGAGAGGAATAAAATGATTAACTATATAT
A---ATTATTACCCGGGGTTAAAATTAAATACTAAGGAGCGTAGTAGTACGAATAAATTA
GTTCGGACTATTACCTTTAAGAAATCTAATTCTAAATAGGAA-GAAAGATG-AAAAAATT
AAAAAGGAAGGAGGATATAGTTGGAATTTTATAAATATAGAAAAGGT-AAAGGAAGTGTT
AGAAAAATAAATATTGATTCTAAAAAAAATCAATATAGTAGAAGAGTTTAAATTCGCCTT
TTATAAATTCGATAGAGAATTTACAAGTATTATAGAAGAATTCGTCCCGTACTGGAAGAA
AAGTTGAGGGAGGAAAGTAAATTAATCGATATTAGAATATAAAATAATTATAAAAGAAGT
ATAGAAGATATACTAAGAGTAATTTAAGTACTAGATAATATTACATTAACAAGAATTTAT
TAAAATTATAATAAAAAAGAAGAGGATTATTATAAAGGCCCAATAGGCTATATAGTACGA
TAGTATTACTAAAACTTCGAAAAACCTAAATTAACTCTAACTATTAGAATAATAAACCTA
AACCCGAAGTTACCCACTAATAAGCCTGTCTAAACTACTAACCCTTT-AAACCTACGAAG
GGATAATAGAAATTGGAAATTATAGTAATAAAACTAAAATTCTTATTAACCGC--TTTTT
CCTAAAAATGAAAGTCCTAATAGATTATTTACTAAACTAAATTAAATTACTAAAGGGTAT
TAACCCAATAGTTATTAGTAAATTAATTAATAAAGAGGACGTTTAGCACGTA--CTCTCC
TAAATAGTACTTAATAAAATCCCTAAAATCGATT--------------------------
------------------------------------------------------------
------------------------------------------------------------
------------------------------------------------------------
------------------------------------------------------------
------------------------------------------------------------
------------------------------------------------------------
------------------------------------------------------------
------------------------------------------------------------
------------------------------------------------------------
------------------------------------------------------------
------------------------------------------------------------
------------------------------------------------------------
------------------------------------------------------------
------------------------------------------------------------
------------------------------------------------------------
------------------------------------------------------------
------------------------------------------------------------
------------------------------------------------------------
------------------------------------------------------------
------------------------------------------------------------
------------------------------------------------------------
------------------------------------------------------------
------------------------------------------------------------
------------------------------------------------------------
------------------------------------------------------------
------------------------------------------------------------
------------------------------------------------------------
------------------------------------------------------------
------------------------------------------------------------
------------------------------------------------------------
------------------------------------------------------------
------------------------------------------------------------
------------------------------------------------------------
------------------------------------------------------------
------------------------------------------------------------
------------------------------------------------------------
------------------------------------------------------------
------------------------------------------------------------
------------------------------------------------------------
------------------------------------------------------------
------------------------------------------------------------
------------------------------------------------------------
------------------------------------------------------------
------------------------------------------------------------
------------------------------------------------------------
------------------------------------------------------------
------------------------------------------------------------
------------------------------------------------------------
------------------------------------------------------------
------------------------------------------------------------
------------------------------------------------------------
------------------------------------------------------------
------------------------------------------------------------
------------------------------------------------------------
------------------------------------------------------------
------------------------------------------------------------
------------------------------------------------------------
------------------------------------------------------------
------------------------------------------------------------
------------------------------------------------------------
------------------------------------------------------------
------------------------------------------------------------
------------------------------------------------------------
------------------------------------------------------------
------------------------------------------------------------
------------------------------------------------------------
----------------------------------
>TAD1_NC_53_4780_NC7.24_1_4725_/1-4724 
------------------------------------------------------------
-----------AAAACTGCTTTGAAACCGGAAACGCCGATATCTAGTCGAGGAGTGCTCC
AAAACGAAAACTAATA----CAATCGACTTAAGAGGGTCGTTTACGTCCCTCACAATATC
CTACAACAAACGTAGCAACGGTATTATATCGTCGTTACCAATA----GCCATCAATAGCA
ATACTCGTAGACTCGAAAACAACGTCTACAACCCACTCGGAGAAATCTTAATATTTAATA
ATCCCGAAGCTATACTTACTATAAAGACCTCGGATAAAACAAAAGAAGATAATAAAATAT
TAAA-GAAATTTATCGCTAAAACGAACAAATCTATAAACTATAATACTATTTTAATTAAA
GATTATTATCAAATTCAAGAATTACTTCTTAAATTTGCGAAGGTATATATTAAAAAAAGT
AAATTTACGCAACCCGAGGCTAACAAAGCTAAAACCGACTAA-TTTATTACTAAGAAGGA
TTTTAATAACCTAAAGAAGGATATTTTAAAAGAAATTAAGAAAGGCGCCTAAAAAGCGCT
A--AAATATTAAATTAATATTATAGCGAAAGCTAGCCCGAGTAAAATCGGTACTACCCT-
CTAATAATTACCTACTACTATTAAAAAGTTTATCCCCTCTAATTTTAAATAGTAATTTAC
CATTAAAGGAGTAATAATTACCGCCGAATTTATAAACTATTCGAACGAAGATATAAAAAC
GACCCTAGCTACTTATTTAAATAAAAAGAAACTTAGCCTAATAATTTATACAACTATTAG
GATATTAATAATTAGAAATTACGTAATTATATTTAATAAACCTATATATACTTAGTACTA
GCGAAATTAA------------------------ACGTAG--GTTACAGAAATTTTCGGC
CACAATACTTTTATTACTATAAATACTATAGGCGTACTAATTTAGGGCGTACCCTAGGAC
AATATTAATAATTATATTATAACGGAAGTTATTTCGAACGTAGTAAAGGAGAGGAACCCG
GAGGTATCTATTATTAGAGTTCAATTATAGAAGAAAAGGGATAGAGAGAATAAAAGCTTA
TTCCTTATAGAAGTAACTATTATATTAGCAACGTACTTCCTCTAAAATAACTTTTTTC-T
TTAAAATAGTAGCGTATACCCGTACGAACTATTCTAAACCTTAAATAACGTCTAATAATA
CTTTAAATATTAGAGAATTGGATATATAATAAAATTTTATTATTAAAATAATATTTATAC
CTACTATAACGAAATTAAATATAAAGGAGACTGCTTCAATAAAATAAATTATTTATTTAA
TAATGATAAATTATTTATTTATTATAAATTATATAAGAAGAAGGGGTATTATATATATAA
TTACAAAAAATACCCTATTCTCCAAAAAATAATTATAAAAACATTTATCGTATATACCGA
AAAACTACGGGCATTCGCCCCCCGTAAAAA-CCCAATTAGAAAGGTATTAGAGTTAATAA
TAAAGACTATAAATAAGAGTATTCTACTAAACGCCCCCCC-TAACTCCTATATTATTACT
ACCCTAAAGAGA-TATATTAGAGGAAATGTAAAGAAAAGACGGTT-AAAAAAATTGATCA
GCCTATCCACCCGGCCGAAGCCTATAACCCTATAAAATCTAATAAATAAATATTATATAT
AT--TTATAAAGTTTAGGGGAAAATTGGTCGTATAGCGGTAATAGTACTTATATAATTAT
AATCCCCCTT-AAAAAAGTAATACCCTTATCCTCCGCCGAGGGATTAAAAGGAACCCTAT
CCCAAGATAATTAATAATTTAATTAAAAATACTCTATTAGAATATAAAGAAATTGTATAA
AAAGGAAAAA-CTTCTATTCGAATAAGAGGAGACCTATAATATTATAATAATTTAAGAAT
CGGGTAGAAATTTAAATAGGGATATTTATTATCCTAAAGGCGGAAGGTATTTCGGGGTTA
ATTATTCGGAGAAAGGAA-GGGTAATAATATATATAAGTAAGAAATAGATTTTAAAGGAC
CTAAATTTCTAAACCGGAAAAGATTAAACCGCAATTATATTTAAGAATTTAAAGGATTTA
ATAACTATTTATTCTATTTACTCTCCTATCTTTATATAAAGAATATTAAAATACTAATAA
GAGTTACTACTCTTCGAATTTATTAAAGCCGGACCTCCAATAAGAAACCTAATTACTATT
AAGGACCTCAACTTTTACTATCCTAATTGGAACTTAAAGAATAGGATTAACCTAAGGGCC
GCTTACCTCCTTATATAAGTATAATACTAGAAATTTAATTTACTTACACCCTATA--GTA
AATTAATTAAATTTAAAAATATAATATAAAGAGAAAGGAATAGGATAATTAACTATATAT
A---ATTATTATTAAAGGTCGAAGCTAAAAATTAGGGAATATAATAGTACGAATAAATTA
ATTTAGATTATTACCCTTAAGAAATTTAAATCTAAATAAAGAAAAAAAATA-AAAAAGTT
AAAGAAGAAGGAGGATATAATTAAAGTTTTATAAATATAAAGAAGGT-GAAGGAAGTATT
AAAAAAACGGATATTAATTTTAGAAAGAATTAATATAATAAAGGACTTTGTATTCGCCTT
TCGCAAATTTAATAGAGAATTTATAAATATTATAAAAAAATTCGTCCTGTACTAGAAGAA
AGGTCGAAGGAGGAGAGCGAATTAAAAGACGTTAGAATATAAAATAATTATAAAAGAAGT
ATAGAAAATATATTAAGAATAGTTTAAATACTGGACAATATTAAACTAAAGGGAATTTAT
CGAAACTATAATAAAAAAGAAGAGGATTATTACGAAGGCCCAACAAGCTACGTAGCACAA
TAACGTCGCCGAAGCCTCGAAAAACCCAAATTAACTCTAACTATTAAAATAATAGGCTTA
GACCCAAAGCTATTAACTAATAAATTTACCTAAACTACCAACCCTTT-AAACCTACAAAG
GGGCAATAAAAATCGGAAACTATAATAATAAAGCCAAAATCCTTACCAACCGC--TTTTT
CCTAAAAATAAAAGTCCTAATAAACTACTTACTAAATTAAATTAAATTACTAAAGGGTAT
TAACCTAATAATTATTAATAAACTAATTAATAAAGAGAATATCTAAAATATA--TTCTCC
TAAATAGTATTTAATAAAGCCCCCGGGGTTAATTAATACTTAAATGAATTTCTAAAATTA
TATAAATAACTATTTTAATAAATTATAATATATTTAATATCCGCCAGCCTCTAATTCAAT
TATTTCCTATAATAATTTAAGAATATAAAAGTAAATATCCTTAAAAAGCTTAGAAAAAGC
GCTACCTAATAAAAATTAATAAGCGTATAAAGACTAATATTACTACTCAATAATATAGGA
AAAGTCCTCGAAGTACTCGTAACTAAAAGATTTACGTAGGTAGCCGAAGAATTCAACCTC
TTACTAGAAGGCTAAATAAATAACCAAGTAAACCGTTT-AATAAAATTTATAGTCTAGGT
AATTACTAATATAATATATATAGTTTAGAAATTTAGAGCTATAACGTCCTTTATACTCTT
AAATTT-AAAAAGATCATTCAATAAAGTTAATTATAAATAACTTTTATACACCCTATAGG
AAATATAACTCCTAATATAGATTATTAAATAAATAACAAACTTTATTACTAATAAAAGAA
GTTCCTTCTTCTTCAACAATAAAACATCCCGCCCCTATATAATTACTACTAACGTACTAT
AAAGCTCCCCCTTCTCCCGTATTCTATTTATTCTCTTTATTACCCTATTATATTAGAAAT
TAGTAATAATCCTAAATATAATTATAATTAGTTTTATAAATAATACTAATAT--TA-TAA
CAATAGCCTATACTATTAAAGAGAACTACCGAATATTATAAGTAGCGTAGGAAATATATT
CGAAATAAATAAGGGCGAGAAGTATAGAATTTAAAGTAATTAAAACGGAACTAATATATT
TTATATAAATGAAGGTACTAAGGACGGAAACTTTCTAATTTAGGGATATCGTACTTCAAC
CAACAAAATCAACGCAATTCCT-AAAAGTATAGCTAGACTGTAAATTTAATTATAGGGCT
TATGTAAAAGTAATTAAAT-TTAAAATAACAACCCAAATAAATATACTTACGAAATTAAT
AGCGAAGATATAAGATTACTCCTTTACTCGGGTAAAGGAAATATATACTAAATATATTTG
TAGTACTATTATATATAGAGCCTTAATA-TTCTACTAACCAACCAAAATCTATAAAAAAC
TATAAAGGATTATAATTAGGCTAGCGAAATATTAGATTAAGTACTTGAAAATTATTACTA
GAGTATATAAAGCTACGCTAATAAAAAATTTAAAAATAGAAATATTCTATCCGCCGTTCG
ACTTCTACCTTAATAAA-AGGGTCTAAACCTTTAAAAAAAGGTTCACTTAAATAGACTAA
GCCTAGTTCGTCCGG------------------------GGAATAGTAACCTAAATATCT
AATTATATTTAAATATAATAATCGAAAAGTCGGCTACCTACTAATAAATTAAAAATTAGT
ACAATTAAAATATAATAGGCCGAGGAATAAATACCAATAGAAAAATTATTAGTAATAGTA
ACTAGTCCTC---------CCCC--------GGATTCAGGGACCCTACTACTGCTATTAT
AAATTCCAAAATTAATAGTTACCAACCGGG-AAGAATAATTAAAAAATATAATAAATTAA
GAATAAATATTATACTACAACTACTATTTAATAGTAGTAATAACAAA-------------
------------------------------------------------------------
------------------------------------------------------------
------------------------------------------------------------
------------------------------------------------------------
------------------------------------------------------------
------------------------------------------------------------
------------------------------------------------------------
------------------------------------------------------------
------------------------------------------------------------
------------------------------------------------------------
------------------------------------------------------------
------------------------------------------------------------
------------------------------------------------------------
------------------------------------------------------------
------------------------------------------------------------
------------------------------------------------------------
------------------------------------------------------------
------------------------------------------------------------
------------------------------------------------------------
------------------------------------------------------------
------------------------------------------------------------
------------------------------------------------------------
------------------------------------------------------------
------------------------------------------------------------
------------------------------------------------------------
------------------------------------------------------------
------------------------------------------------------------
------------------------------------------------------------
------------------------------------------------------------
------------------------------------------------------------
------------------------------------------------------------
------------------------------------------------------------
------------------------------------------------------------
------------------------------------------------------------
------------------------------------------------------------
------------------------------------------------------------
------------------------------------------------------------
------------------------------------------------------------
------------------------------------------------------------
----------------------------------
>TAD1_NC_49_4179_NC7.249_83241_/1-4126 
------------------------------------------------------------
------TAAACTAAACTGCTTTGAAACCGGAAACGCCGATTTCTAATCGAGAAATGCTCC
AAGATGAAAACTAACAACGGCAATCGACTTAGGAGGGTCGTTTACATCCCTTACAATATC
CTACGACGAGCGTAATAATAACATTATATTATTATTACTAATA----GCTATCGATAGTA
GTATTCGTAGATTTGAAAATAGTGTTTACAACCCGCTCGCGGAAATCTCAATATATAACG
ATCCCGGAGCGGTACTTACTATAAAGACTTCGGATAAAACGGATAAAAATAGTAAAACGT
TGAG-GAAGTTTATTATTAAAGTAAATAAATTTATAAATTATAATACCGTTTTAATTGAA
GATTATTGTTAAATTCGAAAATTATTTTTCAAATTCGTAAAGGTACGTATCGGAAAAAAT
AAATCTATGTAACCCGAAATTAGTAAGGTTGGAACCGACTAA-TTCATTACTAAGAAAGA
TTTTAATAATTTAAAGAAGGATATTCTAAAGGAAATTAAAAAAAGCGTCTAAGAGGTACC
T--AAATATTAAATTAATATTATAATAAAAGCCAACCCGAATAAAATCGGTACTACCCT-
CCAATAATTACTTATAATTATTAAGAAGTTTAACCCCTCCAACTTCGAATAGTAATTTAC
TATCAAGGGAGTAACGATTATTATTATATTAGTAAATTATTTAAATAAAAATATTAAAAT
GATCCTAATCATTTATTTAAATAGGAAGAAACCTAACTTAATAATCCGTATAATTATCAA
AATACTAATTACTAGAGCCTATATAATTATATTTAACGAACTTATATATACTTAGTATTA
GTGAAACTAA------------------------ATGTAG--GTTAAAGAAATTTTCGGC
CTTAATACTTTTATTATTATAAATACTATAGGCGTACTAATTTAGAACGTACCCTAAAAT
AATATTAATAATTATACTATAATAAAAGCTATCTCGAATATAGTAAGGTAGAGAAACCTA
AAAGTATCTATTATTAAAATTTAACTATAGAAGAAAAAGAATAGAGAGAATAGAGGCCTA
CTCCTTATAGAAATCGCTATTATATTAGTAATATACTTCCTACAAAATAACCTCTTCC-T
TTAAAACAGTAGCGTATACCTATACGAACTATTCTGAACTTCGAATAATGTTTAATAATA
TTTTAAATATTAAAGAATTGGATATATAATAAAATTTCATTATTAAAATAATATTTATGC
CCGCTACAATGAAACTAAATATAAAAGAGAATACTTTAGCGAAGTAAATTATCTATCTAA
TAATAATAAATTATTCGTTTATTATAAACTGTATAGGAAGAAGGGGTATTATATATATAA
TTATAAAAAGTACCTTATTCTCCGGAAGGTAATTACAAAAATATTTATTGTATATATTAA
AAAGTTACGAACGTTCGCCCCCCGCAAAAA-CCTAATTAGAAAGGTATTAGAGCTAATGA
TAAAAATTATAAATAAAAGCGTCCTACTAAATACCCCCCC-TAGCTCCTATACTATCGCT
ACCCTAGAGAAA-TATATTAGAGGAAGTATAAAGAGGGGATAGTT-AAA-AAATTAATTG
GCCCGTCCGCCCGGCTAAAATCTATAACCCTATAGAATCTAATAAATAAATATTATATAT
AT--TTATAAAGTATAAAAGGAAATTGGTTGTATAGTGGTAATAGCGCTTATATAACTAT
AACCCCCCCT-AAGGAAGTAATACTCTTATCCTCCGCCGAAGGATTAAAAGCAATCCTAT
CTTAGGGTAATTAATAGTCCAATTAAAAATACTCTATTAAAATATAAGGAAATTATATAA
GAAAGGAAAA-TTTTTATTTAAATAAGAAGAGACTTATAATATTGTAGCAATCTAAGAGC
TAAATAGAAATTTAAATAGGGATATTTATTATCCTAAAGGCGGGAAATTTTGGGGGGTTA
ATTATTTAAAGAAGGGAA-GGGTAGTAATATATATAAAAGAAAAGTAGAATTTAAAGGAC
GTAAATTTCCAAATTGGAAAGGATTAAACTACAATTATATATAAAAATTTAGAAAATTCA
ACGACTATTTATTCTATCTACGATCCTATTCTTATATAAAAAATACTAAAATACTAATAA
AGGTTACTACTCTTCGAATATATTAAAACTGGACCCCCGGCAGGAAATCTAATTATAATC
GAAGACTTTAACCTTTACTATCCTATTTAAAATTTAAAGAATGAAACTAACCTAAGGGCT
GCTCGCCTCCTTATATAAGTATAATATTAAAAATTTAATCTATTTACCCTCCGTA--GTA
AACCGATTAAATTTAAAAATGTAATATAAAGAGAGAGGGATAGAATAATCGATTATATAT
A---GCTATTACCCGGAATTGAAGCTAAATACTAAGGAATATAGTAGTACGAATAAACCG
GCTCGGACTACTACCCTTAGGAAATCTAAATCCAAGTAAAAAGAAAA-----AAAAAATT
AAAAAAGAAGGAGGATATAATTAAAATCCTATAAATATAAGGAAAGT-AAAAGAAGTATG
GGAGAAATAAATATTAATCCTAAAAAGAATTTATATAATAGAGAACTTTAAATTCGCCTT
TCGTAAATTTAATAAAGAATTTATAAATATTATAGAGGAATTTGTCCTATATTAGAAGAA
AGGTCGAAGGGGAAAAGTGAATTAATAGATATTAAAATATAAAATAATTATAAAAAAAGT
ATAAAGGATATATTAAGAGTAATTTAAGTACTAAATAATATTAAATTAAAAAGAATTTAT
CGAAGTTATAATAAAAAAGAAAAGGATTATTACAAAGGCCTAATAAATTATATAGTATAA
TAGTATTGCTAAAATTTTAAAGAATTTAAATCAATTCTAACTACTAGAATAATAAGTCCG
GACCTAAAGCTACTAATTAATAAATCCGCCCAAACTACTAACCCTTT-AAACTTACGAAG
GGGTAATAGAAATCGGATATTATAATAGTAAGGCCAAGATCTTTACCAATTGC--TTTTT
CCTAAAGGTAAAGGTCCTAATAGATTATTTATTAAATTAAATTAAATTACTAAAAATTAT
TAATCTAATAATTATTAGTAAACTAATTAATAAAAGGGATATTTAAGACGTA--CTTTCC
TAAATAGTATTTAATAAAGCCCTTAGGATTGGATAATATTTTAATAAATTTTTAAAATTA
TATAGGAAGCCGTTCCGGCGGACTATAGTATATTTAATATCCGCTAGCCTCCAATTCGGC
TACTTCCTACAATAGTTTAAGGACGTAAAAGTAATTATCCTTAAGAAGCTTAGAAAAAGC
ACCGCCTAATAGAAGTTAGTAAATATATAGAAGCTAATATTGCTACTTAACAATATAGGA
GAAATCTTCGAAGTATTTATAATTAAAAGATTTACGTAAATAGCCAAAAAGTTCAACCTT
CTACTAAAGGGCCAAATAAGTAACCGGGCAAGCTATTT-AATAAAATTTACAATCCAGGT
AATTACTAATATAATATATATAACCTAGAAACTCGGGTCCGTAACATCCCTTATACTCCT
AGATTT-AAAAGGAGCATTCAATAGAATTAATTATAAATAGCTTCTACACACCCTATAGG
AAATATAACTCCCAATATAAATTATTAAATAAATAACAAACTTTATCGCTACAAAAAGAG
GCTCCCTTTTCTTTAATAATAAAACGTCCTACCCTTATATGTTTACTGCAAACATACTAC
AAATCTCCCCCCTTTCCCCTATTCTATTTATTCTCTTTATTACCCTATTATATTAAAAGT
TAATAATAATCCTAAATATAATTATAATCAGCTTTATAAATAATACTAATAT--TA-TAA
TAACAACTTATACTACTAAAGAAAATTACTAGATATTATAAATAATATAGGAAATATATT
TAAAATAAATAAGGGTAAAAGGTATAGAATTTAAAGTAATTAAAACGGAACTAATGTATT
TTATACGGACGAAGGTACTAAGGACGGAAACTTTCTAACTTAGGGATATTATACTATAAT
TAATAAAATTCATGTAATTCCT-AAGGGTCTAATTAAACTATAAATTTAATTATAGGGCT
TATACAGAAGTAGTAAAAT-AAAAAATAATAATTCAAATAAATACACTTACGAAATTAGT
A-----------------------------------------------------------
------------------------------------------------------------
------------------------------------------------------------
------------------------------------------------------------
------------------------------------------------------------
------------------------------------------------------------
------------------------------------------------------------
------------------------------------------------------------
------------------------------------------------------------
------------------------------------------------------------
------------------------------------------------------------
------------------------------------------------------------
------------------------------------------------------------
------------------------------------------------------------
------------------------------------------------------------
------------------------------------------------------------
------------------------------------------------------------
------------------------------------------------------------
------------------------------------------------------------
------------------------------------------------------------
------------------------------------------------------------
------------------------------------------------------------
------------------------------------------------------------
------------------------------------------------------------
------------------------------------------------------------
------------------------------------------------------------
------------------------------------------------------------
------------------------------------------------------------
------------------------------------------------------------
------------------------------------------------------------
------------------------------------------------------------
------------------------------------------------------------
------------------------------------------------------------
------------------------------------------------------------
------------------------------------------------------------
------------------------------------------------------------
------------------------------------------------------------
------------------------------------------------------------
------------------------------------------------------------
------------------------------------------------------------
------------------------------------------------------------
------------------------------------------------------------
------------------------------------------------------------
------------------------------------------------------------
------------------------------------------------------------
------------------------------------------------------------
------------------------------------------------------------
------------------------------------------------------------
------------------------------------------------------------
------------------------------------------------------------
----------------------------------
>TAD1_NC_1693_3639_NC7.240_52_1/1-1945 
------------------------------------------------------------
------------------------------------------------------------
------------------------------------------------------------
------------------------------------------------------------
------------------------------------------------------------
------------------------------------------------------------
------------------------------------------------------------
------------------------------------------------------------
------------------------------------------------------------
------------------------------------------------------------
------------------------------------------------------------
------------------------------------------------------------
------------------------------------------------------------
------------------------------------------------------------
------------------------------------------------------------
------------------------------------------------------------
------------------------------------------------------------
------------------------------------------------------------
------------------------------------------------------------
------------------------------------------------------------
------------------------------------------------------------
------------------------------------------------------------
------------------------------------------------------------
------------------------------------------------------------
------------------------------------------------------------
------------------------------------------------------------
------------------------------------------------------------
------------------------------------------------------------
------------------------------------------------------------
--------------TTAGAGGAAGTTGGTTGTATAGTAGTAATAGCGCTTATATAATTAT
AGCCCCCCCT-AGGGAAATAATACCCTTATCTTCTATTAAGGGATTAGAAGGAACCTTAT
CCTAAAATAATTAATAATCCAATTCAAAATATTCTATTAGAACGTAGGGAAATTGTATAA
GAAGAAAAAA-CTTCTATTCGAATAAAAAGAAACTTATAATATTATAGCAATCTAGGAGT
TAAGTAAAAATCTAAATAAGAATATTTATTATCCTAAAAGCAGAAGGTATTTCGGGGTTA
ATTATTCGGAGAAGGGAA-AAGTAATAATATATATAAATAAAAAATAGAATTCAAAAGAC
TTAGACTTCTAAATTGGAAAGGATTAAACTATAATTATATTTAAAAATTTAAGGGATCTA
ACAACCATCTATTCTATCTACTCTCCTATCCTTACAAAAGGAATACTAAAATATTAATAG
GGGTTACTATTCTTTAAATTTATTAAGGTAGGACTTCTAATAGGAAACCTAATTACTATT
GGGGACTTTAACTTCTATTATCTCAATTAAGATATAAAGAATAAAATTAGCTTAAAGGCT
GCTCGCCTCCTTATATAGGTATAATGCTAGAAATTTAATTCATTTACCCTCCGTA--GTA
AACCAACTAAATTTAGGAATATAATATAAAGAGAGAAGGATAGAACGATTAATTATATAT
A---ATCATCACCCGGAATTTAAGCTGAATATTAGGGAGCGTAACAATACGAATAAACCA
ATTCGGACTACTACCCTCAAAAGATTTAGGTTTAAGGAGGAA-AAAAAATA-AAAAAGTT
AAAAAAGAAGGAAGATATAATTAGAATCTTATAAATATAAAGAAAGT-AAAGGAAGTATT
AGAAAAATAAATATTAATTCTAAAAAGGATTAATATAATAGAGGACTTTAAATTTACTTT
TTATAAACTTAATAGAGAATTTACAAATATTGTAAAGGAATTTGTCCTATATTAAAAGAA
AAGTCGAAGGAGGAGAATAAATTAATAAATGTTAGGATATAAAATAATTATAAAAGGAAT
GTAAAGGATATATTAAGAATAGTTTAAGTACTGGACAATATCGAAATAAAAAGAATTTAT
TGAAGCTATAATAAAAAAGAAGAGGATTATTACGAAGGCCTAATAGGCTATATAATATAA
TAGTATCGCCGAAGCCTCGAAAAACCTAAATCAATTTTAACTACTAAAATAATAAGTGTA
AACCTTAAGCTACTAATTAATAAATTTCCTTAAATTACTAGCCTTNTTAANCTTATAAAA
AAATAATAGAGATTGGAGACTATAATAATAAGGNCGAAATTTTTACTAACTGC--CTTTT
CCCAAAGGTAAAAGTCCTAACGGATTACTTACTAAATTAAACCGAATTATTAAAGGGTAT
TAATTTAATAATTATTAATAAATTAATTAACGAAGAAAATATTTAAAACGTA--CTTTGC
CGAATAGTATTTAATAAAACCCCCGGAATCGACTAATATTTAAATAGATTTTTAAAATTA
TATAAACAACTATTCTAATAAACTATAATATATTTAATATCCGCTAACTTCCAATTTAGC
CACTTCCTACAATAATTTAAAAATATCAAGGTAATTATCCTTAAAAAGCCCA-AAAAAGC
GCTACTTAATAAAAGTTAATAAATATATAGAAATTAATATTACTATTCAATAATATAGGA
AAAATCCTCGAAGTACTTATAGCTAAAAGATTTATATAGGTAGCCGAAGAATTCAACCTC
CTACTAAAGGGCTAAATAAGTAATTAGGTAAACTATTC-GATAGAATTTACAATCTAGGT
AATTATTAATATTATATATATAGCTTAAAAACTTAGGGCTGTAATATCCTTTATACTCCT
AAATTT-AATAGGAGCGTTCAATAAAATTAAATATAAATAGCTTCTATATACCCTAT---
------------------------------------------------------------
------------------------------------------------------------
------------------------------------------------------------
------------------------------------------------------------
------------------------------------------------------------
------------------------------------------------------------
------------------------------------------------------------
------------------------------------------------------------
------------------------------------------------------------
------------------------------------------------------------
------------------------------------------------------------
------------------------------------------------------------
------------------------------------------------------------
------------------------------------------------------------
------------------------------------------------------------
------------------------------------------------------------
------------------------------------------------------------
------------------------------------------------------------
------------------------------------------------------------
------------------------------------------------------------
------------------------------------------------------------
------------------------------------------------------------
------------------------------------------------------------
------------------------------------------------------------
------------------------------------------------------------
------------------------------------------------------------
------------------------------------------------------------
------------------------------------------------------------
------------------------------------------------------------
------------------------------------------------------------
------------------------------------------------------------
------------------------------------------------------------
------------------------------------------------------------
------------------------------------------------------------
------------------------------------------------------------
------------------------------------------------------------
------------------------------------------------------------
------------------------------------------------------------
------------------------------------------------------------
------------------------------------------------------------
------------------------------------------------------------
------------------------------------------------------------
------------------------------------------------------------
------------------------------------------------------------
------------------------------------------------------------
------------------------------------------------------------
------------------------------------------------------------
------------------------------------------------------------
------------------------------------------------------------
------------------------------------------------------------
------------------------------------------------------------
------------------------------------------------------------
------------------------------------------------------------
------------------------------------------------------------
------------------------------------------------------------
------------------------------------------------------------
------------------------------------------------------------
------------------------------------------------------------
------------------------------------------------------------
----------------------------------
>TAD1_NC_52_6962_NC7.60_5823_12/1-6917 
------------------------------------------------------------
----------AAAAATTGCTTTAAAACCGGAAACGCCAATTTCTAGTCGAGGAGTGCTCC
AAAACGAAAACTAATAATAGCAATCGACTTAGGAGGGTTATTTACATCCCTCACAATATC
CTACGACGAGCGTAGCAATAACGTTATATTATTATTACCGATA----GCTATCGATAGTA
GTATTCGTAGATTCGAAAACAGCATCTACAACCCACTTATAGAAATCTCAACATATAACA
ATCCCGAAGCCGCACTCACTATAAAAACCTCAAATAAAATAGAAGAAGATAATAAAATAT
TAAA-GAAATTTATTGTTAGAGCGAACAAATCTATAAACTATAATACCGTTTCAACTAAA
GACCGTCGTTAGGCTCAAAAGCTACTTCTCGAATTCGCGAAGGTACGCATTAAAAAAAGT
AGGTCTACGTAATCTAAGGCTAATAAAATTGGAACCAACTAA-TTTATTACTAGGAAAGA
TTTTAATAATTTAAAGAAAGATATTTTAAAAGAAATTAAAAAAGGCGCTTAAGAAGCGTT
A--AAGTATTAGGCTAATATTATAATAAAAATTAACCTAAATAAAATCGGTATTACCTT-
CTAATAACTACCTACTATTATTAAGAAATTTATTCCTTCTAACTTCAAATAGTAACTTAC
TATTAAAAGAATAATAATTACTACTAAATTCGTAAACTATTCGAACGAAAATATAAAAAT
AACCCTAATTACTTACTTAAGTAAGAAGAAACCTAACTTAATAGTTTATATAATTATTAG
GATATTAATAACTAGAAATTATATAATTATATTTAATAAATTTATATATACTTAATATTA
GTAAAACTAA------------------------GCGTAG--GTTAAAGAAATTTTTAAT
TCCAATACTTTTATTACTATAAATACCGTAAATATACTAATTCAAAGCGTACCTTAGGAT
AGTATTAATAATTATACTATAGCGGAAGTTATTTCAAATATAGTAAAGGAGAGGAACCCG
GAGGTATCTATTATTAGAATTCAATTATAAAAAAGAAGAGACAGAGAGAATAAAAGCCTA
CTCCTTATAGAAGTTACTACTATATTAGCAATATACTTCCTCTAAAATAACCTCTTTC-T
TTAGGACGGCGGTATATACCTATACGAACCGTTCTAAACTTCGAATAATATTTAATAATA
CTTTAAATATTAAGGAATTAAATATATAGTAAAATTCTATTATTAAAATAATATTTACAC
CTACTATAGCGAGGCTAAATATAAAGGAGACTACTTCGGTAAAGTAAATTATCTATCTAA
TAATAATAAATTATTCGTTTATTATAAACTATATAGGAAGAAGGGGTATTATACGTATAA
TTATAAGGAGTACCCTATTCTCCGGAAGGCGATTATAAAGGTATTTATTATATATACTAA
AAAGCCGCAAACGTTCGCCCCCCGTAGAAA-TTTAGTTAGAAAAATATTGGAATTAATAA
TAGAAATTATAAATAAAGGTATCCTTCTAAACGCTCCCCC-CAACTCCCGTACTATTACT
ACCCTAGAAAAA-TATATAGGAGGAGGCGTAAAGAGGGGACGGCC-GAAAAAATTAATCG
GTTCGTCCAACCGGCTAAAGTTTATAATTCTATAAAGTCCAATAAATAAATATTATATAT
AT--TTATAAAGTATAAGGGGAAGTTAGTCGTACGGCGGTAATAGCGCCCGTATAATTAT
AACCCCCCCT-AAAGAAGCAATACCCTTATCCTCCGCCGAGGGATTAGAAGGAACCCTAT
CCTAGGGTAATTAATAATTTAATTAAAAATATTTTATTAGAATATAGGGAAGTCGTATAA
AAGGGGAAAA-CTTCTATTCGAATAAGAGGAGACTTATAATATTGTAGCGATCTAGGAGC
CGGGTAAAAATTTAAATAAAAATATTTATCGTCCTAAAGGCAAAAGGTATTTTAGAGTTA
ATTATTCGGAAAAAAGAA-GGGCAATAATATATATAAATAAGAAATAGAATTTAAAGGAC
TTAAACTTCTAAATTAAAAAGGATTGGACTACAATTATATTTAAAAATTTAAGGGATTTA
ACAATTATCTATTCTATTTACTCTCCTATCCTTATATAAAGAACGCCGGAATATTAATAG
GGGTTACTACTCTTCGAATTTATTGAGGCCGGACCTCCGGCGGGAAACTTAGTTACTATT
AGGGACTTCAATTTTTATTATCCTAATTGGAATCTAAAGAATAGGACTAATTTAGGGGCT
ACTCGCCTCCTTATATAGGTATAACGTTAGAAATTCAATCTATTTACCTCCCGTA--GTA
AATTAATTAAATTTAGGAATATAATATAAGGAAAGAAGGATAGAATAATCGACTATATAT
A---ATTATTACCCGGAATTGAAGCCGAATACTAAGGAGTATAATGGTATAAATAAACCA
ATTCGGACTACTACCTTTAAGAAATTTAAATCTAAATAGGAAGAAAAAATA-AAAAAGTT
GAAGAAGAAGGAGGATATAATTAGAATTTTATAAATATAGAGAAGGT-AAAGGAGGCGTC
GGAAAAATAAATATTAGTTTTAAAAAGGATTAATATAATAGAGGACTTTAAGCTCGCTTT
TTATAAACTTAATAGAAAATTTATAAATATTATAGAAGAATTCGTCCCGTACTAGAAGAA
AGGTTGAAGGAAGAGAGCGAACTAGTAAACGTTAGGATATAAGACAGTTATAAAAGAAGT
GCGGAGGATATATTAGGAGTAATTTAGGTACCGAATAATATTAAATTAAAAGGAATTTAT
TAAAGCTACAATAAAAAAGAAGAGGATTATTATAAAGGCTTAATAAACTATATAATATAA
TAGCATCGCTAAAGCTTCGAAGAACCTAAATTGATTTTAATTATTTAAATAATAGGCCCG
AACCCGAAGCTACTAATTAATAAATCCGCCTAAACTACTAGCCCTTT-AAATTTATAAAA
GGGTAATAGAAATCGGAAATTATAATAGTAAGGCCGAAATCCTTACCGACCGC--TTTTT
CCCGAAGGTAAAAATCCTAACGGATTACTTACCGGATTAAATTAAACTACTAAAGGGTAT
TAATTTAATAATTATTAGTAACCTAATTAATAAAGAGGACGTTTAGGATATA--TTCTCC
CGAATAGCGTTTAATAAGGCCCCTAAGGTCGATTAATACTTAAATAGATTTTTAAAGCTA
TATAGGCAACCGTTCTAATAGGCTATAATATACTTAGCATCCGCTAGCCTCCAACTTAGC
TACTTCCTATAGCGGTTTAAGGATATAAAAATCATTATTCTTAAGAAGTTTAAAAAGAGT
ACCGCTTAATAAAAATTAGCAAGCGTATAAAGACTAATATCGCTACTTAGTAATATAAGA
AAAATCTTCGAAATATTTATAATTAAAAGATTTATACAAGTAATTAAAGAGTTTAACCTT
CTACCGGAGGGCTAAATAAGCAACTAAATAAACCGTTC-AATAGAGTTTGTAATCCGGGT
AATTACTAATATAGTATATATAGCCTAGAAATTTAATACCGTAATATCCCTTATACTCCT
TAATTT-AAAAGGAGCATTCGATAGAGTTAATTATAAGTAGCTTCTATATACCCTATAGG
AAATATAGCTCCTAATATAAATTATTAGGTAGGTAGCGAATTTCGTTACTAGGAAGAGAG
GTTCCCTCTTCTTCGATAATAAAACGTTCCGTCCTTATATAATTACCGCCGGTATACCGT
AAGGCTCCCCCCTCTCTCTTATTTTATTTATTCTCTTTATTACTTTATTATATTAGAAAT
TAATAATAATTCTAAATATAATTACAATTAGTTTTATAAATAATATTAATAT--TA-TAA
TAATAGCCTATACTATTAAAGAAAATTACTAAATATTATAAATAATGTAGGAAGTATATT
CGGAATAGGTAGGGGTAAAAGGTATAGAATTCGAAGCGATTAAAATAGAGCTAATACATT
TTATATAGACGAGGGTACTAAGGATGGAAACTCTCTAATTCGGGGATATTGTATTTTAAT
TAACGGAATTAATATAATTCCT-AGAAGTATAATTAGATTATAAGTTTAATTATAAAATT
TATACGGAAGTAGTAAAAT-AAAAAATAATAATTTAAATAAATATATTTATAAAATTAGT
AGCGAAAATATAAAGTTACTCCTTTATTCGGATAAGGGAAATATATATTAAATATATTCG
TAATATTATTATATATAGAGTTTTAATA-TTTTATTAACTAACTAAAATTAATAGGAAAT
TATAAAAAATTATAATTAGGTTAGCGAAATACTAAACTAAATACTTAAAAGTTATTATTA
GGGTATATAAAGTTATATTAATAAAAAATTTAAAGATAGAAATATTCTATCCGCCACTCA
ACTTCTATTTTAATAAA-AGGGTCCGAACCTTCGAAAAAAGGCTCGCCTAGACGGATTAA
ACCCGGTTCGTACGG------------------------GGGATAGTAGCCTAGGTTTTT
AATTATATTTAAATATAATAATTAAAAGGTTGGCTACCTGCCGATAAATTAGAAAGTAGT
GTAATTAAGGTAAGATAAGCCGAAGAATAGGCGTTAACGGAGAAACTACTAATAATAGTA
GCCGGTCCCC---------CCCC--------GGATTTAGGGACCCTACTACTACTATTAT
AAATCCTAAAACTAATAACCGCCGACCGGG-AGGAATAATTAGAAGATATAACGAATTAA
AAATAGGTATTGTATTATAATTACTACCTAACGGCGGCAGTAGCGAAATTAGGGCGACGG
TACGAATTTACTATTACCAACCTTACTTTTAAATTTAATAAAGAAGCTATCTAGTAATAT
ATAGTTAATATAAAAAAAAAGAAAGGAAGACGCTAAAAACTAAGAGA-AGATAAAGAAGA
ATTATACCTACTAATTAAAGCGAAGAATTCCCTCCTTATCTAAATTAAGACGGAGGTTAT
TAGCTTCTAGGCCTTCCTCTATAGAAAAAAAGTACCGGACGTCCTAATTCTTATTTATAC
CTACGGATTCGAAAAGGAAA-CCTTCGCTTATATTATTTTAAATTACTTTAATATAAATA
TTAACTTCTAGGACAACCCGGAAGCCTAGCTATTAATAAAAGAGGAATTTTGGGAGTTTC
TAAACAACGGAATTAAAACTAAAAGAATTTTATTATAAATATTAAAGTTAAGGAAATTAA
AAGAATATTAATTAGTAATTAAATT-AAAAGAGGAGTAGCGTAAGGAAATTGTAAAGTAT
TCTTAA-----------GAATATTAATAATATTAAAATAGAA-GGATAGGAGTAGGGACG
AAATAATTATACTAATTATAGGAACTATTTAAATTATAATTATAGTAAGAACCGAAAAA-
TACTATCTAGCGAACGTTTAATTACACTTAAGAAATTATTCGAATAATTCTATTATATAA
ACTTAATTTATAATAACCTTATA----ATACTATTAAATTTAATTATTATTTATAAGAGG
GCGGTTAAGAGTATTAATAATTATAGGGCT----ATTAGGAATAGAATTACTATTATTAA
AACCGGAGATTATATAAATA--GG----AGTAGCGAAACTATTACCGCCGGATACAATAT
ATATAAGAATAATAGTATTACTATTAAAATTAAATATAATCCGAATTGGGTTTATAGTAC
TACCGCCGGAAAAA--GAAGGGATACGACTATAACGAACATCTCTTACAATTAATTTATA
ATAACCCTTCCGCTAAAAATTAATAATATTATAATTAATGATATAAGGAAGATACTTATA
GTTAATAGATAGTTTATTATACTCTAAACGAATATATATATA------ATAGGTAAAATT
GTTAGTAATACGAACGAAAGCATCTAAATTAAATTCGAACCTATT-CTAACTACCTAATA
CTATAGTAATAGCTACCGCCTAAATAGTATTACAAGCGTTAT-ATAAACCTACAAGAACA
TCCAATATATATATTTTGTAAATATAAGAGCAGGTAGTATTCTAAATACCGCTGGTTAGA
---ATAGAAGTTAAATAATAATAA-----------AGGAAAGGAAATATAGAGAATAAGA
AATTTATTAATTACTGAAATAAAATA-AATTTTCTTAGTAATAACCTTACGGAAAGTATT
AGGAGAGTTAAATTTATCGCT---GCGTAAAATAAAGGCGAAATTTAAAATATAGTAAAA
GTAAGGAATTTTACGAATAATACTAATTAAATTAGTATAAGAGCCGAAGAGAACGAAGAA
G---GAAGCTATACTAGTTCAAAGGAGGATAACTACTAAAAAAGTTGTAAAGGGTATAAA
TAAAGAACGTAAGCTCTAGAGGTACGACTATAAGGA-ATATAGGGCCTAGGGACGTACTA
AGGGAGGGACCCTTTATATTGGAGGTTAAATTAATCGAATTAGAGTAATAACGGCCGGAG
GAAACTATTTTATTAGA-AGGTATAATAAGGAGGAAGGAGAA---GAAGGATTAGGAA-G
GGGCGCTGCGTAGGGGATTATATAAATAAAAGAAGGGGG-TCTTTATACTATTACAAATA
AATATAAATCTATAGAATA-----ATAGAATAAATAATAGGGA---AGAGGTATTTATAA
ATAGGGTAAGGAAATAGAAAAGTAGAGTAAT---AAATAGGGAAATAAGATAGGG-----
--------AAGTAGGAAGAAGGCGGAGGAAAGAGCAATAAAGAATAAAATAAAAAG----
--GTAGTAAAGGAAGCGGTACGCTTAGTCTA-ATCCTATTCCTATTATCCTT---ATTAT
T--CTAGTAT-TAGGATAACGTAGCGGTGGAAGAGACGAAATTA-GTTCGTTGTGGCGGT
GGGTAAGAACCGTCATAGCT---------ATAAACGA-AGTAGGAGCGGTGTAGA-GAAC
TATAACTAAAATAGA---GCTAGGGG-TTTTTATCCGACGGTGCTT-AACACTATACGGT
TTTCTCCTCTAGA-GAAC-TGGAGAAGGACCCCATACCAAT-AAGGCGCTATAGTT--AT
AACA--TAGGGAATAAGACTATTA------------------------------------
----------------------------------
>TAD1_NC_2451_5677_NC7.61_15478/1-3225 
------------------------------------------------------------
------------------------------------------------------------
------------------------------------------------------------
------------------------------------------------------------
------------------------------------------------------------
------------------------------------------------------------
------------------------------------------------------------
------------------------------------------------------------
------------------------------------------------------------
------------------------------------------------------------
------------------------------------------------------------
------------------------------------------------------------
------------------------------------------------------------
------------------------------------------------------------
------------------------------------------------------------
------------------------------------------------------------
------------------------------------------------------------
------------------------------------------------------------
------------------------------------------------------------
------------------------------------------------------------
------------------------------------------------------------
------------------------------------------------------------
------------------------------------------------------------
------------------------------------------------------------
------------------------------------------------------------
------------------------------------------------------------
------------------------------------------------------------
------------------------------------------------------------
------------------------------------------------------------
------------------------------------------------------------
------------------------------------------------------------
------------------------------------------------------------
------------------------------------------------------------
------------------------------------------------------------
------------------------------------------------------------
------------------------------------------------------------
------------------------------------------------------------
------------------------------------------------------------
------------------------------------------------------------
------------------------------------------------------------
------------------------------------------------------------
------------------------------------------------------------
GCTCGGACCACTGCCCTCAGGAAATGTAGGTCCAAGCAGGAAGAAAAAATA-AAAGAGCT
AAAGAAGAAGGAGGATATAGTTGGAGTCTCATAGACACGGAGAAGGT-GAAGGAGGCGTC
GGAGAAACGGATATCAATCCTAGAAAGGATCGATATAGTAGAGGACCTTAAGCTCGCCTT
TCGTAGGTTCGACGGAGAATTTATAAGTATTGTAGAGGAATTCGTCCCGTATTAGAAGAA
AGGTCGAAGGAGGAGAGCGAACTAATAGACGTTAGAATATAAGACGGTTATGAAAGAAGC
GTGGAGGATATACTAAGAATAGTTTAAGTACTAAATAATATTAAATTAAAGGTAGTTTAT
TAAAACTATAATAAAAAAGAAGAAGATTATTACGAAGGCTTAGTAAGCTATATAGTACAA
TAGTATTATTAAAGCCTCGAAGAATCTAAATTGACTTTAATTATTAGAATAATAGGCCCG
GACCCGAAGCTATTAATTAATAGATCCGTTTAAATTATTAGCCCTTT-AAATTTACAAAG
GGGCAATAGAAATTAGAAATTATAGTAGTAAGGCCGAAATCCTTGCCGACTAT--TTTTT
CCCGAAGGTAGAGGTTTTAACGGATTATTTACTAAATTGGACTAAACTATTAAAGGGCAC
TAACCCGATAATTATTAACGAATTAATTAATAAGGAGGACGTT-AGGACGTG--TTCTTC
CGGATAGTGTTTAATAAGGTCCCTAGGGTTGATTAGTATTTAAATAGATTTTTGAAGTTA
TATAGGTAGCCGTTCCAGTAGGCTATAGTATATTTAGTATCCGCTAGCCTCCGATTTAGC
TATTTCTTATAGTAGTTTAAAGATACGAAGGTAATTATCTTTAAGAAATTTAGAAAGAGC
GCCGCCTAATAAAAGTTAATAAATATATAAAAATTAATATTACTATTTAATAACGTAGGA
AAAATCTTTAAAGTACTTATAATTAAAAGATTTATATAAGTAGCTAAAGAGTTTAACCTC
CTACTAGAGGGCTAAATAAGTAATTAGGTAAGCTATTT-AATAGAATTTATAATTTGGGT
AGTTATTAATATAGTATATATAATTTAGAAATTCGGAGTTATAATATCCCTTATACTCTT
AAATTT-AAAAGGAGTATTTAATAGAGTTAATTATAGGTAGTTTTTATATACCTTATAGG
AAATATAGCTCCTAATATAAATTATTAAGTAGGTAGCGAATTTTATTGCCGGTAGGAAAA
GTTCCCTCTTCTTTAATAATAAAACGTTCCGCCCCTATATAATTACTATTAATACATTAC
AAAACTCCCCCCTTTCCTTTATTTTATTCATTCTTTTCATTACTTTATTATACCGAAAGC
TAATAATAATCCTAAATATAATTATAATCGTTTTCGTAAATAATACTAATAT--TA-TAG
TAATAGTCCGTATTATTAAAGAGAACTATTAAATACTATAAATAATATAAGAAATATATT
CGGAATAGGTAGGGGCGAGAAGTATAGAATTCGAAGTAATTAAAATAGATTTAATATATT
TTATACGGACGAAGGTATTAAGGACGGAAACTTTCTAATTCGGAGATATTATATTTCAAC
CGACGGAATTAATATAATTCCT-AAGGGTTTAGCTAGACTGTAAGTTTAATTATAGGATT
TATACGGAAGTAATAAAAT-AAAAAATAACGATTTAAACGAATATATTAATAAAATTAGT
AGTAAAAATTTAAGGTTGTTCCTTTATTTAAATAAAGGAAATATATATTAAATATACTTG
TAATGCTATTGTATATAGAGCCTTAATA-TTCTACTAATTAATTAAAATCTATAGGAAAT
TAAAAAAAATTATAATTAGGTTAGCAAAATATTAGATTAAATATTTAAAAATTATTATTA
GGGCGTATGAAATTATATTAGTAAGAAATTTAGAAATAGAAATATTTCATCTACTATTTA
ATTTTTACTTTAGTAAA-AGGGTTTGGGCTTTTAGAAAAAGGTTCGTTCGAATAGATTAA
GTTCGGTTCGTTCGG------------------------AGGATAGTAATTTAAATATTT
AATTATATTTAGGTATAATGGTCGAGAGGTTAGCTACCCGCTAATAAATTAGAGAGTAGT
ATAATTAAAATATAATGAATTAAAGAATAAACGCCGATAGAAAAACTATTAATAATAGTA
GTTAATCCTT---------CCTC--------GGATTCAAGGACCCTACTACTACTATTAT
AAATCCTAAAACTAATAGCCGCCGACCGAG-AGGAGTAGTTAGAAGATACAACGAATAGG
GAATAAATATTGTACTATAATTATTACCTAACAGCGGCAATAGTAAAATTAGAATAATAA
TACGAATTTACTATTACTAACTTTATTCCTAAATTTAATAGAGAGGCTATTTAATAATAT
ATAATTAGTATAAAAAAGAAGAAAGGAAAACGCCAAAAACTAAGAAA-AAACGAAGAAGA
ATTATATTTATTAATTAAAGCAAAAAACTCCCTCCTTATTTAAATTAGGATAGAAATTAT
TAGCTTTTGGGCCTTTTTCTATAGGAAGAAAGTATTGAATATTTTAATTCCTATTTATAC
TTATAGCCTCGAGAGGGAAA-CCTTCGCCTATATTATCTTAAATTACCTTGATATAGATA
TTATTTTTCAGGATAATTTAGAAGCTTAGCTACTAACGAAGGAGGAATTTTAAAAATTTT
TAAACAATAGAATTAAAATTAAAAGGATTCTATTATAGGCGTCAAAGTTAGGGAAATTAA
GAGAATATTATTTAGTAATTAAATT-AGAGGAGGAGTAGTGCGAAGAGATTGCGAGGTAT
TTTTAAGAAAAATA-TAGAATATTAATAATATTAGAATAAAA-GGATAGGAATAGGGAAG
AGATAATTGTATTAATTATAGGAACTATTTAAATTATAATTATAATAAAAATTGAAAAA-
TACTATTTAATAAGCGTTTAATTACGCTTACAAAACTATTCGAATAGTTCTATTATATAA
ATTTAATTTATAATAATTTTATA----GTACTATTAAATTTAATTATTATTCATAAGGGG
GCGGCTAGGAATATTGATAATTATAGGGCT----ATTAGGAACGGAATTACTATTATTAA
AACTGGAGATTATATAAATA--AA----AGTAGTAAAACTATTATTGCCGGATACAATAT
ATATAAGAATAATAGTACTACTATTAGAATTAGATACAATCCGAACTAGGTTTATTGAAA
CGCC--------------------------------------------------------
------------------------------------------------------------
------------------------------------------------------------
------------------------------------------------------------
------------------------------------------------------------
------------------------------------------------------------
------------------------------------------------------------
------------------------------------------------------------
------------------------------------------------------------
------------------------------------------------------------
------------------------------------------------------------
------------------------------------------------------------
------------------------------------------------------------
------------------------------------------------------------
------------------------------------------------------------
------------------------------------------------------------
------------------------------------------------------------
------------------------------------------------------------
------------------------------------------------------------
------------------------------------------------------------
------------------------------------------------------------
------------------------------------------------------------
------------------------------------------------------------
------------------------------------------------------------
----------------------------------
>TAD1_NC_3318_3399_NC7.62_11949/1-81 
------------------------------------------------------------
------------------------------------------------------------
------------------------------------------------------------
------------------------------------------------------------
------------------------------------------------------------
------------------------------------------------------------
------------------------------------------------------------
------------------------------------------------------------
------------------------------------------------------------
------------------------------------------------------------
------------------------------------------------------------
------------------------------------------------------------
------------------------------------------------------------
------------------------------------------------------------
------------------------------------------------------------
------------------------------------------------------------
------------------------------------------------------------
------------------------------------------------------------
------------------------------------------------------------
------------------------------------------------------------
------------------------------------------------------------
------------------------------------------------------------
------------------------------------------------------------
------------------------------------------------------------
------------------------------------------------------------
------------------------------------------------------------
------------------------------------------------------------
------------------------------------------------------------
------------------------------------------------------------
------------------------------------------------------------
------------------------------------------------------------
------------------------------------------------------------
------------------------------------------------------------
------------------------------------------------------------
------------------------------------------------------------
------------------------------------------------------------
------------------------------------------------------------
------------------------------------------------------------
------------------------------------------------------------
------------------------------------------------------------
------------------------------------------------------------
------------------------------------------------------------
------------------------------------------------------------
------------------------------------------------------------
------------------------------------------------------------
------------------------------------------------------------
------------------------------------------------------------
------------------------------------------------------------
------------------------------------------------------------
------------------------------------------------------------
------------------------------------------------------------
------------------------------------------------------------
------------------------------------------------------------
------------------------------------------------------------
------------------------------------------------------------
------------------------------------------------------------
---------------------------------GTTATCCTTAAGAAACCTAGAAAGAGC
GCCGCTTAATAAAAAATAGTAAATATATAAAAACTAATAGTACTATTTAATAAC------
------------------------------------------------------------
------------------------------------------------------------
------------------------------------------------------------
------------------------------------------------------------
------------------------------------------------------------
------------------------------------------------------------
------------------------------------------------------------
------------------------------------------------------------
------------------------------------------------------------
------------------------------------------------------------
------------------------------------------------------------
------------------------------------------------------------
------------------------------------------------------------
------------------------------------------------------------
------------------------------------------------------------
------------------------------------------------------------
------------------------------------------------------------
------------------------------------------------------------
------------------------------------------------------------
------------------------------------------------------------
------------------------------------------------------------
------------------------------------------------------------
------------------------------------------------------------
------------------------------------------------------------
------------------------------------------------------------
------------------------------------------------------------
------------------------------------------------------------
------------------------------------------------------------
------------------------------------------------------------
------------------------------------------------------------
------------------------------------------------------------
------------------------------------------------------------
------------------------------------------------------------
------------------------------------------------------------
------------------------------------------------------------
------------------------------------------------------------
------------------------------------------------------------
------------------------------------------------------------
------------------------------------------------------------
------------------------------------------------------------
------------------------------------------------------------
------------------------------------------------------------
------------------------------------------------------------
------------------------------------------------------------
------------------------------------------------------------
------------------------------------------------------------
------------------------------------------------------------
------------------------------------------------------------
------------------------------------------------------------
------------------------------------------------------------
------------------------------------------------------------
------------------------------------------------------------
------------------------------------------------------------
------------------------------------------------------------
------------------------------------------------------------
------------------------------------------------------------
------------------------------------------------------------
------------------------------------------------------------
------------------------------------------------------------
------------------------------------------------------------
------------------------------------------------------------
------------------------------------------------------------
------------------------------------------------------------
----------------------------------
>TAD1_NC_2108_6489_NC7.30_29437/1-4394 
------------------------------------------------------------
------------------------------------------------------------
------------------------------------------------------------
------------------------------------------------------------
------------------------------------------------------------
------------------------------------------------------------
------------------------------------------------------------
------------------------------------------------------------
------------------------------------------------------------
------------------------------------------------------------
------------------------------------------------------------
------------------------------------------------------------
------------------------------------------------------------
------------------------------------------------------------
------------------------------------------------------------
------------------------------------------------------------
------------------------------------------------------------
------------------------------------------------------------
------------------------------------------------------------
------------------------------------------------------------
------------------------------------------------------------
------------------------------------------------------------
------------------------------------------------------------
------------------------------------------------------------
------------------------------------------------------------
------------------------------------------------------------
------------------------------------------------------------
------------------------------------------------------------
------------------------------------------------------------
------------------------------------------------------------
------------------------------------------------------------
------------------------------------------------------------
------------------------------------------------------------
------------------------------------------------------------
------------------------------------------------------------
------------------------------------------------------------
------------TCTATCCTAATCCTCATCCTTACGCAGGGAACACCGGAACATCAGTGG
GGGTCACCGCTCCTCGAATTCATCGAGGCCGGACCTCCGGCGGGAAACTTAATCGCTATC
GGGGACCTCAACCTCCACCATCCCAATTAGGACCTAAAGAACAGGACCAGCCCAGGGGCC
GCTCGCCTCCTTACATAGGCACGACGCTAGAGACTCAATCTATTTACCCCCCGTA--GTA
AACCGACTAGACTCGGGAACGCAATATAAGGAGAAAGGGATAGAATAATCGACTATATAT
A---GCTATTACTAGGGGTCGAAGCCGAGTACTAGGGAGTACAGCGGTACGAGCAAACCG
GCTCGGACCACTACCCTTAGGAAATTTAAGTCTAAGTAGGAAGAAAAAATA-AAAAAATT
AAAGAAAAAAGAGGATATAGTTAGAATCTTATAAATATAGAGAAGGT-AAAAGAAGCGTT
AGAAAAACGGATATTGGTCCTAAAGAGAATTAATATAATAGAGGACCTTAAGTACGCCTT
TTGCAAATTTAACGGAAAATTTATAAATATTGTAGAAGAATTCGTCCTGTATTAGAAGAA
AAATCGAGGAAGGAGAGCGAATTAGTAGACGTTAAAATATAAAATAATTACGAAAGAAGC
GTAGAGGATATATTAGGAGTAATTTAAGTACTAAATAGTATTAAACTAAAGGGAATTTAT
TAAAGCTATAATAAAGAAGAAAAGGATTATTATAAAAGCCTAATAAACTATGTAGCGTAA
TAATATTACTGAAGCTTTAAAGAACCTAAATTAATTCTAATTACTAAAATAATAGGCCCG
GACCCGAAGCTACCGTCCAATAAATCTACTTAAACTATTAACCCTTT-AAACCTATAAAA
GGGTAATACAAATTAGAAATTATAATAATAAGGCCGAGATCCTTATTAACCGT--TTTTT
CCTAAAGGTAGAAGTCCTAATAAATTATTTACCGAATTAAATTAAATTATTAAAGGGTAT
TAACCCGATAATTATTAGCGAACTAATTAATAAGGAGGATATTTAGGATATA--CTCTCC
CGAATAGCGCCTAATAAAGCCCCCAGGGTTAATTAATATTTAAATAGATTTTTAAAATTA
TATAGGCAATTATTCTAATAGACTATAATATACTTAATATCCGCCAACCTCTAACTTAGC
TACTTCCTACAATAATTTAAAAATATAAAAGTAATTATCCTTAAAAAGCCTAGAAAGAGT
ATTACTTAATAAAAGTTAATAAATATATAAAGACTAATATCGCTACTTAATAACGTAAGA
AAAATCTTTAAAGCATTTATAGCTAAGAGATTTACGTAAGTAGCTAAAGAATTCAACCTC
CTACTAGAGGGCTAAATAAGTAATTAAATAAATTGTTC-GATAGAATTTATGATCTAAGT
AGTTACTAATATAATATATATAATTTAGAAATTCGAAGCCGTAATATCCCTTATACTCCT
AAATTT-AAAAAGAGCGTTTAATAGAATTAATTATAAATAACTTTTATATACCCTATAGG
AAATGCAATTCTTAATATAAATTATTAAGTAAATAACGAACTTCGTTGCCGGTAAAAGAA
GTTCCCTCTTTTTCAATAATAAATCATCCCACCCCTATATAATTATTATTATTATACTAT
AAAACTCCCCCCACTCCCCTATTCTATTTATTCTCTTTATTACCCTATTATACTAAAAGC
TAATAATAATCCCGAATATAATTATAATCGGCTTTACAAATAATGTTAATAT--TA-TAA
TAATAACCTATATTATTAAAGAAAATTATTGGATATTATAAATAGTATAAGAAGTATATT
CGGAATAGGTAGGGACGAAAAGTATAGAATTTAAAGTAATTAAAATAAAATTAATATATT
TTATATAAATAAAAGCACTAAGGACGGAAATTTTCTAATTTAGGGATATTGTACTTTAAC
CGATAGAATTAATATAATTCCT-AAGGGTATAATTAAACTATAAATTCAATTATAAGGTT
TATATAAAAGTAATAAAAT-AAAAAATAATAACTTAAATGAATATACTTATAAAATTAGT
AACGAAGATATAGGGTTACTCCTTTATTCGGGTAAAGGAAATATATACTAAATATATTTG
TAATACTATTATATATAAAGCCTTAATA-TTCTACTAATTAACTAAAATTTATAGGAAAC
TATAAAAAATTGTAATTAGGCTAGTGAAATATTAAATTAAGTATTTAAAAGTTATTATTA
GGGCGTATAAAATTATACCAATAAGAAACCTAGAAATAGAAATATTCTATCCGCTACTTA
ACCTCCACTTTAATAAA-AGGGTTTAAACCTTTAAAGAAAAATTCGCCCGGACGGACTAA
ATCCGGTTCGTTTAA------------------------GGGATAGTAACCTAAGTATTT
AACTATATTTAAATATGATAATTAAAAGGTTAATTATCTGTTAATAAATTAGAATGTAAT
ATAATTAAAGTATAATAGGCCGAAGAATAAGTACCGATAGAGAAATTATTAATAATAGTA
GCCGGTCCTC---------CTCC--------GGATTTAAGGACCCTACTACTACTATTAT
AAATCTTAAAACTAATAGCCGCCGACCGAG-AGGAGTAGTTAGAAGATATGATAAATTAG
GAATAAATATTACGCTACAACTACCACCTAGTAATAGCGGTAATAAAATTAAAATAATAG
TATAAATTTATTGTTATTAACCTTACTCCTAAGTTTAATAGAGAAACTATCTAATAATAT
ATAGTCGGTATAAAGAAGAAGAAAGGAAAATACTAAAAATTAGGAGA-AAATAAAGAAAA
ACTGTACCTATTAATTAAAATAAAGAGCTCCCTCTTTATTTAAATTAAAATGGAAATTAT
CGGCCTCCGGGCCTTCTTCTATAGGAAGAAAGTATTAAACGTTTTAACCCCTATTTATAC
TTACAAACTCGAAAAAGAAA-CCTTTATTTATATTATCCTAAATTATTTTAATATAGATA
ATAACTTCTAAAATAACCTAAGAACCTAATTACTAATAAAGGAGGAATTTTAAAAGTTCT
TAAACGACGGAATTAAAGCCGAAAGAATTTTATTGTAGGTATTAAAATTAAGGAGGTTAA
AAGAATACTATTTAGTAATTGAATT-GGAGGAAGAGTAGTATAAAGAAATTGCGAAGTAT
TCCTAAGAAAAATA-TAGAATATTAATAATATTAGAATAAAA-GGATAGGAATAGGGAAA
TAATAATTATACTAATTATAAGAATTATCTAAATTGCAATTTTAATAAGAATTGAAAAA-
TACTATATAATAAATATTTAATTATATTTAAGAAATTATTTAAATAATTCTATTATACGA
ACCTAATTCGTAATAACCTTATA----GCGCTACTAAACCTAATTATCGTTTATAAGGGG
GTGGCTAAGAGTATTAATAGCTATAGGGCT----ACTAGGAATAGAATTACTACCGCTAA
AACCGGAGACTATACAAATA--AG----AATAGTAAAATTACTACTACCGGATATAATAC
GTATAGGAATAATAGTATTACTATTAAAGCCGGACGCAATCTAAATTAAATTTATAGTAC
TACTGCTAAGAAAA--GAAAGGATACGACCGTAACGAACATCTCTTATAATTAATTTATA
ATAACCCTTTCGCTAGAAATTAATAATACTATAATTAATAGTATAGAAAAAATATTTATA
GTTAATAAGTAATTTATTCTACTTTAAACGTATATATATATA------ACGAACGAAATT
ATTAATAATACGAATAAAAGTATCTAAATTATATTCGAACCTATT-TTAACTACCTAATA
CTATAGTAATAATTATCGCCTAAATAATATTATAAGCGTTGT-AAAGGCCTATAGGAATA
TTTAATATATATATTTTATAAATATAAGAATAAGTAGTATTCTAGGTACCGCCGGCTAAA
---ATGGAAGTTAAATAATAATAG-----------AGAGAAGGAAATATAAAGAATAAGA
AATTTATTAATCGTCGAAATAAAATA-AACCTTCTTAATAATAACCTTATAAAAATCGTT
AAGGGAATTAGGTTTATTACT---ATATAAGACGGAAGCGAAATTTAAAGTATAGTAAAG
GTAAGGAATCTTACGAACGATACTAATTAAATTAGTATAAGGGCTAAAGAAAACGAAGAA
G---GAAACTATACTAGTTCGAAGAAGGATAATTACTAAAGAAATTATAAAGGGTACGAA
TAAAGAATATAAATTCTAGAAGTACAACTGTAAGGG-ATATAGAACCTAAGGATGTACTA
AAGGAGGGACCCTCTATATTGAAAATTAAATCGATTGGATTAGGGTAACAATAGTTAGAG
GAAATTATTTTATTAAA-AGTTATAATAAGGAAGAAGGAGAA---GGAAGATTAAAAA-G
GAGTACTATGTAGGGGATTATATAAA----------------------------------
------------------------------------------------------------
------------------------------------------------------------
------------------------------------------------------------
------------------------------------------------------------
------------------------------------------------------------
------------------------------------------------------------
------------------------------------------------------------
------------------------------------------------------------
------------------------------------------------------------
----------------------------------
>TAD1_NC_35_6984_NC7.61_162674_/1-6963 
------------------------------------------------------ACTATA
AATATACTAAGAAAACTGCTTTGAAACCGGAAACGCCGATTTCTGGTCGAGGAGTGCTCC
AAAACGAAAACTGACAACGGCAATCGACTCAGGAGGGTCGTTTACGTCCCTCACGATGTC
CTACGACGAGCGCAGCGACAGCATTATATCGTCGTTACCAATA----GCCATCGATAGCG
GTACTCGTAGACTCGAAAACAGCGTCCACAACCCGCTCGTAAAAATCTTAGTATATAACG
ATCCTAAAGCCGCACTCACTACGAAGACCTCGGATAAAATAGAAGAAGACGACGAAATAT
TAAA-GAAATTCATTACTAGAATAAATAAATTTATAAACTATAATACTATTTCAACCGAA
AACTGTCGTTAAGCTCGAAAGCTACTTCTCGAATTCGCGAAGGCACGCATTAGAAAAAGT
AGGTCTATACAATCCGAGGCTAATAAAGCTAGAACCGACCAA-TTTATTACTAAGAAGGA
TTTCAATAACCTAAAGAAAGATATCTTAAAGGAGATTAAAAAGGGCACCTAAGAAGTACT
A--AAGTATTAGACTAATATTATAGCGAAAACCAGCCCGAATAAAATCAGTACTACCCT-
TTAATAACCACCTACCACCACTAAAAAATTTATCCCCTCCAACCTCAAATAGTAACTTAC
TATTAAAGGAATAATAATTACTACCGAATTTATAAACTATTCGAACGAAGATATAAAAAT
AACCCTAGCCACTTACTTAAGCAAGAAGAAACCTAGCCTAATAATCTACACAACTATTAA
AATACTAATAACCGGAAATTATATAATTATATTCAATAAACCTACATATACCTAATACTA
GTAAAACCAA------------------------ACGTAG--GCTAAAAAAATTTTCGGC
CTTAATACTTTTATTACTATAAGTACTATAAATATACTAATTCGGGGCGTACCCTAGAAT
AATATTAATAACTATACTATAGTAGAAATTATCTCGAACGTAGTAAAAAAGAAGAACTTA
AAGGCATCTATTATTAAAATTCGGCTATAGAAGAAAAGAAATAGAGAGAACAAAGGCCTA
CTCCTTATAGAAATTACTACTACATTAGTAGCGTACTTCCTCCAAAACAACCTCTTTC-T
CTAAAATAACGGTATATACTTATACGAACCGTTCCAAACCTCAAATAACGTCCAATAATA
CTTTAAATATTAAGGAATCGAATATACAGCAAAATTCTACTATTAAAATAATATCTACGC
CCGCTATAATAAAACTAAATATAAAAGAGACTGCTTTAATAAAGTAAATTATCCGTCCAA
TAATAATAAATTATTCGTTTATTATAAACCGTATAGGAAAAAGGGGTATTATATATATAA
TTATAAAGAGTACCCTATTCTCCGAAAAGTAATTACAAAAACGTCTATCGCGCACACCAA
AAGGCCGCGAACATTTGCCCCCCGTAAGAA-CTTAACCGGAAAGGTATTAGAATTAACAA
TAGAAATTATAAACAAAAGCGTCCTACTAAATACTCCCCT-TAGTTCCTATACTATTATT
ACCCTAAAGAGA-TACATTAGAAGAGGCATAAAGAGGGGACGGCC-AAAAAAATTAATCG
GCCTATCCAACCAACCGAAGCCTATAATCCTACAAAGTCTAATAAATAAATACTATATAT
AT--TTACAAAATATAAAAAGAAGTCGGCCGTATAATAGCAATAGCGCCTACACAACTAC
AACCCCCCCT-AAAAAAACAATACCCTTATCCTCCGCTGAAGGATTAAAAAGAACCCCAT
TCTAAAATAACTAATAATCCAATTAAAAATATTCTATTAAAATATAAGGAAGTTATATAA
GAAGGGAAAA-CTTCTATTCGAATAAAAGGAAACCTATAATATTATAGCGATCTAAAAGC
CGGGCAGAAATTTAAATAGGGATATTTATCGTCCTAAAGGCGGAAGGTATTTCGGAGTTA
ATTATTCGGAGAAAGGAA-GGGTAGTAATATATATAAATAAAAAATAGAATTTAAAGGAC
TTAAACTTCCAAACTAGAAAAAATTAAACCGCAATTATATTTAAAAATTTAAGAGATTTA
ACAATTGTTTATTCTATTTACTCTCCTATCCTTACGCAAGGAACGCCAAAATATTAATAA
GGGTTACTACTCTTCAAATTTATTAAAGTTAAACTTCTAATAGGAAACTTAATTACTATC
AAGGACCTCAACCTCTACTATCCCAATTAGAATCTAAAGAATAGGACTAGCTTAGGGACT
ACTCGCCTCCTTATATAAGTACAATACTAGAAACTCAATCTACTTACCCCCCGTA--ATA
AACTAATTAAATTCAAGAACGCAATATAAAGAAAGAAAAATAAGATAATCGACTATATAT
A---ACTATCACCTAAGGTCGAAACCAAATACTAAGGAGTATAATAGTACGAATAAACTA
ACTCGGACCACTACTTTCAAAAAATCTAAATCTAAATAAAAAAAAAAAATA-AAAAAGTT
AAAAAAGAAGGAAAATATAGTTAGAATTTTATAAATACAAAGAAGGT-AAAAGAAGCATC
GGAAAAACAGATATCAATCCTAAAAAGGATTAATATAGTAAAAGACCTTAAACTCGCCTT
TTATAAATTCGATAAAAAACTTACAAGTATTGTAAAAGAATTCGTCCCGTACCGGAAAAA
AGGTCAAAGGAAGAAAGTAAACTAATAAATATTAAAATATAAAACAGCTATAAAAGAAAT
ATAAAAAATATATTAAGAATAATTCAAGTACTGAACAATATTGAATTAAAAGGAATTTAT
TAAAACTATAATAAAAAAAAAGAAGATTATTATAAAGGCCTAATAAACTATATAGCGTAA
TAACGTCGCCGAAGCTTCGAAAAACCCAAATCGATTTTAACTACTAAAACGATAAGCCCG
GACCCAAAGCTACCAATTAATAAATCCACCTAAACTACTAACCCTTC-AAACCTATAAAA
GGGCAGCAAAAATTAGAAACTACAACGGTAAGGCCAAAATCCTTACTAACCAC--TTTTT
CCCGAAAGTAAAAGTCCCAACGGATCACCTACTGGACTAAACTAAACCACTAAAGGGTAT
TAACCTAATAATTATTAATAACCTAATTAACAAAAAGGACATCCAAAACGTA--TTCTCC
TAAATAGTACTTAATAAAACCCCTAAAGTCGATTAATATTCAAATAAATTTCTAAAACTA
TATAAACAACCGTTCTAACAAACCATAATATACTTAATATCCGCCAACTTCCAACTCAAT
TACTTCCTATAGCAATTTAAGGATATAAAAATCATTATTCTTAAAAAGCCTAAAAAGAGT
ACTACTTAATAAAAGTTAGTAAGCGTATAAAAATTAATATTACTACTTAATAATATAAAA
AAAATCCTCGAAGCACTCATAATTAAGAAATTTACGTAAATAACCAAAGAATTCAACCTC
CTACCGGAGGGCTAAATAAATAACTAAGCAAACCGTTC-AATAAAATTTATAATCCGGGT
AATTACCAATACAGTACATACAACCTAAAAATTTAAAACCGTAATATCCCTTATACTCCT
TAATTT-AAAAGGAACGTTCAATAAAATTAACTATAAGTAACTTCTATATACTCTATAAA
AAATATAACTCCTAATATAAATTATTAAATAAATAGCGAACTTTATTACCAATAGGAGGG
GTTCCCTCTTCTTTAATAACGAAATATCCCACCCTTACACAATTACTACTAATATACTAC
AAAACTCCCCCCTCTCCCTTATTCTATTTATTCTCTTTATTACCCTATTATACCGGAAGT
TAACAATAATCCTAAATATAATTACAATCGGCTTCGCAAATAATATTAATAT--TA-TAG
TAATAACCCGTACTACTAAAGAGAACTACCGAATACTATAAGCAATATAAGAAATATATT
TAGAATAAATAAGAGTAAAAAGTATAAAATTCAAAGCAATTAAAACGGAATTAATATATT
TTATACGGACGAAGGTACTAAGGATAGAAATTTTCTAATTTAGAAACATTGTACTTTAAC
TAACAGAATCGATACAATTCCT-AAAAGTATAACTAAATTATAAATTCAATTATAGGGCT
TACACGGAAGTAATAAAAA-AAAAAATAACAATTCAAATAAATATACTTACAAAATTAGT
AATAAAAATATAAAGTTACTCCTTTATTTAAATAAGGGAAATATATACTAAATATATTTG
TAGCGCTATTATATATAGAGCTTTAATA-TTCTACTAACTAACCGAAATTAATAAGAAAC
TACAAGGGATTATAATTAAGCTAGCGAAATACCAAACCAAATACTTAAAAATTATTACTA
AGGCGTATAAAACTATACTAATAAAAAACCTAAAAACAAAAATATTCTATCTACCGCTCA
ACCTCTACCTTAATAAA-AAAGTCCGAACCTTCGAAGAAAAACTCGCCCAAACAGACCAA
ACCCAATTCGTACAG------------------------GGAATAGTAACCTAAATTTCT
AATTATATTTAGGTATAATAATTAAAAAGTTAGCTACCTACCGACAAATTAAAAAGTAGC
GCAACCAAAACATAATAAACCGAAGAATAAACGCCAATAAAGAAACTATTAGTAATAATA
ACCAATCCCC---------CTCC--------AAATTCAAAGACCCTACTACTACTATCGT
AAATCCCAAAACCAACAACCGCCAACTAGG-AAGAATAATTAAAAAATATAATAAATTAA
AAATAAGTATCGTATTATAACCACTACCTAGTAATAGCAATAGTAAAATCAAAACAATAA
TATAAATTTACTATTGCTAACCTCACCCCTAAATTTAATAAAAAAATTATTTAATAATAT
ATAATTAATATAAAAAAGAAGAAGGGAAAACGTTGAAAATTAAAAGA-AAATAAAAAAGA
ACTATACCTACTAATTAAAGTAAAAAACTCCCTCCTTATCTAAATTAAAACGGAAATTAT
TAACCTCTAAACCTTCCTCTATAAAAAGAAAATACTAAATATCCTAACCCCCATCTATAT
TTATAAACTCAAGAAGGAAA-CCTTCACTTATATTATCCTAAATTACTTCAATGCAAATA
CTAATTTCTAAAATAACTTGGAAACTTAACTATTAATAAAAAAAGAATTCTAAGAGTTCC
TAAATAATAAAACTAAAACTAAAAGAATTCTATCGTAGGTATTAAAATTAAGGAAGTTAA
AAAAATACTATTTAATAATCGAATT-AAAGGAGGAGTAGCATAAAAAAATCGTAAAGTAT
TCTTAAAAAAAATA-TAGAATATTAATAATATTAAAATAAAA-GAATAAGAATAAGGAAG
AGATAATTATATTAATTATAAAAATTATTTAAACCGTAGCTATAGTAAGAATTAAAAAA-
TACTATCTAACAAACGCTTAATTATACTTAAAAAACTACTCGAACAACTCCATTATACAA
ACCTAATTTATAATAACCTTATA----ATACTACTAAACCCAATCATTATTTATAAGGGA
GCGGCTAGGAGGGTTAATAGCTATAGGACT----ACTAAGAATAGAACTACCTCTACTAA
AACTAGAGATTATATAAATA--AA----AATAATAAAACTACTACCACCAAATATAATAT
ATATAAGAATAATAGCGCTACTACTAAAACTGGACGTAATCCGAACTAAATTTATAGTAC
TACCGCCGGGAAAA--GAAGGGATACAACTATAGCGAACATCTCTTACAATCAACTTATA
GTAACCCTTCCACTAAAAATTAGCGATACTATAACCAACAGTATAAGGAAGACGCTCGTA
ATTAATAAGCAACTCGTTACACTCCAAACGAATATATATATA------ACGAGTAAAATC
GTTAGTAATACGAATAAAAGCATCCAAATTAAACTCGAACCTATT-CTAACCACTTAATA
CCACAATAACAACTACCGCCTAAACAACATTATAAGCATTAT-ATAAACCTATAAGAACA
TCCAATATATATATTTTATAAGTATAAGAGTAAGTAGCATTCTAAATACCGCTAGCTAAA
---ATAGAAATTAAATAATAACGA-----------AGGAAAAGAAATACAAAGAATAAAA
AACTTACTAATTACCAAAATAAAATA-AATCTTTTTAATAATAACCTTATAAAAAGTATT
AGGGGAGCTAGGTTTATTGCT---ATATAAAACGGAGGTAAAATCCAAAATATAGTAAAG
GTAAGGAATCTTACGAACGATACTAATTAAATTAGTATAAAAGTTGAAGAGAACGAAGAA
G---GAAACTATACCGGTTCGGAGGAGGATAATTACCAAAAAAATTATAAAGGGTATAAA
TAAAGAACGCAAACTCTAGAGGCACGATTGCAAGGG-ACGTAAAGCCTAAAAATGTATTA
AGAGAAGGACCCTCTATATTGGAAATTAAATTAATTAGGCTAAAGCAATAATAGCCGGAA
GAAACCATTTTATTAGA-AGGTATAATAGGGAGGAAGGAGAA---GAAGGATTAAGAA-G
GGGCACTGTATAAAGGATTATATAAATGGAGGAAGGGGG-TCCTTATATTATTATAAATA
AATATAAATCCGTAAAGTA-----ATAGAATAAATAATAGGGA---GGAAGTATTTATAA
ATAGGGTAAGGAGGCGGAGAAGTAGAGTAAT---AGATAGGGAAATAGAATAGGG-----
--------AAGTAGAAAGAAGGCGGAAGAAGGAATAATAGGGAGTAAAATAGAAAA----
--ATAGTAGAGGAAGTAGTGCGCCTAGTCTA-ATCCTATTCCTATTATCCTT---ATTAT
T--CTAATAT-TAAAATAACACAGTAATAGGAGAAACGAAATCA-ATTTATTATAGCGGT
AAGTGAGAACCGTTATAACT---------ATAAGCAA-AGTAGGAGCGGTGTAGA-GAAC
TACAATCGAAATAGA---GTTAGGGG-TTTTCATCCGGCGGTGCTT-AATACCGTACGGT
TTTCCCCTCCAGA-GAAC-TAGAGAAGGACCCTATGCTAAT-AAGGCGCTATAGTT--AT
AGCA--TAGGGAATAAGACTATTAATTATTCGATATTATATATA----------------
----------------------------------
>TAD1_NC_1802_6981_NC7.61_13493/1-5192 
------------------------------------------------------------
------------------------------------------------------------
------------------------------------------------------------
------------------------------------------------------------
------------------------------------------------------------
------------------------------------------------------------
------------------------------------------------------------
------------------------------------------------------------
------------------------------------------------------------
------------------------------------------------------------
------------------------------------------------------------
------------------------------------------------------------
------------------------------------------------------------
------------------------------------------------------------
------------------------------------------------------------
------------------------------------------------------------
------------------------------------------------------------
------------------------------------------------------------
------------------------------------------------------------
------------------------------------------------------------
------------------------------------------------------------
------------------------------------------------------------
------------------------------------------------------------
------------------------------------------------------------
------------------------------------------------------------
------------------------------------------------------------
------------------------------------------------------------
------------------------------------------------------------
------------------------------------------------------------
------------------------------------------------------------
------------------------------------------------------------
---AGGGTAACTAATGGTCCAGCTAAAAATACTCTATTGGAACGTGGGGAAGTCGTATGA
GAGGGGAAAA-CTTCTATTCGAGTAAGAGGAGACTTACAATATCGTAGCGATCTAGGAGC
CGGGTAGAAATCTGAATAGGGATATTTATTGTCCTAGAGGCGGAAGGTATTTTGGGGTTG
ATTGTTTGGAGAAAGGAA-GGGCGGTAATATACGTAAATAAAAAATGGAACTTAAAAGAC
TTAGACTTCTAAGCCGGAAAGGATTAGACCGCAATTATATTCAAAAACTTGAGGGATTTA
ACAACTATCTATTCTATCTACTCCCCTATCCTTACGCAGGGAACGCCGGAATATTAGTAG
GGGTTACTACTCTTCGAATTTATCGAGGCCGGACCTCCAGCGGGAAATTTAATCGTTATC
GGGGACTTCAACTTCTACTATCCCGATTAAAATTTAAAAAATAAGACTAACCCGGGGGCC
GCTCGCCTCCTTATATAAGTATAATATTAAAGACTCAATCTACTTACCCCCTATA--GTA
AACCAATTAAATTTAGGAATATAATACAAAGGGAAAGGGATAGAATAATCGATTATATAT
A---GCTATTACCTAGGGTCGAAGCTGAGTATTAGGGAGTGTAACGGTACGAATAAACCG
GTTCGGACTACTACCTTTAGGAAATTTAAATTTAAATAGGAAAAAAAAATA-AAAAGGCT
AAAGAAGAAGGAAAATACAATTAGAATCTTATAAATACAGAAAAGGT-GAAGGAGGCGTT
AGAAAAACGGATATTAATTTTAAAAAGGATTAATACAATAGAGGACCTTAAATTCGCTTT
TTGTAAATTCGATAGAGAATTTACAAGTATTATAAAGGAATTCGTCCTGTATTGGAAGAA
AGGTCGAAGGAGGAAAACGAACTAATAAATATTAGGATATAAGACGGTTATAAAAGAAGT
ACGGAAGGTATATTAGGAATAGTTTAAATACCGAATAATATTGAACTAAAGGGAGTTTAT
TGAAGCTATAATAAAAAAGAAGAGGATTATTACGAAGGCCTAGCAGGCTACGTAGTGTAA
GGGCGTTACTGAAGCTTCGAAGAATTTAAATTAATTCTAATTATTAAAATGATAAGCTCG
GACCCGAAGCTACTAATTAATAGATCCGCCCAAACTATTAACCCTTT-AAACTTATAAAA
GGGCAATAGAAATTGGAAACTATAATAGCAAGGCTAAAATCCTTGCCGACCGT--TTTTT
CCCGAAGGTAAAAGTCCCAACGGATTACCTACTAAATTAGACTAAGCTACTAGAGGGTAT
TAACCTAATAATTATTAGTAACCTAATTAATAAAGAGGATGTTTAGGATGTA--CTTTCC
CGGATAGTACTAAATAAGGCCCCCGAGGTTAATTAATATTTAAATAAATTTTTAAAACTA
TATAAGTAACTATTCCGGTAGGCTATAGTATATTTAATATCCGCCAGCCTCCAACTCGGC
CACTTCCTATAGTAGTTTAAGGATACAAAAATCATTATTCTTAAGAAATTTAAAAAGAAT
ATTACCTAATAAAAGTTAGTAGGCGTATAGAGACCAATATTATTACTTAACAATATAAGA
AAAATCTTCGAAGTATTTATAGTTAAAAGATTTACGCAAGTAGCCAAAAAATTCAACCTC
CTACTGGAAGGCTAAATAAGTAACCGGGTAGGCCGTTT-AATAGAATTTACAATCTGGGT
AATTACTAATACGGTATATATAGCTTAGAAACTTAAAACCGTAACGTCCCTTATACTCCT
TAATTT-AAAAAGAATATTTAATAGAATTAACTATAAGTAACTTCTATACACCCTATAGG
AAATATAATTCCTAATATAGATTATTAAATAAATAATAAACTTCGTTACTAAAAGGAAAA
GTTCCCTCTTTTTCAATAACGAAACGTCCTACCCCTATACAATTACTATTAGCGTACTAT
AAAACTCCCCCTTCTCCCCTATTTTATTTATTCTCTTTATTACCCTATTATACCGGAAAT
TAATAATAATCCTAAATATAATTATAATCGGCTTTATAAATAATACTAATAT--TA-TAA
TAATAACTTATATTACTAAAGAAAATTACCGGATACTATAAGTAATATAGGAAATATATT
TGGAATAGGTAGGGGCGAGAGGTATAGAATTTGAAGTAATTAAGACGGAGTTAATATATT
TTATACGGACGAAAGTACTAAAGACGGAAACTCTCTAATTTAAGGATATCGTACTTCAAC
TAATAGAATTAATACAATTCCT-AGGGGTATAGTTAGACTGTAAACTCAATTATAGGGCT
TATACAGAAATAGTAAAAT-AAAAAATAATAACCCAAATAAATATATTTATAAAATTAAT
AACGAAAATATAGGGTTATTCCTTTATTCGGGTAAGGGAAATATATATTAAATATATTCG
TAGTACTATTATATATAAAGCCTTAATA-TTCTACTAATTAACTAAAATTTATAAAAAAC
TATAAAGGATTGTAATTAGGCTGGCGAAATACTAAACTAAGTATTTAAAAATTATTATTA
GGACGTACAAAATTATATTAATAAAAAACCTAAAGATGGAAATATTCTATCCGCCGCTCA
ACTTTTACTTTAATAAA-AGGGTCCGGGCCTTTAAAAAAAGGTTCGCCTAGATAAATTAA
ACCCAATTCGTATAG------------------------GGGATAATAACTTAAATTTCT
AATTATATTTAAGTATAATAATTGAGAGGTCGGCTACCCGCCGATAAATTAGAAAATAGT
ATAATTAAAATACAATAAGCCGAAGAATAAGTACTAACAGAGAAATTACTAATAATAGTA
GCTAATCCTC---------CCCT--------AAATTTAAGGACCCTACTACTACTATTGT
AAATCCTAAAACCAATAGCCGCCGACTAAG-AGGAATAATTAGAAGATATAATAAATTGG
GAATAAATATTGTACTACAACTATTACTTAGCGGTAGTAGTAGTAAAATTAAAATAATAG
TATAAATTTACTATCGTTAACCTTACCCCTAAATTTAATAAAAAGGCTATTTAATAATAT
ATAATTAATACGAAGAAGAAGAAAGGAAGACGCTAAAAACTAGGAGA-AGATAAAGAAGA
ATTGTACTTACTAATTAAAGCGAAGAACTCCCTCCTTATCTAAATTAGGACGGAAGTTAT
CGGCCTCCGGGCCTTCCTCTATAGGAGGAAAGTACCGGACGTCCTAACCCCTATCTACGC
CTATAAATTTAAAAAGGAAA-CCTTCGCCTATATTATCCTAAATTACTTTAATACGGATA
TTAACTTTTAAAATAACCTAGAAGCTTAGCTACTAATAAAAGAAGAATTCTAAAAGTTCC
TAAATAATAAAGTTAAAGCCGAAAGAATTCTATTATAAATATTAAAATTAGGGAGGTTAA
AAAAGTACTATTTAATAATCGAATT-AAAGGAGGAGTAATATAAAGAGATTGTAAAGTAC
TCTTAAAAAAAAGG-TAGAATATTAATAATATTAGAATAAAA-GGATAGGAACGGGGAAG
AAATAATTATACTAATTATAAGAGCTATTTAAATTGTAATTATAGTAAAAATTGAAAAA-
TATTATTTAATAAGCGCCTAATTACGTTTAAAAAGCTACTCGAATAATTCTATTATACGA
ACCTAATTTATAGTAACCTTATA----ATGCTATTAAATCTAATTATTATTTATAAGGGG
GCGGCCGGGAGTATTAATAATTATAGGACT----ACTAAGAATAGAATTACTACTATTAA
AACCGGAAATTATATAAATA--AG----AGTAGTAAAATTACTACCGCCGGATATAATAC
GTATAAGAATAATAGTATTATTACTAAAATTAAACGTAATCCGAATTAGATTTATAGTAC
TACTACTGGAAAGA--GAAGGGATATAATTATAGTAAGTATTTTTTATAATTAATTTATA
GTAACCCTTTCGCTAGAAGTTGGTAATATTATAATTAATAGTGTAAGGAAGATATTCGTA
GTTAGTAGGCAGTTTATTATACTTTAAATAAATATATATATA------ATAGGTAAAATT
GTTAGTAGTACGAATAAAGGTATTTAAATTATATTTAAACCTATT-CTAATTACTTAATA
CTATAGTAATAGTTACTACTTAAATAATATTATAAATGTCGT-ATAAACCTATAGGGATA
TTTAGTATATATATTTTATAAATATAAAAATAAGTAGTATTTTAAATACCGCCGGCTAAA
---ATAGAAGTTAGATAATAACGA-----------AGGAAAAGAAGTATAGAGAATAAAA
AACTTACTAATCGCCGAAATAAAGTA-AATCTTCTTAGTAATAACCTTATAGAAATCGTT
AAAGGAGCCAAACTTATTACT---ACGTAAAATAGAGGCGAAATTTAAAGTATAATAAAA
ATAAGGAATTTTACGAATAATACTAATTAAATTAATATAAAGGCTAAGGAGAATAAGGAA
G---GAAGCTATATTAGTTCGGAGGAGGACGACTACTAAGGAAGTTACAAAGGGTATAAA
TAAAGAAAGTAGGTTCTAAAAGTATAACTATAGGGG-ATGTAGGGCTTAGGGACGTACTA
GGGGAAGGACCCTCTATATTAGAGGTTAAATCGATCGGACTAGGATAATAACGGCCGGAG
GAAATTATTTTATTAGA-AAATATAATAGGGAGGGAGGAGAA---GAAGGATTAGGAA-G
GGGCGTTGCGTAGGGGATTATATAAACGAAGGAAGGGGG-TCCTTATATTATTATAAATA
GAGGTAGATTTGTAGGGTA-----ATAGAATAAATAATAGGGA---GGAAGTATCTATAA
ATAAGGTAGGGAAGCGGAAATATAGAGTAAT---AAATAGGGAAATAGGATAGAG-----
--------AAGTAGGAAGGAAGTAGAAGAAGGAACGGTAGGGAGTAAGATAGAAAG----
--GTAATAAAGGGAACGGTACGCCTAATCTA-ATCCTATTCCTATTATCCTT---ATTAT
T--TTAATAT-TAAAATAACGCAACAGTAGGAGAAATAAGATTA-GTTCGTTATAACAGT
AGGTAAGAACTATTATAGTT---------ATAAGCAA-AATAAGAGCGGCGTAGA-GAAC
TACAACCGAAATGGA---GCTGGGGG-TTTTCATCCGGCGGTGCTT-AACACCGTACGGT
TTTCCCCTCCAGA-GAAC-TGGAGAAGGACCCCATGCCAAT-AAGGCACTATAGTT--AT
AGCA--TAGGGAATAAGACTATTAATTATAAATTAAATT---------------------
----------------------------------
>TAD1_NC_3001_4678_NC7.40_30347/1-1678 
------------------------------------------------------------
------------------------------------------------------------
------------------------------------------------------------
------------------------------------------------------------
------------------------------------------------------------
------------------------------------------------------------
------------------------------------------------------------
------------------------------------------------------------
------------------------------------------------------------
------------------------------------------------------------
------------------------------------------------------------
------------------------------------------------------------
------------------------------------------------------------
------------------------------------------------------------
------------------------------------------------------------
------------------------------------------------------------
------------------------------------------------------------
------------------------------------------------------------
------------------------------------------------------------
------------------------------------------------------------
------------------------------------------------------------
------------------------------------------------------------
------------------------------------------------------------
------------------------------------------------------------
------------------------------------------------------------
------------------------------------------------------------
------------------------------------------------------------
------------------------------------------------------------
------------------------------------------------------------
------------------------------------------------------------
------------------------------------------------------------
------------------------------------------------------------
------------------------------------------------------------
------------------------------------------------------------
------------------------------------------------------------
------------------------------------------------------------
------------------------------------------------------------
------------------------------------------------------------
------------------------------------------------------------
------------------------------------------------------------
------------------------------------------------------------
------------------------------------------------------------
------------------------------------------------------------
------------------------------------------------------------
------------------------------------------------------------
------------------------------------------------------------
------------------------------------------------------------
------------------------------------------------------------
------------------------------------------------------------
------------------------------------------------------------
------------------------------------------------------------
-------------CGGAAACTACAATAGTAAAACCGAAATCCTCGTTAATTAT--TTTTT
CTTAAAGGTAAAAGTCTTAATAAATTACCTATTAGATTAGACCGAATTATTAAAAAGTAT
TAACCTAATAATTATTAATAAATTAATTACCGAGGAGGATATTTAGGATATATATTCTCC
TAAATAGTACTTAATAAGGCTTCCGGGGTTGATTAGTACTTAAATAATTTTCTAAAGTTA
TATAAACAATTATTCTAATAAATTATAATATATTTAATATCCGCTAACCTCCAATTCGGC
TACTTCCGATAGTAATTTAAAAATATAAAGGTAATTATCTTTAAAAAATTTGAAAAGAAC
ACCGTCTAATAAAAGTTAATAAACGTATAGAAACTAATATTACTATTTAATAATATAGAA
AAAATCCTTGAAGTACTTATAATTAAGAGATTTACGTAAGTAGCCAAAGAGTTTAACTTC
TTGCTAGAGGGTTAAATAAGTAATTAAGTAAATTGTTT-AATAGAATTTATAGTCTAGGT
AATTATTAATGTAGTATATATAATTTAGAAATTTAGGGCCGTAATATTCTTTATACTCCT
AAATTT-AAAAGGAACGTTCAATAAAAT-AACTATAGGTAGCTTTTATATATTCTATAGG
AAATATAATTCCTAATATAGATTAGTAAGTAGGTAGCGAGCTTCGTCGCTAATAGGAAAG
GTTCCCTCTTTTTTGATAACGAAACGTCCCGCCCTTATATAATTACCGTTGGCGTACTAT
AAGGCTCCCCCCTCTCCCCTATTCTATTTATTCTCGTTATTACCTTATTATACTAGAAAT
TAATAATAATCCTAAATATAATTATAATTAGCTTCGTAAATAATATTAATAT--TA-TAA
TAATAGTCTATACTATTAAAGAGAATTACTAAATATTATAAATAATGTAGGAAATATATT
TAGAATAAATAGGGGCGAAAGGTATAAAATTCGAAGTAATTAAAACGGAATTAATATATT
TTATACGAATGAAGGTACTAAGGACGGAAACTCTCTAATTTAGGGATATTATACTTCAAT
TAATAAAATTAATACGATTCCT-AGGGGTATAGTTGGACTATAAATTTAATTATAAGGCT
TACGCGGAAGTAGTAAAAT-AAAAAATAACGATTTAAACGAATATACTTACAAAATTAGT
AGCGAAAATATAAGGTTACTCCTTTATTTGAGTAAGGGAAATATATACTAAATATATTTG
CAACGCTATTATATATAAAGCTTCAATA-TTCTACCAACCAACCGAAATTTATAGGAAAC
TACGAAGGATCGTAATTAAATTAGTAAAATACTAAACTATGTACTTAAAAATTATTATTA
GGATATATAAAACTATGTTAGTAAAAAACCTAAAAATAGAAATATGCTATCCGCCGCTTA
ACTTCTACTTTAATAAA-AAAGTCCGAACTTTCAAAAAAAAATTCGCCCGGATAGACTAA
ACCCGGTTCGTCCAA------------------------GGGATAATAACTTAAGTATTT
AATTATATTTAAGTATAATAATCGAAAGGTCGGCTACCTGCTAATAAATTAGAGAGTAGT
ATAGTTAAGGTATAATAGGCTGAAAAATAAGTACCAATAAAAAAACTATTAATAATAGTA
GCTAATCTTC---------CCTA--------AAATTTAAAGATTCTACTACTACTATTAT
AAAT--------------------------------------------------------
------------------------------------------------------------
------------------------------------------------------------
------------------------------------------------------------
------------------------------------------------------------
------------------------------------------------------------
------------------------------------------------------------
------------------------------------------------------------
------------------------------------------------------------
------------------------------------------------------------
------------------------------------------------------------
------------------------------------------------------------
------------------------------------------------------------
------------------------------------------------------------
------------------------------------------------------------
------------------------------------------------------------
------------------------------------------------------------
------------------------------------------------------------
------------------------------------------------------------
------------------------------------------------------------
------------------------------------------------------------
------------------------------------------------------------
------------------------------------------------------------
------------------------------------------------------------
------------------------------------------------------------
------------------------------------------------------------
------------------------------------------------------------
------------------------------------------------------------
------------------------------------------------------------
------------------------------------------------------------
------------------------------------------------------------
------------------------------------------------------------
------------------------------------------------------------
------------------------------------------------------------
------------------------------------------------------------
------------------------------------------------------------
------------------------------------------------------------
------------------------------------------------------------
------------------------------------------------------------
------------------------------------------------------------
------------------------------------------------------------
----------------------------------
>TAD1_NC_4383_4454_NC7.61_23014/1-71 
------------------------------------------------------------
------------------------------------------------------------
------------------------------------------------------------
------------------------------------------------------------
------------------------------------------------------------
------------------------------------------------------------
------------------------------------------------------------
------------------------------------------------------------
------------------------------------------------------------
------------------------------------------------------------
------------------------------------------------------------
------------------------------------------------------------
------------------------------------------------------------
------------------------------------------------------------
------------------------------------------------------------
------------------------------------------------------------
------------------------------------------------------------
------------------------------------------------------------
------------------------------------------------------------
------------------------------------------------------------
------------------------------------------------------------
------------------------------------------------------------
------------------------------------------------------------
------------------------------------------------------------
------------------------------------------------------------
------------------------------------------------------------
------------------------------------------------------------
------------------------------------------------------------
------------------------------------------------------------
------------------------------------------------------------
------------------------------------------------------------
------------------------------------------------------------
------------------------------------------------------------
------------------------------------------------------------
------------------------------------------------------------
------------------------------------------------------------
------------------------------------------------------------
------------------------------------------------------------
------------------------------------------------------------
------------------------------------------------------------
------------------------------------------------------------
------------------------------------------------------------
------------------------------------------------------------
------------------------------------------------------------
------------------------------------------------------------
------------------------------------------------------------
------------------------------------------------------------
------------------------------------------------------------
------------------------------------------------------------
------------------------------------------------------------
------------------------------------------------------------
------------------------------------------------------------
------------------------------------------------------------
------------------------------------------------------------
------------------------------------------------------------
------------------------------------------------------------
------------------------------------------------------------
------------------------------------------------------------
------------------------------------------------------------
------------------------------------------------------------
------------------------------------------------------------
------------------------------------------------------------
------------------------------------------------------------
------------------------------------------------------------
------------------------------------------------------------
------------------------------------------------------------
------------------------------------------------------------
------------------------------------------------------------
------------------------------------------------------------
------------------------------------------------------------
------------------------------------------------------------
------------------------------------------------------------
------------------------------------------------------------
------------------------------------------------------------
---------------------------ACTTCGAAATAGAAACCTTCTGCCCCCCTTTTA
ATTTTTATTTTAATAAG-AGAGTCCGGGTATTCGAAGAA---------------------
------------------------------------------------------------
------------------------------------------------------------
------------------------------------------------------------
------------------------------------------------------------
------------------------------------------------------------
------------------------------------------------------------
------------------------------------------------------------
------------------------------------------------------------
------------------------------------------------------------
------------------------------------------------------------
------------------------------------------------------------
------------------------------------------------------------
------------------------------------------------------------
------------------------------------------------------------
------------------------------------------------------------
------------------------------------------------------------
------------------------------------------------------------
------------------------------------------------------------
------------------------------------------------------------
------------------------------------------------------------
------------------------------------------------------------
------------------------------------------------------------
------------------------------------------------------------
------------------------------------------------------------
------------------------------------------------------------
------------------------------------------------------------
------------------------------------------------------------
------------------------------------------------------------
------------------------------------------------------------
------------------------------------------------------------
------------------------------------------------------------
------------------------------------------------------------
------------------------------------------------------------
------------------------------------------------------------
------------------------------------------------------------
------------------------------------------------------------
------------------------------------------------------------
------------------------------------------------------------
------------------------------------------------------------
------------------------------------------------------------
------------------------------------------------------------
------------------------------------------------------------
------------------------------------------------------------
------------------------------------------------------------
------------------------------------------------------------
----------------------------------
>TAD1_NC_3769_4454_NC7.68_12224/1-685 
------------------------------------------------------------
------------------------------------------------------------
------------------------------------------------------------
------------------------------------------------------------
------------------------------------------------------------
------------------------------------------------------------
------------------------------------------------------------
------------------------------------------------------------
------------------------------------------------------------
------------------------------------------------------------
------------------------------------------------------------
------------------------------------------------------------
------------------------------------------------------------
------------------------------------------------------------
------------------------------------------------------------
------------------------------------------------------------
------------------------------------------------------------
------------------------------------------------------------
------------------------------------------------------------
------------------------------------------------------------
------------------------------------------------------------
------------------------------------------------------------
------------------------------------------------------------
------------------------------------------------------------
------------------------------------------------------------
------------------------------------------------------------
------------------------------------------------------------
------------------------------------------------------------
------------------------------------------------------------
------------------------------------------------------------
------------------------------------------------------------
------------------------------------------------------------
------------------------------------------------------------
------------------------------------------------------------
------------------------------------------------------------
------------------------------------------------------------
------------------------------------------------------------
------------------------------------------------------------
------------------------------------------------------------
------------------------------------------------------------
------------------------------------------------------------
------------------------------------------------------------
------------------------------------------------------------
------------------------------------------------------------
------------------------------------------------------------
------------------------------------------------------------
------------------------------------------------------------
------------------------------------------------------------
------------------------------------------------------------
------------------------------------------------------------
------------------------------------------------------------
------------------------------------------------------------
------------------------------------------------------------
------------------------------------------------------------
------------------------------------------------------------
------------------------------------------------------------
------------------------------------------------------------
------------------------------------------------------------
------------------------------------------------------------
------------------------------------------------------------
------------------------------------------------------------
------------------------------------------------------------
------------------------------------------------------------
------------------------------------------------------------
------CCCCCCTCTCCCCAATCTTATTCCTCCTCTTTATCGCCACGCTATACGAGGCGC
TGAAAAGGCTCAAGGGCACCATAACGGTAGGATTTGCTAACGACACTAACAT--CC-TCG
CCTTCTCAAAATCGACACGGGAGAACTGCGAGAAGCTCGCAGCCGCGTGGAGGATCTACC
ACGAATAGGCAACGGAAAGAGGAATAGAATTTAAAACAGTAAAGTCGGAGCTCATCTATT
TCATACGGATACACTAGCTAAGGCAGGAGACGGTAGACTTAGGAGGCCACCAATTAGCAC
CTACAGAGTCGGTAAAATTCCT-AAGCATATAGTTCGACTATAAACTTACCTATAAAACA
TACTTCCAAATAGTAAAAA-AAAAAATATCGACATAAGTATTCGCTCTAATACGAATCGC
AACGAAGACGTAGGGATATAGCCTCGTATACGTACAAGAAGTCTATACTAAAGTAATCCG
AATAGTAGTAGCCTATAGCGTATTAGCC-TACTATATTCTAATAGAATTAATAGGAGAAT
TATATAAATTAATACGCAATTTGGCCGCAACCTAGAATAATTACTTACGGGTAATATTTA
ATATATATAAGGCGGTATTAACCTTTAGCCTCAAAATAGAAACCTTCTACCCCCCCCTCG
ACCTCTACTTTAATAAG-AGGGTCCGGATATTCGAAGA----------------------
------------------------------------------------------------
------------------------------------------------------------
------------------------------------------------------------
------------------------------------------------------------
------------------------------------------------------------
------------------------------------------------------------
------------------------------------------------------------
------------------------------------------------------------
------------------------------------------------------------
------------------------------------------------------------
------------------------------------------------------------
------------------------------------------------------------
------------------------------------------------------------
------------------------------------------------------------
------------------------------------------------------------
------------------------------------------------------------
------------------------------------------------------------
------------------------------------------------------------
------------------------------------------------------------
------------------------------------------------------------
------------------------------------------------------------
------------------------------------------------------------
------------------------------------------------------------
------------------------------------------------------------
------------------------------------------------------------
------------------------------------------------------------
------------------------------------------------------------
------------------------------------------------------------
------------------------------------------------------------
------------------------------------------------------------
------------------------------------------------------------
------------------------------------------------------------
------------------------------------------------------------
------------------------------------------------------------
------------------------------------------------------------
------------------------------------------------------------
------------------------------------------------------------
------------------------------------------------------------
------------------------------------------------------------
------------------------------------------------------------
------------------------------------------------------------
------------------------------------------------------------
------------------------------------------------------------
------------------------------------------------------------
------------------------------------------------------------
----------------------------------
>TAD1_NC_4383_4454_NC7.55_86854/1-71 
------------------------------------------------------------
------------------------------------------------------------
------------------------------------------------------------
------------------------------------------------------------
------------------------------------------------------------
------------------------------------------------------------
------------------------------------------------------------
------------------------------------------------------------
------------------------------------------------------------
------------------------------------------------------------
------------------------------------------------------------
------------------------------------------------------------
------------------------------------------------------------
------------------------------------------------------------
------------------------------------------------------------
------------------------------------------------------------
------------------------------------------------------------
------------------------------------------------------------
------------------------------------------------------------
------------------------------------------------------------
------------------------------------------------------------
------------------------------------------------------------
------------------------------------------------------------
------------------------------------------------------------
------------------------------------------------------------
------------------------------------------------------------
------------------------------------------------------------
------------------------------------------------------------
------------------------------------------------------------
------------------------------------------------------------
------------------------------------------------------------
------------------------------------------------------------
------------------------------------------------------------
------------------------------------------------------------
------------------------------------------------------------
------------------------------------------------------------
------------------------------------------------------------
------------------------------------------------------------
------------------------------------------------------------
------------------------------------------------------------
------------------------------------------------------------
------------------------------------------------------------
------------------------------------------------------------
------------------------------------------------------------
------------------------------------------------------------
------------------------------------------------------------
------------------------------------------------------------
------------------------------------------------------------
------------------------------------------------------------
------------------------------------------------------------
------------------------------------------------------------
------------------------------------------------------------
------------------------------------------------------------
------------------------------------------------------------
------------------------------------------------------------
------------------------------------------------------------
------------------------------------------------------------
------------------------------------------------------------
------------------------------------------------------------
------------------------------------------------------------
------------------------------------------------------------
------------------------------------------------------------
------------------------------------------------------------
------------------------------------------------------------
------------------------------------------------------------
------------------------------------------------------------
------------------------------------------------------------
------------------------------------------------------------
------------------------------------------------------------
------------------------------------------------------------
------------------------------------------------------------
------------------------------------------------------------
------------------------------------------------------------
------------------------------------------------------------
---------------------------ACCTTAAAATAGAAACCTTTTACCCCCCCCTCA
ACCTTTACTTTAATAAG-AAAGTCCGGGTATTCGAAGAA---------------------
------------------------------------------------------------
------------------------------------------------------------
------------------------------------------------------------
------------------------------------------------------------
------------------------------------------------------------
------------------------------------------------------------
------------------------------------------------------------
------------------------------------------------------------
------------------------------------------------------------
------------------------------------------------------------
------------------------------------------------------------
------------------------------------------------------------
------------------------------------------------------------
------------------------------------------------------------
------------------------------------------------------------
------------------------------------------------------------
------------------------------------------------------------
------------------------------------------------------------
------------------------------------------------------------
------------------------------------------------------------
------------------------------------------------------------
------------------------------------------------------------
------------------------------------------------------------
------------------------------------------------------------
------------------------------------------------------------
------------------------------------------------------------
------------------------------------------------------------
------------------------------------------------------------
------------------------------------------------------------
------------------------------------------------------------
------------------------------------------------------------
------------------------------------------------------------
------------------------------------------------------------
------------------------------------------------------------
------------------------------------------------------------
------------------------------------------------------------
------------------------------------------------------------
------------------------------------------------------------
------------------------------------------------------------
------------------------------------------------------------
------------------------------------------------------------
------------------------------------------------------------
------------------------------------------------------------
------------------------------------------------------------
------------------------------------------------------------
----------------------------------
>TAD1_NC_4383_4459_NC7.62_84802/1-75 
------------------------------------------------------------
------------------------------------------------------------
------------------------------------------------------------
------------------------------------------------------------
------------------------------------------------------------
------------------------------------------------------------
------------------------------------------------------------
------------------------------------------------------------
------------------------------------------------------------
------------------------------------------------------------
------------------------------------------------------------
------------------------------------------------------------
------------------------------------------------------------
------------------------------------------------------------
------------------------------------------------------------
------------------------------------------------------------
------------------------------------------------------------
------------------------------------------------------------
------------------------------------------------------------
------------------------------------------------------------
------------------------------------------------------------
------------------------------------------------------------
------------------------------------------------------------
------------------------------------------------------------
------------------------------------------------------------
------------------------------------------------------------
------------------------------------------------------------
------------------------------------------------------------
------------------------------------------------------------
------------------------------------------------------------
------------------------------------------------------------
------------------------------------------------------------
------------------------------------------------------------
------------------------------------------------------------
------------------------------------------------------------
------------------------------------------------------------
------------------------------------------------------------
------------------------------------------------------------
------------------------------------------------------------
------------------------------------------------------------
------------------------------------------------------------
------------------------------------------------------------
------------------------------------------------------------
------------------------------------------------------------
------------------------------------------------------------
------------------------------------------------------------
------------------------------------------------------------
------------------------------------------------------------
------------------------------------------------------------
------------------------------------------------------------
------------------------------------------------------------
------------------------------------------------------------
------------------------------------------------------------
------------------------------------------------------------
------------------------------------------------------------
------------------------------------------------------------
------------------------------------------------------------
------------------------------------------------------------
------------------------------------------------------------
------------------------------------------------------------
------------------------------------------------------------
------------------------------------------------------------
------------------------------------------------------------
------------------------------------------------------------
------------------------------------------------------------
------------------------------------------------------------
------------------------------------------------------------
------------------------------------------------------------
------------------------------------------------------------
------------------------------------------------------------
------------------------------------------------------------
------------------------------------------------------------
------------------------------------------------------------
------------------------------------------------------------
---------------------------ACCTCGAAATGGAAACCTTCTACCCCTC-CTCG
ACCTTTACCTTAATAAA-AAGATCCGAATATTCGAGGAACAGCT----------------
------------------------------------------------------------
------------------------------------------------------------
------------------------------------------------------------
------------------------------------------------------------
------------------------------------------------------------
------------------------------------------------------------
------------------------------------------------------------
------------------------------------------------------------
------------------------------------------------------------
------------------------------------------------------------
------------------------------------------------------------
------------------------------------------------------------
------------------------------------------------------------
------------------------------------------------------------
------------------------------------------------------------
------------------------------------------------------------
------------------------------------------------------------
------------------------------------------------------------
------------------------------------------------------------
------------------------------------------------------------
------------------------------------------------------------
------------------------------------------------------------
------------------------------------------------------------
------------------------------------------------------------
------------------------------------------------------------
------------------------------------------------------------
------------------------------------------------------------
------------------------------------------------------------
------------------------------------------------------------
------------------------------------------------------------
------------------------------------------------------------
------------------------------------------------------------
------------------------------------------------------------
------------------------------------------------------------
------------------------------------------------------------
------------------------------------------------------------
------------------------------------------------------------
------------------------------------------------------------
------------------------------------------------------------
------------------------------------------------------------
------------------------------------------------------------
------------------------------------------------------------
------------------------------------------------------------
------------------------------------------------------------
------------------------------------------------------------
----------------------------------
>TAD1_NC_55_6962_NC7.119_3883_1/1-6924 
------------------------------------------------------------
-------------AACTGCTTTAAAACCGGAAACGCCGATTTCTAGTCGAGGAGTACTCC
AAAACGAAAACTAACAACGGCAATCGATTTAGGAGGGTCGTTTACGTCCCTCACAATATC
CTGCGACGAGCGTAGCAATAGCGTTGTATTATTGTTACTGATG----GCTATCAATAGCG
GTACTCGTAAATTCGAAAATAGCGTTTACAACCCGCTTGCGGAAATTTCAATATATAACA
ATCCCGAAGCCGTACTTACTATAAAGACTTCGGATAAAATAGAAGAAAATAATAAAATAT
TAAA-AAAGTTTATTACTAAAGCGAATAAATTTACAGACTATAATATCATTTTAACCGAA
GACTATTATTGGGTTTAAAAACTACTTTTCGAATTCGTAAAGGTATATATCGGAAAAAGT
AGGTCTATACGACCCGAGGCTAATAAGGTTAGAACCGACTAA-TTTATTACTAAGAAGGA
TTTTAATAATTTAAAGAAGGATATTTTAAAGGAGATTAAGAAAGGCGCTTAAAAAGTACT
A--AAGTATTAAATTAATATTATAGCGAAAGCTAACCCGAGTAAAATTAGTACTACCTT-
CTAATAATTACCTACTACTATTAAAAAATTTATTCCTTCTAATTTCGAATAGTAATTTAT
TATTAAAAGAGTAATAATTATTACCGAATTCGTAAACTATTCGAATAAAGATACGAAGAT
AACCCTAGCTATTTACTTAGGTAAGAAGAAACCCGGCTTAATAATCCGTATAATTATTAG
GATATTAACGACCGGAAATTATATAATTATATTCGACGAACCTATATATATTTAATATTA
GCGAAATTAA------------------------ATATAA--ATTAAAGAAGTTTTTAGC
CCTAATACTTTTATTATTATAAGTACTATAAGTATATTAATTCGGGGCGTACTCTAAAAT
AGTATTAATAATTATATTATAGCGGAAGTTATTTCGAATATAATAAAGGAGAGGAACCCG
GAGGTATTTATTATTAGAATTCGGCTATAGAAGAGAAGAGACGGAGAGAATAAAGGCTTA
CTCCTTATAGAAATTACTACCGTATTAGTAATATACTTCCTCTAGGATAACCTCTTTC-T
TTAAGATAGCGGTATATACCTATACGAATTATTTTAAACTTCGAATAACGTCTAATAATA
TTTTAAATATTAGAGAATTAAATATATAGTAAAATTCTACTATTAAAATAATATTTATAC
CTACTATAGCGAGGCTAAATATAAAAGAAACTACTTTAATAAAGTAAATTATCTATTTAA
TAATAATAAATTATTTATTTATTATAAATTATATAGGAAGAAGGGGTATTACGCATATAA
TTGTAAAGAGTACCCTATTCTCCGGAAAGTAATTATAAAAACGTTTATTACGTACGCTAA
AAGGCTATAAGCGTTCGCCCTCCGTAAAAA-CCTAATTAGAAAAATATTAGAGCCAATAA
TAGAGATTATAAATAAGAGCGTCCTTCTAAATACTCCCCC-TAACTCTTATACTATTACT
ACCCTAGAGAAA-TATATAAGAAGAGGCGTAAAGAAGGGACGGCC-GAGAAAATTAATCG
GCCTATCCAATTAACCGAAGCCTATAACCCCGTAGGGTTTAATAAATAAATATTATATAT
AT--TTATAAAATATAGGAGAAAGTTAGTTATATAGTAGTAATAGTGTTTGTATAATTAT
AGCCCCCCTT-AGGGAAGTAATACCTTTATCCTCCGCCGAGGGATTAAAAAGAATTCTAT
CCTAAAATAATTAATAATTTAACTAAAAATATTCTATTAGAATATAGGGAAGTTGTATAA
GAGGGGAAAA-TTTTTATTTAAGTAAGAAGAGACTTATAATATTGTAGTAATTTAAGAAT
TAGGTAGAAATTTAAATAAGGATATTTATTATCCTAAAAGCGGAAGGTATTTTAGGGTTA
ATTATTTAAAAAAGGGAA-GGGCGGTAATATATATAAATAAGAAATAAAATTTAAAGGAC
TTAAATTTCCAAACCGGAAAGGATTGGACCGTAATTATATTTAAGAATTTAAAGAATCTA
ATAACCGTCTATTCTATTTACTCTCCTATCCTTATATAAGGAACGCCGGAATATTAATAA
GGGTTACTACTCTTCGAATTTATCGAAGCTAGACCTCTAACGGGAAACCTAATTACTATT
AGAAATTTCAACCTCTATTATTCTAATTAGAATTTAAAGAATAAAATTAACCTAAGGGCT
ACTCACTTCCTTATATAGGTATAATATTAAAAATTTAATTTATTTACCCCCTATA--GTA
AATTAATTAAATTTAAGAATATAATATAAAGAGAGAGGGATAGAACAATCAATTATATAT
A---ATTATTACCTAGAATTAAAGTTGAATATTAGGGAGCGTAGTAGTACGAGTAAACCG
GCTCGGACTACTACCTTTAAGAAATTTAAATTTAAATAGGAAGAAAAATTA-AAAAAATT
AAAGAAGAAGGAGAATATAATTAGAATTTTATAAATATAGAAAAGGT-GAAGGAGGCGTT
GGAGAAACGGATATTAATCTTAAAAAGGATTAATATAGTAGAGGACCTTAAATTCGCCTT
TTATAAGTTCGATAGAGAATTTATAAGTATTATAGAAGAATTTGTCTTGTACCGGAAGAA
AGGTTAAGGGAAGAGAGCGAATTAATAGACGTTAGGATATAAAATAATTATGAAAGAAAT
GTAAAAGATATATTAGGAGTAGTTTAAATACTAAATAATATTAAATTAGAAGGAATTTAT
TAAAGCTATAATAAAAAAGAAGAGGATTATTACGAAGGTCTAGCAGGCTATATAGTACAA
TAACGTTGCTAAAATTTCGAAGAACCTAAATTAACTCTAACTATTAGAATAATAAGCCCG
GACCCGAAGCTACTAATTAATAAATCTACCTAAACTACCGGCCTTTT-AAACCTATAAAG
AAGCAATAGAAATTGGAAATTATAGTAGTAAGGCCAAAATCCTTACCGACCGT--TTTTT
CCTAAAAATAAAAGTCCTAATAGATTACCTACTAAATTAAATTAAATTACTAAAAGGCGT
TAATCCGATAATTATTAGTAACCTAATTAATAAAGAAGATGTTTAGGATATA--TTCTCC
TAGATAGCGCCTAATAAAGCCCCTAGGGTCGATTAATATTTAAATAAATTTCTAAAATTA
TATAAGTAACTATTCTAATAAATTATAATATATTTAATATCTACCAGCCTCCAATTTAAC
TACTTCCTATAACGGTTTAAGGATATAAAAATTATTATTTTTAAGAAGCTTAAAAAGAGC
GCCGCTTAATAAAAGTTAGTAAACGTATAGAAATTAATATTACTATTTAATAATATAGGA
AAAATCTTCGAAGTACTTATAATTAAGAGATTTATATAAGTAGTTAAAGAATTCAACCTC
CTACCGGAGGGCTAAATAGGTAACCGGGTAGGCCGTTT-AATAGAGTTTGTAATTTAGGT
AATTACTAATATAGTATATACAATTTAGAAATTCGGAACTATAATGTTCCTTATACTCCT
TAATTT-AAAAGGAGCGTTTAATAGAGTTAATTATAGGTAATTTTTATATATCCTATAGG
AAATACAATTTTTAATATAAATTATTAAATAGGTAGCGAACTTCGTCGTTAGGAGGAGAG
GCTCCCTCTTTTTCAATAATAAAATATCCTACCCCTATATAATTACTACTAGCGTACTAT
AAAGCTCCCCCCTCTCCCCTATTTTATTTATCCTCTTTATTACCCTATTATACTAAAAGT
TAGTAGTAATTCCGAATATAATTATAATCGGCTTTATAAATAATATTAATAT--TA-TAA
TAATAGCCCGTACTATTAAAGAAAACTACCGGATACTACAAATAATATAGGAAGTATATT
CGGAATAGGTAGGGGCGAAAAGTATAGAGTTCGAAGTAATTAAAATAGAATTAATATATT
TTATATAAATGAAGGCACTAAAGACGGAAACTCTCTAATTTAGGAATATTATACTTTAAT
TAATAAAATTAATATAATTCCT-AAAGGTATAATTAAACTATAAACTCAATTATAGAATT
TATACGGAAGTAGTAAAAT-AAAAAATAATAACCTAAACGAATATACTTACGAAATTAAT
AATAAAGATATAGGGTTACTCCTTTACTTAAATAAGGAAAATATATATTAAATATATTTA
TAGCACTATTATATATAAAGCCTCAATA-TTCTACTAACTAACTAAAATTAATAGGAAAT
TACAAAGAATTACAATTAAATTAACGAAATACTAAACCAAATACTTGAAAATTATTACTA
GAATATATAAAGCTACACTAATAAAAAACCTAGAAATAGAAATATTCTATCCGCCGCTCA
ACTTCTACCTTAATAAG-AAGGTCCGAACCTTTAAAGAAAAGTTCGCCTAAACGGACTAA
ACCCGGTTTATATAA------------------------GGAATAATAGCTTAAGTCTCT
AATTATATTTAAATATAATAATCGAAAAATTAATTACCCGCCAATAAATTAAAAAGCAGT
ACAACTAAAATATAATAGGCCGAAGAATAAGTACTAATAGAAAAATTATAAATAATAGTA
ACCGGCCCTC---------CCCC--------GGATTTAAGGACCCTATTACCGCTATTGC
AAATCCTAGAACTAATAGCCGTTAACTAAG-AAGAGTAATTAAAAAATACAACGAATCGG
GAATAAATATTATATTACAACTACTACTTAGCGGCGGCAGTAATAAAATTAGAACGATAA
TACAAATTTACTATTACCGACCTTACCCTTAAATTTAATAAAAATGCTATTTAGCAATAT
ATAGTCGGTATAAAAAAGAAGAAAGGAAAACGCTAAAAATTAAGAGA-AAATAAAAAAGA
ATTATACTTACTAATTAAAGTAAAGAATTCCCTCCTTATTTAAACTAAAATAGAAATTAT
TAACCTCCGGGCTTTCTTCTATAGGAAGAAAGTACCGGACGTTCTAACCCTTATCTACAC
CTACGGACTCAAAAAGGAGA-CCTTCGCCTATATTATCCTAAATTACTTTAATGCAAATA
CTAATTTTTAGGATAACTTAGAAATTTAGCTATTAATAAAAAAGGAATTCCAAAAATTCC
TAAACAACGGAGCTAAAACCGAAAGAATTCTATTATAAATATTAAAATTAAGAAGGTTAA
AAGAATACTAATTAGTAATCGAATT-AAAAGAGGAGTAGCGTAAAGAAATTACAAAGTAC
TCCTAAAAAGAATA-TAGAATATTAATAATATTAAAATAAAA-AAATAAAAATAGGGAGG
AAATAATTATATTAATTATAAGAGCTATTTAAATTATAATTATAATAAGAATTGAAAAA-
TACTATTTAGCGAACATTTAATTACGTTTAAAAAATTATTCGAATAGCCCTATTATATAA
ACCTAATTTATAGTAACTTTATA----ACGCTACTAAATTTAATTATTATTTATAAAGGG
GCGGCCGGGAGTATTAATAATTATAGGACT----ATTAGGAACAAAACTACTATTACTAA
AACTAGAAACTATACGAATA--AA----AGTAGTAAAACTACTATTGCCGGATATAATAC
ATATAGGAGTAATAGTACTACTATTAAAACTAAATACAATCCAAACCGGGTTTATAGTAC
TACCGCTAGAAAGA--GAAGGGATATAATTATAACGAACATCTCTTATAATTAATTTACA
ATAACCCTTCTATTGGAAATTAGTAATACTATAATTAATAGTATAAGGAAGATGTTCGTA
GTTAGTAAGCAATTCGTTACGCTCTAAACGAATATATATATA------ACGAGTGAAATC
GTTAGCGATATAAATAAAGGCATCTAGGTTAAATTCGAACCTATT-CTAACTACCTAATA
TTATAATAATAATTGCCGCCTAAATAATATTATAAGCGTTAT-ATAAATTTATAGGAATA
TTTAATATATATATTTTATAAGTATAGAAGTAAGTAGCGTTCTAAGTACTACCGGCTAAA
---ATAGAAGTTAAATAATAATAA-----------AAGAAAGGAAATATAAAAAATAAGA
GATTTATTAATTATTAAAATAAAATA-AATCTTCTTAATAATAATTTTATAAAAGGTATT
AGGGGAGCTAAACTTATTACT---ACGTAGGACGGAAGCGAAATTTAAAGTATAGTAAAA
GTAAGGAATCTTACGAATAATATTAATTAAATTAATATAAGAGCTAAAGAGAACGAAGAA
G---GAAATTATACCGGTTTGGAGGAGGACGACTACTAAAGAAATTACAAAGGGTACGAA
TAAAGAATATAAGCTCTAAAAATATAATTATAGGGA-ATATAAGGCCTAAGGATGTATTA
GAAGAGGGACCCTCTATATTAAAAGTTAAATTAATCGGACTAGGGTAATAATAGCCGGAG
GAAACTATTTTATTAGA-AGGTACAATAAGGAGGAAGGAGAA---GAAGGACTAGGAA-G
GGGCGCTATATAGGGAATTATATAAATAAAGGAAGGGGG-TCCTTACGCTATTATAAATA
AATATAAATTTGTAGAGTA-----ATAGAATAAATAATAGGGA---GGAGGTATTTATAA
ACGGAGTAAGGAGGCGGAGAGGTAGAATAAT---AAATAGAGAAATAGGACGGGG-----
--------AAGTGAGAAAAAAGCGAAGGAAGGAACGGTAGGGAGTAAGATAGAAAG----
--GTAGTGAAGGAAGCGGTACGCTTAATTTA-ATTTTATTCCTATTATCCTT---ATTAT
T--CTAGTAT-TAGGATAACACAACGGTAAAAAAAACGAAATTA-ATTTATTATAGCGGT
GGGTGAGAACCGTCATAGCT---------ATAAATAA-AGTAGGAGTAGTATAAA-GAAT
TATAACCGAAATAGA---GCTAAGGG-TTTTCATCCGACGGTGCTT-AATACCGTACGGT
TTTCCCTTCTAGA-GAAC-TGGAGAAGGACCCTATACTAAT-AAGGCGCTATAGTT--AT
AGCA--TAGGGAATAAGACTATTA------------------------------------
----------------------------------
>TAD1_NC_2400_7028_NC7.152_1_46/1-4646 
------------------------------------------------------------
------------------------------------------------------------
------------------------------------------------------------
------------------------------------------------------------
------------------------------------------------------------
------------------------------------------------------------
------------------------------------------------------------
------------------------------------------------------------
------------------------------------------------------------
------------------------------------------------------------
------------------------------------------------------------
------------------------------------------------------------
------------------------------------------------------------
------------------------------------------------------------
------------------------------------------------------------
------------------------------------------------------------
------------------------------------------------------------
------------------------------------------------------------
------------------------------------------------------------
------------------------------------------------------------
------------------------------------------------------------
------------------------------------------------------------
------------------------------------------------------------
------------------------------------------------------------
------------------------------------------------------------
------------------------------------------------------------
------------------------------------------------------------
------------------------------------------------------------
------------------------------------------------------------
------------------------------------------------------------
------------------------------------------------------------
------------------------------------------------------------
------------------------------------------------------------
------------------------------------------------------------
------------------------------------------------------------
------------------------------------------------------------
------------------------------------------------------------
------------------------------------------------------------
------------------------------------------------------------
------------------------------------------------------------
------------------------------------------------------------
--------TTACCCGGGGTTAAAGTTGAATATTAAGGAGTGTAGTAGTACGAATAAACCG
GCTCGAACTATTACCTTTAGGAAATTTAAGTTTAAGTAGGAAGAAAAAATA-AAAAAGTT
AAAGAAGAAGGAGGATATAATTAAAGTTTTATAAATATAGAGAAGGT-AAAAGAAGCGTT
AGAAAAATGGATATTAATCTTAGAAAAGATTAATATAATAAAAGACTTTAAATTTACCTT
TCGCAAACTTAATAGAGAATTTATAAGTATTGTAAAGGAATTCGTCCTATATTAAAAGAA
AAATTGAAGGAGGAAAATAAATTAATAAATATTAGAATATAAAATAATTATAAAAGAAGT
ATAGAAGATATACTAGGAGTAGTTTAAGTACCGAATAGTATCGAATTAAAGGGAATTTAT
TAAAGCTATAATAAAAAAGAAGAGGATTATTATAAAGGCTTAATAGGCTACGTAGTACAA
TAGTATTACCGAAGCTTCGAAGAATCTAAATCGATTCTAATTATTAGAATAATAGGCTTG
GATCCGAAGTTACCGACTAATAAATCTACCCAAACTACTAACCTTTT-AAACCTATAAAG
GAATAATAGAAATCGAAAATTATAGTAGTAAGGCTAGGATTTTTACTAATTGC--TTTTT
CCTAAAAGTAAAGGTCTTAACGGATTACCTACCGGATTGGACTAAATTATTAGAAGGTAT
TAACCTAATAATTATTAGTAACCTAATTAATAAAGAGGACGTCTAGGACGTA--TTCTCC
TAAATAGTGCCTAATAAGGCCCCTAGGGTCGATTAGTATTTAAACAAATTTTTAAAACTA
TATAAGCAATTATTCTAATAAACTATAATATATTTAATATCCGTTAGCCTCCAACTTAAT
TACTTCCTACAATAATTTAAAGATATAAAAATTATTATTTTTAAAAAGCCTAGAAAGAGC
GTTGCCTAATAAAAGTTAGCGGGCGTATAGAGATTAATATCGCTATTTAATAATATAGGA
AAAATCTTTAAGGTATTTATAGTTAAAAGATTTATATAGGTAATTAAAGAGTTTAACCTC
CTACTAGAGGGCTAAATAGGTAATTAGGCAGGCCGTTC-AATAGAGTTTATAATCTAGGT
AATTACTAATATAGTATATATAGCCTAAAAATTCAAAACTATAACGTCCCTTATACTCCT
TAATTT-AAAAGGAATATTCAATAGAATTAACTATAGGTAGCTTCTATATACCCTATAGG
AAATACAATTCCCAATATAGATTATTAGGTAGGTAATAAATTTTATCGCTAGGAGGAGAG
GTTCCTTCTTCTTCGATAACGAAATATCCCGCCCCTATACAATTACTACTAGCGTATTAC
AAGGCTCCCCCCTCTTTTCTATTTTATTTATTCTCTTTATTACCCTATTATACTAGAAGT
TAATAATAATTCTAAATATAATTATAGTTGGCTTTATAAATAATATTAATAT--TA-TAG
TAATAGTCTATACTATTAAAAAAAATTATTAGATACTATAAATAATATAGGAAGTATATT
CGGAATAGGCCGGGGCGAAAGGTATAGAATTTAAAGTAATTAAAATAGAATTAATATATT
TTATACGGACGAGGGTACTAAGGATAGAAACTCTTTAATTTAAGAATATTATATTTTAAT
TAATAGAATTAATATAATTCCT-AAGGGTATAGCTAAACTATAAACTTAATTATAGGGTT
TATATAGAAGCGGTAAAAT-AAAAAATAATAATTTAAATAAATATATTTATAAAATTAGT
AACGAAGATATAAAGTTACTCCTTTACTTAAATGAGGGAAATATATATTAAATATATTTA
TAATGCTATTATATATAGAGCCTTAATA-TTCTACTAACTAACTAAAATTAATAGAAAAT
TATAAAGGATCGTAATTAGGCTAATAAAATATTAGATTAAGTATTTAAAAGTTATCGCTA
GAATATATAAAGCTATACTAGTAAAAAACCTAAAGATAGAAATATTCTATCCGCTACTCA
ACCTCTACCTTAATAAG-AAGGTCCGAACCTTCGAAGAAAGGTTCGCCTAAACGGACTAA
GCCCAGTTTATATAA------------------------GGGATAATAATTTAAGTCTCT
AACTATATTTAGGTATAATAATCGAAAGGTTAACTACCCGCCAACAAACTAAAAAGTAGT
ACAATTAAAGTACAATAGGCCGAAGAATAGGCGCTAATAGAGAAACTACTAATAATAATA
GCTAGTCCCC---------TCCC--------GGATTTAGAAACCCTATTACTACTATTAT
AAATCTTAAAATTAATAACCGCCAACCGGG-AAGAGTAGTTAGAAAATACAACGAATTAG
AAATAAATATTATATTATAATTACTATTTAACGGCGGTAATAATAAAATTAAAGTAATAG
TACGAATTTACTATCGCTAACCTCACCCTTAAATTTAGTAGAAAAGTTATTTAGTAATAT
ATAATTAATATAAAAAAGAAGAAAGGAAGACGCTAAAAACCAAAAGA-AAATAAAAAAGA
ACTATACTTACTAATTAAAGCGAAGAGCTCCCTCCTTATCCAAATTAAGACGGAAATTAT
CGGCCTCCGGGCTTTCCTCTATAGAAAGAAAATACTAAATATCCTAACCTCTATCTATAT
CTATAAACTTAAAAAAGAAA-CCTTTATTTATATTATCCTAAATTACTTCAATGTAGATA
TTAACTTTTAGAATAACCTAGAAACCTAGCTACTAATAAAGGAGGAATTCTAAAAATTCC
TAAATAATAGAACTAAAACCGAAAGAATTTTATTATAAATATTAAAGTTAAGGAGGTTAA
AAAAGTACCATTTAATAATCGAATT-AGAGGAAGAACAATATAAAGAAATTGTAAAATAT
TTTTAAAAAGAATA-TAAAATATTAATAATATTAGAATAAAA-GGATAGGAGTAGGGAGA
AGGTAATTGTACTAATTATAGGAATTATTTAAACTGTAGCTACAATAAGAATTAAAAAA-
TACTATTTAGTAAACGTTTAATTGTATTTAAAAAGCTACTCGAATAATTCTATTATATAA
ACTTAGTTCGTAGTAACCTTATA----ACGCTATTAGACCCAATTATTATTTATAAAGGG
GCGGCCGGGAGTATTAATAATTATAAGGTT----ACTAAAAATAAAATTACTACTATTAG
AACCGGAGACTATACGAATA--AG----AGTAGTAAAATTACTACTGCTGGATATAATAT
ATATAGGAATAATAGTACTACTACTAAAGCCGGATATAATTTAAACCGGATTTATAGTAC
TACTACTAGGAAGA--GAAGGGATATAGCCGTAGCGAATATTTCTTATAATGAATTTACA
ATAACCCTTCTATTAGAAATTAGTAATATTATATCTAATAGTACAAAGAAAACGCTCGTA
GTTAGTAGGCAGCTCGTTACGTTCCAAACGAATATATATACA------ATAAGTAAAATC
GTTAGTAGTACGAACGAAAGCATTTAAATTAAATTTAAACCTATT-CTAGCTACTTAATA
CTATAGTAATAACTATTACTTAAATAATATTACGGGCGTCGT-ATAAGCCTATAAAAATA
TTTAATATATATATTTTATAAATATAGGAGTAAATAGTATTTTAGGTACCGCCGGCTAAA
---ATAGAAGTTAAATAATAATAA-----------AGGAAAGGAAATACAAAAAATAAGA
AATTTACTAATTATTAAAATAAAGTA-AATCTTCTTAGTAATAACCTTACGGAAAGCGTT
AAGGGAGTTAAATTTATTATT---ACGTAGAACGGAAGCGAAATTTAGAATATAGTAAAA
GTAAAGAATTTTACGAACAATATTAATTAAATTAGTATAAAGGCCGAAGAAAATAAAAAA
G---GAAACTATACTGGTTTGGAGGAGGATAACTACTAAGGAAGTTATAAAAGGTATAAA
TAAAGAATATAAGCTCTAGAAGTATAACCGTAGGGG-ACGTAGGGCCTAGGGACGTACTA
GAGGAGGGACCCTCTATATTAGAGGTTAAATCGATTGGACTAGAGTAATAACGGCCGGAG
-AAGCTATCTTATTAGA-AGGTACAATAGGGAGGAAAGAGAA---GAAGGACTAGGAA-G
GGGCGCCGCGTAGGGGATTATATAAACGAGGGAAGGGG--TCCTTATACTATTATAAATA
AATATAAATCCGTAG-GTA-----ATAGAGTAAATAATAGGGA---GGAGGGGTTTATAA
ACGGAGTAAGGAAGCGGAAAGGTAGAATAAT---AAATAAGGAAATAAAACGGGG-----
--------AAGTAGGAAGAAAGTAGAGGAAGGAGCGGTAGGGAGTGAAATAGAAAG----
--ATAGTAAAGGAAGTAGTACGCCTAATTTA-ATCCTATTCCTATTATCTTT---ATTAA
T--TTAATAT-TAAAATAATATAGTAGTAGAAGAGACGAGATTA-ATTCGTTATAGTAGT
AAGTAAGAACCGTTATAGTA---------GTAAGCAA-AGTAGGAGCGGCGTAGA-GAAT
TACGACCGAAATAGA---GCTGGGGG-TTTTCATCCGGCGGTATTT-AACACTATACGGT
TTTCCCCTCCAGA-GAAT-TGGAGAAGGACCCTATGCTAAT-AAGGCGCTATAGTT--AT
AGTA--TAGGGAATAAGACTATTATTATTATATAAATTATTTATTTACAAAAATATTTCC
GTTAATTCCCGAATTAATAAGTATATTAAATATA
>TAD1_NC_40_7014_NC7.249_109839/1-6990 
------------------------------------------------------------
GATTATAATAAAAAACTGCTTTGAAACCGGAAACGCCGATTTCTGGTCGAGGAGTGCTCC
AAAACGAAAACTAACAACGGCAATCGACTTAGGAGGGTCGTTTACGTCCCTCACAATATC
CTACAACGAGCGCAGCAACGGCGTTGTATCGTTGTTACCGATA----GCTATCGATAGTA
GTACTCGTAGATTCGAAAATAGCGTCTACAACCCGCTTGCGGAAATCTCAGTATATAACG
ATCCCGAAGCCGCACTTACTACGAAAACCTCGGATAAAATAGAAGAAGACGATAAAATAT
TAAA-GAAGTTTATTGCTAAAGCGAATAAATTTACGGACTACAATACTATTTCGACCGAA
GACCGTCGTTAAGTTCGAAAATTACTTTTTGAATTCGTAAAGGTATATATCGGAAAAAGT
AGGTCTACGTAACCCGAAGTTAATAAGGTTAAAATCGACTAA-TTTATTACTAAGAAGGA
TTTTAATAATTTAAAGAAGGATATTTTAAAGGAGATTAAAAAAGGTACCTAAAAAGCGCC
G--AAGTATTAGGCTAATATTATAGCGAAAGTTAACCCGAGTAAAATCAATACTACCCT-
CTAATAATTATCTACTACTATTAAGAAATTTATCCCCTCTAACCTCAAATAATAATTTAC
TATTAAAGGAGTAATAATTGCTACCGAATTTGTAAACCGTTTGAACGAAGATACGAAGAC
GACCCTAGCTATTTATTTAAGTAAAAAGAAACCCAACCTAATAGTCCGTACAATTACTAA
AATATTAATAATTAGAAATTATATAATTATATTCGACGAGCCTATACGTACTTAATATTA
GTGAAACTAA------------------------GTGTAG--GTTAAAGAAGTTTTTGGC
CTTAATACTTTTATTACTATAAATATTATAAGTATATTAGTTCGGGGCGTACTTTAGGAT
AGTATTAATAATTATACTATAGCGGAAGTTATTTCGAATGTAGTAAAGGAGAGGAACCTA
GAGGTATCTATTATTAAAGTTCGGCTATAGAAGAAAAGAAATGGAGAGAATAAAGGCCTA
CTCCTTATAAAAATCGCTACCGTATTAGCGGTATACTTCCTCTAAAATAACTTCTTTC-T
CTAAAATAATAATATATACCTATACGAACTATTTTAAACTTCGAATAATGTCCAATAATA
CTTTAAATATTAGGGAATTAAATATACAATAAGATTCTACTGTTAAAATAATATTTATAC
CCGCTATAGCGAAGTTAAATACAAAAGAGACTATTTTAATAAAGTAAATTATCCGTCTAA
CAATAATAAATTACTCGTTTATTATAAACTATATAGGAAGAAGGGGTATTGTATATATAA
CTATAAAAAATATCCTATTTTCCGGAAGGCGATTATAAAAGCGTTTATTACATATACCGA
AAGGCTACGAGCGTTCGCCCCCCGTAAGAA-CCTAGCCGGAAAGGTATTAGAATTAATAA
TAGAAATTATAGACGAAAGCATCCTTCTAAACGCTCCCCC-CAATTCCCGTACTATTATT
ACCCTAGAGAGA-TATATAGGAGGAGGCGTAAAAAAGGAACGGCC-GAGAAAGTTAATCG
GTCTATTTAACCGGCCAAAGCCTATAACCCTATAAAGTCTAATAAATAAATACTATATAT
AT--TTATAAAATATAGGGGGAAGTTGGTTGTATAGTGGTAATAGCGCCCGTATAATTAT
AACCCCCCCT-AAGGAAGTAGTACCTTTATTCTCCATCGAAGGATTAAAAGGAACCTTAT
CCTAGGGTAATTAATAGTTTAATTAAAAATACTTTATTAGAACGTAGGGAAATTGTATAA
GAAGGGAAAA-CTTTTATTCGAATAAGAAGAGACTTATAATATTATAACGATTTAGGAGC
TAAACAAAAATCTAAATAAGGATATTTATTATCCTAGAGGCGGAAAGTATTTCGGGGTTA
ATTATTCGGAGAAAGGAA-GGGCGGTAATATATATAAATAAGAAATAGAATTTAAAGGAT
TTAAATTTCTAAGCTAGAAAGGATTAGACTATAATTATATTTAAGAATTTAAAGGATCTA
ACGACCGTCTATTGTATCTACTCTCCTATTTTTATATAAAGAATACTAGAATATTAATAG
GGGTTACTACTCTTCGAATTTATTAAGGCCGGACCTCCGGCGGGAAACCTAATTATTATT
GGGGACTTCAACCTCTATTATCCTAATTAGGATCTAAAGAATAAGATTAATTTAAAGGTT
ACTCGCCTCCTTATATAGGTATAATATTAGAAATTTAATTTATTTACCCTCCGTA--GTA
AATTAATTAGATTTAAGAATACGATATAAAGAGAAAGGGATAGAACGATTAATTATATAT
A---ACTATTACCCGGGGTCGAAGCTGAATATTAGAGAGTATAACAGTACGAATAAACCG
GCTTAAACTATTACCTTTAAGAAATTTAAGTCCAAATAGGAAGAAAAATTA-AAAAAGTT
AAAGAAGAAGGAGGATATAATTAGAATTTTATAGATATAAAGAAAGT-AAAGGAAGTATT
GGAAAAATAAATATCGGTCTTAAAAAGGATTAATATAATAAAAGACCTTAAATTCGCCTT
TTGCAAATTTAATAAAGAATTTATAAATATTATAAAGGAATTTGTTCTATATTAGAAGAA
AGGTTAAAGGAAGAAAGCGAACTAATAAACGTTAAGATATAAAATAGTTATAAAAGAAGC
GTAAAGGATATATTAAGAGTAGTTTAAGTACCGAATAATATTAAATTAAAGGGAATTTAT
TAAAGCTATAATAAAAAAGAAGAGGATTATTATAAAGGTCTAATAGGCTATGTAGCGTAA
TAGTATTGCTAAAGCTTCGAAAAACCTAAATTAATTCTAATTATTAAAATAATAAGCCCG
AACCCGAAGCTACTAACTAATAAATCCGCTTAAACTACTAACCCTTT-AAATTTATAAAG
GAGTAATAGAAATTGGAAATTACAATAGTAAGGCCGAAATCTTTACCGATTGC--TTTTT
CCCGAAAGTAGAGGTCCTAATGGATTACTTACCAAATTAGACTAAGTTATTAAAAGGTAT
TAACCTAATAGTTATTAGTAATTTAATTAATAAAGAGGACGTTTAGGATGTA--CTTTCC
CGGATAGCGTTTAATAAAGCCCCTAAGGTCGATTAATACTTAAATAAATTTCTAAAATTA
TATAGATAACTGTTTTAGTAAATTATGATATACTTAATATCCACTAGCCTCTAATTTAAT
TACTTCCTATAGCGGTTTAAGGATATAAAAATTATTATTCTTAAAAAATTTAAAAAGAAC
GCCGCCCAATAAAAATTAGTAAACGTATAGAAACCGATATTACTACTCAATAATATAAGA
AAAATCCTTAAAGTACTTATAGCTAAGAGACTTACACAAGCAGCCGAAGAATTCAATTTC
CTACTAAAAGGCTAAATAAGTAACTAGGCAAGCCGTTC-AATAGAATTTACAATCCGGGT
AATTATTAATACGGTATATACAACTTAGAAACTTAAAGCCGTAACATCCCTTATACTCCT
TAATTT-AAAAGGAACGTTCAATAGAATTAACTATAAGTAGCTTTTATATACCCTATAAG
AAATATAGTTCCTAATATAGATTATTAAATAAGTAACGAACTTCGTTATTAGGAAGAGAA
GCTCCTTTTTTTTTAATAACGAAATGTTCTACCCTTATATAATTACTATTAATATACTGC
AAGGCTCCCCCCTCTCCCCTATTCTATTTATTCTTTTTATTACCCTATTATACCGGAAGT
TAATAGCAATCCTAAATACAATTATAATCGGCTTTATAAATAATATTAATAT--TA-TAG
TAATAGTCTATATTACTAAAGAAAATTACTGGATATTATAAGCAATATAGGAAATATATT
CGGAATAAGTAAAAGTAAGAGGTATAGAATTTAAAGCAATTAAGACGGAATTAATATATT
TTATATGAACGAGGGTACTAAAAATAAAAACTCTCTAATTTAGGGATATTATACTTTAAC
TAACGGAATCGACATAATTCCT-AAGGGTATAGCTAGACCGTAAATTTAATTATAGGGCT
TATATAAAAGTAATAAAAT-AAAAAATAACGATTTAAACGAATATATTTATAAAATTAGT
AACGAAGATATAGGGTTACTCCTTTATTTAAATAAAGGAAATATATACTAAATATATTTG
TAACGCTATTATATATAGAGCCTTAATA-TTCTACTAACTAATTAAAATTAATAGGAAAT
TGCGAGGAATTGTAATTAAATTAGTAAAATATTAAATTAAATATTTAAAAGTTATTGCCG
GGGTATATAAAATTATACTAATAAGAAACCTAGAAATAGAAATATTCTATCCACTACTCG
ACCTCTACCTTAATAAG-AGGGTCCGAACCTTCGAAGAAAGGCTCGCCCGAATAGATTAA
GCCCGGTTCGTACGG------------------------GGGATAGTAACCTAAATCTCT
AACTACATCTAAATATAATAATTAAAAAGTTAATTACCCGCCGACAAATTAAAAAGCAGT
ATAGCTAAAATATAATAAGCCGAAGAATAGGCGCTAATAGAAAAATTACTAATAATAGTA
ATTAGCCTTC---------CCCT--------AGATTTAAGGACCCTATTACCGCTATCGC
AAATCTTAGAATTAATAGCTACCGATTGGG-AGGAGTAGTTAAAAAATATAATAAATTGG
AAATAAGTATCGTATTACAACTACTACCTAGTAGCGGCAATAGTAAAATTAGGGCGACGG
TATAAATTTACTATTACTAACCTTACCCCTAAATTTAGTAGAGAGGCTATCTAATAATAT
ATAGTTAGTATAAAGAAGAAGAAAGGAAAATGCCGAAAACTAAGGGA-AGATAAAGAAGA
ACTGTACCTACTAACTAAAGCGAAGAGCTCCTTCCTTATCCAAACCAAAACAGAAATTAT
TAGCCTCTAAGCCTTCCTCTATAAGAAGAAAATATTGGACGTTCTAACCCTTATTTATAC
CTATAGACTCGAAAAGGAGA-CTTTCGCCTATATTATCCTAAATTACTTTAATATAAACA
CTAACTTCTAGGACAATCTAGAAGCCTAACTACTAATAAAGGAGGAACTCTAAAAATTCC
TAAATAATAAAACTAAAGCCGAAAGAATTCTATTATAAATATTAAAATTAAAGAGGTTAA
AAGAATACTAATTAGTAATCGAATT-AGAGGAGGAATAATATAAAGAAATTATAAGGTAC
TCCTAAAAAGAATA-TAGAATATTAATAATACTAGAATAGAA-GGATAAGAGCGGGGAAG
AGACAATTATATTAATTATAGGAACTATCTAAACCGCAGCTATAATAAGAACCAAAAAA-
TACTATTTAACGAACGCCTAATTATACCTAAAAAACTATTCGAACAATTCCATTATACAA
ACCTAATTCGTAATAACCTTATA----GTACTATTAAATTTAATTAT-ATTTATAAGGGG
GCGGTTAAAAGTATTAATAACTATAGAGCT----ACTAAGAATAAAACTACTACTACTAA
AACCGGAAACTATACGAATA--AG----AGTAATAAAACCACTACTACCGAATACAATAC
GTATAAGAATAATAGTACTACTATTAAAGTCGGATATAATCCAAACCGGGTTTATAATAT
TACTGCCGGGAAAA--GAAGGGATACAACTATAGCGAATATTTCTTATAATTAATTTATA
GTAACCCTTCCGCTAAAAATCGGTAATATTATAATTAACGGTGTAGGGAAAATATTTGTA
ATTAATAGGTAGTTTGTTATACTCTAAACAAATATATATATA------ACGGGTAAAATT
GTTAATAATACGAATAAAAGTATCCAAATTGAATTCGAACCTATT-TTAACCGTCTAATA
CTATAATAATAGCTACCGCCTAAATAGTATTATAGGCGTCAT-ATAAACCTATAGGAATA
TCCAATATATATATCTTATAAATATAAGAGTAAGTAGCGTTCTAAGTACCGCCGGTTAGA
---ATAAAAGTTAAATAATAATAA-----------AGGAAAGGAAATACAAAGAATAAGA
GACTTACCAATCGCCGAAATAAGACA-AATCTTTTTAGTAATAACTTTATAGAAAGTATT
AAAAGAATTAAATTTATTACT---ATATAAAACGAAAACGAAATCTAAAGTATAGTAAAA
GTAAAGAATTTTACGAATAATACTAATTAAATTAGTATAAGGGCCGAAGAAAACGAAGAA
G---GAAGCTATATTAATTCGGGGGAAGATAATTACTAAGGAAGTTACAAAGGGTACGAA
TAAGGAATATAAACTCTAGAAGTACGACCGTAGGGG-ATATAGGGCCTAGGGATGTACTA
AGGGAGGGATCCTCTATATTAAAAATTAAATCGATCGGGTTAGGGTAATAATAGTTAGAG
GAAGCTATCTTATTAGA-AGGTACAATAGGGAGGAAGGAAAA---GAAGGATTAAAAA-G
GGGCGCTGCGTAGGGGATTATATAAACGAAGAAAGGGGG-TCTTTATACTATTATAAATA
AATATAAATCCGTAGGGTA-----ATAGAATAAATAACGGGGA---GGAAGTATTTACAA
ATAGAGTAAGGAAATAGAGAAGTAGAGTAAT---AAATAGGGAAATAGGACGGGG-----
--------AAGCGGGAAGAAAGCGGAGGAAGGAGTAGTAGGGAGTAAAATAGAAAG----
--GCAATAAAGGAAATAGTACGCTTAGTCTA-ATCCTATTCCTATTATCCTT---ATTAT
T--CCAATAT-TAGAATAATATAGTAGTAGAAAAGACGAAATCA-ATTTATTATAGCAGT
GGGTGAGAACTGTTATAACT---------ATAAGTAA-AGTAGGAGTAGCGTAGA-GAAC
TACAACCGAGATAGA---GCTAGGGG-TTTTTATCCGACAGTGCTT-AATACTGTACGGT
TTTCCCCTCCAGA-GAAC-TAGAGAAGGACCCCATGCTAAT-AAGGCGCTATAGTT--AT
AGCA--TAGGGAATAAGACTACTACTATTAATAAAAATAATAATTAAATAGCTTAGTACT
TCTAATATAAAGTTATTA----------------
>TAD1_NC_4798_6968_NC7.50_27367/1-2187 
------------------------------------------------------------
------------------------------------------------------------
------------------------------------------------------------
------------------------------------------------------------
------------------------------------------------------------
------------------------------------------------------------
------------------------------------------------------------
------------------------------------------------------------
------------------------------------------------------------
------------------------------------------------------------
------------------------------------------------------------
------------------------------------------------------------
------------------------------------------------------------
------------------------------------------------------------
------------------------------------------------------------
------------------------------------------------------------
------------------------------------------------------------
------------------------------------------------------------
------------------------------------------------------------
------------------------------------------------------------
------------------------------------------------------------
------------------------------------------------------------
------------------------------------------------------------
------------------------------------------------------------
------------------------------------------------------------
------------------------------------------------------------
------------------------------------------------------------
------------------------------------------------------------
------------------------------------------------------------
------------------------------------------------------------
------------------------------------------------------------
------------------------------------------------------------
------------------------------------------------------------
------------------------------------------------------------
------------------------------------------------------------
------------------------------------------------------------
------------------------------------------------------------
------------------------------------------------------------
------------------------------------------------------------
------------------------------------------------------------
------------------------------------------------------------
------------------------------------------------------------
------------------------------------------------------------
------------------------------------------------------------
------------------------------------------------------------
------------------------------------------------------------
------------------------------------------------------------
------------------------------------------------------------
------------------------------------------------------------
------------------------------------------------------------
------------------------------------------------------------
------------------------------------------------------------
------------------------------------------------------------
------------------------------------------------------------
------------------------------------------------------------
------------------------------------------------------------
------------------------------------------------------------
------------------------------------------------------------
------------------------------------------------------------
------------------------------------------------------------
------------------------------------------------------------
------------------------------------------------------------
------------------------------------------------------------
------------------------------------------------------------
------------------------------------------------------------
------------------------------------------------------------
------------------------------------------------------------
------------------------------------------------------------
------------------------------------------------------------
------------------------------------------------------------
------------------------------------------------------------
------------------------------------------------------------
------------------------------------------------------------
------------------------------------------------------------
------------------------------------------------------------
------------------------------------------------------------
------------------------------------------------------------
------------------------------------------------------------
------------------------------------------------------------
------------------------------------------------------------
------------------------------------------------------------
------------------------------------------------------------
-----ATTTACTATTGCTAACCTCACCCCTAAAATTAATAGAAAGGTTATCTAATAATAT
ATAGTTAATATAAAGAAAAAGAAAGGAAAATACCGAAAATTAGGAGA-AGACGAAGAAGA
ACCGTACCTACTAATTAAAATAAATAGCTCCCTCCTTATTTAAACTAAAATGGAAATTAT
TAACCTCCGGGCCTTCTTCTATAAGAGGAAAGTACTAAATATTCTAACCCCCATCTATAC
TTATAAATTCGAAAAGGAGA-CCCTCGCCTATATTATCCTAAATTACGTTAATATAAATA
CTATTTTCTAAAATAATCTAAAAGCCTAACTACTAATAAAAGAGGAATTTTAGGAGTTCC
TAAATAATAAGACTAAAACTAAAAGAATTTTATTATAAATATTAAAATTAAGGAAGTTAA
AAGAATATTATTTAATAATCGAATT-AGAGGAGGAATAATATAAAAAAATTATAAAGTAT
TCCTAAGAAAAATA-TAAAATATTAATAATACTAGAATAAAA-GGATAAGAACGGAAAAG
AAATAATTATACTAATTACAAAAATTATTTAAATTATAACTATAATAAGAACCGAAAAA-
TACTATCTAACGAACGCTTAATTATACTTATAAA-TTATTCGAATAACTCTATTATATAA
ACCTAATTCGTAATAACCTTATA----ATACTATTAAACCCAATTATTATTTATAAGGGG
GCGGCTGGGAGTATTAATGGCTATAGGGCT----ACTAAAAATAGAATTACTACTATTAA
AACCGGAGACTATATGAATA--GG----AGTAGCGAAACTATTATTACTGGATACAATAT
ATATAAAAATAATAGCGCTACTATTAAAGCTGGATATAATTTAAATTAAATTTATAATAT
TACCGCCGGGAAGA--GAAGGAATACGACTATAATAAGTATCTCTTATAATTAATTTATA
ATAACCCTTTCGCTAGAAGTTAGCGATACTATAATTAATAGTATAAGGAAGACGCTTATA
GTTAGTAGGCAATTCGTCCCGTTCTAAACGTATATATATATATA----ATAAATAAAATC
GTTAGCAATACGAATAAAAGTATTTAAATTATATTTGAACTTATT-TTAACTACCTAACG
CTATAGTAATAATTATCGCCTAAATAGTATTACAAGCGTTGC-AAAAGCCTATAAAAATA
TCTAATATATATACTTTATAGGTATAAGAACAGGTGGCGTTCTAGGTACTACCGGCTAAA
---ATAGAAATTAAATAATAATAA-----------AGAAAAAGAAATATAGAAAATAAAA
AACTTACTAATCGCCGAAATAAAATA-AACTTTCTTAGTAATAACCTTATAGAAATTATT
AGGGGAATTAAATTTATTATT---ATATAAAATGGAAGCGAAATTTAAAGTATAGTAAAG
GTAAGGAATCTTACGAAGGATATTAATTAAATTAGTATAAGGGCCGAGGAAGACGAAGAA
G---GAAACTAAATTAATTTAAGAGAGAATATTTACTAAAGAAATCGCAAAAGGTACGAA
TAAAGAATATAAATTCCAAAAGTATAACTACAAGGA-ACGTAGGACCTAGAAATATACTA
AGGGAGGGACCCTCAATATTGGAGGTTAAATTAATCGGGCTAGGGCAATAATAATTGGAA
GAAGCTATTTTATTAGA-AGTTATAATAGGGAAAAAGGAGAA---GGAGGACTAAGAA-G
GGACGTTACGTAGGGGATTATATAAATAAAGGAAGGGGG-TTTTTATACTATTATAAATA
AAGGTAAATCCGTAGGGTA-----ATAGAATAAATAATAAGGA---AGAGGTATTTATAA
ATAGAATAAGGAAGCGGAGAAATAGAATAAT---AAATAAAAAAATAAAATAGGG-----
--------AAGTGGGGAGAAGGCGGAAGAAGGAATAATAAAGAATAAAATAGAAAG----
--GTAGTAAAGGAAGTAATACGCCTAATCTA-ATCCTATTCCTATTATCCTT---ATTAT
T--TTAATAT-TAGGATAATGTAATAGTAGGAAAGATAAAATTA-ATTTACTATAGCGGT
AAGTAAGAACCATTATAATT---------ATAAGTAA-AGTAGGAATAGTATAGA-GAAC
CACGACCGAGATGGA---GCTGGGGG-TTTTCATCCAGCGGTACTT-AACACCGTACGGT
TTTCCCCTCCAGA-GAAC-TAGAGAAGGACCCCATACCAAT-AAGGCGCTATAGTT--AT
AGCA--CAGGGAATAAGACAATTATTTAGT------------------------------
----------------------------------
>TAD1_NC_52_6962_NC7.50_7474_14/1-6929 
------------------------------------------------------------
---------AAAAAACTGCTTTAAGACTGGAAACGCTAATTTCTAGTTAAGAAGTGCTCC
AAAACGAAAACTAACAACGACAATCAACTTAGGAAGGTTATTTACGTCCCTTACAATATC
CTACAACGAACGCAGCGATAGCGTTATATCGTCGTTGCCAATA----GCTATTGATAGTA
GTACTTATAGATTTGAAAATAGCGTTTACAATCCGCTCGCGGAAATTTTAATATACAATA
ACCCCGAAGCTATATTTAGTATAAAGACTTCGGATAAAATAAATAAAAATAACGAAATAT
TAAA-GAAATTTATTATTAAAGCGAATAAATCTACGGACTATAATACTATTTCGACCGAG
GACCATCGTTAAATTCGAAAGCTACTTTTTAAATTCGTAAAGGTATATATTAAAAAAGGC
GGATCTATATAACCCGAAATTAGTAAGGTTAGAATAGACTAA-TTTATTATTAAGAAGGA
TTTTAATAATTTAAAGAAGGATATTTTAAAGGAAATTAAGAAAAGCGCTTAAGAGGTATT
A--AAATATTAGGCTAATATTATAATGAAAGTCAGCCCGAATAAAATTAGTGCTACCCT-
TTAATAACTACCTACTATTATTAAGGAGTTTATTCCTTTTAACCTCGAATAGTAATTTAC
TATTAAAGGAGCGATAATTACTATTGAATTTATAAATTATTCGAACGAAGATATAAAAAC
GACCCTAACTATTTATTTAAATAAGAAGAAACCCGGCTTAGTAATCCGTATAGTTATTAG
AATATTAATAATTAGAAATTATATAATTATATTTAACGAACCTATACGTATTTAATATTA
ATAAAATTAA------------------------ATATAA--ATTAAAGAAATTTTTAGC
CCTAATCCTTTTTTTACTATAAGTACTATAGGTGTATTAATTTAAGGCGTACTTTAGAAT
AACGTTAATAATTATACTATAGCGGAAGCTATTTCGAATATAGTAAAGGAGAGGAACCTA
GAGGTAT-TATTATTAGAATTCGACTATAGAAGAAAAGGGACGGAGAGAATAGAAGCTTA
CTCCTTATAGAAGTCGCTACTATATTAGCGGTATATTTCCTCTAAAATAACCTCTTTC-T
CTAGAACGGTAATATATACC--TACGAACCGTTCTAAACCTCGAATAATATTTAATGATA
CTTTAAATATTAGGAAATTGGATATATAGTAAAATTCTATTATTAAAATAATATTTACGC
CTACTATAGTAAAATTAAATATAAAGGAGACTATTTTCGCGAAATAAATTATCCGTTTAA
TAATAATAAATTACTCGTTTATTATAAATTATATAGGAAGAAGGGGTACTATATATATAA
TTATAAGGAGTACCCTATTCTCCGGAAGGTAATTATAAAAGTATTTATTATATATACTAA
AAGGCTATAGATATTCGCCCTCTATAAGAA-TTTAACTAGAAAAGTATTAGAGCCGACGA
TAAAAATTATAAACGAAGGTATTTTATTAAATACCCCCTC-TAATTCCTATACTATTACT
ACCCTAAAGAAA-TATATTGGAGGAAGCGTAAAGAGGAGACGGCT-AAAAAAATAAATCC
GCCTATCTATTTAATTAAAGTTTATAACCCTATAAGATTTAATAAATAACTACTATATAT
AT--TTATAAAATATAAGGGGAAGTCGGTTGTATAATAATAATAATATTTATACGACTAT
AGCCCCCCTT-AAGGAAGTAGTACTTTTATCCTCTACTAAGGGATTAGAAGGAACTTTAT
TTTAGAGTAATTAATAATTTAATTCAAAATACTCTATTAAAATATAGGGAAATTATATAA
AAGGGGAAAA-CTTTTACTTAAATAACAAGAGATTTATAATATTATAGTAATCTAAGGGC
CGGGTAAAAATTTAAATAAGGATATTTATTATCCTAGAAGCGGAAGGTATTTTAAGGTTA
ATTGTTCGGAGAAGGAAA-GGGTGGTAATATATATAAATAAAAAATAGAACTTAAAGGAC
CTAAATTTCTAAATTGGAAAGGATTAGACCGTAATTATATTTAGAAATTTAAAAAATCTA
ACGATTATCCATTCTATCTACTCCCCTATCTTTATACAAAGAATACTAAAATATTAATAG
GAATTATTGCTCTTTAAATTTATTGAAGTAAAACCTCTAGTAAAAAATTTAATTACTATT
AAAAGTTTTAACCTCTATTATTCTAATTAGAATCTAAAGAATAGGACTAACCTAAGGGCC
GTTTACCTCCTTATATAAGTATAATATTAAAGATTTAATTTATTTATCCCCTATA--GTA
AATTAATTAAATTTAGAAATATAATATAAGGAGAGAAAGATAAAATAATCAATTATATAT
A---ACTATTACCCAAGGTCGAAGCTGAATATTAAAGAATATAGTAGTACGAATAAACCG
GTTTAGACTACTACCCTTAAGAGATTTAGGTCTAAGTAGGAAGAAAAAATA-AAAAAACT
AAAGAAAAAGGAAAATATAATTAGAGTTTTATAAATATAGAAAAAGT-AAAGGAAGCCTT
AGAGAAATAAATATTAATCCTAAAAAGGATTAATATAATACAAGACTTTAAATTCGCCTT
TCGCAAATTTAATAGAGAATTTATAAATATTGTAGAAGAATGCGTCCTATATTAGAAGAA
AGGTCGAAGGAAGAAAGCGAATTAATAAATATTAAAATATAAAATAGCTATAAAAGAAGT
ATAAAGGATATATTAGGAGTAATTTAAATACTAAATAATACCGAACTAAAGGGAATTTAT
TAAAGCTATAATAAAAAAGAAAAAGATTATTATAAAGGCCTAATAGGCTATATAGTATAA
TAGTATTATTAAAACTTCGAAGAACCTAAATCGATTCTAATTATTAAAACAATAGGTTTA
AACCTAAAGTTACTAATTAATAAATCCGCTTAAATTACTAACCCTTT-AAATCTATAAAG
GGGTAATAGAAATTAGAAATTATAGTAATAAGGCTAAAGTCCTTACTAACCGC--TTTTT
CCTAAAGGTAGAAGTTCTAATAAATTACCTACTAAATTAAATTAAACTATTAAAGGGTAT
TAACCTAATAATTATTAATAAATTAATTAATAAAGAAGACGTCTAGGACGTA--CTCTTC
CGAATAGTATTTAATAAGGCCCTTAGGATTAATTAGTATTTAAATAAATTTTTAAAATTA
TATAAGTACCTATTCTAATAAATTATAATATATTTAGTATCCGCTAACCTCTAATTTAAT
TACTTCTTATAGTAATTCAAAAATATAAAGGTAATTATCCTTAAGAAGCCTAGAAAGAGT
ACTACCTAATAAAAATTAATAAATATATAAAAATTAATATTGTTATTTAATAATATAGGA
AAAATCTTTAAGGTACTTATAGTTAAAAGATTTATATAAGTAGCTGAAGAGTTTAACCTC
CTACTAGAGGGCTAAATAAATAATTAAATAAATTATTT-AATAAAATTTATAATCCGGGT
AGTTACTAATATAGTACACACGGCCTAAAAACTTAAGGCCGTAATATCCCTTAAACTTCT
AAATTT-AAAAGGAACGTTTAATAAAATTAACTATAGGTAGCTTCTATATACCCTATAGG
AAATATAGCTTCTAATATAAATTATTAAGTAAGTAATAAATTTCGTTGCTAGTAGGAGAA
ATTCCCTCTTTTTTGATAATAAAATATCCCGCCCCTACGTAATTATTATTAGTATATTAT
AAGGCTCCCCCCTCTCCCCTATTTTATTTATTCTCTCTATTACCCTATTATATTGGGAAT
TAGTAATAATTCTAAATATAATTATAATTAGCTTTATAGATAATATTAATAT--TA-TAG
TAATAACCTATATTATTAAAGAAAACTATTAAATATTATAAATAGTGTAAAAGGTATATT
TGGAATAAGTAGGGGCGAGAAGTATAGAATTCGAAGTAATAAAAATAAAATTAATATATT
TTATACGGATAAGGGTACTAAAGATAGAAACTCTCTAACTTAGGGATATTATATTTTAAT
TAATAAAATTAATATAATTCCT-AAGGGTCTAACTAAGTTATCAATTTAATTATAAGGCT
TATATAAAAGCAGTAAAAT-AAAAAATAATAATCCAAGCGAATATACTTACAAAATTAAT
AGTAAAAATATAAGGTTACTCCTTTACTTAAGTAAAGGAAATATATACTAAATATATTTA
TAGTGCTATTATATACAAAGCCTCAATA-TTCTATTAACTAATTAAAATTTGTAGGAAAT
TATAAGGGATTGTAATTAGGTTAGTGAAATATTAAATTAAATATTTAAAAATTATTATTA
AAATATATAAAACTACGTTAATAATAAACCTAAAAATAGAAATATTCTATCCGCCGTTCA
ACTTCTACTTTAATAAA-AGGGTCTAAGCTTTTAAAAAAAGGCTCGCCCAAATAAATTAA
ACCCAATTCGTTTAA------------------------AGGATAGTAACCTAAGTATTT
AATTATATTTGAGTACAATAATTGAGAGGTTGGCTACTTACTAATAAATTAAAAAGTAGT
ATAATTAAAATATAATAGGCCGAAGAATAAATACTAACGGAAAAACTACTAGTAATAGTA
ACCAATCCTC---------CCCC--------GGAATTAGGGACCCCGCTACCGCTATTAT
AAATCTTAAAACTAATAGCCGCTAATTAGG-AGGAGTAATTAAAAGATATAATAAATTAG
AAATAGGTATTATACTATAACTACTACCTAACGGTAATAGTAGTAAAATTAAAATAATAA
TATAAATTTACTATTATTAACTTTACCCCTAAATTTAATAGAAAAACTATCTAGTAATAT
ATAGTTAATATAAAAAAGAAGAAAGGAAGACGCTGAAAATTAAAGGA-AGATAAAGAAGA
ACCGTACTTACTAACTAAAATGAAGAACTCCCTCCTTATCTAAATTAGGATAGAAATTCT
CAACCTTCGGGCTTTCCTCTACTAGAAGAAAATACTAAACGTCCTAACCCCTATCTACAC
CTACAAACTCGAAAAAGAGA-CCTTCGCCTATATTATCCTAAATTACCTTAATATAAATA
CTATCTTCTAAAATAATTTAGAAGTTTAATTACTAACGAAGGAGGAATTTCAGGAATTCT
TAAACAATAGAACCAAAGCCGAAAGAATCCTATTATAAGTATTAAAATTGAAGAAATTGA
AAAAATATTATCTAATAATCGAATT-AGAAGAGGAATAACGTAAAGAAATTGTAAAGTAC
TTTTAGAAAGAATA-TAAAATATTAATAATACTAAAATAAAA-GGAAGGGAATAAAGAGA
AAATAATTATACTAATTATAAAAGCTATCTAAACTATAATTATAATAAGAATTAAAAAA-
TACTATTTAATAAACGCTTAATTATATTTAAAAAACTATTTAAATAATTCTATTATACGA
ATTTAATTTATAAAAACCTTATA----GCGCTATTAAACTTAATTATTATTTATAAAGGG
GCGACTAAGAATATTAATAATTATAGAGCT----ACTAAAAACGGAATTATTATTACTAA
AACCGGAGATTGTACGAATA--AG----AGTAATAAAATTACTACCGCCGGATATAATAC
GTATAAAAATAATAGTACTACTATTAGAGCCGGATGTAATCCGAATTAGGTTTATAATAC
TACTATTAAGAAGA--GAAGGGATATAATTATAATAAATATCCCTTACAATTAATTTACA
ATAACCCTTTTATTAAAAGTTAATAATATTATACTTAATAATATAGGAAAAACGTTTATA
GTTAGTAGGCAATTTATTATACTCTAAACGTATATATATATATA----ACAAACGAATTT
ATTAATAATACGAATAAAAGTATTTAAATTATAATTAAACCTATC-CTAACCGCCTAATA
CTATAGTAATAATTATTACCTAAATAGTATTATAAATATTAT-AAAAGCTAATAGGAATA
TTTAATATATATATTTTATAAGTATAAGCGCAAATAGTATTCTAAATACTACTAATTAGA
---ATAGAAATTAAATAAGAAAAA-----------AGGAAAGGAAATATAGAGAATAAGA
GATTTACTAATCGCTGAAATAAAATA-GATCTTCTTAATAATAACCTTACGGAAATTATT
AGGAGAATTAAATTTATTACCGGAATACAAAATAGAAGCGAAATTTAAAGTATAGTAAAA
ATAAGGAATTTTATAAATAATATTAATTAAATTAATATAAGGGCCGAAGAGGACGAAGAA
G---GAAGCTATACTAATTTAGAGGAGGATAATTATTAAAGAAATTATAAAAATTATAAA
TAAAGAATATTAATTTCAAAAGTAAAATTATAAGGA-ATATAAAGCCTAGAAATGTATTA
GAAGAGGGACCTTCTACGTCGGAAATTAAATCGATCGGACTAGGGCAATAATAGTTAGAA
AAAATTATTTTATTAGA-AGTTATAATAAGGAAGAAGGAGAA---AAAGGATTAAAAA-G
GGGTACTACATAGGGGATTATATAAACGAAGGAAGAGGG-TCCTTACGCTATTATAAATA
GAGGTAAATCCGCGGGGTA-----ATAGAGTAAATAATAAGGT---AGAGGTATTTATAA
ATAGAATAAGGAAGTGGAGAAGTAAAATAAT---AAATAGGAAGATAGGATAGGG-----
--------AAGTAGGGAGAAAGTAAAGGAAGGAATAGTAGGGAGTAAAATAGAGAG----
--GTAGTGAAGGAAGTAGTATACTTTGTCTA-ATCCTATTCCTATTATTTTT---ATTAT
T--TTAATAT-TAAAATAATGTAGCGGTAGGAGAGACGAAATTA-ATTCGCTATAGTAGT
AAGTAAAAACTATTATAGCT---------ATAAATAA-AGTAGGAATAGTATAGA-GAAT
TATAATTAAGATAGA---ATTAAGGA-TTTTCATCCGGCGGTGCTT-AATACCGTACGGT
TTTCCCCTTTAGA-GAAC-TAGAGAAGGACCCCATGCCAAT-AAAGCGCTATAGTT--AT
AGCA--TAGGGAATAAGACTATT-------------------------------------
----------------------------------
>TAD1_NC_27_6091_NC7.68_152402_/1-6072 
-----------------------------------------------TCCCCTTACTACT
ATTATTATTAAAAAACTGCTTTGAAACCGGAAACGCCGATTTCTGGTCGAGGAGTGCTCT
AAAACGAAAACTAACAACGGCAATCGACTTAAGAAGGTCGTTTACGTCCCTTACAATATC
CTACGACGAACGCAGCAACGGCGTTGTATTGTCGTTGCCAATA----GCTATCGATGGCG
GTACTCGTAGACTCGAAAATAGTATTTATAACCCACTCGCGGAAATTTCAATATACAATA
ATCCCGAAGTTGTACTTACTATAAAGGTTTCGGATAAAATAGAAGAAGATAATAAAATAT
TAAA-GAAGTTTATTACTAAAGTAAATAAATCTATAGACTATAATACTATTTCAACCGAG
GACTATCGTTAGGTTTGAAAACTACTTTTCGAATTCGCGAAGGTATACGTTGGAAAAAGT
AAGTCTATGTAACCTAAGGTTAATAAAGTTAGAACCGACTAA-TTTATTATTAAAAAGGA
TTTTAATAATCTAAAGAAGAATATTTTAAAGGAAATTAAGAAAAGCGCCTAAGAAGTACC
G--AAGTATTAGGCTAATATTATAATGAAAATTAGCCCGAGCAAAATCGATACTACCCT-
CTAATAACTACCTACTACTATTAAGAAGTTTATCCCCTTTAACCTCGAATAATAATTTAC
TATTAAAGGAGCGATAATTACCGCCGAATTTATAAACTATTTGAACGAAGATATAAAAAT
AACCCTAATTATTTATTTAGGTAAAAAGAAACCCAGCCTAATAATTTACGCAACTATTAG
AATACTAATAATTAGAAATTATATAATTGTATTTAATAAGCCTATATATATTTAATACTA
GTGAAATTAA------------------------ACGTAG--GTTAAAGAAATTTTCGGC
CCTAATACTTTTATTACTATAAGTATTATAGGCGTACTAATTTGGGGCGTACCCTAGGAT
AGTATTGATAATTATATTATAATGGAAACTATTTTAAACGTAGTAAAGGAGAAGAACCTA
GAGGTATTTATTATTAGAATTCGGCTATAGAAGAGAAGGGACGGAGAGAATAGAAGTTTA
CTCTTTATAAAAGTTGCTATTATATTAGTAGTATATTTCTTCTAGAATAATCTCTTTC-T
CTAGGACGGCGGTATATACCTGTACGAACCGTTCTAAACTTCGAATAACGTTTAATAATA
CTTTAAATATCAGGGAATTGGATATATAATAAAATTCTACCGTTAAAATAATATTTACGC
CCGCTATAGCGAAGCTAAATACGAAGGAAACTACTTCGGTGAAATAAATTATTTATTTAA
TAATAATAAGTTACTCGTTTACTATAAACCGTATAGGAAGAAGAGGTATTGTATATATAA
CTATAAGGAGTATTCTATTTTCTAGAAGGTAATTATAAAAGTATCCGTTATATATACCGA
AAGGCCGTAGGCGTTCGCCCCCTATAAAAA-CCTAATTAGAAAGGTATTAGAACCGACGA
TAGAGATTATAAATAAAGGTATCCTACTAAACGCCCCCCT-TAATTCCTATACTATAACT
ACTTTAAAGAAA-TATATTAGAGGAGGTATAAAGAGGGGATAACT-AAAAAAATTAATCG
GCCCATCCACCCGGCCGAAATTTATAACCCTACAAAATACAATAAATAAATATTATATAT
AC--TTTTAGAGCGCGGGGGGAAATCGGTCGTATAGTAGCAATAGCGCTTATATAACTAT
AACCCCCCCT-AAAGAAGTAGTACCTTTATCCTCCGCCGAGGGATTAAAAGGAACCCTAT
TTTAGGGTAATTAATAATCTAATTAAAAATACTCTATTAAAACGTAGGGAAATCGTATAA
GAGGGGAAAA-CTTTTATTCGAATAAGAAGAGACTTATAATATTATAGTAATTTAAGAAT
TAGGTAAAAATTTAAATAAGAATATTTATTATCCTAAAGGTAGAAGGTATTTTAAGGTCG
ATTATTCGGAAAAGGGAA-GGGTAATAATATATATAAATAAGAAATAGAATTTAAAGGAC
CTAAATTTCTAAATTGGAAAGGATTAAACGAAAATTATATTCAAAAACTTAAAGGATTTA
ACGACCGTCTATTCTATTTACTCTCCTATCCTTATATAGGGAATATTGGAATATTAATAA
GGGTTACTATTCCTCGAATTTATTGAGGCCGGACTTCCAACGGGAAATTTAATTACTATT
AGGGATTTCAATTTCTACTATCCTAATTAGGACCTAAAGAATAGGATTAACCTAATG-CA
ATTCGCCTCCTTATATAGATATAATATTAGAGATTTAATTTATTTACCCCCTATA--ATA
AATTAATTAAATTTAAAAATGTAATATAAGGAGAAAGGGATAGAACGATTGATTATATAT
A---ATTATTATTAAGGGTTGAAGCTAAGTATTAGGGAGTATAATAGTATGAGTAAATTA
ATTCGGACTACTACCTTTAAGAAATTTAAGTCTAAGTAAGAAAAAAAAATA-AAAAAATT
TGAAAAGAAGGAGGATATAATTAGAATCTTATAAATATAGAGAAAGT-AAAAGAGGCGTC
GGAGAAATAAATATTAGTTTTAAAGAAGATTGATATAATAGAAGATTTTAAATTTATCTT
TTATAAATTCGATGGAGAATTTACAAATATTATAAAGGAATTCATCCCGTACTGGAAGAA
AGGTTGAGGAAGGAGAACGAACTAGTAAATATTAAAATATAAAATAATTATAAAAGAAGT
ATGGAGAATATATTAGGAGTAGTTCAAATACCGAATAGTATTAAATTAAAAGGAGTTTAT
TAAAGTTATAATAAAAAAGAAGATGATTATTACGAAGGTTTAGTAAATTATATAATATAA
TAGCGTTGCTAAGGCTTCGGAAAACCTAAATTAATTTTAACTATTAAAATAATAAACCCG
GACCCAAAATTACTAATTAGTAAATCCGTTTAAATTACTAACCCTTT-AAACCTATAAAG
GAGTAATAAAAATCGGAAATTATAATAATAAAGCTAAAATCCTTACTAATTGC--TTTTT
TTCGAAGGTAAAAGTCCTAACGGATTACCTACTGGATTAGACCGAACTACTAAAGGGTAT
TAACCTAATAATTATTAACGAACTAATTAATAAGGAAGATATTTAAAACGTA--CTCTCC
TAGATAGTATTTAATAAAGCCCTTAAGGTCGACTAGTACTCAAATAAATTTCTAAAGTTA
TATAAATAATTATTCTAATAAGTTATAATATATTTAATATCCGCCAACCTCTAATTCGGC
CACTTCCTATAATAATTTAAAAACGTAAAGGTAATTATCCTTAAAAAATTTAAAAAAAAC
GCTACCTAATAAAAATTAATAAGCATATAAAAACTAATATTACTATTTAATAATATAAGA
AAAATCCTCGAAGTACTTATAGTTAAAAGATTTATATAGGCAACTAAAGAGTTCAACCTC
CTACTAGAAGGCTAAATAAGTAACTAAGTAAATTATTT-AATAGAATTTACAATCCAGGT
AGTTACTAATACAGTACATACAACTTCAAAACTTAGAGCTATAACGTCCTTTATATTCCT
AAATTT-AAAAGGAGCGTTTAATAGAATTAATTATAAATAACTTTTATATACTCTATAGG
AAATATAATTCTTAATATAAATTATTAAATAAGTAATAAATTTCGTTACTAGTAAAAAAA
GTTCCTTCTTCTTTAATAAGAAAATGTCCCGCCCCTACGCAATTATTACTAACGTACTAT
AAGGCTCCCCCCTCTCTCCTATTCTATTTATTCTCTTTATTACTTTATTATACCGGAAGT
TAATAATAATTTTAAATATAATTATAATCGGCTTTATAAACGATACTAATAC--TA-TAA
TAATAACTTATACTATCAAAGAGAATTGCCGAATATCATAAGTAATATAAGAAGTATATT
CGGAATAGGTAGGGGCGAAAGGTATAGAATTCGAAGTAATTAAAATAGAATTAATATATT
TTATACGGACGAATGTACTAAGGACGGAAATTCTCTAATTTAAAAATATTCTATTTTAAT
TAATAGAATTAATATAATTTCT-AAAGGTATAGTTAGATTGTAAATTTAATTATAAAGCT
TATATAGAAATAGTAAAAT-AGAAAATAATAACCTAAATAAATATACTTATAAAATTAGT
AGTAAAGATATAGGGTTACTCCTTTATTCGGGTAAAGGAAATATATACTAAATATATTCG
TAATACTATTATATATAAAGCCTCAATA-TTCTATTAATTAATTAAAACTTATAGGAAAC
TATAAGGAATTGTAATTAAGTTAGCGAAATACTAAATTAAATACTTAAAAGTTATTATTA
GAGTATATAAAATTATATTAGTAAAAAACTTAGAAATAGAAATATTCTATCCGCCGTTCG
ACTTCTACCTCAATAAA-AGGGTCTAAGCCTTCGAAGAAAGGCTCGCCCGGATGGACCAA
ACCTAATTTATCCGG------------------------GGGACAATAACTTAAATATTT
AATTATATTTAAATATAATAATTAAAAGGTTAATTACCTACTAATAAACTAAAAAGCAAT
ATAATTAAAGTATAATAGGCCGGAGAATAAACGCCGATAGAGAAACTACTAATAATAGTA
GCTAGTCCTC---------CCCC--------AGATTTAAGGACCCTGCTACTATTATTAT
AAATCCTAAAACTAATAATTGCCAATTAGG-AAGAGTAGTTAGAAGATATAATAAATTAG
AAATAGGTATTATATTATAACTACTACTTAGCGGCGGTAATAATAAAATTAAAGTAATAG
TACGAACTTACTATTGCTAACCTTACCCCTAAATTTAATAAAGAAGTTATCCAACGATAT
ATAATTAATATAAAGAAGAAGAAAAGAAAACGTTGAAAATTAAAAGA-AAACGAAGAAGA
ATTATACTTACTAACTACAATAAAAAATTCCCTCTTTATTTAAGCTAGAACGGAAATTAT
TAGCCTCCGGGCCTTCCTCTATAGGAGGAAAGTACCGGACGTCCTAACTCTTATTTACGC
CTATAGGCTTAAAAAAGAGA-CCTTTACCTATATTATCCTAAATTACTTTAATGTAAATA
CTAACTTCTAAGACAATTCGGAAGTTTAGCTACTAATAAAAAAGGAATTCTAAGAGTTCT
TAAACAATAGAACTAAAACTGAAAGAATTCTATTATAAATATTAAAATTAGGGAAGTTAA
GAAAATACTATTTAGTAATCGAATT-AAAGGAGGAGTAGTATAAAGAAATTGTAAGGTAC
TCCGAAAAAGAATA-TAAAATATTAATAATATTAAAATAAAA-GGATAAAAATAAGAAAG
AAATAATTATATTAATTATAAGAATTATCTAAACCGTAATTATACTAAGAACCGAAAAA-
TATTATTTAATAAACGTCTAATTATATTTAAAAAACTACTTAAATAGTTCTATTATATAA
ACCTAATTCGTAATAACTTTATA----GCGCTATTGAACCTAATTATTATTTATAAAAGG
GTAGTTAGGAGTATCGACGGCTATAGGGCT----ACTAGGAATAGAATTACCACCGCTAA
AACCGGAAACTATACAAATA--GG----AGTAGTAAAACTACTATTACCGGATATAATAT
ACGTAAAAGTAATAATACTACTACTAAAGCCGAATATAATCCGAACCGGATTTATAGTAC
TATTACTAAAAAAA--GAAAGGATATAACTATAACGAACATCTTTTATAATTAATTTATA
GTAACCCTTTCGCTAAAAATTAATAATATTATAATTAATAGTATAGGGAAGACGCTTATA
ATTAATAAGCAGTTTGTTCCGTTTTAAATATATATATATATATA----ACGGATAAAATT
ATTAATAATACGAATAAAAGTATCTAAATTGTATTTAAACCTATT-TTAACTACCTAATA
CTATAATAATAGCTATTGCCTAAATAGTATTATAAATATTGT-AAAAGCCTATAAGAATA
TTTAATATATATATTTTATAAATATAGGAATAAATAGTATTCTAAGTACCGTTAGTTAGA
---ATAGAAGTTAAATAATAATGA-----------AGAAAAGGAAATATAGAGAATAAGA
AACTTACTAATCGCCGAAATAAAATA-AACC-----------------------------
------------------------------------------------------------
------------------------------------------------------------
------------------------------------------------------------
------------------------------------------------------------
------------------------------------------------------------
------------------------------------------------------------
------------------------------------------------------------
------------------------------------------------------------
------------------------------------------------------------
------------------------------------------------------------
------------------------------------------------------------
------------------------------------------------------------
------------------------------------------------------------
------------------------------------------------------------
------------------------------------------------------------
------------------------------------------------------------
----------------------------------
>TAD1_NC_4291_5457_NC7.229_3_11/1-1166 
------------------------------------------------------------
------------------------------------------------------------
------------------------------------------------------------
------------------------------------------------------------
------------------------------------------------------------
------------------------------------------------------------
------------------------------------------------------------
------------------------------------------------------------
------------------------------------------------------------
------------------------------------------------------------
------------------------------------------------------------
------------------------------------------------------------
------------------------------------------------------------
------------------------------------------------------------
------------------------------------------------------------
------------------------------------------------------------
------------------------------------------------------------
------------------------------------------------------------
------------------------------------------------------------
------------------------------------------------------------
------------------------------------------------------------
------------------------------------------------------------
------------------------------------------------------------
------------------------------------------------------------
------------------------------------------------------------
------------------------------------------------------------
------------------------------------------------------------
------------------------------------------------------------
------------------------------------------------------------
------------------------------------------------------------
------------------------------------------------------------
------------------------------------------------------------
------------------------------------------------------------
------------------------------------------------------------
------------------------------------------------------------
------------------------------------------------------------
------------------------------------------------------------
------------------------------------------------------------
------------------------------------------------------------
------------------------------------------------------------
------------------------------------------------------------
------------------------------------------------------------
------------------------------------------------------------
------------------------------------------------------------
------------------------------------------------------------
------------------------------------------------------------
------------------------------------------------------------
------------------------------------------------------------
------------------------------------------------------------
------------------------------------------------------------
------------------------------------------------------------
------------------------------------------------------------
------------------------------------------------------------
------------------------------------------------------------
------------------------------------------------------------
------------------------------------------------------------
------------------------------------------------------------
------------------------------------------------------------
------------------------------------------------------------
------------------------------------------------------------
------------------------------------------------------------
------------------------------------------------------------
------------------------------------------------------------
------------------------------------------------------------
------------------------------------------------------------
------------------------------------------------------------
------------------------------------------------------------
------------------------------------------------------------
------------------------------------------------------------
------------------------------------------------------------
------------------------------------------------------------
------------------------------------------------------------
------------------------------------------------------GGAAAC
TATAAAGAATTGTAATTAAGTTAATAAAATATTAGATTAAATATTTAAGAATTATTATTA
GGGTATATAAAGTTATATTAATAGAAAACTTCGAAATAGAAATGTTTTGTCCGCCGTTCG
ACTTCTACCTCAATAAA-AGGGTTTAAGCCTTTAAAGAAAGGTTTACCCAGACGGACTAA
ACCTAATTTATCCGG------------------------AGGATAGTAATTTAAGTATTT
AATTATATCTAAGTATAATAATTAAGAGGTCGGTTACTTACTAATAAATTAGAAAATAAT
ATAATTAAGGTATAATAGGTTAAGGAATAGATATTAATAGAGAAATTATTAGTAATAGTA
GCCGGTCCTC---------CCCT--------GGATTTAAAGACTTTACTACTACTATTAT
AAGTCCTAAAATTAATAATTATTAATTAGG-AAGAATAGTTAGAAGATACAAGAAATTAG
GAATAGGTATTGTACTACAACTATTATTTAGTAGTAGTAATAATAAAATTAAAGCGACGG
TACAAATTTACTATTACTAACTTTACTCTTAAATTTAGTAAAAAGGCTATTTAGCGATAT
ATAATTAGTATAAAGAAGAAGAAGGGAAGATGTTAAAAATTAAAAGA-AAATAAAAAAGA
GCTATACCTATTAATTAAAATAAAGAATTCCCTCTTTATTTAAGTTAGGACGGAAATTAT
TAGCCTCCGGGCTTTCCTCTATAGGAGGAAAGTACCGGACGTCCTAACCCTTATTTATAC
TTATAAGTTTAAAAAGGAGA-TTTTCGCTTATATTATCCTAAATTATTTCGATACGGATA
TTATCTTTTAGAATAACCTAAAAATTTAGCTACTAATAAAAGAGGAATTTTAAAAAGTCT
TAAATAATAGAATTAAAATTAAAAGGATTTTATTATAGGCGTTGAGGTTAGGAAGGTTAA
AAGAATATTATTTAATAATCGAATT-AGAGGGGGAATAGAGTAAAGAGATTATAAAGTAT
TCCTAAGAAGAATA-TAGAATATTAATAATATTAAAATAAAA-AGATAGGAACGGAAATA
AAATAATTATATTAATTACGGGAGCTATTTAAATTGTAATTATAATAAGAACCGGAAAA-
TATTATTTAACGAACAATTAGTTATATTTAAAAAGCTATTTAAATAGTTCTATTATACGA
ATTTAATTT---------------------------------------------------
------------------------------------------------------------
------------------------------------------------------------
------------------------------------------------------------
------------------------------------------------------------
------------------------------------------------------------
------------------------------------------------------------
------------------------------------------------------------
------------------------------------------------------------
------------------------------------------------------------
------------------------------------------------------------
------------------------------------------------------------
------------------------------------------------------------
------------------------------------------------------------
------------------------------------------------------------
------------------------------------------------------------
------------------------------------------------------------
------------------------------------------------------------
------------------------------------------------------------
------------------------------------------------------------
------------------------------------------------------------
------------------------------------------------------------
------------------------------------------------------------
------------------------------------------------------------
------------------------------------------------------------
------------------------------------------------------------
------------------------------------------------------------
------------------------------------------------------------
----------------------------------
>TAD1_NC_41_6977_NC7.40_296514_/1-6952 
------------------------------------------------------------
AGTATACTAAGAAAACTACTTTGAAACCGGAAACGCCAATTTCTAGTCGAAGAGTACTCC
AAAACGAAAACTAACAACAGCAATCGATTCAGGAGGGTTATTTACGTCCCTTACAATATC
CTATAATAAACGCAGCAACGGTATTATATTATTATTGCCGATA----GCTATCGATAGCA
GTACTTGTAGATTCGAAAATAGTATCTACAACCCGCTCGCAGAAATCTCAGTATACAATA
ATCCCGAAGCCGTACTCACTACGAAGACCTCGAATAAAACGGAAAAAAACGACAAAATAT
TAAA-GAAGTTTATCGCTAGAATGAATAAGTCTACGGACTACAATACTATTTTAACTAAG
GACCGTCGTTAAACTCGAGAATTACTTTTCGAATTTGTAAAAATATATATTAGAAAAAGT
AGGTCTACGCAACCCGAAGCTAATAAGGCTAAAACCGACTAA-TTTATTACTAAGAAGGA
TTTCAACAACCTAAAGAAGGATATTTTAAAAAAAATTAAAAAGGGCGCCCAAAAAGCGCT
A--AAGTATTAAACTAATATTGTAGTAAAAACCAACCCAAGTAAAATCGGTATTACCTT-
CTAATAACTACCTACTACTATTAAAAAATTTATCTCCTTCAACTTCGAACAGCAATTTAC
TATTAAAAGAGCAATAATTACCGCCGAATTCGTAAACTATTCGAACGAAAATATAAAAAC
AACCCTAGCCACTTACTTAAGTAAAAAGAAACCCAACCTAATAATCTACGCAATTATTAG
GATACTAATAACCGAAAACTATATAATTGTATTTAATAAGCCTATACATACTTAATACTA
GCAAAACCAA------------------------GCGTAG--GCTAAAGAAATTTTCAAC
CCTAATATTTTTATTACTATAAGTATTGTAAATATATTAATTCGGAACGTACCCTAAAAC
AACATTAATAACTATACTACAATAGAAACTATTTCGAATATAGTAAAGGAGAAAAACCCG
GAGGCATCTATTATTAAAATTCGGCTATAGAAAAGAAGAGATAAAGAAAATAGAAGCCTA
CTCCTTATAGAAATCGCTACCGTATTAACAATATACTTCCTCCAGGATAACCTCTTTC-T
CTAGGATAACAGCGTATACCTATACGAACTATTCCAAACCTCGAACAACGTCTAATAATA
CTTTAAATATTAAAGAATTAAATATACAATAAAATTCTACTATTAAAATAATATTTATAC
CTACTATAACGAAGCCAAACACAAAGGAGACCGCTTTAACAAAATAAATTATCTATCTAA
TAATAATAAATTACTTATTTATTATAAACTATATAGGAAAAAGGGGTATTATACGTATAA
CCGCAAAAAATACCCTATTCTCTAGAAGGTAATTATAAAGGCGTTTATTGCGTATACTAA
AAGGCTATAAGTATTCGCCCCCCGTAAAAA-CCTAACCAAAAAGGTATTAGAGCTAATAA
TAGAGATTATAAATAAAAGCATCCTACTAAACACTCCCCC-TAACTCCCGTACTATTACT
ACCCTAAAGAGA-TATATTAGAAGAAGCACAAAGAAAGGACGGCT-AAAAAAATTAATCG
GCCTATCTAACCGGCCGAAGCCTATAACCGTACAAAGTCTAATAAATAAATACTATATAT
AC--TTATAAAGCGTAGGAGGAAATTGGCTATATAATAGTAATAACGCCTATACAATTAT
AACCCCCCCT-AAAGAAGCAATACCCTTATCCTCCGCTAAAGGATTAAAAGGAACCCCAT
TCTAAGGTAATTAATAATCCAACTAAAAATACTCTATTAGAATATAAGGAAGTCGTATAA
GAAGGAAAAA-CTTCTATTCGAATAAAAGGAGACTTACAATATTATAATAATCTAAAAAC
TAAATAAAAATCTAAATAGGGATATTTATCGTCCTAAAGGCAAAAGGTATTTCAAAGTTA
ATTATTTAGAGAAGGGAA-GGGCAATAATATATATAAATAAAAAATAGAATTTAAAGGAC
TTAAACTTCTAAACCGGAAAAAATTAAACCGCAATTACATTTAAAAATTTAAAGGATCTA
ACGACTATCTATTCTATCTACTCTCCTATCCTTATATAAGGAATACTAGAGTATTAATAA
GGGTCACCGCTCCTCAAATTTATTAAAGCCGGACCTCTAACGAAAAACCTAATTACTATT
AAAAACTTTAACCTCTATTATCCTAATTAAAATTTAAAGAATAAAACTAACCTAAGGGCT
ATTCGCCTCCTTATATAAGTATAATACTAAAAACTTAATCTATTTACCCCCCGTA--GTA
AACCGATTAGATTTAGGAACGCAATACGAAGAGAGAAAAATAGGACGATCAACTATATAT
A---ACTATTACCCGAAATCGAAGCCGAATATTAGAGAACGCAATAATACGAATAAACCA
ACTCGGACCACTACCCTCAAAAAATCTAAGTCCAAGTAGGAAGAAAAAATA-AAAAAACT
AAAGAAGAAGGAAGATATAATTAGAATCTTATAAATACAAAGAAAGT-AAAAAAAGCATT
AAAAAAACAAATATTAGTCCTAAAAAGAATTAATATAATAAAAAACCTTAAACTCGCCTT
TTACAAATTTAATAAAAAATTTACAAATATTACAAAGGAATTCGTTCCGTACTAAAAAAA
AGGTCGAAAGAAGAAAGTAAACTAATAAACGTTAAAATATAAAATAATTACAAAAGAAAT
ATAGAAGATATACTAAAAATAATTCAAATACCGAACAATATTAAACTAAAAAAAGTTTAT
CGAAATTATAATAAAAAAGAAGAAAATTATTACAAAGGCCTAATAAACTACGTAGTATAA
TAATATCGCCAAAATTTTAAAAAACCTAAATTGATTTTAACTACTAAAATAATAAACTTA
AACCTAAAACTACCGACTAATAAATCTACCCAAACTACTAACCCTTT-AAACCTACGAAG
GAGTAGTAAAAATTGGAAACTACAATAGTAAAGCCGAAATCTTCGCCAACCGC--TTTTT
CCCGAAGGTAAAAATCCTAATAGATCACTTACTAAATTAAATTAAACTACTAAAAAGTAT
TAACCTAATAATTATTAATAACCTAATTAATAAAAAGGACGTTTAAGACGTA--CTCTCC
TAAATAACGCTTAATAAAACCCCTAGGGTCGATTAGTACTTAAATAAATTTCTAAAATTA
TATAAATAACTATTCTAGTAAGCTATAGTATATTTAATATCCGCTAACCTCCAATTCGGC
TACTTCCTATAGCAATTTAAAGACGTAAAAATTATTATTCTTAAAAAGCTTAAAAAAAAT
ACTACCTAATAAAAATTAATAAACGTATAAAGACCGATATCGCTATTCAACAATATAAGA
AAAATCCTCGAGGCACTTATAACTAAAAAACTTACGTAGGGAGCTAAAGAGTTCAACCTC
CTACCGGAAGGCTAAATAAATAACCGGATAGGCCGTTC-GATAAAGTTTATAATTCGGGT
AGTTACTAATATAATATATACAACCTAGAAATTCGGAGCCGTAATATCCCTTATACTCCT
TAATTT-AAAAAGAATATTCAATAAAATTAACTATAAGTAACTTCTATATACTCTATAGG
AAATATAACTCCCAATATAGATTATTAAGTAAGTAATAAACTTCATCACCAATAAAAAAA
GTTCCTTCTTCTTTAATAATAAAACGTCCTACCCTTATATAATTACTACTAACGTACTAT
AAAGCTCCTCCCTCTCCCCTATTCTATTTATTCTCTTTATTACCCTATTATACTAGAAAT
TAGTAGTAATCCTAAATATAATTACAATTAACTTTATAAATAATATTAATAT--CG-TAG
TAATAGCCCGTACTACTAAAGAGAACTACCGGATACTATAAATAGCATAGGAAATATATT
TAAAATAAGTAAAGGCGAAAAGTATAGAATTTAAAGCAATTAAAACGGAGCTAATATATT
TTACACAAACGAAAGTACTAAAGACAGAAACTTTCTAACTCAAAAATATCGTACTTTAAC
CAATAAAATTAATACAATTCCT-AAGGGTATAATTAAACTATAAATTCAATTATAGGGCT
TATATAAAAGTAATAAAA--AAAAAATAATAACCCAAACAAATATACTTACAAAATTAGC
AACAAAGATATAAAGTTACTCCTTTACTCGGATAAAAGAAATATATACTAAATATATTTG
TAACGCTATTATATATAGAACCTCAATA-TTCTACTAACTAACTAAAATTAATAAGAAAC
TACAAAAAATCGTAATTAAATTAACGAAATACTAAACCAAATACTTAAAAATTATTATTA
AGGTATATAAAACTATACTAATAAAAAACCTAAAAATAAAAATATTCTATCTACCACTCA
ACTTCTACCTTAATAAA-AAAATCCGAACCTTTAAAGAAAGGCTCGCTTAGATAGACCAA
ACCCAATTCGTACAG------------------------AGGATAATAACCTAAATCTCC
AACTATATCTAAATATAATAATCAAAAGGTCGGCTACCTACTAACAAACTAGAAAACAAT
ATAACCAAAATACAATAGGCCGAAGAATAAGTACTAATAGAAAAACTATTAATAATAGTA
ACTAATCCCC---------CCCC--------AAATTTAAGGACCCTACTACTACTATTGT
AAATCCCAAAACTAATAACTACCAACTAAA-AAGAATAATTAGAAAATACAACGAATTGG
AAATAAATATCATATTACAATTACTACCTAATAGTAGCAATAATAAAATCAGAACGACGG
TACAAATTTACTATCGCCGACCTTACCCTTAAATTTAATAAAGAAGCTATCCAATAATAT
ATAATTAATATAAAAAAGAAGAAAAAAAAACGCTAAAAACTAAGAAA-AAATAAAGAAGA
ATTATACCTACTAACTAAAATAAAGAACTCCCTCCTTATCCAAACTAAAATAGAAATTAT
TAACCTCTAGGCCTTCCTCTATAAAAAGAAAATACCGAACGTCCTAACCCCCATCTACAC
CTACAAACTCAAAAAAAAAA-CCTTCGCCTATATTATTCTAAATTACTTTAACGCAAATA
CTAACTTCTAAAACAACTTAAAAGCCTAACTACTAACAAAAAAAGAACTCTAAAAATTCC
TAAATAATAAAACTAAAGCCGAAAGAATTCTATTGTAAATATTAAAGTTAAAGAAATTAA
AAAAATACTATTTAATAATCGAATT-AAAAGAGGAACAATATAAAAAAATTGTAAAGTAC
TCCTAAAAAAAATA-TAAAATATTAATAATACTAAAATAAAA-GGATAAAAGCAGGAAAG
AGACGATTATACTAATTACAAAAACTATCTAAACTGTAGCTATAATAAAAACCGAAAAA-
TACTATTTAACGAACGTTTAATTATATTTAAAAAATTATTCGAGCAACTCCATTATACGA
ACTTAATTTATAATAACCTTATA----ATACTACTAAACCTAATTATCGTTTATAAAGGG
GTAGCTAGGAGGGTTAATAACTATAAAGCT----ACTAAGAATAAAACTACCTCCACCAA
AACCAAAAACTATACAAATA--AA----AATAGCAAAACTACTACCACTAAACATAATAT
ATATAAGAGTAATAGCGCTACTATTAAAGCCGAACGTAATCCAAACCAAATTTATAGTAC
TACCGCTAGGAAAA--AAAAAGATATAACTATAACGAACATCTCTTACAATCAATTTACA
ATAACCCTTCTACTAAAAATCGGTAATACTATAACTAATAGTATAGGAAAAATACTTATA
ATTAATAAGTAACTTATTATATTCCAAACGAATATATATATA------ATAAATAAAATT
ATTAGCAATACGAATGAAGGTATCTAAATTAAATTCAAACCTATT-CTAACTACCTAATA
CTATAATAATAATTACCGCCTAAATAGTATTACAAACGTTAT-ATAAACCTATAAAAACA
TCCAATATATATATCTTATAAATATAGGAGTAAGTAACGTTCTAGGCACCGCCAGCTAAA
---ATAGAAATTAAATAATAATAA-----------AAGAAAGGAAATATAAAGAATAAGA
AACTTACTAATCGCCGAAATAAAACA-AATCTTCTTAGTAACAACCTTATAAAAAATATT
AAAAGAGCCAAGC---TTATCGCTGTATAGGACGGAAATAAAATCTAAAGTATAGTAAAG
GTAAAGAATCTTACGAATAATACTAATTAAATTAGTATAAAAGCCGAAGAAAATAAAGAA
A---GAAGCCGTACTAATTTAGAGGAAAATAACTACTAAAAAAATTATAAAAAATACAAA
TAAGGAATACAAATTCTAAAAGTACAACTATAAAGG-ACGTAGGGCCTAAGGACATACTA
AGGGAGGGACCCTCTATATTGGAAGTTAAATCGATTAAGCTAGGGTAATAATAGCCGGAG
GAAGCTATTTTATTAGA-AGGTACAATAGGGAGGAAGGAGAA---GAAGGACTAAGAA-A
GGGCGCTGCGTAGGGGATTATATAAATAGGGGAAGGGGG-TCCTTATACTGTTATAAATA
AATATAAATCCGTAGGGTA-----ATAAAATAAATAATAAGGA---AGAAGTATTTATAA
ATAGAGTAAGGAAGTGGAGAAGTAGAGTAAT---AAATAGAGAGATAGGACGGGG-----
--------AAATAGGAAGAAGGCGGAAGAAGGAACAGTAGGGAATAAAATAGAAAG----
--GTAATAAAGGAAGTAATACACCTAATCTA-GTCCTATTCCTATTATCCTT---ATTAT
T--TTAATAT-TAAAATAATATAGCGGTAGGAGAAACGAAATCA-ATTCGTTATAGCGGT
AGGTAAAAACCGTTATAGCT---------ATAAGCAA-AGTAAGAGCGGCGTAGA-GAAC
TACGACCGAAATAGA---GCTGGGGGGTTTTTATCCGGTAGTGCTT-AATACCGTACGGT
TTTCCCCTCCAGA-AAAC-TGGAGAAGGACCCTATACCAAT-AAGGCGCTATAGTT--AT
AGCA--TAAGGAATAAGACTATTAATTAATTAATTATTA---------------------
----------------------------------
>TAD1_NC_4168_6957_NC7.249_8793/1-2806 
------------------------------------------------------------
------------------------------------------------------------
------------------------------------------------------------
------------------------------------------------------------
------------------------------------------------------------
------------------------------------------------------------
------------------------------------------------------------
------------------------------------------------------------
------------------------------------------------------------
------------------------------------------------------------
------------------------------------------------------------
------------------------------------------------------------
------------------------------------------------------------
------------------------------------------------------------
------------------------------------------------------------
------------------------------------------------------------
------------------------------------------------------------
------------------------------------------------------------
------------------------------------------------------------
------------------------------------------------------------
------------------------------------------------------------
------------------------------------------------------------
------------------------------------------------------------
------------------------------------------------------------
------------------------------------------------------------
------------------------------------------------------------
------------------------------------------------------------
------------------------------------------------------------
------------------------------------------------------------
------------------------------------------------------------
------------------------------------------------------------
------------------------------------------------------------
------------------------------------------------------------
------------------------------------------------------------
------------------------------------------------------------
------------------------------------------------------------
------------------------------------------------------------
------------------------------------------------------------
------------------------------------------------------------
------------------------------------------------------------
------------------------------------------------------------
------------------------------------------------------------
------------------------------------------------------------
------------------------------------------------------------
------------------------------------------------------------
------------------------------------------------------------
------------------------------------------------------------
------------------------------------------------------------
------------------------------------------------------------
------------------------------------------------------------
------------------------------------------------------------
------------------------------------------------------------
------------------------------------------------------------
------------------------------------------------------------
------------------------------------------------------------
------------------------------------------------------------
------------------------------------------------------------
------------------------------------------------------------
------------------------------------------------------------
------------------------------------------------------------
------------------------------------------------------------
------------------------------------------------------------
------------------------------------------------------------
------------------------------------------------------------
------------------------------------------------------------
------------------------------------------------------------
------------------------------------------------------------
------------------------------------------------------------
------------------------------------------------------------
------------------------------------------------------------
--------------------------------------------------CGAAATTAGT
AGTAGAAATATAGAATTACTCCTTTATTTGGGTAAGGGAAATATATACCAAATATATTTA
TAATATTATCATATATAGAGCTTTAGTA-TTCTACTAACTAATTAAAATCTACGAAAAAG
TACGAAAAATTGTAATTAAGCTAGTAAAATACTAAATTAAATACTTAAAAGTTATTACCG
GAATATATAAAATTATATTAGTAAAAAACCTAGAAATAGAAATATTCTATCCGCTACTCA
ACTTCTACCTTAATAAA-AGAATCCGGGCCTTTAAAGAAAAGCTCGCCCGAATAGACTAA
GCCTAATTTATCCGG------------------------GGGATAATAACCTAAATTTCT
AATTATATCTAAATATAATAATTAAAAGGTAGGCTACCTACTAGTAAATTAAAAAATGAT
ATAGTTAAAACTTAGTAAACTAAAGTATAAGTACTAATAGAGAAATTACTAATAATAGTA
[truncated: 1,873,929 more chars]
