# Supplementary material for: RIPCAL: a tool for alignment-based analysis of repeat-induced point mutations in fungal genomic sequences
Source: BMC Bioinformatics. 2008 Nov 12;9:478. doi: 10.1186/1471-2105-9-478 (PMC2621366; doi:10.1186/1471-2105-9-478)
Supplement: Additional file 1 — Control Data. Compressed (.zip) file containing data relevant to control tests with Neurospora crassa Tad1 and 5S rDNA repeats, containing RIPCAL graphical (.png), tabular text (.txt) and fasta (.fas) alignments of repeat family matches. Also contains files (.png, .txt and .fas) for the MATE repeats from Aspergillus nidulans and Ty1 transposons from Microbotryum violaceum. [file 1471-2105-9-478-S1.zip › Supplementary Data_MATE alignments.fas]

>gi|45120589|tpg|BK001592.1|/1-6112 
-------------TTACTGTGAAGAGACCACATGTGACGTGGTAAATGTCGCGAGCTAAC
TCTAAGTCGGCTATTCCTCTTTTGAGCGCACTAACCCAAAGGAGTAAGGTCGACTTAGAG
TTAGCTAAAATATAATACCACTTGTCAGTAATGGACTTTTCCTCCTTTATTTACCTCAAC
TTCAATCTGCCAATAAGAAATAGTCTCAGACTAGTCACTGACTAGTTTGCAACTTGCTGC
CACCATGTCTACAACTCCGCAAATTCCAGGTGCTATTGACGTTCCAGAACAGGTACAAGA
CTTCATTTTTCTTACCTAGTTTGTGACTAGTTGCTAACTGGCAGCAGATTGACAGAGTTA
TTCTTAGCAATCATCCAACACGTCCTCTAATCACATCTAAACTTGAATACTGCTATATGT
TACCTTACTATCCTGAATCTCATCAGAACGGCTATACCTATATTGTCCCACTTGATCCGA
ACCGGGTAAGGAGCAGGGAAGATAAGGGAAGACTTATTAAAAATGTTCGTTCTATAACTA
ATAAGGGACTAGTTGCTGACTAGTCACAGACTCAATACCATGCTCGCCAGTTGGAGCGTT
ATGATGCTCAATCACCCTATATTCGAGGCAGGGTTACTCGAATACAGTACCAGTGTTCAG
GCGTTCGAATATGCTCTTATCTCCATCCTAACCTTAGAAATATGCACCATTACAAGGTTA
CAGAAGATGACTGGAACTATATCCGACAGGAGCGACAACTTATTGAAGAGACAGAAATGG
ATCCTAAAAAACAGAAAGCAATCTCGTGAGTAACTAGTCTTTATTTGATTAGAGACTAAT
CAAGGACTAATCATGTTTATATAGACATTTCTTTGGTGTGCTTCGTGTATTTAAGAGACA
TCAAGCTTGTCGGCCGCAACAAGTAGGGTGTGCTCCTAAGATGGTACTTGGCGAAGCTGT
AAGTACCTTAGGGTAGACTAGTCTGGGTCTAGTTACTAACTAGTCAGCTTCAAATGGGCC
ATGCTTCATCCTATATATGTTGCTCTAATTCAACACCGGAAACCC----ATAAACAACAT
TTTTTTGATTCTCTTGCATTTCGTACAGATACGGATATCCTATATCTAGCTCAATTATTC
GAGCAGAGAGGAATTATTGAACCAAAATACTGTGCAATGATTGACACAAGCCGGTCAAAG
AGAACGTACTGTAACTGCAGTGAGTTATACAGCTAGTCTTGGGCTAGTCTTGGACTAATT
GCTAACTAATTCTTGCTAAGGCTTTCTGCATGGTGATGATATATCACTAATAGAGTCGCA
ACCTTGTACTGCGATCTTTAATGTTATGATTCCATTAGACCTGGAGGCCTTTCCCTATTA
TCTTTTTACATCAACAGGAATACATACTCATCCTCCACCT-CCTCCAGCCAAGATCCCTG
GCGAAATTGCAGATGAAATCTCTTATATTATTCGTGACATGCAGAATCCTGATCTTCGAA
TTAGTCAGTACTGCTATTAAACTAATCCCTTTCTAATCCACAATTAGTTGCTAACTAGAC
TAGGCCAACTTATCCGCAGTCCTCAAATGCAGGACTTACTCGCGCGATATAATGAGGACT
CAATTATAGGCCTTCATCCTG-CTCTAGCAAATAT-------------------------
------------------------------------------------------------
------------------------------------------------------------
----------------------------------------------------------GG
ATCGAATACAGGCTCTTATTTACCGGGAGAAGCTTGCATTTTATCCTGATGGCCAAGATC
TTAATGCACTACAACTAGAATGCGACCGGAATGAATATCTTAAGGTATGTAAAGATTAGT
CCCTATCTAGTTACTGACTAGTCGGGGATTAGTGGATAACATCTAACTAGCATTATGTGC
GAGAAATCTATCATGAAGGTGATATTACAATTATTATTTGTATATTGCAAGATCAGGCCA
AGCTATTTCAAAGCCTACGCTCATTTGAAGTTGACATGTCCTTCAAACGCGTACGTGAGG
GCAGGTTTAACGAGGTTATCTTTGCTGTTTTTTTAGAGGATCATGGAAAAGGTAAGTACA
ATACTAGTCCTGCTCTAGTCCCAGACTAGTCAATAACTAATCACCTTCTAGTTATCACAC
TCCTTCGTGCGTTTATGAACCAACAAACAGGCCGTGCCTACTATTTTCTATTT-AAAAAG
GTCTTTGAGATGATTCATGATCTTTCAGGCCATCCAGTACAGTTTTTCCATCTTCATGGA
ACCGGCATTGAAACTATCGTTGTTGATATGGATGAAGGACAGAGGGACGGTATGTTTTCT
TTGTGCACTGACTAGTTACCCACTAGTTGCTAACTAGTTAGGTTTGGGAAAATGCCTACA
AGAGCTTGATCCAGAACATCATGAACCAGACTGGCAGTTAGAAAGAATTCTTATCTTCTG
CCGGGTTCATTTTATCCGTGGGATTGAGAATATAATTGGCCAGAACCAACGTCATACAGT
CTTATTTAAGGCAATGATTAGTCTTTTACATGCCCCTACCCGAGCCCAGTATATGGATAT
TTTAGAGCAATTACTAGGTAAGTCCAGACCATAACTAGTTAGCAACTAGTAACTGATTGA
TATAGAGGATCCAACTCCAGGCGTGGCAACTTGGGCTGAACATAAGCTGCATCCGGTAGT
T-TCTGCTGGATTAAATAAAGCTTGCTCACAAATCCCTGAACAGCATTTTAATCAAACCC
GTATGCATACCAATGCAGGTGAACAAACCCACCAAAAATCATATGCTTTTAGTGGGAAGC
ACCTACCAATTCTAAAGGCAGTTACTAGGTAAGTTTCTAAGTCAAGACTAGGCTTTGTTT
AGACTCTGACTAGTTCTCATAGTGCATATTTTCTTGATGTACGAGATATGCATCAGTACT
CTGTGCGGATACATTATAACATTACCCATTCCTATCGGCCAGACGATGAGATCTCAAGAA
TTACAGAGAATTTAATCAGGGACCGTAAGTCTAGCCTTGACTAGTGCCTAACTGGTTACT
AACCAGTATTAGAAAGAAAACGACGCCGTAATCAGGAGATTGAGGAAGAGGAAAATATAG
AAGGAGTACTACCTAGAAGAGCACGTCCTTCTAGATCTTTCTCATCCTCTGGATCTCCAC
GGCCACGCCGCTCCAGGTCTAGTACCAGGGGTAGGAGTTATACTAGAGGAGTAAGCCGAA
GTTCTACACCACAGCGGTAAGTCATGAAGGACTAATCCGGGACTAGTTGCTGACTAGTCT
AGGTCTCCATCCCTAGCCCAGATTGCTTCTCAGAACTATCGCGATCAGCAGGCTAGCCAT
GAACAACATATACTTGATCTTCGTGAGCGCCAAGCACGTCTAGATCGATATGAGGTAGAG
ACTCGGCTTATGCAGCAGCGTCTACTACAGCCAACTAGTCCTCAACTAGTTGGTGTAAAT
CCAGTGCAATATCCACCTCTACCTGGATATTTACCATCTAGTTCACAACTAGTCAACCCG
GGCCCAGTATATGTTCCGCAGATGACTGGAGCTCTGCCATACGTGCCCTCTCAAGCACCA
TTTGTTCCATCTACAGAGACTAGTCACCAACTAGTCTATCAAGACTCACAGGGTACATTG
CTGAGACCAACTGACCAGAGGCAGGGTAGCGGATTGACGGCTCCATCTCCTTCACTTACA
AGGTCTATTGAAAGCCCTTTAGCATCACCAAGCGGAGAATAGATTGTTAAGCTTATTTTT
TGTATACTGTTTTGTGATAGCACGAAGTTTTTCCACGGTATCTTGTTAAAAATATATATT
TGTGGCGGGCTTACCTACATCAAATTAATAAGAGACTAATTATAAACTAAACACACAAGC
AAGCTACTTTAGGGTAAAAGTTTATAAATGCTTTTGACGTATAAACGTTGCTTGTATTTA
TTATTACAATTAAAGGTGGATAGAAAACCTAGAGACTAGTTAGAAACTAATCTCAGGTTT
GCGTTAAACTAAATCAGAGCCCGAGAGGTTAACAGAACCTAGAAGGGGACTAGATATCCG
GGTAGGGAAACAAAAAAAAAAAA-CAAGACAGCCACATATTAGGGAGACTAGTTAGAAGC
TAGTTCCAGGACTAGGAAAATAAAAGACAATGATACCACAGTCTAGTTGACAACTAGATA
GATTCTAGATTGAGGCCAAAGTCTCTGAGATCCAGGTTAGTTGCAACTAATACTAGTTAG
TATCTAGTCTCCTATAACTCTGAAGCTAGAATAACTTACTACTATTATCCTCACCACTGT
TCAGCTGCGCAAACGGAGTGATTGCAAGGTGTTCAGAGACTAGTTATTGACTAGTCAGTG
ACTAGCAATAACTAACAAGGTATTA-ACCTACCATGTCTGCCATCACCCTGCACTTCCTC
GGGCTCAGCAGCCTTTTCCTCCTCATTTTCATGCTCATTTTCCTTGTTTAAGACTGTGAC
TAGTCAAAGACTAGTCCAGAACCACAAAGGAGAAATGTCTTACCACTTTCTTCATTGCTT
GTCTCTTTTGCATTATCCATGTCTGCAACTAGTTAGAGTCTAGTTAGTGACTAGTCCGAC
GAGGACTTGCTTGTCTCCGGATTGTTGGAGGAACTCTCCAGGGCCTCAAGATCCACAACA
GAGCCTTCTAGAAGACTGGTCAATAACTAGTTGGTCTTTGTCTGAGTCTGACTTACGAGG
TTGCATACTCGCTCCCTTTGCCTCGTCAATCGATGAGAAAAAGCGCCAAAACTCGCAATA
TGGCTTTGAACCACACGGTGCTGAGACTAGTTAGAATCTAGTCCCAAACTAGCTTGGATA
GCTTACCTTTGCCCTTTGCGTTGCGACAGGTCTTGCAGGGTATGGTTCCTTTCTCACCAG
CTGATTTAGCTGCCTTGCTACCCTCACGGCGGATCTGC-ATAAAGAGTGGCTAGAGGTTA
TAAATTAGCACTGATCCTAGGTACGGGGCTGAATGTAACTTGCCTTTCCTTTCTCATCGC
GCGGCAAGACAGGCTTGCTCAAATTCCTACCAGTCACAGGGGTATGCACGGCGTACGGAC
CACTTGAACTAGTCACAGATTAGTTAGCAACTAGTCTGCATTGAATGGCTGTACTTACGG
GCCCTCGCCATTGTCCTGATCATTTCCAGCTTCACCCTCGTTGCTGCAAAGTAGTTAGTG
ACTAGTCAAGGACTAGTTGAAATGGGAGAAGAAACTCACGAATTCTCGACACCCTTAGTA
TTGTGGTCCTTGGACTTGGTGCTGCTATATATTAGCTAATACACTAGTTAGACTCACAGA
AACTTACGCAGCTCGCTTGCGCTTCTTGGTAGGAGTCGGGGTTGGGAGAACAGTGCCTTC
AAACAAGCCTTCATACCATGCTACTTGACTAGTCAGGGACTAGTCACCAAGTAATCTAGA
TAGGACTTGCCTTTGGCCTCCATCAGTTCCTTCATAGTGGGAGGTCCATTGTGCAATGTA
AACTCCATGCCGTGGGAGTTCTTGTCCTTCAAGTGCTTGACCAATATGTTTCTGTTGGCA
GAGGGAACCTGTCAACTAGTTAATAACTAGTCAGAAACTAGTATAGCAGTAGACTCACTG
TACGCTTGAGGCATCCCTTCACTCGGCAGTAGACTTCATATGGATGGATATCAGGCACGC
CATTGTCGTCCTGTGGACTAGTCAGTAACTAGGCTTAAAGCTAGTCGGGTCGGCTTACTA
TCTTGAAATCCGGCAGCGTAAGCTCCCCGTCCTTAACTGCCTCGAGATAGTGACAGTACT
CTGGGGACTTTCGGAGATCGTTATCG------CGAATGCTCGGCATACTAATCGTTGACT
AGTCTTGGACTAGTCCCGAGCAAAAAGGATTGGAGGAGGAGGAGGAAGGTGAGAGTGAGA
CAAAGAGCGAAATAAGAGCTTCAAAGGCTATCTCTAAGCAGTATGAAGGTTAAGTATCTA
GTTCTTGACTAGATTTAAAAGAGATTTCGACTAGTTATGTACCTGGAGTTTGGATATAGG
AATGTGTTGTGG-TAACGAAATGTAAGGGGGAGGA-----AAGAAAAAGTCGGTCAAGAG
GTAACTCTAAGTCGGCCATTCCTTTTTGGGAGGCGCTAACCATAAACGGCATGGTCGACT
TAGAGTTAGCTCAGGGAATTTAGGGAGTTATCTGCGACCACT------TACTGTGAA---
------------------------------------------------------------
------------------------------------------------------------
------------------------------------------------------------
------------------------------------------------------------
------------------------------------------------------------
------------------------------------------------------------
------------------------------------------------------------
------------------------------------------------------------
------------------------------------------------------------
------------------------------------------------------------
------------------------------------------------------------
------------------------------------------------------------
------------------------------------------------------------
------------------------------------------------------------
------------------------------------------------------------
------------------------------------------------------------
------------------------------------------------------------
------------------------------------------------------------
------------------------------------------------------------
------------------------------------------------------------
------------------------------------------------------------
------------------------------------------------------------
----------------------------------
>gi|45120591|tpg|BK001594.1|/1-6126 
TGGACTCTCGAGACCACATGTGAGAGACCACATGTGACGTGGTAAATGTCGCGAGCTAAC
TCTAAGTCGGCTATTCCTCTTTTGAGCGCACTAACCCAAAGGAGTAAGGTCGACTTAGAG
TTAGCTAAAATATAATACCACTTGTCAGTAATGGACTTTTCCTCCTTTATTTACCTCAAC
TTCAATCTGCCAATAAGAAATAGTCTCAGACTAGTCACTGACTAGTTTGCAACTTGCTGC
CACCATGTCTACAACTCCGCAAATTCCAGGTGCTATTGACGTTCCAGAACAGGTACAAGA
CTTCATTTTTCTTACCTAGTTTGTGACTAGTTGCTAACTGGCAGCAGATTGACAGAGTTA
TTCTTAGCAATCATCCAACACGTCCTCTAATCACATCTAAACTTGAATACTGCTATATGT
TACCTTACTATCCTGAATCTCATCAGAACGGCTATACCTATATTGTCCCACTTGATCCGA
ACCGGGTAAGGAGCAGGGAAGATAAGGGAAGACTTATTAAAAATGTTCGTTCTATAACTA
ATAAGGGACTAGTTGCTGACTAGTCACAGACTCAATACCATGCTCGCCAGTTGGAGCGTT
ATGATGCTCAATCACCCTATATTCGAGGCAGGGTTACTCGAATACAGTACCAGTGTTCAG
GCGTTCGAATATGCTCTTATCTCCATCCTAACCTTAGAAATATGCACCATTACAAGGTTA
CAGAAGATGACTGGAACTATATCCGACAGGAGCGACAACTTATTGAAGAGACAGAAATGG
ATCCTAAAAAACAGAAAGCAATCTCGTGAGTAACTAGTCTTTATTTGATTAGAGACTAAT
CAAGGACTAATCATGTTTATATAGACATTTCTTTGGTGTGCTTCGTGTATTTAAGAGACA
TCAAGCTTGTCGGCCGCAACAAGTAGGGTGTGCTCCTAAGATGGTACTTGGCGAAGCTGT
AAGTACCTTAGGGTAGACTAGTCTGGGTCTAGTTACTAACTAGTCAGCTTCAAATGGGCC
ATGCTTCATCCTATATATGTTGCTCTAATTCAACACCGGAAACCC----ATAAACAACAT
TTTTTTGATTCTCTTGCATTTCGTACAGATACGGATATCCTATATCTAGCTCAATTATTC
GAGCAGAGAGGAATTATTGAACCAAAATACTGTGCAATGATTGACACAAGCCGGTCAAAG
AGAACGTACTGTAACTGCAGTGAGTTATACAGCTAGTCTTGGGCTAGTCTTGGACTAATT
GCTAACTAATTCTTGCTAAGGCTTTCTGCATGGTGATGATATATCACTAATAGAGTCGCA
ACCTTGTACTGCGATCTTTAATGTTATGATTCCATTAGACCTGGAGGCCTTTCCCTATTA
TCTTTTTACATCAACAGGAATACATACTCATCCTCCACCT-CCTCCAGCCAAGATCCCTG
GCGAAATTGCAGATGAAATCTCTTATATTATTCGTGACATGCAGAATCCTGATCTTCGAA
TTAGTCAGTACTGCTATTAAACTAATCCCTTTCTAATCCACAATTAGTTGCTAACTAGAC
TAGGCCAACTTATCCGCAGTCCTCAAATGCAGGACTTACTCGCGCGATATAATGAGGACT
CAATTATAGGCCTTCATCCTG-CTCTAGCAAATAT-------------------------
------------------------------------------------------------
------------------------------------------------------------
----------------------------------------------------------GG
ATCGAATACAGGCTCTTATTTACCGGGAGAAGCTTGCATTTTATCCTGATGGCCAAGATC
TTAATGCACTACAACTAGAATGCGACCGGAATGAATATCTTAAGGTATGTAAAGATTAGT
CCCTATCTAGTTACTGACTAGTCGGGGATTAGTGGATAACATCTAACTAGCATTATGTGC
GAGAAATCTATCATGAAGGTGATATTACAATTATTATTTGTATATTGCAAGATCAGGCCA
AGCTATTTCAAAGCCTACGCTCATTTGAAGTTGACATGTCCTTCAAACGCGTACGTGAGG
GCAGGTTTAACGAGGTTATCTTTGCTGTTTTTTTAGAGGATCATGGAAAAGGTAAGTACA
ATACTAGTCCTGCTCTAGTCCCAGACTAGTCAATAACTAATCACCTTCTAGTTATCACAC
TCCTTCGTGCGTTTATGAACCAACAAACAGGCCGTGCCTACTATTTTCTATTT-AAAAAG
GTCTTTGAGATGATTCATGATCTTTCAGGCCATCCAGTACAGTTTTTCCATCTTCATGGA
ACCGGCATTGAAACTATCGTTGTTGATATGGATGAAGGACAGAGGGACGGTATGTTTTCT
TTGTGCACTGACTAGTTACCCACTAGTTGCTAACTAGTTAGGTTTGGGAAAATGCCTACA
AGAGCTTGATCCAGAACATCATGAACCAGACTGGCAGTTAGAAAGAATTCTTATCTTCTG
CCGGGTTCATTTTATCCGTGGGATTGAGAATATAATTGGCCAGAACCAACGTCATACAGT
CTTATTTAAGGCAATGATTAGTCTTTTACATGCCCCTACCCGAGCCCAGTATATGGATAT
TTTAGAGCAATTACTAGGTAAGTCCAGACCATAACTAGTTAGCAACTAGTAACTGATTGA
TATAGAGGATCCAACTCCAGGCGTGGCAACTTGGGCTGAACATAAGCTGCATCCGGTAGT
TGTCTGCTGGATTAAATAAAGCTTGCTCACAAATCCCTGAACAGCATTTTAATCAAACCC
GTATGCATACCAATGCAGGTGAACAAACCCACCAAAAATCATATGCTTTTAGTGGGAAGC
ACCTACCAATTCTAAAGGCAGTTACTAGGTAAGTTTCTAAGTCAAGACTAGGCTTTGTTT
AGACTCTGACTAGTTCTCATAGTGCATATTTTCTTGATGTACGAGATATGCATCAGTACT
CTGTGCGGATACATTATAACATTACCCATTCCTATCGGCCAGACGATGAGATCTCAAGAA
TTACAGAGAATTTAATCAGGGACCGTAAGTCTAGCCTTGACTAGTGCCTAACTGGTTACT
AACCAGTATTAGAAAGAAAACGACGCCGTAATCAGGAGATTGAGGAAGAGGAAAATATAG
AAGGAGTACTACCTAGAAGAGCACGTCCTTCTAGATCTTTCTCATCCTCTGGATCTCCAC
GGCCACGCCGCTCCAGGTCTAGTACCAGGGGTAGGAGTTATACTAGAGGAGTAAGCCGAA
GTTCTACACCACAGCGGTAAGTCATGAAGGACTAATCCGGGACTAGTTGCTGACTAGTCT
AGGTCTCCATCCCTAGCCCAGATTGCTTCTCAGAACTATCGCGATCAGCAGGCTAGCCAT
GAACAACATATACTTGATCTTCGTGAGCGCCAAGCACGTCTAGATCGATATGAGGTAGAG
ACTCGGCTTATGCAGCAGCGTCTACTACAGCCAACTAGTCCTCAACTAGTTGGTGTAAAT
CCAGTGCAATATCCACCTCTACCTGGATATTTACCATCTAGTTCACAACTAGTCAACCCG
GGCCCAGTATATGTTCCGCAGATGACTGGAGCTCTGCCATACGTGCCCTCTCAAGCACCA
TTTGTTCCATCTACAGAGACTAGTCACCAACTAGTCTATCAAGACTCACAGGGTACATTG
CTGAGACCAACTGACCAGAGGCAGGGTAGCGGATTGACGGCTCCATCTCCTTCACTTACA
AGGTCTATTGAAAGCCCTTTAGCATCACCAAGCGGAGAATAGATTGTTAAGCTTATTTTT
TGTATACTGTTTTGTGATAGCACGAAGTTTTTCCACGGTATCTTGTTAAAAATATATATT
TGTGGCGGGCTTACCTACATCAAATTAATAAGAGACTAATTATAAACTAAACACACAAGC
AAGCTACTTTAGGGTAAAAGTTTATAAATGCTTTTGACGTATAAACGTTGCTTGTATTTA
TTATTACAATTAAAGGTGGATAGAAAACCTAGAGACTAGTTAGAAACTAATCTCAGGTTT
GCGTTAAACTAAATCAGAGCCCGAGAGGTTAACAGAACCTAGAAGGGGACTAGATATCCG
GGTAGGGAAACAAAAAAAAAAAA-CAAGACAGCCACATATTAGGGAGACTAGTTAGAAGC
TAGTTCCAGGACTAGGAAAATAAAAGACAATGATACCACAGTCTAGTTGACAACTAGATA
GATTCTAGATTGAGGCCAAAGTCTCTGAGATCCAGGTTAGTTGCAACTAATACTAGTTAG
TATCTAGTCTCCTATAACTCTGAAGCTAGAATAACTTACTACTATTATCCTCACCACTGT
TCAGCTGCGCAAACGGAGTGATTGCAAGGTGTTCAGAGACTAGTTATTGACTAGTCAGTG
ACTAGCAATAACTAACAAGGTATTAGACCTACCATGTCTGCCATCACCCTGCACTTCCTC
GGGCTCAGCAGCCTTTTCCTCCTCATTTTCATGCTCATTTTCCTTGTTTAAGACTGTGAC
TAGTCAAAGACTAGTCCAGAACCACAAAGGAGAAATGTCTTACCACTTTCTTCATTGCTT
GTCTCTTTTGCATTATCCATGTCTGCAACTAGTTAGAGTCTAGTTAGTGACTAGTCCGAC
GAGGACTTGCTTGTCTCCGGATTGTTGGAGGAACTCTCCAGGGCCTCAAGATCCACAACA
GAGCCTTCTAGAAGACTGGTCAATAACTAGTTGGTCTTTGTCTGAGTCTGACTTACGAGG
TTGCATACTCGCTCCCTTTGCCTCGTCAATCGATGAGAAAAAGCGCCAAAACTCGCAATA
TGGCTTTGAACCACACGGTGCTGAGACTAGTTAGAATCTAGTCCCAAACTAGCTTGGATA
GCTTACCTTTGCCCTTTGCGTTGCGACAGGTCTTGCAGGGTATGGTTCCTTTCTCACCAG
CTGATTTAGCTGCCTTGCTACCCTCACGGCGGATCTGC-ATAAAGAGTGGCTAGAGGTTA
TAAATTAGCACTGATCCTAGGTACGGGGCTGAATGTAACTTGCCTTTCCTTTCTCATCGC
GCGGCAAGACAGGCTTGCTCAAATTCCTACCAGTCACAGGGGTATGCACGGCGTACGGAC
CACTTGAACTAGTCACAGATTAGTTAGCAACTAGTCTGCATTGAATGGCTGTACTTACGG
GCCCTCGCCATTGTCCTGATCATTTCCAGCTTCACCCTCGTTGCTGCAAAGTAGTTAGTG
ACTAGTCAAGGACTAGTTGAAATGGGAGAAGAAACTCACGAATTCTCGACACCCTTAGTA
TTGTGGTCCTTGGACTTGGTGCTGCTATATATTAGCTAATACACTAGTTAGACTCACAGA
AACTTACGCAGCTCGCTTGCGCTTCTTGGTAGGAGTCGGGGTTGGGAGAACAGTGCCTTC
AAACAAGCCTTCATACCATGCTACTTGACTAGTCAGGGACTAGTCACCAAGTAATCTAGA
TAGGACTTGCCTTTGGCCTCCATCAGTTCCTTCATAGTGGGAGGTCCATTGTGCAATGTA
AACTCCATGCCGTGGGAGTTCTTGTCCTTCAAGTGCTTGACCAATATGTTTCTGTTGGCA
GAGGGAACCTGTCAACTAGTTAATAACTAGTCAGAAACTAGTATAGCAGTAGACTCACTG
TACGCTTGAGGCATCCCTTCACTCGGCAGTAGACTTCATATGGATGGATATCAGGCACGC
CATTGTCGTCCTGTGGACTAGTCAGTAACTAGGCTTAAAGCTAGTCGGGTCGGCTTACTA
TCTTGAAATCCGGCAGCGTAAGCTCCCCGTCCTTAACTGCCTCGAGATAGTGACAGTACT
CTGGGGACTTTCGGAGATCGTTATCG------CGAATGCTCGGCATACTAATCGTTGACT
AGTCTTGGACTAGTCCCGAGCAAAAAGGATTGGAGGAGGAGGAGGAAGGTGAGAGTGAGA
CAAAGAGCGAAATAAGAGCTTCAAAGGCTATCTCTAAGCAGTATGAAGGTTAAGTATCTA
GTTCTTGACTAGATTTAAAAGAGATTTCGACTAGTTATGTACCTGGAGTTTGGATATAGG
AATGTGTTGTGG-TAACGAAATGTAAGGGGGAGGA-----AAGAAAAAGTCGGTCAAGAG
GTAACTCTAAGTCGGCCATTCCTTTTTGGGAGGCGCTAACCATAAACGGCATGGTCGACT
TAGAGTTAGCTCAGGGAATTTAGGGAGTTATCTGCGACCACT------GGACTCTC----
------------------------------------------------------------
------------------------------------------------------------
------------------------------------------------------------
------------------------------------------------------------
------------------------------------------------------------
------------------------------------------------------------
------------------------------------------------------------
------------------------------------------------------------
------------------------------------------------------------
------------------------------------------------------------
------------------------------------------------------------
------------------------------------------------------------
------------------------------------------------------------
------------------------------------------------------------
------------------------------------------------------------
------------------------------------------------------------
------------------------------------------------------------
------------------------------------------------------------
------------------------------------------------------------
------------------------------------------------------------
------------------------------------------------------------
------------------------------------------------------------
----------------------------------
>gi|45120590|tpg|BK001593.1|/1-2974 
--------------CGAGGAACGGAGACCACATGTGACGTGGTAAATGTCGCGAGCTAAC
TCTAAGTCGGCTATTCCTCTTTTGAGCGCACTAACCCAAAGGAGTAAGGTCGACTTAGAG
TTAGCTAAAATATAATACCACTTGTCAGTAATGGACTTTTCCTCCTTTATTTACCTCAAC
TTCTTTCTGCCAATAAGAAATAGTCTCAGACTAGTCACTGACTAGTTTGCAACTTGCTGC
CACCATGTCTACAACTCCGCAAATTCCAGGTGCTATTGACGTTCCAGAACAGGTACAAGA
CTTCATTTTTCTTACCTAGTTTGTGACTAGTTGCTAACTGGCAGCAGATTGACAGAGTTA
TTCTTAGCAATCATCCAACACGTCCTCTAATCACATCTAAACTTGAATACTGCTATATGT
TACCTTACTATCCTGAATCTCATCAGAACGGCTATACCTATATTGTCCCACTTGATCCGA
ACCGGGTAAGGAGCAGGGAAGATAAGGGAAGACTTATTAAAAATGTTCGTTCTATAACTA
ATAAGGGACTAGTTGCTGACTAGTCACAGACTCAATACCATGCTCGCCAGTTGGAGCGTT
ATGATGCTCAATCACCCTATATTCGAGGCAGGGTTACTCGAATACAGTACCAGTGTTCAG
GCGTTCGAATATGCTCTTATCTCCATCCTAACCTTAGAAATATGCACCATTACAAGGTTA
CAGAAGATGACTGGAACTATATCCGACAGGAGCGACAACTTATTGAAGAGACAGAAATGG
ATCCTAAAAAACAGAAAGCAATCTCGTGAGTAACTAGTCTTTATTTGATTAGAGACTAAT
CAAGGACTAATCATGTTTATATAGACATTTCTTTGGTGTGCTTCGTGTATTTAAGAGACA
TCAAGCTTGTCGGCCGCAACAAGTAGGGTGTGCTCCTAAGATGGTACTTGGCGAAGCTGT
AAGTACCTTAGGGTAGACTAGTCTGGGTCTAGTTACTAACTAGTCAGCTTCAAATGGGCC
ATGCTTCATCCTATATATGTTGCTCTAATTCAACACCGGAAACCC----ATAAACAACAT
TTTTTTGATTCTCTTGCATTTCGTACAGATACGGATATCCTATATCTAGCTCAATTATTC
GAGCAGAGAGGAATTATTGAACCAAAATACTGTGCAATGATTGACACAAGCCGGTCAAAG
AGAACGTACTGTAACTGCAGTGAGTTATACAGCTAGTCTTGGGCTAGTCTTGGACTAATT
GCTAACTAATTCTTGCTAAGGCTTTCTGCATGGTGATGATATATCACTAATAGAGTCGCA
ACCTTGTACTGCGATCTTTAATGTTATGATTCCATTAGACCTGGAGGCCTTTCCCTATTA
TCTTTTTACATCAACAGGAATACATACTCATCCTCCACCTACCTCCAGCCAAGATCCCTG
GCGAAATTGCAGATGAAATCTCTTATATTATTCGTGACATGCAGAATCCTGATCTTCGAA
TTAGTCAGTACTGCTATTAAACTAATCCCTTTCTAATCCACAATTAGTTGCTAACTAGAC
TAGGCCAACTTATCCGCAGTCCTCAAATGCAGGACTTACTCGCGCGATATAATGAGGACT
CAATTATAGGCCTTCATCCTG-CTCTAGCAAATAT-------------------------
------------------------------------------------------------
------------------------------------------------------------
----------------------------------------------------------GG
ATCGAATACAGGCTCTTATTTACCGGGAGAAGCTTGCATTTTATCCTGATGGCCAAGATC
TTAATGCACTACAACTAGAATGCGACCGGAATGAATATCTTAAGGTATGTAAAGATTAGT
CCCTATCTAGTTACTGACTAGTCGGGGATTAGTGGATAACATCTAACTAGCATTATGTGC
GAGAAATCTATCATGAAGGTGATATTACAATTATTATTTGTATATTGCAAGATCAGGCCA
AGCTATTTCAAAGCCTACGCTCATTTGAAGTTGACATGTCCTTCAAACGCGTACGTGAGG
GCAGGTTTAACGAGGTTATCTTTGCTGTTTTTTTAGAGGATCATGGAAAAGGTAAGTACA
ATACTAGTCCTGCTCTAGTCCCAGACTAGTCAATAACTAATCACCTTCTAGTTATCACAC
TCCTTCGTGCGTTTATGAACCAACAAACAGGCCGTGCCTACTATTTTCTATTT-AAAAAG
GTCTTTGAGATGATTCATGATCTTTCAGGCCATCCAGTACAGTTTTTCCATCTTCATGGA
ACCGGCATTGAAACTATCGTTGTTGATATGGATGAAGGACAGAGGGACGGTATGTTTTCT
TTGTGCACTGACTAGTTACCCACTAGTTGCTAACTAGTTAGGTTTGGGAAAATGCCTACA
AGAGCTTGATCCAGAACATCATGAACCAGACTGGCAGTTAGAAAGAATTCTTATCTTCTG
CCGGGTTCATTTTATCCGTGGGATTGAGAATATAATTGGCCAGAACCAACGTCATACAGT
CTTATTTAAGGCAATGATTAGTCTTTTACATGCCCCTACCCGAGCCCAGTATATGGATAT
TTTAGAGCAATTACTAGGTAAGTCCAGACCATAACTAGTTAGCAACTAGTAACTGATTGA
TATAGAGGATCCAACTCCAGGCGTGGCAACTTGGGCTGAACATAAGCTGCATCCGGTAGT
T-TCTGCTGGATTAAATAAAGCTTGCTCACAAATCCCTGAACAGCATTTTAATCAAACCC
GTATGCATACCAATGCAGGTGAACAAACCCACCAAAAATCATATGCTTTTAGTGGGAAGC
ACCTACCAATTCTAAAGGCAGTTACTAGGTAAGTTTCTAAGTCAAGACTAGGCTTTGTTT
AGACTCTGACTAGTTCTCATAGTGCATATTTTCTTGATGTACGAGATATGCATCAGTACT
CTGTGCGGATACATTATAACATTACCCATTCCTATCGGCCAGACGATGAGATCTCAAGAA
TTACAGAGAATTTAATCAGGGACCGTAAGTCTAGCCTTGACTAGTGCCTAACTGGTTACT
AACCAGTATTAGAAAGAA------------------------------------------
------------------------------------------------------------
------------------------------------------------------------
------------------------------------------------------------
------------------------------------------------------------
------------------------------------------------------------
------------------------------------------------------------
------------------------------------------------------------
------------------------------------------------------------
------------------------------------------------------------
------------------------------------------------------------
------------------------------------------------------------
------------------------------------------------------------
------------------------------------------------------------
------------------------------------------------------------
------------------------------------------------------------
------------------------------------------------------------
------------------------------------------------------------
------------------------------------------------------------
------------------------------------------------------------
------------------------------------------------------------
------------------------------------------------------------
------------------------------------------------------------
------------------------------------------------------------
------------------------------------------------------------
------------------------------------------------------------
------------------------------------------------------------
------------------------------------------------------------
------------------------------------------------------------
------------------------------------------------------------
------------------------------------------------------------
------------------------------------------------------------
------------------------------------------------------------
------------------------------------------------------------
------------------------------------------------------------
------------------------------------------------------------
------------------------------------------------------------
------------------------------------------------------------
------------------------------------------------------------
------------------------------------------------------------
------------------------------------------------------------
------------------------------------------------------------
------------------------------------------------------------
------------------------------------------------------------
------------------------------------------------------------
------------------------------------------------------------
------------------------------------------------------------
------------------------------------------------------------
------------------------------------------------------------
------------------------------------------------------------
------------------------------------------------------------
------------------------------------------------------------
------------------------------------------------------------
------------------------------------------------------------
------------------------------------------------------------
------------------------------------------------------------
------------------------------------------------------------
------------------------------------------------------------
------------------------------------------------------------
------------------------------------------------------------
------------------------------------------------------------
------------------------------------------------------------
------------------------------------------------------------
------------------------------------------------------------
------------------------------------------------------------
------------------------------------------------------------
------------------------------------------------------------
------------------------------------------------------------
------------------------------------------------------------
------------------------------------------------------------
------------------------------------------------------------
------------------------------------------------------------
------------------------------------------------------------
------------------------------------------------------------
------------------------------------------------------------
----------------------------------
>gi|45120593|tpg|BK001596.1|/1-6317 
--------------CTTTTAGGCGAGACCACATGTGACGTGGTAAATGTCGCGAGCTAAC
TCTAAGTCGGCTATTCCTCTTTTGAGCGCACTAACCCAAAGGAGTAAGGTCAACTTAGAG
TTAGCTAAAATATAATACTACTTGTCAGTAATGGACTTTTCCTCCTTTATTTACCTCAAC
TTCAATCTGCCAATAAGAAATAGTCTCAGACTAGTCACTGACTAGTTTGCAACTTGCTGC
CACCATGTCTACAACTCTGCAAATTCCAGGTGCTATTGACGTTCCAGAACAGGTACAAGA
CTTCATTTTTCTTACCTAGTTTGTGACTAGTTGCTAACTAGCAGCAGATTGACAGAGTTA
TTCTTAGCAATCATCCAACACGTCCTCTAATCACATCTAAACTTGAATACTGCTATATGT
TACCTTACTATCCTGAATCTCATCAGAATAGCTATACCTATATTGTCCTACTTGATCCGA
ACCAGGTAAGGAGCAGGGAAGATAAGGGAAGACTTATTAAAAATATTTATTCTATAACTA
ATAAGGGACTAGTTGCTGACTAGTCACAGACTCAATACCATGCTTGCCAGTTGGAGTGTT
ATAATACTCAATCACCCTATATTCAAGGCAGGGTTACTTAAATACAGTACTAGTATTCAG
GCGTTCAAATATACTCTTATCTCTATCCTAACCTTAGAAATATATACTATTACAAGGTTA
CAGAAGATGACTGGAACTATATCTGACAGGAGCAACAACTTATTAAAGAGACAGAAATAG
ATCCTAAAAAACAGAAAGCAATCTCATGAGTAACTAGTCTTTATTTAATTAGAGACTAAT
CAAGGACTAATTATATTTATATAGACATTTCTTTGGTGTGCTTTATATATTTAAGAGATA
TCAAGCTTGTCAGCTGCAACAAGTAGGGTGTGCTCCTAAGATAATACTTGGCAAAGCTGT
AAGTACCTTAGGGTAGACTAGTCTGGGTCTAGTTACTAACTAGTCAGCTTCAAATAGGCC
ATGCTTTATCTTATATATGTTGCTCTAATTCAACACTGGAAACCCGTATATAAACAACAT
TTTTTTGATTCTCTTACATTTTGTACAGATACAGATATCCTATATCTAGCTCAATTATTC
GAGCAGAGAGGAATTATTGAACCAAAATACTATGCAATGATTGATACAAGCTGGTCAAAG
AGAATATACTGTAACTGCAGTAAGTTATACAGCTAGTCTTGGGCTAGTCTTGGACTAATT
ACTAACTAATTCTTGCTAAGGCTTTCTGCATGGTGATGATATATTACTAATAAAGTCACA
ACCTTGTACTGCGATCTTTAATATTATGATTCTATTAGACCTAGAGGCCTTTCCCTATTA
TCTTTTTATATCAACAGGAATATATACTCATCCTCCACCTCCCTCCAGCTAAGATCCCTG
GCGAAATTGCAGATAAAATCTCTTATATTATTTGTGACATGCAGAATCCTGATCTTCAAA
TTAGTCAGTACTGCTATTAAACTAATCCCTTTCTAATCTATAATTAGTTGCTAACTAGAC
TAGGCCAACTTATCCACAGTCCTCAAATACAGGACTTACTCGCGCGATATAATAAGGACT
TAATTATAGGCCTTTATCCTG-CTCTAGCAAATATTGTTAAGGGACGTATTTAGATGGAT
CTTCCTATCTAGACGTGCCGTACGTACAAGAAGGAATCGCTAAAGAAGAAATGAGAAAGA
AGGATTGTTGTTGCAAGGAAGTCTTGTAGGTGGCTCACCGCCTTCAGGACAGCGCAGGCC
TTGGCCGAGTCACTAAGGTCTAAGGTCCTTGTATAGGCAAAGGACCCATAACAAATATGG
ATTAAATACAGGCTCTTATTTACTAGGAGAAGCTTGTATTTTATCCTAATGGCCAAGATC
TTAATGCACTATAACTAGAATACAACCAGAATAAATATCTTAAGGTATGTAAAGATTAGT
CCCTATCTAGTTACTGACTAGTCAGGGATTAGTAGATAACATCTAACTAGCATTATATAC
AAGAAATCTATTATGAAGGTGATATTACAATTATTATTTGTATATTGCAAGATCAGGCCA
AGCTATTTCAAAGCCTATACTTATTTAAAGTTGACATGTCCTTCAAACGTGTACATGAGG
GCAGGTTTAACAAGGTTATCTTTGCTGTTTTTTTAGAGGATCATGGAAAAGGTAAGTATA
ATACTAGTCCTGCTCTAGTCCCAGACTAGTCAATAACTAATCACCTTCTAGTTATCACAC
TCCTTCATGTATTTATGAACCAACAAACAGGCCGTGCCTACTATTTTCTATTT-AAAAAG
GTCTTTGAGATAATTCATGATCTTTCAGGCCATCTAGTACAGTTTTTCCATCTTCATAGA
ACCAGCATTGAAACTATCATTGTTAATATAGATAAAGGACAGAGGGACAGTATGTTTTCT
TTGTACACTGACTAGTTACCTACTAGTTGCTAACTAGTTAGGTTTGGGAAAATGCCTACA
AGAGCTTGATCCAGAACATCATGAACCAGACTGGCAGTTAGAAAGAATTCTTATCTTCTG
CCAGGTTTATTTTATCTGTGGGATTAAGAATATAATTAGCCAGAACCAATGTTATACAGT
CTTATTTAAGGCAATGATTAGTCTTTTATATGCCCCTACCCGAGCCCAGTATATGGATAT
TTTAGAGCAATTACTAGGTAAGTCCAGACCATAACTAGTTAGCAACTAGTAACTGATTGA
TATAGAGGATCCAACTCCAGGCGTGGCAACTTGGGCTGAACATAAGCTATATCTGGTAGT
T-TCTGCTGGATTAAATAAAGCTTGCTCACAAATCCCTGAACAGTATTTTAATCAAACCT
GTATATATACCAATATAGGTAAACAAACCCACCAAAAATTATATGCTTTTAGTAGGAAGC
ACCTACCAATTCTAAAGGCAGTTACTAGGTAAGTTTCTAAGTCAAGACTAGGCTTTGTTT
AGACTCTGACTAGTTCTCATAGTACATATTTTCTTGATATACAAGATATGCATCAGTACT
CTGTGCAGATATATTATAATATTACCTATTCCTATTGGCCAGACAATGAGATCTTAAGAA
TTACAGAGAATTTAATCAGGGACTATAAGTCTAGCCTTGACTAGTGCCTAACTGGTTACT
AACCAGTATTAGAAAGAAAATGACACTGTAATCAGGAGATTAAGGAAGAGGAAAATATAG
AAGGAGTACTACCTAGAAGAGCACATCCTTCTAGATCTTTCTTATCCTCTGGATCTCCAT
GGCCACGCCGCTCCAGGTCTAGTACCAGGGGTAGGAGTTATACTAGAGGAGTAAGCTGAA
GTTCTACACCACAGCAGTAAGTTATAAAGGACTAATCTAGGACTAGTTGCTGACTAGTCT
AGGTCTCCATCCCTAGCCCAGATTGCTTCTCAGAACTATCGCAATCAGCAGGCTAGCCAT
GAACAACATATACTTGATCTTCGTGAGTGCCAAGCACGTCTAGATTAATATAAGGTAGAG
ACTCGGCTTATGCAGCAGCGTCTACTACAGCCAACTAGTCCTCAACTAGTTGGTGTAAAT
CCAGTGCAATATCCACCTCTACCTGGATATTTACTATCTAGTTCACAACTAGTCAACCCG
GGCCTAGTATATGTTCCGCAGATAACTAGAGCTCTGCTATATATGCCCTCTCAAGCACTA
TTTATTCCATCTACAGAGACTAGTCACCAACTAGTCTATCAAGACTTACAGGGTATATTA
CTAAGACTAACTAACCAGAGGCAGGGTAGCAGATTAACAGCTCTATCTCCTTTACTTACA
AGGTCTATTAAAAGCCCTTTAGCATCACCAAGCAGAGAATAGATTGTTAAGCTTATTTTT
TATATACTATTTTGTAATAGTACAAAGTTTTTCTACAGTATCTTGTTAAAAATATATATT
TGTAGCAGGCTTACCTACATCAAATTAATAAGAGACTAATTATAAACTAAACACACAAGC
AAGCTACTTTAGGGTAAAAGTTTATAAATACTTTTAACATATAAACATTACTTGTATTTA
TTATTACAATTAAAGGTAGATAGAAAATCTAGAGACTAGTTAGAAACTAATCTCAGGTTT
GCATTAAACTAAATCAGAGCCCGAGAGGTTAACAGAACCTAGAAGGGGACTAGATATCCA
GGTAGGGAAACAAAAAAAAAAA--CAAGACAGTCATATATTAGGGAGACTAGTTAGAAGC
TAGTTCCAGGACGAGGAAAATAAAAGACAATAATACTATAGTCTAGTTGACAACTAGATA
GATTCTAGATTAAGGCCAAAGTCTCTGAGATCCAGGTTAGTTGCAACTAATACTAGTTAG
TATCTAGTCTCCTATAACTCTGAAGCTAGAATAACTTACTACTATTATCCTTACTACTAT
TTAGCTGTGCAAATAGAGTAATTACAAGGTATTCAGAGACTAGTTATTGACTAGTCAGTA
ACTAGTAATAACTAATAAGGTATTA-ACCTACTATATCTGTCATCACCCTGTACTTCCTC
AGGCTCAGCAGCCTTTTCCTCCTTATTTTTATACTTATTTTCCTTATTTAAGACTGTGAC
TAGTCAAAGACTAGTCCAGAACCACAAAGGAGAAATATCTTACTACTTTCTTTATTGCTT
GTCTCTTTTGCATTATCCATGTCTGCAACTAGTTAGAGTCTAGTTAGTGACTAGTCCAAC
AAGGACTTGCTTATCTCCAGATTATTGGAGGAACTCTCCAGGGCCTCAAGATCCACAACA
GAGCCTTCTAGAAGACTAGTTAATAACTAGTTGGTCTTTGTCTGAGTCTGACTTACAAGG
TTACATACTTGCTCCCTTTGCCTTGTCAATTAATAAGAAAAAGCACCAAAACTTGCAATA
TAGCTTTGAACCACATGGTGCTGAGACTAGTTAGAATCTAGTCCCAAACTAGCTTGGATA
GCTTACCTTTGCCCTTTGCGTTGCAACAGGTCTTGTAGGGTATAGTTCCTTTCTTACTAG
CTGATTTAGCTGCCTTGCTACCCTCATGGCAGATCTGC-ATAAAGAGTAGCTAGAGGTTA
TAAATTAGCACTGATCCTAGGTACAGGGCTGAATATAACTTGCCTTTCCTTTCTCATCAC
ACGGCAAGACAGGCTTACTCAAATTCCTACCAGTCACAGGGGTATGCACAGCGTACGGAC
CACTTGAACTAGTCACAGATTAGTTAGCAACTAGTCTGCATTGAATGGCTGTACTTACAG
GCCCTTGCCATTGTCCTGATCATTTCCAGCTTCACCCTCGTTGCTGCAAAGTAGTTAGTG
ACTAGTTAAGGACTAGTTGAAATGGGAGAAGAAACTTACAAATTCTTGACACCCTTAGTA
TTGTGGTCCTTGGACTTGGTACTGCTATATATTAGCTAATATACTAGTTAGACTCACAGA
AACTTACGCAGCTTGCTTGTGCTTCTTGGTAGGAGTCAGGGTTGGGAGAACAGTGCCTTT
AAACAAGCCTTCATACCATGCTACTTGACTAGTCAGGGACTAGTTACCAAGTAATCTAGA
TAGGACTTGCCTTTGGCCTCCATCAGTTCCTTTATAGTGGGAGGTCCATTGTGCAATGTA
AACTCCATGCCGTAGGAGTTCTTGTCCTTCAAGTACTTGACCAATATGTTTCTGTTGGCA
GAGGGAACCTGTCAACTAGTTAATAACTAGTCAGAAACTAGTATAGCAGTAGACTCACTG
TATACTTGAGGCATCCCTTCACTCAGCAGTAGACTTTATATAGATAGATATCAGGCACGC
CATTGTCGTCCTGTAGACTAGTCAGTAACTAGGCTTAAAGCTAGTCAGGTCAGCTTACTA
TCTTGAAATCCGGCAGCATAAGCTCCCTGTCCTTAACTGCCTCGAGATAGTGACAGTACT
CTGGGGACTTTCGGAGATTGTTATCA------CGAATGCTTGGCATACTAATTGTTGACT
AGTCTTGGACTAGTCCCGAGCAAAAAGGATTGGAGGAGGAGGAGGAAGGTAAGAGTGAGA
CAAAGAGCAAAATAAGAGCTTCAAAGGCTATCTCTAAGCAGTATGAAGGTTAAGTATCTA
GTTCTTGACTAGATTTAAAAGAGATTTCGACTAGTTATGTACCTGGAGTTTGGATATAGG
AATGTGTTGTGG-TAACAAAATATAAGGGGGAGGA-----AAGAAAAAGTCGGTCAAGAG
GTAACTCTAAGTCGGCTATTCCTTTTTGGGAGGCGCTAACCATAAACGGCATGGTCAACT
TAGAGTTAGCTCAGGGAATTTAGGGAGTTATCTGCGACCACC------TTTTAGGC----
------------------------------------------------------------
------------------------------------------------------------
------------------------------------------------------------
------------------------------------------------------------
------------------------------------------------------------
------------------------------------------------------------
------------------------------------------------------------
------------------------------------------------------------
------------------------------------------------------------
------------------------------------------------------------
------------------------------------------------------------
------------------------------------------------------------
------------------------------------------------------------
------------------------------------------------------------
------------------------------------------------------------
------------------------------------------------------------
------------------------------------------------------------
------------------------------------------------------------
------------------------------------------------------------
------------------------------------------------------------
------------------------------------------------------------
------------------------------------------------------------
----------------------------------
>gi|45120592|tpg|BK001595.1|/1-7477 
--------------CGCCCCGAGGAGACCACATGTGACGTGGTAAATGTCGCGAGCTAAC
TCTAAGTCGGCTATTCCTCTTTTGAGCGCACTAACCCAAAGGAGTAAGGTCGACTTAGAG
TTAGCTAAAATATAATACTACTTGTCAGTAATGGACTTTTCCTCCTTTATTTACCTCAAC
TTCAATCTGCCAATAAGAAATAGTCTCAGACTAGTCACTGACTAGTTTGCAACTTGCTGC
TACTATGTCTACAACTCTGCAAATTCCAGGTACTATTGACATTCCAGAACAGGTACAAGA
CTTCATTTTTCTTACCTAGTTTGTGACTAGTTGCTAACTGGCAGCAGATTGACAGAGTTA
TTCTTAGCAATCATCCAACACATCCTCTAATCACATCTAAACTTGAATACTGCTATATGT
TACCTTACTATCCTGAATCTCATCAGAATGGCTATACCTATATTGTCCTACTTGATCCGA
ACCGGGTAAGGAGCAGGGAAGATAAGGGAAGACTTATTAAAAATGTTTGTTCTATAACTA
ATAAGGGACTAGTTGCTGACTAGTCACAGACTTAATACCATGCTCGCCAGTTGGAGTGTT
ATGATGCTCAATCACCCTATATTCAAGGCAGGGTTACTCAAATATAGTACCAGTATTCAG
GCGTTTGAATATACTCTTATCTCCATCTTAACCTTAGAAATATATACCATTACAAGGTTA
CAGAAGATGACTGGAACTATATCTGACAGGAGCAACAACTTATTGAAGAGACAGAAATAG
ATCCTAAAAAACAGAAAGCAATCTCGTGAGTAACTAGTCTTTATTTGATTAGAGACTAAT
CAAGGACTAATCATATTTATATAGACATTTCTTTGGTATGCTTTGTGTATTTAAGAGATA
TCAAGCTTGTCGGCCGCAACAAGTAGGGTGTGCTCCTAAGATGGTACTTGGCGAAGCTGT
AAGTACCTTAGGGTAGACTAGTCTGGGTCTAGTTACTAACTAGTCAGCTTCAAATAGGCC
ATGCTTTATCCTATATATGTTGCTCTAATTTAACACCAGAAACCT----ATAAACAATAT
TTTTTTGATTCTCTTGCATTTCATACAGATACAGATATCCTATATCTAGCTCAATTATTC
GAGCAGAGAGGAATTATTGAACCAAAATACTGTGCAATGATTGATACAAGCTGGTTAAAG
AGAATGTACTGTAACTGCAGTGAGTTATACAGCTAGTCTTGGGCTAGTCTTGGACTAATT
GCTAACTAATTCTTGCTAAGGCTTTCTGCATGGTGATGATATATTACTAATAGAGTCACA
ACCTTGTACTGTGATCTTTAATGTTATGATTCTATTAGACCTGGAGGCCTTTCCCTATTA
TCTTTTTATATCAACAGGAATATATACTCATCCTCTACCT-CCTCCAGCCAAGATCCCTG
GCGAAATTGCAGATGAAATCTCTTATATTATTCGTGACATGCAGAATCCTGATCTTCGAA
TTAGTTAGTACTGCTATTAAACTAATCCCTTTCTAATCTATAATTAGTTGCTAACTAGAC
TAGGCCAACTTATCCACAGTCCTCAAATACAGGACTTACTCGCGCGATATAATAAGGACT
TAATTATAGGCCTTTATCCTGGCTCTAGCAAATAT-------------------------
------------------------------------------------------------
------------------------------------------------------------
----------------------------------------------------------AG
ATTAAATATAGGCTCTTATTTACCAGGAGAAGCTTGTATTTTATCCTGATAGCCAAGATC
TTAATACACTACAACTAGAATATGACCAGAATGAATATCTTAAGGTATGTAAAGATTAGT
CCCTATCTAGTTACTGACTAGTCGGGGATTAGTAGATAACATCTAACTAGCATTATGTGC
GAGAAATCTATTATGAAGGTAATATTATAATTATTATTTGTATATTGCAAGATCAGGCCA
AGCTATTTCAAAGCCTATGCTCATTTGAAGTTGACATGTCCTTCAAACGTGTATGTGAGG
GCAGGTTTAACAAGGTTATCTTTGCTGTTTTTTTAGAGGATCATGGAAAAGGTAAGTATA
ATACTAGTCCTGCTCTAGTCCCAGACTAGTTAATAACTAATCACCTTCTAGTTATTATAC
TCCTTTGTGTATTTATGAACCAACAAACAGGCTGTGCCTACTATTTTCTATTTTAAAAAG
GTCTTTGAGATAATTCATGACCTTTCAGGCTATCTAGTACAGTTTTTCTATCTTCATAGA
ACCGGCATTGAAACTATCATTGTTGATATGGATGAAGGACAGAGGGATGGTATGTTTTCT
TTGTGCACTGACTAGTTACCTACTAGTTGCTAACTAGTTAGGTTTGGGAAAATGCCTACA
AGAGCTTGATCCAGAATATCATGAACCAGACTGGTAGTTAGAAAGAATTCTTATCTTCTG
CCGGGTTCATTTTATCTGTGGGATTAAGAATATAATTGGCCAGAACCAATGTCATACAGT
CTTATTTAAGGTAATGATTAGTCTTTTACATGCCCCTACCCGAGCCTAGTATATGGATAT
TTTAGAGCAATTACTAGGTAAGTCCAGACCATAACTAGTTAGCAACTAGTAACTAATTAA
TATAGAGGATCCAACTCTAGGCATGGCAACTTGGGCTGAATATAAGCTGTATCCAGTAGT
T-TCTGCTGGATTAAATAAAGCTTGCTTACAAATCCCTGAACAGTATTTTAATTAAACCT
GTATATATACTAATGCAGGTGAACAAACCTACCAAAAATTATATACTTTTAGTAGGAAGC
ACCTACCAATTCTAAAGGCAGTTACTAGGTAAGTTTCTAAGTCAAGACTAGGCTTTGTTT
AGACTCTGACTAGTTCTCATAGTACATATTTTCTTGATGTACGAGATATGTATCAGTACT
CTGTGCGGATATATTATAATATTACCTATTCCTATCGGCCAGATAATAAGATCTCAAGAA
TTACAGAGAATTTAATCAGGGACTATAAGTCTAGCCTTGACTAGTGCCTAACTGGTTACT
AACCAGTATTAGAAAGAAAACAATACCATAATCAGGAGATTAAGGAAGAGGAAAATATAG
AAGGAGTACTACCTAGAAGAGCATGTCCTTCTAGATCTTTCTCATCCTCTGGATCTCCAC
GGCCACACCGCTCCAGGTCTAGTACCAGGGGTAGGAGTTATACTAGAGGAGTAAGCTGAA
GTTCTACACCACAGCAGTAAGTTATGAAGGACTAATCCAGGACTAGTTGCTGACTAGTCT
AGGTCTCTATCCCTAGCCTAGATTGCTTCTCAGAACTATCGCGATCAGCAGGCTAGCCAT
GAACAATATATACTTGATCTTTGTGAGCGCTAAGCATGTCTAGATTAATATGAGGTAGAG
ACTCAGCTTATGCAGCAGCGTCTACTACAGCTAACTAGTCCTCAACTAGTTGGTGTAAAT
CCAGTGCAATATCCACCTCTACCTGGATATTTACCATCTAGTTCACAACTAGTCAATCCG
GGCCCAGTATATGTTCTGCAGATGACTAGAGCTCTGCCATACATGCCCTCTCAAGCACTA
TTTATTCTATCTACAGAGACTAGTTACCAACTAGTCTATCAAGACTTACAGGGTATATTG
CTGAGACCAACTGACCAGAGGCAGGGTAGTAGATTGACAGCTCCATCTTCTTTACTTACA
AGGTCTATTGAAAGCCCTTTAGCATTACCAAGCAGAGAATAGATTATTAAGCTTATTTTT
TGTATACTGTTTTGTGATAGCATGAAGTTTTTCTATAGTATCTTGTTAAAAATATATATT
TGTGGCGGGCTTACCTATATTAAATTAATAAGAGACTAATTATAAACTAAACACACAAGC
AAGCTACTTTAGGGTAAAAGTTTATAAATACTTTTAACATATAAATATTACTTGTATTTA
TTATTACAATTAAAGGTGGATAGAAAACCTAGAGACTAGTTAGAAACTAATCTCAGGTTT
GTATTAAACTAAATCAGAGCCCGAGAGGTTAACAGAACCTAGAAGGGGACTAGATATCCA
GGTAGGGAAACAAAAAAAAAAAAACAAGACAGCCATATATTAGGGAGACTAGTTAGAAGC
TAGTTCCAGGACTAGGAAAATAAAAGATAATAATACTATAGTCTAGTTGACAACTAGATA
GATTCTAGATTGAGGCCAAAGTCTCTGAGATCCAGGTTAGTTGCAACTAATACTAGTTAG
TATCTAGTCTCCTATAACTCTGAAGCTAGAATAACTTACTACTATTATCCTTACCACTGT
TCAGCTGCACAAACAGAGTAATTGTAAGGTATTCAGAGACTAGTTATTGACTAGTCAGTG
ACTAGCAATAACTAATAAGGTATTA-ACCTACCATGTCTGCCATCACCCTGTACTTCCTC
AGGCTCAGCAGCCTTTTCCTCCTTATTTTTATACTTATTTTCCTTGTTTAAGACTGTGAC
TAGTCAAAGACTAGTCCAGAACCATAAAGGAGAAATGTCTTACTACTTTCTTCATTGCTT
ATCTCTTTTACATTATCCATGTCTGCAACTAGTTAGAGTCTAGTTAGTAACTAGTCCGAC
AAGGACTTGCTTGTCTCTGGATTGTTGGAGGAATTCTCCAGGGCCTCAAGATCCACAACA
GAGCCTTCTAGAAGACTGGTTAATAACTAGTTGGTCTTTGTCTGAGTCTGACTTACAAGG
TTGCATACTTGCTCCCTTTGCCTTGTCAATTAATAAGAAAAAGCGCCAAAACTTGCAATA
TGGCTTTGAACCACATGGTGCTGAGACTAGTTAGAATCTAGTCCTAAACTAGCTTGGATA
GCTTATCTTTGCCCTTTACATTGCGACAGGTCTTGCAGGGTATGGTTCCTTTCTTACCAG
CTAATTTAGCTGCCTTGCTACCCTTACAGTAGATCTGT-ATAAAGAGTAGCTAGAGGTTA
TAAATTAGCACTGATCCTAGGTACGGGGCTGAATATAACTTGCCTTTCCTTTCTCATCGC
GCGGCAAGACAGGCTTGCTCAAATTCCTACCAGTTACAGGGGTATGCATGGCATACGGAC
CACTTGAACTAGTTACAGATTAGTTAGCAACTAGTCTGCATTGAATGGCTGTACTTACAG
GCCCTTGCCATTGTCCTGATCATTTCCAGCTTCACCCTCATTGCTGCAAAGTAGTTAGTG
ACTAGTCAAGGACTAGTTAAAATGGGAGAAGAAACTCATGAATTCTTGATACCCTTAGTA
TTGTGGTCCTTGGACTTGGTGCTGCTATATATTAGCTAATATACTAGTTAGACTTACAGA
AACTTATGCAGCTTGCTTGTGCTTCTTGGTAGGAGTTAGGGTTGGGAGAACAGTGCCTTT
AAACAAGCCTTCATACTATGCTACTTGACTAGTCAGGGACTAGTCACCAAGTAATCTAGA
TAGGACTTGCCTTTGGCCTCCATCAGTTCCTTCATAGTAGGAGGTCTATTGTGCAATGTA
AACTCCATGCCGTGGGAGTTCTTGTCCTTCAAGTACTTGACCAATATGTTTCTGTTGGCA
GAGGGAACCTGTCAACTAGTTAATAACTAGTCAGAAACTAGTATAGCAGTAGACTCACTG
TATGCTTAAGGCATCCCTTTACTTGGCAGTAGACTTTATATGGATGGATATCAGGCATGC
CATTGTCGTCCTGTGGACTAGTCAGTAACTAGGCTTAAAGCTAGTTGGGTCGGCTTACTA
TCTTGAAATCTGGCAGTGTAAGCTCCCTGTCCTTAACTGCCTCGAGATAGTGACAGTACT
CTGGGGACTTTCGGAGATCATTATCG------CGAATGCTCGGCATACTAATTGTTGACT
AGTCTTGGACTAGTCCCGAGCAAAAAGGATTGGAGGAGGAGGAGGAAGGTGAGAGTGAGA
CAAAGAGCGAAATAAGAGCTTCAAAGGCTATCTCTAAGCAGTATGAAGGTTAAGTATCTA
GTTCTTGACTAGATTTAAAAGAGATTTCGACTAGTTATGTACCTGGAGTTTGGATATAGG
AATATGTTGTGGGTAATGAAATGTACTCTGGTATACCCCGGTAAGAATGTTAGTCCGGTG
GGCCTTACAAGGATATGACTCCTTTGGATTCTGCCGTTCGTATTAATGCTAATATCTTAC
TAATATTTTGTATGGCCACCCTCTGCCTCGATTACTGCCTGA------CATCTGGCTTGC
ATAGACCCAATAAGGCCTTTCAAAAAGTCTGTAGGGACTGCATCCCATGAAGCTCGTACA
ATTTCTCGTAGGGCATCATAAGATAGCTGGCGGTCATCTGGATATCTCTCTTGGATCCAG
TCTTTCATCCAGTTCCATACCATCTCAATAGGGTTCAGATCAGGGGAGAAGGCAGGCCAA
CTAATAGGATAGATACTACGCTCATGAAGCTCTGCTATAGTATCTTTGCTGGCATGGCCA
GGTGCTCCATCATGCATAAGACAAAGATAGTTACCTTGCTGTCGGTTCAGGCGAAGATAG
CCGTCAATAATAGGCACAATTCGCTCACAGTAACTCTCTACATTGATAGAGCCCCATTCT
TTCTCCCAGAAAAGGCAAGGGCCTTTAGTATCTCCATAAAATGATCCCCAAAACATCCAA
CCACGCTTTTTGGGGGTAGACAAACGAATACAGGTCTCATCTAGCTCTTCTCCTGCTCTT
CTGGTAACCCAGATTCTGGTATGGAAGCCTGGAGTAACCCAAGTCTCATCAGACCAAAGT
ATTCGATTCCATTGCTCAATTGTCCAATTCACATGCTCAAGGGCCCAGGCAAGACGTACA
CGCTTTGTATCGTCCGATAAAGGTGGCTTTCGAAGAGCTTTGCATCGGGAATAGCCTCGT
TTTTTAAGTGCTCGTGCAAGTGCAGTTTCTCCGCAGGGAAGATTTAGTTCTTCAATAACT
CGTTTATAAGATAGTCGGCGCGTACGTTGTGATGAAGAGATAAAGGTAATGATATTGTCC
ATACCCTCTTCTGATAGCTTCGGGCGCTGGCCAGGAGGCTTTCGAGGAGTAGATTGCTCA
TTCTGGCAGGTATATTGCACCTGACGATAGGTAAATCCAAGCTGAGAAGAGATCTGTTGA
TAGGTAAAACCAGCATCTCGTAGAGTCAAAATGCGAATCCGATCATCGCGACTTAGCCAT
CTAGAACTTTGGCTCCTTTCAGATATCTCAGTCACCTCCAAAGGCGCCTCTGGAGGGGTG
CTAGGTCTGGGGATAGCCATATTAGCAATGCTCACCACCATGGATCTCAGGAGGATGGCG
ATATTGGAGGTTTTACTAGCTTCAAAACTAGGCTGAATTAAGAAAGCGGTGCTTTGAAGG
CCTCACCGCTTCAGAGGAGTCATATCCTTGTAAGGCCCACCGGACTAACATTCTTACCGG
GGTATACCAGAGTAAGGGGGAGGAAAGAAAAAGTCGGTCAAGAGGTAACTCTAAGTCGGC
CATTCCTTTTTGGGAGGCGCTAACCATAAACGGCATGGTCGACTTAGAGTTAGCTCAGGG
AATTTAGGGAGTTATCTGCGACCACCGCCCCGAG
>gi|1679600|emb|X78051.1|/1-3596 
------------------------------------------------------------
------------------------------------------------------------
------------------------------------------------------------
------------------------------------------------------------
------------------------------------------------------------
------------------------------------------------------------
------------------------------------------------------------
------------------------------------------------------------
------------------------------------------------------------
------------------------------------------------------------
------------------------------------------------------------
------------------------------------------------------------
------------------------------------------------------------
------------------------------------------------------------
------------------------------------------------------------
------------------------------------------------------------
------------------------------------------------------------
------------------------------------------------------------
------------------------------------------------------------
------------------------------------------------------------
------------------------------------------------------------
------------------------------------------------------------
------------------------------------------------------------
------------------------------------------------------------
------------------------------------------------------------
------------------------------------------------------------
------------------------------------------------------------
------------------------------------------------------------
------------------------------------------------------------
------------------------------------------------------------
------------------------------------------------------------
------------------------------------------------------------
------------------------------------------------------------
------------------------------------------------------------
------------------------------------------------------------
------------------------------------------------------------
------------------------------------------------------------
------------------------------------------------------------
------------------------------------------------------------
------------------------------------------------------------
------------------------------------------------------------
------------------------------------------------------------
------------------------------------------------------------
------------------------------------------------------------
------------------------------------------------------------
------------------------------------------------------------
------------------------------------------------------------
------------------------------------------------------------
------------------------------------------------------------
------------------------------------------------------------
------------------------------------------------------------
------------------------------------------------------------
------------------------------------------------------------
------------------------------------------------------------
------------------------------------------------------------
------------------------------------------------------------
------------------------------------------------------------
------------------------------------------------------------
------------------------------------------GATCGATATGAGGTAGAG
ACTCGGCTTATGCAGCAGCGTCTACTACAGCCAACTAGTCCTCAACTAGTTGGTGTAAAT
CCAGTGCAATATCCACCTCTACCTGGATATTTACCATCTAGTTCACAACTAGTCAACCCG
GGCCCAGTATATGTTCCGCAGATGACTGGAGCTCTGCCATACGTGCCCTCTCAAGCACCA
TTTGTTCCATCTACAGAGACTAGTCACCAACTAGTCTATCAAGACTCACAGGGTACATTG
CTGAGACCAACTGACCAGAGGCAGGGTAGCGGATTGACGGCTCCATCTCCTTCACTTACA
AGGTCTATTGAAAGCCCTTTAGCATCACCAAGCGGAGAATAGATTGTTAAGCTTATTTTT
TGTATACTGTTTTGTGATAGCACGAAGTTTTTCCACGGTATCTTGT-AAAAATATATATT
TGTGGCGGGCTTACCTACATCAAATTAATAAGAGACTAATTATAAACTAAACACACAAGC
AAGCTACTTTAGGGTAAAAGTTTATAAATGCTTTTGACGTATAAACGTTGCTTGTATTTA
TTATTACAATTAAAGGTGGATAGAAAACCTAGAGACTAGTTAGAAACTAATCTCAGGTTT
GCGTTAAACTAAATCAGAGCCCGAGAGGTTAACAGAACCTAGAAGGGGACTAGATATCCG
GGTAGGGAAACAAAAAAAAAAAA-CAAGACAGCCACATATTAGGGAGACTAGTTAGAAGC
TAGTTCCAGGACTAGGAAAATAAAAGACAATGATACCACAGTCTAGTTGACAACTAGATA
GATTCTAGATTGAGGCCAAAGTCTCTGAGATCCAGGTTAGTTGCAACTAATACTAGTTAG
TATCTAGTCTCCTATAACTCTGAAGCTAGAATAACTTACTACTATTATCCTCACCACTGT
TCAGCTGCGCAAACGGAGTGATTGCAAGGTGTTCAGAGACTAGTTATTGACTAGTCAGTG
ACTAGCAATAACTAACAAGGTATTA-ACCTACCATGTCTGCCATCACCCTGCACTTCCTC
GGGCTCAGCAGCCTTTTCCTCCTCATTTTCATGCTCATTTTCCTTGTTTAAGACTGTGAC
TAGTCAAAGACTAGTCCAGAACCACAAAGGAGAAATGTCTTACCACTTTCTTCATTGCTT
GTCTCTTTTGCATTATCCATGTCTGCAACTAGTTAGAGTCTAGTTAGTGACTAGTCCGAC
GAGGACTTGCTTGTCTCCGGATTGTTGGAGGAACTCTCCAGGGCCTCAAGATCCACAACA
GAGCCTTCTAGAAGACTGGTCAATAACTAGTTGGTCTTTGTCTGAGTCTGACTTACGAGG
TTGCATACTCGCTCCCTTTGCCTCGTCAATCGATGAGAAAAAGCGCCAAAACTCGCAATA
TGGCTTTGAACCACACGGTGCTGAGACTAGTTAGAATCTAGTCCCAAACTAGCTTGGATA
GCTTACCTTTGCCCTTTGCGTTGCGACAGGTCTTGCAGGGTATGGTTCCTTTCTCACCAG
CTGATTTAGCTGCCTTGCTACCCTCACGGCGGATCTGCCATAAAGAGTGGCTAGAGGTTA
TAAATTAGCACTGATCCTAGGTACGGGGCTGAATGTAACTTGCCTTTCCTTTCTCATCGC
GCGGCAAGACAGGCTTGCTCAAATTCCTACCAGTCACAGGGGTATGCACGGCGTACGGAC
CACTTGAACTAGTCACAGATTAGTTAGCAACTAGTCTGCATTGAATGGCTGTACTTACGG
GCCCTCGCCATTGTCCTGATCATTTCCAGCTTCACCCTCGTTGCTGCAAAGTAGTTAGTG
ACTAGTCAAGGACTAGTTGAAATGGGAGAAGAAACTCACGAATTCTCGACTCCCTTAGTA
TTGTGGTCCTTGGACTTGGTGCTGCTATATATTAGCTAATACACTAGTTAGACTCACAGA
AACTTACGCAGCTCGCTTGCGCTTCTTGGTAGGAGTCGGGGTTGGGAGAACAGTGCCTTC
AAACAAGCCTTCATACCATGCTACTTGACTAGTCAGGGACTAGTCACCAAGTAATCTAGA
TAGGACTTGCCTTTGGCCTCCATCAGTTCCTTCATAGTGGGAGGACCATTGTGCAATGTA
AACTCCATGCCGTGGGAGTTCTTGTCCTTCAAGTGCTTGACCAATATGTTTCTGTTGGCA
GAGGGAACCTGTCAACTAGTTAATAACTAGTCAGAAACTATGATAGCAGTAGACTCACTG
TACGCTTGAGGCATCCCTTCACTCGGCAGTAGACTTCATATGGATGGATATCAGGCACGC
CATTGTCGTCCTGTGGACTAGTCAGTAACTAGGCTTAAAGCTAGTCGGGTCGGCTTACTA
TCTTGAAATCCGGCAGCGTAAGCTCCCCGTCCTTAACTGCCTCGAGATAGTGACAGTACT
CTGGGGACTTTCGGAGATCGTTATCGTTATCGCGAATGCTCGGCATACTAACTGTTGACT
AGTCTTGGACTAGTCCCGAGCAAAAAGGATTGGAGGAGGAGGAGGAAGGTGAGAGTGAGA
CAAAGAGCGAAATAAGAGCTTCAAAGGCTATCTCTAAGCAGTATGAAGGTTAAGTATCTA
GTTCTTGACTAGATTTAAA-GAGATTTCGACTAGTTATGTACCTGGAGTTTGGATATAGG
AATGTGTTGTGG-TAACGAAATGTAAGGGGGAGGA-----AAGAAAAAGTC-GTCAAGAG
GTAACTCTAAGTCGGCCATTCCTTTTTGGGAGGCGCTAACCATAAACGGCATGGTCGACT
TAGAGTTAGCTCAGGGAATTTAGGGAGTTATCTGCGACCACCGAGGAACGGCGGAATGCC
AAAGAATCCCGATGGAGCTCTAGCTGGCGGTTGACAACCCCACCTTTTGGCGTTTCTGCG
GCGTTGCAGGCGGGACTGGATACTTCGTAG-AACCAGAAAGGCAAGGCAGAACGCGCTCA
GCAAGAGTGTTGGAAGTGATAGCATGATGTGCCTTGTTAACTAGGTACCAATCTGCAGTA
TGCTTGATGTTATCCAAAGTGTGAGAGAGGAAGGTCCAAACATACACGATTGGGAGAGGG
CCTAGGTATAAGAGTTTTTGAGTAGAACGCATGTGAGCCCAGCCATCTCGAGGAGATTAA
ACACGGGCCGGCATTTGATGGCTATGTTAGTACCCCAATGGAAACGGTGAGAGTCCAGTG
GTCGCAGATAACTCCCTAAATTCCCTGAGCTAACTCTAAGTCGACCATGCCGTTTATGGT
TAGCGCCTCCCAAAAAGGAATGGCCGACTTAGAGTTACCTCTTGACGACTTTTTCTTTCC
TCCCCCTTACATTTCGTTACCACAACACATTCCTATATCCAAACTCCAGGTACATAACTA
GTCGAAATCTCTTTAAATCTAGTCAAGAACTAGATACTTAACCTTCATACTGCTTAGAGA
TAGCCTTTGAAGCTCTTATTTCGCTCTTTGTCTCACTCTCACCTTCCTCCTCCTCCTCCA
ATCCTTTTTGCTCGGGACTAGTCCAAGACTAGTCAACAGTTAGTATGCCGAGCATTCGCG
ATAACGATAACGATCTCCGAAAGTCCCCAGAGTACTGTCACTATCTCGAG----------
------------------------------------------------------------
------------------------------------------------------------
------------------------------------------------------------
------------------------------------------------------------
------------------------------------------------------------
------------------------------------------------------------
------------------------------------------------------------
------------------------------------------------------------
------------------------------------------------------------
----------------------------------
