# Supplementary material for: RIPCAL: a tool for alignment-based analysis of repeat-induced point mutations in fungal genomic sequences
Source: BMC Bioinformatics. 2008 Nov 12;9:478. doi: 10.1186/1471-2105-9-478 (PMC2621366; doi:10.1186/1471-2105-9-478)
Supplement: Additional file 1 — Control Data. Compressed (.zip) file containing data relevant to control tests with Neurospora crassa Tad1 and 5S rDNA repeats, containing RIPCAL graphical (.png), tabular text (.txt) and fasta (.fas) alignments of repeat family matches. Also contains files (.png, .txt and .fas) for the MATE repeats from Aspergillus nidulans and Ty1 transposons from Microbotryum violaceum. [file 1471-2105-9-478-S1.zip › Supplementary Data_Ty1_copia_Microbotryum_violaceum_Popsetid_55418573.txt]

Repeat class	Model	Model length	Model A Count	Model C Count	Model G Count	Model T Count	Model GC	Sequence	Seq Length	Seq A Count	Seq C Count	Seq G Count	Seq T Count	Seq GC	Alignment Length	Gaps(Model)	Gaps(Seq)	Mismatches	G->A	A->G	G<->A	C->T	T->C	C<->T	Transitions	G->C	C->G	G<->C	T->A	A->T	T<->A	G->T	T->G	G<->T	C->A	A->C	C<->A	Transversions	CA->TA	TA->CA	CA<->TA	TG->TA	TA->TG	TG<->TA	(CA<->TA)+(TG<->TA)	CC->TC	TC->CC	CC<->TC	GG->GA
input	input_consensus	356	91	97	86	82	0.5	gi|55419110|gb|AY729351.1|	356	93	98	84	81	51.1	357	0	0	7	2	0	2	1	1	2	4	0	0	0	1	0	1	0	0	0	0	1	1	2	0	0	0	0	0	0	0	0	0	0	0
input	input_consensus	356	91	97	86	82	0.5	gi|55419231|gb|AY729412.1|	355	96	96	80	83	49.6	357	0	0	11	6	0	6	2	1	3	9	0	0	0	0	0	0	0	0	0	0	0	0	0	0	0	0	0	0	0	0	0	0	0	1
input	input_consensus	356	91	97	86	82	0.5	gi|55419285|gb|AY729439.1|	356	92	97	85	82	51.1	357	0	0	2	1	0	1	0	0	0	1	0	0	0	0	0	0	0	0	0	0	0	0	0	0	0	0	0	0	0	0	0	0	0	0
input	input_consensus	356	91	97	86	82	0.5	gi|55418996|gb|AY729291.1|	356	91	94	88	83	51.1	357	0	0	6	0	2	2	1	0	1	3	0	0	0	0	0	0	0	0	0	2	0	2	2	1	0	1	0	0	0	1	0	0	0	0
input	input_consensus	356	91	97	86	82	0.5	gi|55418710|gb|AY729147.1|	356	96	92	80	88	48.3	357	0	0	14	6	0	6	6	0	6	12	0	0	0	0	0	0	0	0	0	0	1	1	1	0	0	0	0	0	0	0	0	0	0	0
input	input_consensus	356	91	97	86	82	0.5	gi|55418954|gb|AY729269.1|	356	92	94	85	85	50.3	357	0	0	5	1	0	1	3	0	3	4	0	0	0	0	0	0	0	0	0	0	0	0	0	0	0	0	0	0	0	0	0	0	0	0
input	input_consensus	356	91	97	86	82	0.5	gi|55418744|gb|AY729164.1|	356	92	97	85	82	51.1	357	0	0	2	1	0	1	0	0	0	1	0	0	0	0	0	0	0	0	0	0	0	0	0	0	0	0	0	0	0	0	0	0	0	0
input	input_consensus	356	91	97	86	82	0.5	gi|55418708|gb|AY729146.1|	356	92	93	84	84	50.1	357	0	0	7	1	0	1	2	0	2	3	0	0	0	0	0	0	0	0	0	0	0	0	0	0	0	0	0	0	0	0	0	0	0	0
input	input_consensus	356	91	97	86	82	0.5	gi|55418952|gb|AY729268.1|	356	92	92	85	87	49.7	357	0	0	7	1	0	1	5	0	5	6	0	0	0	0	0	0	0	0	0	0	0	0	0	0	0	0	0	0	0	0	0	0	0	0
input	input_consensus	356	91	97	86	82	0.5	gi|55418848|gb|AY729216.1|	356	95	95	83	83	50	357	0	0	8	4	1	5	1	0	1	6	0	0	0	0	0	0	0	0	0	1	0	1	1	0	0	0	0	0	0	0	0	0	0	2
input	input_consensus	356	91	97	86	82	0.5	gi|55419328|gb|AY729461.1|	356	93	94	85	84	50.3	357	0	0	5	1	0	1	2	0	2	3	0	0	0	0	0	0	0	0	0	1	0	1	1	1	0	1	0	0	0	1	0	0	0	0
input	input_consensus	356	91	97	86	82	0.5	gi|55419043|gb|AY729317.1|	356	93	96	86	81	51.1	357	0	0	15	5	5	10	1	1	2	12	0	0	0	1	0	1	0	0	0	1	0	1	2	0	0	0	0	0	0	0	0	1	1	1
input	input_consensus	356	91	97	86	82	0.5	gi|55419076|gb|AY729334.1|	356	91	97	86	82	51.4	357	0	0	3	0	0	0	1	1	2	2	0	0	0	0	0	0	0	0	0	0	0	0	0	1	0	1	0	0	0	1	0	0	0	0
input	input_consensus	356	91	97	86	82	0.5	gi|55419191|gb|AY729392.1|	356	93	95	85	83	50.6	357	0	0	5	1	0	1	2	0	2	3	0	0	0	1	0	1	0	0	0	0	0	0	1	0	0	0	0	0	0	0	0	0	0	1
input	input_consensus	356	91	97	86	82	0.5	gi|55419265|gb|AY729429.1|	354	92	96	82	82	50.6	357	0	0	268	24	17	41	24	39	63	104	21	26	47	12	26	38	16	14	30	27	17	44	159	0	0	0	0	0	0	0	0	7	7	4
input	input_consensus	356	91	97	86	82	0.5	gi|55418782|gb|AY729183.1|	356	93	94	84	82	50.4	357	0	0	6	2	0	2	0	0	0	2	0	0	0	0	0	0	0	0	0	0	0	0	0	0	0	0	0	0	0	0	0	0	0	0
input	input_consensus	356	91	97	86	82	0.5	gi|55419112|gb|AY729352.1|	356	92	96	85	83	50.8	357	0	0	9	3	2	5	2	1	3	8	0	0	0	0	0	0	0	0	0	0	0	0	0	0	0	0	0	0	0	0	0	1	1	1
input	input_consensus	356	91	97	86	82	0.5	gi|55418942|gb|AY729263.1|	356	94	98	83	81	50.8	357	0	0	5	3	0	3	0	1	1	4	0	0	0	0	0	0	0	0	0	0	0	0	0	0	0	0	0	0	0	0	0	1	1	0
input	input_consensus	356	91	97	86	82	0.5	gi|55419185|gb|AY729389.1|	356	94	95	84	83	50.3	357	0	0	6	2	0	2	2	0	2	4	0	0	0	1	0	1	0	0	0	0	0	0	1	0	0	0	0	0	0	0	0	0	0	1
input	input_consensus	356	91	97	86	82	0.5	gi|55418652|gb|AY729118.1|	356	95	98	82	81	50.6	357	0	0	6	4	0	4	0	1	1	5	0	0	0	0	0	0	0	0	0	0	0	0	0	0	0	0	0	0	0	0	0	1	1	0
input	input_consensus	356	91	97	86	82	0.5	gi|55418930|gb|AY729257.1|	302	74	81	70	77	50	357	0	0	60	1	0	1	4	0	4	5	0	0	0	0	0	0	0	0	0	0	0	0	0	0	0	0	0	0	0	0	0	0	0	0
input	input_consensus	356	91	97	86	82	0.5	gi|55419219|gb|AY729406.1|	334	82	93	79	80	51.5	357	0	0	23	0	0	0	0	0	0	0	0	0	0	0	0	0	0	0	0	0	0	0	0	0	0	0	0	0	0	0	0	0	0	0
input	input_consensus	356	91	97	86	82	0.5	gi|55418892|gb|AY729238.1|	356	96	96	81	83	49.7	357	0	0	9	5	0	5	2	1	3	8	0	0	0	0	0	0	0	0	0	0	0	0	0	0	0	0	0	0	0	0	0	0	0	1
input	input_consensus	356	91	97	86	82	0.5	gi|55419370|gb|AY729482.1|	355	90	96	86	83	51.3	357	0	0	242	23	18	41	22	33	55	96	18	25	43	12	22	34	14	12	26	23	18	41	144	0	0	0	0	0	0	0	0	6	6	4
input	input_consensus	356	91	97	86	82	0.5	gi|55418605|gb|AY729094.1|	356	92	97	85	82	51.1	357	0	0	2	1	0	1	0	0	0	1	0	0	0	0	0	0	0	0	0	0	0	0	0	0	0	0	0	0	0	0	0	0	0	0
input	input_consensus	356	91	97	86	82	0.5	gi|55418706|gb|AY729145.1|	356	94	96	83	83	50.3	357	0	0	9	4	1	5	2	1	3	8	0	0	0	0	0	0	0	0	0	0	0	0	0	0	0	0	0	0	0	0	0	1	1	1
input	input_consensus	356	91	97	86	82	0.5	gi|55418828|gb|AY729206.1|	356	96	96	81	83	49.7	357	0	0	9	5	0	5	2	1	3	8	0	0	0	0	0	0	0	0	0	0	0	0	0	0	0	0	0	0	0	0	0	0	0	1
input	input_consensus	356	91	97	86	82	0.5	gi|55419126|gb|AY729359.1|	356	92	95	87	82	51.1	357	0	0	6	1	2	3	0	0	0	3	0	0	0	0	0	0	0	0	0	2	0	2	2	0	0	0	0	0	0	0	0	0	0	0
input	input_consensus	356	91	97	86	82	0.5	gi|55418862|gb|AY729223.1|	356	94	96	83	83	50.3	357	0	0	5	3	0	3	1	0	1	4	0	0	0	0	0	0	0	0	0	0	0	0	0	0	0	0	0	0	0	0	0	0	0	0
input	input_consensus	356	91	97	86	82	0.5	gi|55419120|gb|AY729356.1|	356	93	96	84	83	50.6	357	0	0	4	2	0	2	1	0	1	3	0	0	0	0	0	0	0	0	0	0	0	0	0	0	0	0	0	0	0	0	0	0	0	0
input	input_consensus	356	91	97	86	82	0.5	gi|55419139|gb|AY729366.1|	356	94	97	84	81	50.8	357	0	0	8	4	1	5	0	1	1	6	0	1	1	0	0	0	0	0	0	0	0	0	1	0	0	0	0	0	0	0	0	1	1	1
input	input_consensus	356	91	97	86	82	0.5	gi|55418950|gb|AY729267.1|	356	91	94	88	83	51.1	357	0	0	6	0	2	2	1	0	1	3	0	0	0	0	0	0	0	0	0	2	0	2	2	1	0	1	0	0	0	1	0	0	0	0
input	input_consensus	356	91	97	86	82	0.5	gi|55418834|gb|AY729209.1|	356	95	98	82	81	50.6	357	0	0	6	4	0	4	0	1	1	5	0	0	0	0	0	0	0	0	0	0	0	0	0	0	0	0	0	0	0	0	0	1	1	0
input	input_consensus	356	91	97	86	82	0.5	gi|55419044|gb|AY729318.1|	356	91	97	86	82	51.4	357	0	0	3	0	0	0	1	1	2	2	0	0	0	0	0	0	0	0	0	0	0	0	0	1	0	1	0	0	0	1	0	0	0	0
input	input_consensus	356	91	97	86	82	0.5	gi|55418577|gb|AY729080.1|	356	93	98	83	82	50.8	357	0	0	4	3	0	3	0	0	0	3	0	0	0	0	0	0	0	0	0	0	1	1	1	0	0	0	0	0	0	0	0	0	0	0
input	input_consensus	356	91	97	86	82	0.5	gi|55418770|gb|AY729177.1|	356	91	94	86	85	50.6	357	0	0	6	1	1	2	3	0	3	5	0	0	0	0	0	0	0	0	0	0	0	0	0	0	0	0	0	0	0	0	0	0	0	0
input	input_consensus	356	91	97	86	82	0.5	gi|55419315|gb|AY729454.1|	356	92	93	85	86	50	357	0	0	6	1	0	1	4	0	4	5	0	0	0	0	0	0	0	0	0	0	0	0	0	0	0	0	0	0	0	0	0	0	0	0
input	input_consensus	356	91	97	86	82	0.5	gi|55418611|gb|AY729097.1|	356	92	97	85	82	51.1	357	0	0	2	1	0	1	0	0	0	1	0	0	0	0	0	0	0	0	0	0	0	0	0	0	0	0	0	0	0	0	0	0	0	0
input	input_consensus	356	91	97	86	82	0.5	gi|55418694|gb|AY729139.1|	356	93	96	84	83	50.6	357	0	0	8	3	1	4	2	1	3	7	0	0	0	0	0	0	0	0	0	0	0	0	0	0	0	0	0	0	0	0	0	1	1	1
input	input_consensus	356	91	97	86	82	0.5	gi|55419169|gb|AY729381.1|	354	90	94	85	85	50.6	357	0	0	240	22	17	39	22	32	54	93	18	24	42	12	23	35	14	12	26	24	17	41	144	0	0	0	0	0	0	0	0	5	5	4
input	input_consensus	356	91	97	86	82	0.5	gi|55418971|gb|AY729278.1|	356	96	92	80	88	48.3	357	0	0	14	6	0	6	6	0	6	12	0	0	0	0	0	0	0	0	0	0	1	1	1	0	0	0	0	0	0	0	0	0	0	0
input	input_consensus	356	91	97	86	82	0.5	gi|55419221|gb|AY729407.1|	356	91	96	86	83	51.1	357	0	0	2	0	0	0	1	0	1	1	0	0	0	0	0	0	0	0	0	0	0	0	0	0	0	0	0	0	0	0	0	0	0	0
input	input_consensus	356	91	97	86	82	0.5	gi|55418714|gb|AY729149.1|	356	94	95	83	84	50	357	0	0	6	3	0	3	2	0	2	5	0	0	0	0	0	0	0	0	0	0	0	0	0	0	0	0	0	0	0	0	0	0	0	0
input	input_consensus	356	91	97	86	82	0.5	gi|55419239|gb|AY729416.1|	355	93	95	84	83	50.4	357	0	0	7	2	0	2	2	0	2	4	0	0	0	1	0	1	0	0	0	0	0	0	1	0	0	0	0	0	0	0	0	0	0	1
input	input_consensus	356	91	97	86	82	0.5	gi|55419324|gb|AY729459.1|	356	94	96	83	83	50.3	357	0	0	7	3	0	3	2	1	3	6	0	0	0	0	0	0	0	0	0	0	0	0	0	0	0	0	0	0	0	0	0	0	0	0
input	input_consensus	356	91	97	86	82	0.5	gi|55418722|gb|AY729153.1|	356	93	95	84	84	50.3	357	0	0	7	3	1	4	2	0	2	6	0	0	0	0	0	0	0	0	0	0	0	0	0	0	0	0	0	0	0	0	0	0	0	0
input	input_consensus	356	91	97	86	82	0.5	gi|55418940|gb|AY729262.1|	356	95	94	81	86	49.2	357	0	0	13	5	0	5	5	1	6	11	0	0	0	0	0	0	0	0	0	0	1	1	1	0	0	0	0	0	0	0	0	0	0	0
input	input_consensus	356	91	97	86	82	0.5	gi|55419161|gb|AY729377.1|	356	92	98	83	81	51.1	357	0	0	9	2	0	2	1	1	2	4	0	0	0	1	0	1	0	0	0	0	1	1	2	0	0	0	0	0	0	0	0	0	0	0
input	input_consensus	356	91	97	86	82	0.5	gi|55419177|gb|AY729385.1|	356	93	95	85	83	50.6	357	0	0	5	1	0	1	2	0	2	3	0	0	0	1	0	1	0	0	0	0	0	0	1	0	0	0	0	0	0	0	0	0	0	1
input	input_consensus	356	91	97	86	82	0.5	gi|55419131|gb|AY729362.1|	356	96	96	83	81	50.3	357	0	0	8	4	0	4	0	1	1	5	0	1	1	0	0	0	0	0	0	1	0	1	2	0	0	0	0	0	0	0	0	1	1	1
input	input_consensus	356	91	97	86	82	0.5	gi|55419217|gb|AY729405.1|	356	91	97	86	82	51.4	357	0	0	1	0	0	0	0	0	0	0	0	0	0	0	0	0	0	0	0	0	0	0	0	0	0	0	0	0	0	0	0	0	0	0
input	input_consensus	356	91	97	86	82	0.5	gi|55418934|gb|AY729259.1|	356	91	94	88	83	51.1	357	0	0	6	0	2	2	1	0	1	3	0	0	0	0	0	0	0	0	0	2	0	2	2	1	0	1	0	0	0	1	0	0	0	0
input	input_consensus	356	91	97	86	82	0.5	gi|55419342|gb|AY729468.1|	356	93	96	84	83	50.6	357	0	0	4	2	0	2	1	0	1	3	0	0	0	0	0	0	0	0	0	0	0	0	0	0	0	0	0	0	0	0	0	0	0	0
input	input_consensus	356	91	97	86	82	0.5	gi|55419321|gb|AY729457.1|	356	97	88	88	83	49.4	357	0	0	17	2	0	2	3	1	4	6	0	3	3	0	0	0	0	1	1	5	1	6	10	0	1	1	1	0	1	2	0	0	0	0
input	input_consensus	356	91	97	86	82	0.5	gi|55418778|gb|AY729181.1|	356	93	96	84	83	50.6	357	0	0	4	2	0	2	1	0	1	3	0	0	0	0	0	0	0	0	0	0	0	0	0	0	0	0	0	0	0	0	0	0	0	0
input	input_consensus	356	91	97	86	82	0.5	gi|55418896|gb|AY729240.1|	356	93	96	84	83	50.6	357	0	0	8	3	1	4	2	1	3	7	0	0	0	0	0	0	0	0	0	0	0	0	0	0	0	0	0	0	0	0	0	0	0	0
input	input_consensus	356	91	97	86	82	0.5	gi|55419241|gb|AY729417.1|	356	94	95	84	83	50.3	357	0	0	6	2	0	2	2	0	2	4	0	0	0	1	0	1	0	0	0	0	0	0	1	0	0	0	0	0	0	0	0	0	0	1
input	input_consensus	356	91	97	86	82	0.5	gi|55419056|gb|AY729324.1|	356	91	97	86	82	51.4	357	0	0	3	0	0	0	1	1	2	2	0	0	0	0	0	0	0	0	0	0	0	0	0	1	0	1	0	0	0	1	0	0	0	0
input	input_consensus	356	91	97	86	82	0.5	gi|55419277|gb|AY729435.1|	356	92	96	85	83	50.8	357	0	0	3	1	0	1	1	0	1	2	0	0	0	0	0	0	0	0	0	0	0	0	0	0	0	0	0	0	0	0	0	0	0	0
input	input_consensus	356	91	97	86	82	0.5	gi|55419233|gb|AY729413.1|	356	91	96	86	82	51.3	357	0	0	2	0	0	0	0	0	0	0	0	0	0	0	0	0	0	0	0	0	0	0	0	0	0	0	0	0	0	0	0	0	0	0
input	input_consensus	356	91	97	86	82	0.5	gi|55419368|gb|AY729481.1|	356	96	96	81	83	49.7	357	0	0	9	5	0	5	2	1	3	8	0	0	0	0	0	0	0	0	0	0	0	0	0	0	0	0	0	0	0	0	0	0	0	1
input	input_consensus	356	91	97	86	82	0.5	gi|55418958|gb|AY729271.1|	356	92	92	85	87	49.7	357	0	0	7	1	0	1	5	0	5	6	0	0	0	0	0	0	0	0	0	0	0	0	0	0	0	0	0	0	0	0	0	0	0	0
input	input_consensus	356	91	97	86	82	0.5	gi|55418898|gb|AY729241.1|	356	95	97	82	81	50.4	357	0	0	8	4	0	4	0	1	1	5	0	1	1	0	0	0	0	0	0	0	0	0	1	0	0	0	0	0	0	0	0	1	1	1
input	input_consensus	356	91	97	86	82	0.5	gi|55419082|gb|AY729337.1|	356	92	95	85	84	50.6	357	0	0	6	1	0	1	3	1	4	5	0	0	0	0	0	0	0	0	0	0	0	0	0	0	0	0	0	0	0	0	0	0	0	0
input	input_consensus	356	91	97	86	82	0.5	gi|55419205|gb|AY729399.1|	356	94	95	83	84	50	357	0	0	6	3	0	3	2	0	2	5	0	0	0	0	0	0	0	0	0	0	0	0	0	0	0	0	0	0	0	0	0	0	0	1
input	input_consensus	356	91	97	86	82	0.5	gi|55418824|gb|AY729204.1|	356	93	94	85	84	50.3	357	0	0	5	1	0	1	2	0	2	3	0	0	0	0	0	0	0	0	0	1	0	1	1	1	0	1	0	0	0	1	0	0	0	0
input	input_consensus	356	91	97	86	82	0.5	gi|55418772|gb|AY729178.1|	356	93	96	84	83	50.6	357	0	0	4	2	0	2	1	0	1	3	0	0	0	0	0	0	0	0	0	0	0	0	0	0	0	0	0	0	0	0	0	0	0	0
input	input_consensus	356	91	97	86	82	0.5	gi|55419004|gb|AY729295.1|	356	93	94	84	85	50	357	0	0	8	3	1	4	3	0	3	7	0	0	0	0	0	0	0	0	0	0	0	0	0	1	0	1	0	0	0	1	0	0	0	0
input	input_consensus	356	91	97	86	82	0.5	gi|55419303|gb|AY729448.1|	356	94	96	83	83	50.3	357	0	0	5	3	0	3	1	0	1	4	0	0	0	0	0	0	0	0	0	0	0	0	0	0	0	0	0	0	0	0	0	0	0	0
input	input_consensus	356	91	97	86	82	0.5	gi|55419016|gb|AY729301.1|	356	91	96	86	83	51.1	357	0	0	4	1	1	2	1	0	1	3	0	0	0	0	0	0	0	0	0	0	0	0	0	0	0	0	0	0	0	0	0	0	0	1
input	input_consensus	356	91	97	86	82	0.5	gi|55418619|gb|AY729101.1|	356	92	92	85	87	49.7	357	0	0	7	1	0	1	5	0	5	6	0	0	0	0	0	0	0	0	0	0	0	0	0	0	0	0	0	0	0	0	0	0	0	0
input	input_consensus	356	91	97	86	82	0.5	gi|55418868|gb|AY729226.1|	356	93	94	85	84	50.3	357	0	0	5	1	0	1	2	0	2	3	0	0	0	0	0	0	0	0	0	1	0	1	1	1	0	1	0	0	0	1	0	0	0	0
input	input_consensus	356	91	97	86	82	0.5	gi|55418872|gb|AY729228.1|	356	97	94	81	82	49.4	357	0	0	12	5	0	5	1	0	1	6	1	0	1	0	0	0	0	1	1	1	0	1	3	0	0	0	0	0	0	0	0	0	0	0
input	input_consensus	356	91	97	86	82	0.5	gi|55419088|gb|AY729340.1|	356	93	96	84	83	50.6	357	0	0	4	2	0	2	1	0	1	3	0	0	0	0	0	0	0	0	0	0	0	0	0	1	0	1	0	0	0	1	0	0	0	0
input	input_consensus	356	91	97	86	82	0.5	gi|55419008|gb|AY729297.1|	356	94	97	83	82	50.6	357	0	0	8	4	1	5	1	1	2	7	0	0	0	0	0	0	0	0	0	0	0	0	0	0	0	0	0	0	0	0	1	1	2	0
input	input_consensus	356	91	97	86	82	0.5	gi|55419064|gb|AY729328.1|	356	95	98	82	81	50.6	357	0	0	6	4	0	4	0	1	1	5	0	0	0	0	0	0	0	0	0	0	0	0	0	0	0	0	0	0	0	0	0	1	1	0
input	input_consensus	356	91	97	86	82	0.5	gi|55419080|gb|AY729336.1|	356	91	97	86	82	51.4	357	0	0	3	0	0	0	1	1	2	2	0	0	0	0	0	0	0	0	0	0	0	0	0	1	0	1	0	0	0	1	0	0	0	0
input	input_consensus	356	91	97	86	82	0.5	gi|55418603|gb|AY729093.1|	356	93	97	84	82	50.8	357	0	0	3	2	0	2	0	0	0	2	0	0	0	0	0	0	0	0	0	0	0	0	0	0	0	0	0	0	0	0	0	0	0	0
input	input_consensus	356	91	97	86	82	0.5	gi|55418995|gb|AY729290.1|	356	93	96	86	81	51.1	357	0	0	15	5	5	10	1	1	2	12	0	0	0	1	0	1	0	0	0	1	0	1	2	0	0	0	0	0	0	0	0	1	1	1
input	input_consensus	356	91	97	86	82	0.5	gi|55419295|gb|AY729444.1|	356	93	96	84	83	50.6	357	0	0	4	2	0	2	1	0	1	3	0	0	0	0	0	0	0	0	0	0	0	0	0	0	0	0	0	0	0	0	0	0	0	0
input	input_consensus	356	91	97	86	82	0.5	gi|55418648|gb|AY729116.1|	356	91	94	88	83	51.1	357	0	0	6	0	2	2	1	0	1	3	0	0	0	0	0	0	0	0	0	2	0	2	2	1	0	1	0	0	0	1	0	0	0	0
input	input_consensus	356	91	97	86	82	0.5	gi|55419243|gb|AY729418.1|	356	93	96	85	82	50.8	357	0	0	6	1	0	1	2	1	3	4	0	0	0	1	0	1	0	0	0	0	0	0	1	0	0	0	0	0	0	0	0	1	1	1
input	input_consensus	356	91	97	86	82	0.5	gi|55419309|gb|AY729451.1|	356	92	96	85	83	50.8	357	0	0	5	1	0	1	2	1	3	4	0	0	0	0	0	0	0	0	0	0	0	0	0	0	0	0	0	0	0	0	0	1	1	0
input	input_consensus	356	91	97	86	82	0.5	gi|55418832|gb|AY729208.1|	356	97	96	80	83	49.4	357	0	0	10	6	0	6	2	1	3	9	0	0	0	0	0	0	0	0	0	0	0	0	0	0	0	0	0	0	0	0	0	0	0	1
input	input_consensus	356	91	97	86	82	0.5	gi|55418944|gb|AY729264.1|	356	94	95	83	84	50	357	0	0	6	3	0	3	2	0	2	5	0	0	0	0	0	0	0	0	0	0	0	0	0	0	0	0	0	0	0	0	0	0	0	1
input	input_consensus	356	91	97	86	82	0.5	gi|55419279|gb|AY729436.1|	356	92	96	85	83	50.8	357	0	0	3	1	0	1	1	0	1	2	0	0	0	0	0	0	0	0	0	0	0	0	0	0	0	0	0	0	0	0	0	0	0	0
input	input_consensus	356	91	97	86	82	0.5	gi|55419319|gb|AY729456.1|	356	94	98	83	81	50.8	357	0	0	8	3	0	3	1	1	2	5	0	0	0	1	0	1	0	0	0	0	1	1	2	0	0	0	0	0	0	0	0	0	0	0
input	input_consensus	356	91	97	86	82	0.5	gi|55418646|gb|AY729115.1|	356	90	94	89	83	51.4	357	0	0	7	0	3	3	1	0	1	4	0	0	0	0	0	0	0	0	0	2	0	2	2	1	0	1	0	0	0	1	0	0	0	0
input	input_consensus	356	91	97	86	82	0.5	gi|55418806|gb|AY729195.1|	356	93	98	84	81	51.1	357	0	0	7	2	0	2	1	1	2	4	0	0	0	1	0	1	0	0	0	0	1	1	2	0	0	0	0	0	0	0	0	0	0	0
input	input_consensus	356	91	97	86	82	0.5	gi|55418890|gb|AY729237.1|	356	93	96	84	83	50.6	357	0	0	4	2	0	2	1	0	1	3	0	0	0	0	0	0	0	0	0	0	0	0	0	0	0	0	0	0	0	0	0	0	0	0
input	input_consensus	356	91	97	86	82	0.5	gi|55418581|gb|AY729082.1|	356	93	98	83	82	50.8	357	0	0	5	3	0	3	0	0	0	3	0	0	0	0	0	0	0	0	0	0	1	1	1	0	0	0	0	0	0	0	0	0	0	0
input	input_consensus	356	91	97	86	82	0.5	gi|55419078|gb|AY729335.1|	356	92	97	85	82	51.1	357	0	0	2	1	0	1	0	0	0	1	0	0	0	0	0	0	0	0	0	0	0	0	0	0	0	0	0	0	0	0	0	0	0	0
input	input_consensus	356	91	97	86	82	0.5	gi|55419207|gb|AY729400.1|	356	92	97	84	82	51	357	0	0	3	1	0	1	0	0	0	1	0	0	0	0	0	0	0	0	0	0	0	0	0	0	0	0	0	0	0	0	0	0	0	0
input	input_consensus	356	91	97	86	82	0.5	gi|55418702|gb|AY729143.1|	356	93	96	84	83	50.6	357	0	0	8	3	1	4	2	1	3	7	0	0	0	0	0	0	0	0	0	0	0	0	0	0	0	0	0	0	0	0	0	1	1	1
input	input_consensus	356	91	97	86	82	0.5	gi|55418643|gb|AY729113.1|	356	93	92	85	86	49.7	357	0	0	7	1	0	1	4	0	4	5	0	0	0	0	0	0	0	0	0	1	0	1	1	0	0	0	0	0	0	0	0	0	0	0
input	input_consensus	356	91	97	86	82	0.5	gi|55418629|gb|AY729106.1|	356	92	92	85	87	49.7	357	0	0	7	1	0	1	5	0	5	6	0	0	0	0	0	0	0	0	0	0	0	0	0	0	0	0	0	0	0	0	0	0	0	0
input	input_consensus	356	91	97	86	82	0.5	gi|55418818|gb|AY729201.1|	356	91	96	86	83	51.1	357	0	0	4	0	0	0	2	1	3	3	0	0	0	0	0	0	0	0	0	0	0	0	0	0	0	0	0	0	0	0	0	1	1	0
input	input_consensus	356	91	97	86	82	0.5	gi|55418888|gb|AY729236.1|	356	95	95	82	84	49.7	357	0	0	7	4	0	4	2	0	2	6	0	0	0	0	0	0	0	0	0	0	0	0	0	0	0	0	0	0	0	0	0	0	0	1
input	input_consensus	356	91	97	86	82	0.5	gi|55418633|gb|AY729108.1|	353	95	96	81	81	50.1	357	0	0	271	24	27	51	27	25	52	103	24	24	48	23	12	35	22	14	36	22	23	45	164	1	1	2	1	0	1	3	3	4	7	2
input	input_consensus	356	91	97	86	82	0.5	gi|55418698|gb|AY729141.1|	356	93	96	84	83	50.6	357	0	0	8	3	1	4	2	1	3	7	0	0	0	0	0	0	0	0	0	0	0	0	0	0	0	0	0	0	0	0	0	1	1	1
input	input_consensus	356	91	97	86	82	0.5	gi|55419253|gb|AY729423.1|	355	93	94	83	85	49.9	357	0	0	267	26	17	43	24	38	62	105	20	28	48	12	27	39	16	14	30	26	17	43	160	0	0	0	0	0	0	0	0	7	7	4
input	input_consensus	356	91	97	86	82	0.5	gi|55418732|gb|AY729158.1|	356	94	94	83	85	49.7	357	0	0	7	3	0	3	3	0	3	6	0	0	0	0	0	0	0	0	0	0	0	0	0	0	0	0	0	0	0	0	0	0	0	1
input	input_consensus	356	91	97	86	82	0.5	gi|55418810|gb|AY729197.1|	356	92	96	85	83	50.8	357	0	0	3	1	0	1	1	0	1	2	0	0	0	0	0	0	0	0	0	0	0	0	0	0	0	0	0	0	0	0	0	0	0	0
input	input_consensus	356	91	97	86	82	0.5	gi|55418924|gb|AY729254.1|	336	87	90	76	83	49.4	357	0	0	28	4	0	4	3	0	3	7	0	0	0	0	0	0	0	0	0	0	0	0	0	0	0	0	0	0	0	0	0	0	0	1
input	input_consensus	356	91	97	86	82	0.5	gi|55419183|gb|AY729388.1|	356	96	97	82	81	50.3	357	0	0	8	5	0	5	0	1	1	6	0	1	1	0	0	0	0	0	0	0	0	0	1	0	0	0	0	0	0	0	0	1	1	1
input	input_consensus	356	91	97	86	82	0.5	gi|55419287|gb|AY729440.1|	356	93	97	84	82	50.8	357	0	0	3	2	0	2	0	0	0	2	0	0	0	0	0	0	0	0	0	0	0	0	0	0	0	0	0	0	0	0	0	0	0	0
input	input_consensus	356	91	97	86	82	0.5	gi|55418601|gb|AY729092.1|	356	94	97	83	81	50.7	357	0	0	5	3	0	3	0	0	0	3	0	0	0	0	0	0	0	0	0	0	0	0	0	0	0	0	0	0	0	0	0	0	0	0
input	input_consensus	356	91	97	86	82	0.5	gi|55418804|gb|AY729194.1|	356	92	96	85	83	50.8	357	0	0	3	1	0	1	1	0	1	2	0	0	0	0	0	0	0	0	0	0	0	0	0	0	0	0	0	0	0	0	0	0	0	0
input	input_consensus	356	91	97	86	82	0.5	gi|55418728|gb|AY729156.1|	356	95	98	82	81	50.6	357	0	0	6	4	0	4	0	1	1	5	0	0	0	0	0	0	0	0	0	0	0	0	0	0	0	0	0	0	0	0	0	1	1	0
input	input_consensus	356	91	97	86	82	0.5	gi|55418680|gb|AY729132.1|	356	92	96	85	83	50.8	357	0	0	3	1	0	1	1	0	1	2	0	0	0	0	0	0	0	0	0	0	0	0	0	1	0	1	0	0	0	1	0	0	0	0
input	input_consensus	356	91	97	86	82	0.5	gi|55419213|gb|AY729403.1|	356	94	97	82	82	50.4	357	0	0	5	3	0	3	0	0	0	3	0	0	0	0	0	0	0	0	0	0	0	0	0	0	0	0	0	0	0	0	0	0	0	0
input	input_consensus	356	91	97	86	82	0.5	gi|55419348|gb|AY729471.1|	356	93	94	85	84	50.3	357	0	0	5	1	0	1	2	0	2	3	0	0	0	0	0	0	0	0	0	1	0	1	1	1	0	1	0	0	0	1	0	0	0	0
input	input_consensus	356	91	97	86	82	0.5	gi|55418664|gb|AY729124.1|	356	93	98	83	82	50.8	357	0	0	5	3	0	3	0	0	0	3	0	0	0	0	0	0	0	0	0	0	1	1	1	0	0	0	0	0	0	0	0	0	0	0
input	input_consensus	356	91	97	86	82	0.5	gi|55418844|gb|AY729214.1|	356	97	96	80	83	49.4	357	0	0	10	6	0	6	2	1	3	9	0	0	0	0	0	0	0	0	0	0	0	0	0	0	0	0	0	0	0	0	0	0	0	1
input	input_consensus	356	91	97	86	82	0.5	gi|55419366|gb|AY729480.1|	355	89	94	87	85	51	357	0	0	241	22	19	41	22	32	54	95	18	24	42	12	23	35	14	12	26	24	17	41	144	0	0	0	0	0	0	0	0	5	5	4
input	input_consensus	356	91	97	86	82	0.5	gi|55419346|gb|AY729470.1|	356	93	94	85	84	50.3	357	0	0	5	1	0	1	2	0	2	3	0	0	0	0	0	0	0	0	0	1	0	1	1	1	0	1	0	0	0	1	0	0	0	0
input	input_consensus	356	91	97	86	82	0.5	gi|55418916|gb|AY729250.1|	355	90	96	86	83	51.3	357	0	0	242	23	18	41	22	33	55	96	18	25	43	12	22	34	14	12	26	23	18	41	144	0	0	0	0	0	0	0	0	6	6	4
input	input_consensus	356	91	97	86	82	0.5	gi|55419179|gb|AY729386.1|	356	95	98	81	81	50.4	357	0	0	7	4	0	4	0	1	1	5	0	0	0	0	0	0	0	0	0	0	0	0	0	0	0	0	0	0	0	0	0	1	1	0
input	input_consensus	356	91	97	86	82	0.5	gi|55419334|gb|AY729464.1|	356	96	96	81	83	49.7	357	0	0	9	5	0	5	2	1	3	8	0	0	0	0	0	0	0	0	0	0	0	0	0	0	0	0	0	0	0	0	0	0	0	1
input	input_consensus	356	91	97	86	82	0.5	gi|55418977|gb|AY729281.1|	356	96	92	80	88	48.3	357	0	0	14	6	0	6	6	0	6	12	0	0	0	0	0	0	0	0	0	0	1	1	1	0	0	0	0	0	0	0	0	0	0	0
input	input_consensus	356	91	97	86	82	0.5	gi|55418850|gb|AY729217.1|	356	92	94	86	84	50.6	357	0	0	8	1	1	2	3	1	4	6	0	0	0	0	0	0	0	0	0	1	0	1	1	1	0	1	0	0	0	1	1	1	2	0
input	input_consensus	356	91	97	86	82	0.5	gi|55419143|gb|AY729368.1|	356	95	97	83	81	50.6	357	0	0	7	4	0	4	0	1	1	5	0	1	1	0	0	0	0	0	0	0	0	0	1	0	0	0	0	0	0	0	0	1	1	1
input	input_consensus	356	91	97	86	82	0.5	gi|55419068|gb|AY729330.1|	356	91	97	86	82	51.4	357	0	0	3	0	0	0	1	1	2	2	0	0	0	0	0	0	0	0	0	0	0	0	0	1	0	1	0	0	0	1	0	0	0	0
input	input_consensus	356	91	97	86	82	0.5	gi|55418591|gb|AY729087.1|	356	91	97	86	82	51.4	357	0	0	3	0	0	0	1	1	2	2	0	0	0	0	0	0	0	0	0	0	0	0	0	0	0	0	0	0	0	0	0	0	0	0
input	input_consensus	356	91	97	86	82	0.5	gi|55418882|gb|AY729233.1|	356	93	95	85	83	50.6	357	0	0	5	1	0	1	2	0	2	3	0	0	0	1	0	1	0	0	0	0	0	0	1	0	0	0	0	0	0	0	0	0	0	1
input	input_consensus	356	91	97	86	82	0.5	gi|55419046|gb|AY729319.1|	356	92	98	85	81	51.4	357	0	0	3	1	0	1	0	1	1	2	0	0	0	0	0	0	0	0	0	0	0	0	0	0	0	0	0	0	0	0	0	0	0	0
input	input_consensus	356	91	97	86	82	0.5	gi|55419012|gb|AY729299.1|	356	91	94	88	83	51.1	357	0	0	6	0	2	2	1	0	1	3	0	0	0	0	0	0	0	0	0	2	0	2	2	1	0	1	0	0	0	1	0	0	0	0
input	input_consensus	356	91	97	86	82	0.5	gi|55419033|gb|AY729311.1|	356	92	97	84	83	50.8	357	0	0	8	2	1	3	2	1	3	6	1	0	1	0	0	0	0	0	0	0	0	0	1	0	0	0	1	0	1	1	0	1	1	0
input	input_consensus	356	91	97	86	82	0.5	gi|55419195|gb|AY729394.1|	355	93	95	84	83	50.4	357	0	0	7	2	0	2	2	0	2	4	0	0	0	1	0	1	0	0	0	0	0	0	1	0	0	0	0	0	0	0	0	0	0	1
input	input_consensus	356	91	97	86	82	0.5	gi|55419317|gb|AY729455.1|	356	93	98	84	81	51.1	357	0	0	7	2	0	2	1	1	2	4	0	0	0	1	0	1	0	0	0	0	1	1	2	0	0	0	0	0	0	0	0	0	0	0
input	input_consensus	356	91	97	86	82	0.5	gi|55418880|gb|AY729232.1|	356	92	94	85	85	50.3	357	0	0	5	1	0	1	3	0	3	4	0	0	0	0	0	0	0	0	0	0	0	0	0	0	0	0	0	0	0	0	0	0	0	0
input	input_consensus	356	91	97	86	82	0.5	gi|55418712|gb|AY729148.1|	356	94	94	83	85	49.7	357	0	0	9	4	1	5	3	0	3	8	0	0	0	0	0	0	0	0	0	0	0	0	0	0	0	0	0	0	0	0	0	0	0	1
input	input_consensus	356	91	97	86	82	0.5	gi|55418645|gb|AY729114.1|	356	95	94	82	85	49.4	357	0	0	10	4	0	4	4	1	5	9	0	0	0	0	0	0	0	0	0	0	0	0	0	0	0	0	0	0	0	0	1	1	2	0
input	input_consensus	356	91	97	86	82	0.5	gi|55418991|gb|AY729288.1|	356	91	97	86	82	51.4	357	0	0	3	1	1	2	0	0	0	2	0	0	0	0	0	0	0	0	0	0	0	0	0	0	0	0	0	0	0	0	0	0	0	1
input	input_consensus	356	91	97	86	82	0.5	gi|55419032|gb|AY729310.1|	356	95	94	82	85	49.4	357	0	0	8	4	0	4	3	0	3	7	0	0	0	0	0	0	0	0	0	0	0	0	0	0	0	0	0	0	0	0	0	0	0	0
input	input_consensus	356	91	97	86	82	0.5	gi|55418762|gb|AY729173.1|	356	93	98	84	81	51.1	357	0	0	7	2	0	2	1	1	2	4	0	0	0	1	0	1	0	0	0	0	1	1	2	0	0	0	0	0	0	0	0	0	0	0
input	input_consensus	356	91	97	86	82	0.5	gi|55418842|gb|AY729213.1|	356	97	96	80	83	49.4	357	0	0	10	6	0	6	2	1	3	9	0	0	0	0	0	0	0	0	0	0	0	0	0	0	0	0	0	0	0	0	0	0	0	1
input	input_consensus	356	91	97	86	82	0.5	gi|55418690|gb|AY729137.1|	336	84	92	79	81	50.9	357	0	0	23	1	0	1	1	0	1	2	0	0	0	0	0	0	0	0	0	0	0	0	0	0	0	0	0	0	0	0	0	0	0	0
input	input_consensus	356	91	97	86	82	0.5	gi|55419025|gb|AY729306.1|	356	96	95	81	84	49.4	357	0	0	10	6	1	7	2	0	2	9	0	0	0	0	0	0	0	0	0	0	0	0	0	0	0	0	0	0	0	0	0	0	0	1
input	input_consensus	356	91	97	86	82	0.5	gi|55418716|gb|AY729150.1|	356	94	95	83	84	50	357	0	0	6	3	0	3	2	0	2	5	0	0	0	0	0	0	0	0	0	0	0	0	0	0	0	0	0	0	0	0	0	0	0	0
input	input_consensus	356	91	97	86	82	0.5	gi|55419215|gb|AY729404.1|	356	96	96	81	83	49.7	357	0	0	9	5	0	5	2	1	3	8	0	0	0	0	0	0	0	0	0	0	0	0	0	0	0	0	0	0	0	0	0	0	0	1
input	input_consensus	356	91	97	86	82	0.5	gi|55419299|gb|AY729446.1|	356	97	95	82	82	49.7	357	0	0	7	4	0	4	0	0	0	4	0	0	0	0	0	0	0	0	0	2	0	2	2	0	0	0	0	0	0	0	0	0	0	0
input	input_consensus	356	91	97	86	82	0.5	gi|55419129|gb|AY729361.1|	356	95	97	83	81	50.6	357	0	0	7	4	0	4	0	1	1	5	0	1	1	0	0	0	0	0	0	0	0	0	1	0	0	0	0	0	0	0	0	1	1	1
input	input_consensus	356	91	97	86	82	0.5	gi|55418654|gb|AY729119.1|	356	92	95	85	84	50.6	357	0	0	6	1	0	1	3	1	4	5	0	0	0	0	0	0	0	0	0	0	0	0	0	0	1	1	0	0	0	1	0	0	0	0
input	input_consensus	356	91	97	86	82	0.5	gi|55418938|gb|AY729261.1|	356	93	94	85	84	50.3	357	0	0	6	1	0	1	3	0	3	4	0	0	0	1	0	1	0	0	0	0	0	0	1	0	0	0	0	0	0	0	1	0	1	1
input	input_consensus	356	91	97	86	82	0.5	gi|55419283|gb|AY729438.1|	356	93	95	85	83	50.6	357	0	0	4	1	0	1	1	0	1	2	0	0	0	0	0	0	0	0	0	1	0	1	1	0	0	0	0	0	0	0	0	0	0	0
input	input_consensus	356	91	97	86	82	0.5	gi|55419014|gb|AY729300.1|	356	91	94	88	83	51.1	357	0	0	6	0	2	2	1	0	1	3	0	0	0	0	0	0	0	0	0	2	0	2	2	1	0	1	0	0	0	1	0	0	0	0
input	input_consensus	356	91	97	86	82	0.5	gi|55419271|gb|AY729432.1|	355	92	95	84	82	50.7	357	0	0	8	1	0	1	1	0	1	2	1	0	1	1	0	1	0	0	0	0	0	0	2	1	0	1	0	0	0	1	0	0	0	0
input	input_consensus	356	91	97	86	82	0.5	gi|55419257|gb|AY729425.1|	356	93	95	85	83	50.6	357	0	0	5	1	0	1	2	0	2	3	0	0	0	1	0	1	0	0	0	0	0	0	1	0	0	0	0	0	0	0	0	0	0	1
input	input_consensus	356	91	97	86	82	0.5	gi|55418718|gb|AY729151.1|	356	94	95	83	84	50	357	0	0	6	3	0	3	2	0	2	5	0	0	0	0	0	0	0	0	0	0	0	0	0	0	0	0	0	0	0	0	0	0	0	0
input	input_consensus	356	91	97	86	82	0.5	gi|55418678|gb|AY729131.1|	356	92	96	85	83	50.8	357	0	0	3	1	0	1	1	0	1	2	0	0	0	0	0	0	0	0	0	0	0	0	0	0	0	0	0	0	0	0	1	0	1	0
input	input_consensus	356	91	97	86	82	0.5	gi|55418740|gb|AY729162.1|	356	95	98	82	81	50.6	357	0	0	6	4	0	4	0	1	1	5	0	0	0	0	0	0	0	0	0	0	0	0	0	0	0	0	0	0	0	0	0	1	1	0
input	input_consensus	356	91	97	86	82	0.5	gi|55419108|gb|AY729350.1|	356	92	93	85	86	50	357	0	0	6	1	0	1	4	0	4	5	0	0	0	0	0	0	0	0	0	0	0	0	0	0	0	0	0	0	0	0	0	0	0	0
input	input_consensus	356	91	97	86	82	0.5	gi|55419100|gb|AY729346.1|	327	84	90	74	79	50.2	357	0	0	33	3	0	3	0	0	0	3	0	0	0	0	0	0	0	0	0	0	0	0	0	0	0	0	0	0	0	0	0	0	0	0
input	input_consensus	356	91	97	86	82	0.5	gi|55419344|gb|AY729469.1|	356	96	92	80	88	48.3	357	0	0	14	6	0	6	6	0	6	12	0	0	0	0	0	0	0	0	0	0	1	1	1	0	0	0	0	0	0	0	0	0	0	0
input	input_consensus	356	91	97	86	82	0.5	gi|55419227|gb|AY729410.1|	356	92	96	85	83	50.8	357	0	0	3	1	0	1	1	0	1	2	0	0	0	0	0	0	0	0	0	0	0	0	0	1	0	1	0	0	0	1	0	0	0	0
input	input_consensus	356	91	97	86	82	0.5	gi|55418585|gb|AY729084.1|	356	92	96	85	82	51	357	0	0	3	1	0	1	0	0	0	1	0	0	0	0	0	0	0	0	0	0	0	0	0	0	0	0	0	0	0	0	0	0	0	0
input	input_consensus	356	91	97	86	82	0.5	gi|55418852|gb|AY729218.1|	356	93	94	85	84	50.3	357	0	0	5	1	0	1	2	0	2	3	0	0	0	0	0	0	0	0	0	1	0	1	1	1	0	1	0	0	0	1	0	0	0	0
input	input_consensus	356	91	97	86	82	0.5	gi|55418963|gb|AY729274.1|	356	97	91	80	88	48	357	0	0	13	6	0	6	6	0	6	12	0	0	0	0	0	0	0	0	0	0	0	0	0	0	0	0	0	0	0	0	0	0	0	0
input	input_consensus	356	91	97	86	82	0.5	gi|55419225|gb|AY729409.1|	356	91	97	86	82	51.4	357	0	0	3	0	0	0	1	1	2	2	0	0	0	0	0	0	0	0	0	0	0	0	0	1	0	1	0	0	0	1	0	0	0	0
input	input_consensus	356	91	97	86	82	0.5	gi|55418750|gb|AY729167.1|	356	94	94	83	85	49.7	357	0	0	7	3	0	3	3	0	3	6	0	0	0	0	0	0	0	0	0	0	0	0	0	0	0	0	0	0	0	0	0	0	0	1
input	input_consensus	356	91	97	86	82	0.5	gi|55418981|gb|AY729283.1|	356	96	92	80	88	48.3	357	0	0	14	6	0	6	6	0	6	12	0	0	0	0	0	0	0	0	0	0	1	1	1	0	0	0	0	0	0	0	0	0	0	0
input	input_consensus	356	91	97	86	82	0.5	gi|55418656|gb|AY729120.1|	356	94	97	83	82	50.6	357	0	0	4	3	0	3	0	0	0	3	0	0	0	0	0	0	0	0	0	0	0	0	0	0	0	0	0	0	0	0	0	0	0	0
input	input_consensus	356	91	97	86	82	0.5	gi|55418688|gb|AY729136.1|	356	92	97	85	82	51.1	357	0	0	2	1	0	1	0	0	0	1	0	0	0	0	0	0	0	0	0	0	0	0	0	0	0	0	0	0	0	0	0	0	0	0
input	input_consensus	356	91	97	86	82	0.5	gi|55418973|gb|AY729279.1|	356	93	91	84	88	49.2	357	0	0	9	2	0	2	6	0	6	8	0	0	0	0	0	0	0	0	0	0	0	0	0	0	0	0	0	0	0	0	0	0	0	0
input	input_consensus	356	91	97	86	82	0.5	gi|55419199|gb|AY729396.1|	356	91	96	86	82	51.3	357	0	0	2	0	0	0	0	0	0	0	0	0	0	0	0	0	0	0	0	0	0	0	0	0	0	0	0	0	0	0	0	0	0	0
input	input_consensus	356	91	97	86	82	0.5	gi|55418738|gb|AY729161.1|	356	95	98	82	81	50.6	357	0	0	6	4	0	4	0	1	1	5	0	0	0	0	0	0	0	0	0	0	0	0	0	0	0	0	0	0	0	0	0	1	1	0
input	input_consensus	356	91	97	86	82	0.5	gi|55419020|gb|AY729303.1|	356	96	96	82	82	50	357	0	0	10	5	1	6	1	1	2	8	0	0	0	0	0	0	0	0	0	1	0	1	1	0	0	0	0	0	0	0	1	1	2	0
input	input_consensus	356	91	97	86	82	0.5	gi|55419237|gb|AY729415.1|	356	91	96	86	83	51.1	357	0	0	2	0	0	0	1	0	1	1	0	0	0	0	0	0	0	0	0	0	0	0	0	1	0	1	0	0	0	1	0	0	0	0
input	input_consensus	356	91	97	86	82	0.5	gi|55419263|gb|AY729428.1|	354	90	97	83	82	51.1	357	0	0	268	24	17	41	24	40	64	105	21	27	48	12	26	38	16	14	30	25	17	42	158	0	0	0	0	0	0	0	0	7	7	4
input	input_consensus	356	91	97	86	82	0.5	gi|55418902|gb|AY729243.1|	356	92	97	85	82	51.1	357	0	0	4	1	0	1	1	1	2	3	0	0	0	0	0	0	0	0	0	0	0	0	0	1	0	1	0	0	0	1	0	0	0	0
input	input_consensus	356	91	97	86	82	0.5	gi|55419255|gb|AY729424.1|	355	92	95	85	83	50.7	357	0	0	269	26	18	44	25	39	64	108	21	29	50	12	26	38	15	14	29	25	17	42	159	0	0	0	0	0	0	0	0	7	7	4
input	input_consensus	356	91	97	86	82	0.5	gi|55418609|gb|AY729096.1|	356	96	96	81	83	49.7	357	0	0	9	5	0	5	2	1	3	8	0	0	0	0	0	0	0	0	0	0	0	0	0	0	0	0	0	0	0	0	0	0	0	1
input	input_consensus	356	91	97	86	82	0.5	gi|55418724|gb|AY729154.1|	356	95	98	82	81	50.6	357	0	0	6	4	0	4	0	1	1	5	0	0	0	0	0	0	0	0	0	0	0	0	0	0	0	0	0	0	0	0	0	1	1	0
input	input_consensus	356	91	97	86	82	0.5	gi|55418808|gb|AY729196.1|	356	92	96	85	83	50.8	357	0	0	3	1	0	1	1	0	1	2	0	0	0	0	0	0	0	0	0	0	0	0	0	0	0	0	0	0	0	0	0	0	0	0
input	input_consensus	356	91	97	86	82	0.5	gi|55418776|gb|AY729180.1|	356	93	96	84	83	50.6	357	0	0	4	2	0	2	1	0	1	3	0	0	0	0	0	0	0	0	0	0	0	0	0	0	0	0	0	0	0	0	0	0	0	0
input	input_consensus	356	91	97	86	82	0.5	gi|55418752|gb|AY729168.1|	356	94	97	83	82	50.6	357	0	0	4	3	0	3	0	0	0	3	0	0	0	0	0	0	0	0	0	0	0	0	0	0	0	0	0	0	0	0	0	0	0	0
input	input_consensus	356	91	97	86	82	0.5	gi|55419189|gb|AY729391.1|	354	92	94	84	84	50.3	357	0	0	9	2	0	2	3	0	3	5	0	0	0	1	0	1	0	0	0	0	0	0	1	1	0	1	0	0	0	1	0	0	0	1
input	input_consensus	356	91	97	86	82	0.5	gi|55419338|gb|AY729466.1|	356	96	95	82	83	49.7	357	0	0	11	5	1	6	2	1	3	9	0	0	0	0	0	0	0	0	0	1	0	1	1	0	0	0	0	0	0	0	0	0	0	1
input	input_consensus	356	91	97	86	82	0.5	gi|55418672|gb|AY729128.1|	355	90	96	86	83	51.3	357	0	0	242	23	18	41	22	33	55	96	18	25	43	12	22	34	14	12	26	23	18	41	144	0	0	0	0	0	0	0	0	6	6	4
input	input_consensus	356	91	97	86	82	0.5	gi|55418617|gb|AY729100.1|	356	95	97	83	81	50.6	357	0	0	7	4	0	4	0	1	1	5	0	1	1	0	0	0	0	0	0	0	0	0	1	0	0	0	0	0	0	0	0	1	1	1
input	input_consensus	356	91	97	86	82	0.5	gi|55418627|gb|AY729105.1|	356	96	96	81	83	49.7	357	0	0	9	5	0	5	2	1	3	8	0	0	0	0	0	0	0	0	0	0	0	0	0	0	0	0	0	0	0	0	0	0	0	1
input	input_consensus	356	91	97	86	82	0.5	gi|55419305|gb|AY729449.1|	356	92	93	85	86	50	357	0	0	8	1	0	1	5	1	6	7	0	0	0	0	0	0	0	0	0	0	0	0	0	0	0	0	0	0	0	0	0	0	0	0
input	input_consensus	356	91	97	86	82	0.5	gi|55418908|gb|AY729246.1|	356	92	95	85	84	50.6	357	0	0	6	1	0	1	3	1	4	5	0	0	0	0	0	0	0	0	0	0	0	0	0	0	1	1	0	0	0	1	0	0	0	0
input	input_consensus	356	91	97	86	82	0.5	gi|55419006|gb|AY729296.1|	356	94	97	83	82	50.6	357	0	0	8	4	1	5	1	1	2	7	0	0	0	0	0	0	0	0	0	0	0	0	0	0	0	0	0	0	0	0	1	1	2	0
input	input_consensus	356	91	97	86	82	0.5	gi|55418866|gb|AY729225.1|	356	96	89	82	89	48	357	0	0	13	4	0	4	7	0	7	11	0	0	0	0	0	0	0	0	0	1	0	1	1	0	0	0	0	0	0	0	0	0	0	0
input	input_consensus	356	91	97	86	82	0.5	gi|55419332|gb|AY729463.1|	356	97	97	80	82	49.7	357	0	0	7	6	0	6	0	0	0	6	0	0	0	0	0	0	0	0	0	0	0	0	0	0	0	0	0	0	0	0	0	0	0	1
input	input_consensus	356	91	97	86	82	0.5	gi|55418948|gb|AY729266.1|	356	92	92	85	87	49.7	357	0	0	7	1	0	1	5	0	5	6	0	0	0	0	0	0	0	0	0	0	0	0	0	0	0	0	0	0	0	0	0	0	0	0
input	input_consensus	356	91	97	86	82	0.5	gi|55418985|gb|AY729285.1|	356	96	92	80	88	48.3	357	0	0	14	6	0	6	6	0	6	12	0	0	0	0	0	0	0	0	0	0	1	1	1	0	0	0	0	0	0	0	0	0	0	0
input	input_consensus	356	91	97	86	82	0.5	gi|55418734|gb|AY729159.1|	356	95	98	82	81	50.6	357	0	0	6	4	0	4	0	1	1	5	0	0	0	0	0	0	0	0	0	0	0	0	0	0	0	0	0	0	0	0	0	1	1	0
input	input_consensus	356	91	97	86	82	0.5	gi|55418758|gb|AY729171.1|	356	93	98	84	81	51.1	357	0	0	7	2	0	2	1	1	2	4	0	0	0	1	0	1	0	0	0	0	1	1	2	0	0	0	0	0	0	0	0	0	0	0
input	input_consensus	356	91	97	86	82	0.5	gi|55418926|gb|AY729255.1|	336	86	90	77	83	49.7	357	0	0	29	3	0	3	4	1	5	8	0	0	0	0	0	0	0	0	0	0	0	0	0	0	0	0	0	0	0	0	0	0	0	0
input	input_consensus	356	91	97	86	82	0.5	gi|55419024|gb|AY729305.1|	356	96	95	81	84	49.4	357	0	0	10	6	1	7	2	0	2	9	0	0	0	0	0	0	0	0	0	0	0	0	0	0	0	0	0	0	0	0	0	0	0	1
input	input_consensus	356	91	97	86	82	0.5	gi|55419114|gb|AY729353.1|	356	92	93	85	86	50	357	0	0	6	1	0	1	4	0	4	5	0	0	0	0	0	0	0	0	0	0	0	0	0	0	0	0	0	0	0	0	0	0	0	0
input	input_consensus	356	91	97	86	82	0.5	gi|55418764|gb|AY729174.1|	356	93	96	84	83	50.6	357	0	0	4	2	0	2	1	0	1	3	0	0	0	0	0	0	0	0	0	0	0	0	0	0	0	0	0	0	0	0	0	0	0	0
input	input_consensus	356	91	97	86	82	0.5	gi|55418748|gb|AY729166.1|	356	94	95	83	84	50	357	0	0	6	3	0	3	2	0	2	5	0	0	0	0	0	0	0	0	0	0	0	0	0	0	0	0	0	0	0	0	0	0	0	1
input	input_consensus	356	91	97	86	82	0.5	gi|55418726|gb|AY729155.1|	356	92	97	85	82	51.1	357	0	0	4	1	0	1	1	1	2	3	0	0	0	0	0	0	0	0	0	0	0	0	0	0	0	0	0	0	0	0	0	0	0	0
input	input_consensus	356	91	97	86	82	0.5	gi|55418668|gb|AY729126.1|	355	90	96	86	83	51.3	357	0	0	242	23	18	41	22	33	55	96	18	25	43	12	22	34	14	12	26	23	18	41	144	0	0	0	0	0	0	0	0	6	6	4
input	input_consensus	356	91	97	86	82	0.5	gi|55419022|gb|AY729304.1|	356	94	97	83	82	50.6	357	0	0	8	4	1	5	1	1	2	7	0	0	0	0	0	0	0	0	0	0	0	0	0	0	0	0	0	0	0	0	1	1	2	0
input	input_consensus	356	91	97	86	82	0.5	gi|55419039|gb|AY729314.1|	356	93	96	86	81	51.1	357	0	0	15	5	5	10	1	1	2	12	0	0	0	1	0	1	0	0	0	1	0	1	2	0	0	0	0	0	0	0	0	1	1	1
input	input_consensus	356	91	97	86	82	0.5	gi|55419175|gb|AY729384.1|	356	93	95	85	83	50.6	357	0	0	5	1	0	1	2	0	2	3	0	0	0	1	0	1	0	0	0	0	0	0	1	0	0	0	0	0	0	0	0	0	0	1
input	input_consensus	356	91	97	86	82	0.5	gi|55418928|gb|AY729256.1|	302	74	81	70	77	50	357	0	0	60	1	0	1	4	0	4	5	0	0	0	0	0	0	0	0	0	0	0	0	0	0	0	0	0	0	0	0	0	0	0	0
input	input_consensus	356	91	97	86	82	0.5	gi|55418587|gb|AY729085.1|	356	92	96	85	83	50.8	357	0	0	3	1	0	1	1	0	1	2	0	0	0	0	0	0	0	0	0	0	0	0	0	0	0	0	0	0	0	0	0	0	0	0
input	input_consensus	356	91	97	86	82	0.5	gi|55419155|gb|AY729374.1|	356	95	97	83	81	50.6	357	0	0	7	4	0	4	0	1	1	5	0	1	1	0	0	0	0	0	0	0	0	0	1	0	0	0	0	0	0	0	0	1	1	1
input	input_consensus	356	91	97	86	82	0.5	gi|55419223|gb|AY729408.1|	355	90	96	85	84	51	357	0	0	6	1	1	2	1	0	1	3	0	0	0	0	0	0	1	0	1	0	0	0	1	0	0	0	0	0	0	0	0	0	0	0
input	input_consensus	356	91	97	86	82	0.5	gi|55418874|gb|AY729229.1|	356	92	96	85	83	50.8	357	0	0	3	1	0	1	1	0	1	2	0	0	0	0	0	0	0	0	0	0	0	0	0	0	0	0	0	0	0	0	0	0	0	0
input	input_consensus	356	91	97	86	82	0.5	gi|55418754|gb|AY729169.1|	356	92	97	85	82	51.1	357	0	0	2	1	0	1	0	0	0	1	0	0	0	0	0	0	0	0	0	0	0	0	0	0	0	0	0	0	0	0	0	0	0	0
input	input_consensus	356	91	97	86	82	0.5	gi|55418914|gb|AY729249.1|	356	94	95	83	84	50	357	0	0	6	3	0	3	2	0	2	5	0	0	0	0	0	0	0	0	0	0	0	0	0	0	0	0	0	0	0	0	0	0	0	0
input	input_consensus	356	91	97	86	82	0.5	gi|55418736|gb|AY729160.1|	356	95	99	82	80	50.8	357	0	0	7	4	0	4	0	2	2	6	0	0	0	0	0	0	0	0	0	0	0	0	0	0	0	0	0	0	0	0	0	1	1	0
input	input_consensus	356	91	97	86	82	0.5	gi|55418786|gb|AY729185.1|	356	94	98	82	82	50.6	357	0	0	8	4	0	4	1	1	2	6	0	0	0	0	0	0	0	0	0	0	1	1	1	0	0	0	0	0	0	0	0	0	0	0
input	input_consensus	356	91	97	86	82	0.5	gi|55418822|gb|AY729203.1|	356	92	92	85	87	49.7	357	0	0	7	1	0	1	5	0	5	6	0	0	0	0	0	0	0	0	0	0	0	0	0	0	0	0	0	0	0	0	0	0	0	0
input	input_consensus	356	91	97	86	82	0.5	gi|55418840|gb|AY729212.1|	356	96	96	81	83	49.7	357	0	0	9	5	0	5	2	1	3	8	0	0	0	0	0	0	0	0	0	0	0	0	0	0	0	0	0	0	0	0	0	0	0	1
input	input_consensus	356	91	97	86	82	0.5	gi|55419307|gb|AY729450.1|	356	96	96	81	83	49.7	357	0	0	9	5	0	5	2	1	3	8	0	0	0	0	0	0	0	0	0	0	0	0	0	0	0	0	0	0	0	0	0	0	0	1
input	input_consensus	356	91	97	86	82	0.5	gi|55418858|gb|AY729221.1|	356	95	95	82	84	49.7	357	0	0	9	4	0	4	3	1	4	8	0	0	0	0	0	0	0	0	0	0	0	0	0	1	0	1	0	0	0	1	0	0	0	0
input	input_consensus	356	91	97	86	82	0.5	gi|55419261|gb|AY729427.1|	356	91	96	86	82	51.3	357	0	0	2	0	0	0	0	0	0	0	0	0	0	0	0	0	0	0	0	0	0	0	0	0	0	0	0	0	0	0	0	0	0	0
input	input_consensus	356	91	97	86	82	0.5	gi|55419269|gb|AY729431.1|	356	94	93	84	85	49.7	357	0	0	8	2	0	2	4	0	4	6	0	0	0	1	0	1	0	0	0	0	0	0	1	0	0	0	0	0	0	0	0	0	0	2
input	input_consensus	356	91	97	86	82	0.5	gi|55419372|gb|AY729483.1|	356	93	96	84	83	50.6	357	0	0	4	2	0	2	1	0	1	3	0	0	0	0	0	0	0	0	0	0	0	0	0	0	0	0	0	0	0	0	0	0	0	0
input	input_consensus	356	91	97	86	82	0.5	gi|55418650|gb|AY729117.1|	356	95	98	82	81	50.6	357	0	0	6	4	0	4	0	1	1	5	0	0	0	0	0	0	0	0	0	0	0	0	0	0	0	0	0	0	0	0	0	1	1	0
input	input_consensus	356	91	97	86	82	0.5	gi|55418975|gb|AY729280.1|	356	96	92	80	88	48.3	357	0	0	14	6	0	6	6	0	6	12	0	0	0	0	0	0	0	0	0	0	1	1	1	0	0	0	0	0	0	0	0	0	0	0
input	input_consensus	356	91	97	86	82	0.5	gi|55418830|gb|AY729207.1|	356	92	97	85	82	51.1	357	0	0	2	1	0	1	0	0	0	1	0	0	0	0	0	0	0	0	0	0	0	0	0	0	0	0	0	0	0	0	0	0	0	0
input	input_consensus	356	91	97	86	82	0.5	gi|55418615|gb|AY729099.1|	356	93	95	85	83	50.6	357	0	0	5	1	0	1	2	0	2	3	0	0	0	1	0	1	0	0	0	0	0	0	1	0	0	0	0	0	0	0	0	0	0	1
input	input_consensus	356	91	97	86	82	0.5	gi|55418631|gb|AY729107.1|	356	92	96	85	83	50.8	357	0	0	9	3	2	5	2	1	3	8	0	0	0	0	0	0	0	0	0	0	0	0	0	0	0	0	0	0	0	0	0	1	1	1
input	input_consensus	356	91	97	86	82	0.5	gi|55419356|gb|AY729475.1|	356	97	96	80	83	49.4	357	0	0	10	6	0	6	2	1	3	9	0	0	0	0	0	0	0	0	0	0	0	0	0	0	0	0	0	0	0	0	0	0	0	1
input	input_consensus	356	91	97	86	82	0.5	gi|55419137|gb|AY729365.1|	356	95	96	83	82	50.3	357	0	0	8	4	0	4	1	1	2	6	0	1	1	0	0	0	0	0	0	0	0	0	1	1	0	1	0	0	0	1	0	1	1	1
input	input_consensus	356	91	97	86	82	0.5	gi|55419293|gb|AY729443.1|	356	94	97	83	82	50.6	357	0	0	4	3	0	3	0	0	0	3	0	0	0	0	0	0	0	0	0	0	0	0	0	0	0	0	0	0	0	0	0	0	0	0
input	input_consensus	356	91	97	86	82	0.5	gi|55418589|gb|AY729086.1|	356	92	96	85	83	50.8	357	0	0	3	1	0	1	1	0	1	2	0	0	0	0	0	0	0	0	0	0	0	0	0	0	0	0	0	0	0	0	0	0	0	0
input	input_consensus	356	91	97	86	82	0.5	gi|55418870|gb|AY729227.1|	356	93	95	85	83	50.6	357	0	0	6	1	0	1	2	1	3	4	0	0	0	0	0	0	0	0	0	1	0	1	1	1	0	1	0	0	0	1	0	1	1	0
input	input_consensus	356	91	97	86	82	0.5	gi|55419247|gb|AY729420.1|	355	93	95	84	83	50.4	357	0	0	7	2	0	2	2	0	2	4	0	0	0	1	0	1	0	0	0	0	0	0	1	0	0	0	0	0	0	0	0	0	0	1
input	input_consensus	356	91	97	86	82	0.5	gi|55419275|gb|AY729434.1|	356	93	95	85	83	50.6	357	0	0	5	1	0	1	2	0	2	3	0	0	0	1	0	1	0	0	0	0	0	0	1	0	0	0	0	0	0	0	0	0	0	1
input	input_consensus	356	91	97	86	82	0.5	gi|55418894|gb|AY729239.1|	356	93	96	84	83	50.6	357	0	0	8	3	1	4	2	1	3	7	0	0	0	0	0	0	0	0	0	0	0	0	0	0	0	0	0	0	0	0	0	1	1	1
input	input_consensus	356	91	97	86	82	0.5	gi|55419203|gb|AY729398.1|	356	93	97	84	82	50.8	357	0	0	9	3	1	4	2	2	4	8	0	0	0	0	0	0	0	0	0	0	0	0	0	0	0	0	0	0	0	0	0	1	1	1
input	input_consensus	356	91	97	86	82	0.5	gi|55418573|gb|AY729078.1|	356	91	96	86	82	51.3	357	0	0	1	0	0	0	0	0	0	0	0	0	0	0	0	0	0	0	0	0	0	0	0	0	0	0	0	0	0	0	0	0	0	0
input	input_consensus	356	91	97	86	82	0.5	gi|55418597|gb|AY729090.1|	356	95	98	82	81	50.6	357	0	0	6	4	0	4	0	1	1	5	0	0	0	0	0	0	0	0	0	0	0	0	0	0	0	0	0	0	0	0	0	1	1	0
input	input_consensus	356	91	97	86	82	0.5	gi|55418800|gb|AY729192.1|	356	92	96	85	83	50.8	357	0	0	3	1	0	1	1	0	1	2	0	0	0	0	0	0	0	0	0	0	0	0	0	0	0	0	0	0	0	0	0	0	0	0
input	input_consensus	356	91	97	86	82	0.5	gi|55418696|gb|AY729140.1|	356	93	97	84	82	50.8	357	0	0	7	3	1	4	1	1	2	6	0	0	0	0	0	0	0	0	0	0	0	0	0	0	0	0	0	0	0	0	0	1	1	1
input	input_consensus	356	91	97	86	82	0.5	gi|55418788|gb|AY729186.1|	356	92	96	85	83	50.8	357	0	0	3	1	0	1	1	0	1	2	0	0	0	0	0	0	0	0	0	0	0	0	0	0	0	0	0	0	0	0	0	0	0	0
input	input_consensus	356	91	97	86	82	0.5	gi|55418802|gb|AY729193.1|	356	92	96	85	83	50.8	357	0	0	3	1	0	1	1	0	1	2	0	0	0	0	0	0	0	0	0	0	0	0	0	0	0	0	0	0	0	0	0	0	0	0
input	input_consensus	356	91	97	86	82	0.5	gi|55418820|gb|AY729202.1|	356	93	94	85	84	50.3	357	0	0	5	1	0	1	2	0	2	3	0	0	0	0	0	0	0	0	0	1	0	1	1	1	0	1	0	0	0	1	0	0	0	0
input	input_consensus	356	91	97	86	82	0.5	gi|55419028|gb|AY729308.1|	356	92	96	86	82	51.1	357	0	0	7	2	2	4	1	0	1	5	0	0	0	1	0	1	0	0	0	0	0	0	1	1	0	1	0	0	0	1	0	0	0	0
input	input_consensus	356	91	97	86	82	0.5	gi|55419066|gb|AY729329.1|	356	91	97	86	82	51.4	357	0	0	3	0	0	0	1	1	2	2	0	0	0	0	0	0	0	0	0	0	0	0	0	1	0	1	0	0	0	1	0	0	0	0
input	input_consensus	356	91	97	86	82	0.5	gi|55418993|gb|AY729289.1|	356	91	93	88	84	50.8	357	0	0	7	0	2	2	2	0	2	4	0	0	0	0	0	0	0	0	0	2	0	2	2	1	0	1	0	0	0	1	0	0	0	0
input	input_consensus	356	91	97	86	82	0.5	gi|55419010|gb|AY729298.1|	356	94	97	83	82	50.6	357	0	0	8	4	1	5	1	1	2	7	0	0	0	0	0	0	0	0	0	0	0	0	0	0	0	0	0	0	0	0	1	1	2	0
input	input_consensus	356	91	97	86	82	0.5	gi|55418760|gb|AY729172.1|	356	93	95	84	83	50.4	357	0	0	5	2	0	2	1	0	1	3	0	0	0	0	0	0	0	0	0	0	0	0	0	0	0	0	0	0	0	0	0	0	0	0
input	input_consensus	356	91	97	86	82	0.5	gi|55418623|gb|AY729103.1|	356	91	94	88	83	51.1	357	0	0	6	0	2	2	1	0	1	3	0	0	0	0	0	0	0	0	0	2	0	2	2	1	0	1	0	0	0	1	0	0	0	0
input	input_consensus	356	91	97	86	82	0.5	gi|55418846|gb|AY729215.1|	356	96	96	81	83	49.7	357	0	0	9	5	0	5	2	1	3	8	0	0	0	0	0	0	0	0	0	0	0	0	0	0	0	0	0	0	0	0	0	0	0	1
input	input_consensus	356	91	97	86	82	0.5	gi|55419193|gb|AY729393.1|	356	95	97	83	81	50.6	357	0	0	7	4	0	4	0	1	1	5	0	1	1	0	0	0	0	0	0	0	0	0	1	0	0	0	0	0	0	0	0	1	1	1
input	input_consensus	356	91	97	86	82	0.5	gi|55418912|gb|AY729248.1|	356	94	95	82	84	49.9	357	0	0	8	4	0	4	2	0	2	6	0	0	0	0	0	0	0	0	0	0	0	0	0	0	0	0	0	0	0	0	0	0	0	0
input	input_consensus	356	91	97	86	82	0.5	gi|55419048|gb|AY729320.1|	356	95	95	82	84	49.7	357	0	0	7	4	0	4	2	0	2	6	0	0	0	0	0	0	0	0	0	0	0	0	0	0	0	0	1	0	1	1	0	0	0	0
input	input_consensus	356	91	97	86	82	0.5	gi|55418814|gb|AY729199.1|	336	84	92	79	81	50.9	357	0	0	23	1	0	1	1	0	1	2	0	0	0	0	0	0	0	0	0	0	0	0	0	0	0	0	0	0	0	0	0	0	0	0
input	input_consensus	356	91	97	86	82	0.5	gi|55418960|gb|AY729272.1|	356	92	91	84	89	49.2	357	0	0	10	2	0	2	6	0	6	8	0	0	0	0	1	1	0	0	0	0	0	0	1	1	0	1	0	0	0	1	0	0	0	0
input	input_consensus	356	91	97	86	82	0.5	gi|55419084|gb|AY729338.1|	356	91	97	86	82	51.4	357	0	0	3	0	0	0	1	1	2	2	0	0	0	0	0	0	0	0	0	0	0	0	0	1	0	1	0	0	0	1	0	0	0	0
input	input_consensus	356	91	97	86	82	0.5	gi|55418965|gb|AY729275.1|	356	96	92	80	88	48.3	357	0	0	14	6	0	6	6	0	6	12	0	0	0	0	0	0	0	0	0	0	1	1	1	0	0	0	0	0	0	0	0	0	0	0
input	input_consensus	356	91	97	86	82	0.5	gi|55419354|gb|AY729474.1|	356	95	97	83	81	50.6	357	0	0	7	4	0	4	0	1	1	5	0	1	1	0	0	0	0	0	0	0	0	0	1	0	0	0	0	0	0	0	0	1	1	1
input	input_consensus	356	91	97	86	82	0.5	gi|55419040|gb|AY729315.1|	356	93	96	86	81	51.1	357	0	0	15	5	5	10	1	1	2	12	0	0	0	1	0	1	0	0	0	1	0	1	2	0	0	0	0	0	0	0	0	1	1	1
input	input_consensus	356	91	97	86	82	0.5	gi|55418613|gb|AY729098.1|	356	94	95	83	84	50	357	0	0	6	3	0	3	2	0	2	5	0	0	0	0	0	0	0	0	0	0	0	0	0	0	0	0	0	0	0	0	0	0	0	0
input	input_consensus	356	91	97	86	82	0.5	gi|55419062|gb|AY729327.1|	356	94	98	83	81	50.8	357	0	0	5	3	0	3	0	1	1	4	0	0	0	0	0	0	0	0	0	0	0	0	0	0	0	0	0	0	0	0	0	1	1	0
input	input_consensus	356	91	97	86	82	0.5	gi|55419311|gb|AY729452.1|	356	92	97	85	82	51.1	357	0	0	6	1	0	1	2	2	4	5	0	0	0	0	0	0	0	0	0	0	0	0	0	0	1	1	0	0	0	1	0	0	0	0
input	input_consensus	356	91	97	86	82	0.5	gi|55418674|gb|AY729129.1|	355	94	94	83	84	49.9	357	0	0	188	22	13	35	15	25	40	75	12	21	33	10	19	29	11	8	19	17	13	30	111	0	0	0	0	0	0	0	0	3	3	4
input	input_consensus	356	91	97	86	82	0.5	gi|55418784|gb|AY729184.1|	356	96	96	81	83	49.7	357	0	0	9	5	0	5	2	1	3	8	0	0	0	0	0	0	0	0	0	0	0	0	0	0	0	0	0	0	0	0	0	0	0	1
input	input_consensus	356	91	97	86	82	0.5	gi|55419000|gb|AY729293.1|	356	94	95	83	84	50	357	0	0	6	3	0	3	2	0	2	5	0	0	0	0	0	0	0	0	0	0	0	0	0	0	0	0	0	0	0	0	0	0	0	0
input	input_consensus	356	91	97	86	82	0.5	gi|55418790|gb|AY729187.1|	356	92	96	85	83	50.8	357	0	0	3	1	0	1	1	0	1	2	0	0	0	0	0	0	0	0	0	0	0	0	0	0	0	0	0	0	0	0	0	0	0	0
input	input_consensus	356	91	97	86	82	0.5	gi|55419030|gb|AY729309.1|	356	94	95	83	84	50	357	0	0	6	3	0	3	2	0	2	5	0	0	0	0	0	0	0	0	0	0	0	0	0	0	0	0	0	0	0	0	0	0	0	0
input	input_consensus	356	91	97	86	82	0.5	gi|55418704|gb|AY729144.1|	356	93	92	85	86	49.7	357	0	0	7	1	0	1	4	0	4	5	0	0	0	0	0	0	0	0	0	1	0	1	1	0	0	0	0	0	0	0	0	0	0	0
input	input_consensus	356	91	97	86	82	0.5	gi|55419187|gb|AY729390.1|	356	94	95	84	83	50.3	357	0	0	6	2	0	2	2	0	2	4	0	0	0	1	0	1	0	0	0	0	0	0	1	0	0	0	0	0	0	0	0	0	0	1
input	input_consensus	356	91	97	86	82	0.5	gi|55419201|gb|AY729397.1|	356	96	92	80	88	48.3	357	0	0	14	6	0	6	6	0	6	12	0	0	0	0	0	0	0	0	0	0	1	1	1	0	0	0	0	0	0	0	0	0	0	0
input	input_consensus	356	91	97	86	82	0.5	gi|55419326|gb|AY729460.1|	356	96	96	81	83	49.7	357	0	0	9	5	0	5	2	1	3	8	0	0	0	0	0	0	0	0	0	0	0	0	0	0	0	0	0	0	0	0	0	0	0	1
input	input_consensus	356	91	97	86	82	0.5	gi|55418730|gb|AY729157.1|	356	92	93	85	86	50	357	0	0	6	1	0	1	4	0	4	5	0	0	0	0	0	0	0	0	0	0	0	0	0	0	0	0	0	0	0	0	0	0	0	0
input	input_consensus	356	91	97	86	82	0.5	gi|55419362|gb|AY729478.1|	356	96	98	81	81	50.3	357	0	0	11	5	0	5	2	3	5	10	0	0	0	0	0	0	0	0	0	0	0	0	0	0	0	0	0	0	0	0	0	1	1	1
input	input_consensus	356	91	97	86	82	0.5	gi|55419171|gb|AY729382.1|	356	91	97	86	82	51.4	357	0	0	1	0	0	0	0	0	0	0	0	0	0	0	0	0	0	0	0	0	0	0	0	0	0	0	0	0	0	0	0	0	0	0
input	input_consensus	356	91	97	86	82	0.5	gi|55419330|gb|AY729462.1|	356	95	95	84	82	50.3	357	0	0	6	2	0	2	1	0	1	3	0	0	0	1	0	1	0	0	0	1	0	1	2	0	0	0	0	0	0	0	0	0	0	1
input	input_consensus	356	91	97	86	82	0.5	gi|55419122|gb|AY729357.1|	356	94	95	83	84	50	357	0	0	6	3	0	3	2	0	2	5	0	0	0	0	0	0	0	0	0	0	0	0	0	1	0	1	0	0	0	1	0	0	0	0
input	input_consensus	356	91	97	86	82	0.5	gi|55419360|gb|AY729477.1|	356	95	96	82	83	50	357	0	0	10	5	1	6	2	1	3	9	0	0	0	0	0	0	0	0	0	0	0	0	0	0	0	0	0	1	1	1	0	0	0	1
input	input_consensus	356	91	97	86	82	0.5	gi|55418794|gb|AY729189.1|	356	93	96	82	84	50.1	357	0	0	9	4	0	4	2	0	2	6	0	0	0	0	0	0	0	0	0	0	1	1	1	1	0	1	0	0	0	1	0	0	0	0
input	input_consensus	356	91	97	86	82	0.5	gi|55418792|gb|AY729188.1|	356	93	96	84	83	50.6	357	0	0	4	2	0	2	1	0	1	3	0	0	0	0	0	0	0	0	0	0	0	0	0	0	0	0	1	0	1	1	0	0	0	0
input	input_consensus	356	91	97	86	82	0.5	gi|55418766|gb|AY729175.1|	356	93	98	84	81	51.1	357	0	0	7	2	0	2	1	1	2	4	0	0	0	1	0	1	0	0	0	0	1	1	2	0	0	0	0	0	0	0	0	0	0	0
input	input_consensus	356	91	97	86	82	0.5	gi|55419145|gb|AY729369.1|	356	95	97	83	81	50.6	357	0	0	7	4	0	4	0	1	1	5	0	1	1	0	0	0	0	0	0	0	0	0	1	0	0	0	0	0	0	0	0	1	1	1
input	input_consensus	356	91	97	86	82	0.5	gi|55419086|gb|AY729339.1|	356	92	95	85	84	50.6	357	0	0	6	1	0	1	3	1	4	5	0	0	0	0	0	0	0	0	0	0	0	0	0	0	1	1	0	0	0	1	0	0	0	0
input	input_consensus	356	91	97	86	82	0.5	gi|55418864|gb|AY729224.1|	356	96	97	82	81	50.3	357	0	0	10	5	0	5	1	2	3	8	0	1	1	0	0	0	0	0	0	0	0	0	1	1	0	1	0	0	0	1	0	2	2	2
input	input_consensus	356	91	97	86	82	0.5	gi|55418756|gb|AY729170.1|	356	92	96	85	83	50.8	357	0	0	3	1	0	1	1	0	1	2	0	0	0	0	0	0	0	0	0	0	0	0	0	0	0	0	0	0	0	0	0	0	0	0
input	input_consensus	356	91	97	86	82	0.5	gi|55418969|gb|AY729277.1|	356	96	92	80	88	48.3	357	0	0	14	6	0	6	6	0	6	12	0	0	0	0	0	0	0	0	0	0	1	1	1	0	0	0	0	0	0	0	0	0	0	0
input	input_consensus	356	91	97	86	82	0.5	gi|55418918|gb|AY729251.1|	356	92	94	87	83	50.8	357	0	0	7	1	2	3	1	0	1	4	0	0	0	0	0	0	0	0	0	2	0	2	2	1	0	1	0	0	0	1	0	0	0	0
input	input_consensus	356	91	97	86	82	0.5	gi|55419054|gb|AY729323.1|	356	91	97	86	82	51.4	357	0	0	3	0	0	0	1	1	2	2	0	0	0	0	0	0	0	0	0	0	0	0	0	1	0	1	0	0	0	1	0	0	0	0
input	input_consensus	356	91	97	86	82	0.5	gi|55419340|gb|AY729467.1|	356	96	96	81	83	49.7	357	0	0	9	5	0	5	2	1	3	8	0	0	0	0	0	0	0	0	0	0	0	0	0	0	0	0	0	0	0	0	0	0	0	1
input	input_consensus	356	91	97	86	82	0.5	gi|55418639|gb|AY729111.1|	339	86	93	79	81	50.7	357	0	0	24	4	1	5	1	0	1	6	0	0	0	0	0	0	0	0	0	0	0	0	0	0	0	0	0	0	0	0	0	0	0	0
input	input_consensus	356	91	97	86	82	0.5	gi|55418684|gb|AY729134.1|	356	92	98	85	81	51.4	357	0	0	3	1	0	1	0	1	1	2	0	0	0	0	0	0	0	0	0	0	0	0	0	0	1	1	0	0	0	1	0	0	0	0
input	input_consensus	356	91	97	86	82	0.5	gi|55418700|gb|AY729142.1|	356	93	96	84	83	50.6	357	0	0	8	3	1	4	2	1	3	7	0	0	0	0	0	0	0	0	0	0	0	0	0	0	0	0	0	0	0	0	0	1	1	1
input	input_consensus	356	91	97	86	82	0.5	gi|55418676|gb|AY729130.1|	356	94	95	83	84	50	357	0	0	6	3	0	3	2	0	2	5	0	0	0	0	0	0	0	0	0	0	0	0	0	0	0	0	0	0	0	0	0	0	0	1
input	input_consensus	356	91	97	86	82	0.5	gi|55418946|gb|AY729265.1|	356	93	95	85	83	50.6	357	0	0	5	1	0	1	2	0	2	3	0	0	0	1	0	1	0	0	0	0	0	0	1	0	0	0	0	0	0	0	0	0	0	1
input	input_consensus	356	91	97	86	82	0.5	gi|55418884|gb|AY729234.1|	355	90	94	86	85	50.7	357	0	0	240	22	18	40	22	32	54	94	18	24	42	12	23	35	14	12	26	24	17	41	144	0	0	0	0	0	0	0	0	5	5	4
input	input_consensus	356	91	97	86	82	0.5	gi|55418906|gb|AY729245.1|	356	96	96	81	83	49.7	357	0	0	9	5	0	5	2	1	3	8	0	0	0	0	0	0	0	0	0	0	0	0	0	0	0	0	1	0	1	1	0	1	1	0
input	input_consensus	356	91	97	86	82	0.5	gi|55419151|gb|AY729372.1|	356	95	97	83	81	50.6	357	0	0	7	4	0	4	0	1	1	5	0	1	1	0	0	0	0	0	0	0	0	0	1	0	0	0	0	0	0	0	0	1	1	1
input	input_consensus	356	91	97	86	82	0.5	gi|55419235|gb|AY729414.1|	356	94	97	83	82	50.6	357	0	0	6	3	0	3	1	1	2	5	0	0	0	0	0	0	0	0	0	0	0	0	0	0	0	0	0	0	0	0	0	1	1	0
input	input_consensus	356	91	97	86	82	0.5	gi|55419153|gb|AY729373.1|	356	95	97	83	81	50.6	357	0	0	7	4	0	4	0	1	1	5	0	1	1	0	0	0	0	0	0	0	0	0	1	0	0	0	0	0	0	0	0	1	1	1
input	input_consensus	356	91	97	86	82	0.5	gi|55419050|gb|AY729321.1|	356	91	97	86	82	51.4	357	0	0	3	0	0	0	1	1	2	2	0	0	0	0	0	0	0	0	0	0	0	0	0	1	0	1	0	0	0	1	0	0	0	0
input	input_consensus	356	91	97	86	82	0.5	gi|55418621|gb|AY729102.1|	356	93	95	85	83	50.6	357	0	0	5	1	0	1	2	0	2	3	0	0	0	1	0	1	0	0	0	0	0	0	1	0	0	0	0	0	0	0	0	0	0	1
input	input_consensus	356	91	97	86	82	0.5	gi|55418625|gb|AY729104.1|	356	92	92	85	87	49.7	357	0	0	7	1	0	1	5	0	5	6	0	0	0	0	0	0	0	0	0	0	0	0	0	0	0	0	0	0	0	0	0	0	0	0
input	input_consensus	356	91	97	86	82	0.5	gi|55419249|gb|AY729421.1|	356	97	91	79	89	47.8	357	0	0	16	7	0	7	7	0	7	14	0	0	0	0	0	0	0	0	0	0	1	1	1	0	0	0	0	0	0	0	0	0	0	0
input	input_consensus	356	91	97	86	82	0.5	gi|55419181|gb|AY729387.1|	356	94	95	84	83	50.3	357	0	0	6	2	0	2	2	0	2	4	0	0	0	1	0	1	0	0	0	0	0	0	1	0	0	0	0	0	0	0	0	0	0	1
input	input_consensus	356	91	97	86	82	0.5	gi|55419259|gb|AY729426.1|	356	92	97	85	82	51.1	357	0	0	2	1	0	1	0	0	0	1	0	0	0	0	0	0	0	0	0	0	0	0	0	0	0	0	0	0	0	0	0	0	0	0
input	input_consensus	356	91	97	86	82	0.5	gi|55419291|gb|AY729442.1|	356	92	97	85	82	51.1	357	0	0	4	2	1	3	0	0	0	3	0	0	0	0	0	0	0	0	0	0	0	0	0	0	0	0	0	0	0	0	0	0	0	0
input	input_consensus	356	91	97	86	82	0.5	gi|55418746|gb|AY729165.1|	356	92	97	85	82	51.1	357	0	0	2	1	0	1	0	0	0	1	0	0	0	0	0	0	0	0	0	0	0	0	0	0	0	0	0	0	0	0	0	0	0	0
input	input_consensus	356	91	97	86	82	0.5	gi|55419041|gb|AY729316.1|	356	94	95	83	84	50	357	0	0	6	3	0	3	2	0	2	5	0	0	0	0	0	0	0	0	0	0	0	0	0	0	0	0	0	0	0	0	0	0	0	0
input	input_consensus	356	91	97	86	82	0.5	gi|55418920|gb|AY729252.1|	337	87	92	77	81	50.1	357	0	0	29	5	1	6	2	1	3	9	0	0	0	0	0	0	0	0	0	0	0	0	0	0	0	0	0	0	0	0	0	0	0	1
input	input_consensus	356	91	97	86	82	0.5	gi|55419251|gb|AY729422.1|	354	92	95	84	83	50.6	357	0	0	269	26	17	43	25	39	64	107	21	29	50	12	26	38	15	14	29	25	17	42	159	0	0	0	0	0	0	0	0	7	7	4
input	input_consensus	356	91	97	86	82	0.5	gi|55418838|gb|AY729211.1|	356	96	96	81	83	49.7	357	0	0	7	5	0	5	1	0	1	6	0	0	0	0	0	0	0	0	0	0	0	0	0	0	0	0	0	0	0	0	0	0	0	1
input	input_consensus	356	91	97	86	82	0.5	gi|55418682|gb|AY729133.1|	356	91	96	86	83	51.1	357	0	0	2	0	0	0	1	0	1	1	0	0	0	0	0	0	0	0	0	0	0	0	0	0	0	0	0	0	0	0	0	0	0	0
input	input_consensus	356	91	97	86	82	0.5	gi|55419209|gb|AY729401.1|	356	94	97	83	82	50.6	357	0	0	4	3	0	3	0	0	0	3	0	0	0	0	0	0	0	0	0	0	0	0	0	0	0	0	0	0	0	0	0	0	0	0
input	input_consensus	356	91	97	86	82	0.5	gi|55419229|gb|AY729411.1|	356	93	96	84	82	50.7	357	0	0	4	2	0	2	0	0	0	2	0	0	0	0	0	0	0	0	0	0	0	0	0	0	0	0	0	0	0	0	0	0	0	0
input	input_consensus	356	91	97	86	82	0.5	gi|55419037|gb|AY729313.1|	356	91	97	86	82	51.4	357	0	0	3	1	1	2	0	0	0	2	0	0	0	0	0	0	0	0	0	0	0	0	0	0	0	0	0	0	0	0	0	0	0	1
input	input_consensus	356	91	97	86	82	0.5	gi|55419098|gb|AY729345.1|	327	83	85	76	83	49.2	357	0	0	36	1	0	1	4	0	4	5	0	0	0	0	0	0	0	0	0	1	0	1	1	0	0	0	0	0	0	0	0	0	0	0
input	input_consensus	356	91	97	86	82	0.5	gi|55418878|gb|AY729231.1|	356	92	93	85	86	50	357	0	0	6	1	0	1	4	0	4	5	0	0	0	0	0	0	0	0	0	0	0	0	0	0	0	0	0	0	0	0	0	0	0	0
input	input_consensus	356	91	97	86	82	0.5	gi|55419197|gb|AY729395.1|	356	91	92	85	87	49.9	357	0	0	8	1	0	1	5	0	5	6	0	0	0	0	0	0	0	0	0	0	0	0	0	0	0	0	0	0	0	0	0	0	0	0
input	input_consensus	356	91	97	86	82	0.5	gi|55419352|gb|AY729473.1|	356	94	94	83	85	49.7	357	0	0	7	3	0	3	3	0	3	6	0	0	0	0	0	0	0	0	0	0	0	0	0	0	0	0	0	0	0	0	0	0	0	1
input	input_consensus	356	91	97	86	82	0.5	gi|55418967|gb|AY729276.1|	356	95	92	81	88	48.6	357	0	0	15	6	1	7	6	0	6	13	0	0	0	0	0	0	0	0	0	0	1	1	1	0	0	0	0	0	0	0	0	0	0	0
input	input_consensus	356	91	97	86	82	0.5	gi|55418910|gb|AY729247.1|	356	96	92	80	88	48.3	357	0	0	14	6	0	6	6	0	6	12	0	0	0	0	0	0	0	0	0	0	1	1	1	0	0	0	0	0	0	0	0	0	0	0
input	input_consensus	356	91	97	86	82	0.5	gi|55418956|gb|AY729270.1|	356	92	92	85	87	49.7	357	0	0	7	1	0	1	5	0	5	6	0	0	0	0	0	0	0	0	0	0	0	0	0	0	0	0	0	0	0	0	0	0	0	0
input	input_consensus	356	91	97	86	82	0.5	gi|55418812|gb|AY729198.1|	337	86	91	79	81	50.4	357	0	0	24	2	0	2	1	0	1	3	0	0	0	0	0	0	0	0	0	1	0	1	1	0	0	0	0	0	0	0	0	0	0	0
input	input_consensus	356	91	97	86	82	0.5	gi|55419090|gb|AY729341.1|	356	92	96	85	83	50.8	357	0	0	3	1	0	1	1	0	1	2	0	0	0	0	0	0	0	0	0	0	0	0	0	0	0	0	0	0	0	0	0	0	0	0
input	input_consensus	356	91	97	86	82	0.5	gi|55418987|gb|AY729286.1|	356	96	92	80	88	48.3	357	0	0	14	6	0	6	6	0	6	12	0	0	0	0	0	0	0	0	0	0	1	1	1	0	0	0	0	0	0	0	0	0	0	0
input	input_consensus	356	91	97	86	82	0.5	gi|55419211|gb|AY729402.1|	356	93	94	85	84	50.3	357	0	0	5	1	0	1	2	0	2	3	0	0	0	0	0	0	0	0	0	1	0	1	1	1	0	1	0	0	0	1	0	0	0	0
input	input_consensus	356	91	97	86	82	0.5	gi|55418579|gb|AY729081.1|	356	94	97	83	82	50.6	357	0	0	3	3	0	3	0	0	0	3	0	0	0	0	0	0	0	0	0	0	0	0	0	0	0	0	0	0	0	0	0	0	0	0
input	input_consensus	356	91	97	86	82	0.5	gi|55418599|gb|AY729091.1|	356	93	97	84	82	50.8	357	0	0	3	2	0	2	0	0	0	2	0	0	0	0	0	0	0	0	0	0	0	0	0	0	0	0	0	0	0	0	0	0	0	0
input	input_consensus	356	91	97	86	82	0.5	gi|55418983|gb|AY729284.1|	356	96	92	80	88	48.3	357	0	0	14	6	0	6	6	0	6	12	0	0	0	0	0	0	0	0	0	0	1	1	1	0	0	0	0	0	0	0	0	0	0	0
input	input_consensus	356	91	97	86	82	0.5	gi|55418798|gb|AY729191.1|	356	92	99	83	82	51.1	357	0	0	6	3	0	3	0	0	0	3	0	0	0	0	0	0	0	0	0	0	2	2	2	0	0	0	0	0	0	0	0	0	0	0
input	input_consensus	356	91	97	86	82	0.5	gi|55419052|gb|AY729322.1|	356	91	97	86	82	51.4	357	0	0	3	0	0	0	1	1	2	2	0	0	0	0	0	0	0	0	0	0	0	0	0	1	0	1	0	0	0	1	0	0	0	0
input	input_consensus	356	91	97	86	82	0.5	gi|55418774|gb|AY729179.1|	356	93	96	84	83	50.6	357	0	0	4	2	0	2	1	0	1	3	0	0	0	0	0	0	0	0	0	0	0	0	0	0	0	0	0	0	0	0	0	0	0	0
input	input_consensus	356	91	97	86	82	0.5	gi|55418932|gb|AY729258.1|	302	76	82	68	76	49.7	357	0	0	61	3	0	3	3	0	3	6	0	0	0	0	0	0	0	0	0	0	0	0	0	0	0	0	0	0	0	0	0	0	0	1
input	input_consensus	356	91	97	86	82	0.5	gi|55419245|gb|AY729419.1|	356	93	95	85	83	50.6	357	0	0	5	1	0	1	2	0	2	3	0	0	0	1	0	1	0	0	0	0	0	0	1	0	0	0	0	0	0	0	0	0	0	1
input	input_consensus	356	91	97	86	82	0.5	gi|55418637|gb|AY729110.1|	356	94	95	83	84	50	357	0	0	6	3	0	3	2	0	2	5	0	0	0	0	0	0	0	0	0	0	0	0	0	0	0	0	0	0	0	0	0	0	0	1
input	input_consensus	356	91	97	86	82	0.5	gi|55418904|gb|AY729244.1|	356	92	96	85	83	50.8	357	0	0	3	1	0	1	1	0	1	2	0	0	0	0	0	0	0	0	0	0	0	0	0	0	0	0	0	0	0	0	0	0	0	0
input	input_consensus	356	91	97	86	82	0.5	gi|55418886|gb|AY729235.1|	356	94	92	82	88	48.9	357	0	0	12	4	0	4	6	0	6	10	0	0	0	0	0	0	0	0	0	0	1	1	1	0	0	0	0	0	0	0	0	0	0	0
input	input_consensus	356	91	97	86	82	0.5	gi|55418593|gb|AY729088.1|	356	93	92	85	86	49.7	357	0	0	7	1	0	1	4	0	4	5	0	0	0	0	0	0	0	0	0	1	0	1	1	0	0	0	0	0	0	0	0	0	0	0
input	input_consensus	356	91	97	86	82	0.5	gi|55419141|gb|AY729367.1|	356	95	97	83	81	50.6	357	0	0	7	4	0	4	0	1	1	5	0	1	1	0	0	0	0	0	0	0	0	0	1	0	0	0	0	0	0	0	0	1	1	1
input	input_consensus	356	91	97	86	82	0.5	gi|55418583|gb|AY729083.1|	356	92	96	85	83	50.8	357	0	0	3	1	0	1	1	0	1	2	0	0	0	0	0	0	0	0	0	0	0	0	0	0	0	0	0	0	0	0	0	0	0	0
input	input_consensus	356	91	97	86	82	0.5	gi|55418979|gb|AY729282.1|	356	96	92	80	88	48.3	357	0	0	14	6	0	6	6	0	6	12	0	0	0	0	0	0	0	0	0	0	1	1	1	0	0	0	0	0	0	0	0	0	0	0
input	input_consensus	356	91	97	86	82	0.5	gi|55419018|gb|AY729302.1|	356	94	97	83	82	50.6	357	0	0	8	4	1	5	1	1	2	7	0	0	0	0	0	0	0	0	0	0	0	0	0	0	0	0	0	0	0	0	1	1	2	0
input	input_consensus	356	91	97	86	82	0.5	gi|55419358|gb|AY729476.1|	356	95	96	82	83	50	357	0	0	10	5	1	6	2	1	3	9	0	0	0	0	0	0	0	0	0	0	0	0	0	0	0	0	0	1	1	1	0	0	0	1
input	input_consensus	356	91	97	86	82	0.5	gi|55418662|gb|AY729123.1|	356	95	95	82	84	49.7	357	0	0	9	5	1	6	2	0	2	8	0	0	0	0	0	0	0	0	0	0	0	0	0	0	0	0	0	0	0	0	0	0	0	1
input	input_consensus	356	91	97	86	82	0.5	gi|55419267|gb|AY729430.1|	355	90	94	86	85	50.7	357	0	0	240	22	18	40	22	32	54	94	18	24	42	12	23	35	14	12	26	24	17	41	144	0	0	0	0	0	0	0	0	5	5	4
input	input_consensus	356	91	97	86	82	0.5	gi|55419094|gb|AY729343.1|	356	92	97	85	82	51.1	357	0	0	2	1	0	1	0	0	0	1	0	0	0	0	0	0	0	0	0	0	0	0	0	0	0	0	0	0	0	0	0	0	0	0
input	input_consensus	356	91	97	86	82	0.5	gi|55418826|gb|AY729205.1|	356	93	94	85	84	50.3	357	0	0	5	1	0	1	2	0	2	3	0	0	0	0	0	0	0	0	0	1	0	1	1	1	0	1	0	0	0	1	0	0	0	0
input	input_consensus	356	91	97	86	82	0.5	gi|55419104|gb|AY729348.1|	356	95	97	83	81	50.6	357	0	0	9	4	0	4	0	1	1	5	1	2	3	0	0	0	0	0	0	0	0	0	3	0	0	0	0	0	0	0	0	1	1	1
input	input_consensus	356	91	97	86	82	0.5	gi|55418692|gb|AY729138.1|	356	92	96	85	82	51	357	0	0	6	1	0	1	1	1	2	3	0	1	1	0	0	0	0	0	0	0	0	0	1	0	0	0	0	0	0	0	0	1	1	0
input	input_consensus	356	91	97	86	82	0.5	gi|55418998|gb|AY729292.1|	356	90	94	89	83	51.4	357	0	0	7	0	3	3	1	0	1	4	0	0	0	0	0	0	0	0	0	2	0	2	2	1	0	1	0	0	0	1	0	0	0	0
input	input_consensus	356	91	97	86	82	0.5	gi|55419002|gb|AY729294.1|	356	91	94	88	83	51.1	357	0	0	8	0	2	2	2	1	3	5	0	0	0	0	0	0	0	0	0	2	0	2	2	1	0	1	0	0	0	1	0	1	1	0
input	input_consensus	356	91	97	86	82	0.5	gi|55419035|gb|AY729312.1|	356	92	96	86	82	51.1	357	0	0	7	2	2	4	1	0	1	5	0	0	0	1	0	1	0	0	0	0	0	0	1	1	0	1	0	0	0	1	0	0	0	0
input	input_consensus	356	91	97	86	82	0.5	gi|55419070|gb|AY729331.1|	356	91	94	88	83	51.1	357	0	0	6	0	2	2	1	0	1	3	0	0	0	0	0	0	0	0	0	2	0	2	2	1	0	1	0	0	0	1	0	0	0	0
input	input_consensus	356	91	97	86	82	0.5	gi|55419072|gb|AY729332.1|	356	94	95	83	84	50	357	0	0	6	3	0	3	2	0	2	5	0	0	0	0	0	0	0	0	0	0	0	0	0	0	0	0	0	0	0	0	0	0	0	1
input	input_consensus	356	91	97	86	82	0.5	gi|55419289|gb|AY729441.1|	356	92	97	84	83	50.8	357	0	0	4	1	0	1	1	0	1	2	1	0	1	0	0	0	0	0	0	0	0	0	1	0	0	0	0	0	0	0	0	0	0	0
input	input_consensus	356	91	97	86	82	0.5	gi|55418660|gb|AY729122.1|	356	94	95	83	84	50	357	0	0	6	3	0	3	2	0	2	5	0	0	0	0	0	0	0	0	0	0	0	0	0	0	0	0	0	0	0	0	0	0	0	1
input	input_consensus	356	91	97	86	82	0.5	gi|55418742|gb|AY729163.1|	356	91	97	85	82	51.3	357	0	0	2	0	0	0	0	0	0	0	0	0	0	0	0	0	0	0	0	0	0	0	0	0	0	0	0	0	0	0	0	0	0	0
input	input_consensus	356	91	97	86	82	0.5	gi|55419165|gb|AY729379.1|	356	93	95	85	83	50.6	357	0	0	5	1	0	1	2	0	2	3	0	0	0	1	0	1	0	0	0	0	0	0	1	0	0	0	0	0	0	0	0	0	0	1
input	input_consensus	356	91	97	86	82	0.5	gi|55418666|gb|AY729125.1|	356	91	96	86	83	51.1	357	0	0	4	0	0	0	2	1	3	3	0	0	0	0	0	0	0	0	0	0	0	0	0	0	0	0	0	0	0	0	0	1	1	0
input	input_consensus	356	91	97	86	82	0.5	gi|55419060|gb|AY729326.1|	356	94	95	83	84	50	357	0	0	6	3	0	3	2	0	2	5	0	0	0	0	0	0	0	0	0	0	0	0	0	0	0	0	0	0	0	0	0	0	0	0
input	input_consensus	356	91	97	86	82	0.5	gi|55419159|gb|AY729376.1|	336	87	93	77	79	50.6	357	0	0	27	4	0	4	0	1	1	5	0	1	1	0	0	0	0	0	0	0	0	0	1	0	0	0	0	0	0	0	0	1	1	1
input	input_consensus	356	91	97	86	82	0.5	gi|55418686|gb|AY729135.1|	356	93	92	85	86	49.7	357	0	0	7	1	0	1	4	0	4	5	0	0	0	0	0	0	0	0	0	1	0	1	1	0	0	0	0	0	0	0	0	0	0	0
input	input_consensus	356	91	97	86	82	0.5	gi|55419118|gb|AY729355.1|	356	91	96	86	83	51.1	357	0	0	4	0	0	0	2	1	3	3	0	0	0	0	0	0	0	0	0	0	0	0	0	0	0	0	0	0	0	0	0	1	1	0
input	input_consensus	356	91	97	86	82	0.5	gi|55419350|gb|AY729472.1|	356	93	94	85	84	50.3	357	0	0	5	1	0	1	2	0	2	3	0	0	0	0	0	0	0	0	0	1	0	1	1	1	0	1	0	0	0	1	0	0	0	0
input	input_consensus	356	91	97	86	82	0.5	gi|55419163|gb|AY729378.1|	356	94	97	83	82	50.6	357	0	0	4	3	0	3	0	0	0	3	0	0	0	0	0	0	0	0	0	0	0	0	0	0	0	0	0	0	0	0	0	0	0	0
input	input_consensus	356	91	97	86	82	0.5	gi|55419124|gb|AY729358.1|	356	93	98	84	81	51.1	357	0	0	7	2	0	2	1	1	2	4	0	0	0	1	0	1	0	0	0	0	1	1	2	0	0	0	0	0	0	0	0	0	0	0
input	input_consensus	356	91	97	86	82	0.5	gi|55419301|gb|AY729447.1|	356	93	96	84	83	50.6	357	0	0	4	2	0	2	1	0	1	3	0	0	0	0	0	0	0	0	0	0	0	0	0	0	0	0	0	0	0	0	0	0	0	0
input	input_consensus	356	91	97	86	82	0.5	gi|55418595|gb|AY729089.1|	356	94	95	83	84	50	357	0	0	6	3	0	3	2	0	2	5	0	0	0	0	0	0	0	0	0	0	0	0	0	0	0	0	0	0	0	0	0	0	0	1
input	input_consensus	356	91	97	86	82	0.5	gi|55418989|gb|AY729287.1|	337	84	88	80	85	49.9	357	0	0	26	1	0	1	5	0	5	6	0	0	0	0	0	0	0	0	0	0	0	0	0	0	0	0	0	0	0	0	0	0	0	0
input	input_consensus	356	91	97	86	82	0.5	gi|55418856|gb|AY729220.1|	356	93	94	85	84	50.3	357	0	0	5	1	0	1	2	0	2	3	0	0	0	0	0	0	0	0	0	1	0	1	1	1	0	1	0	0	0	1	0	0	0	0
input	input_consensus	356	91	97	86	82	0.5	gi|55419157|gb|AY729375.1|	355	92	96	84	83	50.7	357	0	0	11	4	2	6	2	1	3	9	0	0	0	0	0	0	0	0	0	0	0	0	0	0	0	0	0	0	0	0	0	1	1	1
input	input_consensus	356	91	97	86	82	0.5	gi|55419173|gb|AY729383.1|	356	91	96	86	83	51.1	357	0	0	2	0	0	0	1	0	1	1	0	0	0	0	0	0	0	0	0	0	0	0	0	0	0	0	0	0	0	0	0	0	0	0
input	input_consensus	356	91	97	86	82	0.5	gi|55419167|gb|AY729380.1|	356	92	96	86	82	51.1	357	0	0	4	1	0	1	1	0	1	2	0	0	0	0	0	0	0	1	1	0	0	0	1	0	0	0	0	0	0	0	0	0	0	0
input	input_consensus	356	91	97	86	82	0.5	gi|55418635|gb|AY729109.1|	355	90	94	86	85	50.7	357	0	0	240	22	18	40	22	32	54	94	18	24	42	12	23	35	14	12	26	24	17	41	144	0	0	0	0	0	0	0	0	5	5	4
input	input_consensus	356	91	97	86	82	0.5	gi|55419092|gb|AY729342.1|	355	91	96	85	83	51	357	0	0	4	1	0	1	1	0	1	2	0	0	0	0	0	0	0	0	0	0	0	0	0	0	0	0	0	0	0	0	0	0	0	0
input	input_consensus	356	91	97	86	82	0.5	gi|55419364|gb|AY729479.1|	356	96	96	81	83	49.7	357	0	0	9	5	0	5	2	1	3	8	0	0	0	0	0	0	0	0	0	0	0	0	0	0	0	0	0	0	0	0	0	0	0	1
input	input_consensus	356	91	97	86	82	0.5	gi|55419281|gb|AY729437.1|	356	94	96	83	83	50.3	357	0	0	5	3	0	3	1	0	1	4	0	0	0	0	0	0	0	0	0	0	0	0	0	0	0	0	0	0	0	0	0	0	0	1
input	input_consensus	356	91	97	86	82	0.5	gi|55419374|gb|AY729484.1|	356	93	94	85	84	50.3	357	0	0	5	1	0	1	2	0	2	3	0	0	0	0	0	0	0	0	0	1	0	1	1	1	0	1	0	0	0	1	0	0	0	0
input	input_consensus	356	91	97	86	82	0.5	gi|55418720|gb|AY729152.1|	356	94	95	83	84	50	357	0	0	6	3	0	3	2	0	2	5	0	0	0	0	0	0	0	0	0	0	0	0	0	0	0	0	0	0	0	0	0	0	0	0
input	input_consensus	356	91	97	86	82	0.5	gi|55418860|gb|AY729222.1|	356	93	93	85	84	50.1	357	0	0	6	1	0	1	2	0	2	3	0	0	0	0	0	0	0	0	0	1	0	1	1	1	0	1	0	0	0	1	0	0	0	0
input	input_consensus	356	91	97	86	82	0.5	gi|55419026|gb|AY729307.1|	356	92	96	85	83	50.8	357	0	0	3	1	0	1	1	0	1	2	0	0	0	0	0	0	0	0	0	0	0	0	0	0	0	0	0	0	0	0	0	0	0	0
input	input_consensus	356	91	97	86	82	0.5	gi|55418922|gb|AY729253.1|	337	85	92	79	81	50.7	357	0	0	23	2	0	2	1	0	1	3	0	0	0	0	0	0	0	0	0	0	0	0	0	0	0	0	0	0	0	0	0	0	0	0
input	input_consensus	356	91	97	86	82	0.5	gi|55419058|gb|AY729325.1|	356	91	97	86	82	51.4	357	0	0	3	0	0	0	1	1	2	2	0	0	0	0	0	0	0	0	0	0	0	0	0	1	0	1	0	0	0	1	0	0	0	0
input	input_consensus	356	91	97	86	82	0.5	gi|55418658|gb|AY729121.1|	356	93	93	85	85	50	357	0	0	6	1	0	1	3	0	3	4	0	0	0	0	0	0	0	0	0	1	0	1	1	0	0	0	0	0	0	0	0	0	0	0
input	input_consensus	356	91	97	86	82	0.5	gi|55419147|gb|AY729370.1|	356	95	97	83	81	50.6	357	0	0	7	4	0	4	0	1	1	5	0	1	1	0	0	0	0	0	0	0	0	0	1	0	0	0	0	0	0	0	0	1	1	1
input	input_consensus	356	91	97	86	82	0.5	gi|55419116|gb|AY729354.1|	356	95	97	83	81	50.6	357	0	0	7	4	0	4	0	1	1	5	0	1	1	0	0	0	0	0	0	0	0	0	1	0	0	0	0	0	0	0	0	1	1	1
input	input_consensus	356	91	97	86	82	0.5	gi|55419313|gb|AY729453.1|	356	95	96	82	83	50	357	0	0	8	4	0	4	2	1	3	7	0	0	0	0	0	0	0	0	0	0	0	0	0	0	0	0	0	0	0	0	0	1	1	0
input	input_consensus	356	91	97	86	82	0.5	gi|55418641|gb|AY729112.1|	356	91	96	86	83	51.1	357	0	0	4	1	1	2	1	0	1	3	0	0	0	0	0	0	0	0	0	0	0	0	0	0	0	0	0	0	0	0	0	0	0	1
input	input_consensus	356	91	97	86	82	0.5	gi|55419128|gb|AY729360.1|	356	96	95	81	84	49.4	357	0	0	10	6	1	7	2	0	2	9	0	0	0	0	0	0	0	0	0	0	0	0	0	0	0	0	0	0	0	0	0	0	0	1
input	input_consensus	356	91	97	86	82	0.5	gi|55419133|gb|AY729363.1|	356	95	97	83	81	50.6	357	0	0	7	4	0	4	0	1	1	5	0	1	1	0	0	0	0	0	0	0	0	0	1	0	0	0	0	0	0	0	0	1	1	1
input	input_consensus	356	91	97	86	82	0.5	gi|55418854|gb|AY729219.1|	356	93	94	85	84	50.3	357	0	0	5	1	0	1	2	0	2	3	0	0	0	0	0	0	0	0	0	1	0	1	1	1	0	1	0	0	0	1	0	0	0	0
input	input_consensus	356	91	97	86	82	0.5	gi|55419273|gb|AY729433.1|	356	93	95	85	83	50.6	357	0	0	5	1	0	1	2	0	2	3	0	0	0	1	0	1	0	0	0	0	0	0	1	0	0	0	0	0	0	0	0	0	0	1
input	input_consensus	356	91	97	86	82	0.5	gi|55418575|gb|AY729079.1|	356	92	96	85	83	50.8	357	0	0	4	1	0	1	1	0	1	2	0	0	0	0	0	0	0	0	0	1	1	2	2	1	0	1	0	0	0	1	0	0	0	0
input	input_consensus	356	91	97	86	82	0.5	gi|55419149|gb|AY729371.1|	356	95	97	83	81	50.6	357	0	0	7	4	0	4	0	1	1	5	0	1	1	0	0	0	0	0	0	0	0	0	1	0	0	0	0	0	0	0	0	1	1	1
input	input_consensus	356	91	97	86	82	0.5	gi|55419297|gb|AY729445.1|	356	93	94	85	84	50.3	357	0	0	5	1	0	1	2	0	2	3	0	0	0	0	0	0	0	0	0	1	0	1	1	1	0	1	0	0	0	1	0	0	0	0
input	input_consensus	356	91	97	86	82	0.5	gi|55419135|gb|AY729364.1|	356	95	97	83	81	50.6	357	0	0	7	4	0	4	0	1	1	5	0	1	1	0	0	0	0	0	0	0	0	0	1	0	0	0	0	0	0	0	0	1	1	1
input	input_consensus	356	91	97	86	82	0.5	gi|55418796|gb|AY729190.1|	356	91	96	85	82	51.1	357	0	0	8	2	1	3	1	0	1	4	0	0	0	1	0	1	0	0	0	0	0	0	1	0	0	0	0	0	0	0	0	0	0	0
input	input_consensus	356	91	97	86	82	0.5	gi|55418816|gb|AY729200.1|	356	95	95	83	83	50	357	0	0	8	4	0	4	2	0	2	6	0	0	0	0	0	0	0	1	1	0	0	0	1	0	0	0	0	0	0	0	0	0	0	1
input	input_consensus	356	91	97	86	82	0.5	gi|55418876|gb|AY729230.1|	356	92	94	85	85	50.3	357	0	0	5	1	0	1	3	0	3	4	0	0	0	0	0	0	0	0	0	0	0	0	0	0	0	0	0	0	0	0	0	0	0	0
input	input_consensus	356	91	97	86	82	0.5	gi|55419322|gb|AY729458.1|	356	93	92	87	84	50.3	357	0	0	9	2	1	3	2	0	2	5	0	2	2	0	0	0	0	0	0	1	0	1	3	0	0	0	0	0	0	0	0	0	0	0
input	input_consensus	356	91	97	86	82	0.5	gi|55419106|gb|AY729349.1|	356	94	95	83	84	50	357	0	0	6	3	0	3	2	0	2	5	0	0	0	0	0	0	0	0	0	0	0	0	0	0	0	0	0	0	0	0	0	0	0	1
input	input_consensus	356	91	97	86	82	0.5	gi|55418670|gb|AY729127.1|	356	95	96	82	83	50	357	0	0	6	4	0	4	1	0	1	5	0	0	0	0	0	0	0	0	0	0	0	0	0	0	0	0	1	0	1	1	0	0	0	0
input	input_consensus	356	91	97	86	82	0.5	gi|55418836|gb|AY729210.1|	356	94	97	83	82	50.6	357	0	0	4	3	0	3	0	0	0	3	0	0	0	0	0	0	0	0	0	0	0	0	0	0	0	0	0	0	0	0	0	0	0	0
input	input_consensus	356	91	97	86	82	0.5	gi|55419336|gb|AY729465.1|	356	93	94	85	84	50.3	357	0	0	5	1	0	1	2	0	2	3	0	0	0	0	0	0	0	0	0	1	0	1	1	1	0	1	0	0	0	1	0	0	0	0
input	input_consensus	356	91	97	86	82	0.5	gi|55418936|gb|AY729260.1|	356	96	92	80	88	48.3	357	0	0	14	6	0	6	6	0	6	12	0	0	0	0	0	0	0	0	0	0	1	1	1	0	0	0	0	0	0	0	0	0	0	0
input	input_consensus	356	91	97	86	82	0.5	gi|55419096|gb|AY729344.1|	356	93	95	85	83	50.6	357	0	0	5	1	0	1	2	0	2	3	0	0	0	1	0	1	0	0	0	0	0	0	1	0	0	0	0	0	0	0	0	0	0	1
input	input_consensus	356	91	97	86	82	0.5	gi|55419102|gb|AY729347.1|	355	94	97	83	81	50.7	357	0	0	8	4	0	4	0	1	1	5	0	1	1	0	0	0	0	0	0	0	0	0	1	0	0	0	0	0	0	0	0	1	1	1
input	input_consensus	356	91	97	86	82	0.5	gi|55418780|gb|AY729182.1|	356	93	96	84	83	50.6	357	0	0	4	2	0	2	1	0	1	3	0	0	0	0	0	0	0	0	0	0	0	0	0	0	0	0	0	0	0	0	0	0	0	0
input	input_consensus	356	91	97	86	82	0.5	gi|55418900|gb|AY729242.1|	356	92	96	85	83	50.8	357	0	0	3	1	0	1	1	0	1	2	0	0	0	0	0	0	0	0	0	0	0	0	0	0	0	0	0	0	0	0	0	0	0	0
input	input_consensus	356	91	97	86	82	0.5	gi|55418607|gb|AY729095.1|	355	90	94	86	85	50.7	357	0	0	240	22	18	40	22	32	54	94	18	24	42	12	23	35	14	12	26	24	17	41	144	0	0	0	0	0	0	0	0	5	5	4
input	input_consensus	356	91	97	86	82	0.5	gi|55418768|gb|AY729176.1|	356	94	99	83	80	51.1	357	0	0	9	3	0	3	1	2	3	6	0	0	0	1	0	1	0	0	0	0	1	1	2	0	0	0	0	0	0	0	0	1	1	1
input	input_consensus	356	91	97	86	82	0.5	gi|55418961|gb|AY729273.1|	356	92	92	85	87	49.7	357	0	0	7	1	0	1	5	0	5	6	0	0	0	0	0	0	0	0	0	0	0	0	0	0	0	0	0	0	0	0	0	0	0	0
input	input_consensus	356	91	97	86	82	0.5	gi|55419074|gb|AY729333.1|	356	93	94	85	84	50.3	357	0	0	7	1	0	1	3	1	4	5	0	0	0	0	0	0	0	0	0	1	0	1	1	1	0	1	0	0	0	1	0	1	1	0
[truncated: 17 more columns]
