# Supplementary material for: RIPCAL: a tool for alignment-based analysis of repeat-induced point mutations in fungal genomic sequences
Source: BMC Bioinformatics. 2008 Nov 12;9:478. doi: 10.1186/1471-2105-9-478 (PMC2621366; doi:10.1186/1471-2105-9-478)
Supplement: Additional file 2 — Supplementary Data Tables. Excel (.xls) file with tabular data relating to RIPCAL analyses of Stagonospora nodorum repeats. [file 1471-2105-9-478-S2.xls]

## Sheet: Dinucleotide-Indices
		Percent Dinucleotide Content-----------------------------------------------------------------------------------------------------------------------------------------------------------------------------------------------------|
Repeat Family	100bp Chunks	AA	AC	AG	AT	CA	CC	CG	CT	GA	GC	GG	GT	TA	TC	TG	TT
R38	96	12.1091	3.76547	10.3122	10.417	0.711355	1.31401	0.741469	9.99408	4.42695	3.79199	0.86	3.71676	19.2935	3.9105	0.817847	13.8178
R22	135	14.1436	4.75747	9.61177	13.9777	1.29159	0.781332	0.434671	9.47809	4.55786	3.3638	1.04073	2.83556	22.6502	3.0577	0.676207	7.34168
R37	1065	12.1552	3.71522	11.2143	12.4416	1.07433	0.604581	1.15278	8.82287	4.62802	4.51805	0.691573	4.12952	21.7282	2.7907	0.92547	9.4076
R51	278	10.427	4.42792	8.7657	11.9408	0.959667	0.840394	0.86254	11.009	2.90599	4.08425	0.429089	3.5895	21.3386	4.20538	1.01366	13.2005
R39	368	14.2226	3.83716	10.5678	11.5006	1.10298	0.78278	1.19572	9.01922	4.82531	4.35094	0.873678	3.54169	19.9484	3.13394	0.945654	10.1516
X15	846	12.5514	3.97114	11.5543	11.4675	1.38383	0.963956	0.831107	9.69277	5.48418	4.11576	0.927504	3.57134	20.1164	3.81584	0.785968	8.76706
X12	263	13.8352	3.82173	12.2669	10.8522	1.47137	0.669584	0.755675	9.06771	5.09564	4.62168	0.882626	4.20278	20.6274	2.8385	0.863461	8.12755
R25	458	11.5814	3.62529	11.2511	11.2152	1.19035	0.790467	1.09148	9.18558	4.30679	4.59958	0.862866	4.56803	20.4995	3.22162	1.133	10.8778
X36	59	7.67163	2.7384	10.1507	11.326	0.770416	1.55196	0.946756	10.9348	3.14415	5.32614	1.66752	3.53193	20.1233	4.98117	1.68892	13.4463
R31	371	9.65714	3.28045	9.38881	14.3926	1.41254	0.617345	0.883374	8.84732	3.35766	3.95919	0.71381	4.2651	22.2804	3.874	1.32416	11.7461
PIXIE	405	12.1249	4.03284	10.5621	12.3259	1.51692	0.784823	1.78052	8.6958	4.30492	5.11303	0.712712	4.16615	21.1474	2.86256	1.28977	8.57963
X11	1184	9.2895	2.81675	12.2629	10.7214	1.33772	0.798708	0.997623	9.36861	4.00641	5.246	1.25058	5.4323	20.438	3.66201	1.40165	10.9699
X96	45	4.8743	5.29517	5.85859	12.697	0.987654	1.52637	1.18743	14.147	1.79574	5.03367	0	2.66891	21.5387	5.67901	2.26712	14.4433
ELSA	349	14.2863	4.58472	10.403	12.4479	1.8436	0.929738	0.820807	9.05299	5.65133	4.16488	0.969923	2.64978	19.9447	2.98823	1.2362	8.02578
MOLLY	519	12.1788	3.88578	10.8595	11.0274	1.70918	1.07769	1.60086	9.33503	4.35725	5.26068	1.39568	4.16414	19.5789	3.4557	1.35332	8.76003
X28	328	8.85382	4.96946	8.47962	9.85988	1.15843	1.3839	1.09585	13.5585	2.98595	5.14676	0.678351	3.35305	19.1945	5.661	1.88682	11.7341
X23	126	13.9034	2.9174	13.925	11.8427	2.55485	0.754327	0.957973	5.50471	6.34691	4.65024	1.88559	4.81935	19.9512	1.48272	0.879555	7.6241
X0	1487	8.77896	3.3682	9.04361	11.0096	1.462	1.20721	1.11888	10.4517	3.67002	4.10431	1.17132	4.55355	18.3538	5.52155	2.12723	14.058
R9	1630	12.6468	4.12437	11.1261	9.95122	2.17802	1.06424	1.41058	8.9399	4.96119	5.08285	1.19136	3.94039	18.1334	3.29434	1.45353	10.5016
X26	788	10.4385	3.64873	9.92574	12.3051	1.87927	0.531554	1.48338	8.75627	3.95671	4.68977	1.0564	5.0208	20.0304	3.75085	2.25024	10.2762
R10	469	9.72143	4.33239	8.35753	12.2505	1.8815	1.40521	1.46292	9.69364	3.26267	4.97478	1.01842	4.07485	20.0522	3.72504	2.47628	11.3106
X35	151	10.43	4.23133	11.1507	12.03	2.40687	0.558946	1.47215	8.48469	4.70383	5.72618	0.987212	4.3832	20.2126	2.46909	2.11184	8.64135
X3	4721	6.9212	4.1629	9.19537	8.62337	3.04745	2.10795	2.7141	10.1151	3.80159	6.25986	1.92378	5.7492	15.1533	5.45497	3.906	10.8638
R8	2778	7.07516	4.2705	8.34971	10.0107	3.02057	1.69151	2.82988	9.62498	3.76549	5.51358	1.75647	6.18822	15.861	5.67829	4.28353	10.0804
X48	65	10.075	4.44584	7.34968	9.22217	4.23916	4.14187	1.43482	10.7932	4.31024	6.16492	1.84746	2.77221	12.0247	5.82533	4.35671	10.9967
Y1 (rDNA)
Tandem	3021	10.1936	6.56748	7.11854	6.68288	3.39894	3.61147	2.81386	11.1752	3.60607	5.72696	2.26616	3.88326	13.3909	5.09595	3.26484	11.2039
Non-tandem	770	8.98695	7.00569	5.97714	5.58282	5.57428	6.52468	4.3165	9.08972	4.31575	6.09345	3.77229	4.13283	8.68132	5.85401	4.26169	9.83087
Short	341	12.5026	5.48512	14.5353	6.9724	1.60498	1.21927	1.35902	9.7525	6.79287	5.26062	2.11039	5.14918	18.1976	1.78451	1.33117	5.94236
Non-repetitive	25018	6.87638	5.44143	7.09946	6.95333	6.08468	4.87118	5.40893	7.16946	6.34561	6.86838	4.85654	5.4703	7.06931	6.35336	6.17796	6.95368

## Sheet: Index_vs_Dominance
Repeat Family	TA/AT	delta	(CA+TG)/(AC+GT)	delta	(CA+TG)/TA	delta	(CC+GG)/(TC+GA)	delta	CG/(TG+CA)	delta	(CT+AG)/(TT+AA)	delta	CA<-->TA Dominance	CC<-->TC Dominance	CG<-->TG Dominance	CT<-->TT Dominance
ELSA	1.665	0.036	0.464	0.046	0.19	0.035	0.281	0.053	0.318	0.052	0.916	0.029	0.86	0.15	0.06	0.55
MOLLY	1.896	0.064	0.403	0.037	0.326	0.102	0.368	0.055	0.677	0.068	1.023	0.027	1.21	0.13	0.05	0.41
PIXIE	1.835	0.071	0.359	0.034	0.194	0.054	0.241	0.029	0.732	0.072	0.994	0.034	0.77	0.09	0.1	0.63
R10	1.764	0.062	0.564	0.046	0.387	0.085	0.39	0.044	0.386	0.048	0.951	0.039	1.91	0.18	0.1	0.11
R22	1.727	0.077	0.272	0.041	0.098	0.016	0.245	0.04	0.194	0.062	0.977	0.115	1.2	0.27	0.06	0.23
R25	2.156	0.146	0.314	0.026	0.125	0.013	0.305	0.053	0.504	0.06	0.974	0.035	0.25	0.02	0.02	3.25
R31	1.652	0.043	0.436	0.045	0.129	0.009	0.218	0.025	0.38	0.058	0.892	0.029	0.99	0.15	0.09	0.41
R37	1.849	0.031	0.279	0.016	0.098	0.006	0.206	0.015	0.607	0.046	0.988	0.021	0.49	0.05	0.04	1.4
R38	2.097	0.177	0.244	0.05	0.088	0.017	0.322	0.079	0.585	0.161	0.839	0.057	0.2	0.09	0.06	2.21
R39	1.924	0.08	0.299	0.034	0.123	0.018	0.236	0.038	0.59	0.088	0.862	0.034	0.59	0.13	0.04	0.9
R51	1.932	0.065	0.273	0.033	0.1	0.011	0.196	0.031	0.473	0.08	0.904	0.044	0.47	0.06	0.06	1.34
R8	1.703	0.029	0.735	0.015	0.731	0.049	0.375	0.012	0.44	0.014	1.185	0.024	2.96	0.12	0.14	0.02
R9	1.991	0.034	0.481	0.02	0.276	0.02	0.281	0.013	0.461	0.035	0.924	0.017	1.88	0.17	0.08	0.14
X0	1.745	0.024	0.493	0.025	0.276	0.022	0.266	0.013	0.336	0.024	0.916	0.017	2.13	0.17	0.05	0.15
X11	2.044	0.033	0.382	0.023	0.139	0.005	0.318	0.017	0.482	0.038	1.142	0.023	0.83	0.13	0.07	0.58
X12	2.059	0.07	0.327	0.042	0.134	0.033	0.234	0.031	0.405	0.107	1.042	0.049	0.67	0.07	0.04	0.98
X15	1.871	0.036	0.325	0.021	0.118	0.008	0.23	0.016	0.435	0.047	1.105	0.039	0.61	0.13	0.05	0.85
X23	1.851	0.094	0.314	0.026	0.186	0.025	0.412	0.065	0.392	0.123	0.997	0.088	0.45	0.15	0.03	1.16
X26	1.698	0.026	0.517	0.024	0.222	0.01	0.223	0.016	0.456	0.04	0.947	0.02	1.16	0.11	0.13	0.34
X28	2.22	0.132	0.392	0.034	0.173	0.016	0.261	0.02	0.416	0.064	1.151	0.04	0.83	0.16	0.05	0.55
X3	1.909	0.025	0.737	0.013	0.816	0.049	0.443	0.01	0.452	0.012	1.209	0.016	0.63	0.14	0.16	0.55
X35	1.76	0.068	0.577	0.066	0.246	0.03	0.248	0.047	0.423	0.077	1.184	0.101	1.5	0.15	0.06	0.27
X36	1.97	0.184	0.44	0.103	0.143	0.037	0.371	0.108	0.532	0.189	1.208	0.229	0.89	0.24	0.09	0.33
X48	1.351	0.11	1.263	0.126	0.877	0.166	0.642	0.103	0.192	0.044	0.96	0.122	1.82	0.15	0.06	0.2
X96	1.873	0.185	0.559	0.179	0.16	0.032	0.205	0.047	0.383	0.164	1.303	0.244	0.87	0.04	0.07	0.76
rDNA Non-tandem	2.676	0.179	0.692	0.038	0.897	0.093	0.687	0.034	0.483	0.031	0.949	0.037	1.5	0.17	0.17	0.13
rDNA Short	3.548	0.389	0.248	0.032	0.171	0.038	0.425	0.049	0.575	0.149	1.547	0.128	0.26	0.09	0.01	2.29
rDNA Tandem	2.076	0.089	0.943	0.02	2.341	0.087	1.018	0.022	0.495	0.014	0.879	0.013	0.53	0.19	0.09	0.71
Non-Repetitive	0.83	0.005	1.255	0.004	4.846	0.032	0.85	0.004	0.485	0.002	1.261	0.006

## Sheet: RIPCAL_alignment_summary
Repeat Family	Summary Type	Model	Model length	Model A Count	Model C Count	Model G Count	Model T Count	Model GC	Sequence Count	Seq Length	Seq A Count	Seq C Count	Seq G Count	Seq T Count	Seq GC	Alignment Length	Gaps(Model)	Gaps(Seq)	Mismatches	G->A	A->G	G<->A	C->T	T->C	C<->T	Transitions	G->C	C->G	G<->C	T->A	A->T	T<->A	G->T	T->G	G<->T	C->A	A->C	C<->A	Transversions	CA->TA	TA->CA	CA<->TA	TG->TA	TA->TG	TG<->TA	(CA<->TA)+(TG<->TA)	CC->TC	TC->CC	CC<->TC
Elsa	Total	ELSASN_sc1.26_324580_329718_-/1-5139	5139	2106	697	729	1607	0.277486	17	34287	14300	4339	4600	11048	451	89641	229	53305	56303	696	425	1121	766	460	1226	2347	12	15	27	121	139	260	30	36	66	32	0	32	385	340	155	495	191	107	298	793	71	22	93
Elsa	Mean	ELSASN_sc1.26_324580_329718_-/1-5139	5139	2106	697	729	1607	0.277486	17	2016.88	841.176	255.235	270.588	649.882	26.5294	5273	13.4706	3135.59	3311.94	40.9412	25	65.9412	45.0588	27.0588	72.1176	138.059	0.705882	0.882353	1.58824	7.11765	8.17647	15.2941	1.76471	2.11765	3.88235	1.88235	0	1.88235	22.6471	20	9.11765	29.1176	11.2353	6.29412	17.5294	46.6471	4.17647	1.29412	5.47059
Elsa	StDev	ELSASN_sc1.26_324580_329718_-/1-5139	5139	2106	697	729	1607	0.277486	17	1632.64	675.157	217.03	226.087	519.019	5.43286	0	28.6119	1634.63	1556.36	35.2109	26.5377	58.6882	39.2977	30.1796	65.0835	122.838	1.99263	1.99632	3.95378	15.4834	16.7154	32.1418	4.68414	3.65517	7.6639	4.07557	0	4.07557	46.9241	16.5944	13.8107	26.9093	9.29737	7.79234	15.1745	41.6877	3.35848	1.68689	4.50163
Molly	Total	MOLLYSN_sc1.12_767912_769436_+/1-1525	1525	426	386	375	338	0.499016	40	50453	19155	6873	7619	16806	1138.2	77840	9345	19892	48872	4163	1047	5210	4607	937	5544	10754	717	666	1383	1592	1640	3232	1554	453	2007	1565	0	1565	8187	1685	43	1728	1211	31	1242	2970	325	34	359
Molly	Mean	MOLLYSN_sc1.12_767912_769436_+/1-1525	1525	426	386	375	338	0.499016	40	1261.33	478.875	171.825	190.475	420.15	28.455	1946	233.625	497.3	1221.8	104.075	26.175	130.25	115.175	23.425	138.6	268.85	17.925	16.65	34.575	39.8	41	80.8	38.85	11.325	50.175	39.125	0	39.125	204.675	42.125	1.075	43.2	30.275	0.775	31.05	74.25	8.125	0.85	8.975
Molly	StDev	MOLLYSN_sc1.12_767912_769436_+/1-1525	1525	426	386	375	338	0.499016	40	618.661	233.343	95.6076	99.7111	212.115	6.75023	0	149.635	528.178	293.401	58.3154	15.9098	71.7413	63.7853	13.7242	75.5003	146.977	11.4967	10.8002	21.9415	21.4251	23.2125	44.5111	20.1221	6.9074	26.0688	21.95	0	21.95	112.607	24.2859	1.67006	24.3818	18.8162	0.733362	19.0881	42.9745	5.273	0.83359	5.77123
Pixie	Total	PixieSN_sc1.64_3359_5201_+/1-1843	1843	681	275	312	575	0.318502	28	39148	15399	4978	5551	13220	789.4	53704	166	12622	18773	1575	659	2234	1607	665	2272	4506	113	69	182	318	373	691	121	103	224	180	0	180	1277	496	160	656	446	123	569	1225	105	20	125
Pixie	Mean	PixieSN_sc1.64_3359_5201_+/1-1843	1843	681	275	312	575	0.318502	28	1398.14	549.964	177.786	198.25	472.143	28.1929	1918	5.92857	450.786	670.464	56.25	23.5357	79.7857	57.3929	23.75	81.1429	160.929	4.03571	2.46429	6.5	11.3571	13.3214	24.6786	4.32143	3.67857	8	6.42857	0	6.42857	45.6071	17.7143	5.71429	23.4286	15.9286	4.39286	20.3214	43.75	3.75	0.714286	4.46429
Pixie	StDev	PixieSN_sc1.64_3359_5201_+/1-1843	1843	681	275	312	575	0.318502	28	585.677	237.944	69.2972	82.9045	205.903	7.10972	0	4.82991	586.023	540.952	28.7397	15.0148	35.9983	28.4375	15.1257	36.0583	71.4355	3.17959	3.19122	6.05224	9.35796	8.61546	17.7431	4.04652	3.88781	7.48826	5.84002	0	5.84002	34.1135	9.56404	4.43769	10.8404	9.44351	3.71523	10.9208	21.4849	2.56219	0.93718	2.75523
R10	Total	R10_sc1.63_461_1706_+/1-1246	1246	271	293	334	348	0.50321	59	44018	15138	6511	5987	16382	1619.4	80240	650	30146	43486	5298	258	5556	4358	399	4757	10313	144	167	311	475	381	856	436	171	607	460	0	460	2234	1126	62	1188	2580	32	2612	3800	465	14	479
R10	Mean	R10_sc1.63_461_1706_+/1-1246	1246	271	293	334	348	0.50321	59	746.068	256.576	110.356	101.475	277.661	27.4475	1360	11.0169	510.949	737.051	89.7966	4.37288	94.1695	73.8644	6.76271	80.6271	174.797	2.44068	2.83051	5.27119	8.05085	6.45763	14.5085	7.38983	2.89831	10.2881	7.79661	0	7.79661	37.8644	19.0847	1.05085	20.1356	43.7288	0.542373	44.2712	64.4068	7.88136	0.237288	8.11864
R10	StDev	R10_sc1.63_461_1706_+/1-1246	1246	271	293	334	348	0.50321	59	424.501	147.278	72.9418	74.6921	148.633	6.90003	0	11.2855	429.171	385.75	65.1647	4.55578	63.4533	38.3794	4.31652	38.4886	100.612	2.94941	3.88255	6.49358	10.2779	7.27613	17.213	8.84545	3.47253	11.9684	9.85372	0	9.85372	44.2296	12.6468	1.67562	12.986	35.0791	0.596601	35.1734	47.9375	6.31933	0.467531	6.30294
R22	Total	R22_sc1.41_1406_2083_+/1-678	678	283	88	87	220	0.258112	23	12565	5367	1529	1523	4146	565.2	16330	38	3067	3799	176	46	222	206	104	310	532	5	9	14	28	37	65	7	38	45	21	0	21	145	88	36	124	70	13	83	207	37	15	52
R22	Mean	R22_sc1.41_1406_2083_+/1-678	678	283	88	87	220	0.258112	23	546.304	233.348	66.4783	66.2174	180.261	24.5739	710	1.65217	133.348	165.174	7.65217	2	9.65217	8.95652	4.52174	13.4783	23.1304	0.217391	0.391304	0.608696	1.21739	1.6087	2.82609	0.304348	1.65217	1.95652	0.913043	0	0.913043	6.30435	3.82609	1.56522	5.3913	3.04348	0.565217	3.6087	9	1.6087	0.652174	2.26087
R22	StDev	R22_sc1.41_1406_2083_+/1-678	678	283	88	87	220	0.258112	23	176.698	76.7106	20.9238	19.8241	60.1349	1.5789	0	2.46076	177.107	168.014	4.55879	2.15322	5.27954	5.22649	1.99703	6.75459	11.7408	0.671262	0.940944	1.55911	3.52854	2.16877	5.54856	0.87567	1.33514	2.03332	1.99802	0	1.99802	10.7553	2.10308	1.23679	2.79186	1.8703	0.843482	2.03914	4.48229	1.15755	0.486985	1.38883
R25	Total	R25_sc1.15_994618_997945_+/1-3293	3293	1193	447	521	1132	0.293957	23	44825	16896	5457	6299	16173	582.5	77510	901	32185	61708	2442	1831	4273	2303	1673	3976	8249	807	705	1512	5449	5436	10885	2217	2139	4356	1866	0	1866	18619	198	46	244	133	55	188	432	15	2	17
R25	Mean	R25_sc1.15_994618_997945_+/1-3293	3293	1193	447	521	1132	0.293957	23	1948.91	734.609	237.261	273.87	703.174	25.3261	3370	39.1739	1399.35	2682.96	106.174	79.6087	185.783	100.13	72.7391	172.87	358.652	35.087	30.6522	65.7391	236.913	236.348	473.261	96.3913	93	189.391	81.1304	0	81.1304	809.522	8.6087	2	10.6087	5.78261	2.3913	8.17391	18.7826	0.652174	0.0869565	0.73913
R25	StDev	R25_sc1.15_994618_997945_+/1-3293	3293	1193	447	521	1132	0.293957	23	1230.93	470.004	155.118	174.317	436.603	2.85772	0	26.3571	1200.11	660.815	72.634	55.2439	127.596	68.4393	50.8574	118.828	245.54	25.2117	21.802	46.9402	167.381	165.259	332.519	68.8118	63.887	131.696	60.7276	0	60.7276	570.526	6.44374	2.0226	7.78541	4.62165	1.97114	5.83603	13.4569	0.572768	0.288104	0.6887
R31	Total	R31_sc1.53_7473_10450_-/1-2978	2978	1051	406	414	1107	0.275353	23	40267	14634	4843	5012	15578	547.2	71737	740	28967	32800	955	465	1420	985	396	1381	2801	2	21	23	35	37	72	16	8	24	40	0	40	159	395	111	506	380	173	553	1059	132	36	168
R31	Mean	R31_sc1.53_7473_10450_-/1-2978	2978	1051	406	414	1107	0.275353	23	1750.74	636.261	210.565	217.913	677.304	23.7913	3119	32.1739	1259.43	1426.09	41.5217	20.2174	61.7391	42.8261	17.2174	60.0435	121.783	0.0869565	0.913043	1	1.52174	1.6087	3.13043	0.695652	0.347826	1.04348	1.73913	0	1.73913	6.91304	17.1739	4.82609	22	16.5217	7.52174	24.0435	46.0435	5.73913	1.56522	7.30435
R31	StDev	R31_sc1.53_7473_10450_-/1-2978	2978	1051	406	414	1107	0.275353	23	927.105	336.482	120.904	130.012	343.048	2.86133	0	31.5546	907.906	842.713	22.6533	15.5737	34.6295	24.1316	13.3687	31.5659	65.4488	0.288104	0.99604	1.16775	2.35236	2.90359	5.15491	2.34394	0.775107	3.02231	1.38883	0	1.38883	9.93576	9.99842	4.99684	12.577	9.84364	6.95354	14.8798	27.0311	3.67074	1.85438	4.20427
R37	Total	R37_sc1.64_3599_5201_+/1-1603	1603	585	231	277	510	0.316906	98	104915	41426	12218	14668	36503	2484	221872	7388	59567	99256	5999	3269	9268	4681	2605	7286	16554	780	854	1634	3806	3686	7492	1645	1468	3113	2079	0	2079	14318	764	277	1041	906	278	1184	2225	87	44	131
R37	Mean	R37_sc1.64_3599_5201_+/1-1603	1603	585	231	277	510	0.316906	98	1070.56	422.714	124.673	149.673	372.48	25.3469	2264	75.3878	607.827	1012.82	61.2143	33.3571	94.5714	47.7653	26.5816	74.3469	168.918	7.95918	8.71429	16.6735	38.8367	37.6122	76.449	16.7857	14.9796	31.7653	21.2143	0	21.2143	146.102	7.79592	2.82653	10.6224	9.2449	2.83673	12.0816	22.7041	0.887755	0.44898	1.33673
R37	StDev	R37_sc1.64_3599_5201_+/1-1603	1603	585	231	277	510	0.316906	98	442.106	174.908	54.0835	66.4097	150.878	2.55759	0	57.8337	431.882	382.248	27.2765	20.0773	45.1937	19.5806	13.8198	30.6813	74.5024	4.93654	5.48475	9.82714	23.7633	22.9138	46.2024	11.7493	9.97934	21.0183	13.0125	0	13.0125	88.6412	6.13921	2.20602	7.4854	5.55583	2.50646	7.03991	14.1051	0.983185	0.675376	1.21794
R38	Total	R38_sc1.49_127668_128025_+/1-358	358	123	56	48	131	0.290503	25	8556	3064	1127	1085	3280	645.6	9775	75	469	2436	276	212	488	306	133	439	927	30	43	73	287	244	531	90	75	165	115	0	115	884	55	13	68	11	11	22	90	36	3	39
R38	Mean	R38_sc1.49_127668_128025_+/1-358	358	123	56	48	131	0.290503	25	342.24	122.56	45.08	43.4	131.2	25.824	391	3	18.76	97.44	11.04	8.48	19.52	12.24	5.32	17.56	37.08	1.2	1.72	2.92	11.48	9.76	21.24	3.6	3	6.6	4.6	0	4.6	35.36	2.2	0.52	2.72	0.44	0.44	0.88	3.6	1.44	0.12	1.56
R38	StDev	R38_sc1.49_127668_128025_+/1-358	358	123	56	48	131	0.290503	25	37.1015	14.2714	6.65783	6.17792	14.6884	2.07229	0	3.7081	36.3608	46.6191	4.72123	4.62889	8.84176	4.6123	2.74955	6.90459	14.2476	1.1547	1.1	1.86905	6.634	6.46323	12.5608	2.29129	1.70783	3.57071	3.40343	0	3.40343	20.1119	1	0.770281	1.30767	0.583095	0.650641	0.881287	1.73205	1.08321	0.331662	1.08321
R39	Total	R39_sc1.1_1279584_1281617_-/1-2034	2034	696	385	407	546	0.389381	29	35758	14379	4347	4847	12185	736.8	60958	354	23582	36387	2685	880	3565	2596	665	3261	6826	385	336	721	1158	1315	2473	760	263	1023	941	0	941	5158	755	28	783	461	33	494	1277	111	28	139
R39	Mean	R39_sc1.1_1279584_1281617_-/1-2034	2034	696	385	407	546	0.389381	29	1233.03	495.828	149.897	167.138	420.172	25.4069	2102	12.2069	813.172	1254.72	92.5862	30.3448	122.931	89.5172	22.931	112.448	235.379	13.2759	11.5862	24.8621	39.931	45.3448	85.2759	26.2069	9.06897	35.2759	32.4483	0	32.4483	177.862	26.0345	0.965517	27	15.8966	1.13793	17.0345	44.0345	3.82759	0.965517	4.7931
R39	StDev	R39_sc1.1_1279584_1281617_-/1-2034	2034	696	385	407	546	0.389381	29	711.523	285.605	95.6416	105.122	242.801	3.74956	0	11.0563	706.669	518.588	59.7558	22.1815	79.359	53.8401	15.9976	66.4909	145.29	9.31165	8.46639	17.6286	27.6405	31.2585	58.2488	17.5771	6.23888	23.2147	25.0636	0	25.0636	121.55	16.7086	1.74198	16.9284	11.2642	1.59741	11.7366	28.2609	3.30658	1.29512	3.83014
R51	Total	R51_sc1.18_889528_890360_+/1-833	833	265	138	120	310	0.309724	39	25538	8855	3559	2810	10314	943.8	33930	73	7022	14035	1286	509	1795	1435	859	2294	4089	101	129	230	767	867	1634	299	161	460	290	0	290	2614	202	86	288	324	76	400	688	66	20	86
R51	Mean	R51_sc1.18_889528_890360_+/1-833	833	265	138	120	310	0.309724	39	654.821	227.051	91.2564	72.0513	264.462	24.2	870	1.87179	180.051	359.872	32.9744	13.0513	46.0256	36.7949	22.0256	58.8205	104.846	2.58974	3.30769	5.89744	19.6667	22.2308	41.8974	7.66667	4.12821	11.7949	7.4359	0	7.4359	67.0256	5.17949	2.20513	7.38462	8.30769	1.94872	10.2564	17.641	1.69231	0.512821	2.20513
R51	StDev	R51_sc1.18_889528_890360_+/1-833	833	265	138	120	310	0.309724	39	227.784	77.4777	37.5771	30.7947	86.9364	3.45756	0	2.33034	227.67	196.164	11.6019	5.76262	16.32	13.2768	10.0223	21.7895	37.1671	1.31225	1.74949	2.52143	8.63083	12.2162	20.1818	4.08033	2.57702	6.22042	3.93897	0	3.93897	31.4371	2.54302	2.06703	3.96442	3.25377	1.93239	4.05046	7.58977	1.25978	0.50637	1.32147
R8	Total	R8_sc1.2_579287_588429_-/1-9143	9143	2006	2230	2288	2619	0.494149	48	275643	81714	47341	47560	99028	1578.6	458304	549	163770	206430	21499	86	21585	19987	84	20071	41656	60	63	123	73	36	109	70	55	125	58	0	58	415	9744	7	9751	11822	8	11830	21581	1610	9	1619
R8	Mean	R8_sc1.2_579287_588429_-/1-9143	9143	2006	2230	2288	2619	0.494149	48	5742.56	1702.38	986.271	990.833	2063.08	32.8875	9548	11.4375	3411.88	4300.62	447.896	1.79167	449.688	416.396	1.75	418.146	867.833	1.25	1.3125	2.5625	1.52083	0.75	2.27083	1.45833	1.14583	2.60417	1.20833	0	1.20833	8.64583	203	0.145833	203.146	246.292	0.166667	246.458	449.604	33.5417	0.1875	33.7292
R8	StDev	R8_sc1.2_579287_588429_-/1-9143	9143	2006	2230	2288	2619	0.494149	48	3575.52	1036.25	674.127	689.745	1260.22	8.36621	0	11.2305	3571.9	3133.46	301.26	1.64974	301.519	283.808	3.4733	283.907	581.467	2.77143	1.32338	3.71258	1.44384	1.08176	2.25728	1.27092	0.98908	1.85357	1.14777	0	1.14777	7.51308	142.867	0.412031	142.811	170.193	0.630209	170.053	310.744	21.7735	0.76231	21.7126
R9	Total	R9_sc1.1_947088_951196_-/1-4109	4109	1215	842	966	1086	0.44001	72	163739	62080	21991	24883	54685	1952.7	322776	838	132947	164973	14226	877	15103	12174	1016	13190	28293	192	172	364	543	550	1093	436	254	690	504	0	504	2651	5518	241	5759	5523	151	5674	11433	786	46	832
R9	Mean	R9_sc1.1_947088_951196_-/1-4109	4109	1215	842	966	1086	0.44001	72	2274.15	862.222	305.431	345.597	759.514	27.1208	4483	11.6389	1846.49	2291.29	197.583	12.1806	209.764	169.083	14.1111	183.194	392.958	2.66667	2.38889	5.05556	7.54167	7.63889	15.1806	6.05556	3.52778	9.58333	7	0	7	36.8194	76.6389	3.34722	79.9861	76.7083	2.09722	78.8056	158.792	10.9167	0.638889	11.5556
R9	StDev	R9_sc1.1_947088_951196_-/1-4109	4109	1215	842	966	1086	0.44001	72	1442.76	528.638	232.642	252.854	470.913	5.08671	0	14.3648	1437.47	1203.91	134.292	11.141	139.925	119.398	18.6793	123.498	262.935	3.12194	2.36498	5.08488	8.2853	7.18038	14.9377	5.79677	3.47211	8.97689	6.63325	0	6.63325	34.3209	51.9193	10.7797	51.5622	49.649	4.77423	50.2559	101.24	8.35439	1.09165	8.31237
rDNA_tandem	Total	Y1_sc1.5_1543229_1552599_-/1-9371	9371	2584	2385	1727	2675	0.438801	45	312204	86498	78796	56553	90257	1910	447210	3586	113077	137038	1903	1374	3277	3367	2308	5675	8952	1263	823	2086	1908	1893	3801	1389	868	2257	1506	0	1506	9650	590	55	645	460	299	759	1404	271	153	424
rDNA_tandem	Mean	Y1_sc1.5_1543229_1552599_-/1-9371	9371	2584	2385	1727	2675	0.438801	45	6937.87	1922.18	1751.02	1256.73	2005.71	42.4444	9938	79.6889	2512.82	3045.29	42.2889	30.5333	72.8222	74.8222	51.2889	126.111	198.933	28.0667	18.2889	46.3556	42.4	42.0667	84.4667	30.8667	19.2889	50.1556	33.4667	0	33.4667	214.444	13.1111	1.22222	14.3333	10.2222	6.64444	16.8667	31.2	6.02222	3.4	9.42222
rDNA_tandem	StDev	Y1_sc1.5_1543229_1552599_-/1-9371	9371	2584	2385	1727	2675	0.438801	45	2833.78	798.554	725.649	544.082	798.143	4.37662	0	33.9771	2822.54	2684.74	73.7787	20.3331	80.6818	104.019	38.155	120.001	199.535	20.022	18.1554	36.7987	41.2952	41.2836	82.2821	22.7492	18.1567	40.1672	27.3243	0	27.3243	177.544	51.6629	1.83264	51.5289	32.3959	3.6937	33.0506	84.3722	13.5	2.61464	13.8769
rDNA_non-tandem	Total	Y1_sc1.5_1543229_1552599_-/1-9371	9371	2584	2385	1727	2675	0.438801	17	76467	23374	16032	11845	25216	638.1	168946	1069	83909	95615	2493	450	2943	3914	610	4524	7467	361	237	598	503	577	1080	435	206	641	465	0	465	2784	1852	25	1877	1055	93	1148	3025	455	49	504
rDNA_non-tandem	Mean	Y1_sc1.5_1543229_1552599_-/1-9371	9371	2584	2385	1727	2675	0.438801	17	4498.06	1374.94	943.059	696.765	1483.29	37.5353	9938	62.8824	4935.82	5624.41	146.647	26.4706	173.118	230.235	35.8824	266.118	439.235	21.2353	13.9412	35.1765	29.5882	33.9412	63.5294	25.5882	12.1176	37.7059	27.3529	0	27.3529	163.765	108.941	1.47059	110.412	62.0588	5.47059	67.5294	177.941	26.7647	2.88235	29.6471
rDNA_non-tandem	StDev	Y1_sc1.5_1543229_1552599_-/1-9371	9371	2584	2385	1727	2675	0.438801	17	2978.07	949.762	550.677	437.644	1073.25	6.47726	0	33.974	2959.69	2503.18	144.805	16.4967	147.389	257.164	18.4556	265.61	409.283	12.377	8.39993	18.7191	15.0211	18.9653	33.8214	14.3964	5.26643	18.3568	14.9539	0	14.9539	78.8365	142.742	2.42687	142.508	76.9574	3.67624	78.5295	220.705	29.5752	2.34207	29.5697
rDNA_short	Total	Y1_sc1.5_1543229_1552599_-/1-9371	9371	2584	2385	1727	2675	0.438801	51	13219	5218	1786	2626	3589	1728.3	506838	197	464899	469018	193	1179	1372	166	592	758	2130	62	101	163	453	555	1008	186	92	278	143	0	143	1592	4	131	135	7	89	96	231	5	12	17
rDNA_short	Mean	Y1_sc1.5_1543229_1552599_-/1-9371	9371	2584	2385	1727	2675	0.438801	51	259.196	102.314	35.0196	51.4902	70.3725	33.8882	9938	3.86275	9115.67	9196.43	3.78431	23.1176	26.902	3.2549	11.6078	14.8627	41.7647	1.21569	1.98039	3.19608	8.88235	10.8824	19.7647	3.64706	1.80392	5.45098	2.80392	0	2.80392	31.2157	0.0784314	2.56863	2.64706	0.137255	1.7451	1.88235	4.52941	0.0980392	0.235294	0.333333
rDNA_short	StDev	Y1_sc1.5_1543229_1552599_-/1-9371	9371	2584	2385	1727	2675	0.438801	51	109.905	31.8255	33.4792	7.00392	51.756	4.22912	0	10.7555	100.123	66.7569	4.83865	6.19563	7.14494	6.60255	5.63233	11.8744	13.3065	2.72994	3.11442	4.96395	8.38725	12.7588	20.5491	2.83424	4.32213	5.82173	2.8497	0	2.8497	32.0096	0.271524	1.59066	1.6471	0.44809	1.89571	2.15079	3.20221	0.360827	0.737244	1.05198
X0	Total	X0_sc1.1_152761_156619_-/1-3859	3859	911	794	841	1313	0.423685	76	145268	46757	20685	19592	58234	2052.7	311828	618	148634	175602	12681	605	13286	9879	948	10827	24113	155	151	306	510	461	971	341	198	539	263	0	263	2079	3256	183	3439	6871	166	7037	10476	1211	114	1325
X0	Mean	X0_sc1.1_152761_156619_-/1-3859	3859	911	794	841	1313	0.423685	76	1911.42	615.224	272.171	257.789	766.237	27.0092	4103	8.13158	1955.71	2310.55	166.855	7.96053	174.816	129.987	12.4737	142.461	317.276	2.03947	1.98684	4.02632	6.71053	6.06579	12.7763	4.48684	2.60526	7.09211	3.46053	0	3.46053	27.3553	42.8421	2.40789	45.25	90.4079	2.18421	92.5921	137.842	15.9342	1.5	17.4342
X0	StDev	X0_sc1.1_152761_156619_-/1-3859	3859	911	794	841	1313	0.423685	76	1465	463.008	226.742	219.83	587.82	5.16367	0	8.12296	1461.1	1246.47	137.336	9.83523	140.238	108.084	12.9506	112.567	252.136	3.9948	2.76402	6.23319	6.78393	6.70191	13.2178	6.88475	3.00701	8.82448	3.53437	0	3.53437	30.6832	34.2692	6.34598	34.4914	75.6051	6.60245	75.8137	110.005	14.5321	2.40832	15.0158
X11	Total	X11_sc1.54_4208_11558_+/1-7351	7351	2491	964	1246	2650	0.300639	36	128638	44983	16053	20437	46965	1020.5	272520	355	136353	146566	3452	2000	5452	2341	1539	3880	9332	13	11	24	99	91	190	25	35	60	24	0	24	298	883	549	1432	1265	646	1911	3343	199	116	315
X11	Mean	X11_sc1.54_4208_11558_+/1-7351	7351	2491	964	1246	2650	0.300639	36	3573.28	1249.53	445.917	567.694	1304.58	28.3472	7570	9.86111	3787.58	4071.28	95.8889	55.5556	151.444	65.0278	42.75	107.778	259.222	0.361111	0.305556	0.666667	2.75	2.52778	5.27778	0.694444	0.972222	1.66667	0.666667	0	0.666667	8.27778	24.5278	15.25	39.7778	35.1389	17.9444	53.0833	92.8611	5.52778	3.22222	8.75
X11	StDev	X11_sc1.54_4208_11558_+/1-7351	7351	2491	964	1246	2650	0.300639	36	2698.46	935.082	342.884	430.714	988.644	1.78013	0	14.1424	2693.99	2504.41	75.0279	47.1468	118.697	50.3993	35.4855	83.4075	201.802	0.592948	0.576663	0.92582	2.90197	3.37627	6.05032	1.16667	1.6816	2.50713	0.92582	0	0.92582	9.30318	19.6708	13.2436	31.5695	29.3571	16.7843	43.9866	75.293	4.67508	3.48967	7.44648
X12	Total	X12_sc1.41_157200_159212_+/1-2013	2013	795	293	330	595	0.309488	29	25369	10331	3062	3798	8178	762.2	59711	145	33153	37588	862	649	1511	944	395	1339	2850	29	48	77	381	355	736	153	113	266	218	0	218	1297	406	83	489	172	86	258	747	40	22	62
X12	Mean	X12_sc1.41_157200_159212_+/1-2013	2013	795	293	330	595	0.309488	29	874.793	356.241	105.586	130.966	282	26.2828	2059	5	1143.21	1296.14	29.7241	22.3793	52.1034	32.5517	13.6207	46.1724	98.2759	1	1.65517	2.65517	13.1379	12.2414	25.3793	5.27586	3.89655	9.17241	7.51724	0	7.51724	44.7241	14	2.86207	16.8621	5.93103	2.96552	8.89655	25.7586	1.37931	0.758621	2.13793
X12	StDev	X12_sc1.41_157200_159212_+/1-2013	2013	795	293	330	595	0.309488	29	699.722	285.468	88.5718	108.774	219.444	2.56753	0	4.13176	701.514	692.714	20.4989	11.6018	29.676	24.5191	8.01077	30.3092	59.2681	2.67261	2.1593	4.59251	12.4462	13.3193	25.5768	5.24334	4.90877	9.74705	8.05171	0	8.05171	46.2616	14.1295	3.65205	17.0015	4.94203	2.98188	7.09298	23.8307	1.80107	0.987608	2.68227
X15	Total	X15_sc1.45_200613_206849_-/1-6237	6237	2363	938	994	1942	0.309764	37	89126	35286	11398	12597	29745	965.7	238169	539	142182	156550	3158	1651	4809	3240	1312	4552	9361	229	228	457	1079	1091	2170	503	355	858	513	0	513	3998	1193	258	1451	666	174	840	2291	300	71	371
X15	Mean	X15_sc1.45_200613_206849_-/1-6237	6237	2363	938	994	1942	0.309764	37	2408.81	953.676	308.054	340.459	803.919	26.1	6437	14.5676	3842.76	4231.08	85.3514	44.6216	129.973	87.5676	35.4595	123.027	253	6.18919	6.16216	12.3514	29.1622	29.4865	58.6486	13.5946	9.59459	23.1892	13.8649	0	13.8649	108.054	32.2432	6.97297	39.2162	18	4.7027	22.7027	61.9189	8.10811	1.91892	10.027
X15	StDev	X15_sc1.45_200613_206849_-/1-6237	6237	2363	938	994	1942	0.309764	37	1980.29	764.114	275.989	300.7	639.348	2.13516	0	26.8489	1977.13	1875.36	61.7842	47.3271	105.751	64.1615	34.4179	93.8215	196.548	14.8021	15.1649	29.9195	66.7577	68.6649	135.292	31.9387	22.9352	54.835	34.6339	0	34.6339	254.283	25.8805	9.9596	32.8795	14.1892	6.28872	19.1846	51.852	7.51215	2.71189	9.47068
X23	Total	X23_sc1.9_51323_51835_+/1-513	513	231	59	103	120	0.315789	29	11679	4982	1156	2119	3422	819.2	17777	322	3520	7850	697	636	1333	456	263	719	2052	89	125	214	266	539	805	372	198	570	209	0	209	1798	218	68	286	34	32	66	352	2	31	33
X23	Mean	X23_sc1.9_51323_51835_+/1-513	513	231	59	103	120	0.315789	29	402.724	171.793	39.8621	73.069	118	28.2483	613	11.1034	121.379	270.69	24.0345	21.931	45.9655	15.7241	9.06897	24.7931	70.7586	3.06897	4.31034	7.37931	9.17241	18.5862	27.7586	12.8276	6.82759	19.6552	7.2069	0	7.2069	62	7.51724	2.34483	9.86207	1.17241	1.10345	2.27586	12.1379	0.0689655	1.06897	1.13793
X23	StDev	X23_sc1.9_51323_51835_+/1-513	513	231	59	103	120	0.315789	29	74.1446	40.3329	10.3085	13.1038	20.7605	3.4116	0	11.7605	71.9595	123.394	8.08651	13.5697	20.2846	4.88362	4.71268	6.8001	25.9197	2.46303	3.56675	5.79664	7.60671	13.8319	21.3168	9.82369	5.65729	15.2205	5.67815	0	5.67815	46.9666	3.20291	1.71705	3.7959	0.710582	1.31868	1.60126	3.77704	0.257881	0.842235	0.833415
X26	Total	X26_sc1.17_960536_965174_-/1-4639	4639	1570	640	811	1618	0.312783	38	77020	28036	9599	11444	27941	986.5	191292	754	100016	110650	2836	1123	3959	1988	929	2917	6876	192	168	360	768	743	1511	325	299	624	289	0	289	2784	691	336	1027	1144	311	1455	2482	96	44	140
X26	Mean	X26_sc1.17_960536_965174_-/1-4639	4639	1570	640	811	1618	0.312783	38	2026.84	737.789	252.605	301.158	735.289	25.9605	5034	19.8421	2632	2911.84	74.6316	29.5526	104.184	52.3158	24.4474	76.7632	180.947	5.05263	4.42105	9.47368	20.2105	19.5526	39.7632	8.55263	7.86842	16.4211	7.60526	0	7.60526	73.2632	18.1842	8.84211	27.0263	30.1053	8.18421	38.2895	65.3158	2.52632	1.15789	3.68421
X26	StDev	X26_sc1.17_960536_965174_-/1-4639	4639	1570	640	811	1618	0.312783	38	1808.37	647.495	230.425	290.908	644.136	3.31504	0	59.3599	1810.41	1735.19	61.8719	28.502	84.2749	38.6076	22.2464	56.4985	140.397	10.2429	9.30746	19.4544	35.9077	35.4513	71.2166	17.0194	16.2001	33.1227	15.7163	0	15.7163	138.945	18.3772	10.5971	26.3639	29.9457	8.13021	36.8003	63.0191	3.07331	1.86759	4.35024
X28	Total	X28_sc1.9_99668_101450_-/1-1783	1783	520	348	265	650	0.343803	30	32002	10310	5482	3910	12300	871.7	59250	776	22264	26785	1220	334	1554	1281	506	1787	3341	13	20	33	107	94	201	22	36	58	71	0	71	363	366	82	448	588	70	658	1106	151	62	213
X28	Mean	X28_sc1.9_99668_101450_-/1-1783	1783	520	348	265	650	0.343803	30	1066.73	343.667	182.733	130.333	410	29.0567	1975	25.8667	742.133	892.833	40.6667	11.1333	51.8	42.7	16.8667	59.5667	111.367	0.433333	0.666667	1.1	3.56667	3.13333	6.7	0.733333	1.2	1.93333	2.36667	0	2.36667	12.1	12.2	2.73333	14.9333	19.6	2.33333	21.9333	36.8667	5.03333	2.06667	7.1
X28	StDev	X28_sc1.9_99668_101450_-/1-1783	1783	520	348	265	650	0.343803	30	591.221	184.073	107.116	76.8776	229.383	3.63239	0	34.3619	601.961	564.857	27.6622	7.53261	34.2238	31.5804	11.6048	41.5806	75.5109	0.971431	1.39786	2.23375	4.23193	4.329	8.1923	1.28475	1.86437	3.01643	2.89451	0	2.89451	15.7093	7.84065	3.45347	9.66306	12.221	2.64358	13.3673	22.6362	4.32701	1.76036	5.10814
X3	Total	X3_sc1.2_565089_572943_+/1-7855	7855	1533	2020	2094	2208	0.523743	213	463438	134058	83516	82077	163787	7489.7	2273349	55557	1265234	1607937	32040	16104	48144	38403	19138	57541	105685	16916	17394	34310	27353	26556	53909	33470	16745	50215	29600	0	29600	168034	4419	601	5020	5439	869	6308	11328	1666	578	2244
X3	Mean	X3_sc1.2_565089_572943_+/1-7855	7855	1533	2020	2094	2208	0.523743	213	2175.77	629.38	392.094	385.338	768.953	35.1629	10673	260.831	5940.07	7549	150.423	75.6056	226.028	180.296	89.8498	270.146	496.174	79.4178	81.662	161.08	128.418	124.676	253.094	157.136	78.615	235.751	138.967	0	138.967	788.892	20.7465	2.8216	23.5681	25.5352	4.07981	29.615	53.1831	7.8216	2.71362	10.5352
X3	StDev	X3_sc1.2_565089_572943_+/1-7855	7855	1533	2020	2094	2208	0.523743	213	2430.92	704.435	453.005	457.604	853.669	6.86919	0	411.172	2099.6	628.646	173.423	77.3351	246.279	183.519	109.878	289.138	534.693	94.8964	88.2457	182.259	157.425	133.515	290.265	191.34	108.82	295.971	156.245	0	156.245	916.28	19.576	3.75878	22.091	30.6111	4.91803	34.1983	55.6858	7.73964	3.37271	10.5904
X35	Total	X35_sc1.12_2990_4146_-/1-1157	1157	389	182	232	354	0.357822	19	14393	5431	1858	2281	4823	517.6	22515	39	7629	9949	725	184	909	603	261	864	1773	21	29	50	141	118	259	66	36	102	65	0	65	476	289	99	388	311	53	364	752	47	12	59
X35	Mean	X35_sc1.12_2990_4146_-/1-1157	1157	389	182	232	354	0.357822	19	757.526	285.842	97.7895	120.053	253.842	27.2421	1185	2.05263	401.526	523.632	38.1579	9.68421	47.8421	31.7368	13.7368	45.4737	93.3158	1.10526	1.52632	2.63158	7.42105	6.21053	13.6316	3.47368	1.89474	5.36842	3.42105	0	3.42105	25.0526	15.2105	5.21053	20.4211	16.3684	2.78947	19.1579	39.5789	2.47368	0.631579	3.10526
X35	StDev	X35_sc1.12_2990_4146_-/1-1157	1157	389	182	232	354	0.357822	19	373.723	134.879	57.5303	71.2893	114.111	4.03943	0	2.83772	374.374	347.622	20.5677	9.34554	27.8314	17.1621	10.0876	25.4501	52.9035	2.20844	2.95086	5.11219	9.13063	8.15529	17.1309	5.28487	3.95664	9.09951	5.25268	0	5.25268	35.0895	8.89181	4.9394	12.0753	8.15959	2.78047	9.78243	21.5415	1.54087	0.683986	1.9118
X36	Total	X36_sc1.9_96877_97387_-/1-511	511	150	79	79	203	0.309198	10	5067	1617	744	647	2059	274.5	5160	9	52	416	182	49	231	82	39	121	352	0	0	0	0	3	3	0	0	0	0	0	0	3	24	4	28	86	18	104	132	14	10	24
X36	Mean	X36_sc1.9_96877_97387_-/1-511	511	150	79	79	203	0.309198	10	506.7	161.7	74.4	64.7	205.9	27.45	516	0.9	5.2	41.6	18.2	4.9	23.1	8.2	3.9	12.1	35.2	0	0	0	0	0.3	0.3	0	0	0	0	0	0	0.3	2.4	0.4	2.8	8.6	1.8	10.4	13.2	1.4	1	2.4
X36	StDev	X36_sc1.9_96877_97387_-/1-511	511	150	79	79	203	0.309198	10	16.0835	8.53815	5.16828	6.70075	7.80954	1.9121	0	0.737865	16.0955	20.3699	7.62744	2.02485	8.88757	4.68568	2.13177	5.78216	14.2579	0	0	0	0	0.483046	0.483046	0	0	0	0	0	0	0.483046	1.50555	0.699206	1.8738	3.50238	1.13529	3.83551	5.05085	0.966092	0.816497	1.17379
X48	Total	X48_sc1.16_451_719_+/1-269	269	78	62	47	82	0.405204	22	5631	1765	1141	813	1912	761.8	6050	33	320	1095	175	33	208	243	78	321	529	2	22	24	35	75	110	26	15	41	23	0	23	198	152	3	155	106	9	115	270	41	8	49
X48	Mean	X48_sc1.16_451_719_+/1-269	269	78	62	47	82	0.405204	22	255.955	80.2273	51.8636	36.9545	86.9091	34.6273	275	1.5	14.5455	49.7727	7.95455	1.5	9.45455	11.0455	3.54545	14.5909	24.0455	0.0909091	1	1.09091	1.59091	3.40909	5	1.18182	0.681818	1.86364	1.04545	0	1.04545	9	6.90909	0.136364	7.04545	4.81818	0.409091	5.22727	12.2727	1.86364	0.363636	2.22727
X48	StDev	X48_sc1.16_451_719_+/1-269	269	78	62	47	82	0.405204	22	14.5225	5.24569	6.50491	5.53325	5.53697	3.3109	0	1.47196	14.8379	29.7208	4.08805	1.26303	4.60566	5.57612	2.73822	7.50656	11.4828	0.294245	1.1127	1.23091	1.56324	3.41787	4.92805	1.33225	0.893701	2.21027	1.13294	0	1.13294	8.95491	3.35104	0.35125	3.33063	2.4811	0.73414	2.28727	4.92014	1.4895	0.492366	1.41192
X96	Total	X96_sc1.20_1755_2065_+/1-311	311	84	60	37	130	0.311897	14	4321	1244	780	411	1886	385.8	4466	8	41	534	130	47	177	164	99	263	440	3	0	3	7	14	21	8	1	9	7	0	7	40	15	25	40	67	36	103	143	6	7	13
X96	Mean	X96_sc1.20_1755_2065_+/1-311	311	84	60	37	130	0.311897	14	308.643	88.8571	55.7143	29.3571	134.714	27.5571	319	0.571429	2.92857	38.1429	9.28571	3.35714	12.6429	11.7143	7.07143	18.7857	31.4286	0.214286	0	0.214286	0.5	1	1.5	0.571429	0.0714286	0.642857	0.5	0	0.5	2.85714	1.07143	1.78571	2.85714	4.78571	2.57143	7.35714	10.2143	0.428571	0.5	0.928571
X96	StDev	X96_sc1.20_1755_2065_+/1-311	311	84	60	37	130	0.311897	14	1.69193	2.79717	4.64805	3.07864	3.89138	2.21835	0	1.39859	0.997249	12.6604	3.60403	1.39268	4.48257	4.96803	3.1247	7.19165	10.8039	0.425815	0	0.425815	0.650444	0.392232	0.85485	0.646206	0.267261	0.633324	0.518875	0	0.518875	2.10703	0.730046	1.47693	1.83375	1.92867	1.50457	2.95107	4.17278	0.646206	0.85485	0.916875
[truncated: 18 more columns]
