# Supplementary material for: RIPCAL: a tool for alignment-based analysis of repeat-induced point mutations in fungal genomic sequences
Source: BMC Bioinformatics. 2008 Nov 12;9:478. doi: 10.1186/1471-2105-9-478 (PMC2621366; doi:10.1186/1471-2105-9-478)
Supplement: Additional file 4 — Snodorum Repeats. GFF3 (.gff) file containing NCBI genomic accessions and coordinates of Stagonospora nodorum repeats used in this publication. [file 1471-2105-9-478-S4.gff]

CH445325	repeatscout	repeat_region	936916	939736	.	+	.	id=X3_CH445325_936916_939736;target=X3;
CH445325	repeatscout	repeat_region	944948	947086	.	-	.	id=R8_CH445325_944948_947086;target=R8;
CH445325	repeatscout	repeat_region	930422	935488	.	+	.	id=X3_CH445325_930422_935488;target=X3;
CH445325	repeatscout	repeat_region	521172	528290	.	+	.	id=X11_CH445325_521172_528290;target=X11;
CH445325	repeatscout	repeat_region	519953	520173	.	+	.	id=Y1_CH445325_519953_520173;target=Y1;
CH445325	repeatscout	repeat_region	244338	251701	.	+	.	id=X11_CH445325_244338_251701;target=X11;
CH445325	repeatscout	repeat_region	19893	21245	.	-	.	id=PIXIE_CH445325_19893_21245;target=PIXIE;
CH445325	repeatscout	repeat_region	234428	234648	.	+	.	id=Y1_CH445325_234428_234648;target=Y1;
CH445325	repeatscout	repeat_region	516541	516817	.	+	.	id=R10_CH445325_516541_516817;target=R10;
CH445325	repeatscout	repeat_region	955770	962784	.	-	.	id=R8_CH445325_955770_962784;target=R8;
CH445325	repeatscout	repeat_region	939757	940028	.	+	.	id=X3_CH445325_939757_940028;target=X3;
CH445325	repeatscout	repeat_region	2530176	2530652	.	+	.	id=X0_CH445325_2530176_2530652;target=X0;
CH445325	repeatscout	repeat_region	941100	941788	.	+	.	id=X3_CH445325_941100_941788;target=X3;
CH445325	repeatscout	repeat_region	19892	21002	.	-	.	id=R37_CH445325_19892_21002;target=R37;
CH445325	repeatscout	repeat_region	2443688	2447807	.	+	.	id=R9_CH445325_2443688_2447807;target=R9;
CH445325	repeatscout	repeat_region	235472	239585	.	-	.	id=R9_CH445325_235472_239585;target=R9;
CH445325	repeatscout	repeat_region	935373	936741	.	+	.	id=X3_CH445325_935373_936741;target=X3;
CH445325	repeatscout	repeat_region	947088	951196	.	-	.	id=R9_CH445325_947088_951196;target=R9;
CH445325	repeatscout	repeat_region	157347	161456	.	+	.	id=R9_CH445325_157347_161456;target=R9;
CH445325	repeatscout	repeat_region	251777	251995	.	+	.	id=Y1_CH445325_251777_251995;target=Y1;
CH445325	repeatscout	repeat_region	2264	4019	.	+	.	id=MOLLY_CH445325_2264_4019;target=MOLLY;
CH445325	repeatscout	repeat_region	2530391	2531949	.	-	.	id=X0_CH445325_2530391_2531949;target=X0;
CH445325	repeatscout	repeat_region	240315	244173	.	+	.	id=X0_CH445325_240315_244173;target=X0;
CH445325	repeatscout	repeat_region	2439095	2442959	.	-	.	id=X0_CH445325_2439095_2442959;target=X0;
CH445325	repeatscout	repeat_region	2420108	2423958	.	-	.	id=X0_CH445325_2420108_2423958;target=X0;
CH445325	repeatscout	repeat_region	155749	156619	.	-	.	id=X0_CH445325_155749_156619;target=X0;
CH445325	repeatscout	repeat_region	951924	955767	.	+	.	id=X0_CH445325_951924_955767;target=X0;
CH445325	repeatscout	repeat_region	1279584	1281617	.	-	.	id=R39_CH445325_1279584_1281617;target=R39;
CH445325	repeatscout	repeat_region	152761	156619	.	-	.	id=X0_CH445325_152761_156619;target=X0;
CH445325	repeatscout	repeat_region	934489	936498	.	+	.	id=X3_CH445325_934489_936498;target=X3;
CH445325	repeatscout	repeat_region	939845	941081	.	+	.	id=X3_CH445325_939845_941081;target=X3;
CH445325	repeatscout	repeat_region	17177	19039	.	-	.	id=MOLLY_CH445325_17177_19039;target=MOLLY;
CH445325	repeatscout	repeat_region	5091	5441	.	+	.	id=R38_CH445325_5091_5441;target=R38;
CH445325	repeatscout	repeat_region	5703	6047	.	-	.	id=R38_CH445325_5703_6047;target=R38;
CH445325	repeatscout	repeat_region	1	846	.	-	.	id=X15_CH445325_1_846;target=X15;
CH445325	repeatscout	repeat_region	6164	6691	.	-	.	id=R51_CH445325_6164_6691;target=R51;
CH445325	repeatscout	repeat_region	16317	17176	.	-	.	id=R37_CH445325_16317_17176;target=R37;
CH445325	repeatscout	repeat_region	941781	943730	.	+	.	id=X3_CH445325_941781_943730;target=X3;
CH445325	repeatscout	repeat_region	14488	14767	.	-	.	id=X12_CH445325_14488_14767;target=X12;
CH445325	repeatscout	repeat_region	528551	528786	.	+	.	id=Y1_CH445325_528551_528786;target=Y1;
CH445325	repeatscout	repeat_region	528117	528475	.	+	.	id=X11_CH445325_528117_528475;target=X11;
CH445325	repeatscout	repeat_region	943792	945235	.	+	.	id=X3_CH445325_943792_945235;target=X3;
CH445325	repeatscout	repeat_region	2424686	2428805	.	+	.	id=R9_CH445325_2424686_2428805;target=R9;
CH445325	repeatscout	repeat_region	936663	936919	.	+	.	id=R9_CH445325_936663_936919;target=R9;
CH445326	repeatscout	repeat_region	1444	2415	.	-	.	id=R37_CH445326_1444_2415;target=R37;
CH445326	repeatscout	repeat_region	572321	574300	.	+	.	id=X3_CH445326_572321_574300;target=X3;
CH445326	repeatscout	repeat_region	1630977	1632856	.	+	.	id=X3_CH445326_1630977_1632856;target=X3;
CH445326	repeatscout	repeat_region	1633537	1636556	.	-	.	id=X11_CH445326_1633537_1636556;target=X11;
CH445326	repeatscout	repeat_region	579287	588429	.	-	.	id=R8_CH445326_579287_588429;target=R8;
CH445326	repeatscout	repeat_region	1	244	.	+	.	id=R38_CH445326_1_244;target=R38;
CH445326	repeatscout	repeat_region	687961	690253	.	-	.	id=X11_CH445326_687961_690253;target=X11;
CH445326	repeatscout	repeat_region	682566	682801	.	-	.	id=Y1_CH445326_682566_682801;target=Y1;
CH445326	repeatscout	repeat_region	538944	539715	.	+	.	id=R39_CH445326_538944_539715;target=R39;
CH445326	repeatscout	repeat_region	565089	572943	.	+	.	id=X3_CH445326_565089_572943;target=X3;
CH445326	repeatscout	repeat_region	578365	579779	.	+	.	id=X3_CH445326_578365_579779;target=X3;
CH445326	repeatscout	repeat_region	691247	691478	.	-	.	id=Y1_CH445326_691247_691478;target=Y1;
CH445326	repeatscout	repeat_region	575668	576356	.	+	.	id=X3_CH445326_575668_576356;target=X3;
CH445326	repeatscout	repeat_region	914	1745	.	+	.	id=R51_CH445326_914_1745;target=R51;
CH445326	repeatscout	repeat_region	1636657	1637292	.	-	.	id=X11_CH445326_1636657_1637292;target=X11;
CH445326	repeatscout	repeat_region	537197	538486	.	+	.	id=R39_CH445326_537197_538486;target=R39;
CH445326	repeatscout	repeat_region	682877	688960	.	-	.	id=X11_CH445326_682877_688960;target=X11;
CH445326	repeatscout	repeat_region	1633230	1633461	.	-	.	id=Y1_CH445326_1633230_1633461;target=Y1;
CH445326	repeatscout	repeat_region	1630405	1630827	.	-	.	id=R10_CH445326_1630405_1630827;target=R10;
CH445326	repeatscout	repeat_region	10727	11619	.	-	.	id=R37_CH445326_10727_11619;target=R37;
CH445326	repeatscout	repeat_region	12212	13783	.	-	.	id=R37_CH445326_12212_13783;target=R37;
CH445326	repeatscout	repeat_region	5588	9251	.	-	.	id=X15_CH445326_5588_9251;target=X15;
CH445326	repeatscout	repeat_region	12179	13012	.	+	.	id=R51_CH445326_12179_13012;target=R51;
CH445326	repeatscout	repeat_region	1637353	1637658	.	-	.	id=X26_CH445326_1637353_1637658;target=X26;
CH445326	repeatscout	repeat_region	574414	575649	.	+	.	id=X3_CH445326_574414_575649;target=X3;
CH445326	repeatscout	repeat_region	14197	14549	.	-	.	id=R37_CH445326_14197_14549;target=R37;
CH445326	repeatscout	repeat_region	2456	3285	.	-	.	id=R37_CH445326_2456_3285;target=R37;
CH445326	repeatscout	repeat_region	496	855	.	-	.	id=R38_CH445326_496_855;target=R38;
CH445326	repeatscout	repeat_region	1632841	1633138	.	-	.	id=R10_CH445326_1632841_1633138;target=R10;
CH445326	repeatscout	repeat_region	964	1271	.	+	.	id=X96_CH445326_964_1271;target=X96;
CH445326	repeatscout	repeat_region	1637437	1642092	.	-	.	id=X26_CH445326_1637437_1642092;target=X26;
CH445326	repeatscout	repeat_region	573303	574305	.	+	.	id=X3_CH445326_573303_574305;target=X3;
CH445326	repeatscout	repeat_region	539516	539776	.	-	.	id=R39_CH445326_539516_539776;target=R39;
CH445326	repeatscout	repeat_region	576349	577919	.	+	.	id=X3_CH445326_576349_577919;target=X3;
CH445327	repeatscout	repeat_region	1104027	1104262	.	-	.	id=Y1_CH445327_1104027_1104262;target=Y1;
CH445327	repeatscout	repeat_region	482906	484956	.	+	.	id=R39_CH445327_482906_484956;target=R39;
CH445327	repeatscout	repeat_region	1126919	1128154	.	+	.	id=X3_CH445327_1126919_1128154;target=X3;
CH445327	repeatscout	repeat_region	1117284	1125290	.	+	.	id=X3_CH445327_1117284_1125290;target=X3;
CH445327	repeatscout	repeat_region	1104338	1110600	.	-	.	id=X11_CH445327_1104338_1110600;target=X11;
CH445327	repeatscout	repeat_region	1093531	1093826	.	-	.	id=X3_CH445327_1093531_1093826;target=X3;
CH445327	repeatscout	repeat_region	8644	8897	.	+	.	id=X48_CH445327_8644_8897;target=X48;
CH445327	repeatscout	repeat_region	1128855	1130799	.	+	.	id=X3_CH445327_1128855_1130799;target=X3;
CH445327	repeatscout	repeat_region	1124679	1126810	.	+	.	id=X3_CH445327_1124679_1126810;target=X3;
CH445327	repeatscout	repeat_region	1164603	1165757	.	-	.	id=X11_CH445327_1164603_1165757;target=X11;
CH445327	repeatscout	repeat_region	1110644	1115180	.	-	.	id=X15_CH445327_1110644_1115180;target=X15;
CH445327	repeatscout	repeat_region	1114182	1116884	.	-	.	id=X15_CH445327_1114182_1116884;target=X15;
CH445327	repeatscout	repeat_region	1093847	1103224	.	-	.	id=X3_CH445327_1093847_1103224;target=X3;
CH445327	repeatscout	repeat_region	1140904	1147701	.	+	.	id=R8_CH445327_1140904_1147701;target=R8;
CH445327	repeatscout	repeat_region	1130864	1132284	.	+	.	id=X3_CH445327_1130864_1132284;target=X3;
CH445327	repeatscout	repeat_region	8905	9405	.	+	.	id=X26_CH445327_8905_9405;target=X26;
CH445327	repeatscout	repeat_region	1088371	1089789	.	-	.	id=X3_CH445327_1088371_1089789;target=X3;
CH445327	repeatscout	repeat_region	1612587	1614665	.	-	.	id=X0_CH445327_1612587_1614665;target=X0;
CH445327	repeatscout	repeat_region	1000725	1002779	.	-	.	id=R39_CH445327_1000725_1002779;target=R39;
CH445327	repeatscout	repeat_region	1091792	1092482	.	-	.	id=X3_CH445327_1091792_1092482;target=X3;
CH445327	repeatscout	repeat_region	1079713	1088864	.	+	.	id=R8_CH445327_1079713_1088864;target=R8;
CH445327	repeatscout	repeat_region	1158907	1163877	.	-	.	id=X3_CH445327_1158907_1163877;target=X3;
CH445327	repeatscout	repeat_region	1131790	1140903	.	-	.	id=R8_CH445327_1131790_1140903;target=R8;
CH445327	repeatscout	repeat_region	1089851	1091797	.	-	.	id=X3_CH445327_1089851_1091797;target=X3;
CH445327	repeatscout	repeat_region	1611059	1612590	.	-	.	id=R37_CH445327_1611059_1612590;target=R37;
CH445327	repeatscout	repeat_region	1166696	1166915	.	-	.	id=Y1_CH445327_1166696_1166915;target=Y1;
CH445327	repeatscout	repeat_region	1092501	1093738	.	-	.	id=X3_CH445327_1092501_1093738;target=X3;
CH445327	repeatscout	repeat_region	1126831	1127126	.	+	.	id=X3_CH445327_1126831_1127126;target=X3;
CH445327	repeatscout	repeat_region	1128173	1128852	.	+	.	id=X3_CH445327_1128173_1128852;target=X3;
CH445328	repeatscout	repeat_region	46	392	.	-	.	id=MOLLY_CH445328_46_392;target=MOLLY;
CH445328	repeatscout	repeat_region	1090	2328	.	+	.	id=R10_CH445328_1090_2328;target=R10;
CH445328	repeatscout	repeat_region	1072672	1074721	.	-	.	id=R39_CH445328_1072672_1074721;target=R39;
CH445328	repeatscout	repeat_region	4174	10405	.	+	.	id=X15_CH445328_4174_10405;target=X15;
CH445328	repeatscout	repeat_region	2328	3097	.	-	.	id=MOLLY_CH445328_2328_3097;target=MOLLY;
CH445328	repeatscout	repeat_region	10448	11356	.	-	.	id=MOLLY_CH445328_10448_11356;target=MOLLY;
CH445328	repeatscout	repeat_region	1596505	1597453	.	-	.	id=R37_CH445328_1596505_1597453;target=R37;
CH445328	repeatscout	repeat_region	300	769	.	+	.	id=Y1_CH445328_300_769;target=Y1;
CH445328	repeatscout	repeat_region	894	1093	.	-	.	id=MOLLY_CH445328_894_1093;target=MOLLY;
CH445328	repeatscout	repeat_region	145	613	.	+	.	id=Y1_CH445328_145_613;target=Y1;
CH445329	repeatscout	repeat_region	1338	1602	.	+	.	id=X48_CH445329_1338_1602;target=X48;
CH445329	repeatscout	repeat_region	1296246	1298921	.	+	.	id=X11_CH445329_1296246_1298921;target=X11;
CH445329	repeatscout	repeat_region	1460018	1467134	.	-	.	id=Y1_CH445329_1460018_1467134;target=Y1;
CH445329	repeatscout	repeat_region	1560503	1568616	.	-	.	id=Y1_CH445329_1560503_1568616;target=Y1;
CH445329	repeatscout	repeat_region	1294426	1296293	.	-	.	id=MOLLY_CH445329_1294426_1296293;target=MOLLY;
CH445329	repeatscout	repeat_region	18703	20710	.	+	.	id=R39_CH445329_18703_20710;target=R39;
CH445329	repeatscout	repeat_region	1393327	1400752	.	-	.	id=Y1_CH445329_1393327_1400752;target=Y1;
CH445329	repeatscout	repeat_region	1343991	1353385	.	-	.	id=Y1_CH445329_1343991_1353385;target=Y1;
CH445329	repeatscout	repeat_region	1402004	1411364	.	-	.	id=Y1_CH445329_1402004_1411364;target=Y1;
CH445329	repeatscout	repeat_region	1508874	1517319	.	-	.	id=Y1_CH445329_1508874_1517319;target=Y1;
CH445329	repeatscout	repeat_region	1534687	1542801	.	-	.	id=Y1_CH445329_1534687_1542801;target=Y1;
CH445329	repeatscout	repeat_region	1287878	1288489	.	+	.	id=R22_CH445329_1287878_1288489;target=R22;
CH445329	repeatscout	repeat_region	1438635	1442510	.	-	.	id=Y1_CH445329_1438635_1442510;target=Y1;
CH445329	repeatscout	repeat_region	1300673	1303346	.	-	.	id=X11_CH445329_1300673_1303346;target=X11;
CH445329	repeatscout	repeat_region	6219	6759	.	+	.	id=X26_CH445329_6219_6759;target=X26;
CH445329	repeatscout	repeat_region	1477517	1485377	.	-	.	id=Y1_CH445329_1477517_1485377;target=Y1;
CH445329	repeatscout	repeat_region	1467323	1476716	.	-	.	id=Y1_CH445329_1467323_1476716;target=Y1;
CH445329	repeatscout	repeat_region	1451347	1460706	.	-	.	id=Y1_CH445329_1451347_1460706;target=Y1;
CH445329	repeatscout	repeat_region	1426677	1436036	.	-	.	id=Y1_CH445329_1426677_1436036;target=Y1;
CH445329	repeatscout	repeat_region	1442668	1452062	.	-	.	id=Y1_CH445329_1442668_1452062;target=Y1;
CH445329	repeatscout	repeat_region	178	1335	.	-	.	id=X35_CH445329_178_1335;target=X35;
CH445329	repeatscout	repeat_region	1586331	1594765	.	-	.	id=Y1_CH445329_1586331_1594765;target=Y1;
CH445329	repeatscout	repeat_region	1569074	1578429	.	-	.	id=Y1_CH445329_1569074_1578429;target=Y1;
CH445329	repeatscout	repeat_region	1555281	1561164	.	-	.	id=Y1_CH445329_1555281_1561164;target=Y1;
CH445329	repeatscout	repeat_region	1435348	1439634	.	-	.	id=Y1_CH445329_1435348_1439634;target=Y1;
CH445329	repeatscout	repeat_region	1298997	1299237	.	+	.	id=Y1_CH445329_1298997_1299237;target=Y1;
CH445329	repeatscout	repeat_region	1300369	1300597	.	-	.	id=Y1_CH445329_1300369_1300597;target=Y1;
CH445329	repeatscout	repeat_region	1525965	1535348	.	-	.	id=Y1_CH445329_1525965_1535348;target=Y1;
CH445329	repeatscout	repeat_region	1495608	1500970	.	-	.	id=Y1_CH445329_1495608_1500970;target=Y1;
CH445329	repeatscout	repeat_region	1484671	1491805	.	-	.	id=Y1_CH445329_1484671_1491805;target=Y1;
CH445329	repeatscout	repeat_region	1418009	1427392	.	-	.	id=Y1_CH445329_1418009_1427392;target=Y1;
CH445329	repeatscout	repeat_region	1361341	1368684	.	-	.	id=Y1_CH445329_1361341_1368684;target=Y1;
CH445329	repeatscout	repeat_region	1319317	1322988	.	-	.	id=Y1_CH445329_1319317_1322988;target=Y1;
CH445329	repeatscout	repeat_region	1288459	1288682	.	+	.	id=Y1_CH445329_1288459_1288682;target=Y1;
CH445329	repeatscout	repeat_region	1289676	1294419	.	+	.	id=X11_CH445329_1289676_1294419;target=X11;
CH445329	repeatscout	repeat_region	1310974	1319930	.	-	.	id=Y1_CH445329_1310974_1319930;target=Y1;
CH445329	repeatscout	repeat_region	1310757	1310977	.	-	.	id=Y1_CH445329_1310757_1310977;target=Y1;
CH445329	repeatscout	repeat_region	1551780	1556280	.	-	.	id=Y1_CH445329_1551780_1556280;target=Y1;
CH445329	repeatscout	repeat_region	1500154	1509535	.	-	.	id=Y1_CH445329_1500154_1509535;target=Y1;
CH445329	repeatscout	repeat_region	1386017	1393138	.	-	.	id=Y1_CH445329_1386017_1393138;target=Y1;
CH445329	repeatscout	repeat_region	1517584	1526782	.	-	.	id=Y1_CH445329_1517584_1526782;target=Y1;
CH445329	repeatscout	repeat_region	1516399	1518202	.	-	.	id=Y1_CH445329_1516399_1518202;target=Y1;
CH445329	repeatscout	repeat_region	1393132	1394043	.	-	.	id=Y1_CH445329_1393132_1394043;target=Y1;
CH445329	repeatscout	repeat_region	1467128	1468039	.	-	.	id=Y1_CH445329_1467128_1468039;target=Y1;
CH445329	repeatscout	repeat_region	1442502	1443386	.	-	.	id=Y1_CH445329_1442502_1443386;target=Y1;
CH445329	repeatscout	repeat_region	1360871	1362033	.	-	.	id=Y1_CH445329_1360871_1362033;target=Y1;
CH445329	repeatscout	repeat_region	5952	6218	.	+	.	id=R9_CH445329_5952_6218;target=R9;
CH445329	repeatscout	repeat_region	1543229	1552599	.	-	.	id=Y1_CH445329_1543229_1552599;target=Y1;
CH445329	repeatscout	repeat_region	1577612	1586992	.	-	.	id=Y1_CH445329_1577612_1586992;target=Y1;
CH445329	repeatscout	repeat_region	1305162	1309902	.	-	.	id=X11_CH445329_1305162_1309902;target=X11;
CH445329	repeatscout	repeat_region	1336667	1343931	.	-	.	id=Y1_CH445329_1336667_1343931;target=Y1;
CH445329	repeatscout	repeat_region	1491910	1498930	.	-	.	id=Y1_CH445329_1491910_1498930;target=Y1;
CH445329	repeatscout	repeat_region	1299887	1300119	.	+	.	id=Y1_CH445329_1299887_1300119;target=Y1;
CH445329	repeatscout	repeat_region	1352670	1361870	.	-	.	id=Y1_CH445329_1352670_1361870;target=Y1;
CH445329	repeatscout	repeat_region	1476001	1478516	.	-	.	id=Y1_CH445329_1476001_1478516;target=Y1;
CH445329	repeatscout	repeat_region	1283022	1283242	.	+	.	id=Y1_CH445329_1283022_1283242;target=Y1;
CH445329	repeatscout	repeat_region	1410675	1418016	.	-	.	id=Y1_CH445329_1410675_1418016;target=Y1;
CH445329	repeatscout	repeat_region	1327995	1337354	.	-	.	id=Y1_CH445329_1327995_1337354;target=Y1;
CH445329	repeatscout	repeat_region	1303299	1305158	.	+	.	id=MOLLY_CH445329_1303299_1305158;target=MOLLY;
CH445329	repeatscout	repeat_region	1399753	1402719	.	-	.	id=Y1_CH445329_1399753_1402719;target=Y1;
CH445329	repeatscout	repeat_region	1377346	1386708	.	-	.	id=Y1_CH445329_1377346_1386708;target=Y1;
CH445329	repeatscout	repeat_region	1284225	1287877	.	+	.	id=X11_CH445329_1284225_1287877;target=X11;
CH445329	repeatscout	repeat_region	1321989	1328710	.	-	.	id=Y1_CH445329_1321989_1328710;target=Y1;
CH445329	repeatscout	repeat_region	1368668	1378061	.	-	.	id=Y1_CH445329_1368668_1378061;target=Y1;
CH445330	repeatscout	repeat_region	780037	780283	.	+	.	id=X28_CH445330_780037_780283;target=X28;
CH445330	repeatscout	repeat_region	791479	792311	.	+	.	id=R51_CH445330_791479_792311;target=R51;
CH445330	repeatscout	repeat_region	1228321	1230159	.	-	.	id=MOLLY_CH445330_1228321_1230159;target=MOLLY;
CH445330	repeatscout	repeat_region	1	447	.	-	.	id=X0_CH445330_1_447;target=X0;
CH445330	repeatscout	repeat_region	780334	781470	.	+	.	id=X28_CH445330_780334_781470;target=X28;
CH445330	repeatscout	repeat_region	2717	5171	.	+	.	id=R9_CH445330_2717_5171;target=R9;
CH445330	repeatscout	repeat_region	5380	9254	.	+	.	id=X0_CH445330_5380_9254;target=X0;
CH445330	repeatscout	repeat_region	8970	9339	.	-	.	id=X0_CH445330_8970_9339;target=X0;
CH445330	repeatscout	repeat_region	791479	793047	.	-	.	id=R37_CH445330_791479_793047;target=R37;
CH445330	repeatscout	repeat_region	783736	784246	.	+	.	id=X36_CH445330_783736_784246;target=X36;
CH445330	repeatscout	repeat_region	1185	2568	.	+	.	id=R9_CH445330_1185_2568;target=R9;
CH445330	repeatscout	repeat_region	779662	780065	.	-	.	id=X23_CH445330_779662_780065;target=X23;
CH445330	repeatscout	repeat_region	789921	790483	.	-	.	id=X23_CH445330_789921_790483;target=X23;
CH445330	repeatscout	repeat_region	560350	560641	.	-	.	id=R39_CH445330_560350_560641;target=R39;
CH445330	repeatscout	repeat_region	500067	502073	.	-	.	id=R39_CH445330_500067_502073;target=R39;
CH445331	repeatscout	repeat_region	624185	624874	.	+	.	id=X3_CH445331_624185_624874;target=X3;
CH445331	repeatscout	repeat_region	626877	628299	.	+	.	id=X3_CH445331_626877_628299;target=X3;
CH445331	repeatscout	repeat_region	239718	240134	.	+	.	id=R22_CH445331_239718_240134;target=R22;
CH445331	repeatscout	repeat_region	1443168	1443367	.	+	.	id=R25_CH445331_1443168_1443367;target=R25;
CH445331	repeatscout	repeat_region	240617	240974	.	-	.	id=R38_CH445331_240617_240974;target=R38;
CH445331	repeatscout	repeat_region	622808	623137	.	+	.	id=X3_CH445331_622808_623137;target=X3;
CH445331	repeatscout	repeat_region	638395	638914	.	+	.	id=R39_CH445331_638395_638914;target=R39;
CH445331	repeatscout	repeat_region	624868	626812	.	+	.	id=X3_CH445331_624868_626812;target=X3;
CH445331	repeatscout	repeat_region	559251	559483	.	+	.	id=PIXIE_CH445331_559251_559483;target=PIXIE;
CH445331	repeatscout	repeat_region	218404	220190	.	-	.	id=X28_CH445331_218404_220190;target=X28;
CH445331	repeatscout	repeat_region	204043	205906	.	-	.	id=MOLLY_CH445331_204043_205906;target=MOLLY;
CH445331	repeatscout	repeat_region	613451	622821	.	+	.	id=X3_CH445331_613451_622821;target=X3;
CH445331	repeatscout	repeat_region	604131	607997	.	+	.	id=X0_CH445331_604131_607997;target=X0;
CH445331	repeatscout	repeat_region	205907	206139	.	-	.	id=R37_CH445331_205907_206139;target=R37;
CH445331	repeatscout	repeat_region	622930	624166	.	+	.	id=X3_CH445331_622930_624166;target=X3;
CH445331	repeatscout	repeat_region	203377	203737	.	+	.	id=R38_CH445331_203377_203737;target=R38;
CH445331	repeatscout	repeat_region	207534	209401	.	-	.	id=MOLLY_CH445331_207534_209401;target=MOLLY;
CH445331	repeatscout	repeat_region	233906	234402	.	+	.	id=R51_CH445331_233906_234402;target=R51;
CH445331	repeatscout	repeat_region	236278	236548	.	+	.	id=R10_CH445331_236278_236548;target=R10;
CH445331	repeatscout	repeat_region	209646	210107	.	+	.	id=X23_CH445331_209646_210107;target=X23;
CH445331	repeatscout	repeat_region	3541	4697	.	-	.	id=X35_CH445331_3541_4697;target=X35;
CH445331	repeatscout	repeat_region	611525	613448	.	-	.	id=R31_CH445331_611525_613448;target=R31;
CH445331	repeatscout	repeat_region	735112	735395	.	-	.	id=X12_CH445331_735112_735395;target=X12;
CH445331	repeatscout	repeat_region	220350	220746	.	+	.	id=X23_CH445331_220350_220746;target=X23;
CH445331	repeatscout	repeat_region	1442498	1442717	.	+	.	id=Y1_CH445331_1442498_1442717;target=Y1;
CH445331	repeatscout	repeat_region	220258	220457	.	+	.	id=X23_CH445331_220258_220457;target=X23;
CH445331	repeatscout	repeat_region	215661	216121	.	-	.	id=X36_CH445331_215661_216121;target=X36;
CH445331	repeatscout	repeat_region	4727	4991	.	+	.	id=X48_CH445331_4727_4991;target=X48;
CH445331	repeatscout	repeat_region	7661	8016	.	+	.	id=X26_CH445331_7661_8016;target=X26;
CH445331	repeatscout	repeat_region	596478	599293	.	-	.	id=R31_CH445331_596478_599293;target=R31;
CH445331	repeatscout	repeat_region	221080	222319	.	-	.	id=R10_CH445331_221080_222319;target=R10;
CH445331	repeatscout	repeat_region	607981	608207	.	-	.	id=R31_CH445331_607981_608207;target=R31;
CH445331	repeatscout	repeat_region	730756	732769	.	-	.	id=X12_CH445331_730756_732769;target=X12;
CH445331	repeatscout	repeat_region	593159	596480	.	+	.	id=R25_CH445331_593159_596480;target=R25;
CH445331	repeatscout	repeat_region	236549	238856	.	-	.	id=R9_CH445331_236549_238856;target=R9;
CH445331	repeatscout	repeat_region	639355	640862	.	+	.	id=R39_CH445331_639355_640862;target=R39;
CH445331	repeatscout	repeat_region	599291	603402	.	-	.	id=R9_CH445331_599291_603402;target=R9;
CH445331	repeatscout	repeat_region	1445151	1445539	.	+	.	id=R10_CH445331_1445151_1445539;target=R10;
CH445331	repeatscout	repeat_region	219789	220284	.	-	.	id=X28_CH445331_219789_220284;target=X28;
CH445331	repeatscout	repeat_region	636976	638088	.	-	.	id=R31_CH445331_636976_638088;target=R31;
CH445331	repeatscout	repeat_region	608455	611527	.	+	.	id=R25_CH445331_608455_611527;target=R25;
CH445331	repeatscout	repeat_region	4998	6195	.	+	.	id=X26_CH445331_4998_6195;target=X26;
CH445331	repeatscout	repeat_region	1443422	1443662	.	+	.	id=Y1_CH445331_1443422_1443662;target=Y1;
CH445331	repeatscout	repeat_region	608432	609224	.	+	.	id=R25_CH445331_608432_609224;target=R25;
CH445331	repeatscout	repeat_region	627806	636975	.	-	.	id=R8_CH445331_627806_636975;target=R8;
CH445331	repeatscout	repeat_region	6296	7314	.	+	.	id=X26_CH445331_6296_7314;target=X26;
CH445332	repeatscout	repeat_region	685525	685959	.	-	.	id=MOLLY_CH445332_685525_685959;target=MOLLY;
CH445332	repeatscout	repeat_region	1397642	1399225	.	+	.	id=X12_CH445332_1397642_1399225;target=X12;
CH445332	repeatscout	repeat_region	1391034	1392293	.	-	.	id=X12_CH445332_1391034_1392293;target=X12;
CH445332	repeatscout	repeat_region	1395016	1395301	.	+	.	id=X12_CH445332_1395016_1395301;target=X12;
CH445332	repeatscout	repeat_region	12665	12900	.	+	.	id=Y1_CH445332_12665_12900;target=Y1;
CH445332	repeatscout	repeat_region	243088	243482	.	-	.	id=MOLLY_CH445332_243088_243482;target=MOLLY;
CH445332	repeatscout	repeat_region	1385917	1386701	.	+	.	id=R10_CH445332_1385917_1386701;target=R10;
CH445332	repeatscout	repeat_region	433954	434314	.	+	.	id=R38_CH445332_433954_434314;target=R38;
CH445332	repeatscout	repeat_region	1399220	1399598	.	+	.	id=X12_CH445332_1399220_1399598;target=X12;
CH445332	repeatscout	repeat_region	687889	689478	.	+	.	id=R37_CH445332_687889_689478;target=R37;
CH445332	repeatscout	repeat_region	1368525	1377675	.	+	.	id=R8_CH445332_1368525_1377675;target=R8;
CH445332	repeatscout	repeat_region	702288	702774	.	-	.	id=X0_CH445332_702288_702774;target=X0;
CH445332	repeatscout	repeat_region	359935	361537	.	+	.	id=R37_CH445332_359935_361537;target=R37;
CH445332	repeatscout	repeat_region	681666	683065	.	+	.	id=R9_CH445332_681666_683065;target=R9;
CH445332	repeatscout	repeat_region	1386679	1387096	.	+	.	id=R10_CH445332_1386679_1387096;target=R10;
CH445332	repeatscout	repeat_region	1357388	1359138	.	+	.	id=PIXIE_CH445332_1357388_1359138;target=PIXIE;
CH445332	repeatscout	repeat_region	1357580	1359182	.	+	.	id=R37_CH445332_1357580_1359182;target=R37;
CH445332	repeatscout	repeat_region	679059	680780	.	+	.	id=R9_CH445332_679059_680780;target=R9;
CH445332	repeatscout	repeat_region	689599	693742	.	-	.	id=R9_CH445332_689599_693742;target=R9;
CH445332	repeatscout	repeat_region	10883	11351	.	+	.	id=X11_CH445332_10883_11351;target=X11;
CH445332	repeatscout	repeat_region	434572	434924	.	-	.	id=R38_CH445332_434572_434924;target=R38;
CH445332	repeatscout	repeat_region	699283	702561	.	+	.	id=X0_CH445332_699283_702561;target=X0;
CH445332	repeatscout	repeat_region	1385360	1385867	.	+	.	id=R37_CH445332_1385360_1385867;target=R37;
CH445332	repeatscout	repeat_region	1305629	1307679	.	-	.	id=R39_CH445332_1305629_1307679;target=R39;
CH445332	repeatscout	repeat_region	699095	700282	.	+	.	id=X0_CH445332_699095_700282;target=X0;
CH445332	repeatscout	repeat_region	682884	683108	.	-	.	id=X0_CH445332_682884_683108;target=X0;
CH445332	repeatscout	repeat_region	10611	10875	.	+	.	id=X48_CH445332_10611_10875;target=X48;
CH445332	repeatscout	repeat_region	703372	703694	.	+	.	id=R39_CH445332_703372_703694;target=R39;
CH445332	repeatscout	repeat_region	1363703	1364212	.	+	.	id=X36_CH445332_1363703_1364212;target=X36;
CH445332	repeatscout	repeat_region	673906	677533	.	-	.	id=X0_CH445332_673906_677533;target=X0;
CH445332	repeatscout	repeat_region	11651	12404	.	+	.	id=X11_CH445332_11651_12404;target=X11;
CH445332	repeatscout	repeat_region	686248	687293	.	+	.	id=R37_CH445332_686248_687293;target=R37;
CH445332	repeatscout	repeat_region	5644	10274	.	+	.	id=X26_CH445332_5644_10274;target=X26;
CH445332	repeatscout	repeat_region	677836	678481	.	-	.	id=X0_CH445332_677836_678481;target=X0;
CH445332	repeatscout	repeat_region	359693	361537	.	+	.	id=PIXIE_CH445332_359693_361537;target=PIXIE;
CH445332	repeatscout	repeat_region	694472	695610	.	+	.	id=X0_CH445332_694472_695610;target=X0;
CH445332	repeatscout	repeat_region	1359716	1361322	.	+	.	id=X28_CH445332_1359716_1361322;target=X28;
CH445332	repeatscout	repeat_region	1377165	1383476	.	-	.	id=X3_CH445332_1377165_1383476;target=X3;
CH445332	repeatscout	repeat_region	1359525	1360715	.	+	.	id=X28_CH445332_1359525_1360715;target=X28;
CH445332	repeatscout	repeat_region	686991	687646	.	-	.	id=R51_CH445332_686991_687646;target=R51;
CH445332	repeatscout	repeat_region	1385564	1385919	.	-	.	id=R51_CH445332_1385564_1385919;target=R51;
CH445332	repeatscout	repeat_region	1388263	1389972	.	-	.	id=X15_CH445332_1388263_1389972;target=X15;
CH445332	repeatscout	repeat_region	12230	12589	.	+	.	id=X11_CH445332_12230_12589;target=X11;
CH445332	repeatscout	repeat_region	683130	683810	.	-	.	id=R22_CH445332_683130_683810;target=R22;
CH445332	repeatscout	repeat_region	1305568	1305873	.	+	.	id=R39_CH445332_1305568_1305873;target=R39;
CH445332	repeatscout	repeat_region	1359265	1359658	.	-	.	id=X23_CH445332_1359265_1359658;target=X23;
CH445332	repeatscout	repeat_region	1384936	1385364	.	-	.	id=X23_CH445332_1384936_1385364;target=X23;
CH445332	repeatscout	repeat_region	1387093	1388159	.	-	.	id=X15_CH445332_1387093_1388159;target=X15;
CH445333	repeatscout	repeat_region	1	4233	.	+	.	id=X26_CH445333_1_4233;target=X26;
CH445333	repeatscout	repeat_region	101050	101543	.	-	.	id=X28_CH445333_101050_101543;target=X28;
CH445333	repeatscout	repeat_region	99668	101450	.	-	.	id=X28_CH445333_99668_101450;target=X28;
CH445333	repeatscout	repeat_region	64825	66005	.	-	.	id=X3_CH445333_64825_66005;target=X3;
CH445333	repeatscout	repeat_region	56173	65318	.	+	.	id=R8_CH445333_56173_65318;target=R8;
CH445333	repeatscout	repeat_region	4294	4818	.	+	.	id=X26_CH445333_4294_4818;target=X26;
CH445333	repeatscout	repeat_region	44701	46546	.	+	.	id=PIXIE_CH445333_44701_46546;target=PIXIE;
CH445333	repeatscout	repeat_region	84273	84960	.	-	.	id=X3_CH445333_84273_84960;target=X3;
CH445333	repeatscout	repeat_region	108943	109592	.	+	.	id=R10_CH445333_108943_109592;target=R10;
CH445333	repeatscout	repeat_region	68014	68702	.	-	.	id=X3_CH445333_68014_68702;target=X3;
CH445333	repeatscout	repeat_region	66454	68020	.	-	.	id=X3_CH445333_66454_68020;target=X3;
CH445333	repeatscout	repeat_region	102914	108987	.	+	.	id=X11_CH445333_102914_108987;target=X11;
CH445333	repeatscout	repeat_region	68721	69956	.	-	.	id=X3_CH445333_68721_69956;target=X3;
CH445333	repeatscout	repeat_region	84980	86216	.	-	.	id=X3_CH445333_84980_86216;target=X3;
CH445333	repeatscout	repeat_region	101609	102007	.	+	.	id=X23_CH445333_101609_102007;target=X23;
CH445333	repeatscout	repeat_region	69749	70044	.	-	.	id=X3_CH445333_69749_70044;target=X3;
CH445333	repeatscout	repeat_region	51323	51835	.	+	.	id=X23_CH445333_51323_51835;target=X23;
CH445333	repeatscout	repeat_region	82334	84279	.	-	.	id=X3_CH445333_82334_84279;target=X3;
CH445333	repeatscout	repeat_region	86033	86304	.	-	.	id=X3_CH445333_86033_86304;target=X3;
CH445333	repeatscout	repeat_region	79437	81346	.	+	.	id=R8_CH445333_79437_81346;target=R8;
CH445333	repeatscout	repeat_region	51148	51367	.	+	.	id=Y1_CH445333_51148_51367;target=Y1;
CH445333	repeatscout	repeat_region	76139	79442	.	-	.	id=X3_CH445333_76139_79442;target=X3;
CH445333	repeatscout	repeat_region	86325	88309	.	-	.	id=X3_CH445333_86325_88309;target=X3;
CH445333	repeatscout	repeat_region	6803	7250	.	-	.	id=X35_CH445333_6803_7250;target=X35;
CH445333	repeatscout	repeat_region	109590	110903	.	+	.	id=X11_CH445333_109590_110903;target=X11;
CH445333	repeatscout	repeat_region	70065	77138	.	-	.	id=X3_CH445333_70065_77138;target=X3;
CH445333	repeatscout	repeat_region	1331434	1331867	.	+	.	id=MOLLY_CH445333_1331434_1331867;target=MOLLY;
CH445333	repeatscout	repeat_region	1329649	1331433	.	-	.	id=ELSA_CH445333_1329649_1331433;target=ELSA;
CH445333	repeatscout	repeat_region	96877	97387	.	-	.	id=X36_CH445333_96877_97387;target=X36;
CH445333	repeatscout	repeat_region	110980	111215	.	+	.	id=Y1_CH445333_110980_111215;target=Y1;
CH445333	repeatscout	repeat_region	87689	95553	.	-	.	id=X3_CH445333_87689_95553;target=X3;
CH445333	repeatscout	repeat_region	80853	82271	.	-	.	id=X3_CH445333_80853_82271;target=X3;
CH445333	repeatscout	repeat_region	44942	46546	.	+	.	id=R37_CH445333_44942_46546;target=R37;
CH445334	repeatscout	repeat_region	20261	20558	.	-	.	id=X3_CH445334_20261_20558;target=X3;
CH445334	repeatscout	repeat_region	36744	38478	.	-	.	id=PIXIE_CH445334_36744_38478;target=PIXIE;
CH445334	repeatscout	repeat_region	36736	38237	.	-	.	id=R37_CH445334_36736_38237;target=R37;
CH445334	repeatscout	repeat_region	19231	20470	.	-	.	id=X3_CH445334_19231_20470;target=X3;
CH445334	repeatscout	repeat_region	2693	4301	.	+	.	id=R37_CH445334_2693_4301;target=R37;
CH445334	repeatscout	repeat_region	6585	15594	.	+	.	id=R8_CH445334_6585_15594;target=R8;
CH445334	repeatscout	repeat_region	18524	19212	.	-	.	id=X3_CH445334_18524_19212;target=X3;
CH445334	repeatscout	repeat_region	21942	29809	.	-	.	id=X3_CH445334_21942_29809;target=X3;
CH445334	repeatscout	repeat_region	39144	39353	.	+	.	id=R37_CH445334_39144_39353;target=R37;
CH445334	repeatscout	repeat_region	32885	36746	.	+	.	id=X0_CH445334_32885_36746;target=X0;
CH445334	repeatscout	repeat_region	16586	18530	.	-	.	id=X3_CH445334_16586_18530;target=X3;
CH445334	repeatscout	repeat_region	20579	22565	.	-	.	id=X3_CH445334_20579_22565;target=X3;
CH445334	repeatscout	repeat_region	15100	16521	.	-	.	id=X3_CH445334_15100_16521;target=X3;
CH445334	repeatscout	repeat_region	1318658	1318899	.	-	.	id=X26_CH445334_1318658_1318899;target=X26;
CH445334	repeatscout	repeat_region	29810	32154	.	-	.	id=R9_CH445334_29810_32154;target=R9;
CH445334	repeatscout	repeat_region	4700	6476	.	-	.	id=R9_CH445334_4700_6476;target=R9;
CH445335	repeatscout	repeat_region	10671	12610	.	-	.	id=X3_CH445335_10671_12610;target=X3;
CH445335	repeatscout	repeat_region	13311	14551	.	-	.	id=X3_CH445335_13311_14551;target=X3;
CH445335	repeatscout	repeat_region	1274684	1275933	.	-	.	id=MOLLY_CH445335_1274684_1275933;target=MOLLY;
CH445335	repeatscout	repeat_region	714063	723431	.	-	.	id=X3_CH445335_714063_723431;target=X3;
CH445335	repeatscout	repeat_region	708590	710008	.	-	.	id=X3_CH445335_708590_710008;target=X3;
CH445335	repeatscout	repeat_region	6112	9900	.	+	.	id=R8_CH445335_6112_9900;target=R8;
CH445335	repeatscout	repeat_region	675285	676521	.	+	.	id=X3_CH445335_675285_676521;target=X3;
CH445335	repeatscout	repeat_region	680157	689310	.	-	.	id=R8_CH445335_680157_689310;target=R8;
CH445335	repeatscout	repeat_region	676540	677228	.	+	.	id=X3_CH445335_676540_677228;target=X3;
CH445335	repeatscout	repeat_region	27257	27615	.	-	.	id=R38_CH445335_27257_27615;target=R38;
CH445335	repeatscout	repeat_region	692575	695431	.	-	.	id=R25_CH445335_692575_695431;target=R25;
CH445335	repeatscout	repeat_region	1270542	1272406	.	-	.	id=MOLLY_CH445335_1270542_1272406;target=MOLLY;
CH445335	repeatscout	repeat_region	725433	725912	.	-	.	id=R25_CH445335_725433_725912;target=R25;
CH445335	repeatscout	repeat_region	24270	25054	.	-	.	id=MOLLY_CH445335_24270_25054;target=MOLLY;
CH445335	repeatscout	repeat_region	12604	13289	.	-	.	id=X3_CH445335_12604_13289;target=X3;
CH445335	repeatscout	repeat_region	710073	712017	.	-	.	id=X3_CH445335_710073_712017;target=X3;
CH445335	repeatscout	repeat_region	677221	678789	.	+	.	id=X3_CH445335_677221_678789;target=X3;
CH445335	repeatscout	repeat_region	689475	692513	.	+	.	id=R31_CH445335_689475_692513;target=R31;
CH445335	repeatscout	repeat_region	4901	6122	.	+	.	id=R10_CH445335_4901_6122;target=R10;
CH445335	repeatscout	repeat_region	665807	675176	.	+	.	id=X3_CH445335_665807_675176;target=X3;
CH445335	repeatscout	repeat_region	699724	699933	.	+	.	id=X12_CH445335_699724_699933;target=X12;
CH445335	repeatscout	repeat_region	14660	19005	.	-	.	id=X3_CH445335_14660_19005;target=X3;
CH445335	repeatscout	repeat_region	712736	713954	.	-	.	id=X3_CH445335_712736_713954;target=X3;
CH445335	repeatscout	repeat_region	697101	697384	.	+	.	id=X12_CH445335_697101_697384;target=X12;
CH445335	repeatscout	repeat_region	699934	709083	.	+	.	id=R8_CH445335_699934_709083;target=R8;
CH445335	repeatscout	repeat_region	2540	4906	.	+	.	id=R8_CH445335_2540_4906;target=R8;
CH445335	repeatscout	repeat_region	17944	24281	.	-	.	id=X3_CH445335_17944_24281;target=X3;
CH445335	repeatscout	repeat_region	675197	675468	.	+	.	id=X3_CH445335_675197_675468;target=X3;
CH445335	repeatscout	repeat_region	9407	10600	.	-	.	id=X3_CH445335_9407_10600;target=X3;
CH445335	repeatscout	repeat_region	2	2533	.	+	.	id=X0_CH445335_2_2533;target=X0;
CH445335	repeatscout	repeat_region	14341	14639	.	-	.	id=X3_CH445335_14341_14639;target=X3;
CH445335	repeatscout	repeat_region	713771	714042	.	-	.	id=X3_CH445335_713771_714042;target=X3;
CH445335	repeatscout	repeat_region	712011	712699	.	-	.	id=X3_CH445335_712011_712699;target=X3;
CH445335	repeatscout	repeat_region	723434	725241	.	+	.	id=X12_CH445335_723434_725241;target=X12;
CH445335	repeatscout	repeat_region	679232	680650	.	+	.	id=X3_CH445335_679232_680650;target=X3;
CH445336	repeatscout	repeat_region	1271466	1271670	.	-	.	id=R22_CH445336_1271466_1271670;target=R22;
CH445336	repeatscout	repeat_region	4137	6803	.	+	.	id=R9_CH445336_4137_6803;target=R9;
CH445336	repeatscout	repeat_region	767912	769436	.	+	.	id=MOLLY_CH445336_767912_769436;target=MOLLY;
CH445336	repeatscout	repeat_region	419183	423305	.	-	.	id=R9_CH445336_419183_423305;target=R9;
CH445336	repeatscout	repeat_region	2990	4146	.	-	.	id=X35_CH445336_2990_4146;target=X35;
CH445336	repeatscout	repeat_region	1250022	1250700	.	-	.	id=R22_CH445336_1250022_1250700;target=R22;
CH445336	repeatscout	repeat_region	424034	427894	.	+	.	id=X0_CH445336_424034_427894;target=X0;
CH445336	repeatscout	repeat_region	424034	424555	.	+	.	id=X0_CH445336_424034_424555;target=X0;
CH445336	repeatscout	repeat_region	496592	497151	.	+	.	id=PIXIE_CH445336_496592_497151;target=PIXIE;
CH445337	repeatscout	repeat_region	3749	4002	.	+	.	id=X48_CH445337_3749_4002;target=X48;
CH445337	repeatscout	repeat_region	691727	693522	.	+	.	id=PIXIE_CH445337_691727_693522;target=PIXIE;
CH445337	repeatscout	repeat_region	691371	691728	.	-	.	id=R39_CH445337_691371_691728;target=R39;
CH445337	repeatscout	repeat_region	693570	695183	.	-	.	id=R39_CH445337_693570_695183;target=R39;
CH445337	repeatscout	repeat_region	691969	693571	.	+	.	id=R37_CH445337_691969_693571;target=R37;
CH445338	repeatscout	repeat_region	452984	454636	.	-	.	id=R8_CH445338_452984_454636;target=R8;
CH445338	repeatscout	repeat_region	5810	6966	.	-	.	id=X35_CH445338_5810_6966;target=X35;
CH445338	repeatscout	repeat_region	1017061	1019061	.	-	.	id=R9_CH445338_1017061_1019061;target=R9;
CH445338	repeatscout	repeat_region	452062	453495	.	+	.	id=X3_CH445338_452062_453495;target=X3;
CH445338	repeatscout	repeat_region	445081	446916	.	+	.	id=X3_CH445338_445081_446916;target=X3;
CH445338	repeatscout	repeat_region	453637	462145	.	-	.	id=R8_CH445338_453637_462145;target=R8;
CH445338	repeatscout	repeat_region	1	3062	.	+	.	id=ELSA_CH445338_1_3062;target=ELSA;
CH445338	repeatscout	repeat_region	462122	462700	.	-	.	id=R39_CH445338_462122_462700;target=R39;
CH445338	repeatscout	repeat_region	270367	270689	.	-	.	id=R8_CH445338_270367_270689;target=R8;
CH445338	repeatscout	repeat_region	437841	443708	.	+	.	id=X3_CH445338_437841_443708;target=X3;
CH445338	repeatscout	repeat_region	444353	445579	.	+	.	id=X3_CH445338_444353_445579;target=X3;
CH445338	repeatscout	repeat_region	435933	437795	.	+	.	id=MOLLY_CH445338_435933_437795;target=MOLLY;
CH445338	repeatscout	repeat_region	8624	9979	.	+	.	id=R37_CH445338_8624_9979;target=R37;
CH445338	repeatscout	repeat_region	8105	8527	.	-	.	id=X35_CH445338_8105_8527;target=X35;
CH445338	repeatscout	repeat_region	1009065	1012771	.	-	.	id=R9_CH445338_1009065_1012771;target=R9;
CH445338	repeatscout	repeat_region	1014765	1017064	.	+	.	id=ELSA_CH445338_1014765_1017064;target=ELSA;
CH445338	repeatscout	repeat_region	434514	435932	.	-	.	id=R39_CH445338_434514_435932;target=R39;
CH445338	repeatscout	repeat_region	450790	451616	.	+	.	id=X3_CH445338_450790_451616;target=X3;
CH445338	repeatscout	repeat_region	1019207	1021090	.	-	.	id=R9_CH445338_1019207_1021090;target=R9;
CH445339	repeatscout	repeat_region	104	546	.	-	.	id=X35_CH445339_104_546;target=X35;
CH445339	repeatscout	repeat_region	1004122	1005965	.	-	.	id=X15_CH445339_1004122_1005965;target=X15;
CH445339	repeatscout	repeat_region	1001219	1002250	.	-	.	id=X15_CH445339_1001219_1002250;target=X15;
CH445339	repeatscout	repeat_region	993196	993694	.	+	.	id=R37_CH445339_993196_993694;target=R37;
CH445339	repeatscout	repeat_region	993647	994618	.	-	.	id=X15_CH445339_993647_994618;target=X15;
CH445339	repeatscout	repeat_region	997882	1000751	.	-	.	id=R31_CH445339_997882_1000751;target=R31;
CH445339	repeatscout	repeat_region	1002251	1004122	.	+	.	id=MOLLY_CH445339_1002251_1004122;target=MOLLY;
CH445339	repeatscout	repeat_region	994618	997945	.	+	.	id=R25_CH445339_994618_997945;target=R25;
CH445339	repeatscout	repeat_region	999642	1000955	.	-	.	id=R31_CH445339_999642_1000955;target=R31;
CH445340	repeatscout	repeat_region	958728	959957	.	+	.	id=X3_CH445340_958728_959957;target=X3;
CH445340	repeatscout	repeat_region	975159	975997	.	-	.	id=R37_CH445340_975159_975997;target=R37;
CH445340	repeatscout	repeat_region	729	1795	.	+	.	id=X15_CH445340_729_1795;target=X15;
CH445340	repeatscout	repeat_region	974580	974785	.	+	.	id=R51_CH445340_974580_974785;target=R51;
CH445340	repeatscout	repeat_region	959983	960671	.	+	.	id=X3_CH445340_959983_960671;target=X3;
CH445340	repeatscout	repeat_region	949242	958619	.	+	.	id=X3_CH445340_949242_958619;target=X3;
CH445340	repeatscout	repeat_region	962686	963861	.	+	.	id=X3_CH445340_962686_963861;target=X3;
CH445340	repeatscout	repeat_region	1841	2122	.	-	.	id=R10_CH445340_1841_2122;target=R10;
CH445340	repeatscout	repeat_region	946114	949239	.	+	.	id=ELSA_CH445340_946114_949239;target=ELSA;
CH445340	repeatscout	repeat_region	972516	974535	.	+	.	id=ELSA_CH445340_972516_974535;target=ELSA;
CH445340	repeatscout	repeat_region	960665	962232	.	+	.	id=X3_CH445340_960665_962232;target=X3;
CH445340	repeatscout	repeat_region	945485	946113	.	+	.	id=R51_CH445340_945485_946113;target=R51;
CH445340	repeatscout	repeat_region	963368	972515	.	-	.	id=R8_CH445340_963368_972515;target=R8;
CH445340	repeatscout	repeat_region	958640	958945	.	+	.	id=X3_CH445340_958640_958945;target=X3;
CH445340	repeatscout	repeat_region	451	719	.	+	.	id=X48_CH445340_451_719;target=X48;
CH445341	repeatscout	repeat_region	589488	589841	.	-	.	id=R38_CH445341_589488_589841;target=R38;
CH445341	repeatscout	repeat_region	6041	6718	.	-	.	id=R22_CH445341_6041_6718;target=R22;
CH445341	repeatscout	repeat_region	6719	7945	.	-	.	id=R31_CH445341_6719_7945;target=R31;
CH445341	repeatscout	repeat_region	4265	5724	.	-	.	id=R37_CH445341_4265_5724;target=R37;
CH445341	repeatscout	repeat_region	960494	960790	.	-	.	id=X26_CH445341_960494_960790;target=X26;
CH445341	repeatscout	repeat_region	50	2832	.	-	.	id=R25_CH445341_50_2832;target=R25;
CH445341	repeatscout	repeat_region	588859	589229	.	+	.	id=R38_CH445341_588859_589229;target=R38;
CH445341	repeatscout	repeat_region	4265	5965	.	-	.	id=PIXIE_CH445341_4265_5965;target=PIXIE;
CH445341	repeatscout	repeat_region	960536	965174	.	-	.	id=X26_CH445341_960536_965174;target=X26;
CH445341	repeatscout	repeat_region	956194	956447	.	-	.	id=X48_CH445341_956194_956447;target=X48;
CH445342	repeatscout	repeat_region	885028	886228	.	-	.	id=R10_CH445342_885028_886228;target=R10;
CH445342	repeatscout	repeat_region	889528	890360	.	+	.	id=R51_CH445342_889528_890360;target=R51;
CH445342	repeatscout	repeat_region	890058	891126	.	-	.	id=R37_CH445342_890058_891126;target=R37;
CH445342	repeatscout	repeat_region	888858	889530	.	+	.	id=R22_CH445342_888858_889530;target=R22;
CH445342	repeatscout	repeat_region	882207	884071	.	+	.	id=MOLLY_CH445342_882207_884071;target=MOLLY;
CH445342	repeatscout	repeat_region	1070	2311	.	-	.	id=R10_CH445342_1070_2311;target=R10;
CH445342	repeatscout	repeat_region	886468	888073	.	+	.	id=R37_CH445342_886468_888073;target=R37;
CH445342	repeatscout	repeat_region	886227	888073	.	+	.	id=PIXIE_CH445342_886227_888073;target=PIXIE;
CH445343	repeatscout	repeat_region	5621	6198	.	+	.	id=X26_CH445343_5621_6198;target=X26;
CH445343	repeatscout	repeat_region	796556	797626	.	-	.	id=X0_CH445343_796556_797626;target=X0;
CH445343	repeatscout	repeat_region	821436	823220	.	+	.	id=X28_CH445343_821436_823220;target=X28;
CH445343	repeatscout	repeat_region	25973	27181	.	+	.	id=MOLLY_CH445343_25973_27181;target=MOLLY;
CH445343	repeatscout	repeat_region	828331	830519	.	-	.	id=R9_CH445343_828331_830519;target=R9;
CH445343	repeatscout	repeat_region	3627	3882	.	+	.	id=X48_CH445343_3627_3882;target=X48;
CH445343	repeatscout	repeat_region	816728	817072	.	-	.	id=R31_CH445343_816728_817072;target=R31;
CH445343	repeatscout	repeat_region	818673	819873	.	-	.	id=R31_CH445343_818673_819873;target=R31;
CH445343	repeatscout	repeat_region	797718	801039	.	+	.	id=R25_CH445343_797718_801039;target=R25;
CH445343	repeatscout	repeat_region	387945	389950	.	-	.	id=R39_CH445343_387945_389950;target=R39;
CH445343	repeatscout	repeat_region	795730	796564	.	-	.	id=R51_CH445343_795730_796564;target=R51;
CH445343	repeatscout	repeat_region	5400	5623	.	-	.	id=Y1_CH445343_5400_5623;target=Y1;
CH445343	repeatscout	repeat_region	820140	820712	.	+	.	id=R22_CH445343_820140_820712;target=R22;
CH445343	repeatscout	repeat_region	6199	6512	.	-	.	id=R51_CH445343_6199_6512;target=R51;
CH445343	repeatscout	repeat_region	4498	4751	.	+	.	id=X48_CH445343_4498_4751;target=X48;
CH445343	repeatscout	repeat_region	827069	828230	.	-	.	id=R9_CH445343_827069_828230;target=R9;
CH445343	repeatscout	repeat_region	800976	802481	.	-	.	id=R31_CH445343_800976_802481;target=R31;
CH445343	repeatscout	repeat_region	794995	796564	.	+	.	id=R37_CH445343_794995_796564;target=R37;
CH445343	repeatscout	repeat_region	825595	826106	.	+	.	id=X36_CH445343_825595_826106;target=X36;
CH445343	repeatscout	repeat_region	821068	821462	.	-	.	id=X23_CH445343_821068_821462;target=X23;
CH445343	repeatscout	repeat_region	794366	794566	.	+	.	id=Y1_CH445343_794366_794566;target=Y1;
CH445344	repeatscout	repeat_region	726823	731450	.	-	.	id=X26_CH445344_726823_731450;target=X26;
CH445344	repeatscout	repeat_region	204832	207844	.	+	.	id=R25_CH445344_204832_207844;target=R25;
CH445344	repeatscout	repeat_region	1705	3286	.	-	.	id=R37_CH445344_1705_3286;target=R37;
CH445344	repeatscout	repeat_region	209734	210043	.	+	.	id=X96_CH445344_209734_210043;target=X96;
CH445344	repeatscout	repeat_region	1159	1705	.	-	.	id=R31_CH445344_1159_1705;target=R31;
CH445344	repeatscout	repeat_region	157817	166966	.	+	.	id=R8_CH445344_157817_166966;target=R8;
CH445344	repeatscout	repeat_region	124939	134133	.	-	.	id=R8_CH445344_124939_134133;target=R8;
CH445344	repeatscout	repeat_region	177481	186626	.	+	.	id=R8_CH445344_177481_186626;target=R8;
CH445344	repeatscout	repeat_region	211538	212717	.	-	.	id=R31_CH445344_211538_212717;target=R31;
CH445344	repeatscout	repeat_region	521350	521561	.	+	.	id=Y1_CH445344_521350_521561;target=Y1;
CH445344	repeatscout	repeat_region	207842	209685	.	-	.	id=R31_CH445344_207842_209685;target=R31;
CH445344	repeatscout	repeat_region	713134	714374	.	+	.	id=R10_CH445344_713134_714374;target=R10;
CH445344	repeatscout	repeat_region	155879	157508	.	+	.	id=R39_CH445344_155879_157508;target=R39;
CH445344	repeatscout	repeat_region	212980	213381	.	+	.	id=R39_CH445344_212980_213381;target=R39;
CH445344	repeatscout	repeat_region	1755	2065	.	+	.	id=X96_CH445344_1755_2065;target=X96;
CH445344	repeatscout	repeat_region	726222	726486	.	-	.	id=X48_CH445344_726222_726486;target=X48;
CH445344	repeatscout	repeat_region	209684	210517	.	+	.	id=R51_CH445344_209684_210517;target=R51;
CH445344	repeatscout	repeat_region	1705	2539	.	+	.	id=R51_CH445344_1705_2539;target=R51;
CH445344	repeatscout	repeat_region	744040	745196	.	+	.	id=X35_CH445344_744040_745196;target=X35;
CH445344	repeatscout	repeat_region	157510	157819	.	+	.	id=R25_CH445344_157510_157819;target=R25;
CH445344	repeatscout	repeat_region	110571	113086	.	+	.	id=X3_CH445344_110571_113086;target=X3;
CH445344	repeatscout	repeat_region	186811	187551	.	-	.	id=X3_CH445344_186811_187551;target=X3;
CH445344	repeatscout	repeat_region	191313	191585	.	-	.	id=X3_CH445344_191313_191585;target=X3;
CH445344	repeatscout	repeat_region	121321	122009	.	+	.	id=X3_CH445344_121321_122009;target=X3;
CH445344	repeatscout	repeat_region	186118	187551	.	-	.	id=X3_CH445344_186118_187551;target=X3;
CH445344	repeatscout	repeat_region	2	1054	.	-	.	id=X3_CH445344_2_1054;target=X3;
CH445344	repeatscout	repeat_region	112087	119955	.	+	.	id=X3_CH445344_112087_119955;target=X3;
CH445344	repeatscout	repeat_region	120064	121302	.	+	.	id=X3_CH445344_120064_121302;target=X3;
CH445344	repeatscout	repeat_region	171656	171927	.	-	.	id=X3_CH445344_171656_171927;target=X3;
CH445344	repeatscout	repeat_region	190261	191497	.	-	.	id=X3_CH445344_190261_191497;target=X3;
CH445344	repeatscout	repeat_region	169897	170585	.	-	.	id=X3_CH445344_169897_170585;target=X3;
CH445344	repeatscout	repeat_region	187985	189560	.	-	.	id=X3_CH445344_187985_189560;target=X3;
CH445344	repeatscout	repeat_region	168336	169903	.	-	.	id=X3_CH445344_168336_169903;target=X3;
CH445344	repeatscout	repeat_region	119976	120247	.	+	.	id=X3_CH445344_119976_120247;target=X3;
CH445344	repeatscout	repeat_region	200980	204827	.	-	.	id=X3_CH445344_200980_204827;target=X3;
CH445344	repeatscout	repeat_region	171948	177499	.	-	.	id=X3_CH445344_171948_177499;target=X3;
CH445344	repeatscout	repeat_region	210272	211266	.	-	.	id=R37_CH445344_210272_211266;target=R37;
CH445344	repeatscout	repeat_region	170611	171839	.	-	.	id=X3_CH445344_170611_171839;target=X3;
CH445344	repeatscout	repeat_region	191606	200975	.	-	.	id=X3_CH445344_191606_200975;target=X3;
CH445344	repeatscout	repeat_region	189554	190242	.	-	.	id=X3_CH445344_189554_190242;target=X3;
CH445344	repeatscout	repeat_region	122003	123950	.	+	.	id=X3_CH445344_122003_123950;target=X3;
CH445344	repeatscout	repeat_region	124012	125432	.	+	.	id=X3_CH445344_124012_125432;target=X3;
CH445344	repeatscout	repeat_region	166479	167892	.	-	.	id=X3_CH445344_166479_167892;target=X3;
CH445345	repeatscout	repeat_region	715588	716152	.	+	.	id=R37_CH445345_715588_716152;target=R37;
CH445345	repeatscout	repeat_region	715828	716151	.	+	.	id=PIXIE_CH445345_715828_716151;target=PIXIE;
CH445345	repeatscout	repeat_region	3602	5600	.	+	.	id=X12_CH445345_3602_5600;target=X12;
CH445345	repeatscout	repeat_region	710855	711304	.	-	.	id=R37_CH445345_710855_711304;target=R37;
CH445345	repeatscout	repeat_region	712890	715044	.	+	.	id=R25_CH445345_712890_715044;target=R25;
CH445345	repeatscout	repeat_region	714958	715637	.	-	.	id=R22_CH445345_714958_715637;target=R22;
CH445345	repeatscout	repeat_region	1	2684	.	+	.	id=R9_CH445345_1_2684;target=R9;
CH445345	repeatscout	repeat_region	711348	711704	.	+	.	id=R38_CH445345_711348_711704;target=R38;
CH445345	repeatscout	repeat_region	124339	124552	.	+	.	id=X0_CH445345_124339_124552;target=X0;
CH445346	repeatscout	repeat_region	14666	15497	.	+	.	id=R51_CH445346_14666_15497;target=R51;
CH445346	repeatscout	repeat_region	575567	575984	.	+	.	id=R9_CH445346_575567_575984;target=R9;
CH445346	repeatscout	repeat_region	15195	16236	.	-	.	id=R37_CH445346_15195_16236;target=R37;
CH445346	repeatscout	repeat_region	577233	577497	.	+	.	id=R9_CH445346_577233_577497;target=R9;
CH445346	repeatscout	repeat_region	1438	3177	.	+	.	id=X26_CH445346_1438_3177;target=X26;
CH445346	repeatscout	repeat_region	575982	577218	.	+	.	id=R10_CH445346_575982_577218;target=R10;
CH445346	repeatscout	repeat_region	6304	6877	.	-	.	id=ELSA_CH445346_6304_6877;target=ELSA;
CH445346	repeatscout	repeat_region	569746	571018	.	-	.	id=X12_CH445346_569746_571018;target=X12;
CH445346	repeatscout	repeat_region	44087	44326	.	+	.	id=R10_CH445346_44087_44326;target=R10;
CH445346	repeatscout	repeat_region	8117	8582	.	-	.	id=ELSA_CH445346_8117_8582;target=ELSA;
CH445346	repeatscout	repeat_region	577498	578534	.	-	.	id=R37_CH445346_577498_578534;target=R37;
CH445346	repeatscout	repeat_region	14716	15023	.	+	.	id=X96_CH445346_14716_15023;target=X96;
CH445346	repeatscout	repeat_region	6880	8117	.	-	.	id=R10_CH445346_6880_8117;target=R10;
CH445346	repeatscout	repeat_region	573301	573570	.	-	.	id=X12_CH445346_573301_573570;target=X12;
CH445346	repeatscout	repeat_region	4529	4768	.	+	.	id=X26_CH445346_4529_4768;target=X26;
CH445347	repeatscout	repeat_region	559664	559899	.	-	.	id=Y1_CH445347_559664_559899;target=Y1;
CH445347	repeatscout	repeat_region	569315	569546	.	-	.	id=Y1_CH445347_569315_569546;target=Y1;
CH445347	repeatscout	repeat_region	556986	558832	.	+	.	id=PIXIE_CH445347_556986_558832;target=PIXIE;
CH445347	repeatscout	repeat_region	564437	565964	.	-	.	id=X11_CH445347_564437_565964;target=X11;
CH445347	repeatscout	repeat_region	554007	554522	.	+	.	id=R10_CH445347_554007_554522;target=R10;
CH445347	repeatscout	repeat_region	554824	556570	.	+	.	id=PIXIE_CH445347_554824_556570;target=PIXIE;
CH445347	repeatscout	repeat_region	556618	556915	.	+	.	id=R25_CH445347_556618_556915;target=R25;
CH445347	repeatscout	repeat_region	563196	564445	.	-	.	id=R10_CH445347_563196_564445;target=R10;
CH445347	repeatscout	repeat_region	557226	558832	.	+	.	id=R37_CH445347_557226_558832;target=R37;
CH445347	repeatscout	repeat_region	570951	571405	.	+	.	id=R37_CH445347_570951_571405;target=R37;
CH445347	repeatscout	repeat_region	555017	556619	.	+	.	id=R37_CH445347_555017_556619;target=R37;
CH445347	repeatscout	repeat_region	553552	553844	.	+	.	id=R10_CH445347_553552_553844;target=R10;
CH445347	repeatscout	repeat_region	570257	570547	.	+	.	id=R25_CH445347_570257_570547;target=R25;
CH445347	repeatscout	repeat_region	567837	568356	.	-	.	id=X11_CH445347_567837_568356;target=X11;
CH445347	repeatscout	repeat_region	559975	563199	.	-	.	id=X11_CH445347_559975_563199;target=X11;
CH445348	repeatscout	repeat_region	4898	5257	.	-	.	id=R38_CH445348_4898_5257;target=R38;
CH445348	repeatscout	repeat_region	3586	3979	.	+	.	id=X23_CH445348_3586_3979;target=X23;
CH445348	repeatscout	repeat_region	545007	549633	.	-	.	id=X26_CH445348_545007_549633;target=X26;
CH445348	repeatscout	repeat_region	544364	544628	.	-	.	id=X48_CH445348_544364_544628;target=X48;
CH445348	repeatscout	repeat_region	1882	3380	.	-	.	id=X28_CH445348_1882_3380;target=X28;
CH445348	repeatscout	repeat_region	3067	3719	.	-	.	id=X28_CH445348_3067_3719;target=X28;
CH445348	repeatscout	repeat_region	75	1831	.	+	.	id=PIXIE_CH445348_75_1831;target=PIXIE;
CH445348	repeatscout	repeat_region	3990	4460	.	-	.	id=R37_CH445348_3990_4460;target=R37;
CH445348	repeatscout	repeat_region	5478	5757	.	-	.	id=X3_CH445348_5478_5757;target=X3;
CH445348	repeatscout	repeat_region	542651	543891	.	+	.	id=R10_CH445348_542651_543891;target=R10;
CH445348	repeatscout	repeat_region	267	1883	.	+	.	id=R37_CH445348_267_1883;target=R37;
CH445349	repeatscout	repeat_region	28092	28382	.	-	.	id=X35_CH445349_28092_28382;target=X35;
CH445349	repeatscout	repeat_region	485958	486159	.	+	.	id=PIXIE_CH445349_485958_486159;target=PIXIE;
CH445349	repeatscout	repeat_region	486306	487139	.	+	.	id=R51_CH445349_486306_487139;target=R51;
CH445349	repeatscout	repeat_region	489041	489309	.	+	.	id=R37_CH445349_489041_489309;target=R37;
CH445349	repeatscout	repeat_region	9751	10159	.	-	.	id=X35_CH445349_9751_10159;target=X35;
CH445349	repeatscout	repeat_region	490202	491712	.	+	.	id=X28_CH445349_490202_491712;target=X28;
CH445349	repeatscout	repeat_region	25882	27670	.	-	.	id=X28_CH445349_25882_27670;target=X28;
CH445349	repeatscout	repeat_region	11271	11770	.	+	.	id=X26_CH445349_11271_11770;target=X26;
CH445349	repeatscout	repeat_region	20722	24268	.	+	.	id=X26_CH445349_20722_24268;target=X26;
CH445349	repeatscout	repeat_region	494067	494811	.	-	.	id=R9_CH445349_494067_494812;target=R9;
CH445349	repeatscout	repeat_region	7776	9758	.	-	.	id=R25_CH445349_7776_9758;target=R25;
CH445349	repeatscout	repeat_region	28380	28624	.	+	.	id=ELSA_CH445349_28380_28624;target=ELSA;
CH445349	repeatscout	repeat_region	11857	12092	.	-	.	id=Y1_CH445349_11857_12092;target=Y1;
CH445349	repeatscout	repeat_region	6731	7623	.	-	.	id=R25_CH445349_6731_7623;target=R25;
CH445349	repeatscout	repeat_region	20504	20724	.	-	.	id=Y1_CH445349_20504_20724;target=Y1;
CH445349	repeatscout	repeat_region	3759	6794	.	+	.	id=R31_CH445349_3759_6794;target=R31;
CH445349	repeatscout	repeat_region	12168	19512	.	-	.	id=X11_CH445349_12168_19512;target=X11;
CH445349	repeatscout	repeat_region	27459	27850	.	+	.	id=X23_CH445349_27459_27850;target=X23;
CH445349	repeatscout	repeat_region	486306	487874	.	-	.	id=R37_CH445349_486306_487874;target=R37;
CH445349	repeatscout	repeat_region	493160	494012	.	-	.	id=R37_CH445349_493160_494012;target=R37;
CH445349	repeatscout	repeat_region	491981	492864	.	+	.	id=R37_CH445349_491981_492864;target=R37;
CH445349	repeatscout	repeat_region	490032	490307	.	-	.	id=X23_CH445349_490032_490307;target=X23;
CH445349	repeatscout	repeat_region	2727	3501	.	-	.	id=X35_CH445349_2727_3501;target=X35;
CH445350	repeatscout	repeat_region	482194	483353	.	+	.	id=X35_CH445350_482194_483353;target=X35;
CH445350	repeatscout	repeat_region	322607	324527	.	-	.	id=R39_CH445350_322607_324527;target=R39;
CH445350	repeatscout	repeat_region	4612	11997	.	-	.	id=X11_CH445350_4612_11997;target=X11;
CH445350	repeatscout	repeat_region	31070	32571	.	-	.	id=X3_CH445350_31070_32571;target=X3;
CH445350	repeatscout	repeat_region	324580	329718	.	-	.	id=ELSA_CH445350_324580_329718;target=ELSA;
CH445350	repeatscout	repeat_region	1510	2646	.	+	.	id=X0_CH445350_1510_2646;target=X0;
CH445350	repeatscout	repeat_region	2616	3301	.	-	.	id=MOLLY_CH445350_2616_3301;target=MOLLY;
CH445350	repeatscout	repeat_region	12951	13242	.	-	.	id=Y1_CH445350_12951_13242;target=Y1;
CH445350	repeatscout	repeat_region	32416	32855	.	-	.	id=X3_CH445350_32416_32855;target=X3;
CH445350	repeatscout	repeat_region	4298	4536	.	-	.	id=Y1_CH445350_4298_4536;target=Y1;
CH445351	repeatscout	repeat_region	475054	475387	.	-	.	id=X12_CH445351_475054_475387;target=X12;
CH445351	repeatscout	repeat_region	470556	472569	.	-	.	id=X12_CH445351_470556_472569;target=X12;
CH445352	repeatscout	repeat_region	433905	435095	.	+	.	id=X3_CH445352_433905_435095;target=X3;
CH445352	repeatscout	repeat_region	460488	461176	.	-	.	id=X3_CH445352_460488_461176;target=X3;
CH445352	repeatscout	repeat_region	413823	414835	.	+	.	id=MOLLY_CH445352_413823_414835;target=MOLLY;
CH445352	repeatscout	repeat_region	457299	458486	.	-	.	id=X3_CH445352_457299_458486;target=X3;
CH445352	repeatscout	repeat_region	444721	445554	.	-	.	id=R51_CH445352_444721_445554;target=R51;
CH445352	repeatscout	repeat_region	420564	421773	.	+	.	id=X3_CH445352_420564_421773;target=X3;
CH445352	repeatscout	repeat_region	447667	448460	.	+	.	id=R37_CH445352_447667_448460;target=R37;
CH445352	repeatscout	repeat_region	431896	433837	.	+	.	id=X3_CH445352_431896_433837;target=X3;
CH445352	repeatscout	repeat_region	443971	445022	.	+	.	id=R37_CH445352_443971_445022;target=R37;
CH445352	repeatscout	repeat_region	429961	431196	.	+	.	id=X3_CH445352_429961_431196;target=X3;
CH445352	repeatscout	repeat_region	434605	443757	.	-	.	id=R8_CH445352_434605_443757;target=R8;
CH445352	repeatscout	repeat_region	2	2390	.	+	.	id=X0_CH445352_2_2390;target=X0;
CH445352	repeatscout	repeat_region	414836	415667	.	+	.	id=R51_CH445352_414836_415667;target=R51;
CH445352	repeatscout	repeat_region	462539	471283	.	-	.	id=X3_CH445352_462539_471283;target=X3;
CH445352	repeatscout	repeat_region	445813	447559	.	+	.	id=PIXIE_CH445352_445813_447559;target=PIXIE;
CH445352	repeatscout	repeat_region	448638	457792	.	+	.	id=R8_CH445352_448638_457792;target=R8;
CH445352	repeatscout	repeat_region	445553	445765	.	-	.	id=R51_CH445352_445553_445765;target=R51;
CH445352	repeatscout	repeat_region	2693	4028	.	-	.	id=R39_CH445352_2693_4028;target=R39;
CH445352	repeatscout	repeat_region	434101	435095	.	+	.	id=X3_CH445352_434101_435095;target=X3;
CH445352	repeatscout	repeat_region	446005	447608	.	+	.	id=R37_CH445352_446005_447608;target=R37;
CH445352	repeatscout	repeat_region	421974	429852	.	+	.	id=X3_CH445352_421974_429852;target=X3;
CH445352	repeatscout	repeat_region	429839	430193	.	+	.	id=X3_CH445352_429839_430193;target=X3;
CH445352	repeatscout	repeat_region	431215	431903	.	+	.	id=X3_CH445352_431215_431903;target=X3;
CH445352	repeatscout	repeat_region	445196	445504	.	-	.	id=X96_CH445352_445196_445504;target=X96;
CH445352	repeatscout	repeat_region	462247	462518	.	-	.	id=X3_CH445352_462247_462518;target=X3;
CH445352	repeatscout	repeat_region	461195	462430	.	-	.	id=X3_CH445352_461195_462430;target=X3;
CH445352	repeatscout	repeat_region	416763	420562	.	-	.	id=X0_CH445352_416763_420562;target=X0;
CH445352	repeatscout	repeat_region	414980	416415	.	-	.	id=R37_CH445352_414980_416415;target=R37;
CH445352	repeatscout	repeat_region	458551	460495	.	-	.	id=X3_CH445352_458551_460495;target=X3;
CH445353	repeatscout	repeat_region	7264	8132	.	+	.	id=MOLLY_CH445353_7264_8132;target=MOLLY;
CH445353	repeatscout	repeat_region	441104	441516	.	+	.	id=R22_CH445353_441104_441516;target=R22;
CH445353	repeatscout	repeat_region	1157	2010	.	+	.	id=MOLLY_CH445353_1157_2010;target=MOLLY;
CH445353	repeatscout	repeat_region	1	1156	.	+	.	id=X15_CH445353_1_1156;target=X15;
CH445353	repeatscout	repeat_region	8083	11391	.	+	.	id=X15_CH445353_8083_11391;target=X15;
CH445353	repeatscout	repeat_region	11524	12328	.	-	.	id=R51_CH445353_11524_12328;target=R51;
CH445353	repeatscout	repeat_region	11422	12345	.	+	.	id=R37_CH445353_11422_12345;target=R37;
CH445353	repeatscout	repeat_region	6583	7194	.	+	.	id=ELSA_CH445353_6583_7194;target=ELSA;
CH445354	repeatscout	repeat_region	428508	429568	.	+	.	id=X3_CH445354_428508_429568;target=X3;
CH445354	repeatscout	repeat_region	1	4144	.	+	.	id=X26_CH445354_1_4144;target=X26;
CH445354	repeatscout	repeat_region	427420	427806	.	+	.	id=X3_CH445354_427420_427806;target=X3;
CH445354	repeatscout	repeat_region	427825	428514	.	+	.	id=X3_CH445354_427825_428514;target=X3;
CH445354	repeatscout	repeat_region	7069	7322	.	+	.	id=X48_CH445354_7069_7322;target=X48;
CH445354	repeatscout	repeat_region	422543	426632	.	+	.	id=X3_CH445354_422543_426632;target=X3;
CH445354	repeatscout	repeat_region	417513	423622	.	+	.	id=X3_CH445354_417513_423622;target=X3;
CH445354	repeatscout	repeat_region	7328	8058	.	+	.	id=X26_CH445354_7328_8058;target=X26;
CH445355	repeatscout	repeat_region	512	731	.	+	.	id=Y1_CH445355_512_731;target=Y1;
CH445355	repeatscout	repeat_region	246139	250212	.	+	.	id=R9_CH445355_246139_250212;target=R9;
CH445355	repeatscout	repeat_region	241504	241753	.	+	.	id=R9_CH445355_241504_241753;target=R9;
CH445355	repeatscout	repeat_region	1723	1978	.	+	.	id=X11_CH445355_1723_1978;target=X11;
CH445355	repeatscout	repeat_region	1943	2620	.	-	.	id=R22_CH445355_1943_2620;target=R22;
CH445355	repeatscout	repeat_region	216	511	.	-	.	id=ELSA_CH445355_216_511;target=ELSA;
CH445355	repeatscout	repeat_region	241564	245433	.	-	.	id=X0_CH445355_241564_245433;target=X0;
CH445356	repeatscout	repeat_region	153232	153725	.	-	.	id=X28_CH445356_153232_153725;target=X28;
CH445356	repeatscout	repeat_region	153791	154186	.	+	.	id=X23_CH445356_153791_154186;target=X23;
CH445356	repeatscout	repeat_region	142959	143395	.	+	.	id=X23_CH445356_142959_143395;target=X23;
CH445356	repeatscout	repeat_region	131171	132237	.	-	.	id=R39_CH445356_131171_132237;target=R39;
CH445356	repeatscout	repeat_region	370148	372013	.	+	.	id=MOLLY_CH445356_370148_372013;target=MOLLY;
CH445356	repeatscout	repeat_region	390435	390928	.	-	.	id=X28_CH445356_390435_390928;target=X28;
CH445356	repeatscout	repeat_region	137549	139331	.	+	.	id=X28_CH445356_137549_139331;target=X28;
CH445356	repeatscout	repeat_region	132309	137291	.	-	.	id=ELSA_CH445356_132309_137291;target=ELSA;
CH445356	repeatscout	repeat_region	365916	366148	.	+	.	id=R22_CH445356_365916_366148;target=R22;
CH445356	repeatscout	repeat_region	159723	160654	.	-	.	id=R39_CH445356_159723_160654;target=R39;
CH445356	repeatscout	repeat_region	389052	390836	.	-	.	id=X28_CH445356_389052_390836;target=X28;
CH445356	repeatscout	repeat_region	151850	153632	.	-	.	id=X28_CH445356_151850_153632;target=X28;
CH445356	repeatscout	repeat_region	129308	131171	.	+	.	id=MOLLY_CH445356_129308_131171;target=MOLLY;
CH445356	repeatscout	repeat_region	149056	149568	.	-	.	id=X36_CH445356_149056_149568;target=X36;
CH445356	repeatscout	repeat_region	364257	364614	.	+	.	id=R38_CH445356_364257_364614;target=R38;
CH445356	repeatscout	repeat_region	369051	369336	.	+	.	id=X12_CH445356_369051_369336;target=X12;
CH445356	repeatscout	repeat_region	364701	365204	.	+	.	id=R10_CH445356_364701_365204;target=R10;
CH445356	repeatscout	repeat_region	390903	391296	.	+	.	id=X23_CH445356_390903_391296;target=X23;
CH445356	repeatscout	repeat_region	141614	142125	.	+	.	id=X36_CH445356_141614_142125;target=X36;
CH445356	repeatscout	repeat_region	373988	380223	.	-	.	id=X15_CH445356_373988_380223;target=X15;
CH445356	repeatscout	repeat_region	386341	386853	.	-	.	id=X36_CH445356_386341_386853;target=X36;
CH445356	repeatscout	repeat_region	366772	367070	.	-	.	id=R10_CH445356_366772_367070;target=R10;
CH445356	repeatscout	repeat_region	373597	373970	.	+	.	id=X12_CH445356_373597_373970;target=X12;
CH445356	repeatscout	repeat_region	367064	367386	.	-	.	id=R22_CH445356_367064_367386;target=R22;
CH445356	repeatscout	repeat_region	159117	159549	.	-	.	id=X23_CH445356_159117_159549;target=X23;
CH445356	repeatscout	repeat_region	365325	365738	.	-	.	id=R10_CH445356_365325_365738;target=R10;
CH445356	repeatscout	repeat_region	137288	137680	.	-	.	id=X23_CH445356_137288_137680;target=X23;
CH445356	repeatscout	repeat_region	380429	380870	.	+	.	id=X23_CH445356_380429_380870;target=X23;
CH445357	repeatscout	repeat_region	377978	379845	.	-	.	id=MOLLY_CH445357_377978_379845;target=MOLLY;
CH445357	repeatscout	repeat_region	15137	15361	.	+	.	id=X48_CH445357_15137_15361;target=X48;
CH445357	repeatscout	repeat_region	15817	17419	.	+	.	id=R37_CH445357_15817_17419;target=R37;
CH445357	repeatscout	repeat_region	15625	17370	.	+	.	id=PIXIE_CH445357_15625_17370;target=PIXIE;
CH445357	repeatscout	repeat_region	10947	11200	.	+	.	id=X48_CH445357_10947_11200;target=X48;
CH445357	repeatscout	repeat_region	381264	382375	.	-	.	id=PIXIE_CH445357_381264_382375;target=PIXIE;
CH445357	repeatscout	repeat_region	8	628	.	+	.	id=Y1_CH445357_8_628;target=Y1;
CH445357	repeatscout	repeat_region	374416	374829	.	-	.	id=R10_CH445357_374416_374829;target=R10;
CH445357	repeatscout	repeat_region	380578	381162	.	-	.	id=PIXIE_CH445357_380578_381162;target=PIXIE;
CH445357	repeatscout	repeat_region	15390	15618	.	-	.	id=R10_CH445357_15390_15618;target=R10;
CH445357	repeatscout	repeat_region	381264	382133	.	-	.	id=R37_CH445357_381264_382133;target=R37;
CH445357	repeatscout	repeat_region	373450	373708	.	+	.	id=R38_CH445357_373450_373708;target=R38;
CH445358	repeatscout	repeat_region	8579	8843	.	+	.	id=X48_CH445358_8579_8843;target=X48;
CH445358	repeatscout	repeat_region	6954	8398	.	+	.	id=X26_CH445358_6954_8398;target=X26;
CH445358	repeatscout	repeat_region	6693	6947	.	+	.	id=X48_CH445358_6693_6947;target=X48;
CH445358	repeatscout	repeat_region	367968	369250	.	-	.	id=MOLLY_CH445358_367968_369250;target=MOLLY;
CH445358	repeatscout	repeat_region	371255	371589	.	+	.	id=MOLLY_CH445358_371255_371589;target=MOLLY;
CH445358	repeatscout	repeat_region	8851	9190	.	+	.	id=X26_CH445358_8851_9190;target=X26;
CH445359	repeatscout	repeat_region	3720	5780	.	+	.	id=X15_CH445359_3720_5780;target=X15;
CH445359	repeatscout	repeat_region	10207	11032	.	-	.	id=PIXIE_CH445359_10207_11032;target=PIXIE;
CH445359	repeatscout	repeat_region	1305	2131	.	+	.	id=R51_CH445359_1305_2131;target=R51;
CH445359	repeatscout	repeat_region	2968	3488	.	-	.	id=R37_CH445359_2968_3488;target=R37;
CH445359	repeatscout	repeat_region	350306	350570	.	-	.	id=X48_CH445359_350306_350570;target=X48;
CH445359	repeatscout	repeat_region	5756	6626	.	-	.	id=R37_CH445359_5756_6626;target=R37;
CH445359	repeatscout	repeat_region	350600	350856	.	+	.	id=X35_CH445359_350600_350856;target=X35;
CH445359	repeatscout	repeat_region	7865	8093	.	-	.	id=R37_CH445359_7865_8093;target=R37;
CH445359	repeatscout	repeat_region	851	1306	.	+	.	id=X15_CH445359_851_1306;target=X15;
CH445359	repeatscout	repeat_region	6631	7867	.	+	.	id=R10_CH445359_6631_7867;target=R10;
CH445359	repeatscout	repeat_region	8207	9691	.	-	.	id=R37_CH445359_8207_9691;target=R37;
CH445359	repeatscout	repeat_region	354373	354716	.	-	.	id=X26_CH445359_354373_354716;target=X26;
CH445359	repeatscout	repeat_region	357880	359454	.	-	.	id=X26_CH445359_357880_359454;target=X26;
CH445359	repeatscout	repeat_region	3	607	.	-	.	id=R37_CH445359_3_607;target=R37;
CH445359	repeatscout	repeat_region	10207	10791	.	-	.	id=R37_CH445359_10207_10791;target=R37;
CH445359	repeatscout	repeat_region	11031	11648	.	+	.	id=X15_CH445359_11031_11648;target=X15;
CH445360	repeatscout	repeat_region	11703	11954	.	-	.	id=R38_CH445360_11703_11954;target=R38;
CH445360	repeatscout	repeat_region	325809	327417	.	+	.	id=R37_CH445360_325809_327417;target=R37;
CH445360	repeatscout	repeat_region	8684	9837	.	-	.	id=X35_CH445360_8684_9837;target=X35;
CH445360	repeatscout	repeat_region	6203	6518	.	+	.	id=X26_CH445360_6203_6518;target=X26;
CH445360	repeatscout	repeat_region	1757	3021	.	+	.	id=X26_CH445360_1757_3021;target=X26;
CH445360	repeatscout	repeat_region	3123	6434	.	+	.	id=X26_CH445360_3123_6434;target=X26;
CH445360	repeatscout	repeat_region	327417	327871	.	-	.	id=MOLLY_CH445360_327417_327871;target=MOLLY;
CH445361	repeatscout	repeat_region	311351	311952	.	+	.	id=X28_CH445361_311351_311952;target=X28;
CH445361	repeatscout	repeat_region	310991	311352	.	-	.	id=R51_CH445361_310991_311352;target=R51;
CH445361	repeatscout	repeat_region	301502	301975	.	-	.	id=R51_CH445361_301502_301975;target=R51;
CH445361	repeatscout	repeat_region	317751	320110	.	-	.	id=X15_CH445361_317751_320110;target=X15;
CH445361	repeatscout	repeat_region	299366	299702	.	-	.	id=X23_CH445361_299366_299702;target=X23;
CH445361	repeatscout	repeat_region	14256	15530	.	+	.	id=X26_CH445361_14256_15530;target=X26;
CH445361	repeatscout	repeat_region	29837	30141	.	+	.	id=X26_CH445361_29837_30141;target=X26;
CH445361	repeatscout	repeat_region	291453	291742	.	+	.	id=R38_CH445361_291453_291742;target=R38;
CH445361	repeatscout	repeat_region	293269	296939	.	+	.	id=X15_CH445361_293269_296939;target=X15;
CH445361	repeatscout	repeat_region	311481	312029	.	+	.	id=X28_CH445361_311481_312029;target=X28;
CH445361	repeatscout	repeat_region	299571	299801	.	+	.	id=X28_CH445361_299571_299801;target=X28;
CH445361	repeatscout	repeat_region	313407	315257	.	-	.	id=PIXIE_CH445361_313407_315257;target=PIXIE;
CH445361	repeatscout	repeat_region	299795	300473	.	+	.	id=R22_CH445361_299795_300473;target=R22;
CH445361	repeatscout	repeat_region	313407	315013	.	-	.	id=R37_CH445361_313407_315013;target=R37;
CH445361	repeatscout	repeat_region	312026	312703	.	-	.	id=R22_CH445361_312026_312703;target=R22;
CH445361	repeatscout	repeat_region	300763	301804	.	+	.	id=R37_CH445361_300763_301804;target=R37;
CH445361	repeatscout	repeat_region	302510	302722	.	-	.	id=R37_CH445361_302510_302722;target=R37;
CH445361	repeatscout	repeat_region	303966	305821	.	-	.	id=PIXIE_CH445361_303966_305821;target=PIXIE;
CH445361	repeatscout	repeat_region	303966	305570	.	-	.	id=R37_CH445361_303966_305570;target=R37;
CH445361	repeatscout	repeat_region	309920	310717	.	-	.	id=R37_CH445361_309920_310717;target=R37;
CH445361	repeatscout	repeat_region	25422	30057	.	+	.	id=X26_CH445361_25422_30057;target=X26;
CH445361	repeatscout	repeat_region	305806	309795	.	-	.	id=ELSA_CH445361_305806_309795;target=ELSA;
CH445361	repeatscout	repeat_region	302790	303967	.	-	.	id=ELSA_CH445361_302790_303967;target=ELSA;
CH445362	repeatscout	repeat_region	296827	297055	.	+	.	id=Y1_CH445362_296827_297055;target=Y1;
CH445362	repeatscout	repeat_region	306920	307905	.	-	.	id=R37_CH445362_306920_307905;target=R37;
CH445362	repeatscout	repeat_region	13986	17064	.	+	.	id=X26_CH445362_13986_17064;target=X26;
CH445362	repeatscout	repeat_region	310011	311658	.	+	.	id=X15_CH445362_310011_311658;target=X15;
CH445362	repeatscout	repeat_region	308308	308932	.	-	.	id=R37_CH445362_308308_308932;target=R37;
CH445362	repeatscout	repeat_region	306968	307287	.	+	.	id=R51_CH445362_306968_307287;target=R51;
CH445362	repeatscout	repeat_region	311654	312090	.	+	.	id=X15_CH445362_311654_312090;target=X15;
CH445362	repeatscout	repeat_region	48952	49304	.	+	.	id=ELSA_CH445362_48952_49304;target=ELSA;
CH445362	repeatscout	repeat_region	13569	13885	.	+	.	id=X26_CH445362_13569_13885;target=X26;
CH445362	repeatscout	repeat_region	54927	55284	.	+	.	id=R38_CH445362_54927_55284;target=R38;
CH445362	repeatscout	repeat_region	299992	300670	.	+	.	id=R22_CH445362_299992_300670;target=R22;
CH445362	repeatscout	repeat_region	297123	297632	.	+	.	id=R51_CH445362_297123_297632;target=R51;
CH445362	repeatscout	repeat_region	55543	55893	.	-	.	id=R38_CH445362_55543_55893;target=R38;
CH445362	repeatscout	repeat_region	299102	300234	.	+	.	id=X15_CH445362_299102_300234;target=X15;
CH445362	repeatscout	repeat_region	9048	13503	.	+	.	id=X26_CH445362_9048_13503;target=X26;
CH445362	repeatscout	repeat_region	302453	303341	.	+	.	id=X15_CH445362_302453_303341;target=X15;
CH445362	repeatscout	repeat_region	53036	53476	.	+	.	id=X23_CH445362_53036_53476;target=X23;
CH445362	repeatscout	repeat_region	305727	306923	.	-	.	id=R10_CH445362_305727_306923;target=R10;
CH445362	repeatscout	repeat_region	300667	302304	.	+	.	id=X15_CH445362_300667_302304;target=X15;
CH445363	repeatscout	repeat_region	3371	4176	.	-	.	id=R51_CH445363_3371_4176;target=R51;
CH445363	repeatscout	repeat_region	304	1808	.	+	.	id=R37_CH445363_304_1808;target=R37;
CH445363	repeatscout	repeat_region	1651	2657	.	+	.	id=X15_CH445363_1651_2657;target=X15;
CH445363	repeatscout	repeat_region	3821	4126	.	-	.	id=X96_CH445363_3821_4126;target=X96;
CH445364	repeatscout	repeat_region	41132	41406	.	-	.	id=X12_CH445364_41132_41406;target=X12;
CH445364	repeatscout	repeat_region	28139	29975	.	+	.	id=R9_CH445364_28139_29975;target=R9;
CH445364	repeatscout	repeat_region	43321	44927	.	-	.	id=R37_CH445364_43321_44927;target=R37;
CH445364	repeatscout	repeat_region	60703	60994	.	-	.	id=R10_CH445364_60703_60994;target=R10;
CH445364	repeatscout	repeat_region	36776	38789	.	-	.	id=X12_CH445364_36776_38789;target=X12;
CH445364	repeatscout	repeat_region	38185	38789	.	-	.	id=X12_CH445364_38185_38789;target=X12;
CH445364	repeatscout	repeat_region	305155	305747	.	+	.	id=X35_CH445364_305155_305747;target=X35;
CH445364	repeatscout	repeat_region	56334	60194	.	+	.	id=X0_CH445364_56334_60194;target=X0;
CH445364	repeatscout	repeat_region	34597	36460	.	-	.	id=MOLLY_CH445364_34597_36460;target=MOLLY;
CH445364	repeatscout	repeat_region	468	4218	.	-	.	id=X0_CH445364_468_4218;target=X0;
CH445364	repeatscout	repeat_region	59923	60237	.	-	.	id=X0_CH445364_59923_60237;target=X0;
CH445364	repeatscout	repeat_region	33261	33479	.	-	.	id=R9_CH445364_33261_33479;target=R9;
CH445364	repeatscout	repeat_region	305755	306019	.	-	.	id=X48_CH445364_305755_306019;target=X48;
CH445364	repeatscout	repeat_region	50910	51173	.	-	.	id=R10_CH445364_50910_51173;target=R10;
CH445364	repeatscout	repeat_region	15177	17126	.	+	.	id=X3_CH445364_15177_17126;target=X3;
CH445364	repeatscout	repeat_region	30156	32438	.	+	.	id=R9_CH445364_30156_32438;target=R9;
CH445364	repeatscout	repeat_region	18116	27271	.	-	.	id=R8_CH445364_18116_27271;target=R8;
CH445364	repeatscout	repeat_region	4211	11801	.	+	.	id=X3_CH445364_4211_11801;target=X3;
CH445364	repeatscout	repeat_region	11490	13131	.	+	.	id=X3_CH445364_11490_13131;target=X3;
CH445364	repeatscout	repeat_region	17188	18608	.	+	.	id=X3_CH445364_17188_18608;target=X3;
CH445364	repeatscout	repeat_region	13152	13447	.	+	.	id=X3_CH445364_13152_13447;target=X3;
CH445364	repeatscout	repeat_region	11	487	.	+	.	id=X0_CH445364_11_487;target=X0;
CH445364	repeatscout	repeat_region	32430	33441	.	+	.	id=X0_CH445364_32430_33441;target=X0;
CH445364	repeatscout	repeat_region	13240	14475	.	+	.	id=X3_CH445364_13240_14475;target=X3;
CH445364	repeatscout	repeat_region	14494	15184	.	+	.	id=X3_CH445364_14494_15184;target=X3;
CH445364	repeatscout	repeat_region	51496	55605	.	-	.	id=R9_CH445364_51496_55605;target=R9;
CH445364	repeatscout	repeat_region	51462	51675	.	+	.	id=X0_CH445364_51462_51675;target=X0;
CH445365	repeatscout	repeat_region	160771	167005	.	-	.	id=X15_CH445365_160771_167005;target=X15;
CH445365	repeatscout	repeat_region	143704	145304	.	-	.	id=R37_CH445365_143704_145304;target=R37;
CH445365	repeatscout	repeat_region	1406	2083	.	+	.	id=R22_CH445365_1406_2083;target=R22;
CH445365	repeatscout	repeat_region	150678	152289	.	-	.	id=R37_CH445365_150678_152289;target=R37;
CH445365	repeatscout	repeat_region	157200	159212	.	+	.	id=X12_CH445365_157200_159212;target=X12;
CH445365	repeatscout	repeat_region	295243	299810	.	-	.	id=X26_CH445365_295243_299810;target=X26;
CH445365	repeatscout	repeat_region	143753	145499	.	-	.	id=PIXIE_CH445365_143753_145499;target=PIXIE;
CH445365	repeatscout	repeat_region	146819	148063	.	-	.	id=R10_CH445365_146819_148063;target=R10;
CH445365	repeatscout	repeat_region	154575	154856	.	+	.	id=X12_CH445365_154575_154856;target=X12;
CH445365	repeatscout	repeat_region	150727	152481	.	-	.	id=PIXIE_CH445365_150727_152481;target=PIXIE;
CH445366	repeatscout	repeat_region	245698	245930	.	+	.	id=R10_CH445366_245698_245930;target=R10;
CH445366	repeatscout	repeat_region	245486	245699	.	+	.	id=R51_CH445366_245486_245699;target=R51;
CH445366	repeatscout	repeat_region	244400	244823	.	-	.	id=R10_CH445366_244400_244823;target=R10;
CH445366	repeatscout	repeat_region	76143	76342	.	-	.	id=R10_CH445366_76143_76342;target=R10;
CH445366	repeatscout	repeat_region	244726	245481	.	-	.	id=R10_CH445366_244726_245481;target=R10;
CH445367	repeatscout	repeat_region	188126	188520	.	+	.	id=X3_CH445367_188126_188520;target=X3;
CH445367	repeatscout	repeat_region	190566	192514	.	+	.	id=X3_CH445367_190566_192514;target=X3;
CH445367	repeatscout	repeat_region	14245	14552	.	+	.	id=X96_CH445367_14245_14552;target=X96;
CH445367	repeatscout	repeat_region	14195	15023	.	+	.	id=R51_CH445367_14195_15023;target=R51;
CH445367	repeatscout	repeat_region	188630	189122	.	+	.	id=X3_CH445367_188630_189122;target=X3;
CH445367	repeatscout	repeat_region	188541	188837	.	+	.	id=X3_CH445367_188541_188837;target=X3;
CH445367	repeatscout	repeat_region	175627	176786	.	+	.	id=X35_CH445367_175627_176786;target=X35;
CH445367	repeatscout	repeat_region	188630	189858	.	+	.	id=X3_CH445367_188630_189858;target=X3;
CH445367	repeatscout	repeat_region	189884	190572	.	+	.	id=X3_CH445367_189884_190572;target=X3;
CH445367	repeatscout	repeat_region	179148	188520	.	+	.	id=X3_CH445367_179148_188520;target=X3;
CH445367	repeatscout	repeat_region	192583	193994	.	+	.	id=X3_CH445367_192583_193994;target=X3;
CH445367	repeatscout	repeat_region	204382	205653	.	-	.	id=X26_CH445367_204382_205653;target=X26;
CH445367	repeatscout	repeat_region	16047	18382	.	+	.	id=X15_CH445367_16047_18382;target=X15;
CH445367	repeatscout	repeat_region	4676	12029	.	-	.	id=X11_CH445367_4676_12029;target=X11;
CH445367	repeatscout	repeat_region	13234	14191	.	+	.	id=X15_CH445367_13234_14191;target=X15;
CH445367	repeatscout	repeat_region	1327	4293	.	+	.	id=X15_CH445367_1327_4293;target=X15;
CH445367	repeatscout	repeat_region	218040	225390	.	-	.	id=X11_CH445367_218040_225390;target=X11;
CH445367	repeatscout	repeat_region	4365	4600	.	-	.	id=Y1_CH445367_4365_4600;target=Y1;
CH445367	repeatscout	repeat_region	19173	20023	.	-	.	id=R37_CH445367_19173_20023;target=R37;
CH445367	repeatscout	repeat_region	217729	217964	.	-	.	id=Y1_CH445367_217729_217964;target=Y1;
CH445367	repeatscout	repeat_region	226378	226597	.	-	.	id=Y1_CH445367_226378_226597;target=Y1;
CH445367	repeatscout	repeat_region	14814	15765	.	-	.	id=R37_CH445367_14814_15765;target=R37;
CH445367	repeatscout	repeat_region	193501	202646	.	-	.	id=R8_CH445367_193501_202646;target=R8;
CH445367	repeatscout	repeat_region	13034	13235	.	-	.	id=Y1_CH445367_13034_13235;target=Y1;
CH445368	repeatscout	repeat_region	14165	15787	.	+	.	id=R37_CH445368_14165_15787;target=R37;
CH445368	repeatscout	repeat_region	5313	5824	.	+	.	id=X36_CH445368_5313_5824;target=X36;
CH445368	repeatscout	repeat_region	221226	221823	.	-	.	id=R10_CH445368_221226_221823;target=R10;
CH445368	repeatscout	repeat_region	375	1137	.	-	.	id=X35_CH445368_375_1137;target=X35;
CH445368	repeatscout	repeat_region	222851	223098	.	-	.	id=R10_CH445368_222851_223098;target=R10;
CH445368	repeatscout	repeat_region	11918	12322	.	-	.	id=X35_CH445368_11918_12322;target=X35;
CH445368	repeatscout	repeat_region	159522	161571	.	-	.	id=R39_CH445368_159522_161571;target=R39;
CH445368	repeatscout	repeat_region	216666	217084	.	+	.	id=X23_CH445368_216666_217084;target=X23;
CH445368	repeatscout	repeat_region	217052	219825	.	-	.	id=X15_CH445368_217052_219825;target=X15;
CH445368	repeatscout	repeat_region	221820	222864	.	-	.	id=X15_CH445368_221820_222864;target=X15;
CH445368	repeatscout	repeat_region	1134	1526	.	-	.	id=X23_CH445368_1134_1526;target=X23;
CH445368	repeatscout	repeat_region	1395	3019	.	+	.	id=X28_CH445368_1395_3019;target=X28;
CH445368	repeatscout	repeat_region	11485	11925	.	-	.	id=X23_CH445368_11485_11925;target=X23;
CH445369	repeatscout	repeat_region	7439	9271	.	-	.	id=R31_CH445369_7439_9271;target=R31;
CH445369	repeatscout	repeat_region	195263	195777	.	-	.	id=X23_CH445369_195263_195777;target=X23;
CH445369	repeatscout	repeat_region	9533	10942	.	+	.	id=R37_CH445369_9533_10942;target=R37;
CH445369	repeatscout	repeat_region	209792	210019	.	+	.	id=R10_CH445369_209792_210019;target=R10;
CH445369	repeatscout	repeat_region	10755	11062	.	-	.	id=X96_CH445369_10755_11062;target=X96;
CH445369	repeatscout	repeat_region	7226	7431	.	+	.	id=X48_CH445369_7226_7431;target=X48;
CH445369	repeatscout	repeat_region	209968	210377	.	+	.	id=R10_CH445369_209968_210377;target=R10;
CH445369	repeatscout	repeat_region	200613	206849	.	-	.	id=X15_CH445369_200613_206849;target=X15;
CH445369	repeatscout	repeat_region	10281	11112	.	-	.	id=R51_CH445369_10281_11112;target=R51;
CH445369	repeatscout	repeat_region	195645	196705	.	+	.	id=X28_CH445369_195645_196705;target=X28;
CH445369	repeatscout	repeat_region	207938	209809	.	-	.	id=MOLLY_CH445369_207938_209809;target=MOLLY;
CH445369	repeatscout	repeat_region	200033	200572	.	+	.	id=R10_CH445369_200033_200572;target=R10;
CH445369	repeatscout	repeat_region	196879	199882	.	-	.	id=ELSA_CH445369_196879_199882;target=ELSA;
CH445370	repeatscout	repeat_region	65266	66936	.	-	.	id=X0_CH445370_65266_66936;target=X0;
CH445370	repeatscout	repeat_region	61834	64022	.	-	.	id=X0_CH445370_61834_64022;target=X0;
CH445370	repeatscout	repeat_region	31428	35289	.	-	.	id=X0_CH445370_31428_35289;target=X0;
CH445370	repeatscout	repeat_region	18049	21906	.	-	.	id=X0_CH445370_18049_21906;target=X0;
CH445370	repeatscout	repeat_region	100857	102800	.	+	.	id=X3_CH445370_100857_102800;target=X3;
CH445370	repeatscout	repeat_region	127985	137360	.	-	.	id=X3_CH445370_127985_137360;target=X3;
CH445370	repeatscout	repeat_region	123986	125934	.	-	.	id=X3_CH445370_123986_125934;target=X3;
CH445370	repeatscout	repeat_region	45619	49479	.	-	.	id=X0_CH445370_45619_49479;target=X0;
CH445370	repeatscout	repeat_region	100173	100862	.	+	.	id=X3_CH445370_100173_100862;target=X3;
CH445370	repeatscout	repeat_region	125927	126617	.	-	.	id=X3_CH445370_125927_126617;target=X3;
CH445370	repeatscout	repeat_region	102865	104287	.	+	.	id=X3_CH445370_102865_104287;target=X3;
CH445370	repeatscout	repeat_region	22636	26705	.	+	.	id=R9_CH445370_22636_26705;target=R9;
CH445370	repeatscout	repeat_region	86452	90292	.	+	.	id=X0_CH445370_86452_90292;target=X0;
CH445370	repeatscout	repeat_region	90299	97478	.	+	.	id=X3_CH445370_90299_97478;target=X3;
CH445370	repeatscout	repeat_region	97167	98810	.	+	.	id=X3_CH445370_97167_98810;target=X3;
CH445370	repeatscout	repeat_region	137363	141105	.	+	.	id=X3_CH445370_137363_141105;target=X3;
CH445370	repeatscout	repeat_region	81201	81614	.	+	.	id=X3_CH445370_81201_81614;target=X3;
CH445370	repeatscout	repeat_region	122494	123924	.	-	.	id=X3_CH445370_122494_123924;target=X3;
CH445370	repeatscout	repeat_region	70827	71591	.	+	.	id=R9_CH445370_70827_71591;target=R9;
CH445370	repeatscout	repeat_region	6794	10119	.	-	.	id=R25_CH445370_6794_10119;target=R25;
CH445370	repeatscout	repeat_region	79469	79753	.	-	.	id=X23_CH445370_79469_79753;target=X23;
CH445370	repeatscout	repeat_region	79650	80111	.	+	.	id=X28_CH445370_79650_80111;target=X28;
CH445370	repeatscout	repeat_region	27685	31436	.	+	.	id=R9_CH445370_27685_31436;target=R9;
CH445370	repeatscout	repeat_region	103792	107235	.	-	.	id=R8_CH445370_103792_107235;target=R8;
CH445370	repeatscout	repeat_region	27146	27442	.	+	.	id=R9_CH445370_27146_27442;target=R9;
CH445370	repeatscout	repeat_region	106240	112959	.	-	.	id=R8_CH445370_106240_112959;target=R8;
CH445370	repeatscout	repeat_region	67665	71591	.	+	.	id=R9_CH445370_67665_71591;target=R9;
CH445370	repeatscout	repeat_region	79973	81197	.	+	.	id=X28_CH445370_79973_81197;target=X28;
CH445370	repeatscout	repeat_region	27440	27684	.	-	.	id=R10_CH445370_27440_27684;target=R10;
CH445370	repeatscout	repeat_region	112960	113261	.	+	.	id=X28_CH445370_112960_113261;target=X28;
CH445370	repeatscout	repeat_region	64020	65268	.	+	.	id=R10_CH445370_64020_65268;target=R10;
CH445370	repeatscout	repeat_region	81615	85724	.	-	.	id=R9_CH445370_81615_85724;target=R9;
CH445370	repeatscout	repeat_region	98831	99126	.	+	.	id=X3_CH445370_98831_99126;target=X3;
CH445370	repeatscout	repeat_region	5212	6796	.	+	.	id=R31_CH445370_5212_6796;target=R31;
CH445370	repeatscout	repeat_region	140612	142652	.	-	.	id=R8_CH445370_140612_142652;target=R8;
CH445370	repeatscout	repeat_region	126636	127876	.	-	.	id=X3_CH445370_126636_127876;target=X3;
CH445370	repeatscout	repeat_region	127684	127964	.	-	.	id=X3_CH445370_127684_127964;target=X3;
CH445370	repeatscout	repeat_region	36018	36413	.	+	.	id=R9_CH445370_36018_36413;target=R9;
CH445370	repeatscout	repeat_region	72473	73714	.	-	.	id=R10_CH445370_72473_73714;target=R10;
CH445370	repeatscout	repeat_region	50209	54337	.	+	.	id=R9_CH445370_50209_54337;target=R9;
CH445370	repeatscout	repeat_region	113824	122993	.	+	.	id=R8_CH445370_113824_122993;target=R8;
CH445370	repeatscout	repeat_region	36018	40128	.	+	.	id=R9_CH445370_36018_40128;target=R9;
CH445370	repeatscout	repeat_region	98919	100154	.	+	.	id=X3_CH445370_98919_100154;target=X3;
CH445370	repeatscout	repeat_region	1	1121	.	-	.	id=R8_CH445370_1_1121;target=R8;
CH445370	repeatscout	repeat_region	3577	5030	.	+	.	id=R31_CH445370_3577_5030;target=R31;
CH445371	repeatscout	repeat_region	10189	10443	.	+	.	id=X48_CH445371_10189_10443;target=X48;
CH445371	repeatscout	repeat_region	140448	142484	.	-	.	id=R9_CH445371_140448_142484;target=R9;
CH445371	repeatscout	repeat_region	139805	140413	.	-	.	id=R39_CH445371_139805_140413;target=R39;
CH445371	repeatscout	repeat_region	140379	140629	.	+	.	id=X0_CH445371_140379_140629;target=X0;
CH445372	repeatscout	repeat_region	136866	137275	.	-	.	id=X0_CH445372_136866_137275;target=X0;
CH445372	repeatscout	repeat_region	139806	140753	.	-	.	id=X0_CH445372_139806_140753;target=X0;
CH445372	repeatscout	repeat_region	137248	137826	.	-	.	id=X0_CH445372_137248_137826;target=X0;
CH445372	repeatscout	repeat_region	4025	7085	.	-	.	id=R8_CH445372_4025_7085;target=R8;
CH445372	repeatscout	repeat_region	8318	14545	.	-	.	id=X15_CH445372_8318_14545;target=X15;
CH445372	repeatscout	repeat_region	7086	8174	.	+	.	id=MOLLY_CH445372_7086_8174;target=MOLLY;
CH445372	repeatscout	repeat_region	1	4024	.	+	.	id=R9_CH445372_1_4024;target=R9;
CH445372	repeatscout	repeat_region	138664	139817	.	-	.	id=ELSA_CH445372_138664_139817;target=ELSA;
CH445373	repeatscout	repeat_region	104010	113170	.	+	.	id=R8_CH445373_104010_113170;target=R8;
CH445373	repeatscout	repeat_region	74577	75009	.	+	.	id=X0_CH445373_74577_75009;target=X0;
CH445373	repeatscout	repeat_region	19209	20597	.	-	.	id=X28_CH445373_19209_20597;target=X28;
CH445373	repeatscout	repeat_region	123039	124033	.	+	.	id=R37_CH445373_123039_124033;target=R37;
CH445373	repeatscout	repeat_region	76946	78000	.	+	.	id=X0_CH445373_76946_78000;target=X0;
CH445373	repeatscout	repeat_region	72721	73311	.	-	.	id=R37_CH445373_72721_73311;target=R37;
CH445373	repeatscout	repeat_region	112677	113864	.	-	.	id=X3_CH445373_112677_113864;target=X3;
CH445373	repeatscout	repeat_region	127668	128025	.	+	.	id=R38_CH445373_127668_128025;target=R38;
CH445373	repeatscout	repeat_region	92751	92975	.	+	.	id=Y1_CH445373_92751_92975;target=Y1;
CH445373	repeatscout	repeat_region	126224	126930	.	+	.	id=R37_CH445373_126224_126930;target=R37;
CH445373	repeatscout	repeat_region	15947	16213	.	+	.	id=X48_CH445373_15947_16213;target=X48;
CH445373	repeatscout	repeat_region	89759	90066	.	-	.	id=X96_CH445373_89759_90066;target=X96;
CH445373	repeatscout	repeat_region	88538	89587	.	+	.	id=R37_CH445373_88538_89587;target=R37;
CH445373	repeatscout	repeat_region	124262	124569	.	-	.	id=X96_CH445373_124262_124569;target=X96;
CH445373	repeatscout	repeat_region	101390	101625	.	+	.	id=Y1_CH445373_101390_101625;target=Y1;
CH445373	repeatscout	repeat_region	120971	121389	.	+	.	id=R10_CH445373_120971_121389;target=R10;
CH445373	repeatscout	repeat_region	123789	124619	.	-	.	id=R51_CH445373_123789_124619;target=R51;
CH445373	repeatscout	repeat_region	20466	20862	.	+	.	id=X23_CH445373_20466_20862;target=X23;
CH445373	repeatscout	repeat_region	73320	74541	.	-	.	id=R10_CH445373_73320_74541;target=R10;
CH445373	repeatscout	repeat_region	113929	118469	.	-	.	id=X3_CH445373_113929_118469;target=X3;
CH445373	repeatscout	repeat_region	75006	76218	.	-	.	id=R9_CH445373_75006_76218;target=R9;
CH445373	repeatscout	repeat_region	89285	90116	.	-	.	id=R51_CH445373_89285_90116;target=R51;
CH445373	repeatscout	repeat_region	11127	15762	.	+	.	id=X26_CH445373_11127_15762;target=X26;
CH445373	repeatscout	repeat_region	93965	96337	.	+	.	id=X11_CH445373_93965_96337;target=X11;
CH445373	repeatscout	repeat_region	79303	80321	.	-	.	id=R37_CH445373_79303_80321;target=R37;
CH445373	repeatscout	repeat_region	95338	101314	.	+	.	id=X11_CH445373_95338_101314;target=X11;
CH445373	repeatscout	repeat_region	124714	125958	.	+	.	id=R10_CH445373_124714_125958;target=R10;
CH445373	repeatscout	repeat_region	119961	120797	.	+	.	id=R10_CH445373_119961_120797;target=R10;
CH445373	repeatscout	repeat_region	78101	79257	.	+	.	id=R10_CH445373_78101_79257;target=R10;
CH445374	repeatscout	repeat_region	7375	9245	.	-	.	id=MOLLY_CH445374_7375_9245;target=MOLLY;
CH445374	repeatscout	repeat_region	4844	5675	.	+	.	id=R51_CH445374_4844_5675;target=R51;
CH445374	repeatscout	repeat_region	15333	15669	.	-	.	id=R10_CH445374_15333_15669;target=R10;
CH445374	repeatscout	repeat_region	14374	15288	.	-	.	id=R37_CH445374_14374_15288;target=R37;
CH445374	repeatscout	repeat_region	81722	85042	.	+	.	id=R25_CH445374_81722_85042;target=R25;
CH445374	repeatscout	repeat_region	16069	16986	.	-	.	id=R10_CH445374_16069_16986;target=R10;
CH445374	repeatscout	repeat_region	2094	3711	.	+	.	id=R37_CH445374_2094_3711;target=R37;
CH445374	repeatscout	repeat_region	4877	6414	.	-	.	id=R37_CH445374_4877_6414;target=R37;
CH445374	repeatscout	repeat_region	84979	88010	.	-	.	id=R31_CH445374_84979_88010;target=R31;
CH445374	repeatscout	repeat_region	9526	9743	.	-	.	id=Y1_CH445374_9526_9743;target=Y1;
CH445374	repeatscout	repeat_region	3702	4349	.	+	.	id=R22_CH445374_3702_4349;target=R22;
CH445375	repeatscout	repeat_region	31184	35057	.	-	.	id=X0_CH445375_31184_35057;target=X0;
CH445375	repeatscout	repeat_region	7134	10373	.	+	.	id=X0_CH445375_7134_10373;target=X0;
CH445375	repeatscout	repeat_region	43062	43573	.	-	.	id=X36_CH445375_43062_43573;target=X36;
CH445375	repeatscout	repeat_region	1	799	.	-	.	id=R10_CH445375_1_799;target=R10;
CH445375	repeatscout	repeat_region	56722	58668	.	+	.	id=X3_CH445375_56722_58668;target=X3;
CH445375	repeatscout	repeat_region	54698	54993	.	+	.	id=X3_CH445375_54698_54993;target=X3;
CH445375	repeatscout	repeat_region	54786	56021	.	+	.	id=X3_CH445375_54786_56021;target=X3;
CH445375	repeatscout	repeat_region	11447	11843	.	-	.	id=R37_CH445375_11447_11843;target=R37;
CH445375	repeatscout	repeat_region	21664	21970	.	-	.	id=R39_CH445375_21664_21970;target=R39;
CH445375	repeatscout	repeat_region	69369	69670	.	-	.	id=X28_CH445375_69369_69670;target=X28;
CH445375	repeatscout	repeat_region	29421	29873	.	+	.	id=X23_CH445375_29421_29873;target=X23;
CH445375	repeatscout	repeat_region	69671	74634	.	+	.	id=R8_CH445375_69671_74634;target=R8;
CH445375	repeatscout	repeat_region	11452	12085	.	-	.	id=PIXIE_CH445375_11452_12085;target=PIXIE;
CH445375	repeatscout	repeat_region	58730	60151	.	+	.	id=X3_CH445375_58730_60151;target=X3;
CH445375	repeatscout	repeat_region	59657	68808	.	-	.	id=R8_CH445375_59657_68808;target=R8;
CH445375	repeatscout	repeat_region	2286	6402	.	-	.	id=R9_CH445375_2286_6402;target=R9;
CH445375	repeatscout	repeat_region	36818	39900	.	+	.	id=R9_CH445375_36818_39900;target=R9;
CH445375	repeatscout	repeat_region	45301	54677	.	+	.	id=X3_CH445375_45301_54677;target=X3;
CH445375	repeatscout	repeat_region	31132	31440	.	+	.	id=X0_CH445375_31132_31440;target=X0;
CH445375	repeatscout	repeat_region	10812	11454	.	+	.	id=X0_CH445375_10812_11454;target=X0;
CH445375	repeatscout	repeat_region	786	2100	.	-	.	id=X0_CH445375_786_2100;target=X0;
CH445375	repeatscout	repeat_region	35787	37817	.	+	.	id=R9_CH445375_35787_37817;target=R9;
CH445375	repeatscout	repeat_region	56040	56728	.	+	.	id=X3_CH445375_56040_56728;target=X3;
CH445376	repeatscout	repeat_region	21745	23691	.	-	.	id=X3_CH445376_21745_23691;target=X3;
CH445376	repeatscout	repeat_region	4474	7089	.	+	.	id=R25_CH445376_4474_7089;target=R25;
CH445376	repeatscout	repeat_region	11596	20758	.	+	.	id=R8_CH445376_11596_20758;target=R8;
CH445376	repeatscout	repeat_region	25421	25716	.	-	.	id=X3_CH445376_25421_25716;target=X3;
CH445376	repeatscout	repeat_region	38343	38556	.	-	.	id=X0_CH445376_38343_38556;target=X0;
CH445376	repeatscout	repeat_region	25737	35107	.	-	.	id=X3_CH445376_25737_35107;target=X3;
CH445376	repeatscout	repeat_region	20262	21679	.	-	.	id=X3_CH445376_20262_21679;target=X3;
CH445376	repeatscout	repeat_region	56	3906	.	-	.	id=X0_CH445376_56_3906;target=X0;
CH445376	repeatscout	repeat_region	10885	11595	.	+	.	id=R9_CH445376_10885_11595;target=R9;
CH445376	repeatscout	repeat_region	18	230	.	+	.	id=R9_CH445376_18_230;target=R9;
CH445376	repeatscout	repeat_region	7473	10450	.	-	.	id=R31_CH445376_7473_10450;target=R31;
CH445376	repeatscout	repeat_region	35112	38524	.	+	.	id=R9_CH445376_35112_38524;target=R9;
CH445376	repeatscout	repeat_region	24393	25628	.	-	.	id=X3_CH445376_24393_25628;target=X3;
CH445376	repeatscout	repeat_region	23685	24374	.	-	.	id=X3_CH445376_23685_24374;target=X3;
CH959328	repeatscout	repeat_region	15159	24323	.	+	.	id=R8_CH959328_15159_24323;target=R8;
CH959328	repeatscout	repeat_region	29316	37855	.	-	.	id=X3_CH959328_29316_37855;target=X3;
CH959328	repeatscout	repeat_region	12605	15158	.	+	.	id=X3_CH959328_12605_15158;target=X3;
CH959328	repeatscout	repeat_region	12018	12355	.	-	.	id=X0_CH959328_12018_12355;target=X0;
CH959328	repeatscout	repeat_region	2957	3215	.	+	.	id=Y1_CH959328_2957_3215;target=Y1;
CH959328	repeatscout	repeat_region	23830	25248	.	-	.	id=X3_CH959328_23830_25248;target=X3;
CH959328	repeatscout	repeat_region	4208	11558	.	+	.	id=X11_CH959328_4208_11558;target=X11;
CH959328	repeatscout	repeat_region	11633	11869	.	+	.	id=Y1_CH959328_11633_11869;target=Y1;
CH959328	repeatscout	repeat_region	27258	27947	.	-	.	id=X3_CH959328_27258_27947;target=X3;
CH959328	repeatscout	repeat_region	25313	27265	.	-	.	id=X3_CH959328_25313_27265;target=X3;
CH959328	repeatscout	repeat_region	29000	29295	.	-	.	id=X3_CH959328_29000_29295;target=X3;
CH959328	repeatscout	repeat_region	27966	29207	.	-	.	id=X3_CH959328_27966_29207;target=X3;
CH959328	repeatscout	repeat_region	2	2999	.	+	.	id=X0_CH959328_2_2999;target=X0;
CH959328	repeatscout	repeat_region	11940	12287	.	+	.	id=X0_CH959328_11940_12287;target=X0;
CH445377	repeatscout	repeat_region	16519	23910	.	-	.	id=X11_CH445377_16519_23910;target=X11;
CH445377	repeatscout	repeat_region	25082	26338	.	-	.	id=X12_CH445377_25082_26338;target=X12;
CH445377	repeatscout	repeat_region	1148	4079	.	-	.	id=X3_CH445377_1148_4079;target=X3;
CH445377	repeatscout	repeat_region	28752	29032	.	-	.	id=X12_CH445377_28752_29032;target=X12;
CH445377	repeatscout	repeat_region	15345	16128	.	-	.	id=X12_CH445377_15345_16128;target=X12;
CH445377	repeatscout	repeat_region	31973	32368	.	-	.	id=X0_CH445377_31973_32368;target=X0;
CH445377	repeatscout	repeat_region	1	1641	.	+	.	id=R8_CH445377_1_1641;target=R8;
CH445377	repeatscout	repeat_region	24864	25083	.	-	.	id=Y1_CH445377_24864_25083;target=Y1;
CH445377	repeatscout	repeat_region	16208	16443	.	-	.	id=Y1_CH445377_16208_16443;target=Y1;
CH959329	repeatscout	repeat_region	4280	5523	.	+	.	id=R10_CH959329_4280_5523;target=R10;
CH959329	repeatscout	repeat_region	26809	28652	.	-	.	id=PIXIE_CH959329_26809_28652;target=PIXIE;
CH959329	repeatscout	repeat_region	30964	32169	.	-	.	id=R8_CH959329_30964_32169;target=R8;
CH959329	repeatscout	repeat_region	7770	9038	.	+	.	id=X3_CH959329_7770_9038;target=X3;
CH959329	repeatscout	repeat_region	26809	28411	.	-	.	id=R37_CH959329_26809_28411;target=R37;
CH959329	repeatscout	repeat_region	25123	26814	.	-	.	id=R8_CH959329_25123_26814;target=R8;
CH959329	repeatscout	repeat_region	28651	29115	.	-	.	id=R8_CH959329_28651_29115;target=R8;
CH959329	repeatscout	repeat_region	5831	7052	.	+	.	id=X3_CH959329_5831_7052;target=X3;
CH959329	repeatscout	repeat_region	5743	6014	.	+	.	id=X3_CH959329_5743_6014;target=X3;
CH959329	repeatscout	repeat_region	30132	30874	.	-	.	id=R51_CH959329_30132_30874;target=R51;
CH959329	repeatscout	repeat_region	30607	30914	.	-	.	id=X96_CH959329_30607_30914;target=X96;
CH959329	repeatscout	repeat_region	23974	25414	.	+	.	id=X3_CH959329_23974_25414;target=X3;
CH959329	repeatscout	repeat_region	5522	5722	.	+	.	id=X3_CH959329_5522_5722;target=X3;
CH959329	repeatscout	repeat_region	1	1412	.	+	.	id=X3_CH959329_1_1412;target=X3;
CH959329	repeatscout	repeat_region	347	4285	.	+	.	id=X3_CH959329_347_4285;target=X3;
CH959329	repeatscout	repeat_region	29367	30435	.	+	.	id=R37_CH959329_29367_30435;target=R37;
CH959329	repeatscout	repeat_region	23245	23904	.	+	.	id=X3_CH959329_23245_23904;target=X3;
CH959329	repeatscout	repeat_region	7088	7776	.	+	.	id=X3_CH959329_7088_7776;target=X3;
CH445378	repeatscout	repeat_region	27559	27866	.	+	.	id=X96_CH445378_27559_27866;target=X96;
CH445378	repeatscout	repeat_region	3717	7843	.	+	.	id=R9_CH445378_3717_7843;target=R9;
CH445378	repeatscout	repeat_region	9844	10151	.	+	.	id=X96_CH445378_9844_10151;target=X96;
CH445378	repeatscout	repeat_region	25956	26889	.	-	.	id=R10_CH445378_25956_26889;target=R10;
CH445378	repeatscout	repeat_region	20700	21747	.	+	.	id=R37_CH445378_20700_21747;target=R37;
CH445378	repeatscout	repeat_region	27509	28340	.	+	.	id=R51_CH445378_27509_28340;target=R51;
CH445378	repeatscout	repeat_region	19114	19474	.	+	.	id=R38_CH445378_19114_19474;target=R38;
CH445378	repeatscout	repeat_region	18541	18899	.	-	.	id=R38_CH445378_18541_18899;target=R38;
CH445378	repeatscout	repeat_region	17932	18289	.	+	.	id=R38_CH445378_17932_18289;target=R38;
CH445378	repeatscout	repeat_region	19733	20085	.	-	.	id=R38_CH445378_19733_20085;target=R38;
CH445378	repeatscout	repeat_region	1	2986	.	-	.	id=X0_CH445378_1_2986;target=X0;
CH445378	repeatscout	repeat_region	28038	29087	.	-	.	id=R37_CH445378_28038_29087;target=R37;
CH445378	repeatscout	repeat_region	10413	11374	.	-	.	id=R37_CH445378_10413_11374;target=R37;
CH445378	repeatscout	repeat_region	9794	10622	.	+	.	id=R51_CH445378_9794_10622;target=R51;
CH445379	repeatscout	repeat_region	1002	1992	.	+	.	id=X12_CH445379_1002_1992;target=X12;
CH445379	repeatscout	repeat_region	16992	18010	.	-	.	id=X11_CH445379_16992_18010;target=X11;
CH445379	repeatscout	repeat_region	18223	19819	.	-	.	id=X11_CH445379_18223_19819;target=X11;
CH445379	repeatscout	repeat_region	6185	10577	.	-	.	id=X11_CH445379_6185_10577;target=X11;
CH445379	repeatscout	repeat_region	25648	25899	.	+	.	id=MOLLY_CH445379_25648_25899;target=MOLLY;
CH445379	repeatscout	repeat_region	3491	3803	.	-	.	id=X96_CH445379_3491_3803;target=X96;
CH445379	repeatscout	repeat_region	5874	6109	.	-	.	id=Y1_CH445379_5874_6109;target=Y1;
CH445379	repeatscout	repeat_region	26144	26944	.	+	.	id=R37_CH445379_26144_26944;target=R37;
CH445379	repeatscout	repeat_region	3010	3841	.	-	.	id=R51_CH445379_3010_3841;target=R51;
CH445379	repeatscout	repeat_region	15767	16726	.	-	.	id=R31_CH445379_15767_16726;target=R31;
CH445379	repeatscout	repeat_region	2243	3312	.	+	.	id=R37_CH445379_2243_3312;target=R37;
CH445379	repeatscout	repeat_region	10577	13562	.	+	.	id=R25_CH445379_10577_13562;target=R25;
CH445379	repeatscout	repeat_region	319	999	.	+	.	id=R22_CH445379_319_999;target=R22;
CH445379	repeatscout	repeat_region	4430	5787	.	-	.	id=X12_CH445379_4430_5787;target=X12;
CH959330	repeatscout	repeat_region	4285	13689	.	+	.	id=Y1_CH959330_4285_13689;target=Y1;
CH959330	repeatscout	repeat_region	12971	22319	.	+	.	id=Y1_CH959330_12971_22319;target=Y1;
CH959330	repeatscout	repeat_region	21601	23504	.	+	.	id=Y1_CH959330_21601_23504;target=Y1;
CH959330	repeatscout	repeat_region	1	5001	.	+	.	id=Y1_CH959330_1_5001;target=Y1;
CH445380	repeatscout	repeat_region	17845	20941	.	-	.	id=Y1_CH445380_17845_20941;target=Y1;
CH445380	repeatscout	repeat_region	9096	10862	.	-	.	id=Y1_CH445380_9096_10862;target=Y1;
CH445380	repeatscout	repeat_region	10963	18561	.	-	.	id=Y1_CH445380_10963_18561;target=Y1;
CH445380	repeatscout	repeat_region	416	9812	.	-	.	id=Y1_CH445380_416_9812;target=Y1;
CH445380	repeatscout	repeat_region	1	1131	.	-	.	id=Y1_CH445380_1_1131;target=Y1;
CH445381	repeatscout	repeat_region	17422	19523	.	-	.	id=R9_CH445381_17422_19523;target=R9;
CH445381	repeatscout	repeat_region	7563	8807	.	-	.	id=R37_CH445381_7563_8807;target=R37;
CH445381	repeatscout	repeat_region	1	2172	.	-	.	id=X3_CH445381_1_2172;target=X3;
CH445381	repeatscout	repeat_region	9043	9863	.	-	.	id=R37_CH445381_9043_9863;target=R37;
CH445381	repeatscout	repeat_region	7533	8071	.	+	.	id=R51_CH445381_7533_8071;target=R51;
CH445381	repeatscout	repeat_region	9907	16145	.	-	.	id=X15_CH445381_9907_16145;target=X15;
CH445381	repeatscout	repeat_region	3078	7479	.	-	.	id=X3_CH445381_3078_7479;target=X3;
CH445382	repeatscout	repeat_region	11328	12819	.	-	.	id=X11_CH445382_11328_12819;target=X11;
CH445382	repeatscout	repeat_region	11191	11517	.	-	.	id=X11_CH445382_11191_11517;target=X11;
CH445382	repeatscout	repeat_region	8593	10791	.	+	.	id=X0_CH445382_8593_10791;target=X0;
CH445382	repeatscout	repeat_region	4661	5002	.	+	.	id=X0_CH445382_4661_5002;target=X0;
CH445382	repeatscout	repeat_region	12820	16632	.	-	.	id=R9_CH445382_12820_16632;target=R9;
CH445382	repeatscout	repeat_region	10880	11115	.	-	.	id=Y1_CH445382_10880_11115;target=Y1;
CH445382	repeatscout	repeat_region	5	3932	.	-	.	id=R9_CH445382_5_3932;target=R9;
CH445382	repeatscout	repeat_region	5861	8383	.	+	.	id=X0_CH445382_5861_8383;target=X0;
CH445383	repeatscout	repeat_region	14784	15593	.	+	.	id=X15_CH445383_14784_15593;target=X15;
CH445383	repeatscout	repeat_region	10527	12396	.	+	.	id=MOLLY_CH445383_10527_12396;target=MOLLY;
CH445383	repeatscout	repeat_region	4425	5623	.	-	.	id=R37_CH445383_4425_5623;target=R37;
CH445383	repeatscout	repeat_region	1	461	.	-	.	id=R8_CH445383_1_461;target=R8;
CH445383	repeatscout	repeat_region	461	1706	.	+	.	id=R10_CH445383_461_1706;target=R10;
CH445383	repeatscout	repeat_region	12824	13108	.	-	.	id=X12_CH445383_12824_13108;target=X12;
CH445383	repeatscout	repeat_region	6723	7001	.	+	.	id=R51_CH445383_6723_7001;target=R51;
CH445383	repeatscout	repeat_region	1691	4425	.	-	.	id=R8_CH445383_1691_4425;target=R8;
CH445383	repeatscout	repeat_region	10123	10407	.	+	.	id=X12_CH445383_10123_10407;target=X12;
CH445384	repeatscout	repeat_region	3359	5201	.	+	.	id=PIXIE_CH445384_3359_5201;target=PIXIE;
CH445384	repeatscout	repeat_region	2224	2459	.	+	.	id=X0_CH445384_2224_2459;target=X0;
CH445384	repeatscout	repeat_region	12430	13673	.	+	.	id=R10_CH445384_12430_13673;target=R10;
CH445384	repeatscout	repeat_region	3599	5201	.	+	.	id=R37_CH445384_3599_5201;target=R37;
CH445384	repeatscout	repeat_region	13634	14656	.	-	.	id=X0_CH445384_13634_14656;target=X0;
CH445386	repeatscout	repeat_region	14911	18822	.	+	.	id=Y1_CH445386_14911_18822;target=Y1;
CH445386	repeatscout	repeat_region	6	2425	.	+	.	id=Y1_CH445386_6_2425;target=Y1;
CH445386	repeatscout	repeat_region	8857	12210	.	+	.	id=Y1_CH445386_8857_12210;target=Y1;
CH445387	repeatscout	repeat_region	574	1631	.	+	.	id=PIXIE_CH445387_574_1631;target=PIXIE;
CH445387	repeatscout	repeat_region	7880	8248	.	+	.	id=X15_CH445387_7880_8248;target=X15;
CH445387	repeatscout	repeat_region	769	1631	.	+	.	id=R37_CH445387_769_1631;target=R37;
CH445387	repeatscout	repeat_region	9984	10558	.	+	.	id=MOLLY_CH445387_9984_10558;target=MOLLY;
CH445387	repeatscout	repeat_region	6393	7027	.	+	.	id=X15_CH445387_6393_7027;target=X15;
CH445387	repeatscout	repeat_region	11310	12016	.	-	.	id=R8_CH445387_11310_12016;target=R8;
CH445387	repeatscout	repeat_region	10559	11310	.	+	.	id=R37_CH445387_10559_11310;target=R37;
CH445387	repeatscout	repeat_region	1	522	.	-	.	id=R8_CH445387_1_522;target=R8;
CH445387	repeatscout	repeat_region	1632	2956	.	+	.	id=MOLLY_CH445387_1632_2956;target=MOLLY;
CH445388	repeatscout	repeat_region	8821	10720	.	-	.	id=R9_CH445388_8821_10720;target=R9;
CH445388	repeatscout	repeat_region	7939	8821	.	-	.	id=R9_CH445388_7939_8821;target=R9;
CH445388	repeatscout	repeat_region	7911	8121	.	+	.	id=X0_CH445388_7911_8121;target=X0;
CH445388	repeatscout	repeat_region	4646	5461	.	+	.	id=R37_CH445388_4646_5461;target=R37;
CH445388	repeatscout	repeat_region	4	2100	.	-	.	id=R8_CH445388_4_2100;target=R8;
CH959331	repeatscout	repeat_region	5152	9266	.	+	.	id=R9_CH959331_5152_9266;target=R9;
CH959331	repeatscout	repeat_region	9289	9547	.	-	.	id=R37_CH959331_9289_9547;target=R37;
CH959331	repeatscout	repeat_region	1	4556	.	-	.	id=X3_CH959331_1_4556;target=X3;
CH959331	repeatscout	repeat_region	9085	9460	.	-	.	id=X0_CH959331_9085_9460;target=X0;
CH445389	repeatscout	repeat_region	3648	5149	.	+	.	id=R25_CH445389_3648_5149;target=R25;
CH445389	repeatscout	repeat_region	1	1747	.	-	.	id=X0_CH445389_1_1747;target=X0;
CH445389	repeatscout	repeat_region	6338	6756	.	+	.	id=R25_CH445389_6338_6756;target=R25;
CH445389	repeatscout	repeat_region	2476	3646	.	+	.	id=R9_CH445389_2476_3646;target=R9;
CH445389	repeatscout	repeat_region	10219	10534	.	+	.	id=R22_CH445389_10219_10534;target=R22;
CH445389	repeatscout	repeat_region	6818	9857	.	-	.	id=R31_CH445389_6818_9857;target=R31;
CH445390	repeatscout	repeat_region	6972	8040	.	+	.	id=X3_CH445390_6972_8040;target=X3;
CH445390	repeatscout	repeat_region	3007	5401	.	+	.	id=X3_CH445390_3007_5401;target=X3;
CH445390	repeatscout	repeat_region	1	2389	.	+	.	id=X3_CH445390_1_2389;target=X3;
CH445390	repeatscout	repeat_region	8061	8356	.	+	.	id=X3_CH445390_8061_8356;target=X3;
CH445390	repeatscout	repeat_region	8149	9368	.	+	.	id=X3_CH445390_8149_9368;target=X3;
CH445390	repeatscout	repeat_region	9407	10099	.	+	.	id=X3_CH445390_9407_10099;target=X3;
CH959332	repeatscout	repeat_region	1	7904	.	-	.	id=Y1_CH959332_1_7904;target=Y1;
CH445391	repeatscout	repeat_region	3808	5045	.	-	.	id=R10_CH445391_3808_5045;target=R10;
CH959333	repeatscout	repeat_region	230	1818	.	-	.	id=R25_CH959333_230_1818;target=R25;
CH959333	repeatscout	repeat_region	4199	4563	.	+	.	id=R38_CH959333_4199_4563;target=R38;
CH959333	repeatscout	repeat_region	4743	7355	.	-	.	id=R9_CH959333_4743_7355;target=R9;
CH959333	repeatscout	repeat_region	1	232	.	+	.	id=R22_CH959333_1_232;target=R22;
CH445392	repeatscout	repeat_region	1	4247	.	-	.	id=X3_CH445392_1_4247;target=X3;
CH445392	repeatscout	repeat_region	5263	6729	.	-	.	id=X28_CH445392_5263_6729;target=X28;
CH445392	repeatscout	repeat_region	4348	5259	.	-	.	id=X3_CH445392_4348_5259;target=X3;
CH445392	repeatscout	repeat_region	6705	6989	.	+	.	id=X23_CH445392_6705_6989;target=X23;
CH445392	repeatscout	repeat_region	6348	6816	.	-	.	id=X28_CH445392_6348_6816;target=X28;
CH959334	repeatscout	repeat_region	1	2549	.	+	.	id=R9_CH959334_1_2549;target=R9;
CH959334	repeatscout	repeat_region	2541	5582	.	-	.	id=X0_CH959334_2541_5582;target=X0;
CH445394	repeatscout	repeat_region	5651	5904	.	+	.	id=X48_CH445394_5651_5904;target=X48;
CH959335	repeatscout	repeat_region	1	3810	.	-	.	id=X0_CH959335_1_3810;target=X0;
CH959335	repeatscout	repeat_region	4538	4869	.	+	.	id=R9_CH959335_4538_4869;target=R9;
CH959336	repeatscout	repeat_region	1215	4815	.	-	.	id=X0_CH959336_1215_4815;target=X0;
CH959336	repeatscout	repeat_region	1189	1389	.	+	.	id=R9_CH959336_1189_1389;target=R9;
CH959337	repeatscout	repeat_region	111	4795	.	+	.	id=R8_CH959337_111_4795;target=R8;
CH959339	repeatscout	repeat_region	2825	3157	.	-	.	id=R10_CH959339_2825_3157;target=R10;
CH959339	repeatscout	repeat_region	1	2819	.	+	.	id=X0_CH959339_1_2819;target=X0;
CH959339	repeatscout	repeat_region	3156	3421	.	-	.	id=R9_CH959339_3156_3421;target=R9;
CH959340	repeatscout	repeat_region	1	989	.	-	.	id=X0_CH959340_1_989;target=X0;
CH959340	repeatscout	repeat_region	1720	3262	.	+	.	id=R9_CH959340_1720_3262;target=R9;
CH959341	repeatscout	repeat_region	2707	3153	.	-	.	id=R22_CH959341_2707_3153;target=R22;
CH959341	repeatscout	repeat_region	675	1356	.	+	.	id=R22_CH959341_675_1356;target=R22;
CH959343	repeatscout	repeat_region	2064	2902	.	+	.	id=Y1_CH959343_2064_2902;target=Y1;
CH959343	repeatscout	repeat_region	79	2789	.	+	.	id=Y1_CH959343_79_2789;target=Y1;
CH959344	repeatscout	repeat_region	4	951	.	-	.	id=R9_CH959344_4_951;target=R9;
CH959344	repeatscout	repeat_region	1683	2893	.	+	.	id=X0_CH959344_1683_2893;target=X0;
CH959345	repeatscout	repeat_region	1	2874	.	-	.	id=Y1_CH959345_1_2874;target=Y1;
CH959346	repeatscout	repeat_region	1868	2796	.	-	.	id=X3_CH959346_1868_2796;target=X3;
CH959346	repeatscout	repeat_region	10	1163	.	-	.	id=X3_CH959346_10_1163;target=X3;
CH959346	repeatscout	repeat_region	1157	1846	.	-	.	id=X3_CH959346_1157_1846;target=X3;
CH959347	repeatscout	repeat_region	1	2776	.	-	.	id=R9_CH959347_1_2776;target=R9;
CH959349	repeatscout	repeat_region	13	837	.	-	.	id=X3_CH959349_13_837;target=X3;
CH959349	repeatscout	repeat_region	619	959	.	-	.	id=X3_CH959349_619_959;target=X3;
CH959349	repeatscout	repeat_region	946	2574	.	-	.	id=X3_CH959349_946_2574;target=X3;
CH959350	repeatscout	repeat_region	1	1752	.	-	.	id=X3_CH959350_1_1752;target=X3;
CH959350	repeatscout	repeat_region	1126	2560	.	-	.	id=X3_CH959350_1126_2560;target=X3;
CH959352	repeatscout	repeat_region	1	687	.	-	.	id=X0_CH959352_1_687;target=X0;
CH959352	repeatscout	repeat_region	1415	2504	.	+	.	id=R9_CH959352_1415_2504;target=R9;
CH959353	repeatscout	repeat_region	1	2487	.	-	.	id=Y1_CH959353_1_2487;target=Y1;
CH959356	repeatscout	repeat_region	1	2360	.	+	.	id=R9_CH959356_1_2360;target=R9;
CH959357	repeatscout	repeat_region	1	2328	.	+	.	id=R8_CH959357_1_2328;target=R8;
CH959358	repeatscout	repeat_region	1414	2322	.	+	.	id=R9_CH959358_1414_2322;target=R9;
CH959358	repeatscout	repeat_region	1	679	.	-	.	id=X0_CH959358_1_679;target=X0;
CH959359	repeatscout	repeat_region	610	1805	.	+	.	id=R31_CH959359_610_1805;target=R31;
CH959359	repeatscout	repeat_region	1	346	.	-	.	id=R9_CH959359_1_346;target=R9;
CH959360	repeatscout	repeat_region	6	2160	.	+	.	id=Y1_CH959360_6_2160;target=Y1;
CH959361	repeatscout	repeat_region	1	1184	.	+	.	id=R10_CH959361_1_1184;target=R10;
CH959361	repeatscout	repeat_region	1824	2149	.	+	.	id=X35_CH959361_1824_2149;target=X35;
CH959363	repeatscout	repeat_region	506	1587	.	-	.	id=R37_CH959363_506_1587;target=R37;
CH959363	repeatscout	repeat_region	366	808	.	+	.	id=R51_CH959363_366_808;target=R51;
CH959363	repeatscout	repeat_region	4	469	.	+	.	id=R37_CH959363_4_469;target=R37;
CH959365	repeatscout	repeat_region	1	2005	.	-	.	id=R9_CH959365_1_2005;target=R9;
