# Supplementary material for: RIPCAL: a tool for alignment-based analysis of repeat-induced point mutations in fungal genomic sequences
Source: BMC Bioinformatics. 2008 Nov 12;9:478. doi: 10.1186/1471-2105-9-478 (PMC2621366; doi:10.1186/1471-2105-9-478)
Supplement: Additional file 5 — Snodorum Alignments. Compressed (.zip) file containing alignments for all Stagonospora nodorum repeat families in Fasta (.fas) format. [file 1471-2105-9-478-S5.zip]

Archive with 26 entries (26 files):
- elsa_aln.fas
- molly_aln.fas
- pixie_aln.fas
- r10_aln.fas
- r22_aln.fas
- r25_aln.fas
- r31_aln.fas
- r37_aln.fas
- r38_aln.fas
- r39_aln.fas
- r51_aln.fas
- r8_aln.fas
- r9_aln.fas
- x0_aln.fas
- x11_aln.fas
- x12_aln.fas
- x15_aln.fas
- x23_aln.fas
- x26_aln.fas
- x28_aln.fas
- x35_aln.fas
- x3_aln.fas
- x36_aln.fas
- x48_aln.fas
- x96_aln.fas
- y1_aln.fas
