# Supplementary material for: RIPCAL: a tool for alignment-based analysis of repeat-induced point mutations in fungal genomic sequences
Source: BMC Bioinformatics. 2008 Nov 12;9:478. doi: 10.1186/1471-2105-9-478 (PMC2621366; doi:10.1186/1471-2105-9-478)
Supplement: Additional file 5 — Snodorum Alignments. Compressed (.zip) file containing alignments for all Stagonospora nodorum repeat families in Fasta (.fas) format. [file 1471-2105-9-478-S5.zip › elsa_aln.fas]

>ELSASN_sc1.29_6583_7194_+/1-612
------------------------------------------------------------------------
------------------------------------------------------------------------
------------------------------------------------------------------------
------------------------------------------------------------------------
------------------------------------------------------------------------
------------------------------------------------------------------------
------------------------------------------------------------------------
------------------------------------------------------------------------
------------------------------------------------------------------------
------------------------------------------------------------------------
------------------------------------------------------------------------
------------------------------------------------------------------------
------------------------------------------------------------------------
------------------------------------------------------------------------
------------------------------------------------------------------------
------------------------------------------------------------------------
------------------------------------------------------------------------
------------------------------------------------------------------------
------------------------------------------------------------------------
------------------------------------------------------------------------
------------------------------------------------------------------------
------------------------------------------------------------------------
------------------------------------------------------------------------
------------------------------------------------------------------------
------------------------------------------------------------------------
------------------------------------------------------------------------
------------------------------------------------------------------------
------------------------------------------------------------------------
------------------------------------------------------------------------
------------------------------------------------------------------------
------------------------------------------------------------------------
------------------------------------------------------------------------
------------------------------------------------------------------------
------------------------------------------------------------------------
------------------------------------------------------------------------
------------------------------------------------------------------------
------------------------------------------------------------------------
------------------------------------------------------------------------
------------------------------------------------------------------------
------------------------------------------------------------------------
------------------------------------------------------------------------
------------------------------------------------------------------------
------------------------------------------------------------------------
------------------------------------------------------------------------
------------------------------------------------------------------------
------------------------------------------------------------------------
------------------------------------------------------------------------
------------------------------------------------------------------------
------------------------------------------------------------------------
------------------------------------------------------------------------
------------------------------------------------------------------------
------------------------------------------------------------------------
------------------------------------------------------------------------
------------------------------------------------------------------------
------------------------------------------------------------------------
------------------------------------------------------------------------
------------------------------------------------------------------------
------------------------------------------------------------------------
------------------------------------------------------------------------
------------------------------------------------------------------------
------------------------------------------------------------------------
------------------------------------------------------------------------
------------------------------------------------------------------------
---------------------------------AAACTTTTTAGCAGTCTTATAACTTAGAGAGCAAGTAAA
TAAGATATAGGTTATAATCTTAATAATAGAAGCTAAACTACTTATGCTCTCTTAGATAGCAAAGAAAGCTAT
CTTTATATTATAGTTGCTAAAGGAGCTTTAGATTAA-CCTTAGTAACTTAATAATTATAATTAAATAC-AAT
AATAAGCAGACTATTAGACTAGTAATAGAAGATATAGCTAAGCTTTAAATAAAACTTTAGCACGTTAATATA
TACTACTACTAGCTAAGATAAGAAGTTACTTAG-AAGATAATTAAGGTAGAGTATATACTATCTAATAACAT
AATAGCAGATAGATTTACTAAGGCTCTTCTAGCTAATAAATAGGCTAACTTTCTTAATTAATTAGGACTTAT
TAAGCATATAAAAGCTCTCTTAAAGAAAGCTAGACTAGAGTTACTGCAAGAGTAACTAGAGAGCCTAATATT
ATAGCTAATTAACTAGAATGCGTAGCTTATAAGAAGAACTTCTAAGCTAAGAGAGTATATTAGATAGAAGGC
GTTATATAAAATAGGTTAAGCAATTAACCTACTAAGAAAGGTGCAGAGGCTTCTATATACGCAAATAAGATA
------------------------------------------------------------------------
-----------------
>ELSASN_sc1.37_302790_303967_-/1-1178
------------------------------------------------------------------------
------------------------------------------------------------------------
------------------------------------------------------------------------
------------------------------------------------------------------------
------------------------------------------------------------------------
------------------------------------------------------------------------
------------------------------------------------------------------------
------------------------------------------------------------------------
------------------------------------------------------------------------
------------------------------------------------------------------------
------------------------------------------------------------------------
------------------------------------------------------------------------
------------------------------------------------------------------------
------------------------------------------------------------------------
------------------------------------------------------------------------
------------------------------------------------------------------------
------------------------------------------------------------------------
------------------------------------------------------------------------
------------------------------------------------------------------------
------------------------------------------------------------------------
------------------------------------------------------------------------
------------------------------------------------------------------------
------------------------------------------------------------------------
------------------------------------------------------------------------
------------------------------------------------------------------------
------------------------------------------------------------------------
------------------------------------------------------------------------
------------------------------------------------------------------------
------------------------------------------------------------------------
------------------------------------------------------------------------
------------------------------------------------------------------------
------------------------------------------------------------------------
------------------------------------------------------------------------
------------------------------------------------------------------------
------------------------------------------------------------------------
------------------------------------------------------------------------
------------------------------------------------------------------------
------------------------------------------------------------------------
------------------------------------------------------------------------
------------------------------------------------------------------------
------------------------------------------------------------------------
------------------------------------------------------------------------
------------------------------------------------------------------------
------------------------------------------------------------------------
------------------------------------------------------------------------
------------------------------------------------------------------------
------------------------------------------------------------------------
------------------------------------------------------------------------
------------------------------------------------------------------------
------------------------------------------------------------------------
------------------------------------------------------------------------
------------------------------------------------------------------------
------------------------------------------------------------------------
------------------------------------------------------------------------
------------------------------------------------------------------------
---------------------------------------TAATTATCTTCTTCTATATAGACGATATTATTA
TTGCGTACTACTTAAAGA-AAGAATTAGAGGCTCTAAAGGCTATTAAACAGATCTAAGATAAATATCTCTGC
ATAGAAGAAAAGAACTTATAGTAGTTTCTTAGAGTAGAAGTTATATATAACTGCTAGTAGAAGACTATTTAG
CTATTCTAAGCTACTTATGTTAATAAAATTAGCTTACTTATTAATTACTAGAGTATAAGATATAATATGCTA
ATATTAGGCATTAAACTTCTACTATAAGATAGACTTATAGCGCTAGCTAAAATTAACAAGTATTAGTATAAG
ATTAGATCTCTGCTATTTATAGCAGTTATTATAAGGCTAGATATTACCTTTATAATATTACGCCTTACTTAA
TTCCTAGTTAATCTAAGTAATAAGCATTAAGAGGCAGTAGACTAAGTACTACTATATCTAAAGCAATTATTA
AACCTAGCTCTTAAGCTTAGAAAAGATAAAAGTTTTAAGGTTATAAGTAATGCATTATTTATAGATAATACT
CTTAACTAGAAAAGCTTATAAAGCTATACTATTAAACTTTTTAGCAGTCTTATAACTTAGAGAGCAAGTAAA
TAAGATATAG-TTATAATCTTAATAATAGAAGCTAAACTACTTACACTCTCTTAGATAGCAAAGAAAGCTAT
CTTTATATTATAGCTGCTAAAGGAGCTTTAGATTAA-TCTTAGTAACTTAATAATTATAATTAAATAT-AAT
AATAAGCAGACTATTAGACTAGTAATAGAAGACGTAGCTAAGCTTTAAATAAAACTTTAGCACGTTAATATA
TACTACTACTAGCTAAGATAAGAAGTTACCTAG-AAGATAATTAAGGTAGAGTATATACTATCTAATAATAT
AATAGCAGATAGATTTACTAAGGCTCTTCTAGCTAATAAATAGGCTAACTTTCTTAATTAATTAAGACTTAT
TAAGCATATAAAAGCTCTCTTAAAGAAAGCTAAACTAGAGTTACTGCAAGAGTAACTAGAGAGCCTAATATT
ATAGCTAATTAACTAGAATGCGCAGCTTATAAGAAGAACTTCTAAGCTAAGAAAGTATGTTAGATAGAAGGC
GTTGCATAAAATAAGTTAAGCAATTAACTTACTAAGAAAGGTATAAAGGCTTCTATATACGCAAATAAGA--
------------------------------------------------------------------------
-----------------
>ELSASN_sc1.48_138664_139817_-/1-1154
------------------------------------------------------------------------
------------------------------------------------------------------------
------------------------------------------------------------------------
------------------------------------------------------------------------
------------------------------------------------------------------------
------------------------------------------------------------------------
------------------------------------------------------------------------
------------------------------------------------------------------------
------------------------------------------------------------------------
------------------------------------------------------------------------
------------------------------------------------------------------------
------------------------------------------------------------------------
------------------------------------------------------------------------
------------------------------------------------------------------------
------------------------------------------------------------------------
------------------------------------------------------------------------
------------------------------------------------------------------------
------------------------------------------------------------------------
------------------------------------------------------------------------
------------------------------------------------------------------------
------------------------------------------------------------------------
------------------------------------------------------------------------
------------------------------------------------------------------------
------------------------------------------------------------------------
------------------------------------------------------------------------
------------------------------------------------------------------------
------------------------------------------------------------------------
------------------------------------------------------------------------
------------------------------------------------------------------------
------------------------------------------------------------------------
------------------------------------------------------------------------
------------------------------------------------------------------------
------------------------------------------------------------------------
------------------------------------------------------------------------
------------------------------------------------------------------------
------------------------------------------------------------------------
------------------------------------------------------------------------
------------------------------------------------------------------------
------------------------------------------------------------------------
------------------------------------------------------------------------
------------------------------------------------------------------------
------------------------------------------------------------------------
------------------------------------------------------------------------
------------------------------------------------------------------------
------------------------------------------------------------------------
------------------------------------------------------------------------
------------------------------------------------------------------------
------------------------------------------------------------------------
------------------------------------------------------------------------
------------------------------------------------------------------------
------------------------------------------------------------------------
------------------------------------------------------------------------
------------------------------------------------------------------------
------------------------------------------------------------------------
------------------------------------------------------------------------
-----------------------------------------------------------------ATTATTA
TTATATACTACTTAAAGA-AAGAATTAGAGGCTCTAAAGGCTATTAAATAGATCTAAGATAAATATCTCTAT
ATAGAAGAAGAGGACTTATAGTAGTTTCTTAGAGTAGAGATTATATATAACTGCTAGCAGAAGACTATTTAG
CTATCTTAAGCTACTTACGTTAATAAAATTAGCTTACTTATTAATTACTAGAGTATAAGATATAATATGCTA
ATATTAGGCATTAAACTTCTACTATAAGATAGACTTATAGCGCTAGCTAAAATTAATAAGTATTAGTATAAG
ATTAGATCTTTGCTATTTATAGCAGTTACTATAAGGCTAGATATTATCTTTATAACATCGCGCCTTACTTAA
TTTCTAGTTAATCTAAGTAATAAGTATTAAGAAGCAGTAGACTAGATACTACTATATCTAAAGTAATTATTA
AACTTAGCTCTTAAGCTTAGAAAAGGTAAAGGTTTTAAGGTTATAAGTAATATATTATTTATAGATAATACT
CTTAACTAGAAAAGCTTATAAAGCTATGCTATTAAACTTTTTAGCAGTCTTATAACTTAGAGAGTAAGCAAA
TAAAATATAG-TTATAATCTTAATAATAGAAGCTAAACTGCTTATGCTCTCTTAGATAGCAAAGAAAGCTAT
CTTTATATTATAGTTACTAAAGAAGCTTTAGATTAA-CCTTAGTAACTTAATAATTATAATTAAATAT-AAT
AATAAGCAGACTATTAGACTAGTAATAGAAAACGTAGCTAAGCTTTAAATAAAACTTTAGTACGTTAATATA
TACTACTACTAGCTAAGATAAGAAGTTACTTAG-AAGATAATTAAGATAGAGTATATACTATCTAATAATAT
AATAGCAGATAGATTTACTAAAGCTCTTTTAGCTAATAAATAAGCTAACTTCCTTAATTAATTAAGACTTAT
TAAGCATATAAAAGCTCTCTTAAAGAAAGCTAGACTAGAGTTACTATAAGAGTAACTAGAGAGCCTAATATT
ATAGCTAATTAACTAGAATGCATAGCTTATAAAAAGAACTTCTAAGCTAAGAGAGTATATTAGATAGAAGGC
GTTATATAAAATAAGTTAAGTAATTAACTTACTAAGAAAGGTGCAGAGGCTTCTATATACGCAAATAAGATA
------------------------------------------------------------------------
-----------------
>ELSASN_sc1.32_132309_137291_-/1-4983
------------------------------------------------------------------------
------------------------------------------------------------------------
------------------ACTACCTCTATAAAGCTATTAACTATATTATTAAACTCTAACTGAATAAGATGC
AATAGTTATTCCTATTAGAATATAGGAGAGCTAGATCCTATAGTACTACTAACTTAAAATAAAAATGCCTAA
TCTTAAGGCATCTAGTTACTAGCAGACCTAGAAGGAATTTAACATCCTCTTATTAGACTAATCCTTCTAATG
CCTCTAGACATCTTCTAATTTAAACTAGTAATAAGCGTAAATGACGCATTAATAGCATTATTATATACTATT
AGAGCTAGTTAAGATAATACTTATGCAATAGCTTAAGACTTAATTAAAATTTAGCAGTCTTTATTGCATACT
CTAACAACACTAATTCTACTATTAGACTTTTCTAAAAAGAGCTTAGAAGCATATAAAGAGGATTGCAAAGAT
TATAAGCTTCG--CTTAGAATTATATAAGATATATAAGAG-AGACTATT--AGAAGAAGAGAAATAAGATCT
CTAAGACAG-TTAAATACATT-CTTATAATAGTAACCTTGCACTTA-TAACTAAGCTGTTACTTAGAAAATA
AAATATTATAAGAATAGATAACTGCTCTCTAAGATACTATTAGAGTAGACGTAGACGAAGAATAAGCGTAAG
TATAAGAAAGATATTATGCTGCACTTAAGCTAATATATATACCTATAAACTAGAAAGCGTAGCTAAGCGAAT
ATAATTAGGCTATAACTTAAGCTAAGACTCTTAAGGTAGCTAAGGTTATATAAATATAAGCTATAATAGACG
ATTTTCTAGGCTTAGTGTTAAAAGTAGCATTAACCTAGACTATAGCATTCTATAGGCTAGAATATAATAAGA
AAGCTATTAATAGAAAAAAGATAATAAAACTCTTCTGCAATTATATAAGCCTCTATAATCTATTAAGAGAAA
AGCTAAAAGGTGCATTCTTAGTAGTAGAAGCCTTATATGCAGTAGGTAGTAAATCTAACTTAGCTATATAGA
GAAACGCCTCTAGTATTAAGATAAGAGCGCTATCTATAAATAATAACTAAGGCAGAGGAAACTTAAAGCTAA
TATATAAGCAGAAGAATAGGCAATCTATAGAGAGAGGTACAGCGTTAGCTAGAGGCATATATTCTACTTATA
AATAGCTACATAATATAGCTAACTGCTATTATATAAATAGCTAATAACTAGAATAGTTTAAACTAAACTAGA
GTATTATAAAACTAGTATAGTATAAACTTAAATATAACCTAAGCTTACAGAAGCTAGTAGAAGAGAATATAT
ATAAATCTAAGCAACTGCGCCTTACTACAATAGCCTTCTAATTAATTACTTCTTAAATTAAGACGTTATATA
CACTAGAATTATCTAGGTAACTAGATAGACGTAAGATCTTAAGACTAGATAAGAGCATAATAAATGCAGCTT
TTGCTGTAAGCAATTAAGGATATCTATTAAAGAATGCATTTATCCTAAACTCTAGCTTAATAACGCATATCT
GCAATAATCT-CTCTTAACTTAAAGACGTACGCAACCTAGAGATAGAAGACTATATCTAGGCTAGAAACTTA
ATAATTTAAATATAAGAATATAGAGCTATTAGAGTAATAGTAGAGAGATCTTAGAGTAAATAAATTATGCAT
CTTAAAAACGTTGCATAGTGCCTAGATTTTCTCTGCAATTTTATCTCTTTCTAGCTACTCTAATAATAAGGT
ATATAGTAAGATAACTAAGAGGATCTAATAAGCCTATGACGAAGAGATAGCTTAATTATAGCTATTCTATTA
GAATACTATAGGCAATAGATTATTAAATAA--CCTACTATACTACTATTAG--CCTTCTATATGCGTATAAA
TTAAGCTAAATAATTACTAT--AAAGAGCTACTGCTATCCTATAGCATAAAT--AACTAGAGCATCTTAGTC
TATCTGCTATTAAGCACCTTATTTAGCAATCTAAGAGAGTAAAAATTAA-AGGAATTACTACTATAGAATAT
AATGCCTGCAGCAGATTAAAATTAAAATGCTAAATATACAGGACTCTAAGGATAAATAATAAAGAACCTAGC
AAAAGAATTGCTATTAATTTCTATAAGTATAAGA-AAGGCAGTTTTACTAAGAAGAAGAGCTAGATGCTAGT
TACCTGCAGACGTACCTAATTTATATAGAATTTCTATTTTAAGAATAATAGGCTAGCCTGCTTAATTATATA
ACTTCTAAGCCTTTTTATCTAGTTTATAAAGAAATAATTTAACATTATAGTTAAAGTTATTAAGATAGATAA
CGAGATTATTACTATTAAATAAAAAGTTAAGAAATAGTATATGTCTCTATTAATTAGACTTAAGCTCTCTGC
TCTAGATACTTAAGCTTAGAACAGAGAAGTAGAGCGCTTAGAGAGTA-TAATAAAAGAGAAGGTATGCGTAA
TTTAACTAAATGCAAATCTTCTATAGAAACTCTAGCTAGAGATTATAAGAATAGCAGTATACCTCTATAATT
AAACGCTAAATTACCTAAATAATTAGAAGATACTATACGAAGTATTCTTTATACGCGCTATAGCTATAAATA
GCATAGTTACTAAACTCTAAAAACTAAACTAATCTTATCTAAAAGCATATAGATATAAAGCTTTTGTAATAA
TAGATAATACTTACTAAGAAAAGTTAAGACTATAGAGGCTTAATCCTAAGGCCTAGATTAGTTACTTAGTAG
AATATTAATTAACAAATATCTACTATATATAGATCTCTTCTATAGCTAAGGTAATTAGCACTTACGATATAG
TCTTTAATAAAAAAACAATTTTTAATAGCAAAACTAAGAATCTAATAGATAATCTTATGCACAGCACTCTTA
AGAAGATTTTAGCCTAAGTAAGAAT-AATAGAACTTCTAGAGACTTAGAGCTAATAACTAGAAACTAAGATG
TTCTATAAGAATAATATAATGCAGAAAGAGAGTCTGCGTTCTTAGAGAACTATATACTACTAAGAAAGAAAA
GTTATAGATGTATACCTAACACTGCTACTAACTTCTTTACCTATAGCC-TTGCTAGTTTAAGAAGAGATAAT
AAATAAGAATAT-TGCAAATATATTTATCTAACTAATATTAATAACCTATTTATAGGCTGCCGCATTTATAG
CTAGCACTAAATTAGAATATATTAGCAAATA--CGAAGAAAAGCTAATT-AATAAAGCCTAGGTAAAGAGAC
TACTCTCTAAAGAAATTAAGCTTTACTATAATTAGCTACTGCTACTTCTATTAGCGCAGTTAAAGCTAGAGG
ATTATCTATTATATAAAATATTTAAGAAAGCAGAAGAAACTTATCTCTAGAGCTATTAATAAATAAAGTTAT
AGACTAAAGTCTAAGCATTGCTAATAAAGCAAGCAGAGCATTAGATTCTAGACTATATATAGATATACA--C
CTACAAACTTAATAAATACTACTACCTTAATAAATATAAGGCAAGACTAGTAGTAAGAGGAGACTAGCAAAG
AAACGTTATCTTCTAAGATATATATATA--GCAATACTAGCTAGACGCTTATTCTAAATACTTATAGCTATT
ACTGCTAAGTTTAACCTTAAACTAAAGTAATATAATGTTATAAACGCCTTTATATATACTGCAATTAACTAA
-GAAATATATATAAGAATGCTAAGAGAGTATTAGAAACTTAGTACTCTACTAAAAGTGCAGAAGGCACTATA
TAGACTCTGAATTTTGCTGCTACTATAGTAAAAGGAGTTTACTATAACTCTTACGTCTATAGAGTTCTAATA
AATACTATAGGAACTATGCT-GCATAATTAAAGACAGAGTAATTATCTTCTTCTATATAGACGACATTATTA
TTGCGTACTACTTAAAGA-AAGAATTAGAGGCTCTAAAGGCTATTAAACAGATCTAAGATAAATATCTCTGC
ATAGAAGAAGAGAACTTATAGTAGTTTCTTAGAGTAGAGGTTATGCGCAACTGCTAGCAGAAGACTATTTAG
CTATCCTAAGCTGCCTACGTTAATAAAATCAGCCTACTTATTAATTACTAGAGTATAAGATATAATATGCTA
ATATTAGGTATTAAACTTCTACTATAAGATAGACTTACAGCGCTAGCTAAAATTAATAAGTATTAGCGTAAG
ATTAGATCTCTACTATTTACAGCAGTTACTATAAGGCTAGATATTGCTTTTATAACATCGCGCCTTACTTAA
TTCCTAGTTAATTTAAGCAATAAGCATTAAGAGGCAGCAGACTAGATACTACTATATCTAAAGCAATTATTA
AACCTAGCTCTTAAGCTTAGGAAAGATAAAGGTTTTAAGATCATAAGTAATGCATTATTTGCAGATAATACT
CTTAATTAGAAAAGCTTATAAGGCTATGCTATTAAACTTTTTAGCAGTCTTATAATCTAGAGAGCAAGCAAA
TAAGATATAG-TTATAACCTTAATAACAGAAGCTAAATTACTTACGCTCTCTTAGATAGCAAAGAAAGCTAT
CTTTACGTTACGACTGCTAAAGAAGCTTTAGATTAA-CCTTAGTAACTTAATAATTATAATTAAATGC-GAT
AATAAGCAGACTATTAGACTAGTAATAGAAGACGTAGCTAAGCTTTAAATAAAACTTTAGCACGTTAATATA
TACTACTACTAGCTAAGATAAGAAGTTACTTAG-AAGATAATTAAGGTAGAGTATATACTATCTAATAATAT
AATAGCAGATAGATTTACTAAGGCTCTTCTAGCTAATAAATAGGCTAACTTTCTTAATTAATTAGGACTTAT
TAAGCATATAAAAGCTCTCTTAAAGGAAGCTAGACTAGAGTTACTGTAAGAGCAACTAGAGAGCTTAATATT
ATAGCTAATTAACTAGGATATGCAGCTTGCAAGGAGAACTTCTAAGCTAAGAAGGTATGTTAGATAGAAGGC
GTTACATAAAATAGATTAGGCAATTAACCTGCTAAGAAAGGTGCAGAGGCCTCTACACACGCAAATAAGA--
------------------------------------------------------------------------
-----------------
>ELSASN_sc1.16_946114_949239_+/1-3126
TGTTAGATAGAAGGCATCGCATAAAACAGGTTAGGCAATTAACCTACTAAGAAAGATATAGAGGCTTCTATA
TACGTAAATAAGATGCTACGCGCAC-CTTAGATAGAATA-----ATAATAATAATTTTTATCTAAGATCTTA
TTATATCTAATAATTAAGAGTCTTACTACCTCTATAAAGCTATAAACTATATTATTAAACTCTAACTAATAA
GATGCAATAGTTATTCTATTAGATATAAAGAGCTAGATCTTATAGTACTGCTAACTTAAAATAAAATACTAA
TCTTAAGGCATCTAGTTACTAGCAGACCTAGAAGAAATCTAATATTCTCTTATTAGACTAATCTTTCTAATG
CCTCTAGATATCTCTTAATTTAAACTAGCAATAAGCGCAAATAATATATTAATAGTATTATTATATACTATT
AGAGCTAGTTAAGATAACACTTATATAATAGCTTAAAACTTAATTAAAATTTAGCAGTCTTTATTATATACT
CTAATAATACTAATTTAACTATTAGACTTTTCTAAAAAGAGCTTAGAAGCATATAAAGAGAATTGCAAAGAT
TATAAGCTTTG--CTTAGAATTATATAAGATATATAAGAG-AGACTATT--AAGAGAAGAGAAATAAGATCT
CTAAGATAG-TTAAATATATC-CTTATAATAGTAACTCTGCACTTA-TAACTAAGCTATTACTTAGAAAATA
GAATATTATAAGAATAGATAACTACTCTCTAAGATATTATTAGAGTAAATATAGATAAAGAATAAGTATAAG
TATAAGAAAGATACTATATTGCACTTAAGCTAATATATATACCTATAAACTAAGAAGTATAGCTAAGTAAAT
ATAATTAGGCTATAACTTAAGCTAAGACTCTTAAGATAGCTAAGGTTATGCAAATATAAGCTATAATAGATA
ATTTTCTAAGCTTAGTATTAAAAGTAGCATTAACCTAAACTATAGTATTCTATAAGCTAAAATATAATAAGA
AAGCTATTAATAGGAAAAGAATAATAAAACTCTTCTATAATTATATAAGCCTCTATAATCTATTAAGAGAAA
AGCTAAAAGATATATTCTTAGTAGTAGAAGCCTTATACGTAGTAAGCAGTAAATTTAACTTAGCTATATAAA
GAAACGCCTTTAGTATTAAGATAAGAGCGCTATTTATAAATAATAACTAAGGCAGAGAAAACTTAAAGCTAA
TATATAAGCAGAAGAATAAGCAATCTATAGAGAGAAGTATAGCATTAGCTAAGAGTATATATTCTACTTATA
AATAGCTGCATAATATAGCTAACTGCTATTATATAAATAGCTAATAACTAGAATAGTTTAAACTAAACTAAG
GTATTATAAAACTAATATAGTATAAACTTAAACATAACCTAAGCTTATAGAAGCTAGTAGAAGAGAATATAT
ATAAATTTAAGTAACTGCGCCTTACTATAATAGCTTTCTAATTAATTACTCTTTAAATTAAGATATTATATA
TACTAGAATTATCTAAGTAACTAGATAGACGTAAGATCTTAAGACTAGATAAGAGTATAATAAATATAGCTT
TTGCTATAAGCAATTAAGAATATCTATTAAAGAATATATTTATTCTAGACTTTAGCTTAATAATGCATATCT
ATAATAATCT-CTTCTAACTTAAAGATATATGCAACCTAGAGATAGAAGATTATATCTAGGCTAGAAACTTA
ATAATTTAGATATAAGAATATAGAGCTATTAGAGTAATAGCAGAGAGATCTTAGAGTAAATAAATTATATAT
CTTAAAAATATTGCATAGTACCTAGATTTTCTTTATAATCTTATCTCTTTCTAGCTACTCTAATAATAAGAT
ATATAGTAGAATAACTAAGAGGATTTAATAAGCCTATAATAAAGAAATAGCTTAATTATAGCTATTCTATTA
GAATACTATAGGCAATAGATTATTAAATAA--TCTGCTATACTACTATTAG--CCTTCTATATGCGTATAAA
TTAAGCTAAATAATTACTAT--AAAGAGCTACTGCTATCCTATAGCATAAAT--AACTAGAGTATTCTAGTC
TATCTACTATTAAGCATCTTATTTAGTAATCTAAGAGAGTAAGAATTAA-AGAAATTACTACTATAGAATGC
AATGCCTATAGTAGATTAAAATTAAAATGCTAAATATGCAGGACTTTAAGAATAAATAATAAAGAACCTAGT
AAAAGAATTGCTATTAATTTCTATAAGTATAAGA-AAAGCAGTTTTACTAAGAAGAAGAGCTAGATACTAGT
TATCTGCAGACGTATCTAATTTATATAAGATTTCTATTTTAAGAATAATAGGCTAGCCTACTTAATTATATA
ACTTCTAGACTTTTTTATCTAGTTTATAAAGAAATAATTTAATATTATAGTTAAAGTTATTAAGATAGATAA
TAAGATTATTACTATTAAATAAGAAGTTAAGAAATAGTATATATCTCTATTAATTAGACTTAAGCTCTTTAC
TCTAGATACTTAAGCTTAGAATAGAGAAGTAGAGCGCTTAGAGAGTA-TAATAAAAGAGAAAGCATGCATAA
TTTAACTAGATATAAATCTTCTATAGAAACTCTAGCTAGAGATTATAAGAGTAGTAGTATACTTCTATAATT
AAATACTAAATTATCTAAATAATTAGAAGATACTATATAAAGTATTCTTTATATGCGCTATAGCTATAAATA
GTATAGTTACTAGACTCTAAAAACTAAACTAATCTTATCTAAAAGTATATAGATGCAAAGCTTTTATAATAA
TAGATAATATCTACTAAGAAAAGTTAAGACTATAGAGGCTTAATCCTAAAGCCTAGATTAGTTACTTAGTAG
AATATTAATTAATAAATATCTACTATATATAGATCTCTTTTATAGCTAAGATAATTAGTACTTATAATATAG
TCTTTAATAAAGAAATAATTTTTAATAGCAAAACTAAGAATCTAATAGATAATCTTATGCATAGTACTCTTA
AGAAGATTTTAGCCTAAGTAAGAAT-AATAGAACTTCTAGGAACTTAGAGCTAATAACTAAAAACTAAGATA
TTCTATAAGAATAATATAACGCAGAAGAAGAGTCTACGTTCTTAGAGAACTATATAC---------------
------------------------------------------------------------------------
------------------------------------------------------------------------
------------------------------------------------------------------------
------------------------------------------------------------------------
------------------------------------------------------------------------
------------------------------------------------------------------------
------------------------------------------------------------------------
------------------------------------------------------------------------
------------------------------------------------------------------------
------------------------------------------------------------------------
------------------------------------------------------------------------
------------------------------------------------------------------------
------------------------------------------------------------------------
------------------------------------------------------------------------
------------------------------------------------------------------------
------------------------------------------------------------------------
------------------------------------------------------------------------
------------------------------------------------------------------------
------------------------------------------------------------------------
------------------------------------------------------------------------
------------------------------------------------------------------------
------------------------------------------------------------------------
------------------------------------------------------------------------
------------------------------------------------------------------------
------------------------------------------------------------------------
------------------------------------------------------------------------
------------------------------------------------------------------------
------------------------------------------------------------------------
------------------------------------------------------------------------
-----------------
>ELSASN_sc1.22_6304_6877_-/1-574
------------------------------------------------------------------------
------------------------------------------------------------------------
------------------------------------------------------------------------
------------------------------------------------------------------------
------------------------------------------------------------------------
------------------------------------------------------------------------
---------------------------ATAGCCTAAGACTTAATTAAAATTTAGCAGTCTTTATTATATACT
CTAATAATACTAATTTAACTATTAGACTTTTCTAAAAAGAGCTTAGAAGCATATAAAGAGAATTATAAAGAT
TATAAGCTTTG--CCTAAAATAATATAAGATATATAAGAG-AGACTATT--AGAAGAAGAGAAATAAGATCT
CTAAGATAG-TTAAATATATT-CTTATAATAGTAATCTTATACTTA-TAACTAAGCTATTGCTTAGAAAATA
GAATATTATAAGAATAGATAACTACTCTCTAAGATACTATTAGAGTAGACGTAGATAAAGAATAAGTATAAG
TATAAGAAAGATACTACGCTGTACTTAAGCTAATACGCATATCTATAAACTAGAAAGCATAACTAAGCAAAT
ATAATTAGGCTATAACTTAAGCTAAGACCTTTAAGATAGCTAAGATTATATAAATATAAGCTATAATAGATA
ATTTTCTAGGCTTAGTATTAAAAGTAGCATTAATCTAGACTATAGTATTCTATAGACTAAGATATAATAAGA
AAGCTATTAATAGAAAAAGAATAATAAAACTCT---------------------------------------
------------------------------------------------------------------------
------------------------------------------------------------------------
------------------------------------------------------------------------
------------------------------------------------------------------------
------------------------------------------------------------------------
------------------------------------------------------------------------
------------------------------------------------------------------------
------------------------------------------------------------------------
------------------------------------------------------------------------
------------------------------------------------------------------------
------------------------------------------------------------------------
------------------------------------------------------------------------
------------------------------------------------------------------------
------------------------------------------------------------------------
------------------------------------------------------------------------
------------------------------------------------------------------------
------------------------------------------------------------------------
------------------------------------------------------------------------
------------------------------------------------------------------------
------------------------------------------------------------------------
------------------------------------------------------------------------
------------------------------------------------------------------------
------------------------------------------------------------------------
------------------------------------------------------------------------
------------------------------------------------------------------------
------------------------------------------------------------------------
------------------------------------------------------------------------
------------------------------------------------------------------------
------------------------------------------------------------------------
------------------------------------------------------------------------
------------------------------------------------------------------------
------------------------------------------------------------------------
------------------------------------------------------------------------
------------------------------------------------------------------------
------------------------------------------------------------------------
------------------------------------------------------------------------
------------------------------------------------------------------------
------------------------------------------------------------------------
------------------------------------------------------------------------
------------------------------------------------------------------------
------------------------------------------------------------------------
------------------------------------------------------------------------
------------------------------------------------------------------------
------------------------------------------------------------------------
------------------------------------------------------------------------
------------------------------------------------------------------------
------------------------------------------------------------------------
------------------------------------------------------------------------
------------------------------------------------------------------------
------------------------------------------------------------------------
------------------------------------------------------------------------
------------------------------------------------------------------------
------------------------------------------------------------------------
------------------------------------------------------------------------
------------------------------------------------------------------------
------------------------------------------------------------------------
------------------------------------------------------------------------
------------------------------------------------------------------------
-----------------
>ELSASN_sc1.37_305806_309795_-/1-3990
----AGATAGAAGGCGTCGTATAAAATAAGTTAGGCAATTAACCTGCTAAGAAAGATGCAGAGGCTTCTATA
TATACAAATAAGATGCTGCGCACAC-TTTAGATAGAATAGAATAATTATTATTATTTCTATCTAGAATCTTA
TTATATCTAATAATTAAGAGTCTTACTGCCTCTATAAAGCTATTAACTATATTATTAAACTCTAACTAATAA
GATGCAATAGTTATTCTATTAGATACTAAGAGCTAGATTCTATAGTACTGCTAACTTAAAATAAAATACTAA
TCTTAAGGCATCTAGTTACTAGCAGATCTAGAAGAAATCTAATATCCTCTTATTAGACTAATTCTTCTAATG
CCTTTAGATATCTTCTAATTTAAACTAGTAATAAGCGCAAATAACGCATTAATAGCATTATTATATACTATT
AGAGCTAGTTAAGATAATACTTATATAATAGCCTAAGACTTAATTAAAATTTAGTAGTCTTTATTATATACT
CTAATAATACTAATTTAACTATTAGACTTTTCTAAAAAGAGCTTAGAAGTATATAAAGAGATTTACGAAGAT
TATAAGCTTTTGCCCTAGAATTATATAAGATATATAAGAGGAGACTATTCAAGAGGAAGAGAAATAAGATCT
CTAAGATAGGTTAAACATATTTCTTATAATAGTAACTCTATACTTAATAACTAAGCTATTGCTTAGAAAATA
GAATATTATAAGAATAGATAACTACTCTCTAAGATACTATTAGAGTAGATATAGATAAAGAATAAGCATAAG
TATAAGAAAGATACTACGCTGCACTTAAGCTAATATATATACCTGCAAACTAGGAAGCGTAGCTAAATAAAT
ATAATTAGGCTATAACTTAAGCTAAGACTCTTAAGATAGCTAAGGTTATATAAATATAAGCTATAATAGATA
ATTTTCTAGGCTTAGTATTAAAAGTAGCATTAACCTAAACTATAGTATTCTATAAGCTAGAATATAATAAGA
AAGCTATTAATAAGAAAAGAATAATAAAACTCTTCTATAATTATATAAGCCTCTATAATCTATTAAGAGAAA
AGCTAAAAGATATATTCTTAGTAGTAAAAGCTTTATACGTAGTAAGCAGTAAATCTAACTTAGCTATATAGA
GAGACGCCTCTAGTATTAAGATAAGAGTACTATCTATAAATAATAACTAAGGCAGAGAAAACTTAAAGCTAA
TATATAAGCAGAAGAATAAGTAATCTATAGAGAGAGGTACAGCGTTAGCTAAAGGTATATATTCTACTTATA
AATAGCTATATAATATAGCTAACTGCTATTATATAAATAGCTAATAACTAAAATAGTTTAAACTAAACTAAG
GTATTATAAAACTAGTATAGTATAAACTTAAATATAACCTAAGCTTATAGAAGTTAGTAGAAGAGAATATAT
ATAAATCTAAGTAACTGCGCCTTACTATAATAGCCTCCTAATTAATTACTTCTTAAATTAAGACATTATATA
TACTAGAATTATCTAGGTAACTAGATAGACATAAGATCTTAAGACTAGATAAGAGTATAATAAATATAGCTT
TTGCTATAAGTAATTAAGAATATCTATTAAAGAATATATTTATCCTAGACTCTAGCTTAATAACGCATATCT
ATAATAATCTTCTTCTAACTTAAAGATATACGTAACTTAGAGATAGAAGACTATATCTAAGCTAGAAACTTA
ATAATTTAGATATAAGAATATAGAGCTATTAGAGTAATAGCAAAGAGATCTTAGAGTAAATAAATTATACAT
CTTAAAAATATTGCATAGTGCCTAGATTTTCTCTGCAATCTTATCTCTTTCTAGCTACTCTAATAATAAGAT
ATATAGTAGAATAACTAAGAGAATCTAATAAGCCTGCAACAAAGAGATAGCTTAATTATAGCTATTCTATTA
GAATACTATAGGTAATAGATTATTAAATAA--CCTACTACACTACTATTAG--CCTTCTATATACGTATAAA
TTAAGCTAAATAATTACTAT--AAAGAGCTACTGCTATTCTATAGCATAAAC--GACTAGAGTATCTTAGTC
TATCTGCTATTAAGCATCTTATTTAGCAATCTAAGAGAGTAAGAATTAA-AGAAATTACTACTATAGAATAT
AATACTTATAGCAGATTAAAATTAAAACGCTAAATACGTAGAACTCTAAGAATAAATAATAAAGGATCTAGC
AAAAGAATTACTATTAATTTCTATAAGTATAAGG-AAGGCAGTTTTACTAAGAAGAAGAGCTAGATACTAGT
TATCTATAAACATACCTAATTTATATAGAACTTCTATTTTAAGAATAATAGGCTAGCCTACTTAATTATATA
ACTCTTAAGCCTTTTTATCTAGTTTATAAAGAAATAATTTAATATTATAGTTAAAGTTATTAAGATAGATAA
TAAGATTATTACTATTAAATAAGAAGTTAAGAAATAGTACACGTCTCTATTAATTAGACTTAAGCTCTCTAC
TCTAGATACTTAAGCTTAGAATAGAGAAGCAGAGCGCTTAAAGAGTA-TAATAAAAGAGAAAGTATACATAA
TTTAACTAGATATAAATCTTCTATAGAAACTCTAGCTAGAGATTATAAGAGTAGTAGTATACCTCTATAATT
AAATACTAAATTATCTAAATAATTAGAAAATACTATATAAAGTATTCTTTATACGCGCTGCAGCTATAAATA
GCATAGTTACTAGACTCTAAAAACTAAACTAATCTTATCTAAAAGTATATAGATGCAAAGCTTTTATAATAA
TAGATAATACTTACTAAGGAAAGTTAAGACTACAGAGGCTTAATTCTAAGGCCTAGATTAGTTACTTAGTAG
AATATTAATTAACAAACATCTACTGCATATAGATCTCTTCTATAGCTAAGATAATTAGCACTTATAATATAG
TCTTTAATAAAGAAATAATTTTTAATAGTAAAACTAAGAATCTAATAGATAATCTTATGCATAGTACTCTTA
AGAAGATTTTAGCCTAGGTAAGAAT-AATAGAACTTTTAGAGACTTAGAGCTAATAACTAGAAACTAAGACG
TTCTATAAGAATAATATAACGTAGAAGAAGAGTCTGCATTCTTAGAGAACTATATACTACTAAGAAAAAAAG
GTTATAGATATATACCTAATACTGCTACTAACTTCTCTACCTATAGCC-TTACTAGTTTAAAGAGAAGTAAT
AAATAAGAATAT-TATAAATATATCTACCTAACTAATATTAATAACCTATCTATAGGCTACTGCATTTATAG
CTAGCACTAAATTAGAATATATTAGCAAATA--TAAAGAAAAGCTAATT-AATAAAGCCTAAGTAAAGAGAC
TGCTCTCTAAAGAAATTAAGTCTTACTATAATTAGCTACTACTACTTCTATTAGCATAATTAAAGCTAGAGG
ATTATCTATTATATAAAATATTTAAGAAAGTAGAAGAAACTTATCTTTAGAGCTATTAATAAATAAAGTTAT
AGACTAAAGTCTAAGCATTGCTAATAAAGCGAGCAGAGCATTAGATTCTAGACTATATATAGATATACCACC
CTATCAACTTAATAAATACTACTGCCTTAATAAATATAAGGCAAGACTAGTAGTAAGAGAAGACTAGCAAAG
AAATATTACCTTCTAAGATATATATATA--GTAATACTAGCTAGATACTTATTCTAAATGCTTATAGCTATT
ACTACTAAGTTTAACCTTAAACTAAAGCAATATAACGTTATAAATGCCTTTATATACGCTGCAATTAACTAA
CGAAATATATATAAGAATACTAAGAGAGTATTAGAAACTTAGTACTCTACTAAAAGTATAGAAGGCACTATA
TAGACTTTAGATTTTACTACTACTATAGTAAAAGAAGTTTACTGCAACTCTTATATCTATAGAGTTCTAATA
AATACTATAGGAACTATGCT-ATATAATTAAAAACAGAGTAACGTATTTTCTATG-----------------
------------------------------------------------------------------------
------------------------------------------------------------------------
------------------------------------------------------------------------
------------------------------------------------------------------------
------------------------------------------------------------------------
------------------------------------------------------------------------
------------------------------------------------------------------------
------------------------------------------------------------------------
------------------------------------------------------------------------
------------------------------------------------------------------------
------------------------------------------------------------------------
------------------------------------------------------------------------
------------------------------------------------------------------------
------------------------------------------------------------------------
------------------------------------------------------------------------
------------------------------------------------------------------------
------------------------------------------------------------------------
-----------------
>ELSASN_sc1.31_216_511_-/1-296
------------------------------------------------------------------------
------------------------------------------------------------------------
------------------------------------------------------------------------
------------------------------------------------------------------------
------------------------------------------------------------------------
------------------------------------------------------------------------
------------------------------------------------------------------------
------------------------------------------------------------------------
------------------------------------------------------------------------
------------------------------------------------------------------------
------------------------------------------------------------------------
------------------------------------------------------------------------
------------------------------------------------------------------------
------------------------------------------------------------------------
------------------------------------------------------------------------
------------------------------------------------------------------------
------------------------------------------------------------------------
------------------------------------------------------------------------
--------------ATAGCTAACTACTATTATATAAATAGCTAATAACTAGAATAGTTTAAACTAAACTAGA
GCATTATAAATCTAGTATAGTATAAACTTAAATATAACCTAAGCTTATAGAAGCTAGTAGAAAAGATTATAT
ATAAATCTAAGTAACTACGCCTTACTATAATAGCTTTCTAATTAATTACTTCTTAAATTAAGATATTATATA
TACTAGAATTATCTAGGTAACTAGATAGACGTAAGATCTTAAGACTAGATAAAAGTATAATAAATATAGCTT
TTGCTATAAGCAATTAAAGATA--------------------------------------------------
------------------------------------------------------------------------
------------------------------------------------------------------------
------------------------------------------------------------------------
------------------------------------------------------------------------
------------------------------------------------------------------------
------------------------------------------------------------------------
------------------------------------------------------------------------
------------------------------------------------------------------------
------------------------------------------------------------------------
------------------------------------------------------------------------
------------------------------------------------------------------------
------------------------------------------------------------------------
------------------------------------------------------------------------
------------------------------------------------------------------------
------------------------------------------------------------------------
------------------------------------------------------------------------
------------------------------------------------------------------------
------------------------------------------------------------------------
------------------------------------------------------------------------
------------------------------------------------------------------------
------------------------------------------------------------------------
------------------------------------------------------------------------
------------------------------------------------------------------------
------------------------------------------------------------------------
------------------------------------------------------------------------
------------------------------------------------------------------------
------------------------------------------------------------------------
------------------------------------------------------------------------
------------------------------------------------------------------------
------------------------------------------------------------------------
------------------------------------------------------------------------
------------------------------------------------------------------------
------------------------------------------------------------------------
------------------------------------------------------------------------
------------------------------------------------------------------------
------------------------------------------------------------------------
------------------------------------------------------------------------
------------------------------------------------------------------------
------------------------------------------------------------------------
------------------------------------------------------------------------
------------------------------------------------------------------------
------------------------------------------------------------------------
------------------------------------------------------------------------
------------------------------------------------------------------------
------------------------------------------------------------------------
------------------------------------------------------------------------
------------------------------------------------------------------------
------------------------------------------------------------------------
------------------------------------------------------------------------
------------------------------------------------------------------------
-----------------
>ELSASN_sc1.26_324580_329718_-/1-5139
TGTCAGATAGAAGGCGTTGCATAAAACAGGTTAGGTAATTAACCTACTAAGAAAGGTATAGAGGCCCCTATA
TACGCAAATAAGATGCTGCGCGCAC-CTTAGATAGAATA-----ATAATAATAATTTCTATCTAGGATCTTA
TTATATCTAATAATTAAGAGTCTTACTACCTCTACGAAGCTATTAACTATATTATTAAATCTTAACTAATAA
GATACGATAGTTATTCTGTTAGATATAGAGAGCTAGATCCTATAGTACTGCTAACTTAAAATAAAATGCTAA
TCTTAAGGTATTTAGTTACTAGCAGACCTAGAAGAAATCTAATATCCTCTTATTAGACTAATCTTTCTAATG
CCTCTAGATATCTCCTAATTTAAACTAGCAATAAGCGTAAATAACGTATTAACAGCATTATTGCATACTATT
AGAGCTAGTTAAAGTAATACTTATATAATAGCCTAAGACTTAATTAAAATTTAGCAGTCTTTATCGTATACT
CTAATAATACTAATTTAACTATTAGATCTTTCTAAAAAGAGCTTAGAAGCATATAAAGAGGATTGCAAAGAT
TATAAGCTTTG--CCTAGAATTATATAAGATATATAAGAG-AGACTATT--AGAAGAAGAGAAATAAGATCT
CTAAGATAG-TTAAATATATC-CTTATAATAGTAACTCTGCACTTA-TAACTAAGCTATTGCTTAGAAAATA
GAATATTATAAGAATAGATAACTGCTCTCTAAGATACTATTAGAGTAGACGTAGATAAAGAATAAGCGTAAG
TATAAGAAAGATACTATGCTATACTTAAGCTAATGCGTATACTTGCAAACTAGAAAGCGTAGCTAAGCAAAT
ATAATTAAGCTATAACTTAAGCTAAGACTCTTAAGGTAGCTAAGGTTATGCAAATATAAGCTATAATAGATA
ATTTTTTAGGCTTAGTATTAAAAGTAGTATTAACCTAGACTATAGTATTCTATAAGCTAGAATATAATAAGA
AAGCTATTAATAGAAAAAGAATAATAAAACTCTTCTGCAATTATATAAGCCTCTATAATCTATTAAGAGAAA
AGCTAAAAGATATATTCTTAGTAGTAGAAGCCTTATATGCAGCAGGCAGTAAATCTAACTTAGCTATATAGA
GAGACGCCTCTAGTATTAAGATAAGAGCACTATCTATAAATAATAACTAAGGCAGAGAAAACTTAAAGCTAA
TATATAAGCAGAAGAATAGGTAATCTATAGAGAGAGGTATAGCATTAGCTAAGAGCATATATCCTGCTTATA
AACAGCTATATAATATAGCTAACTGCTATTATATAAATAGCTAATAACTAGAATAGTTTAAACTAAACTAAG
GCATTATAAAACTAGTATAGTATAAACTTAAATATAACCTAAGCTTATAGAAGCTAGTAGAAGAGAATATAC
ACAAATCTAAGCAACTGCGCCTTACTATAATAGCCTTCTAATTAATTACTCCTTAAATTAAGATATTATATA
TACTAGAATTATCTAGGTAACTAGATAGACGCAAGATCTTAAGACTAGATAAGAGCATAATAAATGTAGCTT
TTGCTGCAAGCAATTAAGGATATCTATTAAAGAATATATTTATCCTAGACTCTAGCTTAATAACGCACATCT
ATAATAATCT-CTCTTAACTTAAAGATATACGCGACCTAGAGATAGAAGACTATATCTAGGCTAGAAACTTA
ATAATTTAGATATAAGGATATAGAGCTATTAGAGTAATAGCAGAGAGATCTTAGAGTAAATAAATTATATAT
CTTAAAAACATTATATAGTGCCTAGATTTCCTCTGCAATCTTATCTCTTTCTAGCTACTCTAATAATAAGGT
ATATAGTAGAATAACTAAGAGAATCTAATAAGCCTACAATAAAGAGATAGCTTAATTATAGCTATTCTATTA
GAATACTATAGGTAATAGATTATTAAATAA--CCTACTACACTACTATTAG--CCTTCTATATACGTATAAA
TTAAGCTAAATAATTACTAT--AAAGAGCTACTACTATCTTATAGCATAAAC--GACTAGAGCATTCTAGTC
TATCTGCTATTAAGTACCTTATTTAGCAATCTAAGAAGATAAGAATTAA-AGGAATTATTACTATAGAATAT
AATACTTATAGTAGATTAAAATTAAAATGCTAAATACGCAGAACTCTAAAGATAAATAATAAAGAACCTAGC
AAAAGAATTACTATTAATTTCTATAAGTATAAGA-AAGGCAGTTTTACTAAGAAGAAGAGCTAGATGCTAGT
TACCTGCAGACGTATCTAATTTATATAAGATTTCTATTTTAAGAATAATAGGCTAGCCTGCTTAATTATATA
ACTTCTAGGCCTTTTTATCTAGTTTATAAAGAAATAATTTAATATTATAGTTAAAGTTATTAAGATAGATAA
TGAGATTGTTACTATTAAATAAGAAGTTAAGAAATAGTGCACGTCTCTATTAATTAGACTTAAGCTCTCTGC
TCTAGATACTTAAGCTTAGAATAGAGAAGCAGAGCGCTTAGAGAGTA-TAATAAAAGAGAAGGCATATGCAA
TTTAACTAGATGCAAATCTTCTATAAGAACTTTAGCTAGAGATTATAAGAGCAGTAGTATACCTCTATAATT
AAACGCTAAATTATCTAAATAATTAGAAGATACTATACGAAGTATTCTTTATATGCGCTATAGCTATAAACA
GCATAGTTACTAGACTCTAAAAACTAAACTAATCTTATCTAAAAGCATATAGATGCAAAGCTTTTGCAATAA
TAGATAATATCTACTAAGAAAAGTTAAGACTATAGAGGCTTAATTCTAAGGCCTAGATTAGTTACTTAGTAG
AATATTAATTAATAAATATCTACTATATATAGATCTCTTCTATAGCTAAGGTAATTAGCACTTATAATATAG
TCTTTAACGAAGAAATAATTTTTAATAGCAAAACTAAGAACTTAATAGATAATCTTATGCACAGCACTCTTA
AGAAGATTTTAGCCTAGATAAGAAT-AATAGAACTTCTAGAGACTTAGAGCTAATAACTAGAAACTAAGACG
TTCTATAAGAATAATATAATATAGAAGAAGAGTCTATATTCTTAGAAAACTATATACTACTAAGGAAGAAAG
ATTATAGATGCATATCTAATACTGCTACTAACTTCTCTACCTATAGCC-TTGCTAGTTTAAGAAGAGATAAT
AAATAAGAATAT-TATAAACATATCTACCTAACTAATATTAATAACCTATCTATAGGCTGCTGCATTTATAG
CTAGCACTAAATTAGAATATATTAGCAAATA--TAAAGAAAAGCTAATT-AATAAAGCCTAAGTAAAGAGAC
TGCTTTCTAAAGAAATTAAGCCTTACTATAATTAGCTACTACTACTTCTATTAGCGCAGTTAAAGCTAGAGG
ATTATCTATTATATAAAATATTTAAGGAAGCAGAAGAAACTTATCTTTAGAGCTATTAATAAATAAAGTTAT
AGACTAAAGTCTAAGCATTGCTAATAAAGCGAGCAGAGCATTAGATTCTAGACTATATATAGGTATATA--C
CTACAAACTTAATAAACACTACTACCTTAATAAATGCAAGGCAAGACTAGTAGTAAGAGAAGACTAGTAAAG
AAATATTACTTTCTAAGATATATATGCA--GTAATACTAGCTAGACGCTTATTCTAAATGCTTATAGCTATT
ACTACTAAGTTTAACCTTAAACTAAAGCAATATAACGTTATAAACGCCTTTATACACGCTGCAATTAACTAA
-GAAATATATATAAAGATGCTAAGAGAGTATTAGAAACCTAGCACTCTACTAAAAGTGCAGAAGGCACTATA
TAGACTCTAGATTTTGCTGCTACTATAGCAAGAAGAGTTTACTGCAACTCTTATATCTATAGAGTTCTAATA
AATACTATAGGAACTATGCT-ATATAATTAAAGATAGAGTAATTATCTTCTTCTATATAGATAATATTATTA
TTGCGTACTACTTAAAGA-AAGAATTAGAGGCTCTAAAGGCTATTAAACAGATCTAAGATAAATATCTCTAT
ATAGAAGAAGAGAACTTATAGTAGTTTCTTAGAGTAGAGGTTATATATAACTGCTAGCAGAAGACTATTTAG
CTATTCTAAGCTGCCTACGTTAATAAAATCAGCCTACTTATTAATTACTAGAGTATAAGATATAATATGCTA
ATATTAGGCATTAAACTTCTACTATAAGATAGACTTATAGCGCTAGCTAAAATTAATAAGTATTAGCGCAAG
ATTAGATCTCTGCTATTTACAGCAGTTACTATAAGGCTAGATATTACCTTTATAACATTGCGCCTTACTTAA
TTCCTAGTTAATCTAAGTAATAAGCATTAAGAGGCAGCAGACTAGATACTACTATATCTAAAGTAATTATCT
AACCTAGCTCTTAAGCTTAGGAAAGGTAAAGGTTTTAAGGTTATAAGTAATATATTATTTGCAGATAATACT
CTTAACTAGAAAAGCTTATAAGGCTATGCTATTAAACTTTTTAGCAGTCTTATAACCTAGAGAGTAAGTAAA
TAAGACATAG-TTATAACCTTAATAATAGAAGCTAAACTACTTACGCTCTCTTAGATAGCAAAGAAAGCTAT
CTTTATATTATAGCTGCTAAAGAAGCTTTAGATTAA-CCTTAGTAACCTAATAATTATAATTAAATGC-AAT
AATAAGCAGACTATTAGACTAGTAATAGAAGACGTAGCTAAGCTTTAAATAAAACTTTAGCATATTAATATA
CACTACTACTAGCTAAGATAAGAAGTTACCTAG-AAGATAATTAAGGTAGAGTATATACTATCTAATAATAT
AATAGCAGATAGATTTACTAAGGCTCTTCTAGCTAATAAATAGGCTAACTTCCTTAATTAATTAGAACTTAT
TAAGCATACAAAAGCTCTCTTAAAGAAAGCTAGACTAGAGTTACTGTAAGAGCAACTAGAGAGCCTAATATT
ATAGCTAATTAACTAAGATGCGTAGCTTGCAAGGAGGACTTCTAAGCTAAGAGAGTATGTTAGATAGAAGGC
ATCACATAAAATAAGTTAGGCAATTAACTTACTAAGAAAGGTGCAGAGGCTCTTATATATGCAAATAAGA--
------------------------------------------------------------------------
-----------------
>ELSASN_sc1.16_972516_974535_+/1-2020
------------------------------------------------------------------------
------------------------------------------------------------------------
------------------------------------------------------------------------
------------------------------------------------------------------------
------------------------------------------------------------------------
------------------------------------------------------------------------
------------------------------------------------------------------------
------------------------------------------------------------------------
------------------------------------------------------------------------
------------------------------------------------------------------------
------------------------------------------------------------------------
------------------------------------------------------------------------
------------------------------------------------------------------------
------------------------------------------------------------------------
------------------------------------------------------------------------
------------------------------------------------------------------------
------------------------------------------------------------------------
------------------------------------------------------------------------
------------------------------------------------------------------------
------------------------------------------------------------------------
------------------------------------------------------------------------
------------------------------------------------------------------------
------------------------------------------------------------------------
------------------------------------------------------------------------
------------------------------------------------------------------------
------------------------------------------------------------------------
------------------------------------------------------------------------
------------------------------------------------------------------------
------------------------------------------------------------------------
------------------------------------------------------------------------
------------------------------------------------------------------------
------------------------------------------------------------------------
------------------------------------------------------------------------
------------------------------------------------------------------------
------------------------------------------------------------------------
------------------------------------------------------------------------
------------------------------------------------------------------------
------------------------------------------------------------------------
------------------------------------------------------------------------
------------------------------------------------------------------------
------------------------------------------------------------------------
------------------------------------------------------------------------
------------------------------------------------------------------------
------------------------------------------------------TACTATTAAGAAAGAAAA
GTTATAGATATATACTTAATACTACTACTAACTTCTCTACTTATAGCC-TTGCTAGTTTAAGAAGAGATAAT
AAATAAGAATAT-TATAAATATATTTACTTAACTAATATTAATAATCTATCTATAGGCTACTGCATTTATAG
CTAGCACTAAATTAGAATATATTAGCAAATA--TAAAAGAAAGCTAATT-AATAAGGCCTAGATAAAGAGAC
TACTCTCTAAAGAAATTAAGCTTTACTATAATTAGCTACTACTACTTCTATTAGCGCAGTTAAAGCTAAAAG
ATTATCTATTATATAAAATATTTAAGAAAGTAGAAAAAACTTATCTCTAGAGCTATTAATAAATAAAGTTAT
AGACTAAAGTCTAAGCATTGCTAATAAAGCAAGCAAGGTATTAGATTCTAGACTATATATAGATATATA--C
CTATAAACTTAATAAATACTACTGCCTTAATAAATGCAAGGCAAGACTAGTAGTAAGAGAAGACTAGCAAAG
AAATATTATCTTCTAAGATATATATATA--GTAATACTAGCTAGATACTTATTCTAAATACTTATAGCTATT
GCTACTAAGTTTAACCTTAAACTAAAGTAATATAATATTATAAACGCCTTTATATATGCTATAATTAACTAA
-GAAATATATATAAGAATACTAAGAGAGTATTAGAAATCTAGCACTCTACTAAAAGTGTAGAAAGCACTATA
TAGACTCTAGATTTTGCTACTACTATAGCAAAAGGAGTTTACTATAACTCTTATATCTATAGAGTTCTAATA
AATACTATAGAAACTATACT-ATATAATTAAAGATAGAGTAATTATCTTCTTCTATATAGATAATATTATTA
TTATATACTACTTAAAGA-AAGAATTAGAAGCTCTAAAGGCTATTAAATAGATCTAAGATAAATATCTCTGC
ATAGAAAGAAAGAACTTATAGTAGTTTCTTAAAGTAGAAGTTATATATAACTGCTAGCAGAAGACTATTTAG
CTATTCTAAGCTGCCTATATTAATAAAATTAGCCTACTTATTAATTACTAGAGTATAAGATATAATATGCTA
ATATTAGGCATTAAACTTCTACTATAAGATAGACTTATAGCGCTAGCTAAAATTAATAAGTATTAGTATAAG
ATTAGATCTCTGCTATTTATAGCAGTTACTATAAGGCTAGATATTATCTTTATAATATTATACCTTGCTTAA
TTTCTAGTTAATCTAAGTAATAAGTATTAAGAGGCAGTAGACTAGGTACTACTATATCTAAAGTAATTATTA
AACTTAGCTCTTAAGCTTAGGAAAGATAAAGATTTTAAAGTTATAAGTAATATATTATTTATAGATAATACT
CTTAACTAGAAAAGCTTATAAAGCTATGCTATTAAACTTTTTAGCAGTCTTATAACCTAGAGAGTAAGTAAA
TAAGATATAG-TTATAACCTTAATAATAGAAGCTAAACTACTTATGCTCTCTTAGGTAGCAAAGAAAGCTAT
CTTTATATTGTAGCTACTAAAGAAGCTTTAAATTAATCCTTAGTAATCTAATAATTATAATTAAATGCCAAT
AATAAGCAGACTATTAGACTAGTAATAGAAGATATAGCTAAGCTTTAAATAAAACTTCAGCATATTAATATA
TACTACTACTAGCTAAGATAAGAAGTTACCTAG-AAGATAATTAAGATAGAGTATATACTATCTAATAATAT
AATAGCAGATAGATTTACTAAGGCTCTTCTAGCTAATAAATAGGCTAACTTTCTTAATTAATTAGAACTTAT
TAAGCATATAAAAGCTCTCTTAAAGGAAGCTAGACTAGAGTTACTGTAAGAGTAACTAGAGAGCCTAATATT
ATAGCTAATTAACTAGAATGCATAGCTTATAAGGAGAACTTCTAAGCTAAGAGAGTATATTAGATAGAAGGC
GTCGCATAAAATAGATTAGGTAATTAATCTACTAAGAAAGATATAGAAGCTTCTATATACGCGAATAAGATA
------------------------------------------------------------------------
-----------------
>ELSASN_sc1.22_8117_8582_-/1-466
TATTAGATAGAAGGTATCGCATAAAATAGATTAGGCAATTAACCTACTAAGAAAGATATAGAGACCTCTATA
TACGCGAATAAGATGCTACGCACATGCTTAGATAGAATAAC---AATAATATTTTTTCTATCTAGAATCTTA
TTATATCTAATAATTAAGAGTCTTACTACCTCTATAAAGCTATTAACTATATTATTAAACTCTAACTAATAA
GATGCAATAGTTATTTTATTAGATATAGAGAGCTAGATTCTATAGTACTACTAACTTAAAATAAAATGCTAA
TCTTAAGGTATCTAGTTACTAGCAAATCTAGAAGAAATCTAATATCTCTTTATTAGACTAATCCTTCTAATA
TCTCTAGATATCTTCTAATTTAAACTAGTAATAAGCATAAATAATATATTAATAGTATTATTATATACTATT
AGAGCTAGTTAAGATAATACTTATATAATAGCCTAGG-----------------------------------
------------------------------------------------------------------------
------------------------------------------------------------------------
------------------------------------------------------------------------
------------------------------------------------------------------------
------------------------------------------------------------------------
------------------------------------------------------------------------
------------------------------------------------------------------------
------------------------------------------------------------------------
------------------------------------------------------------------------
------------------------------------------------------------------------
------------------------------------------------------------------------
------------------------------------------------------------------------
------------------------------------------------------------------------
------------------------------------------------------------------------
------------------------------------------------------------------------
------------------------------------------------------------------------
------------------------------------------------------------------------
------------------------------------------------------------------------
------------------------------------------------------------------------
------------------------------------------------------------------------
------------------------------------------------------------------------
------------------------------------------------------------------------
------------------------------------------------------------------------
------------------------------------------------------------------------
------------------------------------------------------------------------
------------------------------------------------------------------------
------------------------------------------------------------------------
------------------------------------------------------------------------
------------------------------------------------------------------------
------------------------------------------------------------------------
------------------------------------------------------------------------
------------------------------------------------------------------------
------------------------------------------------------------------------
------------------------------------------------------------------------
------------------------------------------------------------------------
------------------------------------------------------------------------
------------------------------------------------------------------------
------------------------------------------------------------------------
------------------------------------------------------------------------
------------------------------------------------------------------------
------------------------------------------------------------------------
------------------------------------------------------------------------
------------------------------------------------------------------------
------------------------------------------------------------------------
------------------------------------------------------------------------
------------------------------------------------------------------------
------------------------------------------------------------------------
------------------------------------------------------------------------
------------------------------------------------------------------------
------------------------------------------------------------------------
------------------------------------------------------------------------
------------------------------------------------------------------------
------------------------------------------------------------------------
------------------------------------------------------------------------
------------------------------------------------------------------------
------------------------------------------------------------------------
------------------------------------------------------------------------
------------------------------------------------------------------------
------------------------------------------------------------------------
------------------------------------------------------------------------
------------------------------------------------------------------------
------------------------------------------------------------------------
------------------------------------------------------------------------
------------------------------------------------------------------------
------------------------------------------------------------------------
------------------------------------------------------------------------
-----------------
>ELSASN_sc1.14_1014765_1017064_/1-2300
------------------------------------------------------------------------
------------------------------------------------------------------------
------------------------------------------------------------------------
------------------------------------------------------------------------
------------------------------------------------------------------------
------------------------------------------------------------------------
------------------------------------------------------------------------
------------------------------------------------------------------------
------------------------------------------------------------------------
------------------------------------------------------------------------
------------------------------------------------------------------------
------------------------------------------------------------------------
------------------------------------------------------------------------
------------------------------------------------------------------------
------------------------------------------------------------------------
------------------------------------------------------------------------
------------------------------------------------------------------------
------------------------------------------------------------------------
------------------------------------------------------------------------
------------------------------------------------------------------------
------------------------------------------------------------------------
------------------------------------------------------------------------
------------------------------------------------------------------------
----------------------------------------------------------------GAAACTTG
ATACTTTAAATCGAGGGATATGGAGCTATGAGAGTAATAGCAGAGAGATCTTAGAGTAAATACATTATATGT
CTTAAAAACGTTATATAGTGCCTAGATTTTCTCTATAATCTGATGCCTGTCTAGCTACTCTAATAATAAGGT
ATATAGTAGAATAACTAAGAGGATCTAATAAGCCTGCAATAAAGAGATAGCTTAATTATAGCTATCCTATTA
GAATACTATAAGTAATAGATTATTAAACAA--CTTACTATACTACTATTAG--CCTTCTATATACGTATAAA
TTAAGCTAAACGATTACTATTAAAGAAGCTACTACTATTCTATAGTATAAAC--GACTAGAGTATTCTAGTC
TATCTACTATTAAGTATCTTATTTAGCAATCTAAGAGAGTAAGAATTAA-AGAAATTACTACTATAGAATAT
AACGCCTATAGCAAATTAAAATTAAAATGCTAAATACGTGAGACTCTAAGAATAAATAATAAAGAACCTAGC
AAAAGAATTACTATTAATTTCTATAAGTATAAAAGAAAGCAGTTTTACTAAGAAGAAGAGCTAGATGCTAGT
TATCTATAGATATACTTAATTTATATAGAATTTCTATTTTAAGAATAATAAGCTAGCCTACTTAATTATATA
ACTCCTAAGCTTTTTTATCTAGTTTATAAAAAAATAATTTAATATTATAGTTAAAGTTATTAAGATAGATAA
TAAGATTATTACTATTAAATAAGAAGTTAAGAAATAGTGCACGTCTCTATTAATTAGACTTAAGCTCTCTGC
TCTAGATACTTAAGCTTAGAATAGAGAAGTAAAGCGCTTAGAGAGTA-TAATAAAAGAGAAAGCACGCATAA
TTTAACTAGATATAAATCTTCTATAAGAACTCTAGCTAGAGATTATAAGAGTAGTAGTATACCTCTATAATT
AAATACTAAATTATCTAAATAATTAGAAAATACTATATAAAGTATTCTTTATACGCGCTGCAGCTATAAATA
GCATAGTTACTAGACTCTAAAAACTAAACTAATCTTATCTAAAAGTATATAGATGCAAAGCTTTTATAATAA
TAGATAATACTTACTAAGGAAAGTTAAGACTACAGAGGCTTAATTCTAAGGCCTAGATTAGTTACTTAGTAG
GATATTAATTAACAAACATCTACTGCATATAGATCTCTTCTATAGCTAAGATAATTAGCACTTATAATATAG
TCTTTAATAAAGAAATAATTTTTAATAGTAAAACTAAGAATCTAATAGATAATCTTATGCATAGTACTCTTA
AGAAGATTTTAGCCTAGGTAAGAATTAATAGAACTTTTAGAGACTTAGAGCTAATAACTAGAAACTAAGACG
TTCTATAAGAATAATATAACGTAGAAGAAGAGTCTGCATTCTTAGAGAACTATATACTACTAAGAAAAAAAG
GTTATAGATATATACCTAATACTGCTACTAACTTCTCTACCTATAGCCCTTACTAGTTTAAAGAGAAGTAAT
AAATAAGAATAT-TATAAATATATCTACCTAACTAATATTAATAACCTATCTATAGGCTACTGCATTTATAG
CTAGCACTAAATTAGAATATATTAGCAAATAGATAAAGAAAAGCTAATTTAATAAAGCCTAAGTAAAGAGAC
TGCTCTCTAAAGAAATTAAGTCTTACTATAATTAGCTACTACTACTTCTATTAGCGCAGTTAAAGCTAGAGA
ATTATTTATTATATAAAATATTTAAGAAAGTAGAAGAAACTTATTTCTAGAGCTATTAATAAATAAAATTAT
AGACTAAAGTCTAAGCATTGCTAATAAAGCGAGCAGAGTATTAGATTCTAGACTATATATAGGTATATA--T
CTATAAACTTAATAAATACTACTACCTTAATAAATGCAAGATAAGACTAGTAATAAGAGAAGACTAGCAAAG
AAATATTACCTTCTAAGATATATATGCA--GTAATACTAGCTAGATACTTATTCTAAATACTTATAGCTATT
ACTGCTAAGTTTAACCTTAAACTAAAGTAATATAATATTATAAACGCCTTTATATATACTGCAATTAACTAA
-GAAATATATATAGAGATACTAAGAGAGTATTAGAAACCTAGTACTCTACTAAAAGTGCAGAAGGCACTATA
TAGACTCTAGATTTTACTGCTACTATAGCAAAAGAAGTTTACTGCAACTCTTATATCTATAGAGTTCTAAGA
AATACTATAGAAACTATGCTCATATAATTAAAGATAGAGTAATTATCTTCTTCTATATAGATAATATTATTA
TT----------------------------------------------------------------------
------------------------------------------------------------------------
------------------------------------------------------------------------
------------------------------------------------------------------------
------------------------------------------------------------------------
------------------------------------------------------------------------
------------------------------------------------------------------------
------------------------------------------------------------------------
------------------------------------------------------------------------
------------------------------------------------------------------------
------------------------------------------------------------------------
------------------------------------------------------------------------
------------------------------------------------------------------------
------------------------------------------------------------------------
------------------------------------------------------------------------
------------------------------------------------------------------------
------------------------------------------------------------------------
-----------------
>ELSASN_sc1.14_1_3062_+/1-3062
------------------------------------------------------------------------
------------------------------------------------------------------------
------------------------------------------------------------------------
------------------------------------------------------------------------
------------------------------------------------------------------------
------------------------------------------------------------------------
------------------------------------------------------------------------
------------------------------------------------------------------------
------------------------------------------------------------------------
------------------------------------------------------------------------
------------------------------------------------------------------------
------------------------------------------------------------------------
------------------------------------------------------------------------
------------------------------------------------------------------------
------------------------------------------------------------------------
------------------------------------------------------------------------
------------------------------------------------------------------------
------------------------------------------------------------------------
------------------------------------------------------------------------
------------------------------------------------------------------------
------------------------------------------------------------------------
------------------------------------------------------------------------
------------------------------------------------------------------------
------------------------------------------------------------------------
------------------------------------------------------------------------
------------------------------------------------------------------------
------------------------------------------------------------------------
------------------------------------------------------------------------
------------------------------------------------------------------------
------------------------------------------------------------------------
--------------------------ATGCTAAATATGCAGAACTCTAAGAATAAATAATAAAGAACTTAGT
AAAAGAATTGCTATTAATTTTTATAAGTATAAGA-AAGGCAGTTTTACTAAGAAGAAGAGCTAGATGCTAGT
TACCTGCAGACGTACTTAATTTATATAAGACTTCTATTTTAAGGATAATAGGCTAGCTTGCTTAATTATATA
ACTCTTAGGCCTTTTTATTTAGTTTATAAAGAAATAATTTAATATTATAGTTAAAGTTATTAAGATAGATAA
TAAGATTATTACTATTAAATAAGAAGTTAAGAAATAGTGCATATCTCTATTAATTAGACTTAAGCTCTCTGC
TCTAGATACTTAAGCTTAGAATAGAGAAGCAGAGCGCTTAGAGAGTA-TAATAAAAGAGAAAGTATGCGTAA
TTTAACTAAATATAAATCTTCTATAGAAACTCTAGCTAGAGATTATAAGAGTAGCAGTATACCTCTATAATT
AAATGCTAAATTACCTAAATAATTAGAAGATACTATATAAAGTATTCTTTATACGCGCTATAGCTATAAATA
GCATAGTTACTAAACTCTAAAAACTAAACTAATCTTATCTAAAAGCATATAGATGCAAAGCTTTTGCAATAA
TAGATAATACCTACTAAGAAAAGTTAAGACTATAGAAGCTTAATTCTAAGGCCTAGATTAGTTACTTAGTAG
AATATTAATTAATAAATATCTACTACATATAGATCTCTTCTATAGCTAAGGTAATTAGCACTTATAATATAG
TCTTTAATAAAGAAATAATCTTTAATAGCAAAACTAAGAACCTAATAGATAATCTTATGCATAGCACTCTTA
AGAAGATTTTAGCCTAGGTAAGAAT-AATAGAACTTCTAGAGACTTAGAGCTAATAACTAGAAACTAAGACG
TTCTATAAGAACAATATAACGCAGAAGGAGAGTCTGCGTTCTTAGAGAACTATATACTACTAAGGAAGAAAG
ATTATAGATGCATACTTAATACTGCTACTAACTTCTCTACCTATAGCC-TTACTAGTTTAAGGAAAGATAAT
AAATAAGAATAT-TATAAATATATCTATCTAACTAATATTAATAACCTATCTATAGGCTGCTGCATTTATAG
CTAGCACTAAATTAGAATATATTAGCAAATA--TAAAGAAAAGCTAATT-AATAAGGCCTAGGTAAAAAGAC
TGCTCTTTAAAGAAATTAAGCCTTACTATAATTAGCTACTGCTACTTCTATTAGCGTAGTTAAAGCTAGAGA
ATTATCTATTATATAAAATATTTAAAGAAGTAGAAGAAACTTATCTCTAGAGCTATTAATAAATAAAGTTAT
AGACTAAAGTCTAAGCATTGCTAATAAAGTAAGCAGAGCATTAGATTCTAGACTATATATAGGTATATA--C
CTATAAACTTAATAAATACTACTGCCTTAACAAATATAAGGTAAGACTAGTAGTAAGAGAAGACTAGCAAAG
AAACGTTACCTTCTAAGATATATATGCA--GTAATACTAGCTAGACGCTTATTCTAAATGCTTATAGCTATT
ACTACTAAGTTTAACCTTAAACTAAAGTAATATAATATTATAAACGCCTTTATATACGCTGCAATTAACTAA
-GAAATATATATAAGAATACTAAGAGAGTATTAGAAATCTAGCACTCTACTAAAAGTGCAGAAGGCACTATA
TAGACTCTAGATTTTGCTGCTACTATAGCAAAAGAAGTTTACTATAACTCTTACGTCTATAGAGTTTTAATA
AATACTATAGGAACTATGCT-GTATAATTAAAGACAGAGTAATTATCTTCTTCTATATAGATAATATTATTA
TTACGTACTACTTAAAGA-AAGAATTAGAGGCTCTAAAAGCTATTAAACAGATCTAAGATAAATATCTCTGC
ATAGAAGAAGAGAACTTATAGTAGTTTCTTAGAGTAGAGGTTATGCGTAACTGCTAGCAGAAGACTATTTAG
CTATCTTAAGCTACCTATATTAACAAAATTAGCCTACTTATTAACTACTAGAATATAAGATATAATATGCTA
ATGTTAGGCATTAAACTTCTATTATAAGATAGACTTACAGCGCTAGCTAAAATTAATAAGTATTAGCGTAAG
ATTAGATCTCTGCTATTTGCAGCAGTTACTATAAGGCTAGATATTACTTTTATAATATTGCGCCTTGCTTAG
TTTCTAGCTAATCTAAGTAATAAGTATTAAGAGGCAGCAGACTAGATACTACTATACCTAAAGAAATTATTA
AACTTAGCTCTTAAGCTTAGAAAAGATAAAGATTTTAAGGTTGCAAGTAATGCATTATTTATAGATAATACT
CTTAACTAAAAGAGCTTATAAGGCTACGCTATTAAACTATTTAGCAGTCTTATAACCTAGAGAGCAAGTAAA
TAAGATATAG-TTACTACTTCTACTATAGAAGCTAAACTACTAGCGCTATCTTAAGTAGCTAAGAAAGCTAT
CTTTATATTGTAATTGCTAAAGAAGCTTTAGATTAA-CCTTAGTAACTTAGTAATTACGATTAAGTGC-GAT
AATAAATAGACTATCTAACTAGTTATAGAGGACGTAGCTAAGCTTTAAACAAAACTTTAGCACGTTAATATA
TACTATTATTAGCTAAGATAAGAAGTTACCTGGGAAAATAGTTAAGGTAGAGTATATACTATCTAATAATAT
AATAGCAGATAGATTTACTAAGGCTCTTCTAGCTAATAAATAAGCTAACTTTCTTAATTAATTAGAACTTGT
TAAGTAAATAAAAGCTCTCTTAAAGAAAGCTGAACTAGAGTTACTGCAAGAGTAACTAGAGGGCCTAATATT
GTAGCTAATTAACTAGAATGCGTAGCTTATAAGGAGGACTTCTAAGCTAAGAGAGTGTATTAAATAGCAGGT
ATTAGA-GTAATAGAGAAGATAATTACCTTGCTAAGAAAGGCGCAGGAGCCTCTACTAGAATATAAATAAGA
TAGCTAGCAACTCTAGAAGAGGAGCGAATAAGATAATATAACTATTAATTTAATTAACCTAATATATCGTTC
TATCTAACAAT------
>ELSASN_sc1.25_28380_28624_+/1-245
------------------------------------------------------------------------
------------------------------------------------------------------------
------------------------------------------------------------------------
------------------------------------------------------------------------
------------------------------------------------------------------------
------------------------------------------------------------------------
------------------------------------------------------------------------
------------------------------------------------------------------------
------------------------------------------------------------------------
------------------------------------------------------------------------
------------------------------------------------------------------------
------------------------------------------------------------------------
------------------------------------------------------------------------
------------------------------------------------------------------------
------------------------------------------------------------------------
------------------------------------------------------------------------
------------------------------------------------------------------------
------------------------------------------------------------------------
------------------------------------------------------------------------
------------------------------------------------------------------------
------------------------------------------------------------------------
------------------------------------------------------------------------
------------------------------------------------------------------------
------------------------------------------------------------------------
------------------------------------------------------------------------
------------------------------------------------------------------------
------------------------------------------------------------------------
------------------------------------------------------------------------
------------------------------------------------------------------------
------------------------------------------------------------------------
------------------------------------------------------------------------
------------------------------------------------------------------------
------------------------------------------------------------------------
------------------------------------------------------------------------
------------------------------------------------------------------------
------------------------------------------------------------------------
------------------------------------------------------------------------
------------------------------------------------------------------------
------------------------------------------------------------------------
------------------------------------------------------------------------
------------------------------------------------------------------------
------------------------------------------------------------------------
------------------------------------------------------------------------
------------------------------------------------------------------------
------------------------------------------------------------------------
------------------------------------------------------------------------
------------------------------------------------------------------------
------------------------------------------------------------------------
------------------------------------------------------------------------
------------------------------------------------------------------------
------------------------------------------------------------------------
------------------------------------------------------------------------
------------------------------------------------------------------------
------------------------------------------------------------------------
------------------------------------------------------------------------
------------------------------------------------------------------------
------------------------------------------------------------------------
------------------------------------------------------------------------
------------------------------------------------------------------------
------------------------------------------------------------------------
------------------------------------------------------------------------
------------------------------------------------------------------------
------------------------------------------------------------------------
------------------------------------------------------------------------
------------------------------------------------------------------------
------------------------------------------------------------------------
------------------------------------------------------------------------
------------------------------------------------------------------------
------------------------------------------------------------------------
-----------------------------------------------------------AGAGCCTAATATT
ATAGCTAATTAACTAGAATACGTAGCTTATAAGAAGAACTTCTAAGCTAAGAGAGTATATTAAATAGCAGGT
ATTAGA-GTAATAGAGAAGGCAATTACCTTGCTAAGAAAAGCATAGAGACTTCTACTAGAATATAAATAAGA
TAGCTAGCAACTTAATTAGAACAAACATACACGAGATAATATATATAAGTATTAATTTAATTAACCTAATAC
ATCGTTCTATCTGATAA
>ELSASN_sc1.45_196879_199882_-/1-3004
------------------------------------------------------------------------
------------------------------------------------------------------------
------------------------------------------------------------------------
------------------------------------------------------------------------
------------------------------------------------------------------------
------------------------------------------------------------------------
------------------------------------------------------------------------
------------------------------------------------------------------------
------------------------------------------------------------------------
------------------------------------------------------------------------
------------------------------------------------------------------------
------------------------------------------------------------------------
------------------------------------------------------------------------
------------------------------------------------------------------------
------------------------------------------------------------------------
------------------------------------------------------------------------
------------------------------------------------------------------------
------------------------------------------------------------------------
------------------------------------------------------------------------
------------------------------------------------------------------------
------------------------------------------------------------------------
------------------------------------------------------------------------
------------------------------------------------------------------------
------------------------------------------------------------------------
------------------------------------------------------------------------
------------------------------------------------------------------------
------------------------------------------------------------------------
------------------------------------------------------------------------
------------------------------------------------------------------------
------------AATACCTTATATAATAATCTAAGAGAGAAAGAATTAA-AGGTATTACTACTATAGAATAT
AATGCCTATAGTAAGTCTAAATTAAAGTAATAAATTTGCAGAGCTTCTTAAATAAACGATAAAGAACCTAGT
AAAAGAATTACTATTAACTTTTTTAAGTATAAGA-AAGCTAGTTTTACTAAGAAGAAGAGCTAAATATTAGT
TACCTATAGATATATTTAATTTATATAGAACTTCTATTTTAAGAATAATAGACTAGCTTACTTAATTATATA
ACTTCTAGGCTTTTTTATCTAGTTTATAAAGAGATAATTTAATATTAAAGTTAAAGTTATTAAGATAGATAA
TAAGATTATTACTATTAAATAAGAAGTTAAGAAATAGTATATATCTCTATTAATTAGACTTAAGCTCTCTAC
TCTAGATACTTAAGCATAAAATAGAAGAGTAGAGCGCTTAGAAAGTA-TAATAAAAGAGAAAGTATATATAA
TTTAACTAAACGTAAATCTTCTATAAGAGCTCTAGCTAGAGATTATAAGAGTAGTAGTATATTTCTATAATT
AAACGCTAAACTACCTAAATAATTAGAAGATACTATATAAAGTATTCTTTATATGTACTGCTGCTATAAATA
GTATAGTAACTATACTCTAAAACTTAAACTAATCTTATCTAAAAGCATATAGATGCAAAGCTTTTATAATAA
TAGATAATACTTACTAAGAAAAGTTAAGACTATAGAGGCTTAATCTTAAGGCCTAGATTAGTTATCTAGTAG
AATACTAGTTAATAAATATCTACTAAATATAGATTCTCTTTATAGCTAAGATAATTAGTACTTATAATGTAG
TCTTTAATAAAGAAATAATCTTTAATAGCAAAACTAAAGACTTAATAGATAATCTTATATATAATACTCTAG
AAGAAATTATAACTTAGGTAAGAAT-AGTTAAACTATTAGAAACTTAAAGCTAATAATCTAAAACTAAGATA
TTTTATAAGAATAATATAATATAGAAAGAAAGCTTACGCACTTAGAAAACTAAATACTACTAAGAAAAAAAG
ATAGTAGATATATATTTAATGCTACTATCTACTTCTCTATCTATAGCC-TTGCTAGTTTAAGAAGATATAAA
TGAAGATAAAAT-TAAGAACACTTCTAACTAACTAATATTAATAACTAATTTTAAGGCAGCTGCTTTTATAG
CTAGTACTAAGGTAGAATATATTAGATAATA--TAAAGAAAGCTTAATT-AATAAGGCCTAAATAAAGAGAC
TACTATCTAAAGAAATAAAGCTATATTACAATTAACTATCTCTACTACTAATAGCTTATTCTAAGCTAGAGG
ACTTTTTACTTTATAAGATATTTAAGAAAGTAGAGAAGACTTACTTAGAGAGCTACTACTAAATAAAGTTAT
AGACTAAAGTTTAAGTATTATCTATTAAGCAAGAAAGACTTTAGATTCTAGACTATATATAGATATATA--C
CTATAAACTTAATAAGCACTACTACCTTATTAAGTGCAAGGTAAGACTAGTAGTATAGAGAGATTAATAATG
CAAAGTTACCTTCTAAGATATATATATATAGCAATATTAGCAAAACGATTATTTAGAATACTTATAGCTATA
GCAGCTAAGTTTAATCTAGAGCTTAAGTAATATAATATTATAAATGCTTTTATTTATGCTGCTATTAATAGA
-GAAATCTATATAAGGATGCTAAAAGAGTACTAGAAGCCTAGTATCTTACTTAAGATATAGAAGGCACTATA
TAGACTCTAGATTTATCTTCTACTTTAGTAAAAGAAGTTTATAGTAACTCTTACTACTATAAAGTTCTAATA
AGTAGTATAAGAACTATACTATTTAATTTAAAAATAGAATTATTATTTTCTTCTATATAGATAATATTATTA
TTCTATACTATATACAGATAAAAATTAGAGGGCTAGAAAGCTATTTTCTAGATCTAAGAAAGGTACTTATAT
ATAGAAGAAGATAACCTATAATAGTTTCTTAGCATAGAGATTATATATAATTATTAAAATAGAACTATCTAG
CTATTATAAGCTACGTACGCTAATAAGATTAGTAGACTTATTAATTGCTAAGACGTATTACATAATATACTA
ATATCTTCTATTAAACTCTAACTTTAAGAAGAACTTATAGAACTAGCAGAAATTAATAAATACTAACGTAAA
ATTAGATTATTACTGTTTGCAGCAGTTACTATATAATCTAATATTATCTTTATAACTTTATATCTTACTTAT
TTTCTTATTAATCTAAGTATAGAGTATTAAGAGGCAGTAGATTAGGTACTACTATATCTAAAGAAAATAGCA
GATTTAGCTCTTAAGCTAAGTAAAGGTAAAAGTCTTAAAGTTATAAGTAATGCTTTATTTACAGATAATACT
CTAGATAGAAAGATTTTATAGAGTTATGCTATTAAACTATTTAGCAGCCTTATCTTCTAGAGAGTAAGTAAA
TAAGATACTA-TTACTACGTTAATAATAGAAGCTAAACTGCTTACTTTCTTCTAGGTAGCTAAAAAGACTAT
ATTTATATTATAGTTGCTAAGAAAAATTAAAATTAA-TCTAAGCAATCTAATAATTATAATCTATTAT-AAT
AATAAATAGACTATCTACTTAGTTACTAAAGACGTAGCTAAGCTCTAAACTAAACTCTAATACGTTAATATA
TAGTATTACTAGTTATAATAGAAAGTAATCTAA-AAGATAATTAAGATAGAGTATATTTAGTCTAATAATAT
AATCGCAGATAGATTTATAAAACCTCTGCTAGCTAATAAGTAGGCTAGGTTTCTTAATTATCTAGAACTTAT
TAAATATAAAATAACTCTACTAAAAGATACTAATCTATAAGAGCTGCAAGACTATCTAGAGAGCCTAATTAT
ATAAGAATTAATTAACTAGACTAGGTAGCTTATAAGAGGTTCTAAGCTAAGAGAGTATATTAGATATAACGT
AGAGTAAT----------------------------------------------------------------
------------------------------------------------------------------------
-----------------
>ELSASN_sc1.9_1329649_1331433_-/1-1785
------------------------------------------------------------------------
------------------------------------------------------------------------
------------------------------------------------------------------------
------------------------------------------------------------------------
------------------------------------------------------------------------
------------------------------------------------------------------------
------------------------------------------------------------------------
------------------------------------------------------------------------
------------------------------------------------------------------------
------------------------------------------------------------------------
------------------------------------------------------------------------
------------------------------------------------------------------------
------------------------------------------------------------------------
------------------------------------------------------------------------
------------------------------------------------------------------------
------------------------------------------------------------------------
------------------------------------------------------------------------
------------------------------------------------------------------------
------------------------------------------------------------------------
------------------------------------------------------------------------
------------------------------------------------------------------------
------------------------------------------------------------------------
--------------------TATCTATTAAAGAATATATTTATTCTAGACTCTAGCTTAATAACATATATCT
ATAATAATCT-CTTCTAACTTAAAGACGTACGCAATTCTAGAATAGAAGACTATATCTAAGCTAGAAACTTA
ATAATTTAGATATAAGAATATAGAGCTATTAGAGTAATAGTAGAGAGATCTTAGAGTAAATAAATTATATAT
CTTAAAAATATTGCATAGTGCCTAGATTTCCTCTATAATCTTATCTCTTTTTAGCTACTCTAATAATAAGAT
ATATAGTAGAATAACTAAGAGAACCTAATAAGCCTATAATAAAGAGATAGCATAATTATAGCTATTCTATTA
GAATGCTATAAGTAATAGATTATTAAAATAACCTACCTATACTAACGGTTAGCCCTTCTATATATATATAAA
TTAAGCTAAAATAATTACTAT-AGAGAGCTACTACTATTCTATAGCATAAAATAAATAGGAGCATCTTAGTC
TATCTATAATTAAGTACCTTATTTAGCAATCTAAGAGAGTAAGAATTAACAAGAATTACTACTATAGAATAT
AATGCCTATAGTAAATTAAAATTAAAATGCTAGATATATAGAACTCTAAGAATAAATAATAAAGAACTTAGT
AAAAGAATTACTATTAATTTCTATAAGTATAAGA-AAGATAGTTTTACTAAGAAGAAGAGCTAGATGCTAGT
TATCTGCAGATATACTTAATTTATATAGAACTTTTATTTTAAGGATAATAGACTAGCTTACTTAATTATATA
ACTTCTAGGCCTTTTTATTTAGTTTATAAAGAAATAATTTAATATTATAGTTATAGTTATTAAGATAGATAA
TAAGATTATTACTATTAAATAAGAAGTTAAGAAATAGTATATATCTCTATTAATTAGACTTAAGCTCTTTAC
TTTAGATACTTAAGCTTAGAATAAAGAAGTAGAGTATTTAGAAGGTA-TAATAAAAGAGAAAGTATACGCAA
TTTAACTAGATGCAAATCTTCTATAGAAACTCTAGCTAGAGATTATAAGAGCAGTAGTATATCTCTATAATT
AAATACTAAATTACCTAAATAATTAGAAGATACTCTATAAAGTATTCTTTATACGCGCTACTGCTATAAATA
GCATAGTTACTAGACTCTAAAAACTAAACTAATCTTATTTAAAAGTATATAGATGTAAAGCTTTTATAATAA
TAGATAATATCTACTAAGAAAAGTTAAAACTATAGAGGCTTAATCCTAAGGCTTAGATTAGTTACTTAGTAG
AATATAAGTTAATAAATATCTACTAAATATAAATCTCTTCTATAGCTATAATAATTAGCACTTATAATATAG
TCTTTAATAAAGAAATAATTTTTAATAGTAAAACTAAGAATCTAATAGATAATCTTATATATAGCACTCTTA
AGAAGATTTTAGCTTAAGTAAGAAT-AATTAAGCTTCTAAGAACTTAGAGCTAATAACTAGAAACTAAGACG
TTCTATAAGGATAATATAACGTAGAATAAGAGTCTGCATTCTTAGAGAACTATATACTACTAAGAAAGAAAG
GTTATAGATATATATCTAATACTACTACTAACTTCTCTACTAGTAGCC-TTACTAGTTCTGAAAGA--TAAT
AAATAAGAATATCTATAAATATATCTATCTAACTAATATTAATAACCTATCTATAGGCTGCTATATTTATAG
CTAGCACTAAATTAGAATATATTAGCTAATA--TAAAGAAAAGCTAATT-AATAAAGCTTAAGTAAAGAGAC
TACTCTCTAAAGAAAT--------------------------------------------------------
------------------------------------------------------------------------
------------------------------------------------------------------------
------------------------------------------------------------------------
------------------------------------------------------------------------
------------------------------------------------------------------------
------------------------------------------------------------------------
------------------------------------------------------------------------
------------------------------------------------------------------------
------------------------------------------------------------------------
------------------------------------------------------------------------
------------------------------------------------------------------------
------------------------------------------------------------------------
------------------------------------------------------------------------
------------------------------------------------------------------------
------------------------------------------------------------------------
------------------------------------------------------------------------
------------------------------------------------------------------------
------------------------------------------------------------------------
------------------------------------------------------------------------
------------------------------------------------------------------------
------------------------------------------------------------------------
------------------------------------------------------------------------
------------------------------------------------------------------------
------------------------------------------------------------------------
------------------------------------------------------------------------
-----------------
>ELSASN_sc1.38_48952_49304_+/1-353
------------------------------------------------------------------------
------------------------------------------------------------------------
------------------------------------------------------------------------
------------------------------------------------------------------------
------------------------------------------------------------------------
------------------------------------------------------------------------
------------------------------------------------------------------------
------------------------------------------------------------------------
------------------------------------------------------------------------
------------------------------------------------------------------------
------------------------------------------------------------------------
------------------------------------------------------------------------
------------------------------------------------------------------------
------------------------------------------------------------------------
------------------------------------------------------------------------
------------------------------------------------------------------------
------------------------------------------------------------------------
------------------------------------------------------------------------
------------------------------------------------------------------------
------------------------------------------------------------------------
------------------------------------------------------------------------
------------------------------------------------------------------------
------------------------------------------------------------------------
------------------------------------------------------------------------
------------------------------------------------------------------------
------------------------------------------------------------------------
------------------------------------------------------------------------
------------------------------------------------------------------------
------------------------------------------------------------------------
------------------------------------------------------------------------
------------------------------------------------------------------------
------------------------------------------------------------------------
------------------------------------------------------------------------
------------------------------------------------------------------------
----ATCACGACTGTCAAATCACAAGTCGAGAGCTGGTTGGCATCAATAGGAGTCATCATCGAGCCTTCGGC
GCAGGATACCCAGGCTGAAAATGGTAGCGCCGAACGCTCAGGGGGGAATAAACAAGGAGAAGTCACGCGCAA
TGCGACTTGATGCTAACTTACCCTAGGAACTATAGTCAGAATTCACGAGAACGGGAGTGTATCTGTACAACC
TAACACCAAACTACGCTAACAACTAGAAGACTTCATACGAGATCTTCTTTACACACGTCACTTTTAACAACG
GAATAATGACATCACTCCGAAAACCAAACCTTGCCCACCTTAAGGCATACGGTTGTAAAGCGTTTGCAA---
------------------------------------------------------------------------
------------------------------------------------------------------------
------------------------------------------------------------------------
------------------------------------------------------------------------
------------------------------------------------------------------------
------------------------------------------------------------------------
------------------------------------------------------------------------
------------------------------------------------------------------------
------------------------------------------------------------------------
------------------------------------------------------------------------
------------------------------------------------------------------------
------------------------------------------------------------------------
------------------------------------------------------------------------
------------------------------------------------------------------------
------------------------------------------------------------------------
------------------------------------------------------------------------
------------------------------------------------------------------------
------------------------------------------------------------------------
------------------------------------------------------------------------
------------------------------------------------------------------------
------------------------------------------------------------------------
------------------------------------------------------------------------
------------------------------------------------------------------------
------------------------------------------------------------------------
------------------------------------------------------------------------
------------------------------------------------------------------------
------------------------------------------------------------------------
------------------------------------------------------------------------
------------------------------------------------------------------------
------------------------------------------------------------------------
------------------------------------------------------------------------
------------------------------------------------------------------------
------------------------------------------------------------------------
------------------------------------------------------------------------
-----------------
