# Supplementary material for: RIPCAL: a tool for alignment-based analysis of repeat-induced point mutations in fungal genomic sequences
Source: BMC Bioinformatics. 2008 Nov 12;9:478. doi: 10.1186/1471-2105-9-478 (PMC2621366; doi:10.1186/1471-2105-9-478)
Supplement: Additional file 5 — Snodorum Alignments. Compressed (.zip) file containing alignments for all Stagonospora nodorum repeat families in Fasta (.fas) format. [file 1471-2105-9-478-S5.zip › molly_aln.fas]

>MOLLYSN_sc1.34_371255_371589_+/1-335
ACGTACCTTATAGGTTACGTAAGCTATATAGA-TTAGCGAGCTACTTTTGCTAAGCCTCTGACTAAAACTAC
TCTATCTACGTAATACCTTAATAATAGCACTA--AATAGATGCTTCTAA-TAAATATAAGATATAGACTACT
CTCTAAGCTCTT-AAATAAGATATAATACT-CTCTATATAACGCGCTGCAGCTATCTATAATATATCTTAAG
TAACTTTAGGTTATTAATA-TGCTAGATACCCTTCATGTGGCAGATTACTAG-C--TTAAATTAATAAATCT
CACC-TCTATACGAAAAGACGTAGTTATTAAGCATATACTTAA-GCTAGTTAT-GCGTAG------------
------------------------------------------------------------------------
------------------------------------------------------------------------
------------------------------------------------------------------------
------------------------------------------------------------------------
------------------------------------------------------------------------
------------------------------------------------------------------------
------------------------------------------------------------------------
------------------------------------------------------------------------
------------------------------------------------------------------------
------------------------------------------------------------------------
------------------------------------------------------------------------
------------------------------------------------------------------------
------------------------------------------------------------------------
------------------------------------------------------------------------
------------------------------------------------------------------------
------------------------------------------------------------------------
------------------------------------------------------------------------
------------------------------------------------------------------------
------------------------------------------------------------------------
------------------------------------------------------------------------
------------------------------------------------------------------------
------------------------------------------------------------------------
--
>MOLLYSN_sc1.40_34597_36460_-/1-1864
ACGTACCTTATAAGTTA-GCAAGCTATATAGG-TTAGCGAGCTACTTTTGCTAAGCCTCT-ACTAAAACTAC
TCTATCTACGTAATGCCTTAATAATAGCACTA--GATAGATGCTTCTAA-TAAACGTAAGATATAAACTGCT
CTCTAAGCTCTT-AAATAAGATATAATACT-CTCTATGCAACGCGCTGCAGCTATCTATAACGTATCTTAAG
TAACTCTAAGTTATTAATA-CGCTAGACGACTTTTCTA-GGCAGATTACTAGGC--TTAAATTAACAAATCT
AACT-CTAATTAAGAAGGACGTAGTTATTAAGCATATACTTAA-GCTAGTTAC-GCGTAGATTT--CCTTCT
AGGCTTATAGCTATAGCTAATATAGCTAATTTCTCTGCACGCTAAGCGTAGTCTAAGCTAAGTTAGCTTAAA
CTAGCCTAGTACGTTTATTAAACGCTACTTTAAGCTCTAAACGAAGTTTAATT-ATAAATATAACTATAAGA
GAGCTCTCTGCAAGGATTC-TAAGATTATATAAGACTAGTTCTAGCTTATAGAGAATATAAAGGCGAAGCAT
AGTATCCT--TAATAACAATATATATAACTTT-AATAAGTCTAGCTTTATAATAGGCTA-GATCTTAACTAG
AGCAGTTATTATAGCTTTAGAGTAATAAGGATAGCTAAAGATAGTA--TAATAGAGTAATTAAGAGTAGATA
ATAGTTAT-CTAGGGCGTTAACGCAATAAAGTAAGCTA--TTCTACTCTTTATTATCTTTAAGAGCT-GCTA
CTACCT-CTTAGCTTAGTATAAGAA-GAAGAATCTATCTTATAATTAGG-TTATTATA-GTCTCTAAGAACA
GCTAGATAATAAATAAGCTTAGTCTATAGTAGTTAAAGCACTTTAATAAGCATATAAAGAAGAAG-GTTATA
GGCGCTTATTAGCTACTTATTATTAACAGCTATAAGAGCTATAACTTGCTTAAATTTTAGCAATACTATAAG
AATAATAAGATTATTACTATCTATATGCCTTCTTACTTATTACACCTT-CTATAGCCTCTTAATATAGGTTA
TTTT-GCTCCTTTAAAGAAGGCGTATAGACGCTAA-GCTAAAGAGCTTATATATAACTAGATTATATATATT
ATAAAACTTAAGTTC-TTACTATGCTTTAAGCGCGCCTTTAACGCAGTAATTACT-CCTAGTAATAT-CTAA
AGAGAGTTTTAAGGCGCTAGATTAGTCCTATTTAACCTAGAGCAGGTTATATTAGCTCTTAATATCTATATC
TATACTCTACTATTACTTACTATTAAAGACTAT---CTCTAGCAGTCGTAAACTCTAAGTAATACTCTTAAA
TTAGAATTGCAATTAATGCTT-ATAAAAGCAAAGATTTAGAGGTATATAGA-TAGCTTACTAACGTCTATAG
TAGAGG--CCTTTAAGAAAGTCTTAAAGAAG-GTAGTAATTATTGCGCAT-AAGCTAGT-ATTAGCG-CAGA
AGAA-GATTACTAAGCTTT-AAGTAGCTAATA-AGGCTGCTACGTA--ATAT-AAATTATATAAAAGAAAGT
A-TATATAGGAAGAAGAGA--CCTTAATAGTTAAGAATAGTCTTTAATAGATAACTCTAAAGAA--ATTTAG
TACGCGTAGTA-ATAGGAAAA--AAGCAAAGAAGTA---GGTATGCGCTAAAGTA-AGTAAGCTCTCTTAAA
GGTAGTATAGATAGTATAATAAGACTAGATATAAT-ACGCG--TACGTATAAG-AAAGTAGTAGAA---GTA
GACTCTAAATAATATTACATCTTGCTTTATACTATAT--AGAGCTAAAGTAGGCTATTTTATGCTA-GAATA
GAGTAGTTTTAGTA-GAGGCTTAGCAAAAGTAGCTTGCTAACCTA-TATAGCTTACTAACTTATAA-GGTAT
GT
>MOLLYSN_sc1.32_370148_372013_+/1-1866
ACGTACCTTATAGGTTA-GCGAGCTATATAGG-TTAGCGAGCTACTTTTACTAAGCTTCT-ACTAAAACTAC
TCTATCTACGTAATGCCTTAATAATAGTACTA--AATAGACGCTTCTAA-TAAACATAAGATATAAACTGCT
CTCTAAGCTCTT-AAATAAGACGTAATACT-CTCTATATAATGCGCTGCAGCTATCTATAATATATCTTAAG
TAACTCTAGATTATTAACG-CGCTAGATAACCTTCCTA-AGCAGATTGCTAG-C--CTAAATTAACAAATCT
AACT-CTAACTAAGAAGAACGTAGTTATTAAGCATATACTTAA-GCTAGTTATTATATAGATTTTTCTTTCT
AGGCTTATAGCTATAGCTAATATAGCTAATT-CTCTGCGCGCTAAGCATAGTCTAGGCTAAGTTAGCTTAAA
CTAGCCTAGTACGTTTATTAAACGCTGCTCTAAGCTCTAAATAAAGTTTAATT-ATAAATATAACTATAAGA
GAGCTCTCTATAAGGATTC-TAAGGTTATATAAGACTAGTTCTAGCTTATAGAGAATATAAAGGCAAAGCAT
AGTATCTT--TAATAATAATATATATAACTTT-AATAAGTCTAGCTTTATAATAAGCTA-GATCTTAACTAG
AGCAGTTATTATAGCTTTAGAGCAATAAGGATAGCTAAAGATAGTA--TAATAGAGCAATTAAGAGTAGATA
ATAGTTAT-CTAGAGCATTAATGTAATAGAGTAGGCTA--TTCTACTCTTTATTATCTTTAAGAGCT-GCTA
CTATCT-CTTAGCTTAGTATAAGAA-GAAGAATCTACCTTATAATTAGG-TTATTATA-GTCTCTAAGAATA
GCTAGATAATAAATAAGCTTAGTTTATAGTAGTTAAAGCACTTTAATAAGCATATAAAGAGGAAA-GTTATA
GGCGCTTATTAGCTGCTTATTATTAATAGCTATAAGAGCTATAACTTACTTAAATTCTAGCAATACTATAAA
GATAATAAGATTATTACTATCTATATATCTTCTTACTTATTACATCTT-CTGCAGCCTCTTAATATAGATTA
TTTT-GCCTCTTTAAAGAAAGTATATAGACGCTAA-GCTAAAGAGCTTATGCATAACTAAATTATATATATT
ATAAAACTTAAGTTC-CTATTATACTTTAAGCGCGCCTTTAACGCAGCAATTACT-CTTAGTAATATACTAA
GAAAAGTTTTAAAGCGCTAAATTAGTTCTATTTAATCTAGAGTAGATTATATTAGCTCTTAACGTCTGCATC
TATACTCTACTATTATCTACTATTAAAGACTAT---CTCTAGTAGTTATAAACTCTAAGTAATACTCTTAAA
TTAGAATTATAATTAACGCTT-ATAAAGGCAAGAATTTAGAGGCATATAGA-TAGCTTACTAACGTCTATAG
TAGAGG--CCTTTAAGAAGATCTTAAAGAGA-GTAGCAATTATTGCATAT-AAGCTAGT-GTTAACG-CAGA
AGAA-GATTACTAAGCTTT-AAGTAGCTAATA-AGGCTGCTACGTA--ATAT-AAATTATATAAAAGAAAGT
A-TATATAAGAAGAAGAGA--TCTTAATAGTTAAGAATAGTCTTTAATAGATAATTCTAAAGAA--GTTTAG
TGCGCGTAGTA-ATAAAAAGA--AGGCAAAGAAGCA---GATATACGCTAAAGTA-AGTAAGCTCTCTTAAA
GGCAGTATAGATAATATAATAAGACTAGATATAAT-ACGCA--TACGTGTAAG-AAAGCAGTAGAA---GTA
GACTCTAAATAATATTATATCTTACTTTATACTATAT--AGGGCTAAAGTAGGCTATTTTGCGCTA-GAATA
AGGTAGTTTTAGTA-GAGGCTTAGCAAAAGTAGCTCGCTAACCTA-TATAGCTTGCTAACTTATAA-GGTAT
GT
>MOLLYSN_sc1.8_685525_685959_-/1-435
------------------------------------------------------------------------
------------------------------------------------------------------------
------------------------------------------------------------------------
------------------------------------------------------------------------
------------------------------------------------------------------------
------------------------------------------------------------------------
------------------------------------------------------------------------
------------------------------------------------------------------------
------------------------------------------------------------------------
------------------------------------------------------------------------
------------------------------------------------------------------------
------------------------------------------------------------------------
------------------------------------------------------------------------
------------------------------------------------------------------------
------------------------------------------------------------------------
------------------------------------------------------------------------
------------------------------------------------------------------------
------------------------------------------------------------------------
------------------------------------------------------------------------
------------------------------------------------------------------------
----------------------------------AGTAATTATTGTGCAT-AAGCTAGT-ATTAGCG-TAAA
AGAA-GATTACTAAGCTTT-AAGTAGCTAATA-AAGCTGCTATATA--ATAT-AAATTATATAAAAGAAAGC
A-TATATAAGAAGAAGAGA--CCTTAATAATTAAAGATAGTCTTTAATAGATAACTCTAAAAGA--GTTTAG
TATATATAGTA-CTAAGAAGA--AAGTAAAAAAGTA---AGTTTACGCTAAAGTA-GATAAGCTCTTCTAAA
AGCAGTATAAATAATATAATAAAACTAGGCATAAT-GCGCA--TATATATAAG-AAAGTAGTAGAA---GTA
GACTCTAAATAATATTATATCTTACTTTATACTATAT--AGAGCTAAAGTAAGTTATTTTGCGCTA-GAATA
GAGTAGTTTTAGTA-GAGGCTTAGTAAAAGTATCTAGCTAAACTA-TATATTTAGCTAACTTATAA-GGTA-
--
>MOLLYSN_sc1.4_894_1093_-/1-200
------------------------------------------------------------------------
------------------------------------------------------------------------
------------------------------------------------------------------------
------------------------------------------------------------------------
------------------------------------------------------------------------
------------------------------------------------------------------------
------------------------------------------------------------------------
------------------------------------------------------------------------
------------------------------------------------------------------------
------------------------------------------------------------------------
------------------------------------------------------------------------
------------------------------------------------------------------------
------------------------------------------------------------------------
------------------------------------------------------------------------
------------------------------------------------------------------------
------------------------------------------------------------------------
------------------------------------------------------------------------
------------------------------------------------------------------------
------------------------------------------------------------------------
------------------------------------------------------------------------
------------------------------------------------------------------------
------------------------------------------------------------------------
------------------------------------------------------------------------
------------------------------------------------------------------------
-----TATAGATAGTATAATAAGACTAGATATAAT-ACGTA--TATATATAAG-AAAGTAGTAGAA---GTA
GACTCTAAATAATATTATATCTTACTTTATACTATAT--AGAGCTAAAGTAGGCTATTTTGCGCTA-GAATA
AGATAGTTTTAGTA-GAAGCTTAGTAAAAGTAGCTTACTAATCTA-TATAGCTTACTAACCTATAA-GGTAC
GT
>MOLLYSN_sc1.9_1331434_1331867_/1-434
ATGTATCTTATAGGCTA-GTAAGCTATATAGG-TTAGTAAGCTACTTTTGCTAAGCTCTT-ACTAAAACTAC
TTTATCTATATAATGCCTTAATAATAGCACTA--GATAAATGCTTTTAA-TAAATATAAGATATAAACTACT
CTCTAAGCTCTT-AAATAAGATATAATACT-CTCTATGCAATGCGCTATAGCTATCTATAACGTCTCTTAAG
TAACTCTAGGTTATTAATA-CGCTAGATAACCTTTCTA-GGCAGATTACTAG-C--TTAAATTAATAAATTT
AACT-CTAACTAAGAAGAATATAGTTATTAAGTATATACTTAA-GCTAGTTAT-ATATAAATTT--CTTTCT
AAGCTTATAGCTATAGCTAATATAGCTAATT-TCTTACGCGCTAAGCGCAGTCTAGACTAAGTTAGCTTAAA
CTAGCTTAGTATATTTATTAA---------------------------------------------------
------------------------------------------------------------------------
------------------------------------------------------------------------
------------------------------------------------------------------------
------------------------------------------------------------------------
------------------------------------------------------------------------
------------------------------------------------------------------------
------------------------------------------------------------------------
------------------------------------------------------------------------
------------------------------------------------------------------------
------------------------------------------------------------------------
------------------------------------------------------------------------
------------------------------------------------------------------------
------------------------------------------------------------------------
------------------------------------------------------------------------
------------------------------------------------------------------------
------------------------------------------------------------------------
------------------------------------------------------------------------
------------------------------------------------------------------------
------------------------------------------------------------------------
------------------------------------------------------------------------
--
>MOLLYSN_sc1.45_207938_209809_-/1-1872
ATATACCTTATAAGTTA-GCAAGCTATATAGG-TTAGTAAGCTACTTTTACTAAGCTTCT-ACTAAAACTAC
TCTATCTACGTAATGCCTTAATAATAGCACTA--AATAGATACTTCTAA-TAAACGTAAGATATAGACTGCT
CTCTAAGCTCTT-AAATAAGATATAATACT-CTCTATATAACGCGCTGTAGCTATCTATAATATATCTTAAG
TAACTCTAGATTATTAACG-TGCTAGATAATCTTTCTA-GGCAGATTACTAG-C--CTAAATTAATAAATCT
AACT-CTAACTAAGAAGAACGTAGTTATTAAGTATATACTTAA-GCTAGTTAC-GCATAAATTT--TCTTCT
AAGCTTATAGCTATAGCTAATATAGCTAATT-CTCTGCGCGCTAAGCGTAGTCTAGGCTAAGTTAGCTTAAA
CTAGCCTAGTATATTTATTAAATACTGCTCTAAGCTCTAAATAAAGTTTAATT-ATAAATATAACTATAAGA
GAGCTCTCTATAAGGACTCCTAAGATTATATAAGACTAGTTCTAGCTTATAGAGAATATAAAGGCAAAGCAT
AGTATCCTAATAATAATAATATATATAACTTT-AATAAGTCTAGCTTTATAATAGGCTA-AATCTTAACTAG
AGCAGTTATTATAGCTTTAGAGCAATAAGAATAGCTAAAGATAATA--TAATAGAGTAATTAAGAGTAGATA
ATAGTTAT-CTAGAGCATTAATATAATAAAGTAAGCTA--TTCTACTCTTTATTATCTTTAAAAGCT-GCTA
CTATCT-CTTAGCTTAGTATAAGAAAGAAGAATTTACCTTATAATTAAGATTATTATA-GTCTCTAAGAATA
GCTAGATAATAAATAAGCTTAGTCTGCAGTAGTTAAAGCACTTTAATAAGTATATAAAAGAGAAGAGTTATA
GGCGCTTATTAGCTACTTATTATTAATAGCTATAAGAGCTATAACTTACTTAAATTCTAGCAATACTATAAG
GATAATAAGATTATTACTATCTATATGCCTTCTTACTTATTATACCTT-CTATAGCTTCTTAATATAGATTA
TTTT-ATCTCTTTAAAGAAAGCATATAGATGCTAA-GCTAAAGAGCTTATATATAACTAGATTATATATATT
ATAAAACTTAAGTTC-CTACTATACTTTAAGCGTGCCTTTAACGCAGTAATTACTTCTTAGTAATATCTAAA
GAAGAGTTTTAAAGCGCTAGATTAGTTCTATTTAACCTAGAGCAGGTTATATTAGCTCTTAATATCTGCATC
TATACTCTACTATTACTTATTATTAAAGACTAT---TTCTAGCAGTTATAAACTCTAAGTAATATTCTTAAA
TTAGAATTATAATTAACGCTT-ATAAAGATAAGAATTTAGAGGCATATAGA-TAGCTTACTAACGTCTATAG
TAGAGA--CCTTTAAGAAGATCTTAAAGAAA-GTAGTAATTATTACGCAT-AAGCTAGT-ATTAGCG-TAGA
AGAA-GATTACTAAGCTTT-AAGTAGCTAATA-AAGCTACTATATATAATAT-AAATTATATAAAAGAAAGC
A-TATATAGAAAGAAGAGA--CCTTAATAGTTAAGAATAGTCTTTAATAAATAACTATAAAGAA--GTTTAG
TACATATAGTA-ATAAGAAGA--AGATAAAGAAGTA---GATATATACTAAAGTA-GATAAGCTCTCTTAAA
GGCAGTATAGATAGTATAATAAGACTAGATATAAT-ACGCA--TATATATAAG-AAAGTAGTAGAA---GTA
GACTCTAAATAATATTATATCTTACTTTATACTATAT--AGAGCTAAAGTAAGCTATTTTGCGCTA-GAATA
GAGTAGTTTTAGTA-AGAGCTTAGCAAAAGTAGCTTACTAACCTA-TATAGCTTACTAACCTATAA-GATAT
GT
>MOLLYSN_sc1.36_327417_327871_-/1-455
------------------------------------------------------------------------
------------------------------------------------------------------------
------------------------------------------------------------------------
------------------------------------------------------------------------
------------------------------------------------------------------------
------------------------------------------------------------------------
------------------------------------------------------------------------
------------------------------------------------------------------------
------------------------------------------------------------------------
------------------------------------------------------------------------
------------------------------------------------------------------------
------------------------------------------------------------------------
------------------------------------------------------------------------
------------------------------------------------------------------------
------------------------------------------------------------------------
------------------------------------------------------------------------
------------------------------------------------------------------------
--------------------------------------------------ATTAGCTCTTAATATTTATATC
TATACTCTACTATTACTTACTATTAAAGACTAT---CTCTAGTAGTTATAAACTCTAAGTAATACTCTTAAA
TTAGAGTTATAATTAATGCTTTATAAAAGTAAGAATTTAGAAGTATATAAAATAGCTTACTAATGCCTATAG
TAAAGGG-CCTTTAAGAAAGTCTTAAAGAGA-ATAGTAATTATTATATATTAAGCTAGT-ATTAGCA-TAGA
AAGA-GATTACTAAGCTTT-AAGTAATTAATA-AAGCTACTATATA--ATAT-AAATTATATAAAAGAAAGC
A-TATATAGAAAGAAGAGA--TCTTAATAATTAAGAATAGTCTTTAATAGATAACTCTAAAGAA--GTTTAG
TGCATATAGTA-ATAAAAAGA--AAGCAAAGAAGTA---AGTATATGCTAAAGTA-GATAAGCTCTCTTAAA
GATAGTATAGATAGTATAATAAGACT----------------------------------------------
------------------------------------------------------------------------
------------------------------------------------------------------------
--
>MOLLYSN_sc1.4_46_392_-/1-347
------------------------------------------------------------------------
------------------------------------------------------------------------
------------------------------------------------------------------------
------------------------------------------------------------------------
------------------------------------------------------------------------
------------------------------------------------------------------------
------------------------------------------------------------------------
------------------------------------------------------------------------
------------------------------------------------------------------------
------------------------------------------------------------------------
------------------------------------------------------------------------
------------------------------------------------------------------------
------------------------------------------------------------------------
------------------------------------------------------------------------
------------------------------------------------------------------------
------------------------------------------------------------------------
------------------------------------------------------------------------
------------------------------------------------------------------------
-------------TACTTATTATTAAAGACTAT---CTTTAGTAGTTATAAACTCTAAGTAATACTCTTAAA
TTAGAGTTATAATTAATGCTTATAAA-GGTAAGAATTTAGAAATATATAGA-TAGCTTACTAATATCTATAA
TAGAGG--CCTTTAAGAAGATCTTAAAGAGA-ATAGTAATTATTATATAT-AAGCTAGT-ATTAGTA-TAGA
AGAA-AATTACTAAGCTTT-AAGGAGCTAATA-AAGCTACTATATA--ATAT-AAATTATATAAAAGAAAGC
G-TATATAAGAAAAAGTGA--CTTTAATAGTTAAGCATAGTCTTTAACAGATAACTCTAAAGAA--GTTTAG
TATATATAGTA-ATAGAAAGA--AG-----------------------------------------------
------------------------------------------------------------------------
------------------------------------------------------------------------
------------------------------------------------------------------------
--
>MOLLYSN_sc1.58_25648_25899_+/1-252
------------------------------------------------------------------------
------------------------------------------------------------------------
------------------------------------------------------------------------
------------------------------------------------------------------------
------------------------------------------------------------------------
------------------------------------------------------------------------
------------------------------------------------------------------------
------------------------------------------------------------------------
------------------------------------------------------------------------
------------------------------------------------------------------------
------------------------------------------------------------------------
------------------------------------------------------------------------
------------------------------------------------------------------------
------------------------------------------------------------------------
------------------------------------------------------------------------
------------------------------------------------------------------------
-------------------------------------------------------------TAATA--CTAA
GAAAGGTTTTAAAGTACTAGATTAGTTCTATTTAACTTAAAGTAAGTTATATTAGCTCTTAATATCTATATC
TATACTTTACTATTATTTATTATTAAAGACTAT---CTCTAGTAGTTATAAACTCTAAGTAATACTCTTAAA
TTAAGATTATAATTAACGCTTATAAA-GGTAAGAATTTAGAGAGATATAGA-TAGCTTACTAATATCTATAG
TAGAGG--CCTTTAAGAAGATCTTAAAGAGA-GTA-------------------------------------
------------------------------------------------------------------------
------------------------------------------------------------------------
------------------------------------------------------------------------
------------------------------------------------------------------------
------------------------------------------------------------------------
------------------------------------------------------------------------
--
>MOLLYSN_sc1.29_7264_8132_+/1-869
------------------------------------------------------------------------
------------------------------------------------------------------------
------------------------------------------------------------------------
------------------------------------------------------------------------
------------------------------------------------------------------------
------------------------------------------------------------------------
------------------------------------------------------------------------
------------------------------------------------------------------------
------------------------------------------------------------------------
------------------------------------------------------------------------
------------------------------------------------------------------------
------------------------------------------------------------------------
------------------------------------------------------------------------
------------------------------------------------------------------------
------------------------ATACCTTCTTACTTATTATACCTTTCTATAGCCTTTTAATATAGATTA
TTTT-ATCTCTTTAAAGAAGATATATAGATACTAAAGCTAAAGAGCTTATATATAACTAGATTATATATATT
ATAAAACTTAAGTTT-CTACTATGCTTTAAGCATGCCTTTAATATAGCAATTACT-TCTAGTAATAT-CTAA
GAAAAGTTTTAAGGCGCTAGATTAGTTCTATTTAACTTAGAGTAAGTTATATTAGCTCTTAATATCTATATT
TATACTCTACTATTACTTACTATTAAAGACTAT---CTCTAGCAGTTATAAACTCTAAGTAATACTCTTAAA
TTAGAATTATAATTAATGCTTATAAAAGGCAAGAATTTAGAGATATATAGA-TAGCTTACTAACGTCTATAG
TAGAAG--CCTTTAAGAAAGTCTTAAAGAGG-ATAGTAATTATTATATAT-AAGCTAGT-ATTAGCG-CAGA
AGAA-GATTACTAAGCTTT-AAGTAGCTAATA-AAGCTACTATATA--ATAT-AAATTATATAAAAGAAAGC
A-TATATAAGAAGAAGAGA--CCTTAATAGTTAAGAATAGTCTTTAATAGATAACTCTAAAGAA--GTTTAG
TGCGCATAGTA-ATAGAAAGA--AGGCAAAGAAGTA---GATATATGCTAAAGTA-AGTAAGCTCTCTTAAA
AGCAGTATAGATAGTATAATAAGACTAGATATAAT-ATACG--TACGTATAAG-AAAGTAGTAGAA---GTA
GACTCTAAATAATATTATATCTTGCTTTATACTATAT--AGAGCTAAAGTAGGCTATTTTACGCTA-GAATA
GAGTAGTTTTAGTA-GAGGCTTAGTAAAAGTAGCTTACTAACCTA-TATAGCTTACTAATCTATAA-GGTAC
GT
>MOLLYSN_sc1.50_7375_9245_-/1-1871
ACGTACCTTATAGATTA-GTAAGCTATATAGA-TTAGTAAGCTACTTTTGCTAAGCTTCT-ACTAAAACTAC
TCTATCTATATAATGCCTTAATAATAGTACTA--GATAGATGCTTTTAA-TAAATATAAGATATAGATTACT
CTCTAAGCTCTT-AAATAAAATATAATACT-CTCTATATAACGTGCTATAGCTATCTATAATATCTCTTAAG
TAACTCTAGGTTATTAATA-TGCTAGATAACTTTCCTA-AGCAGATTATTAG-C--TTAAATTAATAAATTT
AATC-TTAACTAAGAAAGATATAGTTATTAAGTATATACTTAA-GCTAGTTAA-ATATAAATTT--TCTTCT
AAGCTTATAGCTATAGCTAATATAGCTAATT-TCTTATATGCTAAGCATAGTCTAAGCTAAGTTAGCTTAAA
CTAGCTTAGTATATTTATTAAACGCTGCTCTAAGCTCTAAATAAAGTTTAATTTATAAATATAATTATAAGA
GAGCTCTCTATAGAAGTCT-TAAGATTATATAAGACTAGTTTTAGCTTATAGAGGATATAAAAGCAAAGCAT
AGTATTCT--TAATAATAATATATATACCTTA-ATAAGTTTTGCTTTATAATAAGCTAG-ATTCTTAACTAG
AGTAGTTATTATAGCTTTAGAGTAATA-GGATAGCTAAAGATAGTA--TAATAGAGTAATTAAGAATAAATA
ATAGTTATTCTAAGGCATTAACGTAATAGAGTAAGCTA--TTCTATTTTTTATTATCTTTAAGAGCT-ACTA
CTATCT-CTTAGCTTAGTATAAGAGAGAAGA-TCTATCTTATAATTAGA-TTATTATA-GTCTTTAAGAATA
GCTAAATAATAAATAAGCTTAATCTATAGTACTTAAAGTACTTTAATAAGCATATAAAGAGAAAA-GTTATA
GGCGCTTATTAGCTACTTATTATTAATAGCTATAAAAGCTATAACTTACTTAAATTCTAATAATATTATAAG
AATAATAAGATTATTATTATCTATATGCCTTCTTACTTATTATACCTC-TTATAGCCTCTTAATATAGGTTA
TTTT-GCCTCTTTAAAGAAAGTATATAGCTACTAA-GCTAAAGAGCTTATATATAACTAGATTATATATATT
ATAAAACTTAAGTTT-CTACTATGCTTTAAGCGTGCCTTTAACGCAGTAATTACT-TCTAGTAATAT-CTAA
AAAGAGTTTTAAGGCGCTAGATTAGTTCTATTTAACTTAGAGTAGATTATATTAGCTTTTAATATCTATATC
TATATACTACTATTATTTATTATTAAAGACTAT---CTTTAGTAGTTATAAGCTCTAAGTAATACTTATAAA
TTAAAGTTATAATTAAAACTT-ATAAGAGTATAAATTTAGAAGTATATAAA-TAGCTTACTAATATCTATAG
TAGAGA--CCTTTAAGAAGATCTTAAAGAGA-ATAGCAATTATTGCGTAT-AAGCTAGT-ATTAGCG-CAGA
AGAA-GATTACTAAGCTTT-AAGTAGCTAATA-AGTCTACTATATA--ATAT-AAATTATATAAAAGAAAGC
A-TATATAGAAAGAAAAGA--TCTTAATAGTTAAAGATAATCTTTAATAGATAACTCTAAAGAA--GTTTAG
TATATATAGTA-ATAAGAAGA--AGATAAAGAAGTA---AATATATACTAAAGTA-AGTAAGCTCTCTTAAA
GATAATATAGATAGTATAATAAGACTAGATATAAT-AGCGTATTATGTATAAG-AAAGTAGTAGAA---GTA
GACTCTAAATAATATTATATCTTACTTTATACTATAATAAAGGCTAAAGTAGGCTATTTTATGCTAAGAATA
GAGTAGTTTTAGTAAGAGGCTTAGCAAAAGTAGCTTGCTAACCTAATATAGCTCGCTAACCTATAAAGATAC
GT
>MOLLYSN_sc1.48_7086_8174_+/1-1089
------------------------------------------------------------------------
------------------------------------------------------------------------
------------------------------------------------------------------------
------------------------------------------------------------------------
------------------------------------------------------------------------
------------------------------------------------------------------------
------------------------------------------------------------------------
------------------------------------------------------------------------
------------------------------------------------------------------------
------------------------------------------------------------------------
------------------------------------------------------------------------
--------------------TAAGAAGAAGAATCTACTTTATAATTAAG-TTATTATA-GTCTCTAAGAATA
GCTAGATAATAAATAAGCTTAGTCTATAGTAGCTAAAGCACTTTAATAAGTATATAAAAAGATAT-ACTATT
AGGACAGTACGTTTGCTTATTATTAATAGCTATAAGAGCTATAACTTACTTAAATTCTAGTAATACTATAAG
AATAATAAGATTATTACTATCTATATACCTTCTTACTTATTGCACTTT-CTGCAGCTTCTTAATATAGATTA
TTTT-ACTTCTTTAAAGAAGGTATATAGATACTAA-GCTAAAGAGCTTATATATAACTAGATTATATATATT
ATAAAACTTAAGTTT-CTACTATGCTTTAAGCGCGCCTTTAACGTAGTAATTACT-TCTAGTAATAT-CTAA
GAAGAGTTTTAAGGCGCTAGATTAGTCTTATTTAACCTAGAGTAAGTTATATTAGCTCTTAATATCTATATC
TATACTTTACTATTACTTACTATTAAAGACTATT--CTTTAGCAGTTATAAACTCTAAGTAATACTCTTAAA
TTAGAGTTATAATTAACGCTT-ATAAAGGTAAGAATTTAGAAGCATATAGA-TAGCTTACTAACGTCTATAG
TAGAGG--CCTTTAAGAAGATCTTAAAGAAAGATAGTAATTATTACGCAT-AAGCTAGT-ATTAGCG-TAGA
AGAA-GATTACTAAGCTTT-AAGTAGCTAATA-AAGCTACTACGTA--ATAT-AAATTATATAAAAGAAAGT
A-TATATAAATAGAAGAGA--CCTTAATAGTTAAGAATAGTCTTTAATAGTTAACTCTAAAGAA--GTTTAG
AGCACGTAGTA-ATAAGAAGA--AGATAAAGAAGTA---GATATATACTAAAATAAGATAAGCTCTCTTAAA
GGCAGTATAGATAGTATAATAAGACTAGGCATAATCACGCATATACGTATAAG-AAAGTAGTAGAA---GTA
GACTCTAAATAATATTATATCTTACTTTATACTATAT--AGAGCTAAAGTAGGCTATATTGCGCTA-GAATA
GAGTAGTTTTAGTA-GAAGCTTAGCAAAAGTAGTCTACTAACCTA-TATAGTCTGCTAACCTATAA-TATAC
AT
>MOLLYSN_sc1.4_10448_11356_-/1-909
ACGTACCTTATAGGTTA-GCTAGACATATAGT-TTAGCTAGATACTTTTGCTAAGCTTCT-ACTAAATTCTA
CTTTTTAATATAATGCCTTAATAATAGCACTA--GATAGACGCTTCTAA-TAAACATAAGATATAAACTGCT
CTCTAAGCTCTT-AAATAAAATATAATACT-CTCTATATAATGCGCTGTAGCTATCTATAATATCTTTTAAG
TAACTCTAAGTTATTAATG-CGCTAGATAACCTTCCTA-GGCAGATTGCTAG-C--TTAAATTAATAAATCT
AACT-CTAATTAAGAAAGATATAATTATTAAGTATATACTTAA-GCTAGTTAC-GCGTAGATTT--CTTCTT
AGGCTTATAGCTATAGCTAATATAGCTAATT-CTCTGCGCGCTAAGCGTAGTCTAGGCTAAGTTAGCTTAAA
CTAGCTTAGTATATTTATTAAATGCTACTCTAAGCTCTAAATAAAGTTTAATT-ATAAATATAACTATAAGA
GAGCTCTCTATAAGAATTC-TAAGATTATATAAGACTAGTTCTAGCTTATAGAGAATATAAAGGCAAAGCAT
AGTATCTT--TAATAATAATATATATAACTTT-AATAAGTCTAGCTTTATAATAGGCTA-GATCTTAACTAG
AGTAGTTATTATAGCTTTAAAGTAATAAGAATAGCTAAAGATAATA--TAATAAAGTAATTAAGAGTAAATA
ATAGTTAT-CTAGAGTATTAACGTAATAAAGTAGACTA--TTTTACTCTTTATTATCTTTAAGAGCT-GCTA
CTATCT-CTTAGCTTAGTATAAGAA-GAAGAATCTACTTTATAATTAGG-TTATTATA-GTCTCTAAGAATA
GCTAGATAATAAATAAGCTTAGTCTATAGTAGTTAAAGCACTTTAATAAGTATATAAAGAGAAGA-GTTATA
GGCGCTTAT---------------------------------------------------------------
------------------------------------------------------------------------
------------------------------------------------------------------------
------------------------------------------------------------------------
------------------------------------------------------------------------
------------------------------------------------------------------------
------------------------------------------------------------------------
------------------------------------------------------------------------
------------------------------------------------------------------------
------------------------------------------------------------------------
------------------------------------------------------------------------
------------------------------------------------------------------------
------------------------------------------------------------------------
------------------------------------------------------------------------
--
>MOLLYSN_sc1.11_24270_25054_-/1-785
-------------GGTTAGCAGACTATATAGG-TTAGCAGACTACTTTTGCTAAGCTTCTACTAAGAACTAC
TCTATCTACATAATGCCTTAATAATAGCACTA--GATAGATGCTTCTAA-TAAACGTAAGATATAAACTACT
CTTTAAGCTCTT-AAATAAGACGTAATACT-CTTCTTATAATACGCTATAGCTATCTATAATATCTCTTAAA
TAACACTACGCAGTTAATG-CGCTAGATAGCCTTTATA-GGTAGATTGCTAG-C--CTAAATTAACAAATCT
AACT-CTAACTAAGAAGGACGTAGTTATTAAGTATATACTTAA-GCTAGTTAT-ACGTAAATTT--TCTTCT
AAGCTTATAGCTATAGCTAATATAGCTAATT-CTCTGCGCGCTAAGCATAGTCTAAGCTAGATTAGCTTAAA
CTAGCTTAGTATATTTATTAAATGCTGCTCTAAGCTTTAAATAAAGTTTAATT-ATAAATATAACTATAGAA
GAGCTCTCTGCAAGAATTC-TAAGGTTATATAAAACTAGTTCTAGCTTATAGAGAATATAAAGGCAAAGTAT
AGTATCCT--TAATAAGAATATATATAACTTT-AATAAGTCTAGGTTTATAATAGGCTA-GATCTTAACTAG
AGCAGTTATTATAGCTTTAGAGCAATAAGAATAGCTAAAGATAGTA--TAATAGAGTAATTAAGAGTAGATA
ATAGTTAT-CTAGAGCGTTAATATAATAGAGTAAGCTA--TTCTACTCTTTATTATCTTTAAGAGCT-ACTA
CTATCT-CTTAGCCTAGTATACGTTAGGAAAATCTA------------------------------------
------------------------------------------------------------------------
------------------------------------------------------------------------
------------------------------------------------------------------------
------------------------------------------------------------------------
------------------------------------------------------------------------
------------------------------------------------------------------------
------------------------------------------------------------------------
------------------------------------------------------------------------
------------------------------------------------------------------------
------------------------------------------------------------------------
------------------------------------------------------------------------
------------------------------------------------------------------------
------------------------------------------------------------------------
------------------------------------------------------------------------
------------------------------------------------------------------------
--
>MOLLYSN_sc1.29_1157_2010_+/1-854
ACGTATCTTATAGATTA-GCAAGCTATATAGA-TTAGCGAGCTACTTTTGCTAAGCTTCT-ACTAAAACTAC
TCTATCTACGTAATATCTTAATAATAGCACTA--GATAGACGCTTTTAA-TAAACATAAGATATAGACTACT
CTCTAAGCTCTT-AAATAAGATATAATACT-CTTTATATAACGCGCTATAGCTATCTATAATATCTCTTAAG
TAACTCTAGGTTATTAATG-CGCTAGATAATCTTTCTA-GGCAGATTACTAG-C--TTAAATTAATAAATCT
AACT-CTAACTAAGAAGGACATAGTTATTAAGTATATACTTAA-GCTAGTTAT-GCGTAGATTTC-CTTTCT
AGGCTTATAGCTATAGCTAATATAGCTAATT-CTCTGCGCGCTAAGTATAGTCTAAGCTAAGTTAGCTTAAA
CTAGCTTAGTATATTTATTAAACGCTGCTCTAAGCTTTAAATAAAGTTTAATT-ATAAATATAACTATAAGA
GAGCTCTCTATAAGAATTC-TAAGGTTATATAAGACTAGTTCTAGCTTATAGAGAATATAAAGGCAAAGCAT
AGTATTCT--TAATAATAATATATATAACTTT-AATAAGTTTAGCTTTATAATAGGCTA-GATCTTAACTAG
AGTAGTTATTATAGCTTTAGAGTAATAAGAATAGCTAAAGATAGTA--TAATAGAGTAATTAAGAGTAGATA
ATAGTTAT-CTACAGCGTTAACGTAATAGAGTAGGCTA--TTCTACTTTTTATTATCTTTAAGAGCTTGCTA
CTACCTTCTTAGCTTAGTATTAGAAAGAAGAATCTATCCTTTATATTAGGTTATTATAAGCTTCTAAGAATA
GCTAGATAATAAATAAGCT-----------------------------------------------------
------------------------------------------------------------------------
------------------------------------------------------------------------
------------------------------------------------------------------------
------------------------------------------------------------------------
------------------------------------------------------------------------
------------------------------------------------------------------------
------------------------------------------------------------------------
------------------------------------------------------------------------
------------------------------------------------------------------------
------------------------------------------------------------------------
------------------------------------------------------------------------
------------------------------------------------------------------------
------------------------------------------------------------------------
------------------------------------------------------------------------
--
>MOLLYSN_sc1.67_1632_2956_+/1-1325
ACGTATCTTATAGGTTA-GTAAGCTATATAGG-TTAGCAAGCTACTTTTGCTAAGCCTCT-ACTAAAACTAC
TCTATCTACGTAATGCCTTAACAACAGCACTA--GATAGATGCTTCTAA-CGAATATAAGATATAGACTGCT
CTCTAAGCTCTT-AAATAAGATATAATACT-CTCTATATAACGCGCTGCAGCTATCTACAATATATCTTAAG
TAACTCTAGATTATTAACG-CGCTAGACGATCTTTCTA-AGCAGATTGCTAGCCCGTGAAATTAATAAATCT
AACT-CTAACTAAGAAGAACGTAGTTATTAAGCATATACTTAA-GCTAATTAT-GCGTGGATTT--TCTTCT
AGGCTTGCAGCTATAGCTAATATAGCTAATT-CTCTATACGCTAAGCATAGTCTAGGCTAAGTTAGCTTAAA
CTAGCCTAGTATATTTATTAAACGCTGCTCTAAGCTCTAAACAAAGTTTAATT-ATAAATATAACTATAAGA
GAGCTCTCTGCAAGAATTC-TAAGGTTATATAAGACTAGTTCTAGCTTATAGAGAATATAAAGGCAAAGCAT
AGTATCCT--TAATAATAATATATATAACTTT-AATAAGTCTAGCTTTATAATAGGCTA-GATCTTAACTAG
AGCAGTTATTATAGCTTTAGAGCAATAAGAATAGCTAAAGATAGTA--TAATAGAGTAATTAAGAGTAGATA
ATAGTTAT-CTAGAGCGTTAACGCAACAGAGTAGGCTA--TTCTACTCTTTATTATCTTTAAGAGCT-ACTA
CTACCT-CTTAGCTTAGTATAAGAA-GAAGAATCTACCTTATAATTAAG-TTATTATA-GTCTCTAAGAATA
GCTAGATAATAAATAAGCTTAGTCTGCAGTAGTTAAAGCACTTTAATAAGTATATAAAGAAGAGA-GTTATA
GGCGCTTATTAGCTGCTTATTATTAACAGCTATAAGAGCTATAACTTACTTAAATTCTAGTAATATTATAAG
AATAATAAGATTATTACTATCTATATACCTTTCTTACTTATTATACCTTCTATAGCCTCTTAATATAAGTTA
TTTTTGCTTCTTTAAAAAAGGCGTATAGACGCTAA-GCTAAAGAGCTTATATATAACTAGATTATATATATT
ATAAAACTTAAGTTT-CTACTATGCTTTAAGCGCGCCTTTAACGCAGTAATTACT-TTTAGTAATAT-CTAA
GAAAAGTTTTAAAGCGCTAGATTAGTTCTATTTAACCTAGAGTAAGTTATATTAGCTCTTAATATCTATATC
TATACTCTACTATTACTTACTATTAAAGACTAT-----CTCTATATTACAAACTTTAAAACATACAGCCTT-
------------------------------------------------------------------------
------------------------------------------------------------------------
------------------------------------------------------------------------
------------------------------------------------------------------------
------------------------------------------------------------------------
------------------------------------------------------------------------
------------------------------------------------------------------------
------------------------------------------------------------------------
--
>MOLLYSN_sc1.67_9984_10558_+/1-575
------------------------------------------------------------------------
------------------------------------------------------------------------
------------------------------------------------------------------------
------------------------------------------------------------------------
------------------------------------------------------------------------
------------------------------------------------------------------------
------------------------------------------------------------------------
------------------------------------------------------------------------
------------------------------------------------------------------------
------------------------------------------------------------------------
------------------------------------------------------------------------
------------------------------------------------------------------------
------------------------------------------------------------------------
------------------------------------------------------------------------
------------------------------------------------------------------------
------------------------------------------------------------------------
------------------------------------------------------------------------
------------------------------------------------------------------------
------------------------------------CTCTAGCAGTTACAAACTCTAAGTAATACTTTTAAA
TTAGAATTATAATTAACGCTT-ATAAAGGCAAGAATTTAGAGGTATATAGA-TAGCTTACTAACGTCTATAG
TAGAGG--CCTTTAAGAAGGTCTTAAAGAAA-GTAGTAATTATTGCGTAT-AAGCTAGT-ATTAGCG-TAGA
AGAA-GATTACTAAGCTTT-AAGTAGCTAATA-AGGCTGCTATGCA--ACGT-AAATTATATAAAAGAAAGC
A-TATATAGAAAGAAGAGA--CCTTAATAGTTAAGAATAGTCTTTAATAGATAACTCTAAAGAA--GTTTAG
TGCGCGTAGTA-ATAGAAAGA--AGGTAAAGAAGTA---GATACGCGCTAAAATA-AGTAAGCTTTCTTAAA
GGCAGTATAGATAGTATAATAAGACTAGATATAAT---ACGCGTACGTATAAG-AAAGCAGTAGAA---GTA
GACTCTAAATAATATTATATCTTACTTTATACTATAT--AGAGCTAAAGTAGGCTATTTTGCGCTA-GAATA
GAGTAGTTTTAGTA-GAGGCTTAGCAAAAGTAGCTTGCTAACCTA-TATAGCTTGCTAACCTATAA-GGTAC
GT
>MOLLYSN_sc1.7_207534_209401_-/1-1868
ACGTACCTTATAGATTA-GCGAGCTATATAAG-TTAGCAAGCTACTTTTGCTAAGCTTCT-ACTAAAACTAC
TCTATCTATGTAATACCTTAATAACAGCACTA--GATAGACGCTTCTAA-TAAACGTAAGATATAGACTACT
CTCTAAGCTCTT-AAATAAGACGTAATACT-CTCTATGCAACGCGCTGCAGCTATCTATAATGTATCTTAAG
TAACTCTAGATTATTAACG-CGCTAGACGACCTTTCTA-AGCAGATTACTAG---CTTAAATTAATAAATCT
AACT-CTAACTAAGAAGGATATAGTTATTAAGCATATACTTAA-GCTAGTTAT-GCGTAGATTT--CCTTCT
AGGCTTATAGCTATAGCTAATATAGCTAATT-CTCTGCACGCTAAGCGCAGTCTAGGCTAAGTTAGCTTAAA
CTAGCCTAGTACGTTCGTTAAACGCTGCCTTAAGCTCTAAATAAAGTTTAATT-ATAAATATAACTATAAGA
GAGCTCTCTGCAAGAATCC-TAAGATTATATAAGACTAGTTCTAGCTTATAGAGAATATAAAGGCGAAGTAT
AGTATTCT--TAATAATAATATATATAACTTT-AACAAGTCTAGCTTTATAATAGGCTA-GATCTTAACTAG
AGTAGTTATTATAGCTTTAGAGCAATAAGGATAGCTAAAGATAGTA--TAATAGAGTAATTAAAAGTAGATA
ATAGTTAT-CTAGAGCGTTAACGCAATAAAGTAGGCTA--TTCTACTCTTTATTATCTTTAAGAGCT-GCTA
CTACCT-CTTAGCTTAGTATAAGAA-GGAGAATCTATCTTATAATTAAG-TTATTATA-GTCTCTAAGAATA
GCTAGATAATAAATAAGCTTAGTCTATAGTAGTTAAAGCACTTTAATAAGCATATAAAGAAGAAA-GTTATA
GATGCTTATTAGCTGCTTATTATTAATAGCTATAAGAGCTATAACTTACTTAAATTCTAGCAATATTATAAG
AATAATAAGATTATTACTATCTATATACCTCTTTACTTATTACACCTT-CTACAGCCTCTTAATATAGATTA
TTTT-ACCTCTTTAAAGAAAGCGTATAGACGCTAA-GCTAAAGAGCTTATATATAACTAAATTATATATATT
ATAAAACTTAAGTTC-CTACTATGCTTTAAGCGCGCCTTTAACGTAGCAATTACT-CTTAGTAATAT-CTAA
GAAGAGTTTTAAGGCGCTAGATTAGTCCTATTTAACCTAGAGTAGGTTATATTAGCTCTTAACGTCTACATC
TATACTCTACTATTATCTACTATTAAAGACTAT---CTCTAGCAGTTGCAAACTCTAAGTAATACTCTTAAA
TTAGAATTATAATTAATACTTATAAAGGGCAAGAATTTAGAGGCATATAGA-TAGCTTACTAACGTCTATAG
TAGAGG--CCTTTAAGAAAATCTTAAAGAGA-GTAGCAATTATTACGCAT-AAGCTAGT-ATTAGCA-TAGA
AGAAAGATTACTAAGCTTT-AAGTAGCTAATA-AAGCTGCTACGCA--ACGT-AAATTGCATAAAAGAAAGT
A-TATATAAGAAAAAAGAA--CCTTAATAGTTAAGAATAGTCTTTAATAGATAACTCTAACAGACAGTTTAG
TATGCATAGTA-ATAGGAAGACAAAGTAAAGAAGTA---AGTATATGCTAAAGTA-AGTAAGCTCTCTTAAA
GGCAGTATAGATAGTATAATAAGACTAGATATAAT---GCGCATACGTATAAG-AAAGTAGTAGAA---GTA
GACTCTAAATAATATTATATCTTACTTTATACTATAT--AGAGCTAAAGTAGGCTATTTTGCGCTA-GAATA
AGGTAGTTTTAGTA-GAGGCTTAGCAAAAGTAGCTTGCTAATCTA-TGTAGCTTACTAACCTATAA-GGTAC
GT
>MOLLYSN_sc1.32_129308_131171_+/1-1864
ACGTACCTCACAGGTTA-GTGAGCTACATAAG-TTAGCAAGCTACTTTTGCTAAGCTCTT-ACTAAAACTAT
CTTATCTACGTAATGCCTTAATAATAGCACTA--GATAGATGCTTCTAA-TAAACGTAAGATATAGACTACT
CTCTAAGCTCTT-AAATAAGATATAATACT-CTCTATGCAACGCGCTGCAGCTATCTATAATATATCTTAAG
TAACTCTAGATTATTAATG-CGCTAAATAACCTTTCTA-GGTAAATTGCTAG---CTTAAATTAATAAATCT
AACT-CTAACTAAGAAGAACGTAGTTATTAAGCATATATTTAA-GCTAGTTAC-GCGTAGATTT--TCTCTT
AGGCTTATAGCTATAGCTAATATAGCTAATT-CTCTACGCGCTAAGTATAGTCTAGGCTAAGTTAGCTTAAA
CTAGCTTAGTATATTTATTAAATGCTACTCTAAGCTCTAAATAAAGTTTAATT-ATAAATATAACTATAAGA
AAGCTCTCTATAAGAATTC-TAAGATTATATAAGACTAGTTCTAGCTTATAGAGAATATAAAGGCAAAGTAT
AGTATCCT--TAATAATAATATATATAACTTT-AATAAGTCTAGCTTTATAATAGGCTA-GATCTTAACTAA
AGTAGTTATTATAGCTTTAGAGCAATAAGAATAGCTAAAGATAGTA--TAATAGAGTAATTAAGAGTAGATA
ATAGTTAT-TTAGAGCGTTAATATAATAGAGTAAGCTA--TTCTACTCTTTATTATCTTTAAAAGCT-GCTA
CTACTT-CTTAGCTTAGTATAAGAA-AAAGAATCTATCTTATAATTAGA-TTATTATA-GTCTCTAAGAATA
GCTAAATAATAAATAAGCTTAGTCTATAGTAGTTAAAGCACTTTAATAAGCATATAAAGAAGAAA-GTTATA
GGCGCTTATTAGCTACTTATTATTAATAGCTATAAGAGCTATAACTTACTTAAATTCTAGTAATACTATAAG
AATAATAAGATTATTACTATCTGCATGCTTTCTTACTTATTATACCTT-CTATAGCCTCTTAATATAGATTA
TTCTTATCTCTTTAAAGAAAGTATATAGACGCTAA-GCTAAAGAGCTTATATATAACTAAATTATATATATT
ATAAAACTTAAGTTT-CTACTATACTTTAAGCGCGCCTTTAACGCAGTAATTACT-CTTAGTAATAT-CTAA
GAAGAGTTTTAAGATGCTAGATTAGTTCTATTTAACCTAGAGCAGATTATATTAGCTCTTAATATCTATATT
TATACTTTATTATTACTTATTATTAAAGACTAT---TCTTAGTAGTTATAAACTCTAAGTAATACTCTTAAA
TTAGAATTATAATTAACGCTT-ATAAAGATAAGAATTTAGAGATATATAGA-TAGCTTACTAATATCTATAG
TAGAAG--CCTTTAAGAAAATCTTAAAGAGA-GTAGTAATTATTACATAT-AAGCTAGT-ATTAGCG-CAGA
ACAGAGATTACTAAGCTTT-AAGCAGCTAATA-AAGCTGCTACGTA--ATAT-AAATTATATAAAAGAAAGT
A-TATATAAAAAGAAGAGA--CCTTAATAGTTAAGAATAGTCTTTAATAGATAACTCTAAAGAA--GTTTAG
TATGCATAGTA-ATAGGAAGA--AAGTAAAGAAGTA---GATATATGCTAAAGTA-AGTAAGCTCTCTTAAA
GATAGTATAGATAGTATAATAAGACTAGATATAAT---ATACGTATATATAAG-AAAGTAGTAGAA---GTA
GACTCTAAATAATATTATATCTTACTTTATACTATAT--AGAGCTAAAGTAGGCTATTTTGCGCTA-GAATA
GAGTAGTTTTAGTA-GAGGCTTAGCAAAAGTAGCTTACTAACCTA-TATAGCTTACTAACCTATAA-GGTAC
GT
>MOLLYSN_sc1.14_435933_437795_+/1-1863
ACGTACCTTATAGGTTA-GCGAGCTATATAGG-TTAGCGAGCTACTTTTACTAAGCCTCT-ACTAAAACTAT
CTTATCTACGTAATGCCTTAATAATAGCATTA--GATAGATACTTCTAA-TAAATATAAGATATAGACTGCT
CTCTAAGCTCTT-AAATAAGATATAATACT-CTCTATGCAACGCGCTGCAGCTATCTATAATATATCTTAAG
TAACTCTAGGTTATTAATG-CGCTAGATAACCTTTCTA-AGCAGATTACTAG---CCTAAATTAATAAATCT
AACTTCTAACTAAGAAGAACGTAGTTATTAAGTATATACTTAA-GCTAGTTAT-GCGTAGATTT--CTTTCT
AGGCTTGCAGCTATAGCTAATATAGCTAATT-CTTTATGCGCTAAGCGTAGTCTAGGCTAAGTTAGCTTAAA
CTAGCCTAGTATGTTTATTAAATGCTGCTCTAAGCTCTAAATAAAGTTTAATT-ATAAATATAACTATAAGA
GAGCTCTCTGCAAGAATCC-TAAGGTTATATAAGACTAGTTCTAGCTTATAGAGAATATAAAGGCGAAGCAT
AGTATTCT--TAATAACGATATATATAACTTT-AATAAGTCTAGCTTTATAATAGGCTA-GATCTTAACTAA
AGTAGTTATTATAGCTTTAGAGTAATAAGAATAGCTAAAGATAGTG--TAATAGAGTAATTAAGAGTAGATA
ATAGTTAT-CTAGAGCGTTAATGCAATAGAGTAGACTA--TTCTATTCTTTATTATCTTTAAGAGCT-ACTA
CTACCT-CTTAGCTTAGTATAAGAA-AGAGAATCTACTTTATAATTAAG-TTATTATA-GTCTCTAAGAATA
GCTAGATAATAAATAAGCTTAGTCTATAGTAGTTAAAGTACTTTAATAAGTATATAAAGAGGAGA-GTTATA
AGCGCTTATTAGCTACTTATTATTAATAGCTATAAGAGCTATAACTTGCTTAAATTCTAGCAATACTGTAAG
GATAATAAGATTATTACTATCTATATACTTTCTTACTTATTATACCTT-CTGCAGCCTCTTAATATAAGTTA
TTTT-GCTTCTTTAAAGAAAGCGTATAGATGCTAA-GCTAAAGAGCTTATACGTAACTAAATTATATATATT
ATAAAACTTAAGTTC-CTACTATGCTTTAAGCGCGCCTTTAACGCAGTAATTACT-TCTAGTAATAT-CTAA
GAAGAGTTTTAAGGCGCTAGATTAGTTCTATTTAACCTAGAGTAGGTTATATTAGCTCTTAATATCTATATT
TATACTCTACTATTACTTACTATTAAAGACTAT---TCTTAGCAGTTATAAACTCTAAGTAATACTCTTAAA
TTAGAATTATAATTAACGCTT-ATAAAGGCAAGGATTTAGAGGCATATAGA-TAGCTTACTAATATCTATAG
TAGAGG--CTTTTAAGAAGATCTTAAAAAGA-GCAGCAATTATTACGCAT-AAGCTAGT-ATTAGCG-CAGA
AGAA-GATTACTAAGCTTT-AAGTAGCTAATA-AAGCTGCTATGTA--ATAT-AAATTATATAAAAGAAAGC
A-TATATAAGAAGAAGAGA--CCTTAATAGTTAAGGATAGTCTTTAATAGATAACTCTAAAAGA--GTTTAG
TGCGCGTAGTA-ATAGAAAGA--AGGCAAAGAAGTA---AGTACGCGCTAAAGCA-GGCAAGCTCTCTTAAA
AGCAGTATAGATAGTATAATAAGACTAGATATAAT---GCACGTACGTATAAG-AAAGTAGTAGAA---GTA
GACTTTAAATAATATTATATCTTACTTTATACTATAT--AGGGCTAAAGTAGGCTATTTTGCGCTA-GAATA
GAGTAGTTTTAGTA-GAGGCTTAGCAAAAGTAGCTCGCTAACCTA-TATAGCTTGCTAACCTATAA-GGTAC
GT
>MOLLYSN_sc1.6_1228321_1230159_/1-1839
ACGTACCTTACAGGTTA-GCGAGCCACACGAG-TTAGCGAGCTACTTTTGCTAAGCTCTT-ACTAAAACTAC
TCTATCTACGTAATGCCTTAATAATAGTACTACGGATAAACGCTTCTAA-TAAACGTAAGATATAGACTGCT
CTCTAAGCTCTT-AAATAAGATGTAATACT-CTCTATGCAATGCGCTGCAGCTATCTATAATATATCTTAAG
TAACTCTAGGTTATTAACG-CGCTAGATAACCTTTCTA-GGCAGATTGCTAG---CTTAAATTAATAAATCT
AACT-CTAACTAAGAAAGACATAGTTATTAAGTATATACTTAA-GCTAGTTAT-GCGTAGATTT--CTTTCT
AGGCTTGCAGCTATAGCTAATATAGCTAATT-CTCTGCGCGCTAAGCGCAGTCTAGGCTAAGTTAGCTTAAA
CTAGCCTAGTACGTTTATTAAACGCTGCTCTAAGCTCTAAATAAAGTTTAATT-GCAAATATAACTATAAGA
GAGCTCTCTGCAAGGATCT-TAAGATTATATAAGACTAGTTCTAGCTTATAGAGAATATAAAGGCAAAGCAT
AGTATTCT--TAATAATAATATATATAACTTT-AATAAGTTTAGCTTTATAATAAGCTA-GATCTTAACTAG
AGCAGTTATTATAGCTTTAGAGCAATAAGAATAGCTAAAGATAGTA--TAATAGAGTAATTAAAAGTAGATA
ATAGTTAT-CTAGAGCGTTAACGCAATAGAGTAAGCTA--TTTTACTCTTTATTATCTTTAAGAGCT-ACTA
TTACCT-TTTAGCTTAGTATAAGAA-GAAGAATCTATCTTATAATTAGG-TTATTATA-GTCTCTAAGAATA
GCTAAATAATAAATAAGCTTAGTCTGTAGTAGTTAAAGCACTTTAATAAGCATATAAAGAGAAAA-GTTATA
GGCGCTTATTAGCTGCTTATTATTAATAGCTATAAGAGCTATAACTTACTTAAATTCTAGCAATACTATAAG
GATAATAAGATTATTACTATCTATATATCTTCTTACTTATTACACCTC-TTACAGCCTCTTAATATAGGTTA
TTTT-GCCTCTTTAAAGAAAGTATATAGATGCTAA-GCTAAAGAGCTTATATATAACTAAATTATATATATT
ATAAAACTTAAGTTT-CTACTATACTTTAAGCGCGCCTTTAATGCAGTAATTACT-TCTAGTAATAT-CTAA
GAAGAGTTTTAAGGCGCTAGATTAGTCCTATTTAACTTAGAGCAGGTTATATTAGCTCTTAATATCTATATC
TATACTCTACTATTACTTACTATTAAAGACTAT---CTCTAGTAGTTATAAACTCTAAGTAATACTCTTAAA
TTAGAATTATAATTAATGCTT-ATAAAGGCAAGGATTTAGAGATATATAGA-TAGCTTACTAACGTCTATAG
TAGAGG--CCTTTAAGAAGATCTTAAAGAGA-GCAGCAATTATTGCGCAT-AAGCTAGT-ATTAGCG-CAAA
AGAA-GATTACTAAGCTTT-AAGTAGCTAATA-AAGCTACTACGCA--ATAT-AAATTATATAAAAGAAAGC
A-TATATAGGAAGAAGAGA--CCTTAATAGTTAAAGATAGTCTTTAATAGATAACTCTAAAAGA--GTTTAG
TGCGCGTAGTA-ATAGAAAGA--AAGCAAAGAAGTA---AGTATACGCTAAAGTA-AGTAAGCTCTCTTAAA
GGCAGTATAGATAGTATAATAAGACTAGATATAAT---GCGCGTACGTATAAG-AAAGTAGTAGAA---GTA
GACTCTAAATAATATTACATCTTGCTTTATACTATAT--AGGGCTAAAGTAGGCTATTTTGCGCCA-GAATA
GGGTGGTTTTGGTG-GGGGCTTGGCAAAAGTGGCTCGCCAACCCGTG-------------------------
--
>MOLLYSN_sc1.33_377978_379845_-/1-1868
ACGTACCTTATAGGTTA-GCTAGATACATAGT-TTAGCTAGATACTTTTGCTAAGCTTCT-ACTAAATTCTA
CCTCTTAACGTAATACCTTAATAATAACACTA--GATAGACTCTTCTAG-CGAACGTTATATATAGACTGCT
CTTTAAGCTCTT-AAATAAGATATAATATTATTCTCTATAACGCGCTGCAGCTATCTATAACGTCTCTTAAG
TAATACTAAGCAATTAACG-CGCTAGACAGCTTTTATA-AGCAGATTGCTAG---CTTAAAATAAAGAATCT
AACT-AAGATTAAGAAAGATATAGTTATTAAGCATATACTTAA-GCTAGTTAT-GCATAGATTT--CCTTCT
AGGCTTATAGCTATAGCTAATATAGCTAATT-CTCTACGCGCTAAGCGCAGTCTAGGCTAAGTTAGCTTAAA
CTAGCCTAGTACGTTTATTAAATGCTGCTCTAAGCTCTAAATAAAGTTTAATTAGTAAATATAACTATAAGA
GAGCTCTCTATAAGAATTTCTAAGGTTATATAAGACTAGTTCTAGCTTATAGAGAATATAAAGGCAAAGTAT
AGTATCCT--TAATAATAATATATATAACTTTTAATAAGTCTAGCTTTATAATAGGCTA-GATCTTAACTAG
AGTAGTTATTATAGCTTTAGAGCAATAAGGATAGCTAAAGATAGTA--TAATAGAGTAATTAAGAATAGATA
ATAGTTAT-CTAGAGCGTTAACGCAACAGAGTAGGCTA--TTCTACTCTTTATTATCTTTAAGAGCT-ACTA
CTACCTTCTTAGCTTAGTATAAGAA-GAAGAATCTATCTTATAATTAGG-TTATTGCA-GTCTCTAAGAATA
GCTAAATAATAAATAAGCTTAGTCTGTAGTAGTTAAAGCACTTTAATAAGTATATAAAGAGAAGA-GTTATA
GGCGCTTATTAGCTGCTTATTATTAATAGCTATAAGAGCTATAACTTACTTAAATTCTAGTAATACTATAAG
GATAATAAGATTATTATTCTCTATATACTTTCTTACTTATTGCACCTC-TTATAGCTTCTTAATATAGGTTA
TTTT-GCCTCTTTAAAGAAAGCATATAGACGCTAA-GCTAAAGAGCTTATACGTAACTAGATTATATATATT
ATAAAACTTAAGTTTTCTACTATACTTTAAGTGCATCTTTAACGTAGTAATTACT-CTTAGTAATAT-CTAA
GAAGAGTTTTAAAGCGCTAAATTAGTCTTATTTAACCTAGAGCAGATTATATTAGCTTTTAACGTCTGCATC
TATACCTTACTATTACTTACTATTAAAGACTAT---TCTTAGCAGTTATAAACTCTAAGTAATACTCTTAAA
TTAGAATTATAATTAACGCTT-ATAAAGGCAAGAATTTAGAGGCATATAGA-TAGCTTACTAACATCTATAG
TAGAGG--CCTTTAAGAAAGTCTTAAAAGAA-ATAGTAATTATTATGCAT-AAGCTAGT-ATTAGCG-CAGA
AGAA-AATTACTAAGCTTT-AAGTAGCTAATA-AAGCTGCTACGTA--ACAT-AAATTATATAAAAGAAAGC
A-TATATAGGAAAAAGAGA--CCTTAATAGTTAAAGATAGTCTTTAATAGATAACTCTAAAAGA--GTTTAG
TATGCATAGTA-ATAAGAAGA--AAGCAAAGAAGTA---AGTTCGCGCTAGTATA-AGTAAGCTCTTCTAAA
GGCAGTATAGATAGTATAATAAGACTAGGCATAAT---ACGCGTATATATAAG-AAAGTAGTAGAA---GTA
GACTCTAAATAATATTATATCTTGCTTTATACTATAT--AGAGCTAAAGTAGGTTGTTTTGTGCTA-GAATA
AAGTAGTTTTAGTA-GAGGCTTAGTAAAAGTATTTAGCTAAACTA-TGTGTCTAGCTAACCTATAA-GGTAC
GT
>MOLLYSN_sc1.4_2328_3097_-/1-770
------------------------------------------------------------------------
------------------------------------------------------------------------
------------------------------------------------------------------------
------------------------------------------------------------------------
------------------------------------------------------------------------
------------------------------------------------------------------------
------------------------------------------------------------------------
------------------------------------------------------------------------
------------------------------------------------------------------------
------------------------------------------------------------------------
------------------------------------------------------------------------
------------------------------------------------------------------------
------------------------------------------------------------------------
---GCTTATTAGCTGCTTATTATTAATAGCTATAAGAGCTATAACTTACTTAAATTTTAGCAATACTATAAG
AATAATAAGATTATTACTATCTATATACCTTCTTACTTATTATATTTT-CTATAGCCTCTTAATATAGATTA
TTTT-ACTTCTTTAAAGAAAATATATAAATGCTAA-GCTAAAGAGCTTATACGTAACTAAATTATATATATT
ATAAAACTTAAGTTTTTATTATGCATTTAAGCGCGCCTTTAACGTAGTAATTACT-TCTAGTAATAT-CTAA
GAAGAGTTTTAAAGCGCTAAATTAGTTCTATTTAACCTAGAGTAGGTTATATTAGCTCTTAATATCTATATC
TATACTTTACTATTATTTACTATTAAAGACTAT---CTCTAGTAGTTATAAACTCTAAGTAATACTCTTAAA
TTAGAATTATAATTAATGCTT-ATAAAGGCAAGAATTTAGAGGTATATAGA-TAGCTTACTAATATTTATAG
TAGAGG--TCTTTAAGAAAGTCTTAAAGAAG-ATAGTAATTATTACGTAT-AAGCTAGT-ATTAGCA-TAGA
AGAA-AATTACTAAGCTTT-AAGTAGCTAATA-AAGCTACTACGTA--ATAT-AAATTATATAAAAGAAAGT
A-TATATAAGAAGAAAAGA--CTTTAATAGTTAAAGATAGTCTTTAATAAATAACTCTAAAGAA--GTTTAG
TATATATAGTA-ATAAGAAGA--AAGTAAAGAAGTA---GATATATGCTAAAGTA-AGTAAGCTCTCTTAAA
GATAGTATAGATAGT---------------------------------------------------------
------------------------------------------------------------------------
------------------------------------------------------------------------
--
>MOLLYSN_sc1.26_2616_3301_-/1-686
------------------------------------------------------------------------
------------------------------------------------------------------------
----------------------------------------------TATAGCTATCTATAACGTCTCTTAAG
TAATACTAAGTAATTAATA-CGCTAGATAGCCTTTATA-AGCAGATTACTAG---CTTAAAATAAAGAATCT
AACT-AAGACTAAAAAAGACGTAGTTATTAAATATATACTTAA-GCTAGTTAT-ATAAAGATTTT-TTTTTT
AAGCTTATAGCTATAGCTAATATAGCTAACT-CTCTGCGCACTAAGCGTAGTTTAGGCTAAGTTAGCTTAAA
TTAGCTTAGTATATTTATTAAATGCTACTCTAAGCTTTAAATAAAGTTTAATT-ATAAATATAATTATAAGA
AAGCTTTTTATAAAAATTC-TAAGATTATATAAGACTAGTTTTAGCTTATAGAGAATATAAAAGCAAAGCAT
AGTATTCT--TAATAATAATATATATAACTTT-AATAAGTTTAGCTTTATAATAAGCTA-GATCTTAACTAA
AGCAGTTATTATAGCTTTAAAGTAATAAGAATAGCTAAAGATAGTA--TAATAGAGTAATTAAGAATAGATA
ATAGTTAT-CTAGAGTATTAATATAATAGAGTAAGCTAGCCTTTACTCTTTATTATCTTTAAGAGCT-ACTA
TTATCT-CTTAGCTTAGTATAAGAA-AAAAGATTTACTTTATAATTAGA-TTATTATA-GTCTCTAAGAATA
GCTAAATAATAAATAAGCTTAGTATCGCAGTATTAA------------------------------------
------------------------------------------------------------------------
------------------------------------------------------------------------
------------------------------------------------------------------------
------------------------------------------------------------------------
------------------------------------------------------------------------
------------------------------------------------------------------------
------------------------------------------------------------------------
------------------------------------------------------------------------
------------------------------------------------------------------------
------------------------------------------------------------------------
------------------------------------------------------------------------
------------------------------------------------------------------------
------------------------------------------------------------------------
------------------------------------------------------------------------
--
>MOLLYSN_sc1.18_882207_884071_+/1-1865
ACGTACCTTATAGATTA-GCAAGCTATATAAG-TTAGCGAGCTACTTTTGCTAAGCTTCT-ACTAAAACTAC
TCTATCTACGTAATGCCTTAACAACAGCACTA--GATAGATACTTCTAA-CGAACATAAGATATAGACTACT
CTCTAAGCTCTT-AAATAAGATATAATACT-CTCTATATAACGCGCTGCAGCTATCTATAATATATCTTAAG
TAACTCTAGATTATTAACG-CGCTAGATAACTTTCCTA-GGTAAATTGCTAG---CCTAAATTAATAAATCT
AACT-CTAACTAAGAAGAATATAGTTATTAAGTATATACTTAA-GCTAGTTAT-ATATAAATTT--CTTTCT
AGGCTTATAGCTATAGCTAATATAGCTAATT-CTCTGCGCGCTAAGCGCAGTCTAAGCTAAGTTAGCTTAAA
CTAGCCTAGTATATTTATTAAACGCTGCTCTAAGCTCTAAATAAAGTTTAATT-ATAAATATAACTATAAGA
GAGCTCTCTATAAGAATTC-TAAGATTATATAAGACTAGTTCTAGCTTATAGAGAATATAAAGGCAAAGTAT
AGTATTCT--TAATAATAATATATATAACTTT-AATAAGTCTAGCTTTATAATAAGCTAAGATCTTAACTAG
AGCAGTTATTATAGCTTTAGAGTAATAAGAATAGCTAAAGATAGTA--TAATAGAGTAATTAAGAGTAGATA
ATAGTTAT-CTAGAGCGTTAACGCAATAGAGTAAGCTA--TTTTATTCTTTATTATCTTTAAGAGCT-ACTA
CTACTT-CTTAGCTTAGTATAAGAA-GAAGAATCTACTTTATAATTAAG-TTATTATA-GTCTCTAAGAATA
GCTAGATAATAAATAAGCTTAGTCTATAGTAGTTAAAGTACTTTAATAAGTATATAAAGAGAAGA-GTTATA
AGCGCTTATTAGCTATTTATTATTAATAGCTATAAGAGCTATAACTTACTTAAATTCTAGTAATACTATAAG
AATAATAAGATTATTACTATCTATATACCTTCTTACTTATTACATCTT-CTGCAGCTTCTTAATATAAGTTA
TTTT-ACTTCTTTAAAGAAGGCATATAGATGCTAA-GCTAAAGAGCTTATATATAACTAGATTATATATATT
ATAAAACTTAAGTTTTCTACTATGCTTTAAGCGTGCCTTTAACGTAGTAATTACT-TCTAGTAATATCTAAG
AAAAGGTTTTAAAGCGCTAGATTAGTCTTATTTAACCTAGAGCAGATTATATTAGCTCTTAATATCTATATC
TATACTCTACTATTGCTTATTATTAAAGATTAT---CTCTAGCAGTTATAAACTCTAAGTAATATTCTTAAA
TTAGAATTATAATTAATACTT-ATAAAGGCAAGAATTTAGAGGTATATAAA-TAGCTTACTAATATCTATAG
TAGAAG--CTTTTAAGAAAGTCTTAAAGAGA-GTAGTAATTATTACGTAT-AAGCTAGT-ATTAGCA-TAGA
AGAA-GATTACTAAGCTTT-AAGCAGCTAATA-AAGCTGCTATATA--ATAT-AAATTATATAAAAGAAAGC
G-TATATAAGAAGAAGAGA--CCTTAATAGTTAAGAATAATCTTTAATAGATAACTCTAAAGAA--GTTTAG
TACGCATAGTA-ATAGAAAGA--AGGCAAAGAAGTA---AATATACGCTAAAGTA-GGCAAGCTCTCTTAAA
GGTAGTATAGATAGTATAATAAGACTAGATATAAT---ACACGTATATATAAG-AAAGTAGTAAAA---GTA
GACTCTAAATAATATTATATCTTACTTTATACTATAT--AGAGCTAAAGTAGGCTATTTTGCGCTA-GAATA
GAGTAGTTTTAGTA-GAGGCTTAGCAAAAGTAGCTCGCTAACCTA-TATAGCTTACTAACTTATAA-GGTAC
GT
>MOLLYSN_sc1.15_1002251_1004122/1-1872
ACGTATCTTATAGGTTA-GCAAGCTACATAGA-TTAGCAAGCTACTTTTGCTAAGCTCTT-ACTAAAACTAC
TCTATCTATATAATGCCTTAATAATAGTACTA--GATAGACGCTTCTAA-TAAATGTAAGATATAAACTACT
CTCTAAGCTCTT-AAATAAGATATAATACT-CTCTATGCAACGCGCTATAGCTATCTATAATATATCTTAAG
TAACTCTAAGTTATTAATG-CGCTAGATAACCTTTCTA-GGCAGATTACTAG---CCTAAATTAATAAATCT
AACT-CTAACTAAGAAGGACGTAGTTATTAAGTATATACTTAA-GCTAGTTAT-GCGTAAATTT--CTTTCT
AAGCT-ATAGCTATAGCTAATATAGCTAATT-CTCTATGCGCTAAGCATAGTCTAGGCTAAGTTAGCTTAAA
CTAGCCTAGTATATTTATTAAATGCTGCTCTAAGCTCTAAATAAAGTTTAATT-ATAAATATAACTATAAGA
GAGCTCTCTATAAGAATTC-TAAGGTTATATAAGACTAGTTCTAGCTTATAGAGAATATAAAGGCAAAGCAC
AGTATCCT--TAATAATAATATATATAACTTT-AATAAGTCTAGCTTTATAATAGGCTA-GATCTTAACTAG
AGTAGTTATTATAGCTTTAGAGCAATAAGAATAGCTAAAGATAGTA--TAATAGAGTAATTAAGAGTAGATA
ATAGTTAT-CTAGAGCGTTAACATAATAGAGTAAGCTA--TTCTACTTTTTATTATCTTTAAAAGCT-ACTA
CTATCT-CTTAGCTTAGTATAAAGA-GAAGAATCTACCTTATAATTAAG-TTATTATA-GTCTTTAAGAATA
GCTAGATAATAAATAAGCTTAGTTTATAGTAGTTAAAGCACTTTAATAAGTATATAAAGAGAAAA-GTTATA
GGCGCTTATTAGCTATTTATTATTAATAGCTATAAGAGCTATAACTTACTTAAATTCTAGCAATACTATAAG
AATAATAAGATTATTACTATCTATATGCCTTCTTACTTATTATATCTT-CTGCAGCCTCTTAATATAAGTTA
TTTT-ATCTCTTTAAAGAAAGTATATAAATGCTAAGCTAAAGAGCATTATGCGTAACTAAATTATATATATT
ATAAAACTTAAGTTC-CTACTATGCTTTAAGCGCGCCTTTAATGCAGTAATTACT-TCTAGTAATAT-CTAA
GAAGAGTTTTAAGGCGCTAGATTAGTTCTATTTAACCTAGAGTAGGTTATATTAGCTCTTAACGTCTATATC
TATACTCTACTATTACCTACTATTAAAGACTAT---CTCTAGTAGTTATAAACTCTAAGTAATACTCTTAAA
TTAAAATTATAATTAACGCTT-ATAAAGGCAAGAATTTAGAGGTATATAGA-TAGCTTACTAATATCTATAG
TAGAGG--CTTTTAAGAAGGTCTTAAAGAGA-GTAGTAATTATTACGCAT-AAGCTAGT-ATTAGCG-CAAA
AAGA-GATTACTAAGCTTT-AAGTAGCTAATA-AGGCTACTATATA--ATAT-AAATTATATAAAAGAAAGC
A-TATATAAGAAGAAAAGA--CCTTAATAGTTAAAGATAGTCTTTAATAAATAACTCTAAAGAAGTTTAGTG
CCGCCATAGTA-ATAGAAAAGGAAAGCAAAAGGAAGCAGGGTATATGCTTAAAGTAAGTAAGCTCTCTTAAA
GATAGTATAGATAATATAATAAGACTAGATATAAT---GCGTATACGTATAAG-AAAGTAGTAGAAA--GTA
GACTCTAAATAATATTATATCTTACTTTATACTATAT-AAAGGCTAAAGTAGGCTATTTTGCGCTA-GAATA
GAGTAGTTTTAGTA-GAGGCTTAGCAAAAGTAGCTTGCTAACTCG-TATAGCTCGCTAACCTATAA-GGTAC
GT
>MOLLYSN_sc1.5_1294426_1296293_/1-1868
---TACCTTATAGGTTA-GTAAGCTATATAGG-TTAGCGAGCTACTTTTACTAAGCCTCT-ACTAAAACTAC
TCTATCTACATAATACCTTAATAATAGTACTA--GATAGATGCTTCTAA-TAAATATAAGATATAGACTGCT
TTCTAAGCTCTT-AAATAAGATGCAATACT-CTCTATATAATGCGCTATAGCTATCTATAATATATCTTAAG
TAACTCTAGATTATTAACG-CGCTAGATAACCTTTCTA-GGCAGATTACTAG---CCTAAATTAATAAATCT
AACT-CTAACTAAGAAGAATATAGTTATTAAGTATATACTTAA-GCTAGTTAC-GCGTAGATTT--TCTTCT
AGGCTTATAGCTATAGCTAATATAGCTAATTCTTCTGCGCGCTAAGCGCAGTCTAGGCTAAGTTAGCTTAAA
CTAGCCTAGTATATTTATTAAACGCTACTCTAAGCTCTAAATAAAGTTTAATT-GCAAATATAACTATAAAA
GAGCTCTCTATAAAGATTC-TAAGATTATATAAGACTAGTTCTAGCTTATAGAGAATATAAAGGCAAAGTAT
AGTATTCT--TAATAATAATATATATAACTTT-AATAAGTCTAGCTTTATAATAGGCTA-GATCTTAACTAG
AGCAGTTATTATAGCTTTAGAGTAATAAGAATAGCTAAAGATAGTA--TAATAGAGTAATTAAGAGTAGATA
ATAGTTAT-CTAGAGCGTTAATGCAATAGAGTAGGCTA--TTCTATTCTTTATTATCTTTAAGAGCT-ACTA
CTACCT-CTTAGCTTAGTATAAGAA-AGAGGATCTATCTTATAATTAGA-TTATTATA-GTCTCTAAGAATA
GCTAGATAATAAATAAGCTTAGTCTATAGTAGTTAAAGCACTTTAATAAGTATATAAAGAGAAGA-GTTATA
GGCACTTATTAGCTACTTATTATTAATAGCTATAAGAGCTATAACTTACTTAAATTCTAGCAATACTATAAG
GATAATAAGATTATTACTATCTATATGCCTTCTTACTTATTATACCTT-CTGCAGCCTCTTAATATAGGTTA
TTTT-GCCTCTTTAAAGAAAGCGTATAGATACTAA-GCTAAAGAGCTTATGCGTAACTAGATTATATATATT
ATAAAACTTAAGTTT-CTACTATGCTTTAAGCGCGCCTTTAACGTAGTAATTACT-TCTAGTAATAT-CTAA
GAAGAGTTTTAAGGCACTAGATTAGTTCTATTTAACCTAGAGTAGGTTATATTAGCTCTTAATATCTATATT
TATACTCTACTATTACTTACTATTAAAGACTAT---CTCTAGCAGTTATAAACTCTAAGTAATACTCTTAAA
TTAGAATTATAATTAACGCTT-ATAAAGGTAAGAATTTAGAAGTATATAGA-TAGCTTACTAATATCTATAG
TAGAGG--CCTTTAAGAAGGTCTTAAAGAGA-GTAGTAATTATTACGGTATAAGCTAGTTATTAGCGGCAGA
AAGAAGATTACTAAGCTTTTAAGTAGCTAATAGAAGCCTGCTGATATAATATGAAATTATATAAAAGAAAGT
A-TATATAGGAAAGAAGAGATCCTTAATAGTTAAGAATAGTCTTTAATAGATAACTCTAAAGGA-AGTTTAG
TATATATAGTA-ATAAGAAGA-AGGTAAAAGAGGTA---GATACGCGCTAAAGTA-AGTAAGCTCTCTTAAA
GATAGTATAAATAGTATAATAAGACTAGATATAAT---ACGCATACGTGTAAG-AAAGTAGTAGAA---GTA
GACTCTAAATAATATTATATCTTGCTTTATACTATAT--AGAGCTAAAGTAGGCTATTTTGCGCTA-GAATA
GAGTAGTTTTAGTA-GAGGCTTAGCAAAAGTAGCTTGCTAACCTA-TATAGCTTACTAACCTATAAGG----
--
>MOLLYSN_sc1.63_10527_12396_+/1-1870
ACGTATCTTATAGATTA-GTAAGCTATATAGGGTTAGCGAGCTACTTTTGCTAAGCTTCT-ACCAAAACTAC
TCTATCTATATAATGCCTTAATAACAGCACTA--GATAGACGCTTCTAA-TAAACGTAAGATATAGACTACT
CTCTAAGCTCTT-AAATAAGACGTAATACT-CTCTATGCAACGCGCTATAGCTATCTATAATATATCTTAAG
TAACTCTAAGTTATTAATGGCGCTAAATAACCTTTCTA-AGTAGATTACTAG---CCTAAATTAATAAATCT
AACTCTAACTAAGAGAGAATATAGTTATTAAGCATATACTTAAAGCTAGTTAC-GCATAGATTT--CCTTCT
AAGCTTATAGCTATAGCTAATATAGCTAATT-CTCTACGCGCTAAGCGCAGTCTAAGCTAAGTTAGCTTAAA
CTAGCCTAGTATATTTATTAAATGCTACTCTAAGCTCTAAATAAAGTTTAATT-ATAAATATAACTATAAGA
GAGCTCTCTATAAGGATTC-TAAGGTTATATAAGACTAGTTCTAGCTTATAGAGAATATAAAGGTAAAGCAT
AGTATCTT--TAATAATAATATATATAACTTTAATAAGGTCTAGCTTTATAATACGGCTAGATCTTAACTAA
AGCAGTTATTATAGCTTTAGAGTAATAAGAATAGCTAAAGATAGTA--TAATAGAGTAATTAAGAGTAGATA
ATAGTTAT-CTAGAGCGTTAACGTAATAAAGTAAGCTA--TTCTACTCTTTATTATCTTTAAGAGCT-GCTA
CTACCT-CTTAGCTTAGTATAAGAA-GAAGAATCTACTTTATAATTAGG-TTATTATA-GTCTCTAAGAATA
GCTAGATAATAAATAAGCTTAGTCTGCAGTAGTTAAAGCACTTTAATAAGTATATAAAGAGAAGA-GTTATA
GGCGCTTATTAGCTGCTTATTATTAACAGCTATAAGAGCTATAACTTACTTAAATTCTAGTAATACTATAAG
AATAATAAGATTATTACTATCTGCATACTTTCTTACTTATTATACCTT-TTATAGCCTCTTAATATAGGTTA
TTTT-ATCTCTTTAAAGAAGATATATAGATGCCTAAGCTAAAGAGCTTATATATAACTAGATTATATATATT
ATAAAACTTAAGTTT-CTACTATGCTTTAAGCGCGCCTTTAACGCAGTAATTACT-CTTAGTAATAT-CTAA
GAAGAGTTTTAAGGCGCTAGATTAGTCTTATTTAACCTAGAGTAAGTTATATTAGCTCTTAATATCTATATC
TATACTCTACTATTATCTACTATTAAAGACTAT---CTCTAGCAGTTATAAACTCTAAGTAATACTCTTAAA
TTAGAATTGCAATTAACGCTT-ATAAAAGCAAGAATTTAGAGGTATATAGA-TAGCTTACTAATATCTATAG
TAGAAG--CCTTTAAGAAAGTCTTAAAGAAG-ATAGTAATTATTGCATAT-AAGCTAGT-ATTAGCG-CAGA
AGAA-GATTACTAAGCTTT-AAGTAGCTAATA-AGGCTGCTATATA--ATAT-AAATTATATAAAAGAAAGC
ACTATATAGAAAGAAGAGA--CTTTAATAATTAAGAATAGTCTTTAATAGATAACTCTAAAGAA--GTTTAG
TGCATATAGTA-ATAGAAAGA--AGATAAAGAAGTA---GATACGCGCTAAAGTA-AGTAAGCTCTCTTAAA
GGCAGTATAGATAGTATAATAAGACTAGATATAAT---GCGTATACGTATAAG-AAAGTAGTAGAA---GTA
GACTCTAAATAATATTATATCTTACTTTATACTATAT--AGAGCTAAAGTAGGCTATTTTATGCTA-GAATA
GAGTAGTTTTAGTA-GAGGCTTAGCAAAAGTAGCTTGCTAACCTA-TATAGCTCGCTAACCTATAA-GGTAC
GT
>MOLLYSN_sc1.11_1270542_1272406/1-1865
ACGTATCTTATACGGTTAGCAAGCTATATAGG-TTAGCAAGCTACTTTTGCTAAGCTTCT-ACTAAAACTAC
TCTATCTATATAATACCTTAATAATAGTACTA--GATAGACGCTTCTAAGTAAATATAAGATATAGACTACT
CTCTAAGCTCTT-AAATAAGACGTAATACT-CTCTATGCAATGCGCTATAGCTATCTATAACGTATTTTAAG
TAACTCTAGGTTATTAACG-CGCTAGACGACCTTCTTA-GGCAGATTATTAG---CCTAAATTAACAAATCT
AACT-CTAACTAAGAAGGACGTAGTTATTAAGTATATACTTAA-GCTAGTTAC-GCATAAATTT--TCTTTT
AAGCTTATAGCTATAGCTAATATAGCTAATT-CTCTGCGCGCTAAGCGCAGTCTAAGCTAAGTTAGCTTAAA
CTAGCCTAGTATATTTATTAAACGCTGCTCTAAGCTCTAAACAAAGTTTAATT-GCAAATATAACTATAAGA
GAGCTCTCTATAAGAATTC-TAAAGTTATATAAGACTAGTTCTAGCTTATAGAGAATATAAAGGCAAAGCAC
AGTATCCT--TAATAATAATATATATAACTTT-AATAAGTCTAGCTTTATAATAGGCTA-GATCTTAACTAG
AGCAGTTATTATAGCTTTAGAGTAATAAAGATAGCTAAAGATAGTA--TAATAGAGTAATTAAGAGTAAATA
ATAGTTAT-CTAGGGCGTTAACGTAATAGAGTAGGCTA--TTCTATTCTTTATTATCTTTAAGAGCT-GCTA
CTATCT-CTTAGCTTAGTATAAGAA-GAAGAATCTACCTTATAATTAAG-TTATTGCA-GTTTCTAAAAATA
GCTAGATAATAAATAAGCTTAGTCTATAGTAGTTAAAGCACTTTAATAAGTATATAAAGAAAAGA-GTTATA
GGCGCTTATTAGCTACTTATTATTAATAGCTATAAGAGCTATAACTTGCTTAAATTCTAGTAATACTATAAG
AATAATAAGATTATTATTATCTATATGCTTTCTTACTTATTACACCTT-CTATAGCTTCTTAATATAGATTA
TTTT-GCCTCTTTAAAGAAGGCGTATAGATGCTAA-GCTAAAGAGCTTATATATAACTAAATTACATATATT
ATAAAACTTAAGTTT-CTACTATGCTTTAAGCGCGCCTTTAACGCAGCAATTACT-TCTAGTAATAT-CTAA
GAAGAGTTTTAAGGCGCTAGATTAGTCTTATTTAACTTAGAGTAGGTTATATTAACTCTTAATATCTATATC
TATATTCTACTATTACTTACTATTAAAGACTAT---CTCTAGCAGTTATAAACTCTAAGTAATACTCTTAAA
TTAGGATTATAATTAACGCTT-ATAAAGGCAAGAATTTAGAGGTATATAGA-TAGCTTACTAATATCTATAA
TAGAGG--CCTTTAAGAAGATCTTAAAGAAGGTAGTACATTATTGCGCAT-AAGCTAGT-ATTAGCG-CAGA
AGAA-GATTACTAAGCTTT-AAGTAGCTAATA-AGCCTATTATATA--ATAT-AAATTATATAAAAGAAAGC
G-TATATAGAAAGAAAGAA--CCTTAATAGTTAAGGATAGTCTTTAATAGATAACTCTAAAGAA--GTTTAG
TGCGTATAGTA-ATAAGAAGA--AAGCAAAGAAGTA---GATATGCGCTAAAGTA-AGTAAGCTCTCTTAAA
GGTAGTATAGATAGTATAATAAGACTAAATATAAT---GCGCATACGTATAAG-AAAGTAGTAGAA---GTA
GACTCTAAATAATATTGCATCTTGCTTTATACTATAT--AGGGCTAAAGTAGGCTATTTTGCGCTA-GAATA
GAGTAGTTTTAGTA-GAGGCTTAGCAAAAGTAGCTCGCTAACTCG-TGTAGCTCGCTAACTCATAA-GGTAC
AT
>MOLLYSN_sc1.7_204043_205906_-/1-1864
ACGTACCTTATAGGTTA-GCGAGCTATATAAG-TTAGCGAGCTACTTTTGCTAAGCTTTT-ACTAAAACTAC
TCTATCTACGTAATGCCTTAATAATAGCACTA--AATAAATGCTTCTAATAAACGTGAAGATATAGACTACT
CTCTAAGCTCTT-AAATAAGATGTAATACT-CTCTATATAATACGCTGCAGCTATCTATAACGTATCTTAAG
TAACTCTAGGTTATTAATA-TGCTAGATAACCTTTCTA-GGTAGATTACTAG---CTTAAATTAATAAATCT
AACT-CTAACTAAGAAGGACGTAGTTATTAAGCATATACTTAA-GCTAGTTAT-GCGTAGATTT--CCTCCT
AGGCTTGCAGCTATAGCTAATATAGCTAATT-CTCTGCGCGCTAAGCGTAGTCTAAGCTAAGTTAGCTTAAA
CTAGCCTAGTATGTTTATTAAACGCTGCTCTAAGCTCTAAACAAAGTTTAATT-GCAAATATAACTATAAGA
GAGCTCTCTGCAAGGATTC-TAAGGTTATATAAGACTAGTTCTAGCTTATAGAGAATATAAAGGCAAAGCAT
AGTATCCT--TAATAATAATATATATAACTTT-AATAAGTCTAGCTTTATAATAGGCTA-GATCTTAACTAG
AGCAGTTATTATAGCTTTAGAGCGATAAGAATAGCTAAAGATAGTA--TAATAGAGTAATTAAGAGTAGATA
ATAGTTAT-CTAAGGCGTTAATGCAATAGAGTAAGCTA--TTCTACTCTTTATTATCTTTAAGAGCT-GCTA
CTATCT-CTTAGCTTAGTATAAGAA-AGAGGATCTACCTTATAATTAGG-TTATTATA-GTCTCTAAGAATA
GCTAGATAATAAATAAGCTTAGTCTATAGTAGTTAAAGCACTTTAATAAGCATATAAAGAGAAGA-GTTATA
AGCGCTTATTAGCTGCTTATTATTAATAGCTATAAGAGCTATAACTTACTTAAATTCTAGCAATACTATAAG
AATAATAAGATTATTACTATCTATATGCTTTCTTACTTATTATACTTT-CTATAGCCTCTTAATATAAGTTA
TTTT-GCCTCTTTAAAGAAGATATATAGACGCTAA-GCTAAAGAGCTTATGCATAACTAGATTATATATATT
ATAAAACTTAAGTGTTCTACTATGCTTTAAGCGCACCTTTAACGCAGTAATTACT-TCTAGTAATAT-CTAA
GAAGAGTTTTAAAGCACTAGATTAGTCCTATTTAACCTAGAGCAGGTTATATTAGCTCTTAACGTCTATATC
TATATCTTACTATTACTTACTATTAAAGACTAT---CTCTAGTAGTTATAAACTCTAAGTAATACTCTTAAA
TTAAGATTATAATTAACGCTT-ATAAAGGTAAGAATTTAGAGGTATATAGA-TAGCTTACTAATATCTATAG
TAGAAG--CCTTTAAGAAGATCTTAAAGAGA-GTAGTAATTATTACGTAT-AAGCTAGT-ATTAGCG-CAGA
AGAA-GATTACTAAGCTTT-AAGTAACTAATA-AAGCTGCTACGCA--ACGT-AAATTATATAAAAGAAAGC
G-TATATAAGAAGAAGAGA--TCTTAATAGTTAAGAATAGTCTTTAATAGATAACTCTAAAGAA--GTTTAG
TGCGTATAGTA-ATAGGAAGA--AGGCAAAAAAGCA---GATACGCGCTAAAGCA-GGCAAGCTCTCTTAAA
GGCAGTATAGATAGTATAATAAGACTAGATATAAT---GCGCGTATATATAAG-AAAGTAGTAGAA---GTA
GACTCTAAATAATATTATATCTTGCTTTATACTATAT--AGAGCTAAAGTAGGCTATTTTGCGCTA-GAATA
AGATAGTTTTAGTA-GAAGCTTAGCAAAAGTAGCTTGCTAACCTA-TATAGCTTGCTAATCTATAA-GGTAC
GT
>MOLLYSN_sc1.11_1274684_1275933/1-1250
------------------------------------------------------------------------
------------------------------------------------------------------------
------------------------------------------------------------------------
------------------------------------------------------------------------
------------------------------------------------------------------------
------------------------------------------------------------------------
------------------------------------------------------------------------
------------------------------------------------------------------------
----------------------------------------------------------------TTAACTAG
AGTAGTTATTATAGCTTTAGAGTAATAAGAATAGCTACAGATAGGGGGTAATAGAGTAATTAAGAGTAGATA
ATAGTTAT-CTAGAGCGTTAACATAATAGAGTAGGCTA--TTCTACTCTTTATTATCTTTAAGAGCT-GCTA
CTACCT-CTTAGCTTAGTATAAGAA-GAAAGATCTACCTTATAATTAGG-TTATTATA-GTCTCTAAGAATA
GCTAGATAATAAATAAGCTTAGTCTATAGTAGTTAAAGCACTTTAATAAGCATATAAAGAAGAGA-GTTATA
GGCGCTTATTAGCTGCTTATTATTAATAGCTATAAGAGCTATAACTTGCTTAAATTCTAGCAATACTATAAG
AATAATAAGATTATTATTATCTATATATCTCTTTACTTATTATACCTT-TTGCAGCCTCTTAATATAGATTA
TTTT-ACTTCTTTAAAGAAAGCGTATAGATGCTAA-GCTAAAGAGCTTATGCATAACTAAATTATATATATT
ATAAAACTTAAGTTT-CTACTATGCTTTAAGCATGCCTTTAACGTAGTAATTACT-TCTAGTAATAT-TTAA
GAAGAGTTTTAAGGCGCTAGATTAGTTCTATTTAATCTAGAGTAAGTTATATTAGCTCTTAATATCTATATC
TATACTCTACTATTACTTACTATTAAAGACTAT---CTCTAGCAGTTATAAACTCTAAGTAATACTCTTAAA
TTAGGATTATAATTAATGCTT-ATAAAGGTAAGAATTTAGAGATATATAGA-TAGCTTACTAACGTCTATAG
TAGAGG--CCTTTAAGAAGATCTTAAAGAAG-ATAGTAATTATTGCGTAT-AAGCTAGT-ATTAGCG-TAGA
AGAA-GATTACTAAGCTTT-AAGTAGCTAATA-AAGCTACTATATA--ATAT-AAATTATATAAAAAAAAGC
G-TATATAAAAAGAAGAGA--TCTTAATAGTTAAGGATAGTCTTTAATAGATAACTCTAAAGAA--GTTTAG
TGCGCATAGTACATAAGAAGA--AAGTAAAGAAGTA---AGTACGCGCTAAAATA-GATAAGCTCTCTTAAA
AGTAGTATAAATAGTATAATAAGACTAGATATAAT---GCATATACGTATAAG-AAAGTAGTAGAA---GTA
GACTCTAAATAATATTATATCTTACTTTATACTATAT--AGAGCTAAAGTAGGCTATTTTGCGCTA-GAATA
GAGTAGTTTTAGTA-GAGGCTTAGCAAAAGTAGCTTGCTAACCTA-TATAGCTTGCTAACTTATAA-GGTAT
GT
>MOLLYSN_sc1.5_1303299_1305158_/1-1860
---TACCTTATAGGTTA-GTAAGCTATATAGG-TTAGCGAGCTACTTTTACTAAGCTTCT-ACTAAAACTAC
TCTATCTACGTAATACCTTAATAATAGTACTA--AATAGATGCTTCTAA-TAAATATAAAATATAGACTGCT
TTTTAAGCTCTT-AAATAAGATGCAATACT-CTCTATATAATGCGCTATAGCTATCTATAATATATCTTAAG
TAACTCTAGATTATTAACG-CGCTAGATAACCTTTCTA-GGCAGATTACTAG---CCTAAATTAATAAATCT
AACT-CTAACTAAGAAGAATATAGTTATTAAGTATATACTTAA-GCTAGTTAC-GCGTAGATTT--TCTTCT
AGGCTTATAGCTATAGCTAATATAGCTAATT-CTCTGCGCGCTAAGCGCAGTCTAGGCTAAGTTAGCTTAAA
CTAGCCTAGTATATTTATTAAACGCTACTCTAAGCTCTAAATAAAGTTTAATT-GCAAATATAACTATAAAA
GAGCTCTCTATAAAGATTC-TAAGATTATATAAGACTAGTTCTAGCTTATAGAGAATATAAAGGCAAAGTAT
AGTATTCT--TAATAATAATATATATAACTTT-AATAAGTCTAGCTTTATAATAGGCTA-GATCTTAACTAG
AGCAGTTATTATAGCTTTAGAGTAATAAGAATAGCTAAAGATAGTA--TAATAGAGTAATTAAGAGTAGATA
ATAGTTAT-CTAGAGCGTTAATATAATAGAGTAGGCTA--TTCTATTCTTTATTATCTTTAAGAGCT-ACTA
CTACCT-CTTAGCTTAGTATAAGAA-GGAGGATCTATCTTATAATTAGA-TTATTATA-GTCTCTAAGAATA
GCTAGATAATAAATAAGCTTAGTCTATAGTAGTTAAAGCACTTTAATAAGTATATAAAGAGAAGA-GTTATA
GGCACTTATTAGCTACTTATTATTAATAGCTATAAGAGCTATAACTTACTTAAATTCTAGCAATACTATAAG
GATAATAAGATTATTACTATCTATATGCCTTCTTACTTATTATACCTT-CTGCAGCCTCTTAATATAAGTTA
TTTT-GCCTCTTTAAAGAAAGCGTATAGATACTAA-GCTAAAGAGCTTATGCGTAACTAGATTATATATATT
ATAAAACTTAAGTTT-CTACTATGCTTTAAGCGCGCCTTTAACGTAGTAATTACT-TCTAGTAATAT-CTAA
GAAGAGTTTTAAGGCACTAGATTAGTTCTATTTAACCTAGAGTAGGTTATATTAGCTCTTAATATCTATATT
TATACTCTACTATTACTTACTATTAAAGACTAT---CTCTAGCAGTTATAAACTTTAAGTAATACTCTTAAA
TTAGAATTATAATTAACGCTT-ATAAAGGTAAGAATTTAGAAGTATATAGA-TAGCTTACTAATATCTATAG
TAGAGTC-CTTCAAGGAAGGTCTTAAAGAGAGCTAGTACTTATTACGTAT-AAGCTAGT-ATTAGCG-CAGC
AGAA-GATTACTTAAGCTTTAAGTCGCTAATA-AAGCTGCTATATA--ATAT-AAGTCATATAAAAGAAAGT
A-TATATAGAAAGAAGAGA--TCTTAATAGTTAAGAATAGTCTTTAATAGATAACTCTAAAGAA--GTTTAG
TATATATAGTA-ATAGGAAGA--AGGTAAAGAAGTA---GATACGCGCTAAAGTA-AGTAAGCTCTCTTAAA
GGTAGTATAAATAGTATAATAAGACTAGATATAAT---ACGCATACGTGTAAGTAAAGTAGTAGAA---GTA
GACTCTAAATAATATTATATCTTGCTTTATACTATAT--AGAGCTAAAGTAGGCTATTTTGCGCTA-GAATA
GAGTAGTTTTAGTA-GAGGCTTAGCAAAAGTAGCTTGCTAACCTA-TATAGCTTACTAACCTATAA-GGTA-
--
>MOLLYSN_sc1.1_2264_4019_+/1-1756
ACGTACCTTATAGGTTA-GCTAAATACATAGT-TTAGCTAAATACTTTTGCTAAGCTTCT-ACTAAATTCTA
CTTCTTAACGTAATACCTTAACAACAACACTA--GATAGACTCTTCTAG-TAAACGTTATATATAGACTATT
CTTTAAGCTCTT-AAATAAGATATAATACT-ATCCTTGCAACGCGCTGTAGCTATTTATAATATCTCTTAAG
TAATACTAAGCAATTAACG-CGCTAGATAGCCTTTATA-AGCAGATTGCTAG---CCTAAAATAAAGAATCT
AACT-AAGACTAAGAAGAACGTAGTTATTAAGCATATACTTAA-GCTAGTTAT-GCGTAGATTT--CTTTCT
AGGCTCGCAGCTATAGCTAATATAGCTAATT-CTCTGCGCGCTAAGCGCAGTCTAAGCTAAGTTAGCTTAAA
CTAGCTTAGTATATTTATTAAACGCTGCTCTAAGCTCTAAATAAAGTTTAATT-ATAAATATAACTATAAGA
GAGCTCTCTGCAAGGATCT-TAAGGTTATATAAGACTAGTTCTAGCTTATAGAGAATATAAAGGTAAAGCAT
AGTATCCT--TAATAATAATATATATAACTTT-AATAAGTCTAGCTTTATAATAAGCTA-AATCTTAACTAG
AGTAGTTATTATAGCTTTAGAGCAATAAGAACAGCTAAAGATAGTA--TAATAGAGTAATTAAGAGTAGATA
ATAGTTAT-CTAGAGCATTAACATAATAGAGTAGGCTA--TTCTACTCTTTATTATCTTTAAGAGCT-ATTA
CTATCT-CTTAGCTTAGTATAAGAA-GAAGAATTTACCTTATAATTAGG-TTATTATA-GTCTCTAAGAATA
GCTAGATAATAAATAAGCTTAGTCTGTAGTAGTTAAAGCACTTTAATAAGTATATAAAGAAGAGA-GTTATA
AGCGCTTATTAGCTACTTATTATTAATAGCTATAAGAGCTATAACTTACTTAAATTCTAGCAATACTATAAG
GATAATAAGATTATTACTATCTATATGCCTTCTTACTTATTATACTTT-CTGCAGCCTCTTAATATAGGTTA
TTTT-GCCTCTTTAAAGAAAGCGTATAGATACTAA-GCTAAAGAGCTTATGCGTAACTAGATTATATATATT
ATAAAACTTAAGTTT-CTACTATGCTTTAAGCGCGCCTTTAACGTAGTAATTACT-TCTAGTAATAT-CTAA
GAAGAGTTTTAAGGCACTAGATTAGTTCTATTTAACCTAGAGCAGGTTATATTAGCTCTTAATATCTATATT
TATACTCTACTATTACTTACTATTAAAGACTAT---CTCTAGCAGTTATAAACTCTAAGTAATACTCTTAAA
TTAGAATTATAATTAACGCTT-ATAAAGGTAAGAATTTAGAAGTATATAGA-TAGCTTACTAATGTCTATAG
TAGAGG--CCTTTAAGAAGGTCTTAAAGAGA-GTAGTAATTATTACGTAT-AAGCTAGT-ATTAGCG-CAGA
AGAA-GATTACTAAGCTTT-AAGTAGCTAATA-AAGCTGCTATATA--ATAT-AAATTATATAAAAGAAAGT
A-TATATAGAAAGAAGAGA--TCTTAATAGTTAAGAATAGTCTTTAATAGATAACTCTAAAGAA--GTTTAG
TATATATAGTA-ATAAGAAGA--AGGTAAAGAAGTA---GATATATGCTAAAGTA-AGTAAGCTCTCTTAAA
GATACTATAGATAGTATAATAAGACTAGATATAAT---ACGCATACCTCTAAGTAACGTAGTAGAA---GTA
GACTCTAAATAATATTATATCTTACTTTATACT---------------------------------------
------------------------------------------------------------------------
--
>MOLLYSN_sc1.8_243088_243482_-/1-395
------------------------------------------------------------------------
------------------------------------------------------------------------
------------------------------------------------------------------------
------------------------------------------------------------------------
------------------------------------------------------------------------
------------------------------------------------------------------------
------------------------------------------------------------------------
------------------------------------------------------------------------
------------------------------------------------------------------------
------------------------------------------------------------------------
------------------------------------------------------------------------
------------------------------------------------------------------------
------------------------------------------------------------------------
------------------------------------------------------------------------
------------------------------------------------------------------------
------------------------------------------------------------------------
------------------------------------------------------------------------
------------------------------------------------------------------------
-------------------------------------------AGTCGCAAATACTAAGCAGTACCCCGGAA
TTCGGGTCTCAATCAACGCTC-GTGAAGACAAGGATTCAGAGGCATGCAAA-TAGCTCCCCAACTTCAATAG
TTGAGG--CCTTTAAAAAGCTAGCAAAAGGC-GCAGCAGTAATTGCGCAC-AAACTCGT-GTTAGCG--GAA
AGGTAGCACGCTGAGCTTT-GAGCAGCTAATA-AGGCCGCCACGCG--ACGC-AAATCGAAGAAAAGAAAGC
G-TATGCAGCGAGAGGGTA--CACTAACAGTGGAGGAGGGC---GAGCGATTAACT----------------
------------ATGGGAAGA--AGGCGAAGAAGCG---GTTGGGCACTAAAGTG-GGCGAGCCATCTTAAC
GACGCTGTGGGCGCTGCAATCAGACTGGGCATAAC---GCACGCACCTGTAAA-AAAGTAGCAG--------
------------------------------------------------------------------------
------------------------------------------------------------------------
--
>MOLLYSN_sc1.1_17177_19039_-/1-1863
ACATACCTTACAGGTTA-GCTAAACACATAGT-TTAGCTAAATACTTTTGCTAAGCCTCT-ACTAAATTCTA
CCTCTTAATGTAATACCTTAATAATAATACTA--GATAGACCTTTCTAG-CAAACGTTATATATAGACTGCT
CTTTAAGCTCTT-AAATAAGACGCAATACT-ATTCTTGCAACGCGCTATAGCTATCTATAACGTCTCTTAAG
TAACACTAAGCGATTAACG-CGCTAGATAGCCTTTATA-AGCAGATTACTAG---CCTAAAATAAAGAATCT
AACT-AAGACTAAGAAGAATATAGTTATTAAGCATATACTTAA-GCTAGTTAC-GCATAGATTTC-CTTCTA
ACGCTCGCAGCTATAGCTAATATAGCTAATT-CTCTGCGCGCTAAGCGCAGTCTAGGCTAAGTTAGCTTAAA
CTAGCTTAGTACGTTCGTTAAACGCCGCTCTAAGCTCTAAATAAAGTTTAATT-ATAAATATAACTATAAGA
GAGCTCTCTATAAGGATTC-TAAGATTATATAAGACTAGTTTTAGCTTATAGAGAATATAAAGGCGAAGTAT
AGTATTCT--TAATAATAATATATATAACTTT-AATAAGTCTAGCTTTATAATAAGCTA-GATCTTAACTAG
AGCAGTTATTATAGCTTTAGAGCAACAAGGATAGCTAAAGATAGTA--TAATAGAGCAATTAAGAGTAGATA
ATAGTTAT-CTAAGGCGTTAATATAACAGAGTAGGCTA--TTCTATCTTTTATTATCTTTAAGAGCT-GCTA
CTACCT-CTTAGCTTAGTATAAGGA-AGAGAATCTACTTTATAATTAAG-TTATTATA-GTCTCTAAGAATA
GCTAGATAATAAATAAGCTTAGTCTATAGTAGTTAAAGCACTTTAATAAGCATATAAAGAGAAGA-GTTATA
GGCGCTTATTAGCTACTTATTATTAATAGCTATAAGAGCTATAACTTGCTTAAATTCTAGTAATACTATAAA
GATAATAAGATTATTACTCTCTATATGCCTCCTTACTTATTATACCTC-CTACAGCCTCTTAATATAGGTTA
TTTT-ACCTCTTTAAAGAAGGCGTATAGACGCTAA-GCTAAAGAGCTTATGCGTAACTAGATTATATATATT
ATAAAACTTAAGTTC-CTACTATGCTTTAAGCGCGCCTTTAACGTAGCAATTACT-CTTAGTAATAT-CTAA
GAAGAGTTTTAAGGCGCTAAATTAGTCCTATTTAACCTAGAGCAGGTTATATTAGCTCTTAACGTCTATATC
TATACTCTACTATTACTTACTATTAAAGACTAT---CTCTAGCAGTCGTAAACTTTAAGTAATACTCTTAAA
TTAGGATTGTAATTAACGCTT-ATAAAGGCAAGAATTTAGAGGTATATAGA-TAGCTTACTAACGTCTATAG
TAGAGG--CCTTTAAGAAAGTCTTAAAAGAG-GCAGCGATTATTACGCAT-AAGCTAGT-GTTAGCA-TAGA
AGAA-GATTACTAAGCTTT-AAGTAGCTAATA-AGGCTGCTACGCA--ACAT-AAATCGCATAAAAGAAAGC
G-TATATAGAAAGAAGAGA--CTTTAATAGTTAAAGATAGTCTTTAATAGATAACTCTAAAGGA--GTTTAG
TGCACGTAGTA-ATAGAAAGA--AGGTAAAGAAGTA---GGTTTACGCTAGTATA-GGCAAGCTCTCCTAAA
GGTAGTATAGATAGTATAATAAGACTAGGCATAAT---GCGCGTACGTGTAAG-AAAGTAGTAGAA---GTA
GACTCTAAATAATATTATATCTTGCTTTGTACTATAT--AGAGCTAAAGTAGGTTATTTTACGCTA-GAATA
GAGTAGTTTTAGTA-GGAGCTTAGCAAAAGTATCTAGCTAAACTG-TATGTCTAGCTAACCTATAA-GGTAC
GT
>MOLLYSN_sc1.28_413823_414835_+/1-1013
ATATATCTTATAGATTA-GCAAGCTATATAGA-TTAGCAAGCTACTTTTACTAAGCTTCT-ACTAAAACTAC
TCTATCTATATAGTGCCTTAATAATAGCACTA--AATTAATACTTCTAA-TAAATATAAGATATAGACTACT
CTCTAAGCTCTT-AAATAAGATATAATATT-CTCTATATAACGCACTATAGCTATCTATAATATTTCTTAAC
TAACTCTAGATTATTAATA-TACTAGATAACTTTCTTA-AGTAGATTACTAG---CCTAAAATAATAAATCT
AACT-TTAACTAAGAAGAATATAGTTATTAAGTATATACTTAA-GCTAGTTAT-ATATAAGTTT--TCTCTT
AAGCTTATAGCTATAGCTAATATAGCTAATT-CTATATACGCTAAGTATAGTTTAGGCTAAGTTAGCTTAAA
TTAGCTTAGTATATTTATTAAATACTACTCTAAGCTCTAAATAAAGTTTAATTATAAATATAAACTATAAAA
GAGCTCTCTATAAAGATTC-TAAGATTATATAAGACTAGTTTTAGCTTATAGAGAATATAAAAGCAAAGTAT
AGTATTCT--TAATAATAATATATATAACTTT-AATAAGTCTAGCTTTATAATAAGCTA-GATCTTAACTAG
AGTAGTTATTATAGCTTTAGAGTAATAAAGATAGCTAAAGATAGTA--TAATAAAATAATTAAAAGTAGATA
ATAGTTAT-TTAGAATATTAATATAATAAAGTAAGCTA--TTTTATTCTTTATTACTCTTAAAAGCT-ACTA
CTATCT-TCTAGCTTAGTATAAGAA-GAAAGATTTATCTTATAATTAAG-TTATTATA-GTCTCTAAGAATA
GCTAAATAATAAATAAGCTTAGTCTATAGTAACTAAAGTACTTTAATAAGTATATAAAAAACTAT-ACTATT
AAGATAATATATTTACTTATTATTAATAGCTATAAAAGCTATAACTTACTTAAATTCTAGTAATACTATAAG
AATAATAAGATTATTACTATCTATATACTGCTTTACTTAT--------------------------------
------------------------------------------------------------------------
------------------------------------------------------------------------
------------------------------------------------------------------------
------------------------------------------------------------------------
------------------------------------------------------------------------
------------------------------------------------------------------------
------------------------------------------------------------------------
------------------------------------------------------------------------
------------------------------------------------------------------------
------------------------------------------------------------------------
------------------------------------------------------------------------
------------------------------------------------------------------------
--
>MOLLYSN_sc1.19_25973_27181_+/1-1209
------------------------------------------------------------------------
------------------------------------------------------------------------
----------------------------------------------------------------------AA
CAATGTTAAGACGATGACG-CGCTAGAGAGCACGCTTA-ACACGACTGTTAA---CCTAACTTAAGCAAGCT
AGAT-AAGATAAAGGAGGAGGCAATAGTAGCACGTATACTTAA-GCTGAATACGCGAGGAATAGGCGCTATA
AGGACTATAGTGCAGG---AGATAGCTAATA-ATCTCCTTGCTGCACGCGGTAAAGAATCTGTTGGCAAGAA
CTAGGTAGATAAGTTTAGAA---------CGAAGGTTAAGCTTCGATGCAGTC-GCTTACACGATTGTCAAC
GAGCCCTAAACGAAAATCC-ACGCGTTATAGAGTCGTGCTTTAAGCTAGTAAGGAAGACAAAGGAGAAGTAC
GGGATCCT--AGATGAAGACACACACAACTTT-AATGAGTCCGGCTTTATGATAGGCAT-GATTGCTGCTCA
GATGGTCTTTACAGGCTCGGAGAAGTGAATTAATCCCAAGAATATA--CAGCCAGGCAACTGAGACTGGGTC
ACAATCAT-CTAGGGCATCTGCGCTGGCGGATGGGCCA--TCTCACTCTTTATCATCTTTAGCGGCAAGGTC
CCTATA--TCAAGCTGGTACTCAGA-------CCTGCCTCGCGAATAGG--TAATTGAGACCAGTGCCAACG
GATGGACAAAAAATGAGCTTGGTGTAAAGTGGCTAAAGCACTTTGATGCGCATACAAAGGAGCGT-ACTGTA
GGCGCATACTGTCTGCTAACTGTAGACGGCCACGAGAGCCACCAGAGCTACGAATTCCATAACTACTGTAAG
GAACAGAAGATTATTACACTCTGTATGCCTTCTCACTCGTCGCACCTG-CTGCAGCCGCTTGATGTGGGCTG
TTTT-GGCCCTCTGAAGAAGGCGTACGGGGGCGAG-GTCAATGAGCTCATGCGCAACCGGATCAACCACATC
ACAAAGCAGGAGTTC-CTGTTAGGCTTCAAAGCGGCTCACAAGTAATCTATTAAC-CCTAGCAACAT-CCAG
GGAGGGTTCCAAGGCGCTGGATTGGTCCCTTTTGACCCAGAACGGGTTATATCAGTCCTTGATGTGAAGCTG
CGCACTCCATCACCACCACTCCCCACCAACAAGGAGCCCTGGCAGTCGCAAACCCGAAGCAATACCCTGGAG
TTTGAGTCGCAATCAACCCTGATTCGAGACAAGTAT--AAGAGGGAGCAGGGTAGCTCACCTACTTCTGTTC
TAAGCG--CGATTGAGCACAACGCAAAGAGGGGAGC------------------------------------
------------------------------------------------------------------------
------------------------------------------------------------------------
------------------------------------------------------------------------
------------------------------------------------------------------------
------------------------------------------------------------------------
------------------------------------------------------------------------
--
>MOLLYSN_sc1.34_367968_369250_-/1-1283
------------------------------------------------------------------------
------------------------------------------------------------------------
------------------------------------------------------------------------
------------------------------------------------------------------------
------------------------------------------------------------------------
------------------------------------------------------------------------
------------------------------------------------------------------------
------------------------------------------------------------------------
----------------------------------ATAAGTTTAGCTTTATAATAAGCTA-GATCTTAACTAG
AGTAGTTATTATAGCTTTAAAGTAATAAAAATAGCTAAAGATAGTA--TAATAAAATAATTAAGAGTAGATA
ATAGTTAT-TTAAAGCATTAATATAATAGAATAAGCTA--TTTTATCTTTTATTATCTTTAAGAGCT-ATTA
CTATCT-CTTAGCTTAGTATAAGAA-GAAGAATCTATCTTATAATTAAG-TTATTATA-GTCTCTAAGAATA
GCTAGATAATAAATAAGCTTAGTTTATAGTAGTTAAAGTACTTTAATAAGTATATAAAGAGAAAA-GTTATA
GGCGCTTATTAGCTACTTATTATTAATAGCTATAAGAGCTATAACTTACTTAATTTCTAGTAATACTATAAA
AATAATAATATTATTACTATCTATATACTTTCTTACTTATTATATCTT-TTATAGCTTTTTAATATAGATTA
TTTT-ACTTCTTTAAAGAAAGTATATAGATACTAA-GTTAAAGAGCTTATATATAACTAAATTATATATATT
ATAAAACTTAAGTTT-CTATTATACTTTAAGTGCGCCTTTAATATAGTAATTACT-TTTAGTAATAT-TTAA
GAAAAGTTTTAAAGCACTAAATTAGTTCTATTTAATCTAAAATAAGTTATATTAGCTCTTAATATCTATATC
TATATTCTACTATTATTTACTATTAAAGACTAT---CTCTAGTAGTTATAAACTCTAAGTAATACTCTTAAA
TTAGAGTTATAATTAATACTT-ATAAAAGTAAGAATTTAAAAGTATATAAA-TAGCTTACTAATATCTATAG
TAGAGG--CCTTTAAGAAGGTCTTAAAGAGA-ATAGTAATTATTATATAT-AAGCTAGT-ATTAGTA-TAGA
AGAA-AATTACTAAGCTTT-AAGTAGCTAATA-AAGCTACTATATA--ATAT-AAATTATATAAAAGAAAGT
A-TATATAGAAAGAAGAGA--CTTTAATAGTTAAAGATAGTCTTTAATAGATAACTCTAAAGAA--GTTTAG
TATATATAGTA-ATAAGAAGA--AGATAAAGAAGTA---AGTTTATGCTAAAATA-AGTAAGCTCTTCTAAA
AGCAGTATAGATAATATAATAAGACTAGGCATCAATATATATATATATATATATAAGAAAGTAGTAGAAGTA
GACTCTAAATAATATTATATCTTACTTTATACTATAT--AGAGCTAAAGTAAGTTGTTTTGCGCTA-GAATA
GAGTAGTTTTAGTA-GGAGCTTAGCAAAAGTGTCTAGCTAAACTG-TGTGTCCGGCTAACCCGTAA-GGTAC
GT
>MOLLYSN_sc1.12_767912_769436_+/1-1525
----------------GAGTCGGCCGGGCAAT-TGAGCCGGCCACCTTCGCCAAGAATCCACTTCATTCCAC
CTT--TCATCCAATGTCTCAACAACCTAATCT---TGAATTACTCTCTTGTGAGGATAGGATAATCCTTGCT
ATTAAAGCCCATGAAATCCGACGCGTTAATAAGCTA-ACGGCGCGCTGCTGCTATCTATGATGTTCCTCGAT
CAACCCTCCAAGACCGACGCGCCAAAACCACCTCACGACGTGATACCCACCA-----TGGTAGATCAAGGCT
TACC-AAGCCTGAAGAGGAGACGGTTATACAATACATAAGGAA-GCTTGACGC-ACGAGGCTTT--GCCCCT
ACGCTCAGTTACGTACGTGAAATGGCCAATC-AACTGCTGGCTGCCGATGGTGGTAGCTAGGTTGGGGAAAA
ATGGGCCAGGAACCTTGTCAAGCGGAAGCCTGAGGTCAAGTCTCAG-GTAACCAGACAGCGTGATCACCAGA
GAGTCCTGTGCAGCAATCC-AGCTATTATCAGCCCCTGGTTCAACCTTGTACGCAACGTTAAAGCCAAGTAT
GGGATCCT--GGACGAAGATACCTACAACTTC-GACGAGACTGGCTTTCAGATAGGTGT-TGGAGGGTCTGT
CAAGGTGGTAACAGCGTCTGAGAGGCGTCTTAGACCATTGCAGGTT--CAGCCTGGCGACCGTGAGTGGGTA
ACGTTGAT-TGCCGGCATCAACGCCATGGGGTGGGTTA--TCCCACCTTTCTTCATCTTCAA-AGCGAAGAA
CCACGA-CCAAGCCTGGTATCACAA-----------CCCAAAGGACTGGCGTATTGGT-GTCAGCAAGAATG
GCTGGACAACGAATGAATTAGGCCTAGAATGGCTGAAGCACTTTATTCAGCATACAACAGCTAGG-ACAGTG
GGTAGCCACCGGCTGCTAATTATTGATGGCCATGAGAGCCACAAGTCGCTTGCCTTCCAGGATCTATGTGAG
GAGAGCAAGATTATCACCCTCTGTATGCCTCCTCATTCCCTCCCATATCCTACAGACCGCTTGATGTGGGGT
GTTTTGCCCCCTTGAAGCAGGCATACAAGGGTGAA-ATCAATGTCTTAGCAAACAGCGACATCACCCACATT
GACAAGAAAGCATTC-CTGGATACCTTTAATCAGGTGTTTGACAAGGCATTTTCA-AAGGATAATAT-CCTA
TCAAGCTTCCAGGCAACAGGCCTGCTTCCAGACAACCCAGAGGTGGTGCTATCAAAGCTTGAAGTGAAGCCT
TATACGCCGTCACCACCT-CCACTAGGGCCTACCA--CCTGGCAGCCTAAAACACCAAGCAACGCTGCTGAA
ATTGAAGCTCAATCAACGCTG---ATCTTAAAGAGGATAAGGGATTATAGG--AGTTCATCAGCAGAGTCAC
TCCAGGGTATGGTGCAGCAGTTCCAAAAAGGAGCTGAAATGATGGTGCAT--ACCCAGGTGCTTATGGCAGC
TGAG---ATAGTCAGACTTCGAGCTGCAAATA-AAGCAGCTTCTGA--GCGT-AAGGCACGTAAAAGGAAGC
G-GATCCAGCATGGAGGGACCCT-------------------------------------------------
------------------------------------------------------------------------
------------------------------------------------------------------------
------------------------------------------------------------------------
------------------------------------------------------------------------
--
