# Supplementary material for: RIPCAL: a tool for alignment-based analysis of repeat-induced point mutations in fungal genomic sequences
Source: BMC Bioinformatics. 2008 Nov 12;9:478. doi: 10.1186/1471-2105-9-478 (PMC2621366; doi:10.1186/1471-2105-9-478)
Supplement: Additional file 5 — Snodorum Alignments. Compressed (.zip) file containing alignments for all Stagonospora nodorum repeat families in Fasta (.fas) format. [file 1471-2105-9-478-S5.zip › pixie_aln.fas]

>PixieSN_sc1.25_485958_486159_+/1-202
----TATCGTGT-TTCACAACTAAGCCAA--CTACCTAACT-AA--GCAGACTAAAAAACCTTACTAAAACG
C-CTGCGCA-GCAATAACGCATAATATCT-TAATAACGTAATATATAAAA---ATCTTATACTAAAGAAGAT
TTATTT-CTTACTATA----TCTAATCT-TAATTCTAATTAATTA--TAAACTAAAAGATACGCTATAGCAG
TATATAATAT--------------------------------------------------------------
------------------------------------------------------------------------
------------------------------------------------------------------------
------------------------------------------------------------------------
------------------------------------------------------------------------
------------------------------------------------------------------------
------------------------------------------------------------------------
------------------------------------------------------------------------
------------------------------------------------------------------------
------------------------------------------------------------------------
------------------------------------------------------------------------
------------------------------------------------------------------------
------------------------------------------------------------------------
------------------------------------------------------------------------
------------------------------------------------------------------------
------------------------------------------------------------------------
------------------------------------------------------------------------
------------------------------------------------------------------------
------------------------------------------------------------------------
------------------------------------------------------------------------
------------------------------------------------------------------------
------------------------------------------------------------------------
------------------------------------------------------------------------
----------------------------------------------
>PixieSN_sc1.8_359693_361537_+/1-1845
----TAACGTGT-TTCACAACCGAAGCGC--GCACCTAACT-AA--GTCGCGCACTTCACCTTACTAAAACG
C-CTACGCA-GCAGTAACGCATAATATCT-TAATAACGCTAAGCTTAAAA---TTCCTATACTAAAGCAGAT
ATATAG-ATTACTATC----CTTAATATATAAAATTAGCAAATT---TAGAGCGTTAGACGCGCTGCAGCTA
TCTATAACGTTCCTAAAATAACTATCTAAGACTATTATAATAGAAAGTATTCTTA-ATATAACTGTAAACTA
AATATAAAGCGCCTAATAAAACTAAAAGAGAAA----GTAATTATA-GAGCATATACTTAAGTATTCTATAT
GCAGTCTGCCTATCTTAAAGGCTAATATGCAAGATATAGCTAATAGACTACTTAGAGAGCACGCTAGCAAGC
CTATTAGCAAGAACTAAGTTAATAACTTTATTAAGCATACT-CTTAAGCTACGTAAGCGCTAGAG--CTATC
TATATAATTGCT-AGCAA-GCTGCCTATAAGAACCTAGCAGTTATCTAGCCTTAGTTTGCGCTAGTTTAAGA
-TATAAAGGAGAAATATAGAGTCGCAGATAAGAATATATATAACTTTAATAAGTCTAGCTTCTTAATAGGT-
AAGATATCCTCTTAGCTTATAGTAATA-AGTTTAGAGAAGCCTAGAAAAGTAAA-GAAGCTCTAGCCTAGTA
ATTATAAGTAAGTTATGCTAGTATAAGGCGTTAGCGCAATAGAGAAGA-TAATCTTAC--TCTTTCTTATCT
TTATAAGC-AAAGTTCTTATCTT-AAACTAGTTCTAT---AATCTTCTGCGTAACTAGGTTATCTAAGTTA-
GCTCTACTAGCTAGATAAATAATAATCTAGCGCTTACTTAGCTTAAATACTTTAACTCTTATATATATCTTA
TTAG-AGTATATAAGCTACTTATTATTAACAGCTATAAGAGCTATTACGCAGTAGAATTCTAGAAACGCTAT
AAGAAGAAGAAGATTATTATTCTCTATATACCTGCGCACTTATTATACCTCTTATAGCTACTTAATATTATA
TATTT-CTTGCTATTAAAGCGTATATATAGTAATAGCATCTTAGCTTTAGCATGTAGTTATATCTACTATAT
TAATAAAGAAACTTTTCTACTAA-CTTTTAAAGCTGCTTTTAAGAAGAT-ATTTATAGC-AGAAAACGTTTA
TATAGAGTT-TTAAGGCACTAGACTAGTTCT-ATATAGCCTAGAGGCAGTA-TTATTAAAGCTTAACGTACG
CCTCTATACT-CTACTATTAATAAC-TATTAAGAATA-GTGCTTAGTAAGTA-AAGATACTATATA------
ACGCCTATAAGATAGAAGCGTAGAGTATACTTATTTAATAGAGAGTATAAAACTGCGTAAGTTCTATAGTAA
GGTTAATAGATAAAAAGATTATATAGCTAACTAAAGG-CGCTTAGTAGATAGCATATAATATAATATTAGTA
TAAGAAGAAATAACTTACTTTTAAGACGCT-ATAGAAGTAATAATAAAGTATAAGGCGCGTAAATAATAATA
TATATAAGTAGAGAAGACCTTAATAGTTAGTAAGGTATTAGACTTAATT-ACTATAATAGCAG-AGAACTAT
TATAATAATAGTAATAGACTATTAAAGAGAGTATACGCAGAGAGGCGCTGCAGCACTTATAGTAAGACTAGA
TATAATGCCTGCATCTATAAAGTAGAGATAG-AGGATGCAGAAGATAGTAACGCTTCTAATAAATAATATAT
TTATATTTATAGTATATAAATTTATTATAGTATTACGCTACGTTGCTGCGCAGGCGTTTTAGTAGAGTAAAG
TGCGTAACTTAG--TTAGGTGCGCGCTTCAGTTATAAAACACATTA
>PixieSN_sc1.21_715828_716151_+/1-324
----TAACGTAG-TTTATAAGCAAGCTAG--CTACCTAACT-AA--GCTAGCTACTAATTTCTACTAATACG
C-CTGCGTA-GTAATAACGTATAATATCT-TAATAATACTAAGCTTAAAA---AACTTATACTAAAGTAGAT
ATATAG-CTTACTATC----TCTAATAT-TAATTCTAACTAAATC--TAAAGTAAATAATATGCTATAGCTA
TCTATAATATCTTTTAAAGTACTATCTAAGACTATTATATAGAGTACTACTCTTA-ATATAACTATAAGCTA
AATATAAAGTGCTTTATAAAACTAGAAGAGAAG----GTAATTATA-GAGCGTATACTTAAGTATT------
------------------------------------------------------------------------
------------------------------------------------------------------------
------------------------------------------------------------------------
------------------------------------------------------------------------
------------------------------------------------------------------------
------------------------------------------------------------------------
------------------------------------------------------------------------
------------------------------------------------------------------------
------------------------------------------------------------------------
------------------------------------------------------------------------
------------------------------------------------------------------------
------------------------------------------------------------------------
------------------------------------------------------------------------
------------------------------------------------------------------------
------------------------------------------------------------------------
------------------------------------------------------------------------
------------------------------------------------------------------------
------------------------------------------------------------------------
------------------------------------------------------------------------
------------------------------------------------------------------------
------------------------------------------------------------------------
----------------------------------------------
>PixieSN_sc1.1_19893_21245_-/1-1353
----TAATATAG-TTTATAAGCAAGCTAG--CTATCTAACT-AACCGCTAGCTACTAATCTCTACTAAAACG
C-CTACGTA-GTAACAACGCATAATATCT-TAATAATACTAAGCTTAAAA---AACTTATACTAAAGTAGAT
ATATAG-CTTACTATC----TTTAATAT-TAATTCTAACTAAATC--TAAAGTAAATAATACGCTATAGCTA
TCTATAATATCTCTTAAAGTACTATCTAAGACTATTATATAGAGTGCTACTCTTA-ATATAACTATAAGCTA
AATATAAAGCACTTTATAAAACTAAAAGAGAAA----GTAATTATA-GAGCATATACTTAAGTATTCTATAT
ACAGTCTACTTATCTTAAAGGCTAATATATAAAATATAGCTAATAGACTACTTAGAGAGTACGCTAGTAAGC
TTATTAGTAAGAACTAAATTAATAACTTTATTAAGCATACT-TCTAAGCTATAAATATACTAAAGTTCTATC
TATATAATTACT-AGTAA-GCTATTTATAAGAACTTAGCAATTATTTAGCTCTAGTTTATATTAGTTTTAGA
GTATAAAAGAGAAGTATAAAGTTGCAGATAAGAATATATATAACTTTAATAAGTCTAGCTTCTTAATAAAT-
AAGATATTCTCTTAGCTTATAATAATA-AGTTTAAAGAAGCTTAAGAAGATAAAAGAAGTATTAGCTTAGTA
ATTATAAGTAAATTATACTAGTATAAAGCGTTAGCATAATAAAGAAAG-TAATTTTAT--TTTTTCTTATCT
TTATAAGCCAAAGTTCTTATCTT-AAACTAGTTCTAT---AATCTCTTATATAACTAAGTTATCTAAGTTA-
GCTCTACTAGCTAAATAAATAATAATCTAGCACTTACTTAGCTTAAATACTTTAACTCTTATATATATTCTA
TTAG-AGTATATAAGCTATTTATTATTAATAGCTATAAGAGCTATTATATAGTAGAATTCTAGAAATGCTAT
AAGAAGAAGAAGATTATTACTCTCTATATACTTATATACTTATTCTACTTATTATAATTACTTAATATTATC
TATTT-CTTACTATTAAAGCATATATATAGTAATAGCATCTTAGCTTTAGTATATAGTTATATTTACTATAT
TAATAAAAAAATCTTTCTACTAG-CTTTTAAAGCTATATTTAAGAAAAT-TTTTATAGT-AAAGAATATTTA
TATAAAGTT-TTAAGGCGCTAGATTAGCTCT-ATATAATCTAGAGATAGTA-TTATTAAAGCTTAATATATA
CCTTTATACTTCTACTATTAACTAC-TATTAAAAATA-GTATCTAGTAAGCA-AAGATACTGCGCA------
ATGCTTATAAGATAGAAGCATAGAGTATACTTATTTAATAGAG-----------------------------
------------------------------------------------------------------------
------------------------------------------------------------------------
------------------------------------------------------------------------
------------------------------------------------------------------------
------------------------------------------------------------------------
------------------------------------------------------------------------
----------------------------------------------
>PixieSN_sc1.7_559251_559483_+/1-233
CCTTCAGGATGGACTAACGACCACCTCGGGCTTGCCTGGCTTGAACAAGTGTTTGATCGTCATACAAAAGCG
A-AAGCGCG-ACGAGGATG-GCGACTTCT-GATCCTTGGCGGCCACGGCGGCCACCTCACGCCAGATTTTAT
AGATTA--TTGCGACGCCAGTCGAATCCTTCTCGCTATCTATCCACCTCAATCAACTCACAGTCTCCAGCCG
CTTGATGTGGTGCTCTTCTCGCC-------------------------------------------------
------------------------------------------------------------------------
------------------------------------------------------------------------
------------------------------------------------------------------------
------------------------------------------------------------------------
------------------------------------------------------------------------
------------------------------------------------------------------------
------------------------------------------------------------------------
------------------------------------------------------------------------
------------------------------------------------------------------------
------------------------------------------------------------------------
------------------------------------------------------------------------
------------------------------------------------------------------------
------------------------------------------------------------------------
------------------------------------------------------------------------
------------------------------------------------------------------------
------------------------------------------------------------------------
------------------------------------------------------------------------
------------------------------------------------------------------------
------------------------------------------------------------------------
------------------------------------------------------------------------
------------------------------------------------------------------------
------------------------------------------------------------------------
----------------------------------------------
>PixieSN_sc1.17_4265_5965_-/1-1701
----TAATATAG-TTTATAAGTAAGCGCT--ATACCTAAGT-AAGCGCTGC---AGTCTTCTTACTAAAATA
A-CTGCATA-ATATTAATACGTAATATCT-TAATAATAATAGACTTATAG---AACCTATACTAAAGCTAAC
ATATAG-CTTACTATC----TCTAATATATAACTATAGCAGATAG--AAAAGTCTCTAACGCGCTAAGAAGA
TCTATAATATACTAGAATAAATAATTTAATAATAATATAATAGAAAGCGCTCTTA-ATATAACTATAAGCTA
AACTTAAAGCGCCTAATAAAACTAGAAGAGAAG----GTAATTATA-GAGCGTATACTTAAGTATTCTATAC
GTAGTCTACCTATCTTAAAGGCTAATATATAAGATATAGCTAATAGACTAATTAGAGAGCATACTAGCAAGC
TTATTAGCAAGAACTAAGTTAATAACTTTATTAAGCATACT-CTTAAGCTATAAATATACTAGAG--CTATT
TATATAATTACT-AGTAA-GCTATCTATAAGAACTTAGTAATTATTTAGCTCTAGTTTATACTAGTTT-AGA
GTATAAAGAAGAAGTATAAGGTTATAGATAAGAATATATATAACTTTAATAAGTCTAGCTTCTTAATAAGT-
AAAATATCCTCTTAGCTTATAGTAATA-AGTTTAGAGAAGCTTAGAAAGGCAAA-GAAGCTCTAGCTTAGTA
ATTATAAGTAAGTTATACTAGTATAAGGTATTAGCATAATAGAGAAAG-TAATTTTAC--TTTTTCTTATCT
TTATAAGC-AAAGTTCTTATCTT-AAACTAGTTTTAT---AACCTTCTATATAACTAATTTATTTAAGTTA-
GCTCTACTAGCTAAATAAATAATAATTTAGCGCTTACTTAGCTTAAATACTTTAACTTCTATATATATCTTA
TTAGCAGTATATAAGCTGCTTATTATTAATAGCTATAAGAGCTATTATATAGTAGAATTCTAGAAATACTAT
AAAGAGAAGAAGATTATTACTCTCTATATACCTACGCACTTATTATATCTTCTATAGCTACTTAATATTACT
TATTT-CTTACTATTAAAGCGTGCGTATAGTAATAGCATCTTAGCCTTAGTATATAGTTATATCTACTATAT
TAATAAGAAAACCTTTCTACTAG-CCTTTAAAGCTACTTTTAAGAAGAT-ATTTATAGC-AAAGAACGTTTA
TATAGAGTT-TTAAGATACTAGCTTAGTTCT-ATATAACCTAGAGATAGTA-TTATTAAAGCTTAATATATG
CCTCTATACT-CTACTATTAACTAC-TATTAAGAATA-GTGCTTAGTAAGCA-AAGATACTATATA------
ACGCTTATAAGATAGAGGTATAGAGTACGCTTATTTAATAGAGAGTATAAAACTATATAAGTTCTATAGTAA
AGTTAATAGATAAAAAGATTATATAGCTAAGTAAAGG-CGCTTAGTAGATAGTATATAATATAATATTAATA
TAAAAAGAAATAAGCTACTTTTAAGACGCT-ATAGAAGCAATAATAAAGTATAAGGCATATAAATAATAATA
TATATAAGTAGAGAAAACCTTAATAGTTAGTAAGATATTAGACTTAATT-ACTATAATAGCAG-AGAACTAT
TATAATAATAGTAATAGACTATTAAAGAGAGTACGCATAGAAAGGCGCTACAGCACTTATAGTAAGACTAGA
TATAATTCAACGGTCTATAAAGTAGAGATAG-AGAATATAGAA-----------------------------
------------------------------------------------------------------------
----------------------------------------------
>PixieSN_sc1.35_10207_11032_-/1-826
----TAATATAG-TTTATAAGTAACTTAG--CTATCTAAGT-AA--TCTAGCTATCTTATCTTACTAAAATA
G-CTGCGTA-GCAATAATATATAATATCT-TAATAATACTAAGCTTAAAA---GACTTATACTAAAGAAGAT
ATATAG-CTTACTATC----TCTAATATTTAATTAAAGTAGATT---TAAAGTAAATAACGTGCTATAGCTA
TTTATAATATCTTTTAAAGTACTATCTAAGACTATTATATAAAGTACCTCTCTTA-ATATAACTAGAAGCTA
AAAGTAAAGCGCTTTATAAAACTAGAAGAGAAG----ATAATTATA-AAGCATATATTTAAGTATTCTATAT
ATAGTTTACTTATCTTAAAGATAGATATATAAGATATAGCTAATAGACTACTTAGAAAGCGCGCTAGTAAGC
TTATTAGTAAGAACTAGATTAATAACTTTATTAAGCGTACT-TCTAAGCTATAAATATACTAGAG--CTATC
TATATAATTGCT-AGTAA-GCTACTTATAAGAACTTAGTAATTATCTAGCTTTAGTTTATACTAGTTT-AAA
GTATAAAGAAGAAGTATAAAGTTATAGATAAGAATATATATAACTTTAATAAGTCTAGCTTCTTAATAAGT-
AAGATATTCTCTTAGCTTATAGTAATA-AGTTTAGAGAAGCTTAGAAAAGTAAA-GAAGCTCTAGCTTAGTA
ATTATAAGTAAGTTATACTAGTATAAAGCATTAATATAATAGAGAAGA-TAATCTTAT--TCTTCTTTATCT
TTATAAGT-AAAGTTCTTATCTT-AAACTAGTTCTAT---AATCTTTTATATAACTAGATTATCTAAGTTA-
GCTCTACTAG--------------------------------------------------------------
------------------------------------------------------------------------
------------------------------------------------------------------------
------------------------------------------------------------------------
------------------------------------------------------------------------
------------------------------------------------------------------------
------------------------------------------------------------------------
------------------------------------------------------------------------
------------------------------------------------------------------------
------------------------------------------------------------------------
------------------------------------------------------------------------
------------------------------------------------------------------------
------------------------------------------------------------------------
------------------------------------------------------------------------
----------------------------------------------
>PixieSN_sc1.41_143753_145499_-/1-1747
-----------------------------------------------------------CTCTACTAAAATG
C-CTGCGTA-GTAACAACGCATTATATCT-TAATAACGCAATATATAGAA---ATTCTATACTAAAGAAAAT
ATATTT-CTTACTATC----TTTAATATTATATTAAAGCAAATT---TAAAGTAAAAATTATACTATAATAG
TCTATAATATTCTTTATATAATAGTGCGTAACTAATATACTAAAAGATATCTTTA-ATATAACTATAAGCTA
AATATAAAGCGCCTAATAAAACTAGAAGAAGAG----ATAATTATA-GAGTATATACTTAAGTATTCTATAT
ATAGTCTACTTATCTTAAAGGCAGATATATAAGATATAGCTAATAGACTGCTTAGAGAGCGCGCTAGTAAGC
CTATTAGTAAGAACTAAGTTAATAACTTTATTAAGTATACT-TCTAAGCTATATAAGCGCTAGAG--CTATC
TATATAATTGCT-AATAA-GTTACTTATAAGAACTTAGTAATTATTTAGCTTTAGTTTATACTAGTTT-AGA
GTATAAAGAAGAAGTATAGAGTTATAGATAAGAATATATATAACTTTAATAAGTCTAGCTTCTTAATAAGT-
AAGATATTCTCTTAGCTTATAGTAATA-GATTTAGAGAAGCCTAAAAAAGTAAA-GAAGCTCTAGCTTAGTA
ATTATAAGTAAGTTATGCTAGTATAAGGTATTAGCATAATAGAGAAAG-TAATTCTAT--CTTTTTTTATCT
TTATAAGT-AAAGTTCTTATCTT-AAACTAGTTCTAT---AATCTTCTATATAACTAGGTTATCTAAGTTA-
GCCTTACTAGCTAGATAAATAATAATCTAGCGCTTACTTAGCTTAAATACTTTAACTTTTATATGCGTTCTA
TTAG-AATATATAAGCTACTTATTATTAATAGCTATAAGAGCTATTGCGTAGTAGAATTCTAGAAATGCTAT
AAAGAGAAAAAGATTATTACTTTCTATATGCCTATATACTTATTATACTTCTTATAGCTACTTAATATTATA
TATTT-CTTACTATTAAAGCATATATATAGTAATAATATTTTAGCTTTAGCACGTAGTTATATCTACTATAT
TAATAAAGAAACTTTTTTACTAA-CCTTTAAAGCTACTTTTAAGAAAAC-GTTTATAGT-AAAGAACGTTTA
TATAAAGTT-TTAAAGCACTAAACTAGTTCT-ATATAGCTTAGAAGCAGTG-TTATTAAAGCTTAATATATA
TCTCTATACT-CTACTATTAATAAC-TATTAAGAATA-GTGCCTAGTAAGCA-AAGATACTATATA------
ATGCTTATAAGATAGAGGTATAGAGTATGCTTATTTAATAGAGAGTATAAAACTACGCAAGTTCTATAGTAA
GGTTAATAGATAAAAAGATTATATAGCTAACTAAAGG-CGCTTAGTAAATAGCGTATAATATAGTATTAGTA
TAAGAAGAAATAACTTACTTTTAAGATACT-ATAGAAGTAATAATAAAGTATAAGGCATATAAATAATAATA
TATATAAGTAGAGAAGATCTTAATAGTTAGTAAGGTATTAGACTTAATT-GCTATAATAGCAG-AGAACTAT
TATAATAATAGTAATAGACTATTAAAGAGAGTATACGTAAAGAGGCGCTGCAGCACTTATAGTAAGACTAGA
TATAATGCCTGCATCTATAAAGTAGAGATAG-AGAATATAGAAGATAGCAACGCTTCTAATAAATAATATTC
TTATATTTATAGTATATAAATTTATTATAGTATTGCGCTACGTTACTGCGCAGGCGTTTTAGTAGAG-----
----------------------------------------------
>PixieSN_sc1.41_150727_152481_-/1-1755
-----------------------------------------------------------CTCTACTAAAATA
C-CTATATA-GCAATAACGCGTTATATCT-TAATAATATAATATATAGAA---ATTCTATACTAAAGAAGAT
ATATTT-CTTACTATC----TCTAATATTATATTAAAGTAGATT---TAAAGTAAAAATTGCGCTATAATAG
TCTATAACGTCTCTTATATAATAGTATATAACTAACGTACTAGAAGATACTCTTA-ATATAACTATAAGCTA
AATATAAAGCGCCTAATAAAACTAAAAGAGAAAA---GTAATTATA-GAGCATATACTTAAGTATTCTATAC
GTAGTCTATCTATCTTAAAAGCAGATATATAAGATATAGCTAATAGACTACTTAGAGAGTGCGCTAGTAAGC
TTATTAGTAAGAACTAAGTTAATAACTTTATTAAGCATACT-TCTAAGCTATATAAGTGCTAAAG--CTATC
TATATAATTGCT-AGTAA-GCTGCTTATAAGAATCTAGTAATTATTTAGCTCTAGTTTATACTAGTTT-AGA
GTATAAAGAAGAAGTATAAAGTTATAGATAAGAATATATATAACTTTAATAAGTCTAGCTTCTTAATAAGC-
AAGATATTCTCTTAGCTTATAGTAATA-AGTTTAGAGAAGTCTAAAAAGATAAA-GAAGCTCTAGCTTAGTA
ATTATAAGTAAGTTATACTAGTATAAGGCATTAGTATAATAGAGAAGA-TAATTCTAC--TCTTTTTTATCT
TTATAGGC-AAAGTTCTTATTTT-AAACTAGTTCTAT---AACCTTTTATATAACTAAGTTATCTAAGTTA-
GCTCTACTAGCTAGATAAATGATAATTTAGCGCTTACTTAGCTTAAATACTTTAACTCTTATGCGCGTCTTA
TTAG-AGTATATAGGCTACTTATTATTAATAGCTATAAGAGCTATTATATAGTAAAATTCTAGAAATGCTAT
AAGAAGAAAAAGATTATTACTCTCTATATACCTACGCACTTATTATACTTTCTATAGCTACTTAATATTATA
TATTT-CTTACTATTAAAGCGCGCATATAGCAATAATATCTTAGCCTTAGTATATAGTTATATTTACTATAT
TAATAAAGAAATCTTTCTACTAA-CTTTTAAAGCTACTTTTAAGAAGAT-ATTTATAGT-AGAGAACATTTA
TGCAGAGTT-TTAAGGCGCTAGACTAGTTCT-ATATAGCTTAGAAGCAGTA-TTATTAAAGCTTAATATATG
CTTCTATACTCTACTATTAGATAAC-TATTAAGAATA-GTGCCTAGTAAGCA-AAGATACTATACCTATTAC
GCGCTGATAAGATAGAAGCATAAAGTATACTTATTTAATAGAGAGTATAAAACTGCGTAAGTTCTATAGTAA
AGTTAATAAATAAAAAGATTATATAGCTAACTAAAGG-CGCTTAGCAGATAGCATATAATATAGTATTAGTA
TAAGAAGAAATAACTTATTTTTAAGATATT-ATAGAAGTAATAATAAAGTATAAAGCGCATAAATAATAATA
TATATAAGTAGAGAAGACCTTAATAGTTAGTAAGATATTAGACTTAATT-ACTATAATAGCAA-AGAACTAT
TATAATAATAGTAATAGACTATTAAAGAAAGTATATATAGAGAAGCACTGCAGCACTTATAGTAAGACTAGA
TATAATACTTATATCTATAAAGTAGAGATAG-AAGATATAGAAGATAGTAATGCTTCTAATAAATAATATTC
TTATATTTATAGTATATAAATTTATTATAGTATTACGCTATATTACTGCGTAGGCGTTTTAGTAGAG-----
----------------------------------------------
>PixieSN_sc1.8_1357388_1359138_/1-1751
------------------------------------------------------------CTTACTAAAACG
C-CTGCGTA-GCAGTAACGCATAATATCT-TAATAACGCTAGGCTTAAAA---TTCCTATACTAAAGTAGAT
ATATAG-ATTACTATT----CTTAATATATAAAATTAGTAAATT---TAGAGTATTAGACGCGCTATAGCTA
TCTATAATATCTCTAAAATAACTATCTAAGACTATTATAATAAAAAGTATTCTTA-ATATAACTATAAACTA
AATATAAAGCGCCTAATAAAACTAAAAGAAGAA----GTAATTATA-GAGCGTATACTTAAGTATTCTACAT
ATAGTCTACTTATCTTAAAGGCTAATATATAAGATATAGCTAATAGACTGCTTAGAGAGCGCGCTGGCAAGC
CTATTAGTAAGAACTAGGTTAATAACTTTATTAAGCGTACT-TCTAAGCTATATAAGCGCTAGAG--CTATC
TATATAATTACT-AGTAA-GCTATCTATAAGAATCTAGCAGTTATCTAGTCTTAGTTTACGCTAGTTTAAGA
-TATAAAGAAGAAGTATAGAGTTATAGATAAGAATATATATAACTTTAATAAGTCTAGCTTCTTAATAAGT-
AAGATATTCTCTTAGCTTATAATAATA-AGTTTAGAGAAGCTTAAGAAGGTAAA-GAAGCTCTAGCTTAGTA
ATTATAAGTAAGTTATGCTAGTATAAAGCGTTAGTATAATAGAGAAGA-TAATTCTAC--TTTTTCTTATCT
TTATAAGT-AAAGTTCTTATCTT-AAACTAATTTTAT---AACCTTCTATATAACTAAGTTATCTAAGTTA-
GCTCTACTAGCTAGATAAATAATAATCTAGCATTTACTTAGCTTAAATACTTTAACTCTTATACGTATTCTA
TTAA-AGTATATAAGCTACTTATTATTAATAGCTATAAAAGCTATTACGTAGTAGAATTCTAGAAATACTAT
AAAGAGAAGAAGATTATTACTCTCTATATACTTACGTACTTATTTTATCTACTATAGCTACTTAATATTACT
TATTTGCTTACTATTAAAGCGCATATATAATAATAGTATCTTAGTCTTAGCATGCAGTTATATCTACTATAT
TAATAAAGAAACTTTTTTACTAG-CCTTTAAAGCTGCTTTTAAGAAGAC-GTTTATAGT-AGAGAATATTTA
TATAGAGTT-TTAAGATACTAGCTTAGTCCTTATATAATCTAGAAGTAGTAATTATTAAAGCTTAATATATG
CTTCCTATACTCTACTATTAATAACCTATTAAGAATA-GTGCCTAGTAGGCA-AAGATACTATATA------
ATGCTTATAAGATAGAGATATAGAGTATGCTTATTTAATAGAGAGTATAAAACTATATAAGTTCTATAGTAA
GGTTAATAGATAAAAAGATTATATAGCTAAGTAAAGG-CGCTTAGCAGATAGTATATAATATAGTATTAATA
TAGAAAGAAATAAGCTACTTTTAAGATGCT-ATAGAAGTAATAATAAAGTATAAAGTACGTAAATAATAATA
TATATAAGTAGAGAAGATCTTAATAGTTAAGAAAGTATTAGACTTAATT-ACTATAATAGTAG-AGAACTAT
TATAATAATAGTAATAGACTATTAAAGAAAGTGCGCGCAGAGAGGCGCTATAGTACTTATAGTAAGACTAGA
TATAATATCTATATCTATAAAGTAGAGATAG-AGAATATAGAAGATAGCAACGCTTCTAATAAATAATATAT
TTATATTTGCAGTATATAAATTTATTATAGTATTACGCTATATTGCTGCGTAGGCGTTTTAGTAGAG-----
----------------------------------------------
>PixieSN_sc1.18_886227_888073_+/1-1847
----TAACGTAG-TTTATAAGCAAGCTAG--CTATCTAACT-AA--GCTAGCTACTAATCTCTACTAAAATG
C-CTGCGTA-GTAATAACGCATAATATCT-TAATAATACTAAGCTTAAAA---GACTTATACTAAAGCAGAT
ATATAG-CTTACTATC----TCTAATAT-TAATTTTAACTAAATC--TAAAGTAAATAATACGCTATAGCTA
TCTATAATATCTCTTAAAGCACTATCTAAGACTATTATATAGAGTGCTACTCTTA-ATATAACTATAAGCTA
AATATAAAGCACCTTATAAAACTAGAAGAGAAA----GTAATTATA-GAGCATATACTTAAGTATTCTATAT
GCAGTCTACTTATCTTAAAGGCTAATATATAAGATATAGCTAATAGACTACTTAAAGAGCGCGCTAGTAAGC
TTATTAGTAAGAACTAAGCTAATAACTTTATTAAGTATACT-TCTAAGCTATAAATATGCTAGAG--CTATC
TATATAATTGCT-AGTAA-GCTACTTATAAGAATCTAGTAATTATTTAGCTCTAGTTTATACTAGTTT-AGA
GTATAAAGAAGAAGTATAGAGTTATAGATAAGAATATATATAACTTTAATAAATCTAGCTTCTTAATAAGT-
AAGATATTCTCTTAGCTTATAGTAATA-AGTTTAGAGAAGCTTAAAAAAGCAAA-GAAGCTTTAGCTTAGTA
ATTATAAATAAGTTATGCTAGTATAAAGTATTAGTATAATAGAAAAAA-TAATCTTAC--TCTTTCTTATCT
TTATAGGC-AAAGTTCTTATCTT-AAACTAGTTCTAT---AACCTTTTATATAACTAAGTTATCTAAGTTA-
GCTCTACTAGCTAGATAAATAATAATTTAGTGCTTACTTAGCTTAAATACTTTAACTCTTATATATATCTTA
TTAG-AGTATATAGACTACTTATTATTAATAGCTATAAGAGCTATTATATAGTAGAATTCTAAGAATACTAT
AAGAAGAAGAAGATTATTACTCTCTATATACTTATGCACTTATTCTACTTACTATAGCTACTTAATATTACT
TATTT-CTTACTATTAAAGCGCATATATAGTAATAGTATCTTAGTCTTAGTATATAGTTATATCTACTATAT
TAATAAAGAAACCTTTCTACTAGGCCTTTAAAGCTATATTTAAGAAGAC-TTTTATAGCCAAAGAATATTTA
TATAGAGTT-TTAAGGCGCTAGATTAGCTTT-ATATAATCTAGAAGTAGTA-TTATTAAAGCTTAATATATA
CTTCTATACT-CTACTATTAACTAC-TATTAAGAATA-GTGCTTAGTAGGCA-AAGATACTATATA------
ATGCCTATAAGATAGAAGTATAGAGTATACTTATTTAATAGAGAGTATAAAACTATATAAGTTCTATAGTAA
GGTTAATAGATAAAAAGATTATATAGCTAAGTAAAGG-CGCTTAGCAGATAGCATATAATATAATATTAATA
TAAAAAGAAATAAGTTATTTTTAAGATACT-ATAGAAGTAATAATAAAGTATAAAGTATATAAATAATAATA
TATATAAGTAGAGAAGACCTTAATAGTTAGTAAGGTATTAGACTTAATT-ACTATAATAGCAG-AGAACTAT
TATAATAATAATAATAGACTATTAAAGAGAGTATACGTAGAGAAGCGCTATAGCACTTATAGTAAGACTAGA
TATAATGCCTATATCTATAAAGTAGAGATAG-AGAATATAGAAGATAGCAACGCTTCTAATAAATAATATAT
TTATATTTATAGTATATTAATTTATTATAGTATTACGCTACGTTGCTGCGCAGGCGTTTTAGTAGAGATTAG
TAGCTAGCTTAG--TTAGGTAGCTAGCTTGCTTATAAACTACGTTA
>PixieSN_sc1.23_554824_556570_+/1-1747
-----------------------------------------------------------CTCTACTAAAACG
C-CTACGCA-GCAGTAATGCGTAATATCT-TAATAACGCTAGGCTTAAAA---TTTCTATACTAAAGCAGAT
ATATAG-ATTACTATT----CTTAATATATAAAATTAGTAAATT---TAGAGTATTAGACGCGCTGTAGCTA
TCTATAACGTCTCTAAAATAACTATCTAAGACTATTATAATAGAAAGTATTCTTA-ATATAACTGCAAACTA
AATATAAAGCGCCTAATAAAACTAGAAGAGAAG----ATAATTATA-GAGTATATACTTAAGTATTCTATAT
ATAGTTTACTTATCTTAAAGGCTAATATATAAGATATAGCTAATAGACTACTTAGAGAGCACGCTAGCAAGC
CTATTAGTAAGAACTAAGTTAATAACTTTATTAAGTATACT-TTTAAGCTATATAAGCGCTAGAG--CTATC
TATATAATTACT-AGTAA-GCTGCTTATAAGAACTTAGTAGTTATCTAGCCTTAGTTTATGCTAGTTTAAGA
-TATAAAGGAGAAGTATAAAGTTATAGATAAGAATATATATAACTTTAATAAGTCTAGCTTCTTAATAAGT-
AAGATATTCTCTTAGCTTATAGTAATA-AGTTTAGAGAAGTCTAGAAAAGTAAA-GAAGCTTTAGCTTAGTA
ATTATAAGTAGATTATGCTAGTATAAAGTATTAGCGTAATAGAAAAAA-TAATTCTAC--TCTTCTTTATCT
TTATAGAT-AAAGTTCTTATCTT-AAACTAGTTCTAT---AACCTCTTATATAACTAGATTATCTAAGTTA-
GCTCTACTAGCTAGATAAATAATAATCTAGCGCTTACTTAGCTTAAATACTTTAACTTTTATATACGTCTTA
TTAA-AGTATATAAGCTACTTATTATTAATAGCTATAAGAGCTATTATATAGTAGAATTCTAGAAATACTAT
AAGAAGAAGAAGATTATTACTCTTTATATGCTTATATACTTATCTTACTTGCTATAGCTATTTAACGTTGCT
TATTT-CTTACTATTAAAGCATATATATAGTAATAGTATCTTAGCTTTAGTATATAGTTATATCTACTATAT
TAATAAAGAAACCTTTCTACTAG-CCTTTAAAGTTACTTTTAAGAAGAC-GTTTATAGT-AGAGAATATTTA
TATAGAGTT-TTAAGATACTAGCTTAGTTCT-ATATAACTTAGAAGTAGTA-TTATTAAAGCTTAATATACG
CCTCTATACT-CTACTATTAATAAC-TATTAAGAATA-ATATCTAGTAGGCA-AAGATATTGCGTA------
ACGCCTATAAGATAAAAGTATAAAGTATACTTATTTAATAGAGAGTATAAAACTATATAAGTTCTATAGTAA
GGTTAATAGATAAAAAGATTATATAGCTAAGTAAAGG-CGCTTAGCAGATAGCATATAATATAGTATTAATA
TAAGAAGAAATAAGCTACTTTTAAGATACT-ATAGAAGTAATAATAAAGTATAAAGCATATAAATAATAATA
TATATAAGTAGAGAAGACCTTAATAGTTAGAGAGATATTAGACTTAATT-ACTATAATAGCAG-AGAACTAT
TATAATAATAGTAATAGACTATTAAAGAAAGTATACGCAGAGAGGCGCTATAGCACTTATAGTAAGACTAGA
TATAATACTTATATCTATAAAGTAGAGATAG-AGAATATAGAAGATAGTAATGCTTCTAATAAATAATATAT
TTATATTTATAGTATATAAATTTATTATAGTATTGCGCTACGTTGCTGCGCAGGCGTTTTAGTAGAG-----
----------------------------------------------
>PixieSN_sc1.28_445813_447559_+/1-1747
-----------------------------------------------------------CTCTACTAAAATG
C-CTGCGTA-GTAATAATACGTTATATCT-TAATAATATAACGTATAGAA---ATTCTATACTAAAGAAGAT
ATATTT-CTTACTATC----TCTAATATTATATTAAAGCAGATT---TAAAGTAAAAATTATGCTATAATAA
TCTATAACATTTCCTATATAATAGTATATAACTAATATACTAGAAGATGCTCTTA-ATATAACTATAAGCTA
AATATAAAGCGCTTAATAAAACTAAAAGAGAAA----GTAATTATA-GAGCATATACTTAAGTATTCTATAT
GCAGTCTGCTTATCTTAAAGGTAGATATATAAGATATAGCTAATAGACTGCTTAGAGAGTACGCTAGTAAGC
CTATTAGTAAGAACTAAGTTAATAACTTTATTAAGTATACT-TCTAAGCTATATAAGCGCTAAAG--CTATC
TATATAATTACT-AGTAA-GCTGCCTATAAGAACCTAGTAATTATCTAGCTCTAGTTTATACTAGTTT-AGA
GTATAAAGAAGAAGTATAGAGTTATATATAAGAATATATATAACTTTAATAAGTCTAGCTTCTTAATAGAT-
AAGATATTCTCTTAGCTTATAATAATA-AGTTTAGAGAAGCCTAAGAAAGTAAA-GAAGCTCTAGCTTAGCA
ATTATAAGTAAGTTATGCTAATATAAAGCATTAGCATAATAAGAAAGA-TAATCTTAT--TTTTTCTTATCT
TTATAAGC-AAAGTTCTTATCTT-AAACTAGTTCTAT---AACCTCTTATATAACTAGATTATCTAAGTTA-
GCTCTACTAGCTAGATAAATAATAATCTAGCGCTTACTTAGCTTAAATACTTTAACTCTTATATATATTCTA
TTAG-AGTATATAAGCTGCTTATTATTAATAGCTATAAGAGCTATTACGTAGTAGAATTCTAGAAACGCTAT
AAGAAGAAGAAGATTATTACTTTCTATATACCTGCGTACTTATTATACCTCTTATAGCTACTTAATATTATA
TATTT-CTTACTATTAAAGCGTATATATAGTAATAGCATCTTAGCCTTAGTATATAGTTATATCTACTATAT
TAATAAAAAAACTTTTCTACTAA-TCTTTAAAGTTACTTTTAAGAAGAC-GTTTATAGC-AGAGAACGTTTA
TATAGAGTT-TTAAAGCGCTAAACTAGTTCT-ATATAGCTTAGAGGTAGTA-TTATTAAAGCTTAATATATG
CCTCTATACT-CTACTATTAATAAC-TATTAAAGATA-GTACCTAGTAGGCA-AAGATACTATATA------
ACGCCTATAAGATAGAAGCATAGAGTATACTTATTTAATAGAGAGTATAAAACTACGTAAGTTCTATAGTAA
GGTTAATAGATAAAAAGATTATATAGCTAACTAAAGA-TACTTAGTAAATAGCGCATAATATAGTATTAGTG
CAGAAAGAAATAACCTATCTTTAAGATACT-ATAGAAGCAATAATAAAGCGTAAAGTATATAAATAATAATA
TATATAAGTAGAGAAGACTTTAATAGTTAGTAAGATATTAGACTTAATT-ACTATAATAGCAG-AGAACTAT
TATAATAATAGTAATAAACTATTAAAGAGAGTGCGCGCAGAGAAGCGCTATAGCACTTATAGTAAGACTAGA
TATAATGCCTATATCTATAAAGTAGAGATAG-AGAATATAGAAGATAGCAACGCTTCTAATAAATAATATTC
TTATATTTATAGTATATAAATTTATTATAGTATTGCGCTACGTTGCTGCGCAGGTATTTTAGTAGAG-----
----------------------------------------------
>PixieSN_sc1.33_15625_17370_+/1-1746
------------------------------------------------------------CTTACTAAAATG
C-CTGCATA-GTAGTAATGCATAATATCT-TAATAATGCTAGGCTTAAAA---TTCCTATACTAAAGCAGAT
ATATAG-ATTACTATT----CTTAATATATAAAATTAGTAAATT---TAGAGTATTAGATGCGCTATAGCTA
TCTATAACGTCTCTAAAATAACTATCTAAGACTATTATAATAGAAAGCGTTCTTA-ATATAACTATAAACTA
AATATAAAGTATCTAACGAAACTAGAAGAGAAG----ATAATTATA-GAGTATATACTTAAGTATTCTATAC
GTAGTCTGCTTATCTTAAAGGCTAATATATAAGATATAGCTAATAGACTACTTAGAGAGCGCGCTAGTAAGC
TTATTAGTAAGAACTAGGTTAATAACTTTATTAAGTATACT-TCTAAGCTATATAAGCGCTAGAG--CTATC
TATATAATTACT-AGTAA-GCTGCTTATAAGAACTTAGCAGTTATCTAGCCTTAGTTTATACTAGTTTAAGA
-TATAAAGAAGAAGTATAGAGTTATAGATAAGAATATATATAACTTTAATAAGTCTAGCTTCTTAATAGGT-
AAGATATTCTCTTAGCTTATAGTAATA-AGTTTAGAGAAGCCTAGAAAGGCAAA-GAAGCTCTAGCTTAGTA
ATTATAAGTAGATTATACTAGTATAAGGCATTAGCGTAATAGAGAAAG-TAATTCTAC--TCTTTCTTATCT
TTATAGGT-AAAGTTCTTATTTT-AAACTAGTTCTAT---AACCTTCTATATAACTAGGTTATCTAAGTTA-
GCTCTACTAGCTAGATAAATAATAATCTAGCACTTACTTAGCTTAAATACTTTAACTCTTATATACGTTCTA
TTAG-AGTATATAAGCTATTTATTATTAATAGCTATAAGAGCTATTACGTAGTAGAATTCTAGAAATGCTAT
AAGAAGAAGAAGATTATTACTCTCTATATACCTATGCACTTATTATACCTTTTATAGCTACTTAATATTATA
TATTT-CTTGCTATTAAAGCGTATATATAGTAATAGTATCTTAGCCTTAGTATATAGTTGCATCTACTATAT
TAATAAAGAAACTTTTCTACTAA-CCTTTAAAGCTACTTTTAAGAAGAT-ATTTATAGT-AGAGAACGTTTA
TGCAGAGTT-TTAAGGCGCTAGACTAGTTCT-ATATAGCTTAGAGATAGTA-TTATTAAAGCTTAACGTATA
CCTCTATACT-CTACTATTAATAAC-TATTAAGAATA-GTACTTAGCAGATA-AAGATACTATATA------
ATGCTTATAAGATAGAGGCGTAGAGTACACTTATTTAATAGAGAGTATAAAACTATATAAGTTCTATAGTAA
GATTAATAGATAAAAAGATTACGTAGCTAACTAAAGG-CGCTTAGTAGATAGCGCATAATATAGTATTAGTA
TAAGAAGAAATAATCTACTTTTAAGATACT-ATAGAAGTAATAATAAAGTATAAGGCGCATAAATAATAATA
TATATAAGTAGAGAAGATCTTAATAGTTAGTAAGATATTAGACTTAATT-ACTATAATAGTAG-AGAACTAT
TATAATAATAGTAATAGACTATTAAAGAGAGTACGCGTAGAGAGATGCTACAGCACTTATAGTAAGACTAGA
TATAATGCCTATATCTATAAAGTAGAGATAG-AGGATATAGAAGATAGCGACGCTTCTAATAAATAATATAT
TTATATTTATAGTATATAAATTTATTATAGTGTTACGCTACGTTGCTGCGCAGACATTTTAGTAGAG-----
----------------------------------------------
>PixieSN_sc1.10_36744_38478_-/1-1735
----TAACGTAG-TTTATAAGTAAGCTAG--CTACCTAACTAAG---CTAGCTACTAATCTCTACTAAAACG
C-CTGCGTA-GTAATAATGTATAATATCT-TAATAATACTAAGCTTAAAA---GACTTATACTAAAGCAGAT
ATATAG-CTTATTATC----TCTAATAT-TAATTTTAACTAAATC--TAAAGTAAATAATACGCTATAGCTA
TCTATAACGTCTCTTAAAGTACTATCTAAGACTATTATATAGAGTGCTACTCTTA-ACGTAACTATAAGCTA
AATATAAAGCGCTTTATAAAACTAAAAAAGAAA----GTAATTATA-GAGCATATACTTAAGTATTCTATAC
GCAGTCTGCCTATCTTAAAAGCTAATATATAAGATATAGCTAATAGACTACTTAGAGAGCGCGCTAGTAAGC
CTATTAGTAAGAACTAAGTTAATAACTTTATTAAGTATACT-TCTAAGCTATAAATATGCTAGAG--CTATC
TATATAATTGCT-AGTAA-GCTATCTATAAGAACTTAGTAATTATCTAGCTCTAGTTTATACTAGTTT-AGA
GTATAAAGAAGAAGTATAGAGTTGCAGATAAGAATATATATAACTTTAATAAGTCTAGCTTCTTAATAAGCC
AAGATATTCTCTTAGCTTATAGTAATA-AGTTTAGAGAAGTCTAAGAAAGTAAA-GAAGCTCTAGCTTAGTA
ATTATAAGTAAATTATACTAGTATAAGATATTAGCGTAATAAAGAAAAGTAATTCTAC--TCTTTTTTATCT
TTATAAGT-AAAGTTCTTATTTT-AAACTAGTTCTAT---AACTTTCTATATAACTAGATTATTTAAGTTA-
GCTCTACTAGCTAGATAAATAATAATCTAGCGCTTATTTAGCTTAAATACTTTAACTCTTATATGCGTCTTA
TTAG-AGTATATAAGCTACTTATTATTAATAGCTATAAGAGCTATTATATAGTAGAATTCTAAAAACGCTAT
AAAAAGAAGAAGATTATTACTCTCTATATGCCTATATACTTATTTTATCTATTATAGCTACTTAATATTACT
TATTT-CTTACTATTAAAGCGCATATATAATAATAGTATCTTAGCCTTAGTATACAGTTATATCTACTATAT
TAATAAGAAAATCTTTCTACTAG-CCTTTAAAGCTACTTTTAAGAAGAT-ATTTATAGC-AGAGAATATTTA
TATAGAGTT-TTAAGGCGCTAAATTAGCTCT-ATATAATCTAGAGATAGTA-TTATTAAAGCTTAATATATA
CCTCTATACT-CTACTATTAACTAC-TATTAAGAATA-ATGCTTAGTAGGCA-AAGATACTATATA------
ATGCCTATAAGATAGAGGCGCAGAGTATACTTATTTAATAGAGAGTATAAAACTATATAAGTTCTATAGTAA
GATTAATAAATAAAAAGATTATATAGCTAAGTAAAGG-CGCTTAGCAGATAGCGCATAATATAGTATTAATA
TAGAAAGAAATAAGCTACCTTTAAGATACT-ATAGAAGTAATAATAAAGTATAAAGTACGTAAATAATAATA
TATATAAATAGAGAAGATCTTAATAGTTAGTAAAGTATTAGACTTAATT-ACTATAATAGCAG-AGAACTAT
TATAATAATAGTAATAGACTATTAAAGAAAGTGCGCGCAGAGAGGCACTATAGCACTTATAGCAAGACTAAA
TATAATACGTGCACCTATAAAGTAAAGATAG-AAGATATAGAAGATAGCAATGCTTCTAATAAATAATATAT
TTAT--------------------------------------------------------------------
----------------------------------------------
>PixieSN_sc1.13_691727_693522_+/1-1796
----TAACGTAT-TTTATAACTAAAGCGC--GCACCTAACTAAG---TTACGCACTTTATCTTACTAAAATG
C-CTGCATA-GCAGTAATGCATAATATCT-TAATAACGCTAAGCTTAAAA---TTTCTATACTAAAGTAGAT
ATATAG-ATTGCTATC----CTTAATATATAAAATTAGCAAATT---TAGAGCGTTAGACGCGCTATAGCTA
TCTATAATATCTCTAAAATAACTATCTAAGACTATTATAATAGAAAGCATTCTTA-ACGTAACTATAAACTA
AATATAAAGCGCCTAATAAAACTAGAAGAGGAA----GTAATTATA-GAGCGTATACTTAAGTATTCTATAT
GCAGTCTATCTATCTTAAAGGCTAATATATAAGATATAGCTAATAGACTGCTTAGAGAGCACGCTAGCAAGC
CTATTAGTAAGAACTAAGTTAATAACTTTATTAAGCGTACT-CTTAAGCTATATAAGCGCTAGAG--CTATC
TATATAATTACT-AGTAA-GCTACTTATAAGGACTTAGCAATTATCTAGCTCTAGTTTACACTTATTT-AGA
GTATAAAGGAGAAGTATAGAGTTATAGATAAGAATATATATAACTTTAATAAGTTTAGCTTCTTAATAGGT-
AAGATATTCTCTTAGCTTATAGTAATA-GGTTTAGAGAAGCTTAAGAAAGCAAA-GAAGCTCTAGCTTAGCA
ATTATAAGTAAGTTACGCTAGTATAAGATATTAGCGCAATAGAGAAGA-TAATTCTAC--TCTTCTTTATCT
TTATAGGC-AAAGTTCTTATCTT-AAACTAGTTCTAT---AACCTTCTATATAACTAAGTTATCTAAGTTA-
GCTCTACTAGCTAGATAAATAATAATCTAGCGCTTACTTAGCTTAAACACTTTAACTCTTATATGCGTTTTA
TTAA-AGTATATAAGCTGCTTATTATTAATAGCTATAAGAGCTATTATATAGTAGTATTCTAGAAATACTAT
AAGAAGAAGAAGATTATTACTCTCTATATACTTGCGTACTTATTACACTTTTTATAGCTACTTAATATTATA
TATTT-CTTACTATTAAAGCGCATATATAGTAATAGTATCTTAGCTTTAGCATATAGTTATATCTATTATAT
TAATAAAGAAACCTTTCTACTAA-CCTTTAAAGCTACTTTTAAGAAGAC-GTTTATAGC-AGAGAATATTTA
TATAGAGTT-TTAAGGCGCTAGACTAGTTCT-ATATAGCCTAGAGGCAGTA-TTATTAAAGCTTAACGTATA
TCTCTATACT-CTACTATTAATAAC-TATTAAGAATA-GTACTTAGTAAGTA-AAGATACTATATA------
ACGCCTATAAGATAGAGGCATAGAGTATACTTATTTAATAGAGAATATAAAATTATATAAGTTCTATAGTAA
GGTTAATAGATAAAAAGATTATATAGCTAACTAAAGG-CACTTAGTAGATAGCGTATAATATAGTATTAGTA
TAAAAAGAAATAACTTACTTTTAAGATACT-ATAAAAGTAATAATAAAGCGTAAGGCGTATAAATAATAATA
TATATAAGCAGAGAAGACCTTAATAGTTAGAGAGGTATTAGACTTAATT-ACTGCAATAGCAG-AGAACTAT
TATAATAATAGTAATAGACTATTAAAAAGAGTATACGTAGAGAGGCGCTGCAGTACTTATAGTAAGACTAGA
TATAATGCCTATATTTATAAAGTAGAGATAG-AGAATATAGAAGATAATAACGCTTCTAATAAATAATATAT
TTATATTTATAGTATATAAATTTATTATAGTATTGCGCTACATTACTGCGCAGGTGTTTTAGTAGAG-----
----------------------------------------------
>PixieSN_sc1.51_11452_12085_-/1-634
----TAACGTAG-TTTATAAGTAACTTAG--CTATCTAAGTAAC---TTAGCTATCTTACTCTACTAAAACA
G-CTGCGCA-GTAATAATATATAATATCT-TAATAATACTAAGCTTAAAA---GATCTATACTAAAGAAGAT
ATATAG-CTTACTATC----TCTAATATTTAATTAAAGTAGATC---TAAAGTAAATAACGCGCTATAGCTA
TCTATAACGTTCTTTAAAGTACTATCTAAGACTATTATATAGAGTACTTTTCTTA-ATATAACTAGAAGCTA
AAAGTAAAGCGCCTTATAAAACTAGAAGAGAAG----GTAATTATA-GAGCGTATAATTAAGTATTCTATAT
ATAGTCTGTCTATCTTAAAGGCAGATATATAAGATATAGCTAATAGACTACTTAGAGAGCACACTAGTAAGC
TTATTAGTAAGAACTAAGTTAATAACTTTATTAAGCGTACT-TCTAAGCTATAAATATGCTAGAG--CTATC
TATATAATTGCT-AGTAA-GCTACTTATAAGAACTTAGTAATTATCTAGCTCTAGTTTACACTAGTTT-AGA
GTATAAAGAAGAAGTATAGAGTTATAGATAAGAATATATATAACTTTAATAAGTCTAGCTTCTTAATAAGT-
AAGATATTCTCTTATGTTGCAGT-------------------------------------------------
------------------------------------------------------------------------
------------------------------------------------------------------------
------------------------------------------------------------------------
------------------------------------------------------------------------
------------------------------------------------------------------------
------------------------------------------------------------------------
------------------------------------------------------------------------
------------------------------------------------------------------------
------------------------------------------------------------------------
------------------------------------------------------------------------
------------------------------------------------------------------------
------------------------------------------------------------------------
------------------------------------------------------------------------
------------------------------------------------------------------------
------------------------------------------------------------------------
------------------------------------------------------------------------
----------------------------------------------
>PixieSN_sc1.37_313407_315257_-/1-1851
----TAACGTAG-TTTATAAGTAAGCTAG--CTACCTTAAGCAA--GCTAGCTACTAATTCCTACTAAAACG
C-CTACGCACGCAATAACGCGTAATATCT-TAATAATACTAAGCTAAAAA---GACTTATACTAAAGCAGAT
ATACAG-CTTACTATCT---CTTAATAT-TAATTCTAACTAAATC--TAAAGCAAATAACGCGCTATAGCTA
TCTATAACGTCTCTTAAAGTACTATCTAAGACTGTTGCGCAGAGTACTACTCTTACATATAACTATAAGCTA
AATGCAAAGCGCCTAATAAAACTAAAAGAAGAG----ATAATTATA-AAGCGTATACTTAAGTATTCTATAT
GCAGTCTGCCTATCTTAAAGGCTAACGTATAAGATATAGCTAATAGACTACTTAGAGAGTACGCTAGTAAGC
CTATTAGTAAGAACTAGATTAATAACTTTATTAAGCATACTCTCTAAGCTACAAACACGCTAGAG--CTGTC
TATATAATTGCTCAGTAACGCTATCTATAAGAATCTAGTAATTATTTAGCTCTAGTTTGCACTAGTTT-AGA
GTATAAAGGAGAAGTATAGAGTTATAGATAAGAATATATATAACTTTAATAAGTCTAGCTTCTTAATAGGT-
AAGATATTATCTTAGCTTATAGTAATA-GATTTAGAGAAGCCTAGAAAGGCAAA-GAAGCTCTAGCTTAGTA
ATTATAAGTTAGTTATACTAGTATAAAGCGTTAGCATAATAGAGAAGA-TAATCTTAC--TTTTTCTTATCT
TTATAGGC-AAAGTTCTTATCTT-AAACTAGTTCTAT---AACTTTCTATATAACTAAGTTATCTAAGTTAT
GCTTTACTAGCTAGATAAATAATAATTTAGCGCTTACTTAGCTTAAATACTTTAACTTCTATATGCGTTTTA
TTAG-AGTATATAAGCTACTTATTATTAATAGCTATAAGAGCTATTATATAGTAGAATTCTAGAAATACTAT
AAGAAGAAGAAGATTATTACTCTCTATATACCTATGCACTTATTATACCTACTATAGCTACTTAATATTACT
TATTT-CTTGCTATTAAAGCGTGTATATAGTAATAGCATCTTAGCCTTAGTATATAGTTATATCTACTATAT
TAATAAGAAAATCTTTTTACTAG-CCTTTAAAGCTACTTTTAAAAAGAT-ATTTATAGC-AGAGAATATTTA
TATAGAGTT-TTAAGATGCTAGCTTAGTTCT-ATATAATCTAGAAGTAGTA-TTATTAAAGCTTAATATACG
CTTCTATACT-CTACTATTAACTAC-TATTAAGAATA-GTACTTAGTAGGCA-AAGATACTATATA------
ATGCTTATAAGATAGAGGCATAGAGTATACTTATTTAATAGAGAGTATAAAACTGCGTAAGTTCTATAGCAA
GGTTAATAGATAAAAAGATTATATAGCTAAGTAAAGG-CACTTAGCAGATAGCATATAATATAATATTAATA
TAGAAAGAAATAAGCTGCTTTTAAGATACT-ATAGAAGTAATAATAAAGTATAAAGTATATAAATAATAATA
TATATAAGTAGAAGAGATCTTAATAGTTAGTAAGATATTAGACTTAATT-ATTATAATAGTAG-AGAACTAT
TATAATAATAGTAATAGACTATTAAAGAGAGTATACGCAGAGAGGCACTGTAGCACTTATAATAAGACTAGA
CATAATGCTTATATCTATAAAGTAGAGATAG-AGAATATAAAAGATAGCAACGCTTCTAAAGAATAATATTC
TTATATTTGCAGTATATAAATTTATTATAGTATTATGCTACGTTGCTACGTAGCTATTTTAGTAGAGTAAGG
TAGCTAAGTTAC--TTAGATAGCTAGGTTACTTATAAACTATGT--
>PixieSN_sc1.9_44701_46546_+/1-1846
----TAACGTAG-TTTATAAGTAAGCTAG--CTACCTAACTAAG---CTAGCTACTAATCTCTACTAAAACG
C-CTGCGCA-GCAATAATGCGTAATATCT-TAATAATACTAAGCTTAAAA---GACTTATACTAAAGCAGAT
ATATAG-CTTACTATC----TCTAATAT-TAATTCTAACTAAATC--TAAAGTAAATAATGCGCTATAGCTA
TCTATAACGTCTCTTAAAGTACTATCTAAGACTATTATATAGAGTGCTACTCTTA-ACGTAACTATAAGCTA
AATATAAAGCGCCTTATAAAACTAAAAGAGAAA----GTAATTATA-AAGCATATACTTAAGTATTCTATAT
ATAGTCTACTTATCTTAAAGGCTAATATGCGAGATATAGCTAATAGACTGCTTAGAGAGCGCGCTAGTAAGC
TTATTAGTAAGAACTAGGTTAATAACTTTATTAAGCATACT-TCTAAGCTATAAATATACTAGAG--CTATC
TATATAATTACT-AGTAA-GCTATCTATAAGAACCTAGTAATTATCTAGCTCTAGTTTGCACTAGTTT-AGA
GTATAAAGAAGAAGTATAGAGTTGCAGATAAGAATATATATAACTTTAATAAGTCTAGCTTCTTAATAGGC-
AAGATATTCTCTTAGCTTATAGTAATAGAGTTTAGAGAAGCCTAAGAAAGCAAA-GAAGCTCTAGCCTAGTA
ATTATAAGTAAGTTACGCTAGTATAAAGCGTTAGCGTAATAGAGAAAA-TAATTCTAC--TCTTCTTTATCT
TTATAGAT-AAAGTTCTTATCTT-AAACTAGTTCTAT---AACCTTCTGCATAACTAGGTTATCTAAGTTA-
GCTCTACTAGCTAGATAAATAATAATCTAGCGCTTATCTAGCTTAAATACTTTAACTCTTATATATATTCTA
TTAG-AGTATATAGGCTACTTATTATTAATAGCTATAAGAGCTATTATATAGTAGAATTCTAGAAATGCTGC
AAGAAGAAGAAGATTATTACTCTCTATATACCTATACACTTATTCTATCTACTGCAGCTACTTAATATTATC
TATTT-CTTACTATTAAAGTGCGCATATAGTAATAGTATCTTAGCCTTAGCACGCAGTTATATCTACTATAT
TAATAAAGAAATCTTTCTACTAG-CCTTTAAAGCTATGTTTAAGAAGAC-TTTTATAGT-AGAGAATATTTA
TATAGAGTT-TTAAGGCGCTAGATTAGCTCT-ATATAATCTAGAAATAGTA-TTATTAAAGCTTAACGTACG
CCTCTATACT-CTACTATTAACTAC-TATTAAGAATA-GTGCCTAGCAGATA-AAGATACTATATA------
ATATCTATAAGATAGAGGCGTAGAGTATACTTATTTAATAGAGAGTATAAAACTGCGTAAGTTCTATAGTAA
AGTTAATAGATAAAAAAATTGCGTAGCTAAGTAAAGG-CGCTTAGTAGATAGCGCATAATATAGTATTAATA
TAGAAAGAAATAAGCTACTTTTAAGATACT-ATAGAAGTAATAATAAAGCATAAGGCGCATAAATAATAATA
TATATAAGTAGAGAAGACCTTAATAGTTAGTAAGGTATTAGACTTAATT-ACTATAATAGTAG-AGAACTAT
TATAATAATAGTAATAAACTATTAAAGAGAATATGCGCAGAGAAGCGCTACAGCACTTATAGCGAGACTAGA
TATAATATATATACCTATAAAGTAGAGATAA-AAGATGCAAAAGATAGTAACGCTTCTAATAAATAATATAT
TTATATTTATAGTATATAAATTTATTATAGTATTGCGCTACGTTACTGCGTAGGCATTTTAGTAGAGATTAG
TAGCTAGCTTAG--TTAAGTAGCTAGCTTACTTATAAACTATATTA
>PixieSN_sc1.64_3359_5201_+/1-1843
----TAACGTAG-TTTATAAGCAAGCGCT--GCACCTAAGCGAG----CGCTGCAGTCTCTCTACTAAAATA
A-CTGCGTA-ATATTAATACGTAATATCT-TAACAACAATAAGCTTATAG---AACCTATACTAAAGCTAAC
GTATAG-CTTGCTATC----TCTAATATATAACTATAGCAGATAG---AAAGTCTCTAACGCGCTAAGAAAA
TCTATAACGTGCTAGAACAAATAATTTAATAATAACGTAATAGAAAGCGCTCTTA-ATGCAACTATAAGCTA
AACTTAAAGCGCTTAATAAAACTAAAAGAGGAG----GTAATTATA-GAGCGTATACTTAAGTATTCTATAC
GCAGTCTGCCTATCTTAAAGGCTAACGTGTAAGATATAGCTAATAGACTACTTAGAGAGCGCGCTAGCAAGC
CTATTAGCAAGAACTAGGTTAATAACTTTATTAAGCATACT-TCTAAGCTATAAATATGCTAGAG--CTATC
TATATAATTGCT-AGTAA-GCTATCTATAAGGACCTAGCAATTATCTAGCTCTAGTTTACACTAGTTT-AGA
GTATAAAGAAGAAGTATAGAGTTGCAGATAAGAATATATATAACTTTAACAAGTCTAGCTTCTTAATAGGC-
AAGATATCCTCTTAGCTTGTAGTAATA-GGTTTAGAGAAGCCTAAGAAGGTAAA-GAAGCTCTAGCCTAGTA
ATTGCAAGTAGGTTATGCTAGTATAAAGTATTAGCGCAATAGAGAAGG-TAATCTTAC--TCTTTCTTATCT
TTGTAGGC-AAAGTTCTTATCTT-AAACTAGTTCTAT---AACCTCCTGCGTAACTAAGTTATCTAAGTTA-
GTCTTACTAGCTAGATAAATAATAATCTAGCGCTTACTTAGCTTAAATACTTTAACTTCTATGCGCGTCCTA
TTAG-AGTATATAGGCTACTTATTATTAATAGCTATAAGAGCTATTACATAGTAGAATTCTAGAAATGCTAT
AAGAAGAAGAAGATTATTACTCTTTATATGCCTATGCACTTATTATACTTTCTATAGCTACTTAACGTTACT
TATTT-CTTACTATTAAAGCGTACGTATAGTAATAGTGTCTTAGCCTTAGCATGCAGTTATATCTACTATAT
TAATAAGAAAACCTTTCTACTAG-CCTTTAAAGCTACTTTTAAGAAGAT-GTTTATAGC-AGAGAACGTTTA
TATAGAGTT-TTAAGGTGCTAGCTTAGTCCT-ATATAATCTAGAAGTAGTG-TTATTAAAGCTTAACGTATG
CCTCTATACT-CTACTATTAACTAC-TATTAAGAATA-GTGCCTAGCAGGCA-AAGATACTATATA------
ACGCCTATAAGATAGAAGCGCAGAGTACGCTTATTTAATAGAGAGTATAAAACTGCGCAAGTTCTATAGTAA
GGTTAATAGACAAAAAGATTACATAGCTAAGTAAAGG-CGCTTAGTAGATAGCGCATAATATAGTATTAATG
CAGAAAGAAATAAGCTGCCTTTAAGATGCT-ATAGAAGCGATAATAAAGTATAAGGCGTATAAACGATAATA
TATATAAGCAGAGAAGACCTTAATAGTTAGTAAGGTATTAGACTTAATT-ACTATAATAGCAA-AGAACTAT
TATAATAATAGTAATAGACTATTAAAGAGAGTGCGCGTAGAGAGGCGCTATAGCACTTATAGCAAGACTAGA
TATAACGCCTGCATCTATAAAGTAGAGATAG-AAGATGCAGAAGATAGCAATAATTCTAAAGAATAGTATTC
TATTATATATAGTATATAAATTTATTATAGTGTTATGCTACGTTGCTGCGCAGTCGTTTTAGTA-AGAAGAC
TGCAGCGCTTAC--TTAGGTGCAGCGCTTGCTTATAAACTACGTTA
>PixieSN_sc1.33_381264_382375_-/1-1112
----TAACGTAG-TTTATAAGCGAGCTAG--CTACCTAAGCAAG---CTAGCTACTAATCTCTACTAAAACG
C-CTGCGCA-GCAATAACGCGTAATATCTGTAATAATACTAAGCTAAAAA---GACTTATACTAAAGCAGAT
ATATAG-CTTGCTATC----TCTAATAT-TAATTCTAACTAAATC--TAAAGCAAACGACGCGCTATAGCTA
TCTATAATATCTCTTAAAGTACTATCTAAAACTATTGCGTAGAGTGCTACTCTTA-ACGTAACTATAAGCTA
AATGCAAAGCGCCTAATAAAACTAGAAGAGGAG----GTAATTATA-GAGCGTATACTTAAGTATTCTATAC
GCAGTCTACCTATCTTAAAGGCTAATATATAAGATATAGCTAATAGACTACTTAGAGAGCGCGCTAGCAAGC
CTATTAGCAAGAACTAAGTTAATAACTTTATTAAGCGTACT-TCTAAGCTATAAATATGCTAGAG--CTATT
TATATAATTACT-AGTAA-GCTACCTATAAGAACTTAGTAATTATTTAGCTCTAGTTTATACTAGTTT-AGA
GTATAAAGAAGAAGTATAAAGTTATAGATAAGAATATATATAACTTTAATAAGTCTAGCTTCTTAATAAGT-
AAGATATTATCTTAGCTTATAGTAATA-GGTTTAGAGAAGCTTAGAAAGATAAA-GAAGCTTTAGCCTAGTA
ATTATAAGTAAGTTATGCTAGTATAAAGCGTTAGCATAATAGAGAAGA-TAATTCTAC--TCTTCTTTATCT
TTGCAGGC-AAAGTTCTTATCTT-AAACTAGTTCTAT---AACCTTCTGCGTAACTAAGTTATCTAAGTTA-
GCTCTACTAGCTAAATAAATAATAATTTAGCACTTACTTAGCTTAAATACTTTAACTCTTATATGCATCTTA
TTAG-AGTATATAAGCTACTTATTATTAATAGCTATAAGAGCTATTACGCAGTAAAATTCTAGAAATGCTAT
AAGAAGAAGAAGATTATTACTCTCTATATGCTTATGCACTTATTATACCTTCTGCAGCTACTTAATATTACT
TAATT-TCTACTAT-AAAGCGCGCATAT-GTAATAGCATCTTAGCCTTAGTACGCAGTTATATCTACTATAT
-AATAAGAAAAC------------------------------------------------------------
------------------------------------------------------------------------
------------------------------------------------------------------------
------------------------------------------------------------------------
------------------------------------------------------------------------
------------------------------------------------------------------------
------------------------------------------------------------------------
------------------------------------------------------------------------
------------------------------------------------------------------------
------------------------------------------------------------------------
----------------------------------------------
>PixieSN_sc1.37_303966_305821_-/1-1856
----TAACGTAT-TTTCTATGCAAGCAGG--CACTCTAAGCAAG---TTAGTAGCTCTTCTCTACTAACACG
C-CTACGCA-GTAATAACGCATAATATCT-TAATAACGCAATATCTAAAA---GTTCTATAATAAAGAAGAT
ATATTT-CTTACTATC----TCTAATATAAAATTAAAGTAAATA---TAGAGTAAGAAACGCGCTATAGAGA
TCTATAATATCTCTTAAATAACTATCTAAGCATAATGCGCTAGATAACGCACCTA-AAGCAATTATAAGCTA
AACTTAAAGCGCCTTATAAAGATAGAAGAGAAG----GTAGTTCTA-TATAATATACTTAACGTATCTCTAC
GTAGACTACTACTAATAAAGGCTCTTATATAAGATATAGCTAATAGACTACTAAGAGAGTAGAGTAGAAAGC
CTATTAGTAAGCACTAGGTTAATAACTTTATTAAGTA-ATTACCTAAGCTTAAGAAGCGCTAAAG--CTATT
TATATAATCGCT-AGTAA-GCTGCCTATAAAGACCTAGCGCTTATCTAGCTCTAATTTAAGCTTATTT-AAT
TAATAAAGGCAAAGTATAGTATCCTTAATAAAGATACCTAGAACTTTAATAAGACTAGCTTTCTAATAGGT-
AAGATTATATCTTAGCTTATAGTAATA-GGCTTAGATAAGCCTAGAAAAGCAAA-GAAGCTATAGCTTAGCA
ATTATAAGTAAACTACTCTAGTATAAGCTGTTAGCGCAATAGAGAAGC-GTATCTTAC--TCTTTATTATCT
TTGCTAGC-AAGATGCTTATCTC-TATCTAGTTTAAGCTAAGTATACTACGCAACTAGATTATCTAAGTAA-
GCCTAAATAGCTAGATAAATAATAAGCTAGCGCTTATCTAGCTTAAATACTTTAATATGCATATAAAGCCTA
TAGA-AGCGTAAAGACTGCTAATTATTAATAGCTATAAGAGCTACTGCTTAGCTAATTTCTAAGAATACTAT
AAGAAGAATAAGATAATTGCTCTCTATATGCTCTCTTACTTATTATATCTACTGCAGCTTCTTAACGTTGCC
TACTT-CTTACTATTAAAGCGTAGCTATAGTAACAGCATCTTAGCTTTAGCACATAACTATATCTACTATAT
TAGTAAAGAAACCTTCTTACTAG-CCTTTAAAGCTGCCTATAAGCTAAT-ATTTACTAAGCGAGAATGCTTA
CGCAGAGTT-TAGAGGCGCTAGACTAGTTCT-ATTTAACTTAGAGGCAGTA-TTATTAAAGCTTAATATAAA
GTTATATATA-CTAACTCTACCTGCAGCGCAATAATA-TTATATAGAAGGCA-AGCGC-CGACGCTGATGTA
ATGCTAAAGAGCTAGAGGCTTAAACTATACTTATTTAATAGAGAATGCAAAGGCATCTAGGTTTCTTAGTAA
GCTCTCTTAATAAGTAAGTATAATAGCTAAGTAAAGGGCGCTTAGCAGATTATATATAATATAGTATTGCTA
TAGAAGAAATAGGCGCATATATAAAGTATA-ATTAAAGAGCTTATAAAGCGTAAGAGCTATAAAAGGCAGTA
TATATAGATAGAGAAGACCTTAATAGTTAGTAAGGTATCTAACTTAATT-ACTAAAAGAGAGA-GTAGTAGT
TATAATAATAGCAAAATATCTATAAAGAGAGTATGCGCAGAAAGGCACTATAGTTATTATAGTAAAACTAGG
CATAACTTCTATACCTATAAGATAGAGATAA-AGAATACAGATAATAGCAAAGAATCTAAAGTATAATCTAC
TATTACGTATAAAAGAAAATATTATTATAGTGTTATGCAGTATTACTACGTAGGCGTATTAGTAGAGAAAAG
CTACTAACTTAC--TTAGAGTACCTGCTTATATAGGAAACACGTTA
>PixieSN_sc1.23_556986_558832_+/1-1847
----TAACGTAG-TTTATAAGCAAGCGCT--GCACTTAAGCGAG----CGCTGTAGTCTCTCTACTAAAATA
A-CTACGTA-ATATTAATACGTAATATCT-TAATAATAATAGGCTTATAG---AACTTATACTAAAGCTAAT
ATATAG-CTTACTATC----TCTAATATATAACTATAGTAGATAG---AAAGTCTCTAACGTGCTAAGAAGA
TCTATAATATGCTAGAATAAATAATTTAATAATAACGTAATAGAAAGTGCTCTTA-ATATAACTATAAGCTA
AACTTAAAGCGCCTAATAAAACTAGAAGAGGAG----GTAATTATA-GAGTATATACTTAAGTATTCTATAT
ATAGTCTACTTATCTTAAAAGCTAATATATAAAATATAGCTAATAGACTACTTAGAGAGCACGCTAGTAAGC
TTATTAGTAAGAACTAAGTTAATAACTTTATTAAGTATACTCTTAAAGCTATAAATATGCTAGAG--TTACT
TATATAATTACT-ACTAA-GCTACTTATAAGAATCTAGTAATTATTTAGCTCTAGTTTGCACTAGTTT-AGA
GTATAAAGAAAAAGTATAGAGTTATAAATAAGAATATATATAACTTTAATAAGTCTAGCTTCTTAATAAGT-
AAGATATTATCTTAGCTTATAATAATA-AGTTTAGAGAAGCTTAAGAAAGCAAA-GAAGCTCTAGCTTAGTA
ATTATAAGTAAGTTATATTAGTATAAGGTATTAGTATAATAAAGAAAG-TAATTTTAC--TTTTTCTTATCT
TTATAAGT-AAAGTTCTTATCTT-AAACTAGTTCTAT---AATCTTCTATATAACTAAGTTATCTAAGTTA-
GCTCTACTAGCTAAATAAATAATAATCTAGCACTTACTTAGCTTAAATACTTTAACTCTTATATATATCTTA
TTAA-AGTATATAAGCTATTTATTATTAATAGCTATAAGAGCTATTATGCAGTAAAATTCTAGAAATACTAT
ATAGAGAAGAAGATTATTACTCTCTATATACTTATATACTTATTCTACTTACTATAGCTATTTAATATTACT
TATTT-CTTTCTATGTAAGCGTATATATAATAATAGTATCTTAGCTTTAGTATATAGTTATATCTACTATAT
TAATAAAGAAACCTTTCTACTAG-CCTTTAAAGCTGCTTTTAAGAAAAT-ATTTATAGC-AAAGAATATTTA
TATAGAGTT-TTAAGATGCTAGCTTAGTTCT-ATATAACTTAGAAGTAGTA-TTATTAAAGCTTAATATATA
CCTCTATACT-CTACTATTAACTAC-TATTAAGAATA-GTGCTTAGTAGGCA-AAGATACTATATA------
ACGCCTATAAGATAGAGATATAGAGTATGCTTATTTAATAGAGAGTATAAAACTATGCAAGTTCTATAGTAA
GGTTAATAGATAAAAAGATTATATAGCTAAGTAAAGG-CGCTTAGTAGATAGCATATAATATAGTATTAATA
TAGAAAGAAATAAGTTACTTTTAAGATACT-ATAGAAGTAATAATAAAGTATAAAGCGTATAAATAATAATA
TATATAAGTAAAGAAGACCTTAATAGTTAGTAAGATATTAGAATTAATTTACTATAATAGCAGGAGAATAGT
TATAATAATAGTAATAGACTATTAAAGAAAGTATGCGCAGAGAGGCGCTATAGTATTTATAGTAAGACTAGA
TATAATGCGTATACTTATAAGATAGAAATAGCAGAATATAGAAGATAGTAATAATTCTAAAGAATAGTATTC
TATTATATATAGTATATAAATTTATTATAGTGTTATGCTACGTTACTATATAGTTATTTTAGTAGAGA-GAC
TGCAGCGCTTAC--TTAAGTATAGCGCTTGCTTATAAACTACGTTA
>PixieSN_sc1.24_75_1831_+/1-1757
-----------------------------------------------------------CTCTACTAAAATG
C-CTGCGTA-GTAATAATACGTTATATCT-TAATAATATAACGTATAGAA---ATTCTATACTAAAGAAGAT
ATATTT-CTTGCTATC----TCTAATATTATATTAAAGTAAATT---TAAAGTAAAAATTGCGCTATAATAG
TCTATAACGTCTTCTATATAATAGTGCGTAACTAATACGCTAGAAGATACTCTTA-ATATAACTATAAGCTA
AATATAAAGTATCTAATAAAACTAGAAGAGAAG----GTAATTATA-GAGCATATACTTAAGTATTCTATAC
GCAGTCTACTTATCTTAAAGGCAGATATATAAGATATAGCTAATAGACTGCTTAGAGAGTACGCTAGTAAGC
TTATTAGTAAGAACTAAGTTAATAACTTTATTAAGCATACT-TCTAAGCTATATAAGCGCTAGAG--CTATC
TATATAATTGCT-AGTAA-GCTATCTATAAGAACTTAGTAATTATTTAGCTCTAGTTTACACTAGTTT-AGA
GTATAAAGAAGAAGTATAGAGTTATAGATAAGAATATATATAACTTTAATAAGTCTAGCTTCTTAATAAGC-
AAGATATTCTCTTAGCTTATAGTAATA-AGTTTAGAGAAGCCTAAGAAAGTAAA-GAAGCTCTAGCCTAGTA
ATTATAAGTAGATTATGCTAGTATAAAGTATTAGCGCAATAGAGAAAG-TAATCTTACCTTTTTTCTTATCT
TTATAGAT-AAAGTTCTTATCTTTAAACTAGTTCTAT---AACCTTCTGCGTAACTAGGTTATCTAAGTTA-
GCTTTACTAGCTAGATAAATAATAATCTAGCGCTTATTTAGCTTAAATACTTTAACTCTTATATATATCTTA
TTAA-AGTATATAAGCTACTTATTATTAATAGCTATAAGAGCTATTGCGTAGTAGAATTCTAGAAACGCTAT
AAGAAGAAGAAGATTATTATTCTCTATATGCTTATATACTTATTATATCTCCTACAGCTACTTAATATTATA
TATTT-CTTACTATTAAAGCGCGTATATAGTAATAGCATCTTAGCTTTAGTATATAGTTATATCTATTATAT
TAATAAAAAAACCTTTCTACTAA-CCTTTAAAGCTGCTTTTAAGAAGATTATTTATAGC-AGAGAATATTTA
TATAGAGTTCTTAAGGCGCTAGACTAGTTCT-ATATAGCTTAGAGATAGTATTATTAAAAGCTTAATATATG
CCTCTATACTCTACTTATTAAATAACTATTAAAGATATGTATCTAGCAGGTAGAAGATACTGCGTA------
ACGCTTATAAGATAGAGGTATAGAGTATGCTTATTTAATAGAGAGTATAAAACTATATAAGTTCTATAGTAA
GGTTCATAGATAAAAAGATTCTATAACTAACTAAAGG-CGCTTAGCAGATAGCATATAATACAGTATTATTA
TAAAAAGAAATAACTTACCGATACGATTCT-ATAGAAGCAATAATAAAGCGTAAAGTATATAAATAATAATA
TATATAAGTAGAGAAGATCTTACTAGTTAGTAAGATATTAGACTTAATT-ACTATCATAGCCA-AGAACTAT
TATAATAATAGTAATAGACTATTAAAGAGAGTACATGCAGAGAGGTGCTATAGCACTTATAGTAAGACTAGA
TATAATGCCTATATCTATAAAGTAGAGATAG-AGAATATAGAAGATAGCAACGCTTCTAATAAATAATATTC
TTATATTTATAGTATATAAATTTATTATAGTATTGCGCTACGTTGCTGCGTAGGCGTTTTAGTAGAG-----
----------------------------------------------
>PixieSN_sc1.67_574_1631_+/1-1058
------------------------------------------------------------CTTACTAAAACG
C-CTACGCA-GTAATAACGCATTATATCT-TAATAACGCAACGTATAGAA---ATTCTATACTAAAGAAGAT
ATATTTTCTTGCTATC----TCTAATATTATATTAAAGCAGATT---TAAAGCGAAAATTGCGCTATAATAG
TCTATAACGTTCTTTATATAATAGTGCATAACTAATGCGCTAAAAGATGCTCCTTAATATAACTATAAGCTA
AATATAAAGCGCTTAATAAAACTAGAAGAAGAGGAAGGTAATTATAAGGGCGTATACTTAAGTATTCTATAC
GCAGTCTGCTTATCTTAAAGGCAGATATATAAGATATAGCTAATAGACTACTTAGAAAGCGCACTAGTAAGC
CTATTAGTAAGAACTAAATTAATAACTTTATTAAGCGTACT-TCTAAGCTATATAAGCGCTAGAG--CTATC
TATATAATTACT-AGTAAGGCTGCCTGCAAGGACCTAGTAATTATCTAGCTCTAGTTTATACTAGTTT-AAA
GTATAAAAGAGAAGTATAGAGTTATAGATAAGAATATATATAACTTTAATAAGTCTAGCTTCTTAATATAGT
AAGATATCTTCTTAGCTTATAGTAATA-AGTTTAGAGAAGCCTAGAAAGGCAAA-GAAGCTCTAGCTTAGTA
ATTATAAATAAGTTATACTAGTATAAGGCGTTAGCATAATAGAGAAGA-TAATTTTAT--TTTTCTTTATCT
TTATAGAT-AAAGTTCTTATCTT-AAACTAGTTCTAT---AACTTCTTATATAACTAAGTTATTTAAGTTA-
GCTCTACTAGCTAGATAAATAATAATTTAGCGCTTACTTAGCTTAAATACTTTAACTCTTATATATATCTTA
TTAG-AGTATATAAGCTACTTATTATTAATAGCTATAAGAGCTATTATATAGTAGAATTCTAGAAACGCTAT
AAGAAGAAGAAGATTATTACTCTCTATATACTTATGCACTTATTGCACCTTCTATAGCTACTTAATATTATA
TATTT-CTTACTATTAAAGCGCGTATATAGTAATAGTATCTTAGCCTTAGTATACAGTTATATCTACTA---
------------------------------------------------------------------------
------------------------------------------------------------------------
------------------------------------------------------------------------
------------------------------------------------------------------------
------------------------------------------------------------------------
------------------------------------------------------------------------
------------------------------------------------------------------------
------------------------------------------------------------------------
------------------------------------------------------------------------
------------------------------------------------------------------------
----------------------------------------------
>PixieSN_sc1.56_26809_28652_-/1-1844
----TAATATAG-TTTATAAGCAAGCGCT--GCACCTAAGCAAG----CGCTGCAGTCTTCTTACTAAAATA
AACTACGCA-ATATTAATACGTAATATCT-TAATAATAATAGGCTTATAG---AACCTATACTAAAGCTAAC
GTATAG-CTTGCTATC----TCTAATATATAACTATAGCAGATAG---AAAGTTTCTAACGCGCTAAGAAGA
TCTATAACGTGCTAGAATAAATAATTTAATAATAACGTAATAGAAAGCGCTCTTA-ATATAACTATAAGCTA
AACTTAAAGCGCCTAATAAAACTAGAAGAGAAG----GTAATTATA-GAGCATATACTTAAGTATTCTATAT
GCAGTCTACCTATCTTAAAGGCTAACGTATAAGATATAGCTAATAGACTGCTTAGAGAGCGCGCTAGCAAGC
CTATTAGCAAGAACTAAATTAATAACTTTATTAAGTATACT-TCTAAGCTATAAATATGCTAAAG--CTATC
TATATAATTGCT-AGTAA-GCTACTTATAAGAACCTAGCAATTATCTAGCTCTAGTTTATACTAGTTT-AGA
GTATAAAGAAGAAGTATAGAGTTATAGATAAGAATATATATAACTTTAACAAGTCTAGCTTCTTAATAAGC-
AAGATATTCTCTTAGCTTATAGTAATA-GGTTTAGAGAAGCCTAAAAAGATAAA-GAAGCTCTAGCCTAGTA
ATTATAAGTAAGTTATGCTAGTATAAGATATTAGCATAATAGAGAAGA-TAATTCTAC--TCTTTCTTATCT
TTATAGGT-AAAGTTCTTATCTT-AAACTAGTTCTAT---AACTTTCTATATAACTAGGTTATCTAAGTTA-
GCTCTACTAGCTAAATAAATAATAATTTAGCGCTTACTTAGCTTAAATACTTTAACTTCTATGCGTATTCTA
TTAG-AGTATATAAGCTACTTATTATTAATAGCTATAAGAGCTATTATACAGTAGAATTCTAGAAATGCTAT
AAGAAGAAGAAGATTATTACTCTCTATATACTTGCGTACTTATTATACCTTCTATAGCTACTTAATATTACT
TATTT-CTTACTATTAAAGCGCGCGTATAGTAATAGTATCTTAGCCTTAGTACGTAGTTATATCTACTATAT
TAATAAAAAAACCTTTCTACTAG-CCTTTAAAGCTACTTTTAAGAAGAT-GTTTATAGC-AGAGAATATTTA
TATAGAGTT-TTAAGGTGCTAGCTTAGTTCT-ATATAACCTAGAGATAGTA-TTATTAAAGCTTAACGTACG
CTTCTATACT-CTACTATTAACTAC-TATTAAGAATA-GTGCCTAGTAGGCA-AAGATACTATGCA------
ACGCCTATAAGATAGAGGCGCAGAGTATGCTTATTTAATAGAGAGTATAAAACTGCGTAAGTTCTATAGTAA
GGTTAATAGATAAAAAGATTATGCAGCTAAGTAAAGG-CGCTTAGTAGATAGCGTATAATATAGTATTAATA
TAGAAAGAAATAAGCTGCCTTTAAGATACT-ATAGAAGTAATAATAAAGCGTAAGATGCATAAATAATAATA
TATATAAGCAGAGAAGACCTTAATAGTTAGTAAGGTATTAGACTTAATT-ACTATAATAGCAG-AGAACTAT
TATAATAATAGTAATAGACTATTAAAGAGAGTATACGCAGAGAGGCGCTGCAGCACTTATAGTAAGACTAGA
TATAATGCCTATACCTATAAAGTAGAGATAG-AGGATGCAGAAGATAGCAATAATTCTAAAGAATAGTATTT
TATTATATGCAGTATATAAATTTATTATAGTATTATGCTATATTGCTGCGCAGTTATTTTAGTAGAGA-GAC
TATAGTGCTTGC--TTAGATGCAGCGCTTACTTATAAACTACGTTA
>PixieSN_sc1.12_496592_497151_+/1-560
------------------------------------------------------------------------
------------------------------------------------------------------------
------------------------------------------------------------------------
------------------------------------------------------------------------
------------------------------------------------------------------------
------------------------------------------------------------------------
------------------------------------------------------------------------
------------------------------------------------------------------------
------------------------------------------------------------------------
------------------------------------------------------------------------
------------------------------------------------------------------------
------------------------------------------------------------------------
------------------------------------------------------------------------
------------------------------------------------------------------------
------------------------------------------------------------------------
------------------------------------------------------------------------
------------------------------------------------------------------------
------------------------------------------------------------------------
---------------ACTCCACCGCAACTAGACAACG-CTGCTTAGGAGGCG-CAGAGACCGCGCA------
ACGCCCGCGAGCCAGAGGCGCAACCAACGCTGATTCAAAATCGCATGCAAATCTATCAAGGGTCTCTAGCAA
GCTCACTTGATGAGCAGGTTAAGCAATTAAGTAAGGG-CGCTCCGCAGATCGCTCATAATATGGTGTTGATG
CAGGAAGAAAAGAGCCGCCTTTGAGACGCT-GTCAAAGCTTCAACAAAGCGCCAGAGCCGTAAGCGACGCTA
TGTACAGACAAAGGAAACTCTTACAGCTAGTGAGAAAAGCGACTTAATT-GCTGAAAGGGAGGGTGGTAGGT
GAGAGCAA-GGCGAGGCGTCTGCAAAGAGGGTGCGCAGAGAACGACGCTGCGAGCGTTGTAATGAGATTGGG
CATAATTCCTGCACCTGCAAGGTAGGAATAG-AAGATAGAGAAGATAGTAAAGAGCCTAAATGATACTGTAT
ATCACCATAAGCTGCTTCAAATCGTGATAAT-TTGCGCTACGTTGCTGTGTATGCGTTTAGGTAGGTTTTAC
TGGGCCGCTCGT--T-------------------------------
>PixieSN_sc1.33_380578_381162_-/1-585
------------------------------------------------------------------------
------------------------------------------------------------------------
------------------------------------------------------------------------
------------------------------------------------------------------------
------------------------------------------------------------------------
------------------------------------------------------------------------
------------------------------------------------------------------------
------------------------------------------------------------------------
------------------------------------------------------------------------
------------------------------------------------------------------------
------------------------------------------------------------------------
------------------------------------------------------------------------
------------------------------------------------------------------------
------------------------------------------------------------------------
------------------------------------------------------------------------
------------------------------------------------------------------------
------------------------------------------------------------------------
------------------------------------------------------------------------
------------------------CAGCGCAATAATA-TTGTATAGAAGGCA-AAGACGCTGCCTA------
TCGCTAAAGAGCTAGAGGCTTAAACTATGCTTATTTAATAGAGAATATAAAGGCGCCTAGATTCCTTAGTAA
GCTCTCTTAATAAGCAGGTATAATAGCTAAGTAAAGG-CGCTTAGCAGATAGCGCATAATATAGTATTAGTA
TAGAAAGAAATAAGCTACCTTTAAGATGCTTATAAAAGTAATAATAAAGCGTAAGGCGTATAAATAATAATA
TATATAAGTAGAGAAGATCTTAATAGTTAGTAAGATATTAGACTTAATT-ACTATAATAGCAG-AGAACTAT
TATAATAATAATAATAGACTATTAAAGAGAGTGCGCGCAGAGAGGCGCTACAGCACTTATAGCAAGACTAGA
TACAACGCCTATATCTATAAAGTAGAGATAG-AGAATATAAAAGATAGCAACGCTTCTAATAAATAATATTC
TTATATTTATAGTATATAAATTTATTATAGTATTGCGCTACGTTGCTGCGTAGGCGTTTTAGTAGAGATTAG
TAGCTAGCTTGCCTTTAGGTAGCTAGCTTGCTTATAAACTACGTT-
