# Supplementary material for: RIPCAL: a tool for alignment-based analysis of repeat-induced point mutations in fungal genomic sequences
Source: BMC Bioinformatics. 2008 Nov 12;9:478. doi: 10.1186/1471-2105-9-478 (PMC2621366; doi:10.1186/1471-2105-9-478)
Supplement: Additional file 5 — Snodorum Alignments. Compressed (.zip) file containing alignments for all Stagonospora nodorum repeat families in Fasta (.fas) format. [file 1471-2105-9-478-S5.zip › r10_aln.fas]

>R10_sc1.42_76143_76342_-/1-200
------------------------------------------------------------------------
------------------------------------------------------------------------
------------------------------------------------------------------------
------------------------------------------------------------------------
--------------------------------------------------------------------GCTC
CCAAAGCTCCTTGAGGAAA--TCCTCCTCATGGCCACGAGGATC---CGTCACTGCGTAACACCCTGCTACC
CAGTCTGCAAGCATGGCTGCCTGCTTGCTC-ATCGCCCCCTCATCTACATGAGGATCGTTCCTGGGGA-TGG
AGTGACTCAGC---AGCGCGTATC-CCAGCCGGTACACCTG---TGAGTTCAC-GTT-TAGTAATGTA----
------------------------------------------------------------------------
------------------------------------------------------------------------
------------------------------------------------------------------------
------------------------------------------------------------------------
------------------------------------------------------------------------
------------------------------------------------------------------------
------------------------------------------------------------------------
------------------------------------------------------------------------
------------------------------------------------------------------------
------------------------------------------------------------------------
----------------------------------------------------------------
>R10_sc1.63_461_1706_+/1-1246
-ATGGTTGGCTT-CGGCCACCAATTTTGTAAACTA-TATTTTGTGACTATATTT-TGTACTC----------
--CAGTTGATCTTACTAATGTA-ATATAGCAACGGCCCCCCCTGCTCTCGTC----GAGCAACTTTTCC-AT
ATGTAAGTCCCAGC-AT-TAAACATTAAACACTAAT-AC--CTCAGA--ACC-CCGTAATCC-GATGG---A
TGGG--CTTGCT---GC-CG-ATAAGCT--GCCT-TGCTCGGC--ACCTGTG-GCAG--CAGGTGCTC--CG
CAAAAAAGCGGCTACATTG--AATGCGTTGCCCT-TAGGATCATC-GCCATCTATTTGATGCTCGCCGGCTC
CTAAAGCTCCTTGAGGAAA--TCCTCCTTATGGCTACGAGGATC---CGTCACTGCGTAACACCCTGCTACC
TAGTCTGTAAGCATGGCTGCCTGCTTGCTC-ATCGCCCCCTCATCTATATGAGGATCGTTCCTGGGGA-TGG
AGTGACTTAGC---AGCGCGTATC-CCAGCCGGTACACCTCGATTGCGTCTAC-GATATGGAGGTATACGAC
-GCCACTAC--TGCCTTGCG-GTATGATGTGACCGACGTTGTATT-GCGCGAGGAGGTGGTTGGT------G
GCGAGGGAGCTGAT-GACTGACTCGCGGAACTGATTCTGCAATATTGATAA-CGTAGCGGCATGGCTGTCTA
TCTACC-AGCTGCCTTTGAACATGGCTGGTGAGC------CGACGTATCCAG-ATGAGCTCAAA---CGCGC
AATCTTGACGACGTATTGGCCGTT---GGGCTTCGATGGTGTTAAAGG-CGACATGACGCGATCTG-GCAAG
GTTGAGT----GTTAGGAAGAGCAGCAGGTCGCTGAGGAGAGGACACA-CCTCGATGTTCGTTGGATTGTGG
GATGTTTGACGA-CGGTTGCGACGATGGCGATGGTGATAGCGATGCGAAGATGTAAAGAGATGGAAGACTGC
AGCACTCGGACACTG--A-TGCGAAATCTGTCCTTAACCTGCGCGCGACCGC-GCGCACTGC-TTTTCTATG
GTTGAGCGTATTACAAAAATTATGCCCCTCGAGCCC-GGCTCGGGGCGGGG-TGGTCGTTGTTGTGCC-TGA
GGCAATTTTTGA-GGAGTTTGGGTGTTAGTTGGTGGTGCCCGCACTGGCCTCGCTTAGGAC-TATCAACTGA
CACCAGATCACGTGTTTTTATACTTTTTTAACGCTTTTTTTGTGCTGATGGTAGAGGGCAATTACCCATCCT
CTTTTGGTCTAGCTTGTTTTTT-GATGATACCCCTAGTTTGCGTTTCATATCTAGAATAAATA-
>R10_sc1.18_885028_886228_-/1-1201
TATGGTTGGCTT-CGGCCACCAATTTTGTAAACTA-TATTTTGTGACTATATTT-TGTACTC----------
--CAGTTGATCTCACTAATGTA-ATACAGTAACGGCCCCCCCTGCTCTCGTC----GAGCAACTTTTCT-AT
ATGTAAGTCTCAGC-AT-TAAACATTAAACACTAAT-AC--CCCAGA--ACC-CCGCAATCT-GATGG---A
TGGG--CTCGCT---GC-TG-ATAAGCC--GCCT-TGCTCGGC--ACCTGTG-GCAG--CAGGTGCTC--TG
CAAAAAAGCGGCTATATCG--AATGCGTTGCCCT-CAGGATCATC-GCCATCTATTTGACGCTCGCCGGCTC
CTAAAGCTCCTTGAGGAAA--TCCTCCTTATGGCTACGAGGATC---TGTTACTGCGTAACACCCTGCTACC
TAGTCTGCAAGCATGGCTGCCTGCTTGCTT-ATCGCCCCCTCATCTATATGAGGATCGTTCCTGGGGA-TGG
AGTGACTTAGC---AGCGCGTATC-TCAGCCGGTACACCTCGATTGCGTCTAC-GATATGGAGGTATACGAC
-GCTACTGC--TGCCTCGCG-GTATGATGTGACCGACGTTGTATT-GCGCGAGGAGGTGGTTGGT------G
GCGAGGGAGCTAAT-AACCGACTTGCGGAACTGATTCTGTAATATTGACAA-CGTAGCGGCATGGCTGTCCA
TCTACT-AGCCGCCTTTGAATATGGCTGGTGAGC------CGACGTATCTAG-ATGAGCTCGAA---CGCGC
AATCTTGACGACGTATTGGCTGTT---GGGCTTCGATGGTGTTAAAGG-CGACATGACGCGATCTG-GCAAG
GTTGAGT----GTT---------------------------------------------CGTTGGATTGTGG
GATGTTTGACGA-CGGTTGCGATGATGGCGATGGTGATGGCGATGCGAAGATGTAAAGAGATGGAAGACTGC
AGCACTCGGATACTG--A-TGCGAAATCTGTCCTTAACCTGCGCGCGACTGC-GCGCACTGC-TTTTCTATG
GTTGAGCGTACTACAAAAATTATGCCCCTTGAGCCC-GGCTCGGGGCGGGG-TGGTCGTTGTTGTGCC-TGA
GGCAATTTTCGA-GGAGTTTGGGTGTTGGTTGGTGGTGCCCGCACTGGCCTCGCTTAGGAC-TATCAACCGA
CACCAGATCACGTGTTTT-ATACTTTTTTAACGCTTTTTT-GTGCTGATGGTAGAGGGCAATTACC-ATCCT
CTTTTGGTCTAGCTTGTTTTTT-GATGATACCCCCAGTTTGCGTTTCATATCTAGAATAAATAA
>R10_sc1.24_542651_543891_+/1-1241
TATAGTTGGCTT-CGGCCACTAATTTTGTAAACTA-TATTTTGTAACTATATTT-TGTACTC----------
--TAGTTAATCTCACTAATGTA-ATACAGCAACGGCCCTCTCTGCTCTTATT----AAGCAACTTTTCT-AT
ATGTAAGTCCTAGC-AT-TAAACATTAAATACTAAT-AC--CCTAGA--ACC-CTGCAATCT-GATAG---A
TGAG--CTCGCT---GC-TG-ATAAGCT--GCCT-TGCTTAGC--ACTTATA-GCAG--CAGGTGCTC--TG
CAAA----CAGCTACATCG--AATGCGTTGCTCT-TAGGATTATT-GCTATTTATTTAACGCTTGCTAGCTC
CTAAAGCTCCTTAAGAAAA--TTCTTCTTATAGCTATAAGGATC---TGTCACTGCGTAATACTCTGCTACC
TAGTCTGCAAGCATAGCTGCCTGCTTGCTT-ATCGCCCCCTCATCTACATGAGGATCGTTCCTAGGGA-TAG
AGTAACTTAGC---AGCGCGTATC-TTAGCTAGTATACCTTAATTGCATCTAC-GATATAGAGGTATACGAC
-GCTACTGC--TGCCTTACA-GTATAATATAACTAACGTTGTATT-ATGCAAGGAGGTAGTTAGT------A
GCGAGGAAGCTAAT-AACTAACTCGCAGAACTAATTCTGCAATATTAATAA-CGTAGCAGCATAGCTGTCTA
TCTACT-AGCTGCCTTTAAATATAGCTAGTAAGC------TGACGTATCTAG-ATAAGCTTAAA---CGCGC
AATCTTAACGACGTATTAGCTGTT---AGGCTTTAATAGTGTTAAAGG-CGACATAACGCAATCTA-GTAAG
GTTAAGT----GTTAGGAAGAGCAGCAGGTCGCTAAGGAGAGGATATA-CTTTAATATTCGTTAGATTATAG
AATGTTTAACGA-CAGTTACAACGATAGCGATAGTGATAGCAATGCAAAGATATAAAGAGATAGAAGACTGC
AGCACTTAGATACTA--A-TGCAAAATCTGTTCTTAACCTGCGCGTGACTGC-GCGCACTGC-TTTTCTATA
GTTAAGCGTACTATAAAAATTATGCCCCTTAAGCCC-GGCTTAGAGCAGGG-TAGTCGTTGTTGTGCC-TAA
GGCAATTTTTAA-GGAGTTTGAGTGTTAGTTAGTAGTGCCTGCACTAGCCTTGCTTAGGAC-TATTAACTGA
CACTAGATTACGTATTTT-ATACTTTTTTAACGCTTTTTT-ATGCTAATAGTAGAGGGCAATTACT-ATCCT
CTTTTAGTCTAGCTTGTTTTTT-AATAATACCCCTAGTTTGCGTTTCATATCTAGAATAAATAA
>R10_sc1.33_15390_15618_-/1-229
------------------------------------------------------------------------
---------------------------------------------------T----ACGTAACTTAGTT-AG
ATATATACTTTAGT-TA-TAAA-ATATATTATTAAA-TA--TTAAAA--ACT-CTATAATCT-AATATCTTA
TAGA--TATACT---GC-TA-ATAAGCT--GCTT-TGCTTAGC--GCCTATA-GTAG--TAGATACT---TG
CAAAAAAGTAGCTATATTA--AATATATTACTCT-TAGAATTATT-ACTATCTACTTAATGCTTACTAGCTT
CTATAACTATTTAAGAAAC--TTCTACTTAT-----------------------------------------
------------------------------------------------------------------------
------------------------------------------------------------------------
------------------------------------------------------------------------
------------------------------------------------------------------------
------------------------------------------------------------------------
------------------------------------------------------------------------
------------------------------------------------------------------------
------------------------------------------------------------------------
------------------------------------------------------------------------
------------------------------------------------------------------------
------------------------------------------------------------------------
------------------------------------------------------------------------
----------------------------------------------------------------
>R10_sc1.22_44087_44326_+/1-240
------------------------------------------------------------------------
-----------------ATATA-ATTTAATAGTAATTTATATTACT--TATT----AAATAACTTTTCT-AT
ATATAAGTTCTAGC-AT-TAAATATTAAACACCAAT-AT--ACTAGA--ATA-CTATA-TCT-AA------A
TAAG--CTTACT---GC-TA-ATAAGCT--ATCT-TATCTAGT--ATCTATA-GTGG--TAGGTACTT--TG
TAAA----TAGCTATATTA--AATGCATTACTCT-TAGAATTATC-GCTATCTATTTAAAGTTTGCTAGCTC
TTACAGCTCCTTAATAAA------------------------------------------------------
------------------------------------------------------------------------
------------------------------------------------------------------------
------------------------------------------------------------------------
------------------------------------------------------------------------
------------------------------------------------------------------------
------------------------------------------------------------------------
------------------------------------------------------------------------
------------------------------------------------------------------------
------------------------------------------------------------------------
------------------------------------------------------------------------
------------------------------------------------------------------------
------------------------------------------------------------------------
----------------------------------------------------------------
>R10_sc1.105_1_1184_+/1-1184
------------------------------------------------------------------------
-----------------------ATACAGCGACAGCTCTCTCTGCTCTTACCGGTGAGAGGGTTCCCTT-AT
ATATAAGTCTTAGC-AT-TAAATATTCCCTACGAAGGAC--TCTAGA--ACT-CTATGGGCT-AATAG---A
TAGG--CTTACT---GC-TA-ATAAGCT--ACCT-TACTTAGT--ACCTATT-GTAG--CAGGTGCTC--TG
CAAAAAAGTAGCTATATTA--AATGTGTGGCTCT-TAGAATTATT-ACTATCTATTTAACGCTTGCTAGCTT
CTAAAGCTTCTTAAGAAAA--TTCTTCTTATAGCTATAAGAATC---TATTACTGCGTAAGACTCTACTACT
TAGTCTATAAGTATAGCTGCCTGCTTACTT-ATTATCTCTTTATCTATATAAGAATTATTTCTAGAGA-TTT
ATTATCTTAGC---AGCGCATATC-TTAGCTAGGATACTTTGATTGCGTCTAC-GATATAAAGATATATAAT
-ACTACTAC--TACTTTATA-GTATAATATAACTAACGTTATATTTATGTAAGAAAGTAGTTAGT------A
GTAGGAGAGCTAATTAACTAACTTACAGAACTAATTCTATAATATTAATAA-CGTAGTAGCATAGCTATCTA
TCTACT-AGCTACCTTTAAATATAGCTAGTAAGC------TAACGTATCTAGGATAAGCTTAAAATATGCAT
AATCTTAATAATGTATTAGCTATTT--AAGCTTTAATAGTATTAAAGGGCAATATAACGTAATCTATGTAAG
GTTAAGTAGTAGTTAGAAAGAGCAGTAGATTACTAAGAAGAGAATATA-TCTTAATATTTGTTAAATTATAG
AATATTTAATAA-TAGTTGCAATAATAGTAATAGTAATAGCAATACAAAGATATAAAGAGATAGAAGACTGC
AGCACTTAGATACTA--A-TATAAAATCTATTCTTAACCTGCGCATAACTGC-ATATACTAC-TTTTCTATA
ATTAAGTATACTATAAAAATTATGCCTCTTAAGCTT-AGCTTAGAGCAGAG-TAATTATTATTATGCC-TAA
GATAATTTTTAA-GAAGTTTAAGTATTAGTTAGTAGTGCCTGCACTAGCCTTGCTTAGAAC-TATTAACTAA
TACTAGATTACGTATTTT-ATACTTTTTTAACGCTTTTTT-ATGCTAATAATAGAGAGTAATTACT-ATTCT
CTTTTAGTCTAGCTTATTTTTT-AATAATACCTCTAGTTTGCATTTTATATCTAGAATAAATAA
>R10_sc1.49_124714_125958_+/1-1245
TATAGTTGGCTT-CGGCTACTAATTTTATAAACTA-TATTTTATAACTATATTT-TGTACTC----------
--TAGTTAATCTTACTAATATA-ATACAGCAACGGCCCCTCCTGCTCTCGTT----AAGCAACTTTTCT-AT
ATATAAGTCCTAGC-AT-TAAACATTAAATACTAAT-AC--CCTAGA--ACT-CTGCAATCCCGATAG---A
TAGG--CTTGCT---GC-TA-ATAAGCT--GCCT-TGCTTAGC--ACCTATA-GCAG--CAGATGCTC--TG
CAAAAAAGCAGCTATATTA--AATGCGTTGCTCT-TAGGATTATT-ACTATCTATTTAACGCTCGCTAGCTC
CTAAAGCTTCTTAAGAAAA--TCCTTCTTATAGCTATGAGAATC---TGTCACTGCGTAACACTCTGCTATC
TAGTCTATAAGCATAGCTGCCTGCTTGCTT-ATCGCTCTCTTATCTATATAAGGATCGTTCCTAGGGA-TAG
AGTAACTTAGC---AGCGCGTATT-CTAGCTAGTATACCTTAATTACGTCTAC-GATATAGAGGTATACGAC
-GCTACTGC--TGCCTCGCA-GTATAATATAACTAACGTTATATT-ACGCAAGAAGGTAGTTAGT------A
GCGAGAGAGCTAAT-AACTAACTTGTAGAACTAATTCTACAATATTAACAA-CGTAGCAGCATAGCTATCTA
TCTACT-AGCTGCCTTTAAACATAGCTAGTAAGC------TAACGTATCTAG-ATAAGCTTAAA---CGCGT
AATCTTAACAACGTATTAGCTGTT---AGGCTTCAATAGTATTAAAGG-CAATATAACGCAATCTA-GCAAG
GTTAAGT----GTTAGAAAGAGCAGTAGGTTGCTAAGAAGAGAACACA-CCTTAATATTCGTTGAATTGTAG
AATGTTTAACGA-TAGTTATAATAATAGCAATAGTAATAGCAATGCAAAGATATAAAGAGATAGAAGACTAC
AGTACTTAGACACTA--A-TGCAAAATCTATTCTTAACCTGCGCGCAACTAC-GCGCACTGC-TTTTCTATA
GTTAAGCGTACTACAAAAATTATAGCTCTTAAGCCT-AGCTTAGAGCGGGG-TAGTCGTTGTTGTGCC-TAA
GGCAATTTTTAA-GGAGTTTAGGTATTAGTTAGTAGTGCCCGCACTAGCCTCGCTTAGGAC-TATTAACTAA
CACTAGATTACGTGTTTT-ATACTTTTTTAATGCTTTTTT-ATGCTGATAGTAGAGGGCAATTACT-ATCCC
CTTTTAGTCTAGCTTGTTTTTT-AATAATACCCCTAGTTTGCGTTTTATATCTAGAATAAATA-
>R10_sc1.56_4280_5523_+/1-1244
--TAGTTAGCTT-TAGCTACTAATTTTGTAAACTA-TATTTTGTAACTATATTT-TATACTC----------
--TAGTTAATCTTACTAATATA-ATACAGCAACAGCCCCCTCTACTCTCGTT----AAGTAACTTTTCT-AT
ATATAAGTTCTAGCTAT-TAAACATTAAATACTAAT-AC--TCTAGA--ACT-CTGCAATCT-AATAG---A
TAGG--CTCGCT---GC-TA-ATAAGCT--GCCT-TACTTAGC--ACCTATA-GCAG--TAAGTGCTC--TG
CAAAAAAGCAGCTATATTA--AATACGTTGCTTT-TAGAATTATT-GCTATCTATTTAACGCTCGCTAGCTT
CTAAAGCTTCTTAAGAAAA--TCCTTCTTATAGCTATAAGAATC---TATTACTGCATAACACTCTGCTATC
TAGTCTATAAGCATAGCTACCTGCTTGCTT-ATTACTCTCTTATCTATATAAGAATTATTTCTAGAGA-TAG
AGTAACTTAGC---AGCGCATATC-CTAGCTAGTATATCTTAATTATGTCTAT-AATATAGAGGTATATAAC
-GCTACTGC--TGCCTCGCA-GTATAATATAACTAACGTTATATT-ACGCGAGGAGATAGTTAGT------A
GTAAGAGAGCTAAT-AACTAACTTACAGAACTAATTCTATAATATTAACAA-CGTAGCAGCATAGCTATCTA
TCTACT-AGCTGCCTTTAAATATAGCTAGTAAGC------TAATGTATCTAG-ATAAGCTTAAA---TGCGC
AATCTTAATAACGTATTAGCTATT---AGGCTTTAATAGTATTAAAGG-CAATATAATATAATCTA-GCAAG
GTTAAGT----ATTAGAAAGAGTAGTAGGTTACTAAGAAGAAGATATA-TCTTAATATTTATTAGATTATAG
AATGTTTAACGA-TAGTTATAATAATAGTAATAGTAATAGTAATACAAAGATATAAAGAGATAGAAGACTAT
AGCACTTAGATACTA--A-TGCAAAATCTATCTTTAACCTGCGCATAACTGC-GCGCACTGC-TTTTCTATA
GTTAAGCATACTATAAAAATTATGCCTCTTAAGCTT-AGCTTAGAGTAGAG-TAGTTGTTATTATGCC-TAA
GGCAATTTTTAA-GAAGTTTAGGTATTAGTTAGTAGTGCCTGCACTAGCCTTACTTAGAAC-TATTAACTAA
TACTAGATTACGTGTTTT-ATACTTTTTTAACGCTTTTTT-ATGCTAATAGTAGAGAGTAATTACT-ATTCT
CTTTTAGTCTAGCTTATTTTTT-AATAATACTCTTAGTTTGCATTTTATATCTAGAATAAATAA
>R10_sc1.42_245698_245930_+/1-233
--TAGTTAGCTT-CGGCTACTAATTTTGTAAACTA-TATTTTATAACTATATTT-TATACTC----------
--TAGTTAATCTTACTAATATA-ATACAGCAATAGCTCTCTCTACTCTTATT----AAGTAACTTTTCT-AT
ATATAAGTTCTAGC-AT-TAAATATTAAACACTAAT-AC--TCTAGA--ACT-CTATAATCT-AATAG---A
TAAG--CTTACT---GC-TA-ATAAGCT--GCCT-TACTTAGC--ACCTATA-GTAG--CAGGTGCT-----
------------------------------------------------------------------------
------------------------------------------------------------------------
------------------------------------------------------------------------
------------------------------------------------------------------------
------------------------------------------------------------------------
------------------------------------------------------------------------
------------------------------------------------------------------------
------------------------------------------------------------------------
------------------------------------------------------------------------
------------------------------------------------------------------------
------------------------------------------------------------------------
------------------------------------------------------------------------
------------------------------------------------------------------------
------------------------------------------------------------------------
----------------------------------------------------------------
>R10_sc1.38_305727_306923_-/1-1197
TAGAGTTAGCTT-CAGCTACTAATTTTATAAACTA-TATTTTGTAACTATATTT-TGTACTC----------
--TAGTTAATCTTACTAATGTA-ATATAGTAATAGCCCCCCCTACTCTTATT----AAGCAACTTTTCT-AT
ATATAAGTCCTAGC-AT-TAAATATTAAACACTAAT-AC--TCTAGA--ACT-CTATAATCT-AATAG---A
TAGG--CTCGCT---GC-TA-ATAAGCT--ACCT-TACTTAGC--ACCTATA-GCAG--CAGATGCTC--TG
CAAA----TAGCTATATTA--AATACGTTACTCT-TAGAATTATT-GCTATCTATTTAACGCTTGCTAGCTC
TTAAAGCTTCTTAAGGAAA--TCCTTCTTATAGCTATAAGAATC---TGTTACTGCGTAACACTCTGCTACC
TAGTCTGCAAGCATAGCTGCCTGCTTGCTT-ATTGCTCTCTTATCTATATAAGGATTATTTCTAGAGA-TAG
AGTAACTTAGC---AGCGCGTATT-CTAGCTAGTATATCTTAATTACGTCTAT-AATATAAAGATATATAAT
-GCTACTAC--TGCCTCGCA-GTATAATATAACTAACGTTATATT-ACGCAAGAAGGTAGTTAAT------A
ATAAGAGAGCTAAT-AACTAACTTACAGAACTAATTCTATAATATTAATAA-CGTAGCAGCATAGCTATCTA
TCTACT-AGCTACCTTTAAATATAGCTAGTAAGC------TAATGTATCTAG-ATAAGCTTAAA---TACGT
AATCTTAACAACGTATTAGCTATT---AGGCTTTAATAGTGTTAAAGG-CAACATAATGCAATTTA-GCAAA
GTTAAGT-------------------------------------------------ATTTATTAAATTATAA
GATGTTTAACAA-CAGTTATAACGATAGCAATAGTAATAGCAATGCAAAGATATAAAGAGATAGAAGACTAT
AGCACTTAGATACTA--A-TGCAAAATCTATTCTTAACCTGCGCGTAACTAC-GCGCACTGC-TTTTCTATA
GTTAAGCATACTATAAAAATTATGCCTCTTAAGCCT-AGCTTAGGGCAGAG-TAGTTGTTATTATGCC-TAA
GGTAATTTTTAA-GAAGTTTAGGTATTAGTTAGTAGTGCCTGCACTAGCCTTGCTTAGAAC-TATTAACTAA
TACTAGATTACGTGTTTT-ATACTTTTTTAACGCTTTTTT-ATGCTAATAGTAGAGAGTAATTACT-ATTCT
CTTTTAGTCTAGCTTATTTTTT-AATAATACCTCTAGTTTACGTTTTATATCTAGAATAAATAA
>R10_sc1.46_64020_65268_+/1-1249
-ATAGTTAGCTT-TAGCTACTAATTTTGTAAACTA-TATTTTGTGACTATATTT-TATACTC----------
--TAGTTAATCTTACTAATATA-ATACAGTAACGGCCCTCTCTGCTCTTATT----AAGTAACTTTTCT-AT
ATATAAGTCCTAGC-AT-TAAACATTAAACACTAAT-AC--TCTAGA--ACT-CTGCAATCT-AATAG---A
TAGG--CTTGCT---GC-TA-ATAAGCT--GCCT-TACTTAGC--ACCTATA-GCAG--CAGGTGCTC--TG
CAAAAAAGTAGCTATATTA--AATGCGTTGCTCT-TAGGATTATT-GCTATCTATTTAACGCTCGCTAGCTT
CTAAAGCTTCTTAAGGAAA--TTCTTCTTATAGCTATAAAGATT---TATTACTGCGTAATACTCTGCTACT
TAGTCTATAAGCATAGCTGCCTGCTTGCTT-ATTGCTCTCTTATCTATATAAGGATTATTTCTAGAGA-TAG
AGTAACTTAGC---AGCGCGTATT-CTAGCTAGTATACCTTAATTATATCTAT-AATATAGAGGTATACGAT
-GCTACTGC--TGCCTTGCA-GTATAATATAACTAACGTTATATT-ACGTAAGAAGATAGTTAGT------A
GTAAGAGAGCTAAT-AACTAACTTACAGAACTAATTCTGTAATATTAATAA-CATAGTAGCATAGCTATCTA
TCTACT-AGCTGCCTTTAAATATAGCTAGTAAGC------TAACGTATCTAG-ATAAGCTTAAA---CGCGC
AATCTTAACAACGTATTAGCTATT---AGGCTTTAATAGTATTAAAGG-CAATATAATGCAATCTA-GCAAG
GTTAAGTAGTAGTTAAGAAGAGTAGCAGGTCGCTAAGAAGAGAATATA-CCTTAATGTTTATTAGATTATAG
GATGTTTAACGA-TAGTTATAACGATAGCAATAGTAATAGCAATGCAAAGATATAAAGAGATAGAAGACTGC
AGCACTTAGATACTA--A-TGCAAAATCTATCCTTAACCTGCGCGTAACTGC-GCGCACTGC-TTTTTTATA
GTTAAGCGTACTATAAAAATTATACCTCTTAAGCCT-AGCTTAGGGCAGAG-TAGTTGTTGTTATGCC-TAA
GGCAATTTTTAACGAAGTTTAAGTATTAGTTAGTAGTGCCTGCACTAGCCTCGCTTAGGAC-TATTAACTAA
CACTAGATTACGTGTTTT-ATACTTTTTTAACGCTTTTTT-ATGCTAATAGTAGAGAGCAATTACT-ATCCT
CTTTTAGTCTAGCTTATTTTTT-AATAATACCTCTAGTTTGCGTTTTATATCTAGAATAAATAA
>R10_sc1.7_1445151_1445539_+/1-389
--TAGTTAGCTT-CAGCTACTAATTTTATAAACTA-TATTTTATAACTATATTT-TATACTT----------
--TAGTTAATCTTACTAATATA-ATACAGCAATAGCTCTCTCTACTCTTATT----AAGTAACTTTTCT-AT
ATATAAGTCCTAGC-AT-TAAATATTAAACACTAAT-AC--TCTAGA--ACT-CTATAATCT-AATAG---A
TAGG--CTCGCT---GC-TA-ATAAGCT--GCCT-TGCTTAGT--ACCTATA-GTAG--TAGATACTC--TA
TAAA----CAGCTATATTA--AATATATTACTCT-TAGAATTATT-ACTATCTATTTAACACTTACTAGCTC
TTAAAGCTTCTTAAGAAAA--TCCTTCTTATAGCTATAAGGATC---TATTACTGCGTAATACTCTATTATC
TAGTCTATAAGCATAGCTGCCT--------------------------------------------------
------------------------------------------------------------------------
------------------------------------------------------------------------
------------------------------------------------------------------------
------------------------------------------------------------------------
------------------------------------------------------------------------
------------------------------------------------------------------------
------------------------------------------------------------------------
------------------------------------------------------------------------
------------------------------------------------------------------------
------------------------------------------------------------------------
------------------------------------------------------------------------
----------------------------------------------------------------
>R10_sc1.7_221080_222319_-/1-1240
TATAGTTAGCTT-CAGCTACTAATTTTATAAACTA-TATTTTATAACTATATTT-TGTACTC----------
--TAGTTAATCTTACTAATATA-ATATAGCAACAGCCTCCTCTGCTCTCGTT----AAGCAACTTTTCT-AT
ATGTAAGTTCTAGC-AT-TAAATATTAAACACTAAT-AT--TCTAGA--ACT-CTGCAATCT-AATAG---A
TAGG--CTTGCT---GC-TA-ATAAGCT--GCCT-TGCTTAGC--ATCTATA-GTAG--CAGGTACTC--TG
TAAA----CAGCTATATTA--AATGCGTTGCTCT-TAGAATTATT-GCTATCTATTTAACGCTTGCTAGCTT
CTAAAGCTTCTTAAGAAAA--TCCTTCTTATAGCTATAAGGATC---TATTACTGCGTAACACTCTACTACT
TAGTCTATAAGCATAGCTGCTTGCTTGCTT-ATTACTCTCTTATCTATATAAGGATTATTTCTAGAGA-TAG
AGTAACTTAGC---AGCGCATATT-CTAGCTAGTATACCTTAATTGCATCTAT-AATATAGAGGTATATAAT
-GCTACTGC--TGCCTTATA-GTATAATATAACTAACGTTATATT-ATGCAAGGAGGTAGTTAGT------A
GCAAGAGAGCTAAT-AACTAACTTATAGAACTAATTCTATAATATTAATAA-TATAGCAGCATAGCTGTCTA
TCTACT-AGCTATCTTTAAATATAGCTAGTAAGC------TAACATATTTAG-ATAAGCTTAAA---TGCGC
AATCTTAACAACGTATTAGCTATT---AGGCTTTAATAGTATTAAAGG-TAATATAATGCAATCTA-GCAAA
GTTAAGT----ATTAGAAAGAGCAGTAGGTCGCTAAGAAGAGAATATA-TCTTAATATTTATTAGATTATAG
AATGTTTAATAA-TAGTTATAATAATAGTAATAGTAATAGTAATACAAAGATATAAAGAGATAAAAGACTAT
AGCACTTAGATACTA--A-TGCGAAATCTATTCTTAACCTACGCATAACTGC-GTGTACTGC-TTTTCTATA
GTTAAGCGTACTATAAAAATTATGCCTCTTAAGCCT-AGCTTAGAGCAGGG-TAGTTATTGTTATGCC-TAA
GGCAATTTTTAA-GAAGTTTAGGTATTAGTTAGTAGTGCCTGCACTAGCCTTGCTTAGAAC-TATTAACTAA
TACTAAATTATGTGTTTT-ATACTTTTTTAACGCTTTTTT-ATGCTAATAGTAGAGAGCAATTACT-ATCCT
CTTTTAGTCTAGCTTATTTTTT-AATAATACCTCTAGTTTGCATTTTATATCTAGAATAAATA-
>R10_sc1.51_1_799_-/1-799
----GTTAGCTTTCAGCTACTAATTTTGTAAACTA-TATTTTATAACTATATTT-TATACTC----------
--TAGTTAATCTTACTAATGTA-ATACAGTAACAGCTCTCTCTACTCTTATT----AAGTAACTTTTCT-AT
ATATAAGTTCTAGC-AT-TAAACATTAAACACTAAT-AC--TCTAGA--ACT-CTATAATCT-AATAA---A
TAGG--CTTGCT---GC-TA-ATAAGCT--GCCT-TGCTTAGC--ATCTATA-GTAG--CAGGTGCTC--TG
TAAA----TAGCTATATTA--AATGCGTTACTCT-TAGAATTATT-GCTATCTATTTAACGCTCGCTAGCTC
CTAAAGCTTCTTAAGAAAA--TTCTCTTTATAGCTATAAGGATC---TATTACTGCATAATACTCTACTACC
TAGTTTATAAGCATAGCTGCCTGCTTACTT-ATTACTCTCTTATCTATATAAGAATTATTTCTAGAGA-TAG
AGTAACTTAGC---AGCGCGTATT-CTAGCTAGTATATCTTAATTATATCTAT-AATATAGAGGTATATAAC
-GCTACTGC--TGCCTTATA-GTATAATATAACTAACGTTATATT-ACGCAAGAAGATAGTTAGT------A
GCAAGAGAGCTAAT-AATTAACTTATAGAACTAATTCTATAATATTAATAA-CGTAGCAGCATAGCTATCTA
TCTACT-AGCTATCTTTAAATATAGCTAGTAAGC------TAACATATCTAG-ATAAGCTTAAA---TGCAT
AATTTTAATAACGTATTAGCTATT---AAGCTTTAATAGTATTAAAGG-TAATATAATGCAATCTA-GCAAG
GTTAAGT----ATTAGAAAGAGTAGTAGGTCGCTAAGAAGA-------------------------------
------------------------------------------------------------------------
------------------------------------------------------------------------
------------------------------------------------------------------------
------------------------------------------------------------------------
------------------------------------------------------------------------
----------------------------------------------------------------
>R10_sc1.11_4901_6122_+/1-1222
TATAGTTAGCTT-CAGCTACTAATTTTATAAACTA-TATTTTGTAACTATATTT-TATACTC----------
--TAGTTAATCTTACTAATATA-ATACAGCAACAGCCTCTTCTGCTCTTATC----AAGCAACTTTTCT-AT
AT---------------------------TACTAAT-AC--TCTAGA--ATC-TTATAATCT-AATAG---A
TAGG--CTTACT---GC-TA-ATAAGCT--GCCT-TGCTTAGT--ACCTATA-GTAG--TAGGTGCTC--TG
CAAAAAAGCAGCTATATTA--AATGCGTTGCTCT-TAGAATTATC-GCTATCTATTTAACGCTTGCTAGCTT
CTAAAGCTTCTTAAGAAAA--TTCTTCTTATAGCTATAAGAATC---TGTTACTGCGTAATACTCTGCTACC
TAGTCTATAAGCATAGCTGCTTGCTTGCTT-ATTGCTCTCTTATCTATATAAGAATTATTTCTAGAGA-TAG
AGTAACTTAGC---AGCGCATATT-CTAGCTAGTATATCTTAATTACGTCTAC-GATATAGAGATATATAAT
-GCTACTGC--TATCTTATA-GTATAATATAACTAACGTTATATT-GCGCAAGAAGGTAGTTAGT------A
GCAAGAGAGCTAAT-AACTAACTTATAGAACTAATTCTGCAATATTAACAA-CGTAGCAGCATAGCTATCTA
TCTACT-AGCTGCTTTTAAATATAGCTAGTAAGC------TAACGTATCTAG-ATAAGCTTAAA---TGCGC
AATCTTAACGATATATTAGCTGTT---AGGCTTTAATAGTATTAAAGG-CAATATAACGCAATCTA-GTAAG
GTTAAGT----ATTAGAAAGAGTAGTAGATTGCTAAGAAGAGGATATA-CCTTAATATTTATTAGATTATAA
GATATTTAATAA-CAGTTGCAATAATAGTAATAGTAATAGCAATATAAAGATATAAAGAGATAGAAGACTGC
AGTACTTAGATACTA--AATGTAAAATCTATTCTTAATCTGCGCGTAACTAC-GCGCACTAC-TTTTCTATA
GTTAAGCATATTATAAAAATTATGCTTCTTAAGCCT-AGCTTAGAGCAGAG-TAGTTGTTATTATGCCCTAA
GGCAATTTTTAA-GAAGTTTAGGTATTAGTTAGTAGTGCCTATACTAGCCTCGCTTAGAAC-TATTAACTAA
CACTAGATTACGTATTTT-ATACTTTTTTAACGCTTTTTT-ATGCTAATAGTAGAGAGTAATTACT-ATCTT
CTTTTAGTCTAGCTTATTTTTT-AATAATACCTCTAGTTTGCGTTTTATATCTAGAATAAATAA
>R10_sc1.45_209792_210019_+/1-228
------------------------------------------------------------------------
----------------------------------------------CTAACTTATAAGGTATATTAATA-TT
AATAATATAGTAGC-GT-AGCGTAGCTCTTACTAGTTAC--TTTTAA--ACT-AGGCTAGTAAGCTTA--TA
TACT--CTAATA---TA-GA-ATAATCT--TAAA-TGCGTAAA--GCTTATC-TTA---TAGTTACTCT-TA
GATAAGACTAGTTATAATAGCAATATAATATAGTATAGAAGTTTT-AATAATAAGATAATAATAATAA--TA
GCAGTATAACTTAATA--------------------------------------------------------
------------------------------------------------------------------------
------------------------------------------------------------------------
------------------------------------------------------------------------
------------------------------------------------------------------------
------------------------------------------------------------------------
------------------------------------------------------------------------
------------------------------------------------------------------------
------------------------------------------------------------------------
------------------------------------------------------------------------
------------------------------------------------------------------------
------------------------------------------------------------------------
------------------------------------------------------------------------
----------------------------------------------------------------
>R10_sc1.8_1385917_1386701_+/1-785
-ATAGTTAGCTT-TAGCTACTAACTTTGTAAACTA-TATTTTATAACTATATTT-TATACTC----------
--TAGTTAATCTTACTAACGTATATACAGCAATAGCTTCTTCTACTTACGTT----AAGCAACTCTTCT-AT
ATATAAGTCTCTAT---------ATTAAATATTAAA----------A--ACT-CTGCAATCT-AATATCTTA
TAGG--TATACT---AC-TA-ATAAGCT--ACTT-TGCTTAGC--GCCTATA-GCAG--CAGGTGCT---TA
TAAA----CAGCTATATTA--AATATATTGCTCT-TAGAATTATT-ACTATCTACTTAATACTTGCTAGCTC
TTATAACTATTTAAGAAAC--TCTTACTTATGCTTACGTAGCTGCTATCTCTCTTCTCTTTTCTTCTTTACT
TAAGCTACTAGTATTAAGTTCTGCTTTTCT-ATTATATACTTATCTATATAAGAATTATGCCTAGAGA-TAT
AGTAACGCAGT---AGCGTATATC-TAAGTTAGTATACTTCTATAGCATCTAT-AATATTAAGATATATAAA
-AGCTTTGC--TGCCTTTAG-GTTTAATATAGTTAATATAGTATTATATGAAGAAGATAGGCTAAGGCTAAA
GTAAGAGATTTAAT-AGATATCTTATAGAACTAATTCTATAATATTAAAAAACGTAGTAGTATAGCGTAGCT
CTTACT-AGCTACTCTTAAACTAGGCTAGCAAGCCCTATATACTCTAATATAGATAATCTTAAA---TGTAT
AAAGCTTATCTTATAGTTACTCTT---AGATAAGACTAGTTATAATAG-CAATATAATATAGTATAGAGAGT
TTTAATAGTAGAA-----------------------------------------------------------
------------------------------------------------------------------------
------------------------------------------------------------------------
------------------------------------------------------------------------
------------------------------------------------------------------------
------------------------------------------------------------------------
----------------------------------------------------------------
>R10_sc1.42_244726_245481_-/1-756
------------------------------------------------------------------------
--------------------------------------------------TT----AAGTAACTCTTCT-AT
ATATAAGTCTCTAT-AT-TAAATATTAAACACTAAT-AC--TATAGA--ACT-CTATAATCT-AATATTCTA
TAGG--CGTGCT---AC-TA-ATAAGCT--TCTT-TGCTTAGC--ACCTATA-GCAG--TAGATGCT---TA
TAAA----TAGCTATATTA--AATATATTACTCT-TAGAATTATT-GCTATCTACTTAATGCTTACTAGCTT
CTATAACTATTTAAGAAAC--TCTTACTTATACTTATATAGCTGCTATCTCTCTTTTCTTTTCTTCTTTATT
TAAGCTACTAGCATTAAGTTTTACTTTTTTTATCATATACTTATCTATATAAAGATTATACTTAGAGA-TAT
AGTAACGTAGC---AGCGCATATC-TAAGTTAGTATACTTCTATAGCATTTAT-AATATTAAGATATATAAA
-AGCTTTAC--TACTTTTAA-GTTTAATATAGTTAATATTATATT-ATATAAGAAAGTAGGCTAAGGCTAAA
GTAAGAGATCTAAT-AGATACCTTATAGAACTAATTCTATAATATTAATAA-TATAGTAGTATAGCGTAGCT
CTTACT-AGCTACTTTAAAACTAGGCTAGCAAGCC-TATATACTCTAACGTAGATAATCTTAAA---TGTAT
AAAGCTTACTGCTTTATAGTTACTCTTAGATAAGACTAGTTATAATAG-TAATATAATATAGTATA-GAAGT
TTTAATAGTAAGATAATAATAATAATAGCAGTATAACTTAATAAAGAA-AATAGAAGATTATAGCTAAATAG
ATAGT-------------------------------------------------------------------
------------------------------------------------------------------------
------------------------------------------------------------------------
------------------------------------------------------------------------
------------------------------------------------------------------------
----------------------------------------------------------------
>R10_sc1.44_221226_221823_-/1-598
TATAGTTAGCTT-TAGCTACTAATTTTGTAAACTA-TATTTTATAACTATATTT-TATACTC----------
--TAGTTAATCTTACTAACGTA-ATATAGCAATAGCTTCTTCTACTTACGTT----AAGTAACTCTTCT-AT
ATATAAGTCTCTAT---------ATTAAATATTTAA---------AA--CCT-TTATAATCT-AATATTCTA
TAAGA-TATACT---AC-TA-ATAAGCT--ACTT-TGCTTAGC--GCCTATA-GCAG--TAGGTACT---TA
CGAA----CAGCTATATTA--AATATATTACTCT-TAGAATTATT-GCTATCTACTTAACGCTTACTAGCTT
CTATAACTATTTAAGAAAC--TCTTGCTTATGCTTATATAGATACTATTCTTTTTTTCTCTTCTCTTTTACC
TAAGCTACTAGTATTAAGTTCTACTTTTCT-ATTATATACTTATCTATATAAAGATTATACCTAGAGA-TAT
AGTAACGTAGT---AGTATATACT-TAAGTTAGTATACCTTTATAGTATCTAT-AATATTAAGATATATAAA
AGCTTTTAC--TGCCTTTTAAGTTTAATATAGTTAATATTATATT-ATATAAGCACCCATCGTAAGACTAAG
ATAAGAGATCTAAT-AGATATCTTATAGAAC-----------------------------------------
------------------------------------------------------------------------
------------------------------------------------------------------------
------------------------------------------------------------------------
------------------------------------------------------------------------
------------------------------------------------------------------------
------------------------------------------------------------------------
------------------------------------------------------------------------
------------------------------------------------------------------------
----------------------------------------------------------------
>R10_sc1.40_60703_60994_-/1-292
TATAGTTAGCTT-CAGCTACTAATTTTATAAACTA-TATTTCGTGACTATATTT-TATACTC----------
--TAGTTAATCTTACTAATAT---TAAGGTATAGGCTGCGTCTATACTT--------AGAAATCTTTCT-AT
TAATA--TCTTAAG--C-TTAATATTATAAGCTAGCTTT--TAGGCA--TTA-ATAAAATGCTAATAG----
TTAGC-ATTTCT---GC--A-GTAAAGT--ACGA-CTTATAAG--CGATATA--TAA--CTAGTTTTAA-TA
TAA-----TAGTTATAT----AACTGCTAACTCT-TAGCATTATAAGCTACTCTAGTTATACGTAATAGCTT
------------------------------------------------------------------------
------------------------------------------------------------------------
------------------------------------------------------------------------
------------------------------------------------------------------------
------------------------------------------------------------------------
------------------------------------------------------------------------
------------------------------------------------------------------------
------------------------------------------------------------------------
------------------------------------------------------------------------
------------------------------------------------------------------------
------------------------------------------------------------------------
------------------------------------------------------------------------
------------------------------------------------------------------------
----------------------------------------------------------------
>R10_sc1.32_366772_367070_-/1-299
----------------------------------------------CTTTATAT-TATACTC----------
--TAGTTAATCTTACTAATATA-ATATAGTAATAGCTTCTTCTGCTTATATT----AAGTAACTCTTCT-AT
ATATAAGTTCTTAT-AT-TAAACATAAAATACTAAT-AC--TATAGA--ACT-CTATAATCT-AATATTCTA
TAGA--TATACT---GC-TA-ATAAGCT--ACTT-TACTTAGC--GCCTATA-GTAG--CAGGTGCT---TG
CAAA----TAGCTGTATTA--AATATATTACTCT-TAGAATTATTGAATATTTACTTAACGCTTATTAGCTC
TTATAACTATTTAAGAAAGCGTCTTACTTATGCTTATA----------------------------------
------------------------------------------------------------------------
------------------------------------------------------------------------
------------------------------------------------------------------------
------------------------------------------------------------------------
------------------------------------------------------------------------
------------------------------------------------------------------------
------------------------------------------------------------------------
------------------------------------------------------------------------
------------------------------------------------------------------------
------------------------------------------------------------------------
------------------------------------------------------------------------
------------------------------------------------------------------------
----------------------------------------------------------------
>R10_sc1.57_25956_26889_-/1-934
------------------------------------------------------------------------
------------------------------------------------------------------------
------------------------------------------------------------------------
------------------------------------------------------------------------
-----------------------------------------------------------------CTAGCTT
CTATAGCTTCTTAATAAAT--ACTACTTTATATATATACTACTT---TATTTTTATCTAACTCTTAGCTATT
TAGTTTACTAGTATTACTACCTACTTATTT-ACTACTCTCTTATTAATATAAGAATTATGTCTAAGAA-TAT
AATAACTTAGC---AGCGTATATC-TAAGCTAATATATCTTAATTATATTTAT-AGTTATAAAGTATATAAC
TACT-TTGC--TACTTTATA-GTATAATATAGCTAATATTATATT-ATATAAGAAGATAGTTAGT------A
GTAAGAGACTTAAG-TAATAACTTATAGAACTAATTCTATAATATTAATAG-TATAGTAGTATAGTAATCTA
CTTATT-AGGTATCTTTTAATATAGCTAGTAAGC------TAATATATTTAA-AGTAGCTTAAA---TAAGT
AAGAGCTATATTATAATTATCTCT------AAATATAAGTATTAATAC-TAATATAATATAATCTA-CTAAA
GTTAAGATATTAGTAAGAATAGTAAAGAGCT--TAAGATAAGCATATT-TTAATAGTTCTCTTAGATTATAG
AATATTAGAGAA-TAGTTATAATAATAATAAT---------------ATAATATAATAAGATAGAAGACTAT
AAGACTTAGATATAGCTAATATAAAATTTATTTTTAACTTATATATAACTAT-ATATACTGC-TTTTCTATA
GTTAAGTATACTATAAAAATTATACTTCTTAAGCCT-AGCTTAGAGCAAAG-TAGTTATTATTATGCC-TAA
GGTAATTTTTAA-GAAGTTTAGATATTAGTTAGTAGTGCTTATACTAGCCTTACTTAAGAC-TATTAGCTAA
TACTAAATTATATATTTTTATACTTTTTTTATTACTTTTTTATGCTAATAGTAAAAAGTAATTACT-ATTCT
CTTTTAGTCTAGCTTATTTTTT-AATAATACTTCTAGTTTATATTTTGTATCTAGAATAAATA-
>R10_sc1.32_364701_365204_+/1-504
TATAGTTAGCTT-TAGCTA-TAATTTTATAAACTA-TATTTTGTAACTATATTT-TATACTC----------
--TAGTTAATCTTACTAATATA-ATATAGTAACTATCTCTCTTACTCTTATT----AAGTACCTTTTCT-AT
ATATAAGTTCTAGT-AT-TAAATATTAAATACTAAT-AC--TCTAGA--ATA-CTATAATCT--------AA
TAGG--CTTACT---GC-TA-ATAAGCT--ATCT-TACTTAGT--ATCTATA-GTAG--TAGATACTT--TA
TAAAAAAGTAGCTATATTA--AATACGTTACTCT-TAGAATTTTT-ATTATCTATTTAACGCTTACTAGCTC
TTATAGCTTCTTAATAAAT--ACTATCTTATATATATACTACTT---TATCTTTATCTAAATCTTAGCTACT
TAGTCTATTAGCATTATTACTTATTTATTT-ACTATTCTTTTATTAATATAAGAATTATTTCTAGAGA-TAT
AATAGCTTAGT---AGTATATATC-TAAGCTAATATATCTTAATTAGATCTAT-AGTTATATAATATATAA-
------------------------------------------------------------------------
------------------------------------------------------------------------
------------------------------------------------------------------------
------------------------------------------------------------------------
------------------------------------------------------------------------
------------------------------------------------------------------------
------------------------------------------------------------------------
------------------------------------------------------------------------
------------------------------------------------------------------------
------------------------------------------------------------------------
----------------------------------------------------------------
>R10_sc1.22_575982_577218_+/1-1237
TATAGTTAGCTT-TAGCTACTAATTTTATAAACTA-TATTTTATAACTATATTT-TATACT-----------
--TAGTTAATCTTACTAATAAA-ATACAGCAATAGCCTTCTCTACTCTTATT----AAGTAACTTTTCT-AT
ATATAAGTCTTAGC-AT-TAAACATTAAACACTAAT-AC--TCTAGA--ACT-CTATAATCT-AATAG---A
TAGG--CTCGCT---GC-TA-ATAAGCT--ACCT-TACTTAGT--ATCTATA-GCAG--CAGGTACTC--TG
CAAA----TAGCTATATTA--AATGCGTTGCTCT-TAGAATTATT-GCTATTTATTTAACGCTTGCTAGCTT
CTATAGCTTCTTAATAAAT--GCTATCTTATATATATACTGCTT---TATTCTTATCTAACTCTTAGCTGCC
TAGTCTGCTAGCATTACTGCCTACTTATTT-ACTGCCTTCTTATTAATATAAGAATTATTTCTAAGAA-AAT
AATAACTTAGC---AGCGTATACC-TAAGCTAATATATCTTAATTATATTTAT-AGTTATAAAGTATATAAC
TGCT-TTAC--TACTTTATA-GTATAATATAGCTAACGTTATATT-TCATAAGAGGATAGTTAGT------A
GTAAGAGACCTAGC-TAGTAACTTATAGAACTAATTCTATAATATTAATAG-CATAGCAGCATAGGAATCTA
TCTACT-AGCTACTTTTTAATATAGCTAGGAAGGC-----TAATATATCTAG-AGTAGCTTAAA-TAAGTAA
GAGCTATACTATAATTTACTTCTA-------AACGTAAGCATTAATGC-TAATATAACGTAATCTACTAAGG
ATTAAGATATTAGTAAAAGTAGTAAGAAGCT--TAAAGTAAGTATATC-TCAATAGTTTTCTTAGATCATCG
AACGTTAGGAGAGCAGCTATAATAATAGTAATTATAAT----ATAATAAGATAGGAAGACTTATAGGAACTT
TAGATATAGCTACA-----TATAAGATCTATCTTTAACCTGCGTATAACTGC-GCGCACTAC-TTTTCTATA
GTTAAGTATATTATAAAAACTATGCCTCTTAAGCTT-AGCTTAGAGCAGAG-TAGTTGTTATTATGCT-TAA
GGTAATTTTTAA-GAAGTTTAGATATTAGTTAGTAGTGCCTATACTAGCCTTACTTAGAAC-TATTAACTAA
TACTCGATTATATATTTTTATATTTTTTTAACGCATTTTT-ATACTAATAGTAGAGAGTAATTACT-ATCTT
CTTTTAGTCTAGCTTATTTTTT-AATAATATCTCTAGTTTGCGTTTTATATCTAGAATAAATA-
>R10_sc1.23_553552_553844_+/1-293
--TAGTTAGCTT-TAGCTACTAATTTTATAAACTA-TATTTTGTAACTATATTT-TATATTC----------
--TAGTTAATCTTACTAATATA-ATATAGCAATAGCCTCTTCTACTTTTATT----AAGTAACTTATCT-AT
ATATAAGTCTCTAT-AT-TAAAAATTAAATACTAAT-AT--TATAGA--ACA-CTAAAATCT-AATACTTAA
TAGG--CTTACT---AC-TA-ATAAGCT--GCTT-TGCTTAGC--ATCTATA-GTAG--CAGATGCTT--TA
TAAAAAAGTAGCTATATTA---TTACATTATTTT--AGGAAAAAGTAGAATTATGCTAT-------------
------------------------------------------------------------------------
------------------------------------------------------------------------
------------------------------------------------------------------------
------------------------------------------------------------------------
------------------------------------------------------------------------
------------------------------------------------------------------------
------------------------------------------------------------------------
------------------------------------------------------------------------
------------------------------------------------------------------------
------------------------------------------------------------------------
------------------------------------------------------------------------
------------------------------------------------------------------------
------------------------------------------------------------------------
----------------------------------------------------------------
>R10_sc1.45_200033_200572_+/1-540
------------------------------------------------------------------------
-----------------------ATATAGCGATAGCTCCTTCTACTTACGTT----AAGTAACTCTTCT-AT
ATATAAGTCTCTAT-AT-TAAATATTAAATACTAAT-AC--TATAGA--ACT-CTATAATCT-AATATTCTA
TAGG--CGTGCT---GC-TA-ATAAGCT--ACTT-TAGTTAGC--GCCTATA-GTAG--TAGATACT---TA
TAAAAAAGTAGCTATATTA--AATATATTGCTCT-TAGAATTATT-GCTATCTACTTAATACTTACTAGCTC
TTATAACTATTTAAAGAAC--TTCTGCTTATACTTATATAGCTACTATCTCTTCTCTCTCTTCTCTTTTACC
TAAGCTACTAGTATTAAGTTCTACTTTCTT-ATTATATACTTATCTATATAAAGATTATATCTAGAGA-TAT
AGTAATATAGT---AGCGCGTATC-TAAGTTAGTATATCTCTATAGTATCTAT-AATATTAAGATATATAAA
AGCT-TTCC--TATCTTTAA-GTTTAATATAGTTAATATTATATT-ATATAAGAAAATAAGCTAAGGCTAAG
GTAAGAGATCTAAT-AGACGCTTTATAGAACTAATGCT----------------------------------
------------------------------------------------------------------------
------------------------------------------------------------------------
------------------------------------------------------------------------
------------------------------------------------------------------------
------------------------------------------------------------------------
------------------------------------------------------------------------
------------------------------------------------------------------------
------------------------------------------------------------------------
----------------------------------------------------------------
>R10_sc1.50_16069_16986_-/1-918
--TAGTTAGCTT-TAGCTACTAATTTTATAAACTA-TATTTTATAACTATATTT-TACAACTATATTTTATA
CTTAGTTAATCTTACTAATATA-ATATAGTAATAGCTCTCTCTACTCTTATT----AAGTAACTTTTCT-AT
ATATAAGTCTTAGT-AT-TAAATATTAAATACTAAT-AC--TCTAGA--ACT-TTATAATCT-AATAGC--A
TAGGCTCTTGCT---AC-TA-ATAAGCT--ATCT-TACTTAGT--ATTTATA-GTAG--CAGATGCTT--TA
TAAAAAAGCTACTATATTA--AATACGTTACTTT-TAGAATTATT-ATTATCTATTTAATACTTACTAGCTT
CTATAGCTTCTTAATAAAT--ACTACCTTATATATATACTACTT---TATTCTTATCTTACTCTTAGCTGCT
TAGTCTACTAGCATTACTACTTACTTATTT-ACTACTTTCTTATTAATATAAGAATTATTTCTAAAGA-TAT
AATAACTTAGC---AGTATATACT-TAAGCTAATATATCTTAATTATATCTAT-AGTTATAAGATATATAAC
TGCT-TTAC--TACTTTACA-GTATAATATAGCTAATATTATATT--AATAAGAAGATAGTTAAT------A
GTAAGAGACTTAAG-TAATAACTTATAGAACTAATTCTATAATATTAATAG-CATAGTAGCATAGTAATCTA
TCTACT-AGCTACCTTTTAATATAGCTAGTAAGC------TAATATACTTAA-AGTAGCTTAAA---TAGAT
AAGAGCTATAGTATAATTACCTCT-------AAATATAAGCATTAATACTAATATAATATAATCTA-CTAAA
GTTAAGATATTATTAAAAGTAGTAAAGAGCT--TAAGATAAGTATATC-TTAATAGTTTTCTTAGATTATAG
AATATTAGAGAA-TAGTTATAATAATAGTAAT---------------ATAATATAATAAGATAGAAGACTAT
AGAACTTAGATATTA---------------------------------------------------------
------------------------------------------------------------------------
------------------------------------------------------------------------
------------------------------------------------------------------------
----------------------------------------------------------------
>R10_sc1.50_15333_15669_-/1-337
------------------------------------------------------------------------
--------------------TAGATATAGCTAATATAAAATCTATCTTTAACTTATGCATAACT-ATAT-AT
AC-TACTTTTTAATAGT-TAAGCATATTATAAGAAT-------TATA--CCT-CTTAAGCCTAGCT------
TAGAGTAGAGTA---GT-TA-TTATTAT--ACTT-AAAGTAAT--TTTTAAG-AAGTT-TAGATATTAG-TT
AGTA---GTGCCTGCACTA-----GCCTTACT---TAGAACTATT----AACTAATACTAGATTATATATTT
TTATACTTTTTTAATACTTTTTTATGCTAATAGTAGAGAGTAAT---TACTATCTCTTTTTAGTCTA--GCT
TATTTTTTTAATAATACTTTTAGTTTATAT--TTTATATCTAGAATAAATAA--------------------
------------------------------------------------------------------------
------------------------------------------------------------------------
------------------------------------------------------------------------
------------------------------------------------------------------------
------------------------------------------------------------------------
------------------------------------------------------------------------
------------------------------------------------------------------------
------------------------------------------------------------------------
------------------------------------------------------------------------
------------------------------------------------------------------------
------------------------------------------------------------------------
----------------------------------------------------------------
>R10_sc1.1_516541_516817_+/1-277
---------------------------------------TTTTCTACTAGTTCT-AGTACTATAAG------
-GCTATTAATCGAGCTTAGCTT-AGAGCGAGGTAGTCGTTGTTATGCCTA------AGGCAATTTTTAAGAA
GTTTAAGTGTTAGTTAA-TAGTGCCT--GCACTAGCCTCG-CTTAGG--ACT-ATCAACTAACACTAGATTA
CGTG--TTTTAT---AC-TT-TTTTAAC--GCTT-T--TTTAT--GCTGATA-GTAGA-GAGCAATTAC-TA
TT------CTCTTTTAGTC----TAGCTTGTTTTTTAATAATACC-----TCTAGTTTGCGTTTTATATCTA
GAATAAATAA--------------------------------------------------------------
------------------------------------------------------------------------
------------------------------------------------------------------------
------------------------------------------------------------------------
------------------------------------------------------------------------
------------------------------------------------------------------------
------------------------------------------------------------------------
------------------------------------------------------------------------
------------------------------------------------------------------------
------------------------------------------------------------------------
------------------------------------------------------------------------
------------------------------------------------------------------------
------------------------------------------------------------------------
----------------------------------------------------------------
>R10_sc1.49_73320_74541_-/1-1222
----------------------------TAAACTA-TATTTTATAACTATATTT-TATACTC----------
--TAGTTAATCTTACTAATATA-ATACAGCAATAGCCTTCTCTACTCTTATT----AAGTAACTTTTCT-AT
ATATAAGTCTTAGC-AT-TAAATATTAAATACTAAT-AT--TCTAGA--ACT-CTATAATCT-AATAG---A
TAGA--CTTACT---GC-TA-ATAAGCT--ATCT-TACTTAGC--ACCTATA-GCAG--CAGATGCTT--TG
CAAA----CAGCTATATTA--AATGCGTTACTCT-TAGAATTATT-ATTATTTATTTAATGCTTACTAGCTT
CTAAAGCTTCTTAAGAAAA--TTCTTCTTATAGCTATAAGAATC---TATTACTGCGTAATACTCTACTACT
TAGTTTATAAGCATAGCTACTTACTTACTT-ATTACTCTCTTATCTATATAAGAATTATTTCTAAAGAATAG
AGTAACTTAGCC--AGTACGTATCGTTAGCTAGCATATCTTAATTATATCTATCAATATAGAGGTATATAAT
-GCTACTAC--TACCTTATA-GTATAATATAACTAACGTTATATTATATAAGAATGATAGTTAGT------A
GTAAGAGAGCTAAT-AACTAACTTATAGAACTAATTCTATAATATTAATAA-CGTAGTAGTATAGCTATTTA
TCTACTCAGCTGCCTTTAAATATAGCTAGTAAGC------TAATATATCTAG-ATAAGCTTAAA---TATAT
AATCTTAATAATATATTAGCTATT---AAGCTTTAATAGTATTAAAGA-TAATATAATATAATCTA-GTAAG
ATTAAGT----ATTAAGAAGAGTAGCAGATTGCTAAGAAGAGAATATA-CTTTAATATTTATTAGATTATAA
GATATTTAATAA-TAGTTATAATAATAGTAATAGTAATAGTAATGCAAAGATATAAAGAGATAGAAGACTAT
AGTACTTAGATACTA--ATATAAAATTTATCCTTTAACTTATGCATAACTACCGCATACTACCTTTTCTATA
GTTAAGTATATTATAAAAATTATGCCTCTTAAGCTT-AGCTTAGAGCAGAG-TAGTTATTATTATATA-TAA
AGTAATTTTTAA-GAAGTTTAGATATTAGTTAGTAGTGCCTACACTAGCCTTACTTAGAAC-TATTAACTAA
TACTAGATTATATATTTT-ATACTTTTTTAATGCTTTTTT-ATGCTAATAGTAGAGAGTAATTACT-ATTCT
CTTTTAGTCTAGCTTATTTTTT-AATAATACCTCTAGTTTATATTTTATATCTAGAATAAATA-
>R10_sc1.49_120971_121389_+/1-419
------------------------------------------------------------------------
---------------------------------------------------------ATTAGATTATAGAAT
ATTTAA-TAATAGTTAT-AATAATAGTAATAGTAATAATAATATAAA--GAT-ATAAAGAGATAAAAGACTA
TAGCACTTAAAT---AC-TA-ATATAAA--ATCTATTCTTAACCTGCGTATA-ACTG--CGCATACTACTTT
TCTATAGTTAAGTATATTATAAAAATTATGCCTCTTAAGCTTAGCTTAGAGTAGAGTAGTTATTATTATGCC
TAAAGTAATTTTTAAGAAG--TTTAGATATTAGTTAGTAGTGCCTACACTAGCCTTACTTAGAACTATTAAC
TAATACTAAATTATATATTTTATACTTTTTTAATACTTTTTTATGC---TAATAGTAGAGAGTAATTATTAT
TCTCTTTTAGT---CTAGCTTATTTTTTAATAATATCTCTAGTTTATATTTAT-ATCTAGAATAAATA----
------------------------------------------------------------------------
------------------------------------------------------------------------
------------------------------------------------------------------------
------------------------------------------------------------------------
------------------------------------------------------------------------
------------------------------------------------------------------------
------------------------------------------------------------------------
------------------------------------------------------------------------
------------------------------------------------------------------------
------------------------------------------------------------------------
----------------------------------------------------------------
>R10_sc1.4_1090_2328_+/1-1239
TATAGTTAGCTT-TAGCTACTAATTTTATAAACTA-TATTTTATAACTATATTT-TATACTT----------
--TAGTTAATCTTACTAATATA-ATATAGTAACAGCTCTCTCTACTCTTATT----AAGTAACTTTTCT-AT
ATATAAGTCTTAGC-AT-TAAATATTAAATACTAAT-AC--TCTAGA--ACT-CTATAATCT-AATAG---A
TAAG--CTTACT---GC-TA-ATAAGCT--ATCT-TACTTAGT--ATCTATA-GTAG--CAGGTACTC--TA
TAAA----TAGCTATATTA--AATACGTTGCTCT-TAGAATTATT-ACTATCTATTTAATGCTTACTAGCTT
CTAAAGCTTCTTAAGAAAA--TCTTTCTTATAGCTATAAGAATC---TATTACTGCATAATACTCTACTATC
TAGTCTATAAGCATAGCTGCCTACTTACTT-ATTACTTTCTTATCTATATAAGAATTATTTCTAGAGA-TAG
AGTAACTTAGC---AGCGCATATC-TTAGCTAGTATATCTTAATTATATCTAT-AATATAGAGGTATATAAC
-GCTACTGC--TACCTTATA-GTATAATATAACTAACGTTATATT-ACGTAAGAAAGTAGTTAGT------A
GCAAGAGAGCTAAT-AACTAACTTATAGAACTAATTTTATAATATTAATAA-CGTAGTAGCATAGCTATCTA
TCTACT-AGCTGCTTTTAAATATAGCTAGTAAGC------TAATATATCTAG-ATAAGCTTAAA---TATAT
AATCTTAATAATATATTAGCTATT---AGGCTTTAATAGTATTAAAGG-TAATATAATATAATTTA-GTAAA
GTTAAGT----ATTAGAAAGAGTAGTAAGTTACTAAGAAGAGAATATA-TCTTAATATTTATTAGATTATAG
AATATTTAATAA-TAGTTATAATAATAGTAATAGTAATAGTAATATAAAGATATAAAGAGATAGAAAACTAT
AGTACTTAGATACTA---ATGCAAAATCTATTCTTAACCTATGCATAACTAT-ATACACTAC-TTTTCTATA
GTTAAGCGTACTATAAAAATTATACCTCTTAAGCCT-AGCTTAGAGCAGAG-TAGTTATTATTATGCC-TAA
GATAATTTTTAA-GAAGTTTAGATATTAGTTAGTAGTACCTACACTAGCTTTACTTAGAAC-TATTAACTAA
TACTAGATTACGTATTAT-ATACTTTTTTAATACTTTTTT-ATACTAATAGTAGAGAGTAATTACT-ATCTT
CTTTTAGTCTAGCTTATTTTTT-AATAATACTCTTAGTT-ATATTTTATATCTAGAATAAATA-
>R10_sc1.73_3808_5045_-/1-1238
---AGTTAGCTT-TAGCTACTAATTTTGTAAACTA-TATTTTGTAACTATATTT-TATACTC----------
--TAGTTAATCTTACTAATGTA-ATATAGCAATAGCTCTCTCTACTCTTATT----AAGTAACTTTTCT-AT
ATATAAGTCCTAGC-AT-TAAATATTAAATACTAAT-AC--TCTAGA--ACT-CTATAATCT-AATAG---A
TAGG--CTTACT---GC-TA-ATAAGCT--GCCT-TGCTTAGT--ACCTATA-GCAG--CAGGTGCTC--CG
CAAA----TAGCTATATTA--AATATGTTACTCT-TAGAATTATT-ACTATCTATTTAACGCTTGCTAGCTT
CTAAAGCTTCTTAAGAAAA--TTCTTCTTATAGCTATAAGAATC---TATTACTACGTAACACTCTGCTACT
TAGTCTATAAGCATAGCTGCTTACTTACTT-ATTACTCTCTTATCTATATAAGAATTATTTCTAGAGA-TAG
AGTAACTTAGC---AGCGCATATC-TTAGCTAGTATATCTTAATTATATTTAT-AATATAGAAGTATATAAC
-GCTACTGC--TACCTTGCA-GTATAATATAACTAACGTTATATT-ATGTAAGAAAGTAGTTAAT------A
GCAAGAGAGCTAAT-AACTAACTTATAGAACTAATTCTATAATATTAATAA-TATAGCAGCATAGCTATACA
TCTACT-AGCTACCTTTAAATATAGCTAGTAAGC------TAATATATCTAG-ATAAGCTTAAA---TATAT
AATCTTAATAACGTATTAGCTATT---AGGCTTTAATAGTATTAAAGG-TAATATAACATAATCTA-GTAAG
GTTAAGT----ATTAAGAAGAGTAGCAGATTACTAAGAAGAGAATATA-CCTTAATGTTTATTAGATTATAG
AATATTTAATAA-TAGTTATAATAATAATAATAGTAATAGCAATATAAAGATATAAAGAGATAGAAGACTGC
AGTACTTAGATACTA---ATGCAAAATCTATTCTTAACCTGCGCATAACTGC-GCGCACTGC-TTTTCTATA
GTTAAGCATACTATAAAAATTATATCTCTTAAGCTT-AGCTTAGAGCAGAG-TAGTTATTATTATGCC-TAA
GGTAATTTTTAA-GAAGTTTAAGTATTAGTTAGTAGTGCCTACACTAGCCTTACTTAAGAC-TATTAACTAA
TACTAGATTACGTATTTT-ATACTTTTTTAATACTTTTTT-ATGCTAATAGTAGAAGGTAATTACT-ATTCT
CTTTTAGTCTAGCTTATTTTTT-AATAATACTCTTAGTTTGCATTTTATATCTAGAATAAATAA
>R10_sc1.49_119961_120797_+/1-837
TATAGTTAGCTT-TAGCTACTAATTTTATAAACTA-TATTTTATAACTATATTT-TATACTC----------
--TAGTTAATCTTACTAATATA-ATACAGTAACAGCTCTCTCTGCTCTTATT----AAGTAACTTTTCT-AT
ATATAAGTCTTAGC-AT-TAAATATTAAACACTAAT-AC--TCTAGA--ACT-CTATAATCT-AATAG---A
TAGG--CTTGCT---GC-TA-ATAAGCT--ACCT-TGCTTAGC--ATCTATA-GTAG--TAGGTGCTC--TA
TAAAAAAGCAGCTATATTA--AATGCGTTACTCT-TAGAATTATT-ACTATCTATTTAATGCTTACTAGCTC
CTAAAGCTTCTTAAGAAAA--TTCTTCTTATAGCTATAAGAATC---TATTACTGCGTAATACTCTACTATC
TAGTCTATAAGCATAGCTGCTTACTTACTT-ATTACTCTCTTATCTATATAAGAATTATTTCTAGAGA-TAA
AGTAACTTAGT---AGCGCATATT-CTAGCTAGTACACCTTAATTATATCTAT-AATATAGAGATATATAAT
-GCTACTGC--TGCCTTACT-ATATAATATAACTAACATTATATT-ATATAAGAAGATAGTTAGT------A
GTAAGAGAGCTAAT-AACTAACTTATAGAACTAATTCTATAATATTAATAA-TATAGTAGCATAGCTATCTA
TCTACT-AGCTATCTTTAAATATAGCTAGTAAGC------TAATATATCTAG-ATAAGCTTAAA---TATAT
AATCTTAATAATATATTAGCTATT---AAGCTTTAATAGTATTAAAAG-TAATATAACATAATCTA-GTAAG
ATTAAGT----ATTAGAAAGAGTAGCAGGTTACTAAGAAGAGAATATA-TCTTAATATTTATTAGTGTTATA
G-----------------------------------------------------------------------
------------------------------------------------------------------------
------------------------------------------------------------------------
------------------------------------------------------------------------
------------------------------------------------------------------------
----------------------------------------------------------------
>R10_sc1.46_72473_73714_-/1-1242
TATAGTTAGCTT-CAGCTACTAATTTTATAAACTA-TATTTTATAACTATATTT-TATACTC----------
--TAGTTAATCTTACTAATATA-ATATAGTAACAGCTCTCTCTACTCTTATT----AAGTAACTTTTCT-AT
ATATAAGTTCTAGC-AT-TAAATATTAAACACTAATATC---TTAGA--ACT-CTGCAATCT-AATAG---A
TAGG--CTTACT---AC-TA-ATAAGCT--GCCT-TACTTAGT--ATCTATA-GTAG--CAGGTACTC--TA
TAAA----TAGCTATATTA--AATACGTTGCTCT-TAGAATTATT-ACTATCTATTTAACGCTTACTAGCTT
CTAAAGCTTCTTAAGAAAA--TTCTTCTTATAGCTATAAGAATC---TATTACTGCGTAATACTCTACTACT
TAGTCTATAAGCATAGCTGCTTATTTACTT-ATTACTCTCTTATCTATATAAGAATTATTCCTAGAGA-TAG
AGTAACTTAGT---AGTGCGTATT-CTAGCTAATATATCTTAATTATATCTAT-AATATAGAGGTATATAAT
-ACTACTGC--TACCTTACA-GTATAATATAACTAACGTTATATT-ATATAAGAAGGTAGTTAGT------A
GCAAGAGAGCTAAT-AACTAACTTATAGAACTAATTCTATAATATTAATAA-CGTAGCAGCATAGCTATCTA
TCTACT-AGCTACTTTTAAATATAGCTAGTAAGC------TAACATATCTAG-ATAAGCTTAAA---TGCGT
AATCTTAATAATGTATTAGCTATT---AGGCTTTAATAGTATTAAAGG-TAACATAATATAATCTA-GTAAA
GTTAAGT----ATTAGAAAGAGTAGCAGGTTACTAAGAAAAGAATATATCCTTAATATTTATTAGATTATAG
AATATTTAATAA-TAGTTATAATAATAGCAATAGTAATAGCAATATAAAGATATAAAAAGATAGAAGACTAT
AGTACTTAGATACTA---ATACAAAATCTATTCTTAACTTACGTATAACTGC-GTATACTAC-TTTTCTATA
GTTAAGCGTATTATAAAAATTATACCTCTTAAGCCT-AGCTTAGAGTAAAG-TAGTTATTATTATGCC-TAA
GGCAATTTTTAA-GAAGTTAGAGTATTAGTTAGTAGTGCCTATACTAGCCTTGCTTAGAAC-TATTAACTAA
CACTAGATTATATATTTT-ATACTTTTTTAATACTTTTTT-ATGCTAATAGTAGAGTGTAATTACT-ATCTT
CTTTTAGTCTAGCTTATTTTTT-AATAATACCTCTAGTTTATATTTTATATCTAGAATAAATAA
>R10_sc1.2_1632841_1633138_-/1-298
------------------------------------------------------------------------
--------------------------------------------------------GCATAACTGTAT--AT
AC-TGCTTTTTTATAGT-TAAGCATGCTATAAAAAT-------TATG--CCT-CTTAAGCCTAGCT------
TAGAGCAGAGTA---GT-TA-TTATTAT--GCCTAAAGCAATT---TTTAAG-AAGTT-TAGATATTAGTTA
GTAG----TGCCTATACTA-----GCCTTGCT---TAGAACTATTAACTAACACTAGATTACGTA-----TT
TTATACTTTTTTAACG------CTTTTTTATGCTAATAATAAAGAGTAATTACTATTCTCTTTTAGTCTAGC
TTATTTTTTAATAATACCTCTAGTTTATAT--TTTATATCTAGAATAAATA---------------------
------------------------------------------------------------------------
------------------------------------------------------------------------
------------------------------------------------------------------------
------------------------------------------------------------------------
------------------------------------------------------------------------
------------------------------------------------------------------------
------------------------------------------------------------------------
------------------------------------------------------------------------
------------------------------------------------------------------------
------------------------------------------------------------------------
------------------------------------------------------------------------
----------------------------------------------------------------
>R10_sc1.23_563196_564445_-/1-1250
--TAGTTAGCTT-CAGCTACTAATTTTGTAAACTA-TATTTTGTAACTATATTT-TGTACTC----------
--TAGTTAATCTTACTAATATA-ATACAGCAACAGCCCCTCTTGCTCTTATT----AAGTAACTTTTCT-AT
ATATAAGTCCTAGC-AT-TAAATATTAAACACTAAT-AC--TCTAGA--ACT-CTGCAATCT-AATAG---A
TAGG--CTTACT---GC-TA-ATAAGCT--GCCT-TGCTTAGT--ACCTATA-GTAG--CAGGTGCTC--TG
CAAAAAAGCAGCTATATTA--AATACGTTGCTCT-TAGGATTATT-ACTATCTATTTAACGCTTACTAGCTT
CTAAAGCTTCTTAAGGAAA--TCCTTCTTATAGCTATAAAGATC---TGTTACTGCATAATACTCTGCTACT
TAGTCTATAAGCATAGCTGCCTGCTTGCTT-ATTGCTCTCTTATCTATATAAGAATTGTTCTTAAGAA-TAG
AGTAACTTAGT---AGCGTATATT-CTAGCTAGTATACCTTAATTACGTCTAT-AATATAGAGGTATATAAC
-GCTACTACGGTACCTTGCA-GTATAATATAACTAATATTATATTATGCAAGCGAGGTAGTTAGT------A
GCAAGAGAGCTAAT-AACTAACTTATAGAACTAATTCTATAATATTAATAA-CGTAGCAGCATAGCTATCTA
TCTACT-AGCTGCCTTTAAACATAGCTAGTAAGC------TAACATATCTAG-ATAAGCTTAAA---TGTGT
AATCTTAATAATATATTAGCTATT---AGGCTTTAATAGTATTAAAGG-CGACATAATATAATCTA-GTAAG
GTTAAGTAGTAGTTAGAAAGAGCAGCAGGTTGCTAAAGAGAGAATATA-TCTTAATATTTGTTAGATTATAG
AATATTTAATAA-TAGTTATAATAATAGTAATAGTAATAGCAATGCAAAGATATAAAGAGATAGAAGACTAT
AGCACTTAGATACTA---ATATAAAATATATTCTTAACTTGCGCGTAACTGC-GCGTACTGC-TTTTCTATA
GTTAAGCGTACTATAAAAATTATGCCTCTTAAGCCT-AGCTTAGAGCAGGG-TAGTTATTATTATACC-TAA
GGTAATTTTTAA-GAAGTTTAGGTATTAGTTAGTAGTGCCTACACTAGCCTTACTTAGAAC-TATTAACTAA
CACTAGATTACGTGTTTT-ATACTTTTTTAACGCTTTTTT-ATGCTAATAGTAGAGAGCAATTACT-ATCCT
CTTTTAGTCTAGCTTATTTTTT-AATAATACTTCTAGTTTATGTTTTATATCTAGAATAAATAA
>R10_sc1.9_108943_109592_+/1-650
------------------------------------------------------------------------
------------------------------------------------------------------------
------------------------------------------------------------------------
------------------------------------------------------------------------
------------------------------------------------------------------------
------------------------------------------------------------------------
------------------------------------------------------------------------
------------------------------------------------------------------------
------------------------------------------------------------------------
-------------------------------TAACTCTATAGTATATAGTAACATAGCAGCATAGCTATCTA
TCTACT-AGCTGCCTTTAAATATAGCTAATAAGCT----AAACTGTATCTAG-ATAAGCTTAAA---TGCGT
AATCTTAACAATATATTAGCTATT---AGGCTTTAATAATGTTAAAGG-CAATATAACGTAATCTA-GTAAG
ATTAAGTAGTAGTTAGAAAGAGTAGCAGGTCGCTAAGAAGAGAATATA-TCTTAATATTTATTAAATTATAG
GATATTTAATAA-TAGTTATAATAATAGCAATAATAATAGCAATGCAAAGATATAAAGAGATAGAAGACTAT
AGCACTTAGATACTA---ATATAAAATCTATTCTTAACTTATGCATAACTGC-GCGTACTAC-TTTTCTATA
GTTAAGTATACTATAAAAATTATACCTCTTAAGCCT-AGCTTAAGGCAGAG-TAGTTATTATTATGCT-TAA
GGTAATTTTTAA-GAAGTTTAGATATTAGTTAGTAGTGCCTATACTAGCCTCGCTTAGAAC-TATTAACTAA
TACTAGATTACGTATTTT-ATACTTTTTTAACGCTTTTTT-ATGCTAATAGTAGAGAGCAATTACT-ATCCT
CTTTTAGTCTAGCTTATTTTTT-AATAATACTTCTAGTTTATATTTTATATCTAGAATAAATA-
>R10_sc1.18_1070_2311_-/1-1242
TATAGTTAGCTT-TAGCTACTAATTTTATAAACTA-TATTTTGTAACTATATTT-TGTACTC----------
--TAGTTAATCTTACTAATGTA-ATACAGCAACGGCCCTCTCTACTCTTATT----AAGCAACTTTTCT-AT
ATATAAGTCCTAGT-AT-TAAACATTAAACACTAAT-AC--TCTAGA--ACT-CTATAATCT-AATAG---A
TAGG--CTTGCT---GC-TA-ATAAGCT--ACCT-TGCTTAGT--ACCTATA-GCAG--CAGATACTCG-TG
TAAA----TAGCTACATTA--AATACGTTGCTCT-TAGAATTATT-ACTATCTATTTAACGCTCGCTAGCTT
CTAAAGCTTCTTAAGAAAA--TCCTTCTTATAGCTATAAGAATC---TGTTACTGCGTAATACTCTACTACT
TAGTCTATAAGCATAGCTGCCTGCTTGCTT-ATTACTCTCTTATCTATATAAGAATTATTTCTAGAGA-TAG
AGTAACTTAGC---AGCGCGTATC-TTAGCTAATATATCTTAATTGCGTCTAT-AATATAGAGGTATACAAC
-GCTACTGC--TACCTTATA-GTATAATATAACTAACGTTATATT-ATGCAAGAAGGTAGTTAGT------A
GCAAGAGAGCTAAT-AACTAACTTATAGAACTAATTTTATAATATTAATAA-CGTAGCAGCATAGCTATCTA
TCTACT-AGCTGCCTTTAAATATAGCTAGTAAGC------TAACATATCTAG-ATAAGCTTAAA---TGCGC
AATCTTAACAACGTATTAGCTATT---AAGCTTTAATAGTATTAAAGG-CAATATAACGCAATCTA-GTAAG
ATTAAGT----ATTAGAAAGAGTAGTAGGTCGCTAAGAAGAGGATATA-CCTTAATATTTATTAGATTATAG
AATGTTTAATAA-TAGTTATAATAATAGCAATAGTAATAGCAATGTAAAGATATAAAGAGATAGAAGACTAT
AGCACTTAGATACTA---ATGCAAAATCTATCTTTAATCTGCGCATAACTGC-GTGCACTGC-TTTTCTATA
GTTAAGCATACTATAAAAATTATGCTTCTTAAGCCT-AGCTTAGAGCAGAG-TAGTTATTATTATGCC-TAA
GGTAATTTTTAA-GAAGTTTAAGTATTAGTTAGTAGTACCTATACTAGCCTTACTTAGAAC-TATTAACTAA
TACTAGATTATGTATTTT-ATACTTTTTTAATACTTTTTT-ATGCTAATAGTAGAGAGCAATTACT-ATCCT
CTTTTAGTCTAGCTTATTTTTT-AATAATACTCCTAGTTTGCGTTTTATATCTAGAATAAATAA
>R10_sc1.35_6631_7867_+/1-1237
----GTTAGCTT-TAGCTACTAATTTTGTAAACTAATATTTTGTAACTATATTT-TATACTC----------
--TAGTTAATCTTACTAATATA-ATATAGCAACAGCTCTCTCTGCTCTCGTT----AAGTAACTTTTCT-AT
ATATAAGTTCTAGT-AT-TAAATATTAAATACTAAT-AC--TCTAGA--ACT-CTGTAATTT-AATAG---A
TAGG--CTTGCT---GC-TA-ATAAGCT--GCCT-TGCTTAGC--ACTTATA-GCAG--TAGATGCTC--TG
TAAA----CAGCTATATTA--AATACATTGCTTT-TAGAATTATT-GCTATCTATTTAACGCTTGCTAGCTT
CTAAAGCTTCTTAAGGAAA--TTCTTCTTATAGCTATAAGAATC---TATTACTGCATAACACTCTGCTACC
TAGTCTATAAGTATAGCTGCCTACTTACTT-ATTACTCTCTTATCTATATAAGAATTATTTCTAGAGA-TAG
AGTAACTTAGC---AGCGCATATT-CTAGCTAGTATATCTTAATTATATCTAT-AATATAGAGGTATATAAC
-GCTACTAC--TGCCTTATA-GTATAATATAACTAACGTTATATT-ACGTAAGAAAGTAGTTAGT------A
GCAAGAGAGCTAAT-AACTAACTTGCAGAACTAATTCTATAATATTAACAA-TATAGCAGTATAGCTATCTA
TCTACT-AGCTACCTTTAAATATAGCTAGTAAGC------TAACGTATTTAG-ATAAGCTTAAA---TATGC
AATCTTAATAATATATTAGCTATT---AGGCTTTAATAGTATTAAAAA-TAATATAATATAATCTA-GTAAA
GTTAAGT----GTTAAAAAGAGCAGCAGGTTGCTAAGAAGAGGATATA-TCTTAATATTTATTAGATTATAA
GATATTTAATAA-TAGTTGTAATAATAGTAATAGTAATAGCAATGCAAAGATATAAAGAGATAGAAAACTAT
AGTACTTAGATACTA---ATATAAAATCTATCCTTAACCTACGCATAACTAT-ATATACTGC-TTTTCTATA
GTTAAGCGTACTATAAAAATTATACCTCTTAAGCTT-AGCTTAGAGCAGAG-TAGTTATTATTATGCC-TAA
GGCAATTTTTAA-GAAGTTTAGGTGTTAGTTAGTAGTGCCTGCACTAGCTTTACTTAGAAC-TATTAACTAA
TACTAGATTATATATTTT-ATACTTTTTTAACGCTTTTTT-ATACTAATAGTAGAGAGTAATTACT-ATTCT
CTTTTAGTCTAGCTTATTTTTT-AATAATACCTCTAGTTTATATTTTATATCTAGAATAAATA-
>R10_sc1.44_222851_223098_-/1-248
------------------------------------------------------------------------
----------CTCTTTAGCCTAGCTTAAGGCAGAGTAGTCGTTATTATGCCT---AAGGCAATTTTTAAGGA
GTTTAGGTGTTAGTTAG-TAGTACCT--GCACTAGCCTCG-CTTAGA--ACT-ATTAACTAACACTAGATTA
CGTG--TTTTAT---AC-TT-TTTTAAC--GCTT---TTTTAT--GCTGATA-GTAGA-GAGCAAATTACTA
T---------CCTCTTTTAGTCTAGCTTATTTTTTTAATAATATC----TCCTAGTTTGCATTTTATATCTA
GAATAAATA---------------------------------------------------------------
------------------------------------------------------------------------
------------------------------------------------------------------------
------------------------------------------------------------------------
------------------------------------------------------------------------
------------------------------------------------------------------------
------------------------------------------------------------------------
------------------------------------------------------------------------
------------------------------------------------------------------------
------------------------------------------------------------------------
------------------------------------------------------------------------
------------------------------------------------------------------------
------------------------------------------------------------------------
----------------------------------------------------------------
>R10_sc1.20_713134_714374_+/1-1241
----GTTAGCTT-CGGCTACTAATTTTGTAAACTA-TATTTTGTGACTATATTT-TGTACTC----------
--TAGTTAATCTTACTAATGTA-ATACAGCAACAGCCCCCTCTGCTCTCGTT----AAGTAACTTTTCT-AT
ATATAAGTCCTAGC-AT-TAAATATTAAATACTAAT-AC--TCTAGA--ACT-CTGCAATCT-AATAG---A
TAGG--CTCGCT---GC-TA-ATAAGCT--ACCT-TACTTAGC--ACCTATA-GCAG--CAGGTGCTT--TA
TAAAAAAGCAGCTATATTA--AATGCGTTGCTCT-TAGGATTATC-GCTATCTATTTAACGCTCGCTAGCTT
CTAAAGCTTCTTAAAGAAA--TTCTTCTTATAGCTATAAGAATC---TGTTACTATATAACACTCTGCTATT
TAGTCTATAAGCATAGCTGCCTGCTTACTT-ATTGCTCTCTTATCTATATAAGAATTATTTCTAGAGA-TAG
AGTAACTTAGT---AGCGCATATT-CTAGCTAGTATACCTTAATTACGTCTAT-AATATAGAGGTATATAAC
-GCTACTAC--TGCCTTATA-GTATAATATAACTAACGTTATATT-ATATAAGAAGGTAGTTAGT------A
GCAAGAAAGCTAAT-AACTAACTTATAGAACTAATTTTATAATATTAATAA-CGTAGTAGCATAGCTATCTA
TCTACT-AGCTGCCTTTAAATATAGCTAGTAAGC------TAACGTATCTAG-ATAAGCTTAAA---TATAT
AATCTTAATAATATATTAGCTATT---AGGCTTTAATAGTATTAAAGG-TAATATAACGTAATCTA-GCAAG
GTTAAGT----ATTAGAAAGAGCAGCAGGTTACTAAGAAGAGAATATA-CCTTAATATTTATTAGATTATAA
GATATTTAATAA-TAGTTATAATAATAGTAATAGTAATAGTAATATAAAGATATAAAGAGATAGAAGACTAT
AGTACTTAGATACTA---ATATAAAATCTATCCTTAACTTATGCGTAACTGC-GCGCACTAC-TTTTTTATA
GTTAAGTATACTATAAAAATTATGCCTTTTAAGCTT-AGCTTAAAGCAGAG-TAGTTATTATTATGCC-TAA
GATAATTTTTAA-GAAGTTTAGGTATTAGTTAGTAGTGCCTATACTAGCCTTGCTTAGAAC-TATTAACTAA
TACTAGATTATATATTTT-ATACTTTTTTAACGCTTTTTT-ATGCTAATAGTAAAGAGCAATTACT-ATCTC
CTTTTAGTCTAGCTTATTTTTT-AATAATACTCCCAGTTTGCGTTTTATATCTAGAATAAATAA
>R10_sc1.41_146819_148063_-/1-1245
-ATAGTTAGCTT-TAGCTACTAATTTTATAAACTA-TATTTTATGACTATATTT-TATACTC----------
--TAGTTAATCTTACTAATGTA-ATACAGCAACGGCTCTCTCTACTCTTATT----AAGCAACTTTTCT-AT
ATGTAAGTTCTAGC-AT-TAAATATTAAATACTAAT-AC--TCTAGA--ACT-CTGTAATCT-AATAG---A
TAGG--CTTGCT---GC-TA-ATAAGCT--GCCT-TGCTTAGC--ACCTATA-GCAG--TAGATGCTC--TG
CAAAAAAGCAGCTATATTA--AATGCGTTACTCT-TAGAATTATT-GCTATCTATTTAACGCTCGCTAGCTT
CTAAAGCTCCTTAAGAAAA--TTCTTCTTATAGCTATAAGAATC---TGTTACTGCGTAATACTCTACTACT
TAGTCTATAAGCATAGCTGCCTGCTTAATT-ATTGCTCTCTTATCTATATAAGGATTATTTCTAAGGA-TAG
AGTAACTTAGC---AGCGCATATT-CTAGCTAATACACCTTAATTACGTCTAT-AATATAGAGGTATATAAC
-GCTACTAC--TGCCTTATA-GTATAATATAACTAACGTTATATT-ACGCAAGGAAGTAGTTAGT------A
GCAAGAGAGCTAAT-AACTAACTTATAGAACTAATTCTATAATATTAATAA-CGTAGTAGCATAGCTATCTA
TCTACTAGCTGCTTTTTAAATATAGCTAGTAAGC------TAACGTATCTAG-ATAAGCTTAAA---TGCGT
AATCTTAATAACGTATTAGCTGTT---AAGCTTTAATAGTATTAAAGG-TAATATAACGCAATCTA-GTAAG
GTTAAGT----GTTAGAAAGAGTAGCAGGTTGCTAAGAAGAGGATATA-TCTTAATATTTGTTAGATTATAG
AATATTTAACGA-TAGTTGCAACGATAGTAATAGTAATAGCAATGCAAAGATATAAAGAGATAGAAGACTAT
AGTACTTAGATATTA---ATATGAAATCTATTCTTAACCTACGCGCAACTGC-GCGTACTGC-TTTTCTATA
GTTAAGCGTACTATAAAAATTATGCCTCTTAAGCCT-AGCTTAAGGCAGGA-TAGTCGTTGTTATACC-TAA
GGTAATTTTTAA-GAAGTTTAGATATTAGTTAGTAGTGCCTGCACTAGCCTTGCTTAGGAC-TATTAACTAA
TACTAGATTATATATTTT-ATACTTTTTTAACGCTTTTTT-ATGCTAATAGTAGAGAGTAATTACT-ATCTT
CTTTTAGTCTAGCTTATTTTTT-AATAATACCCCTAGTTTGCGTTTCATATCTAGAATAAAAAA
>R10_sc1.64_12430_13673_+/1-1244
----GTTAGCTT-CGGCTACTAATTTTGTAAACTA-TATTTTGTGACTATATTT-TGTACTC----------
--TAGTTAATCTTACTAATGTA-ATACAGCAACAGCCCCCTCTGCTCTCGTT----AAGTAACTTTTCT-AT
ATATAAGTCCTAGC-AT-TAAATATTAAATACTAAT-AC--TCTAGA--ACT-CTGCAATCT-AATAG---A
TAGG--CTCGCT---GC-TA-ATAAGCT--ACCT-TACTTAGC--ACCTATA-GCAG--CAGGTGCTT--TA
TAAAAAAGCAGCTATATTA--AATGCGTTGCTCT-TAGGATTATC-GCTATCTATTTAACGCTCGCTAGCTT
CTAAAGCTTCTTAAAGAAA--TTCTTCTTATAGCTATAAGAATC---TGTTACTATATAACACTCTGCTATT
TAGTCTATAAGCATAGCTGCCTGCTTACTT-ATTGCTCTCTTATCTATATAAGAATTATTTCTAGAGA-TAG
AGTAACTTAGT---AGCGCATATT-CTAGCTAGTATACCTTAATTACGTCTAT-AATATAGAGGTATATAAC
-GCTACTAC--TGCCCTTATAGTATAATATAACTAACGTTATATT-ATATAAGAAGGTAGTTAGT------A
GCAAGAAAGCTAAT-AACTAACTTATAGAACTAATTTTATAATATTAATAACGTAGTAAGCATAGCTATCTA
TCTACT-AGCTGCCTTTAAATATAGCTAGTAAGC------TAACGTATCTAG-ATAAGCTTAAA---TATAT
AATCTTAATAATATATTAGCTATT---AGGCTTTAATAGTATTAAAGG-TAATATAACGTAATCTA-GCAAG
GTTAAGT----ATTAGAAAGAGCAGCAGGTTACTAAGAAGAGAATATA-CCTTAATATTTATTAGATTATAA
GATATTTAATAA-TAGTTATAATAATAGTAATAGTAATAGTAATATAAAGATATAAAGAGATAGAAGACTAT
AGTACTTAGATACTA---ATATAAAATCTATCCTTAACTTATGCGTAACTGC-GCGCACTAC-TTTTTTATA
GTTAAGTATACTATAAAAATTATGCCTTTTAAGCTT-AGCTTAAAGCAGAG-TAGTTATTATTATGCC-TAA
GATAATTTTTAA-GAAGTTTAGGTATTAGTTAGTAGTGCCTATACTAGCCTTGCTTAGAACCTATTAACTAA
TACTAGATTATATATTTT-ATACTTTTTTAACGCTTTTTT-ATGCTAATAGTAGAGAGCAATTACT-ATCTC
CTTTTAGTCTAGCTTATTTTTTTAATAATATCTCTAGTTTATATTTTATATCTAGAATAAATA-
>R10_sc1.49_78101_79257_+/1-1157
------------------------------------------------------------------------
---------------------------------AGCCCTCTCTGCTCTCGTT----AAGTAACTTTTCT-AT
ATATAAGTCCTAGC-AT-TAAATATTAAATACTAAT-AC--TCTAGA--ACT-CTATAATCT-AATAG---A
TAGG--CTTACT---GC-TA-ATAAGCT--ACCT-TGCTTAGT--ACCTATA-GCAG--CAGGTGCTC--TG
CAAA----TAGCTATATTA--AATATGTTGCTCT-TAGGATTATT-GCTATCTATTTAACGCTTACTAGCTT
CTAAAGCTTCTTAAGAAAAT-TCTTCTTTATAGCTATAAGAATC---TATTACTGCGTAACACTCTGCTATC
TAGTCTATAAGTATAGCTACCTGCTTGCTTATTACTCTTCTTATCTATATAAGAATTATTTCTAGAGA-TAG
AGTAACTTAGC---AGCGCATATT-CTAGCTAGTATATCTTAATTATATCTAT-AATATAGAGGTATATAAC
-GCTACTGC--TGCCTTATA-GTATAATATAACTAACGTTATATT-ATATAAGGAAGTAGTTAGT------A
GCAAGAGAGCTAAT-AACTAACTTATAGAACTAATTCTATAATATTAACAA-CGTAGCAGCATAGCTATCTA
TCTACT-AGCTGCCTTTAAATATAGCTAGTAAGC------TAATATATCTAG-ATAAGCTTAAA---TGCAT
AATCTTAATGATATATTAGCTATT---AGGCTTTAATAGTATTAAAGG-CAATATAACGTAATCTA-GTAAG
GTTAAGT----ATTAGAAAGAGTAGTAGATTACTAAGGAGAGAATATA-TCTTAATATTTGTTAGATTATAG
AATATTTAACGAATAGTTATAATAATAGTAATAGTAATAGTAATATAAAGATATAAAGAGATAGAAGACTAT
AGCACTTAGATACTA---ATATAAAATCTATTCTTAACCTGCGCGTAACTGC-GCATACTGC-TTTTCTATA
GTTAAGTATACTATAAAAATTATGCCTCTTAAGCTT-AGCTTAGAGTAGAGGTAGTTATTATTATATC-TAA
GGCAATTTTTAA-GAAGTTTAGATATTAGTTAGTAGTGCCTACACTAGCCTTGCTTAGAAC-TATTAACTAA
TACTAAATTACATATTTT-ATACTTTTTTAACGCTTTTTT-ATGCTAATAGTAGAGAGCAATTACTATTCTT
CTTTTAGTCTAGCTTATTTTTT-AATAATACCTCTAGTTTGCGTTTTATATCTAGAATAAATAA
>R10_sc1.22_6880_8117_-/1-1238
----GTTAGCTT-TAGCTACTAATTTTGTAAACTA-TATTTTATAACTATATTT-TATACTC----------
--TAGTTAATCTTACTAATATA-ATACAGCAATAGCTCTCTCTGCTCTTATT----AAGTAACTTTTCT-AT
ATATAAGTTCTAGT-AT-TAAATATTAAACACTAATACC--TTTAGA--ACT-CTATAATCT-AATAG---A
TAGG--CTTACT---GC-TA-ATAAGCT--ATCT-TGCTTAGC--ACCTATA-GCAG--CAGGTACTC--TA
TAAA----CAGCTATATTA--AATGCGTTACTCT-TAGAATTATT-ACTATCTATTTAACGCTTGCTAGCTT
CTAAAGCTTCTTAAGAAAA--TTCTTCTTATAGCTATAAGAATC---TATTACTGCGTAATACTCTGCTACC
TAGTCTATAAGCATAGCTACCTACTTGCTT-ATTACTCTCTTATCTATATAAGAATTATTTCTAGAGA-TAG
AGTAACTTAGC---AGCGCGTATC-TTAGCTAGTATATCTTAATTGCGTCTAT-AATATAGAGGTATATAAC
-GCTACTGC--TGCCTTATA-GTATAATATAACTAACGTTATATT-ACGTAAGAAAGTAGTTAGT------A
ATAAGAGAGCTAAT-AACTAACTTATAGAACTAATTCTATAATATTAATAA-TATAGCAGCATAGCTATCTA
TCTACT-AGCTACCTTTAAATATAGCTAGTAAGC------TAATATATCTAG-ATAAGCTTAAA---TATAT
AATCTTAATAATATATTAGCTATT---AGGCTTTAATAGTGTTAAAGG-CAATATAACATAATCTA-GCAAG
GTTAAGT----ATTAGAAAGAGTAGTAAGTTACTAAAAAGAGAATATA-CCTTAATATTTATTAGATTATAG
AATATTTAATAA-TAGTTATAATAATAGTAATAGTAATAGTAATACAAAGATATAAAGAGATAGAAGACTAT
AGTACTTAGATACTA---ATGCAAAATCTATTCTTAATCTATGCGTAACTGC-GTATACTGC-TTTTCTATA
GTTAAGCGTACTATAAAAATTATATCTCTTAAGCCT-AGCTTAGAGTAGAG-TAGTTATTATTATGCC-TAA
GGCAATTTTTAA-GAAGTTTAAGTATTAGTTAGTAGTGCCTGCACTAGCCTTGCTTAGAAC-TATTAACTAA
TACTAGATTACGTGTTTT-ATACTTTTTTAACGCTTTTTT-ATGCTAATAGTAGAGAGTAATTACT-ATCTT
CTTTTAGTCTAGCTTGATTTTTTAATAATACCTCTAGTTTGCGTTTTATATCTAGAATAAATA-
>R10_sc1.83_2825_3157_-/1-333
------------------------------------------------------------------------
------------------------------------------------------------------------
------------------------------------------------------------------------
------------------------------------------------------------------------
------------------------------------------------------------------------
------------------------------------------------------------------------
------------------------------------------------------------------------
------------------------------------------------------------------------
------------------------------------------------------------------------
------------------------------------------------------------------------
------------------------------------------------------------------------
------------------------------------------------------------------------
------------------------------------------------------------------------
------------------------------------------------------------------------
------TAGATACTA---ATATAAAATCTATTCTTAATCTACGCATAACTGC-GCATACTACTTTTCCTATA
GTTAAGTATACTATAAAAATTATGCCTCTTAAGCCTTAGCTTAGAGCAGAG-TAGTTGTTATTATACC-TAA
GGCAATTTTTAA-GAAGTTTAGGTATTAGTTAGTAGTGCCTGCACTAGCCTTGCTTAGAAC-TATTAACTAA
TACTAGATTACGTATTTT-ATACTTTTTTAACGCTTTTTT-ATACTAATAGTAGAGAGCAATTATT-ATTCT
CTTTTAGTCTAGCTTATTTTTT-AATAATATCTCTAGTTTGTATTTTATATCTAGAATAAATA-
>R10_sc1.23_554007_554522_+/1-516
---------------------AGCTATATTATTATATATATTACTCTTAGAATT-ATTGCTATCTACTCTAT
GCTTGCTAGCTTCTAAAGCTTTATAAGAGACTTATTCTCTTATCTGCTAACTT--TAAGCTTTTTCTTTTTC
TTCTTATTTTTAAC--T-TAGGCTATAAGTATTACT----ATTTACT--TTT-CTAGAGTAT-ACTTATTTA
TATAAGCATTAT---AG-TA-A-GAGAT--ATAGTAAAGTAGTA-GCGCATA-TCTA---AGTTAGTATACT
TTAA----TAGTATTCTTATTTATAAAGTATATAATAACTTTACTACTTATTTACTTAATTATATACTTAAT
CTTAAACTATATAAAGATA-----TAGCTAGAGGCAAGAGACTAGATAGAGAACTTATAGAAGTAATTTTAG
AAGATTAACAATATAGCTTTATAGTAATCTACTTACTAGCAGCTATAGAATAGAGCTAGTAATCTAGCGTAT
CTAGATAAGCTTAGAAGATTAATAATATTATAGTATAGCTTAGGTAGCATAGATAGTAATATAGTATAA---
------------------------------------------------------------------------
------------------------------------------------------------------------
------------------------------------------------------------------------
------------------------------------------------------------------------
------------------------------------------------------------------------
------------------------------------------------------------------------
------------------------------------------------------------------------
------------------------------------------------------------------------
------------------------------------------------------------------------
------------------------------------------------------------------------
----------------------------------------------------------------
>R10_sc1.7_236278_236548_+/1-271
------------------------------------------------------------------------
------------------------------------------------------------------------
--------------------------------------TACTCTAGA--ACT-CTATAATCT-AATAG---A
TAAG--CTTACT---GCGCA-GTAAGCG--TATCTTACTTAGT--ACCTATA-GCAG--TAGATACTC--TG
CAAA----TAGCTATATTA--AATGCGTTACTCT-TAGAATTATT-ACTATCTATTTAACGCCTACTAGCTT
CTATAGCTTCTTAATAAAT--GCTACCTTATATATATGCTACTT---TATTCTTATCTAACTCTTAGCTACT
TAGTCTACTAGCATTACTGCCTACTTATTT-ACTACTCTCTTATTAATATAAAGATT---------------
------------------------------------------------------------------------
------------------------------------------------------------------------
------------------------------------------------------------------------
------------------------------------------------------------------------
------------------------------------------------------------------------
------------------------------------------------------------------------
------------------------------------------------------------------------
------------------------------------------------------------------------
------------------------------------------------------------------------
------------------------------------------------------------------------
------------------------------------------------------------------------
----------------------------------------------------------------
>R10_sc1.32_365325_365738_-/1-414
------------------------TATAGAAGTTTTAATAGTAAGATAATAATA-ATAATACTAGTATAACT
TATAAATAAAGAAGATAGAAGA-TTATAGCTAAATAGATAGCTTTATCTATT-----CTTAACTTATATACT
TATGCAGTTTTACTACT-ATAGTTATATAAACTATAGATACTATATA--AAT--TATAAACTTACTAAGC--
TTAG--CTTAGA---GCAGA-GTA-GTT--ATTATTACTTACG---CTAATT-TTTAA-GAAGTTTTTAGTA
TTAGTTTATAGTGCTGTAT---ATAGGCCTTGCT-TAGAACTATT----AACTAGTACTAGATTATATATTC
TTATACTTTTTTAATACTTTTTTATGCTAATAGTAGAGAGCAGT---TACTATTATTTTTTAGTCTAGCTTA
TTTCTTAATAATATCTCTACTTTACGTTTCTATATAGAATAAATA---------------------------
------------------------------------------------------------------------
------------------------------------------------------------------------
------------------------------------------------------------------------
------------------------------------------------------------------------
------------------------------------------------------------------------
------------------------------------------------------------------------
------------------------------------------------------------------------
------------------------------------------------------------------------
------------------------------------------------------------------------
------------------------------------------------------------------------
------------------------------------------------------------------------
----------------------------------------------------------------
>R10_sc1.33_374416_374829_-/1-414
--------------TATAGAAAGTTATTTAGATTATAAGATAATAGCAATAATA-GTAGTATAACTTATA--
--GATAGAAATAGAAGATTATAGCTAGATAGATAGCTTTATCTATTCTTAACTT---ATATGCTTATATAGT
TTTGCTACTATAGTTATATAAATTATAAGTACTATATAAATTATAAA--CTT-ACTAAGCTTAGCTTAGAGT
AGAGTAGTTATT---ATTAC-TTAAGCT--AATT---TTTAAGAAGTTTCTA-GTAT--TAGTTTCTA----
-------GTGCTTATATAA-----GCCTTACT---TAGAGCTATT----AACTAGTACTAGATTATATATTC
TTATATTTTTTTAATACTTTTTTATACTAATAGTAGAGAGTAGT---TACTATCTTCTTTTAGTCTAGCTTA
TTTCTTAATAATATCTCTACTTTGCATTTATATCTAGAATAAATA---------------------------
------------------------------------------------------------------------
------------------------------------------------------------------------
------------------------------------------------------------------------
------------------------------------------------------------------------
------------------------------------------------------------------------
------------------------------------------------------------------------
------------------------------------------------------------------------
------------------------------------------------------------------------
------------------------------------------------------------------------
------------------------------------------------------------------------
------------------------------------------------------------------------
----------------------------------------------------------------
>R10_sc1.42_244400_244823_-/1-424
--TAATATAATATAGTATAGAAGTTTTAATAGTAAGATAATAATAATAATAGCAGTATAACTTAAT------
--AAAGAAAATAGAAGATTATAGCTAAATAGATAGTCTTATTTATTCTTAACCT---ACGCGCCTATATAGT
TTTGCTACTATAGTTATATAAACTATAGATACTATATAAATTATAAA--CCT-ACTAAGCTTAGCTTAGAGC
AAAGTAGTTATT---ATTGC-CTAAGCT--AATT---TTTAAGAAGTTTCTA-GTAT--TAGTTTATA----
-------GTGCCTATATAG-----GCCTCGCT---TAGAACTATT----AACTAGTACTAGATTATATATTC
TTATATTTTTTTAATGCTTTTTTATACTAATAGTAGAGAGCAGT---TACTATCTTCTTTTAGTCTAGCTTA
TGATTCTTAATAATATCTCTACTTTATATT---TATATTCTAGAATAAA-----------------------
------------------------------------------------------------------------
------------------------------------------------------------------------
------------------------------------------------------------------------
------------------------------------------------------------------------
------------------------------------------------------------------------
------------------------------------------------------------------------
------------------------------------------------------------------------
------------------------------------------------------------------------
------------------------------------------------------------------------
------------------------------------------------------------------------
------------------------------------------------------------------------
----------------------------------------------------------------
>R10_sc1.2_1630405_1630827_-/1-423
--TAATATAATATAGTATAGAAGTTTAGATAGTAAGATAATAATAATAATAGCAGTGTAACTTAAT------
--AAAGAAGATAGAAGATTATAGCTAGATAGATAGTCTTATCTATTCTTAATCT---ATACGCCTATATAGT
TTTGCTACTATAGTTATATAAACTATAGATACTATATAAATTATAAA--CCT-ACTAAGCTTAGCTTAAGGT
AGAGTTATTATT---ATTAT-CTAAGCT--AATT---TTTAAGAAGTTTCTA-GTAT--TAGTTTATA----
-------GTATCTGCATAA-----GCCTTGCT---TAGGACTATT----AACTAGTACTAGATTACGTGTTT
TTATAATTTTTTAACGCTTTTTTATACTAATAGTAGAGAGTAGT---TACTATCTTCTTTTAGTCTAGCTTA
TTTCTTAATAATATCTCTATTTTGTATTTATATCTAGAATAAATA---------------------------
------------------------------------------------------------------------
------------------------------------------------------------------------
------------------------------------------------------------------------
------------------------------------------------------------------------
------------------------------------------------------------------------
------------------------------------------------------------------------
------------------------------------------------------------------------
------------------------------------------------------------------------
------------------------------------------------------------------------
------------------------------------------------------------------------
------------------------------------------------------------------------
----------------------------------------------------------------
>R10_sc1.8_1386679_1387096_+/1-418
-----------------TATAGAGAGTTTTAATAGTAGAATAATAACGATAACAGCACGTATAACTTATAG-
ATAAAGAAGATAGAAGATTATAGCTAGATAGATAGCCTTATCTATTCTTAACCTACGCGCCTACGCAGT-GC
TTTGCTACTATAGTTATATAAACTATAGGTACTATATAAATTATAAA--CCT-ACTAAGCTTAGCTTAGAGC
GGAGTAGTTATT---ATTAT-CTAAGCC--TATT---TTTAAGAAGTTTCTA-GTAT--TAGTTTATA----
-------GTGCCTGCATAG-----GCCTTACT---TAGGACTATT----AACTAGTACTAGATTATATATTC
TTATACTTTTTTAATACTTTTTTATGCTAATAGTAGAGAGTAGT---TGCTATTACCTTTTAGTCTAGCTTA
TTTCTTAATAATACTCTTACTTTGCATTTATATCTAGAATAAATAA--------------------------
------------------------------------------------------------------------
------------------------------------------------------------------------
------------------------------------------------------------------------
------------------------------------------------------------------------
------------------------------------------------------------------------
------------------------------------------------------------------------
------------------------------------------------------------------------
------------------------------------------------------------------------
------------------------------------------------------------------------
------------------------------------------------------------------------
------------------------------------------------------------------------
----------------------------------------------------------------
>R10_sc1.45_209968_210377_+/1-410
---------------TATAGAAGTTTTAATAATAAGATAATAATAATAATAGCAGTATAACTTAAT------
--AAAGAAGATAGAAGATTATAGCTAAATAGATAGCTTTATCTATTCTTAACTT---ATACGCCTACGCAGT
TTTGCTACTATAGTTATATAAACTATAGATACTATATAAATTATAAA--CCT-GCTAAGCTTAGCTTAGAGC
AGAGTAGTTATT---ATTGC-CTAAGCT--AATT---TTTAAGAAGTTTCTA-GTAT--TAGTTTATA----
-------GTGCCTGCATAG-----GCCTTGCT---TAGAACTATT----AACTAGTACTAGGTTATATATTC
TTATATTTTTTTAACGCTTTTTTATGCTAATAGTAGAGAGTAGT---TACTATCTTCTTATAGTCTAGCTTA
TTTCTTAATAATACCTCTACTTTGCATTTATATCTAGAATAAATA---------------------------
------------------------------------------------------------------------
------------------------------------------------------------------------
------------------------------------------------------------------------
------------------------------------------------------------------------
------------------------------------------------------------------------
------------------------------------------------------------------------
------------------------------------------------------------------------
------------------------------------------------------------------------
------------------------------------------------------------------------
------------------------------------------------------------------------
------------------------------------------------------------------------
----------------------------------------------------------------
>R10_sc1.40_50910_51173_-/1-264
------------------------------------------------------------------------
---------------------------------------------------------TATTATATAAATTAT
AAATCTACTAAGCTTAGCTAAGAGTAGAGTAGTTATTATTATCTAAGCTAAT-TTTTAAGAAGTTTTTATTA
TTAGTTTATAGT---GCCTGCATAAGCCTCGCTTAAGACTATTA-ACTAATA-CTAGATTATATATTTT-TA
TATTTTTTTAACGCTTTTT----TATATAGATAGTAGAGAGCAGTTGCTATCTTCTTTTAGTCTAGCTTATT
TCTTAATAATATCTCTACT--TTGCATTTATATCTAGAATAAATAA--------------------------
------------------------------------------------------------------------
------------------------------------------------------------------------
------------------------------------------------------------------------
------------------------------------------------------------------------
------------------------------------------------------------------------
------------------------------------------------------------------------
------------------------------------------------------------------------
------------------------------------------------------------------------
------------------------------------------------------------------------
------------------------------------------------------------------------
------------------------------------------------------------------------
------------------------------------------------------------------------
----------------------------------------------------------------
>R10_sc1.16_1841_2122_-/1-282
------------------------------------------------------------------------
------------------------------AATCTATTACTATATAATACTCTACTACCTAGTCTTATA-AG
CAATAGCTGCCTGC--TTTGCTTATACTCTTCTTATCTATATAAGAATTATTTCTAGAAATAGAGTAACTTA
GCAGCATATATTCTAGCTAGTATACCTTAATTATATCTATAATATAGAGGTATATAACGCTACTGCTTACCT
TTATAGTATAATATAACTAACGTTATATTACGCAAGAAGATAGTTAGTAGTAAGAGAGCTAATAACTAACTT
ATAGAACTAATTCTATAATATTAATAA---------------------------------------------
------------------------------------------------------------------------
------------------------------------------------------------------------
------------------------------------------------------------------------
------------------------------------------------------------------------
------------------------------------------------------------------------
------------------------------------------------------------------------
------------------------------------------------------------------------
------------------------------------------------------------------------
------------------------------------------------------------------------
------------------------------------------------------------------------
------------------------------------------------------------------------
------------------------------------------------------------------------
----------------------------------------------------------------
>R10_sc1.46_27440_27684_-/1-245
------------------------------------------------------------------------
------------------------------------------------------------------------
CTCTTAAGCTTAGCTTAGAGCAGAGTAGTTATTATTGTGC-CTAAGGCAATTTTTAAGAAGTTTAGAT---A
TTAGTTAGTAGT---GCCCGCACTAGCCTCGCTTAGAACTATTA-ACTAATA-CTAGATTACGTATTT--TA
TACTTTTTTAACGCTTTTT----TATGCTAATAGTAGAGAATAATTACTATCCTCTTTTAGTCTAGCTTATT
TTTTAATAATACCTCTAGTT-TGCGTTTTATATCTAGAATAAATA---------------------------
------------------------------------------------------------------------
------------------------------------------------------------------------
------------------------------------------------------------------------
------------------------------------------------------------------------
------------------------------------------------------------------------
------------------------------------------------------------------------
------------------------------------------------------------------------
------------------------------------------------------------------------
------------------------------------------------------------------------
------------------------------------------------------------------------
------------------------------------------------------------------------
------------------------------------------------------------------------
----------------------------------------------------------------
