# Supplementary material for: RIPCAL: a tool for alignment-based analysis of repeat-induced point mutations in fungal genomic sequences
Source: BMC Bioinformatics. 2008 Nov 12;9:478. doi: 10.1186/1471-2105-9-478 (PMC2621366; doi:10.1186/1471-2105-9-478)
Supplement: Additional file 5 — Snodorum Alignments. Compressed (.zip) file containing alignments for all Stagonospora nodorum repeat families in Fasta (.fas) format. [file 1471-2105-9-478-S5.zip › r22_aln.fas]

>R22_sc1.32_367064_367386_-/1-323
------------------------------------------------------------------------
------------------------------------------------------------------------
------------------------------------------------------------------------
------------------------------------------------------------------------
------------------------------------------------------------------------
--------AGCCTATATCT-TAACACTTAGAATAGAGCTA--AAATACTAGCTAGTACTAATTAGTATAGAC
TAGTAACTACTAATATAAGCTCTAGTAAACTAACTTTACTAGTTTACTA-TTACCCCGCATTCT-AGATAGA
TAAGCCTAATTAATACTA-GCTAAAA-CTAGAT-TTTAGG--CTAAATACAGAGAA-CAACGAAATATAGGC
AAATAGAGCAGAAAGGAGAAAAGAGAGATAACTAAGCTAATACT--AAAGCTATTAATAA-GCTTATTTAAC
TTC-TAGAATAAG-ATAG-TAATATATATTTT-ATATATATT-ACTATAATAATTCTTTATA
>R22_sc1.38_299992_300670_+/1-679
TGTAAGAAAGTAGTAGGTAA-TATTAAGATAAATAACTACTACTCTCTATAAA-TAGAAAGATAGCTATTAA
GTAATAATAGATAACTATA--AAAATAGTTATATAACACTTGCAAT-AGTAGCAAATAAT--AGACGATAGG
TAAAATATCAAATTAGAGGTACTATCTAACTCTAGAGATAGCTATAGTATATATAATACTATT-GTATCTAA
CTATAGCTAGTACTATCCTAGCTCTGCTATACTAAAATCTAAGGTTTAGAACTC---TAATATTAATTTCTA
ATAATTCATAATTATTAATAAGCTCTA-ATAGCTTATAAATTCCTTATTTAGATTATAAATCTCTTAGACTA
GTAAA-ATAGCTTATACTAGCAGTTCTTAGAATAGAGCTA--AAATACTAGCTAATACTAATTAGTATAGGC
TAGTAACTACTAATATAAGCTCTAGTAAACTATCTTTACTAGTTTACTA-TTACCCTGCATTCT-AGATAGA
TAAGCCTAATTAATACTA-GCTAAAA-CTAGAT-TTTAGG--CTAAATACAGAGAA-CAACGAAATATAGGC
AAATAGAGCAGAAAGGAGAAAAGAGAGATAACTAAGCTAATATT--AAAGCTATTAATAA-GCTTATTTAAC
TTC-TAGAATAAG-ATAG-TAATATATATTTT-ATATATATT-ACTATAATAATTCTTTATA
>R22_sc1.41_1406_2083_+/1-678
TGTAAGAAAGTAGTAGGTAA-TATAAAGATAAATAACTACTATTCTCCATAAA-TAGAAAGATAGCTATTAA
GTAATAATAGATAACTATA--AAAATAGTTATATAACACTTGCAAC-AGTAGCAAATAAT--AGACGATAGG
TAAAATATTGAATTGGAGGTACTATCTAACTCTAGAGATAGCTATAGTATATATAATACTATT-GTATCTGA
CTATAGCCGGTACTATTCTAGCTCTGTTATACTAAAATCTAAGGTTTAGAACTC---TAATATTAATTTCTA
ATAATTTATAATAATTAATAAGCTCTA-ATAGCTTATAAATCCCTCATT-ATATTATAAATCCCTTAGACTA
GTAAA-CTAGCTTATACCGGTAGTTCTTATAATAGAGCTA--AAATACTAGCTAATACTAATTAGTATAGAC
TAGTAACTGCTGATATAAGCTCTAGTAAACTAACTTTACTAGTTTACTA-TTACCCCGCATTCT-GGATAGA
TAAGCCTAATTAATACTA-GCTAAAA-CTAGAT-TTTAGG--CTAAATATAGAGAA-CAACGAAATATAGGC
AAACAGAGCAGAAAGGAGAAAAGAGAGATAACTAAGCTAATACT--AAAGCTATTAATAA-GCTTATTTAAC
TTC-TAGAATAAG-ATAG-TAATATATATTTT-ATATATATT-ACTATAATAATTCTTTACA
>R22_sc1.37_312026_312703_-/1-678
TATAAGAAAGTAGTAGGTAA-TATAAAGATAAATAACTACTACTCTCTATAAA-TAGAAAGATAGCTATTAA
GTAATAATAGATAACTATA--AAAATAGTTATATAACACTTGCAAC-AGTAGCAAATAAT--AGACGATAGG
TAAAATATTAAATTAGAGGTACTATCTAACTCTAGAGATAGCTATAGTATATATAATACTATT-GTATCTAA
CTATAGCTAGTACTATCCTAGCTCTGCTATACTAAAATCTAAGGTTTAGAACTT---TAATATTAATTTCTA
ATGATTTATAATTATTAATAAGCTCTA-ATAGCTTATAAATCTCTTATT-AGATTATAAATCTCTTAGACTA
GTAAA-ATAGCTTATACTAGCAGTTCTTAGAATAGAGCTA--AAATACTAGCTAATACTAATTAGTATAGAC
TAGTAACTACTAATATAAGCTCTAGTAAACTAACTTTACTAGTTTACTA-TTACCCCGCATTCT-GAATAGA
TAAGCCTAATTAATACTA-GCTAAAA-CTAGAT-TTTAGG--CTAAATATAGAGAA-CAACGAAATATAGGC
AAATAGAGCAGAAAGGAGAAAAGAGAGATAACTAAGCTAATACT--AACGCTATTAATAA-GCTTATTTAAC
TTC-TAGAATAAG-ATAG-TAATATATATTTT-ATATATATT-ACTATAATAATACTTTATA
>R22_sc1.5_1287878_1288489_+/1-612
TGTAAGAAAGTAGTAGGTAA-TATAAAGATAAATAACTACTACTCTCTATAAA-TAGAAAGATAGCTATTAA
GTAATAATAGATAACTATA--AAAATAGTTATATAACACTTGCAAT-AGTAGCAAATAAT--AGATAATAGG
TAAAATATTAAATTAGAGGTGCTATCTAACTCTAGAGATAGCTATAGTATATATAATACTATT-GTATCTAA
CTATAGCTAGTACTATCCTAGCTCTGCTATACTAAAATCTAAGGTTTAGAACTC---TAATATTAATTTCTA
ATGATTTATAATAATTAATAAGCTCTA-ATAGCTTATAAATCTCTTATT-ATATTATAAATCCCTTAGACTA
GTAAA-CTAGCTTATACTAGTAGTTCTTAGAACAGAGCTA--AAATACTAGCTAATACTAATTAGTATAGAC
TAGTAACTACTAATATAAGCTCTAGTAAACTATCTTTACTAGTTTACTA-TTACCTTGTATTCT-AGATAGA
TAAGCCTAATTAATACTA-GCTAAAA-CTAGAT-TTTAGG--CTAAATACAGAGAA-TAACAAAATACAGGC
AAATAGAGTAGAAAGAAGAAAAGAGAGATTATAAAGC--AGACT--ATAGGCAT-AGAAA-GCTTA------
--------------------------------------------------------------
>R22_sc1.31_1943_2620_-/1-678
TATAAGAAAGTAGTAGGTAA-TATAAAGATAAATAACTACTACTCTCTATAAA-TAGAAAGATAGCTATTAA
GTAATAATAGATAACTATA--AAAATAGTTATATAACACTTGCAAT-AGTAGCAAATAAT--AGACGATAGG
TAAAATATTAAATTAGAGGTGCTATCTAACTCTAGAGATAGCTATAGTATATATAATACTATT-ATATCTAA
CTATAGCTAGTACTATCCTAGCTCTGCTATACTAAAATCTAAGGTTTAGAACTC---TAATATTAATTTCTA
ATAATTTATAATAATTAATAAGCTCTA-ATAGCTTATAAATTCCTTATT-ATATTATAAATCTCTTAGACTA
GTAAA-CTAGCTTATACTAGCAGTTCTTAGAACAGAGCTA--AAATACTAGCTAATACTAATTAGTATAGAC
TAGTAACTACTAATATAAGCTCTAGTAAACTATCTTTACTAGTTTACTA-TTACTCTGCATTCT-AGATAGA
TAAGCCTAATTAATACTA-GCTAAAA-CTAGAT-TTTAGG--CTAAATACAGAGAA-TAACGAAATATAGAC
AAATAGAGCAGAAAGGAGAAAAGAGAGATAACTAAGCTAATACT--AAAGCTATTAATAA-GCTTATTTAAC
TTC-TAGAATAAG-ATAG-TAATATATATTTT-ATATATATT-ACTATAATAATTCTTTACA
>R22_sc1.85_2707_3153_-/1-447
------------------------------------------------------------------------
------------------------------------------------------------------------
------------------------------------------------------------------------
--------------------------CTATACTAAAATCTAAGATTGACGAGTGGGGTGGCGTTAATTTCTA
ATAATTTATAATCATTAATAAGCTCTA-ATAGCTTATAAATCCCTTATT-ATATTATAAATCTCTTAGACTA
GTAAA-CTAGCTTATACTAGTAGTTCTTAGAACAGAGCTA--AAATACTAGCTAGTACTAATTAGTATAGAC
TAGTAACTACCGATATAAGCTCTAGTAAACTATCTTTACTAGTTTACTA-TTACTCTGCATTCT-GAATAGA
TAAGCCTAATTAATACTA-GCTAAAA-CTAGAT-TTTAGG--CTAAATACAGAGAA-TAATAAAATATAGGC
AAATAGAGCAGAAAGAAGAAAAGAGAGATAACTAAGCTAATACT--AAAGCTATTAATAA-GCTTATTTAAC
TTC-TAGAATAAG-ATAG-TAATATATATTTT-ATATATATT-ACTATAATAATTCTTTACA
>R22_sc1.50_3702_4349_+/1-648
--------------------------------AACTACGTTACTCTCTATAAA-TAGAAAGATAGCTATTAA
GTAATAATAGATAACTATA--AGAATAGTTATATAACACTTGCAAT-AGTAGCAAATAAT--GGATAATAGG
TAAAATATTAAATTAGAGGTGCTATCTAACTCTAGAGATAGCTATAGTATATATAATACTATT-AGGTCTAA
CTATAGCTAGTATTATTCTAATTCTGCTATACTAAAATCTAAGGTTTAGAACTC---TAATATTAATTTCTA
ATGATTTATAATAATTAATAAGCTCTA-ATAGCTTATAAATCTCTTATT-AGATTATAAATCTCTTAGACTA
GTAAA-ATAGCTTATACTAGCAGTTCTTAGAATAGAGCTA--AAATACTAGCTAATACTAATTAGTATAGAC
TAGTAACTGCTAATATATGCTCTAGTAAACTAACTTTACTAGTTTACTACTTACCCTGTATTCT-GGATAGA
TAACTCTAATTAATACTA-GCTAAAA-CTAGAT-TTTAGG--CTAAATATAGAGAA-TAACGAAATATAGGC
AAATAGAGCAGAAAGAAGAAAAGAGAGATAACTAAGCTAATACT--AAAGCTATTAATAA-GCTTATTTAAC
TTC-TAGAATAAG-ATAG-TAATATATATTTT-ATATATATT-ACTATAATAATTCTTTATA
>R22_sc1.74_1_232_+/1-232
------------------------------------------------------------------------
------------------------------------------------------------------------
------------------------------------------------------------------------
------------------------------------------------------------------------
------------------------------------------------------------------------
------------------------------------------------------------------------
------------------------------TAACTTTACTAGTTTACTA-TTACCCTGCATTCT-AGATAGA
TAAGCCTAATTAATACTA-GCTAAAA-CTAGAT-TTTAGG--CTAAATACAGAGAA-TAACGAAATATAGGC
AAATAGAGCAGAAAGAAGAAAAGAGAGATAACTAAGCTAATACT--AAAGCTATTAATAA-GCTTATTTAAC
TTC-TAGAATAAG-ATAG-TAATATATATTTT-ATATATATT-ACTATAATAATTCTTTATA
>R22_sc1.12_1250022_1250700_-/1-679
TATAAGAAAGTAGTAGGTAA-TATAAAGATAAATAACTACTACTCTCTATAGA-TAGAAAGATAGCTATTAA
GTAATAATAGATAACTATA--AAAATAGTTATATAACACTTGCAAT-AGTAGCAAATAAT--AGATAATAGG
TAAAATATTAAATTAGAGGTACTATCTAACTCTAGAGATAGCTATAGTATATATAATACTATT-GTATCTAA
CTATAGCCGGTACTATCCTAGCTCTGCTATACTAAAATCTAAGGTTTAGAACTC---TAATATTAATTTCTA
ATAATTTATAATTATTAATAAGCTCTA-ATAGCTTATAAATCCCTTATT-ATATTATAAATCTCTTAGACTA
GTAAA-ATAGCTTATACTAGTAGTTCTTAGAATAGAGCTA--AAATACTAGCTAGTACTAATTAGTATAGAC
TAGTAACTACTAATATAAGCTCTAGTAAACTAACTTTACTAGTTTACTA-TTACTCTGCATTCT-AGATAGA
TAAGCCTAATTAATACTA-GCTAAAAACTAGAT-TTTAGG--CTAAATATAGAGAA-TAACAAAATATAGGC
AAATAGAGCAGAAAGAAGAAAAGAGAGATAACTAAGCTAATACT--AAAGCTATTAATAA-GCTTATTTAAC
TTC-TAGAATAAG-ATAG-TAATATATATTTT-ATATATATT-ACTATAATAATTCTTTACA
>R22_sc1.32_365916_366148_+/1-233
TGTAAGAAAGTAGTAGGTAA-TATAAAGATAAATAACTACTACTCTCTATAAA-TAGAAAGATAGCTATTAA
GTAATAATAGATAACTATA--AAAATAGTTATATAACACTTGCAAT-AGTAGCAAATAAT--AGACGATAGG
TAAAATATCGAATTAGAGGTACTATCTAACTCTAGAGATAGCTATAGTATATATAATACTATT-GTATCTAA
CTATAGCCGGTACTATCCTAGCTCT-----------------------------------------------
------------------------------------------------------------------------
------------------------------------------------------------------------
------------------------------------------------------------------------
------------------------------------------------------------------------
------------------------------------------------------------------------
--------------------------------------------------------------
>R22_sc1.29_441104_441516_+/1-413
TGTAAGAAAGTAGTAGGTAA-TATAAAGATAAATAACTACTACTCTCTATAAA-TAGAAAGATAGCTATTAA
GTAATAATAGATAACTATA--AAAATAGTTATATAACACTTGCAAT-AGTAGCAAATAAT--AGACGATAGG
TAAAATATTGAATTAGAGGTGCTATCTAACTCTAGAGATAGCTATAGTATATATAATACTAT--ATATCCGA
CTATAGCCGGTACTATCCTAGCTCTGTTATACTAATATCTAAGGTTTAGAACTC---TAATATTAATTTCTA
ATAATTTATAATTATTAATAAGCTCTA-ATAGCTTATAAATCCCTTATT-ATATTATAAATCTCTTAGGCTA
GTAAA-CTAGCTTATACTAGCAGTTCTTAGAATAGAGCTA--AAATACTAGCTAGTACTAATTAGTATAG--
------------------------------------------------------------------------
------------------------------------------------------------------------
------------------------------------------------------------------------
--------------------------------------------------------------
>R22_sc1.21_714958_715637_-/1-680
TATAAGAAAGTAGTAGGTAA-TATAAAGATAAATAACTACTACTCTCTATAGA-TAGAAAGATAGCTATTAA
GTAATAATAGATAACTATA--AAAATAGTTATATAACACTTGCAAC-AGTAGCAAATAAT--AGACGATAGG
TAAAATATCGAATTAGAGATACTATCTAACTCTAGAGATAGCTATAGTATATATAATACTATTAGTATCTAA
CTATAGCTAGTACTATCCTAGCTCTGCTATACTAAAATCTAAGGTTTAGAACTC---TAATATTAATTTCTA
ATAATTTATAATAATTAATAAGCTCTA-ATAGCTTATAAATCCCTTATT-ATATTATAAATCCCTTAGACTA
GTAAA-CTAGCTTATACCGGCAGTTCTTAGAATAGAGCTA--AAATACTAGCTAATACTAATTAGTATAGAC
TAGTAACTGCTGATATAAGCTCTAGTAAACTAACTTTACTAGTTTACTA-TTACTCTGCATTCT-GGATAGA
TAAGCCTAATTAATACTA-GCTAAAAGCTAGAT-TTTAGG--CTAAATACAGAGAA-TAACGAAATACAGGC
AAACAGAGCAGAAAGGAGAAAAGAGAGATAACTAAGCTAATACT--AAAGCTATTAATAA-GCTTATTTAAC
TTC-TAGAATAAG-ATAG-TAATATATATTTT-ATATATATT-ACTATAATAATTCTTTACA
>R22_sc1.70_10219_10534_+/1-316
TGTAAGAAAGTAGTAGGTAA-TATAAAGATAAATAACTACTACTCTCTATAAA-TAGAAAGATAGCTATTAA
GTAATAATAGATAACTATA--AAAATAGTTATATAACACTTGCAAC-AGTAGCAAATAAT--AGACGATAGG
TAAAATATCGAATTAGAGGTACTATCTAACTCTAGAGATAGCTATAGTATATATAATACTATT-GTATCTAA
CTATAGCCAGTACTATCCTAGCTCTGCTATACTAAAATCTAAGGTTTAGAACTC---TAATATTAATTTCTA
ATAATTTATAATAATTAATAAGCTCTA-ATAGCTTATAAA--------------------------------
------------------------------------------------------------------------
------------------------------------------------------------------------
------------------------------------------------------------------------
------------------------------------------------------------------------
--------------------------------------------------------------
>R22_sc1.8_683130_683810_-/1-681
TGTAAGAAAGTAGTAGGTAA-TATAAAGATAAATAACTACTACTCTCTATAAA-TAGAAAGATAGCTATTAA
GTAATAATAGATAACTATA--AGAATAGTTATATAACACTTGCAAC-AGTAGCAAATAAT--AGATAATAGG
TAAAATATCGAATTAGAGGTACTATCTAACTCTAGAGATAGCTATAGTATATATAATACTATT-GTATCTGA
CTATAGCCGGTACTATCCTAGCTCTGCTATACTAAAATCTAAGGTTTAGAACTC---TAATATTAATTTCTA
ATAATTTATAATAATTAATAAGCTCTA-ATAGCTTATAAATCTCTTATT-AGATTATAAATCTCTTAGACTA
GTAAA-ATAGCTTATACTAGTAGTTCTTCTATAAGTTCTCTTAATAAGAAGATTATATAGCTAAGCAAAGGC
GCTTAGCAGATAGTATATAAAATAATATTACTATAAGAAAAAATAAGTA-CTCTTTAAGAAGCT-CTAGATA
TAGCTAATAAGTATAGAA-GCTAAAA-CTAGAT-TTTAGG--CTAAATATAGAGAA-TAACGAAATATAGGC
AAACAGAGCAGAAAGAAGAAAACAGAGATAACTAAGCTAATACT--AAAGCTATTAATAA-GCTTATTTAAC
TTC-TAGAATAAG-ATAG-TAATATATATTTT-ATATATATTTACTATAATAATTCTTTATA
>R22_sc1.58_319_999_+/1-681
TATAAGAAAGTAGTAGGTAA-TATAAAAATAAATAACTACTACTCTCTATAAA-TAGAAAGATAGCTATTAA
GTAATAATAGATAACTATA--AAAATAGTTATATAACACTTGCAAT-AGTAGCAAATAATG-AGACGATAGG
TAAAATATTAAATTAGAGGTGCTATCTAACTCTAGAGATAGCTATAGTATATATAATACTATT-ATATCTAA
CTATAGCTAGTACTATCCTAGCTCTGCTATACTAAAATCTAAGGTTTAGAACTC---TAATATTAATTTCTA
ATAATTTATAATAATTAATAAGCTCTA-ATAGCTTATAAATTCCTTATT-ATATTATAAATCTCTTAGACTA
GTAAA-CTAGCTTATACTAGCAGTTCTTAGAAGAGAGCTA--AAATACTAGCTAATACTAATTAGTATAGAC
TAGTAACTACTAATATAAGCTCTAGTAAACTATCTTTACTAGTTTACTA-TTACTCTGCATTCT-AGATAGA
TAAGCCTAATTAATACTA-GCTAAAA-CTAGAT-TTTAGG--CTAAATACAGAGAA-TAACGAAATATAGGC
AAATAGAGCAGAAAGGAGAAAAGAGAGATAACTAAGCTAACACT--AAAGCTATTAATAA-GCTTATTTAAC
TTCCTAGAATAAG-ATAG-TAATATATATTTT-ATATATATTACTACTAATAATTCTTTATA
>R22_sc1.17_6041_6718_-/1-678
TATTAGAAAGTAGTAGGTAA-TATAAAGATAAATAACTACTACTCTCTATAAA-TAGAAAGATAGCTATTAA
GTAATAATAGATAACTATA--AAAATAGTTATATAATACTTACAAT-AGTAGCAAATAAT--AGACGATAGG
TAAAATATCGAATTAGAGGTACTATCTAACTCTAGAGATAGCTATAGTATATATAATACTATT-GTATCTAA
CTATAGCTAGTACTATCCTAGCTCTGCTATACTAAAATCTAAGGTTTAGAACTC---TAATATTAATTTCTA
ATAATTTATAATAATTAATAAGCTCTA-ATAGCTTATAAATCTCTTATT-AGATTATAAATCTCTTAGACTA
GTAAA-ATAGCTTATACTAGCAGTTCTTAGAATAGAGCTA--AAATACTAGCTAGTACTAATTAGTATAGAC
TAGTAACTACTAATATAAGCTCTAGTAAACTAACTTTACTAGTTTACTA-TTACCTTGCATTCT-AAATAGA
TAAGCCTAATTAATACTA-GCTAAAA-CTAGAT-TTTAGG--CTAAATACAGAGAA-TAACGAAATATAGGC
AAATAGAGCAGAAAGAAGAAAAGAGAGATAACTAAGCTAATACT--AAAGCTATTAATAA-GCTTATTTAAC
TTC-TAGAATAAG-ATAG-TAATATATATTTT-ATATATATT-ACTATAATAATTCTTTATA
>R22_sc1.19_820140_820712_+/1-573
------------------------------------------------------------------------
--------------------------------------CTTGCAAT-AGTAGCAAATAAT--AGACGATAGA
TAAAATATCGAATTAGAGGTACTATCTAACTCTAGAGATAGCTATAGTATATATAATACTATA-ATATCTAA
CTAAAGCCGATACTATTCTAGCTCTGCTATACTAAAATCTAAGGTTTAGAACTC---TAATATTAATTTCTA
ACAATTTATAATTATTAATAAGCTATA-ATAGCTTATAAATCTCTTATT-AGATTGTAAATTCCTTAGAGTA
GTTAA-TTAGCTTATATTAGCAGTTATTAGAACTAGGCTA--AAATACTAGCTAATACTAATTAGTATAGGC
TAGTAACTACTAAACTATACTCTAGTAAACTAACTTTACTAGTTTACTA-TTACCTTGCATTTT-AGATAGA
TAAGCCTAATTAATACTA-GCTAAAA-CTAGAT-TTTAGG--CTAAATATAGAGAA-TAATAAAATATAGGT
AAATAGAGCAGAAAGAAGAAAAGCAAGATAACTAAGCTAATAAT--AAAGCTATTAATAA-GCTTATTGAAC
TTC-TAGAATAAG-ATAG-TAATATATATTTTTATATATATT-AATACAATAATTCTTTATA
>R22_sc1.7_239718_240134_+/1-417
------------------------------------------------------------------------
------------------------------------------------------------------------
------------------------------------------------------------------------
----------------------------------------------------------AATATTAATTTCTA
ATAATTTATAATTATTAATAAGCTCTATATAGCTTATAAATCCCTTATT-ATATTATAAATCCCTTAGACTA
GTAAA-CTAGCTTATATCGGCAGTTCTTAGAACAGAGCTA--AAATACTAGCTAATACTAATTAGTATAGAC
TAGTAACTACTAATATAAGCTCTAGTAAACTAACTTTACTAGTTTATTA-TTACCCCGCATTCTTAGATAGA
TAAGCCTAATTAATACTA-GCTAAAA-CTAGAT-TTTAGG--CTAAATACAGAGAA-TAACGAAATATAGGC
AAACAGAGCAGAAAGGAGAAAAGAGAGATAACTAAGCTAATACT--AAAGCTATTAATAA-GCTTATTTAAC
TTC-TAGAATAAG-ATAG-TAATATATATTTT-ATATATATT-ACTATAATAATTCTTTATA
>R22_sc1.37_299795_300473_+/1-679
TATAAGAACGTAGTAGATAA-TATAAAGATAAATAACTACTACTCTCTATAAA-TAGAAAGATAGCTATTAA
GTAATAATAGATAGCTATA--AAAATAGTTATATAGCACTTGCAAT-AGTAGCAAATAATAGAGTCGATAAG
TAAAATATTAGATTAGAGGTACTATCTAACTCTAGAGATAGCTATAGTATATATAATACTATT-GTATCTAA
CTATAGCTAGTACTATCCTAGCTCTGCTATACTAAAATCTAAGGTTTAGAACTC---TAATATTAATTTCTA
ATAATTTATAATAATTAATAAGCTCTA-ATAGCTTATAAATCTCTTATT-AGATTATAAATCTCTTAGACTA
GTAAA-ATAGCTTATACTAGTAGTTCTTAGAATAGAGCTA--AAATACTAGCTAATACTAACTAGTATAGAC
TAGTAACTACTAATATATGCTCTAGTAAACTAACTTTACTAGTTTACTA-TTATCTCGCATTCT-AGATAGA
TAAGCCTAATTAATACTA-GCTAAAA-CTAGAT-TTTAGG--CTAAATATAGAGAA-TAATAAAATATAGAT
AAATAGAGCAGAAAGAAGAAAAGAGAGATAACTAAGCTAATACT--AAAGCTATTAATA--GCTTATTTAAC
TTC-TAGAATAAG-ATAG-TAATATATATTTT-ATATATATT-ACTATAATAATTCTTTATA
>R22_sc1.85_675_1356_+/1-682
TATAAGAAAGTAGTAGATAA-TATAAATATAAATAACTACTACTCTCTATAAAATAGAAAGATAGCTATTAA
GTAATAATAGATAACTATA--AAAATAGTTATATAATACCTATAACCAGTAGCAAATAAT--AGATAATAGG
TAAAATATCAAATTAGAGGTACTATCTAACTCTAGAGATAGCTATAGTATATATAATACTATT-GTATCTAA
CTATAGCTAGTACTATCCTAGCTCTGCTATACTAAAATCTAAGGTTTAGAACTC---TAATATTAATTTCTA
ATAATTTATAATAATTAATAAGCTCTA-ATAGCTTATAAATCCCTTATT-AGATTATAAATCTCTTAGACTA
GTAAAACTAGCTTATACTAGCAGTTCTTAGAATAGAGCTA--AAATACTAGCTAGTACTAATTAGTATAGAC
TAGTAACTACTAATATAAGCTCTAGTAAACTAACTTTACTAGTTTACTATTACTCTCGTATTCT-AGATAGA
TAAGCCTAATTAATACTA-GCTAAAA-CTAGAT-TTTAGG--CTAAATATAGAGAA-TAATAAAATATAGGC
AAATAGAGCAGAAAGAAGAAAAGAGAGATAACTAAGCTAATACT--AAAGCTATTAATAA-GCTTATTTAAC
TTC-TAGAATAAG-ATAG-TAATATATATTTT-ATATATATT-ACTATAAGAATTCTTTATA
>R22_sc1.18_888858_889530_+/1-673
TATAAGAAAGTAGTAGGTAAATATAAAGATAAATAACTACTACTCTCTATAAA-TAGAAAGATAGCTATTAA
GTAATAATAGATAACTATATAAAAATAGTTATATAATACTTATAAC-AGTAGCAAATAAT--AGACGATAGG
TAAAATATCAAATTAGAGATACTATCTAACTCTAGAGATAGCTATAGTATATATAATACTATT-ATATCTAA
CTATAGCTAGTACTATCCTAGCTCTGCTATACTAAAATCTAAGGTTTAGAACTC---TAATATTAATTTCTA
ATAATTTATAATTATTAATAAGCTCTA-ATAGCTTATAAATCCCTTATTTAGATTATAAATCTCTTAGACTA
GTAAA-ATAGCTTATACTAGCAGTTCTTAGAATAGAGCTA--AAATACTAGCTAATACTAATTAGTATAGAC
TAGTAACTGCTAATATAAGCTCTAGTAAACTAACTTTACTAGTTTACTA-TTACTCTGTATTCT-AGATAGA
TAAGCCTAATTAATACTA-GCTAAAA-CTAGAT-TTTAGG--CTAAATACAGAGAA-TAACGAAATATAGGC
AAATAGAGCAGAAAGAAGAAAAGAGAGATAACTAAGCTAATACT--AAAGCTATTAATAA-GCTTATTTAAC
TTC-TAGAATAAG-ATAA-TAATATATATTTT-ATATATATT-ATTATAATAA---------
>R22_sc1.12_1271466_1271670_-/1-205
------------------------------------------------------------------------
------------------------------------------------------------------------
------------------------------------------------------------------------
------------------------------------------------------------------------
------------------------------------------------------------------------
------------------------------------------------------------------------
----------------------------------------------------------------------GA
TAAGCCTAGTTAATTCTAAGCTAAGACTAAGATCTTTAGGGCTTAAATATAGAGGAGCACCGAAATATGGTC
AAATAGAGCAGAAAGAAGAATAGAGAGATAACTAAGCTAATACCTAAAGACTATTATTAAGGCTTATTTCAC
TTC-TAGAATGAGCATAGGTCATATATGTGTT-ATATATATT-AGCATAATAATTCTTTACA
