# Supplementary material for: RIPCAL: a tool for alignment-based analysis of repeat-induced point mutations in fungal genomic sequences
Source: BMC Bioinformatics. 2008 Nov 12;9:478. doi: 10.1186/1471-2105-9-478 (PMC2621366; doi:10.1186/1471-2105-9-478)
Supplement: Additional file 5 — Snodorum Alignments. Compressed (.zip) file containing alignments for all Stagonospora nodorum repeat families in Fasta (.fas) format. [file 1471-2105-9-478-S5.zip › r25_aln.fas]

>R25_sc1.15_994618_997945_+/1-3293
AAGTATTATG--TAATATAAACTCTAAATTAAC-CTAACCTATACCT-AAACTTTCTAGCTAGAATAGGTAT
AAG-TTAGGTTATAGTTAC--GAATATTTAG-GTTATAGTTAAGTTTATAGTATATAGGTATATATAAGTCT
TAGTCAGCAATTTTTTCTTTATAGTAGAAGTAATATTTTAGTAACG-CAAT-AGTTATTATAGTTATTTATT
A-TAGTAGAGACGTATTTATGTTCTAAACTTCTTAATTATATA-GAGAAAGTAGCTAGCGCC-TATGCTGCG
TCTATATTTAGACTTGCAGAGACTTTTATATACTTATTTAAGTACCTGCTATTATAGC-TTAGAAATA-GTA
GTAATATAAGCAGCTTCTTATAGTAGCGCATAGTAAGCTTGCTATACTTTATA-TAAAGTTTTAGTTCTATA
CTTATATAAGTACCTGCTAG-TATAGCCTATAAATAGGTTT-AATATAAGTAGCTTCTAGTAGTAGCGTATA
GTAAGCTCGCTATCCTTTTTCTAAATAGTAACGCGC-TTAGTATATATTATATTAATATTGCAGTCTAGAG-
ATATTAGTATATATTAA-TTAAAGTATAATATAATATACTCTTAAAGTAGCTAATAAG-GAAAGCTTCTAAT
GCCTCTTAAATTGCGTTAATTGCAACTCTCTAAAATTAAAAATTAAGCCTATATTGCTAGGTAATCTCTCTA
ATAAGATAGTTAAGCAGAGCCTTAGAAATAAGCATTTCTATTAACTTCTAATATTAATAAATCTGTCTTAGA
GATATAGCTAGGTATAGTAAGTAGTTAGACATAATAATAAGCTATAATAACGTACTGCCTAGCTTATAGCAA
TAGGCTTTCTT--ACTGCTAGCCTTAGCTCTTCTAGTCTTAGTGTTTGTTAAAGGCTTAGTGCTAGATTTAG
AGATAAT-AGGTTTTTTGCGCGCAGCTATAGAAGCAAGGTCTTT-TCTAGGCTCTTTGCTACTAACTCTAGC
TAATCTCTTTCTCTTAGCCTTAGCAGCGCTAACTCTTAACTTAGAAGTTTTTAGAGTTTTCTTCTAACGCAG
AAGCTGCTCTTTAAGGTTATTATTAAACTC-TTCTTCTTTATTATTAT-TAGC-AGAGTTCTTATTACTGCT
AATTTAAGAATCTTTAATATTAGTAAGCGTAGGAATCTTAGCTAAAGTAGGCATAATAGGAGTCTCTTTCTT
ATTATTACTGCTGCTAGAGGCTAATACTTAAGAAGATATATTAAAATATATTAAGAAATTTAAAGAAGTTAT
AGTAGTAGTATATAGAGGAAACC--TAATAATTTAAATATCTGC-GTAGATCTACTAGCGTGCGCAGACCTC
TGCTAGCGTAAAAGTAGCAGAAAGCTTCTAGTTTTAGATTCTGCTACTTC-TATGCAGAGCTAGATATAAGA
TAATAAACTATAATAATTTATAAGCTAATAGTTTAGAGTCTGCGCTTTCTTCTAGCACTAGTTTTATTAAGA
TATAGCTATTTTAGAGCAAGATAT-TCCTAGTTATAGGGATAAAAACCTCTTTTTTTAAAAGTTTTATTTAT
CTCTTACTTATTTATAAGCGCTATAGCCTCTGCAGCGTAATGCACGTCTCTATATATAATAAGAAAC-TATA
ATAATAA-ATAGGATAATAGTACTTACTGCTAGCTTTTATTTTACACTAATTTTAGCTTAGTCTAATATCTA
GAGAATTTAATAT-ATATTATGCAGAGTTATTAA-CCTAGTAACTGCGCTAGTGCAGCTTTTAGGCAGCAGC
GCATAGGCTATAACTTTATATTCTTAACTTTCTAAACTTCTAGTTAGCTACTTCTCTACTACTTAGGTTTTA
TTATATACTTTT-ATTACGCTACTTTACGATATAGCATAGCATATACTTAAGAAG-AAGATCTAGATATATT
AGAGAGTCTACTGC-TAGATTATAACTC-TACTATT-CTAGAGAA-TTTTAGTTTTAATAAGTAAGTTAAGA
TTAGTAAAGTATTATTACAGCACTTTATAACAGCATATGCTAATATAACTAGAGATTTAAGTTAAGACTAGA
TAAAGTTAGTTAGATTCTTATACT-CTGTAGTTAAGAAGTTAAGCGTAGCTGCTCTACTAACTTTACTATTA
ATTCTAAGCATAAACTAAGTACTACTGCCTATGCTATAGCTTAGAGAGAGCGTGCTGCGCTAAGATCTAAAG
AAGAGAGA-GCACTTATAAAAGCAAAAGATACTAACTAGGCTATAAAGAAATACCTTAGAAAGCGCATTAGA
AAAGATTTTC-TAGAGTATAATTCTAATATACTATATAAGAGTTAGCCTAGAAAGGTTAGAGATATATATAA
GGCGCTTGCAGAAAAGCGCTTTAGATAGAAGTCTAGTAGTAAGTTATTACATACCTTTATTATAGTTAAATG
CTTACTCTACTATAGCTAAGTAGCT-AGAGAATATGCTAATAAACGCCCTATAAGAGATAGAATGATATTAA
GCA-GAAAATTAACCTATGCAT-ATATTAGCTAACTCTTAATAAAGCTAA-TAGAGCTCCTGCTAA--GAAA
GTTAAATGCTCTAAATA-AAGTAAAGGCCTA-AACTCTGCTAGGCGTCTATTTAGCTCTAGTAGCGTTCTTA
AGAAGATTATGCGCTAAGAGTATAAGTTAGGCCTTAAAAAGCTTTAGTC-TAAAGAGTTGTAAGAGACAAGG
CTAAAAAGAAGAAATAGCAGA-GATTTTATAGAAAACTTT-----CTACTAATAACCTTAAA-GTTATAAGA
AATAATAACTAG--AAGTAAGT--TTATTATATATAC-TTATTATAT-ATAATAACTAATACTGCTAGGCTA
TGCTACTCTAAGCATATTAAGAAAACTAGCAA-GTATATTCTAAACCTAGACTATAAGGTCTAGGTTAAAGA
CATAGA-TAAGAAGGAATTTAAGCTTAA-GAAGTACTTAAGTAGGCTTCTAGATAACTATAGACTAGATAGC
AAGCTTAGTAAGAAGA-ATAAGAGTAAAGAAGAAAAGCCTAAGGTAGATAGTATAAGAGAAGCTGTAGTAAT
TAA-GAATAAGAATTTAGAATTAGAAACTAAAGAAGCGT-TAGACTTTAAGAGGTTCTTAAACTAGCTAGGT
TCTAAAACAGCTAGTACTTTAAACAAAGCATAGGCTTAGAGGCA-TAATACTAAGCTATTATCTAAGCTAAT
TATTATAGAGTAATAGATTAAAAACTCTACTAGCTTCTAAATACGCTGCATCTTAATATA-CTAACTGTAAC
TCTTATACGCATATAATATAATTGCTAATGCATATTACGCTAAGTAAGCGCAGAGAGT
>R25_sc1.50_81722_85042_+/1-3321
AGGGTGGC-AAATGGGT-ATAGGTTAGGTTA-TAGTTAAGTATTATG--TAATATAAACCCTAAATTAAC-C
TAACCTATACCT-AAACTTTCTAGCTAGAATAAGTATAAG-TTAGGTTATAGTTAC--GAATATTTAA-GTT
ATAGTTAAGTTTATAGTATATAGATATATATAAGTCTTAGTTAGCAATTTTTTCTTTATAGTAGAAGTAATA
TTTTAGTAACG-CAAT-AGTTATTATAGTTATTTATTA-TAGTAGAGACGTATTTATATTCTAAACTTCTTA
ATTATATA-GAGAAAGTAGCTAGTGCC-TATACTGCGTCTATATTTAGACTTACAGAGACTTTTATATACTT
ATTTAAGTACCTGCTATTATAGC-TTAGAAATA-GTAGTAATATAAGTAGCTTCTTATAGTAGCGCATAGTA
AGCTTACTATACTTTATA-TAAAGTTTTAGTTTTATACTTATATAAGTACTTGCTAG-TATAGCCTATAAAT
AGGTTT-AATATAAGTAGCTTCTAGTAGTAGCATATAGTAAGCTTACTATTCTTTTTCTAAATAGTAATGCG
C-TTAGCATATATTATATTAATATTATAGTCTAGAG-ATATTAGCATATATTAA-TTAAAGTATAATATAAT
ATACTCTTAAAGTAGCTAATAAG-AAAAGCCTCTAATACCTCTTAGATTATATTAATTATAACTCTCTAAAA
TTAAAAATTAGGCCTATATTACTAAGTAATCTCTCTAATAAGATAGTTAAGCAGAGCCTTAGAAATAAGTAT
TTCTATTAACTTCTAATATTAATAAATCTATCTTAGAGATATAGCTAGGTATAGTAAGTAGTTAGATATAAT
AATAAGCTATAATAATATACTGCCTAGCTTATAGCAATAGGCCTTCTT--GCTACTAGCCTTAGCTCTTCTA
GTCTTAGTATTTATTAAAGGCTTAGTGCTAAGTTTAGAGATAAT-AGGTTTCTTGCGCGCAGCTATAGAAGT
AAGGTTCTT-TTTAAGCTCTTTACTACTAACTTTAGCTAATCTCTTTCTCTTAGCCTTAGCAGTGCTAACTC
TTAACTTAGAAGTTTTTAAAGTTTTCTTCTAACGCAGAGGCTACTCTTTAAGGTTATTATTAAACCT-TTCT
TCTTTATTATTAT-TAGC-AAAGTTCTTATTACTGCTAATTTAAGAATCTTTAATATTAGTAAGTATAGAAA
TCTTAGCTAAGATAGATATAATAGAAGTCTCTTTCTTATTATTACTACTACTAGAGGCTAATACTTAAGAAG
ATATATTAAAATATATTAAGAAATTTAAAGAAGTTATAGTAGTAGTATATAGAGAAAACT--TAATAATTTA
AATATCTAC-ATAGATCTACTAGCGTGCGTAGATCTCTGCTAGCGTAAAAGTAGCAGAAAGCT-CTAGTTTT
AGAT-CTGCTACTTC-TATATAGAGCTAGATATAAGATAATAAACTATAATAATTTATAAGCTAATAGTTTA
GAGTCTATGCTTTCTCCTAGCACTAGTTTTATTAAGATATAGCTATTTTAGAGCAAGATAT-TCCTAGTTAG
AGAGATAAAAACCTCTTTTTTTAGAAGTTTTATTTATCTCTTATCTATTTATAAGCGCTATAGCCTCTGTAG
CGCAATGCACGTCTCTATATATAATAAGAAAC-TATAATAATAA-ATAGGATAATAGTACTTACTACTAGCT
TTTATTTTACACTAATTTTAGCTTAGTCTAATATCTAGAGAATTTAATAT-ATATTATATAGAGTTATTAA-
CTTAGCAACTGCGCTAGTATAGCTTTTAGATAGTAGCGCATAGGCTATAACTTTATATTCTTAACTTTCTAA
ACTTTAGATTAGCTACTTCTCTACTACT-AGATTTTATTATATACTTTT-ATTACGCTACTTTATAATATAG
CATAGTATATACTTAAGAAG-AAAATCTAGATATACTAGAGAGTCTACTAC-TAGATTATAACCT-TACTAT
T-CTAGAGAA-TTTTAGTTTTAATAAGTAAGTTAAGATTAGTAAGATATTATTATAGCGTTTTATAATAGCA
TATACTAATATAACTAGAGATTTAAGTTAAGACTAGATAAAGTTAGTTAGATTCTTATACT-TTATAGTTAA
GAAGTTAAGTATAGCTACTCTACTAACTTTACTATTAATTTTAAGCATAAACTAAGTACTACTGCTTATGCT
ATAGCTTAGAGAGAGTATACTACGCTAAGATCTAAAGAAGAGAGA-GTACTTATAAAAGTAAAAGATACTAA
CTAAGCTATAAAGAAATATCTTAGAAAGTATATTAGAAAGAATTTTC-TAGAGTATAATTCTAATATACTAT
ATAAGAGTTAGCCTAGAAAGATTAGAGATATATATAAAGCGCTTACAGAAAAGCGCTTTAGATAGAAGTCTA
GTAGTAAGTTATTATATACCTTTATTATAGTTAAATGCTTACTCTACTATAGCTAAGTAGCT-AGAGAATAC
ACTAATAAACGCT-TATAAGAGATAGAATAATATTAAGCA-GAAAATTAACCTATACGT-ATATTAGCTAAC
TCTTAATAAAGCTAA-TAGAGCTTCTGCTAA--GAAAGTTAAATGCTCTAAATA-GAGTAAAGGCCTA-AAC
TCTGCTAAGCGTCTATTTAGCTCTAGTAGCATTCTTAAGAAGATTATACGCTAAGAGTATAAGTTAGGCTTT
AAAAAGCTTTAGTC-TAAAGAGTTT--AAGAGTAAAGCTAAAAAGAAGAAATAGTAGA-GATTTTGCAGAAA
ACTTT-----CTACTAATAACTTTAAA-GTTATAAGAAATAATAACTAG--AAGTAAGT--TTATTATATAT
AC-TTATTATAT-ATAATAACTAATACTACTAGGCTATGCTACTCTAAGCATATTAAGGAAACTAGTAA-GT
ACGTTCTAAACCTAGACTATAAAGTCTAGGTTAAAGATATAGA-TAAGAAGAAATTTAAGCTTAA-GAAGTA
CTTAAGTAGGCTTCTAAATAACTATAGACTAGATAGTAAGCTTAGTAAGAAGA-ATAAGAGTAAAGAAAAAA
AGCCTAAGGTAGATAGTATAGAAGAAGCTATAGTAATTAAAGAATAAGAATTTAGAATTAGAAACTAAAAAG
GCGT-TAGACTTTAAGAGGTTCTTAAACTAGCTAGATTCTAAAATAGCTAGTGCTTTAAACAAAGCATAAAC
TTAGAGGTA-TAATACTAAGCTATTATCTAAGCTAATTATTATAGAGTAATAC-TTAAAAACTCTGCTAGCT
TCTAAATACGCTGTACCTTAATATA-CTAACTATAACTCTTATACGCATATAATATAATTACTAATATATAT
TACGCTAAGTAAGCGTAGAGAGT
>R25_sc1.19_797718_801039_+/1-3322
AGAGTAGC-AAATAGAT-ATAGGTTAGATTA-TAGTTAAGTATTATA--TAATATAAACTCTAAATTAAC-T
TAATCTATACCT-AAACCTTTTTGCTAGAATAGGTATAAG-TTAGATTATAGTTAT--AAATATTTAG-GTT
AAAGTTAAGTTTATAGTATATAGGTATATATAGGTCTTAGTTAGCAATTTTTTTTTAATAGTAGAAGTAATA
TTTTAGCAAAG-CAAT-AGTTATTATAGTTATTTATTA-TAGTAGAGACGTATTTATATTCTAAACTTCTTA
ATTATATA-GAGAAAGTAGCTAGCGCT-TATACTGCATCTATATTTAGACTTATAGAGACTTTTATATACTT
ATTTAAGTACCTGCTTTTATAGCCTTAGAAATACGTAGCAATATAAGCAGCTTTTTATAGTAGTATATAGTA
AGCTTACTATACTTTATA-TAAAGTTTTATATCTATACTTACTTAAGTACCCGCTAG-TATAGCCTATAAAT
AGGTTT-AATAGAAATAGCTTCTAGTAGTAATATATAATAAGCTTACTATTCTTTTTCTAAATAGTAATGCG
C-TTAGTATATATAGCATTAATATTATAGTCTAGAG-ATATTAGTATATATTAA-TTAAAGTATAATATAAT
ATACTCTTAAAGTAGCTAATAAGAGAAAGCCTCTAACGCCTCTTAGATTATATTAATTATAGCTCTCTAAAA
TTAAAAATTAGGTCTATATTACTAGATAATCTCTCTAATAAGATAGTTAAGTAGAGCCTTAGAAATAAGCAA
GTCTATTAACTTCTAATAGTAATAGATCTCTCTTAGAGATATAGCTAAGTATAGTAAGTAGTTAGACGTAAT
AATAAGCTATAATAATATACTATCTAGCTTATAGCAATAAGCCTTCTT--ACTACTAGTCTTAGCTCTTTTA
GTCTTAATATTTATTAAAGCCTTAGTATTAAGTTTAGAGATAAT-AGATTTCTTATACGTAGCTAGAGAAGT
AAGATTCTT-TCTAGGCGCTTTACTACTAGTACTAGCTAATTTCTTTCTTTTAGCCTTAGTAGCGCTAACTC
TTAACTTAGAAGTTTTTAGAGTTTTCTTCTAATGCAGAGGCTACTCTTTAAGATTCTTATTAAA----CTCT
TCTTTATTATTAT-TAGC-AGAGTTCTTATTACTACTAATTTAAGAATCTTTAATATTAGTAGATATAAGAA
TCTTATCTAGAGTAGGCATAATAGAAGTCTCTTCCTTATTATTACTACTAGTAAGAGTTAGTACTAAAGAAG
ATATATTAAAATATATTAAGAAATTTAAAGAAGTTATAGTAGTAGTATATAAAAAAAAACT-TAATAATTTA
GATATCTAT-ATATTTCTACTAGTATGCGCAGATCTCTGCTAGCGTAAAACTAGTAGAAAAGCTCTAGTTTT
AGAT-CTGCTACTCT-TATATAGAGCTAGATATATAATAATAAACTATAATAATTTATAAGCTAATAGTTTA
GAGTCTGCGCTTTCTTCTAGCACTAGTTTTATTAAAATATAGCTATTTTAGAATAAGATAT-TACTAGTTAG
AGAGATAAAAACCTCTTTTTTTAGAAGTTTTATTTATCTCTTACTTATTTATAAGCGCTATAGCCTTAGCAG
TATAATGCATATCTCTATATATAATAAGAAAC-TATAATAATAG-ATAAGATAATAGTACTTACTGCTAGCT
TTTATTTAATACTAATTTAAGCTTAGTCTAATATCTAGAGAATTTAATAT-ATATATTATAGAGTTATAGA-
CTTAGTAACTACGCTAGCGCAGCTTCTAAGTAGCAGCGCATAAGCTATAACTTTATATTCTTAACTTTCTAA
ACTTTAGATTAGCTACTTCTCTACTACT-AAGTTTTATTATATATTTTT-ATTATACTACTTTATAATATAG
TATAGCACTTACTTAAGAAG-AAGATCTAGATATACTAGAGAGTCTACTGC-TAGATTATAACTC-TAATAT
T-CTAGAGAA-TTTTAGTTTTAATAAGTAAGTTAAAATTAGTAAGGTATTATTATAGTATTTTATAATAGCA
TATACTAATATAACTAGAGATTTAAGTTAAGACTAGATAAAGTTAGTTAAATTCTTATGCT-CTATAGTTAA
GAAGTTAAGCATAGCTACTCTACTAACTTTACTATTAATTCTAAGTATAAACTAAGCACTACTATCTATGCT
ATAGCTTAGAGAGAGTATACTATGCTAAGATTTAAAGAAGAAAGA-GCACTTATAAAAGTAAAAGATACTAA
CTAAGCTATAAAGAAATATCTTAGAAAGCGTATTAGAAAGAATTTTC-TAAAGTATAATTCTAATATACTAT
ATAAGAATTAGCCTAGAAAGATTAGAGAAATATATAAAGCGCTTATAGAAAAGCGCTTTAGATAGAAGTCTA
GTAGTAAGTTATTATATACCTTTATTATAGTTAAATGCTTACTCTACTATAGCTAAGTAGCT-AGAGAATAC
GCTAATATATACT-TATAAGAAATAAGATAATATTAAGTA-GAAAATTAACTTATATGC-ATATTAGTAGAC
TCTTAATAAAGCTAA-TAAAGCTTCTACTAA--GAAAGTTAAATGCTCTAAATA-GAGTAAAGGTCTA-AAC
TCTACTAAGTATCTATTTAGCTCTAGTAGCGTTCTTAAGAAGATTATACGCTAAGAGTATAAGTTAAGCTTT
AAAAAGCTTTAGTC-TAAAGAGTTT--AAGAGTAAGGCTAAAAAGAAAGAATAGCAGA-GATTTTGCAGAAA
ACTTT-----CTACTAATAATCTTAAA-GTTATAAGAAATAATAACTAG--AAGTAAGT--TTATTATATAT
AC-TTATTATAT-ATAATAACTAATACTACTAAGCTATGCTACTCTAAGTATATTAAGAAAACTAGTAA-GT
ATATTCTAAACCTAGACTATAAGATCTAAGTTAAAGATATAGA-TAAGAAGAAAATTAAGCTTAA-GAAGTA
CTTAAGTAAGCTTCTAGATAACTATAGACTAGATAGTAAGCTTAGTAAGAAGA-ATAAGAGTAAAGAAGAAA
AGCTTAAGGTAGATAGTATAAAAGAAGCTATAGTAATTAA-GAATAAGAATCTAGAATTAGAAACTAAAGAA
GTAT-TAGACTTTAAGAGGTTCTTAGACTAGCTAGGTTCTAAAATAGCTAGTACTTTAAACAAAGCATAGAC
TTAGAAGCA-TAATACTAAGCTATTATTCTAGCTAATTATTATAGAGTAATAC-TTAAAAACTATACTAGCT
TCTAAATATACTATATATTAATACT-CTACCTATAGCTTTTCTACGCATATAACATAATTACTATTATATAT
TATGCTAAGTAAGCGCAGAGAGT
>R25_sc1.20_204832_207844_+/1-3013
------------------------------------------------------------------------
------------------------------------------------------------------------
------------------------------------------------------------------------
------------------------------------------------------------------------
---------------------------------TGCGTCTATATTTAGACTTATAGAGACTTTTATATACTT
ATTTAAGTACTTACTATTATAGC-TTAGAAATA-ATAGTAATATAAGTAGCTTCTTATAGTAGCGCATAGTA
AGCTTACTATACTTTATA-TAAAGTTTTAGTTCTATACTTATATAAGTACCTACTAG-TATAGCCTATAAAT
AAGTTT-AATATAAGTAGCTTCTAGTAGTAGTATATAGTAAGCTTACTATTCTTTTTCTAAATAATAATGCG
C-TTAGTATATATTATATTAATATTATAGTCTAGAG-ATATTAGTATATATTAA-TTAAAGTATAATATAAT
ATATTCTTAAAGTAGCTAATAAG-AAAAGCCTCTAATGCCTCTTAGATTATATTAATTATAACTCTCTAAAA
TTAAAAATTAGGCTTATATTACTAAGTAATCTCTCTAATAAGGTAGTTAAGTAAGGCCTTAGAAATAAGCAT
TTCTATTAACTTCTAATATTAATAGATCTGTCTTAGAGATATAGCTAAGTATAGTAAGTAGTTAGATATAAT
AATAAGCTATAATAATATACTACCTAGCTTATAGTAATAAGCTTTCTT--GCTACTAGCTTTAGCTTTTCTA
GTCTTAATATTTATTAAAGCCTTAGTGCTAAGTTTAGAGATAAT-AGATTTCTTATGCGTAGCTATAGAAGT
AAGGTTCTT-TCTAAGCTCTTTACTACTAACTTTAGCTAATCTCTTTCTCTTAGCCTTAGTAGCGCTAACTC
TTAACTTAGAAGTTTTTAAAGTTTTCTTCTAATATAGAGGCTGCTCTTTAAGATTATTATTAAA----CTTT
TCTTTATTATTAT-TAGT-AGAGTTTTTATTACTACTAATTTAAGAATCTTTAATATTAGTAAGTATAAAAA
TCTTAGCTAAAGTAAGTATAATAAAAGTCTCTTTCTTATTATTACTGCTACTAAAAGCTAATACTTAAGAAG
ATATATTAAAATATATTAAGAAATTTAAAGAAGTTATAGTAGTAGTATATAGAGAAAATC--TAATAATTTA
AATATCTACGATAGATCTACTAGCGTGCGCAGATCTCTACTAGCATAAAAGTAGCAGAAAGCT-CTAGTTTT
AGAT-CTACTACTTC-TATATAGAGCTAGATATAGAATAATAAACTATAATAATTTATAAGCTAATAGTTTA
GAGTCTGCGCTTTCTTCTAGCACTAGTTTTATTAAGATATAGCTATTTTAAAGCAAGATAT-TCCTAGTTAG
AGAGATAAAAACTTCTTTTTTTAGAAGTTTTATTTATCTTTTATCTATTTATAAGTACTATAGCCTCTATAG
CGTAATGCATATCTCTATATATAATAAGAAAC-TATAATAATAA-ATAGGATAATAGTACTTACTACTAGCT
TTTATTTTATACTAATTTTAGCTTAGTTTAATATCTAAAGAATTTAATAT-ATATTATATAGAGTTATTAA-
CTTAGTAACTATGCTAGTATAGCTTTTAAATAGCAGTATATAGGCTATAACTTTATATTCTTAACTTTCTAA
ACTTTAGATTAGCTACTTCTCTACTACT-AGATTTTATTATATACTTTT-ATTACGCTACTTTATAATATAG
CATAGTATATACTTAAGAAG-AAAACCTAGATATGCTAGAAAGTTTACTAC-TAAATTATAACTC-TACTAT
T-CTAGAGAA-TTTTAGTTTTAATAAGTAAGTTAAGATTAATAAGATATTATTATAGCATTTTATAATAGTA
TATGCTAATATAACTAGAGATTTAAGTTAAGACTAAATAAAGTTAGTTAGATTCTTATATT-TTATAATTAA
GAAGTTAAGCATAGCTACTTTACTAACTTTACTATTAATTCTAAGTATAAACTAAGTACTACTACTTATACT
ATAGCTTAAAGAAAGTATACTATACTAAGATCTAAAGAAGAGAGA-GTACTTATAAAAGCAAAAGATACTAA
CTAGGCTATAAAGAAATACCTTAGAAAGCGCATTAGAAAAGATTTTC-TAGAGTATAATTCTAATATACTAT
ATAAGAGTTAGCCTAGAAAGGTTAGAGATATATATAAGGCACTTATAGAAAAGCGCTTTAGATAGAAATCTA
GTAGTAAGTTATTATATATCTTTATTATAGTTAAATACTTACTCTACTATAGCTAAGTAGCT-AGAGAATAT
GCTAATAAATGCT-TATAAAAGATAGAATAATATTAAGTA-GAAAATTAACTTATATAT-ATATTAGCTAAC
TCTTAATAAAGCTAA-TAGAGCTTCTACTAA--GAAAGTTAAATACTCTAAATA-AAGTAAAAGCCTA-AAC
TCTACTAGGCGTCTATTTAGCTTTAGTAGCATTCTTAAGAAGATTATACGCTAAGAGTATAAGTTAGGTCTT
AAAAAGCTTTAGTT-TAAAGAGTTT--AAGAGTAAAGCTAAAAAGAAGAAATAGTAAA-GATTTTATAGAAA
ACTTT-----CTACTAATAATCTTAAA-GTTATAAGAAATAATAACTAA--GAGTAAGT--TTATTATATAT
AT-TTATTATAT-ATAATAACTAATACTGCTAAGCTATGCTATCTTAAGTATATTAAGAAAACTAGTAA-GT
ACGTTCTAAACCTAGACTATAAGGTCTAGATTAAAGATATAGA-TAAGAAGAAATTTAAGCTTAA-GAAGTA
CTTAAGTAAGCTTCTAGATAACTATAGACTAGATAGTAAGCTTAGTAAGAAGA-ATAAAAATAAAGAAGAAA
AGCCTAAAGTAGATAGTATAGAAGAAGCTATAGTAATTAA-AGATAAGAATTTAGAATTAGAAACTAAAGAG
GCAT-TAGACTTTAAGAGATTCTTAGACTAGCTAAGTTCTAAAATAGCTAGTGCTTTAAACAAAGCATAGGC
TTAGAGGTA-TAATACTAAGCTATTATCTAAGCTAATTATTATAGAGTAATAC-TTAAAAACTCTGCTAGCT
TCTAAATATACTATATATTAATATA-CTAACTATAACTCTTATATGCATATAATATAATTGCTAATATATAT
TATGCTAAGTAAGCGCAGAGAGT
>R25_sc1.17_50_2832_-/1-2783
------------------------------------------------------------------------
------------------------------------------------------------------------
------------------------------------------------------------------------
------------------------------------------------------------------------
------------------------------------------------------------------------
------------------------------------------------------------------------
------------------------------------------------------------------------
------------------------------------------------------------AATAGTAACGCG
C-TTAGCATATATTACGTTAA---TACAACGTAGAG-ATATTAGTATATATTAA-TTAAAGTATAATATAAT
ATTCTCTTAAAGTAGCTAATAAG-AAAAGCCTCTAATGCCTCTTAGATTACATTAATTATAACTCTCTAAAA
TTAAAAATTAAGCCTATATTACTAAGTAATCTCTCTAATAAGGCAGTTAAGCAGAGCCTTAGAAATAAGCAT
TTCTATTAACTTCTAATATTAATAGATCTATCTTAGAGATATAGCTAGATATAGTAAGTAGTTAGATATAAT
AATAAGCTATAATAATATACTGCCTAGCTTATAGCAATAGGCTTTCTT--GCTGCTAGCCTTAGCTCTTCTA
GTCTTAGTATTTATTAAAAGCTTAGTGCTAAGTTTAGAGATAAT-AGATTTCTTACGCGCAGCTATAGAAGC
AAGGTCCTT-TCTAAGCTCTTTACTACTAACTCTAGCTAATCTCTTTCTCTTAGCTTTAGCAGCACTAACTC
TTAACTTAGAAGTTTTTAGAGTTTTCTTCTAACGCAGAGGCTACTCTTTAAGATTATTATTAAACTCATTCT
TCTTTATTATTATATAGCCAGAGTTCTTATTACTACTAATTTAAGAATCTTTAATATTAGTAGGCGTAAGAA
TCTTAGCTAGAGTAGGTATAATAGAAGTCTCTTCTTTATTATTACTGCTGCTAGAGGCTAATACTTAAGAAG
ATATATTAAAATATATTAAGAAATTTAAAGAAGTTATAGTAGTAGTATATAGAGAAAACCC-TAATAATTTA
AATATCTGC-GTAGATCTACTAGCATGCGTAGACCTCTGCTAGCGCAAAAGTAGTAGAAAGCT-CTAGTTTT
AGAT-CTACTACTTC-TATATAGAGCTAGATATAAGATAATAAACTATAATAATTTATAAGCTAATAGTTTA
GAGTCTGCGCTTTCTCCTAGCACTAGTTTTATTAAGATATAGCTATTTTAAAGCAAGATAT-TTCTAGTTAG
AGAGATAAAAACCTCTTTTTTTAGAAGTTTTATTTATCTCTTACCTATTTATAAGCGCTATAGCCTCTGCAG
CGCAATGCACATCTCTATATATAATAAGAAAC-TATAATAATAA-ATAGGATAATAGTACTTACTGCTAGCT
TTTATTTTATACTAATTTTAGCTTAGTCTAATATCTAGAGAATTTAATAT-ATATTATGCAGAGTTATTAA-
CCTAGTAACTGCGCTAGTATAGCTTTTAGATAGTAGTATATAGGCTATAACTTTATATTCTTAACTTTCTAA
ACTTTAAGTTAGCTACTTCTCTACTACT-AGATTTTATTATATACTTTT-ATTGCGCTACTTTATAATATAG
CATAGTATATACTTAAGAAG-AAGACTTAGATATACTAGAGAGTCTACTAC-TAGATTATAACTCCTACTAT
T-CTAGAGAA-TTTTAGTTTCAATAAGTAAGTTAAGATTAGTAAGGTATTATTATAGTATTTTATAATAGCA
TATGCTAATATAACTAGAGATTTAAGTTAAGACTAAATAAAGTTAGTTAGATTCTTATGCT-CTATAGTTAA
GAAGTTAAGCGTAGCTATTCTACTAACTTTACTATTAATTCTAAGCATAAACTAAGCACTACTATCTATACT
ATAGCTTAGAGAAAGCATACTGCGCTAAGATCTAAAGAAGAGAGAAGTACTTATAAAAGTAAAAGATGCTAA
CTAAGCTATAAAGAAATACCTTAGAAAGCGCATTAAGAAGGATTTTC-TAGAGTATAATTCTAATATACTAT
ATAAGAGTTAGCCTAGAAAGGTTAGAGATATATATAAGACGCTTATAGAAAAGCGCTTTAGATAAAAGTCTA
GTAGTAAGTTATTACGTACCTTTATTATAGTTAAATACTTACTCTACTATAGCTAAGTAGCT-AGAGAATAT
GCTAATAAACGCC-TATAAGAGATAGAATAATATTAAGTAAGAAAATTAACTTATATAT-ATATTAGCTAAC
TCTTAATAAAGCTAA-TAGAGCTTCTGCTAA--GAAAGTTAAATGCTCTAAATAGAAGTAAAGGCCTA-AAC
TCTACTAGGCATCTATTTAGCTCTAATAGCGTTCTTAAGAAGATTATATACTAAGAGTATAAGTTAGGCCTT
AAAAAGCTTTAGTC-TAAAGAGTTT--AAGAGTAAGGCTAAAAAGAAGAAATAGTAGA-AGTTTTATAAAAA
ACTTT-----CTGCTAATAATCTTAAAAGTTATAAGAAATAATAACTAA--GAGTAAGT--TTATTATATAT
AC-TTATTATAT-ATAATAACTAATACTGCTAGGCTACGCTACTCTAAGTATATTAAGGAAACTAGCAA-GT
ACATTCTAAACCTAGACTATAAGGTCTAAGTTAAAGATATAGA-TAAGAAGAAATTTAAGCTTAA-GAAGTA
CTTAAGTAGGCTTCTAGATAACTATAGACTAGATAGTAAGCTTAGTAAGAAGA-ATAAGAGTAAAGAAAAAA
AGCCTAAAGTAGATAGTATAGAAGAAGCTGCAGTAATTAA-GAATAAGAATTTAGAATTAGAAACTAAAGAA
GTAT-TAGACTTTAAGAGGTTCTTAGACTAGCTAAGTTCTAAAATAGCTAGTGCTTTAAATAAAGCATAGGC
TTAGAGGCA-TAATACTAAGCTATTATTTAAGCTAATTATTATAGAGTAATAC-TTAAAAACCTTACTAGCT
TCTAAATACGCTGTATCTTAATATA-CTAACTATAACTCTTATACGTATATAATATAATTACTAATATATAT
TATGCTAAGTAAGCGCAGAGAGT
>R25_sc1.7_608455_611527_+/1-3073
------------------------------------------------------------------------
------------------------------------------------------------------------
------------------------------------------------------------------------
-----------------------------------------------ACCTATTTACTAGCCTA--TTCTTA
ATTATATA-GAGAAAGTAGCTAGCGCT-TATACTGCGTCTATATTTAGACTTATAGAGACTTTTATATACTT
ATTTAAATACCTGCTATTATAGC-TTAGAAATA-ATAGCAATATAAGTAGCTTCTTATAGTAGCACATAGTA
AGCTTACTATACTTTATA-TAAAGTTTTAGTTCTATACTTATATAAGTACCTACTAG-TATAGCTTATAAAT
AGGTTT-AATATAAGTAGCTTTTAGTAGTAGTATATAGTAAGCTTACTATTCTTTTTCTAAATAGTAACGCG
C-TTAGTATATATTATATTAATATTATAGTCTAGAG-ATATTAGCATATATTAA-TTAAAGTATAATATAAT
ATATCTTTAAAGTAGCTAATAAG-AAAAGCTTCTAATATCTCTTAGATTACGTTAATTGCAACTCTCTAAAA
TTAAAAATTAGGCCTATATTGCTAGATAATCTCTCTAATAAGGCAGTTAAGCAGAGCCTTAGAAATAAGTAT
TTCTATTAACTTCTAATATTAATAGATCTGTTTTAGAGATATAGCTAAGTATAGTAAGTAGTTAGATATAAT
AATAAGCTATAATAATATACTGCCTAGCTTATAGCAATAAGCCTTCTT--ACTGCTAGCCTTAGCTCTTCTA
GTCTTAGTATTTATTAAAGGCTTAGTGCTAAATTTAGAGATAAT-AAGTTTCTTACGCGTAGCTATAAAAGT
AAGGTCTTT-TCTAGACTCTTTACTACTAACTCTAGCTAATCTCTTTCTCTTAGCTTTAGCAGCGCTAACTC
TTAACTTAGAAGTTTTTAGAGTTTTCTTCTAACGTAGAGGCTACTCTTTAAGATTATTATTAAC----TTTT
TCTTTATTATTAT-TAGC-AGAGTTCTTATTACTACTAATTTAAGAATCTTTAATATTAGTAGGCGTAGAAA
TCTTAGCTAGAGTAGGCATAATAAGAGTCTCTTTCTTATTATTACTATTACTAGAAGCTAATACTTAAGAAG
ATATATTAAAATATATTAAGAAATTTAAAGAAGTTATAATAGTAGTATATAGAGAAAACC--TAATAATTTA
AATATCTAT-ATAGATCTACTAGCATGCATAGACCTCTACTAGCGCAAAAGTAGTAGAAAGCT-CTAATTTT
AGAT-CTACTACTTC-TATATAGAGCTAGATATAGAATAATAAACTATAATAATTTATAAGCTAATAGTTTA
GAGTCTACGCTTTCTCTTAGCACTAGTTTTATTAAGATATAGCTATTTTAGAGTAAGATAT-TTCTAGTTAG
AGAGATAAAAACCTCTTTTTTTAAAAGTTTTATTTATCTCTTATCTATTTATAAGTGCTATAGCCTCTGCAG
CATAATATATATCTCTATATATAATAAGAAAC-TATAATAATAA-ATAGAATAATAGTACTTACTACTAGCT
TTTATTTTACACTAATTTTAGCTTAGTCTAATATCTAGAGAATTTAATAT-ATATTATATAGAGTTATTAA-
TCTAGTAACTACGCTAGTGCAGCTTTTAAGTAGTAGCGCATAGGCTATAACTTTATATTCTTAACTTTCTAA
ACTTTAGATTAGCTACTTCTCTACTACT-AGATTTTATTATATACTTTTTATTATGCTACTTTATAATATAG
TATAGTATATACTTAAGAAGGAAGATCTAGATATACTAGAGAGTCTACTGCCTAGATTATAACCT-TACTAT
TTCTAGAGAA-TTTTAGTTTTAATAAGTAGGTTAAGATTAGTAAGGTATTATTATAGCGTTTTATAATAGCA
TATACTAATATAACTAGAGATTTAAGTTAAGACTAAATAAAGTTAGTTAGATTCTTATACTTCTATAGTTAA
GAAGTTAAGCGCAGCTACTCTACTAACTTTATTATTAATTCTAAGTATAAACTAAGTACTACTATCTATACT
ATAGCTTAAAGAGAGCATACTGCGCTAAGATCTAAAGAAGAGAGA-GTACTTATAAAAGTAAAAGATACTAA
CTAAGCTATAAAGAAATACCTTAGAAAGCGCATTAAGAAAGAATTTTCTAGAGTATAATTCTAATATACTAT
ATAAGAGTTAGCCTAGAAAGGTTAGAGATATATATAAAGCGCTTATAGAAAAGCGCTTTAGATAGAAGTCTA
GTAGTAAGTTATTATATATCTTTATTATAATTAAATGCTTACTTTACTATAGCTAAGTAGCT-AGAGAATAT
GCTAATAAACGCC-TATAAAAGATAGAATAATATTAAGTA-GAAAATTAACTTATGCAT-ATATTAGCTAAC
TCTTAATAAAGCTAA-TAAAGCTTCTACTAA--GAAAGTTAAATACTCTAAATA-GAGTAAAGGCTTA-AAC
TCTACTAGGCGTCTATTTAGCTCTAGTAGCATTCTTAAGAAGATTATGCGCTAAGAGTATAAGTTAAGCCTT
AAAAAGCTTTAGTC-TAAAGAGTTT--AAGAGTAAGGCTAAAAAGAAAGAATAGCAGA-GGTTTTATAGAAA
ACTTT-----CTACTAATAATCTTAAA-GTTATAAGAAATAATAACTAG--AAGTAAGT--TTATTATATAT
AC-TTATTATAT-ATAATAACTAATACTACTAAGCTATGCTACTCTAAGCATATTAAGAAAACTAGTAA-GT
ACGTTCTAAACCTAGACTATAAGGTCTAGGTTAAAGATATAGATAAGAAGGAAATTTAAGCTTAA-GAAGTA
CTTAAGTAAGCTTCTAGATAACTATAGACTAGATAGTAAGCTTAGTAAGAAGA-ATAAGAATAAAGAAAAAA
AGCCTAAGGTAGATAATATAAAAGAAGCTATAGTAATTAA-GAATAAGAATTTAGAATTAGAAACTAAAGAG
ACGT-TAGACTTTAAGAGGTTCTTAGACTAGCTAAGTTCTAAAATAGCTAGTGCTTTAAATAAAGCATAGGC
TTAGAGATA-TAATACTAAGCTATTATCTAAGCTAATTATTATAGAGTAATAC-TTAAAAACTCTGCTAGCT
TCTAAATATGCTGCACCTTAATATA-CTAACTATAACTCTTATATATATATAATATAATTGCTAATGCATAT
TACGCTAAGTAAGCGTAGAGAGT
>R25_sc1.46_6794_10119_-/1-3326
AGAGTAGC-AAATAGGT-ATAGGTTAGGTTA-TAGTTAAGTATTATA--TAATATAAACTCTAAATTAAC-C
TAACCTATACCT-AAACTTTCTAGCTAGAATAAGTATAAG-TTAGGTTATAATTAC--GAATATTTAG-GTT
ATAGTTAAGTTTATAGTATATAGGTATATATAGGTCTTAGTTAGCAATTTTTTCTTTATAGTAGAAGTAATA
TTTTAGTAACG-CAAT-AGTTATTATAGTTATTTATTA-TAGTAGAGACGTATTTATATTCTAAACTTCTTA
ATTATGCA-GAGAAAGTAGCTAGCGCT-TATGCTGCGTCTATATTTAGACTTATAGAGACTTTTATATACTT
ATTTAAGTACCTGCTATTATAGC-TTAGAAATA-GTAGCAATATAAGTAGCTTCTTATAGTAGCGTATAGTA
AGCTTACTATACTTTATA-TAAAGTTTTAGTTTTATACTTATATAAGTACCTGCTAG-TATAGCCTATAAAT
AGGTTT-AATATAAGTAGCTTCTAGTAGTAGCGTATAGTAAGCTTGCTATCCTTTTTCTAAATAGTAACGCG
C-TTAGCATATATTACATTAATATTATAGTCTAGAG-ATATTAGCATATATTAA-TTAAAGTATAATATAAT
ATACTCTTAAAGTAGCTAATAAG-AAAAGCCTCTAACGTCTCTTAGATTACGTTAATTATAACTCTCTAAAA
TTAAAAATTAGGCTTATATTGCTAGGTAATCTCTCTAATAGAGCAGTTAAGCAGAGCCTTAGAAATAAGTAT
TTCTATTAACTTCTAATATTAACAGATCTATCTTAGAGATATAGCTAGGTATAGTAAGTAGTTAGATATAAT
AATAAGCTATAATAATATACTGCCTAGCTTATAGCAATAGGCTTTCTT--ACTGCTAGCTTTAGCTCTTCTA
GTCTTAGTATTTATTAAAGGCTTAGTGCTAAGTTTAGAGATCATTAAGTTTCTTACGCGCAGCTATAGAAGC
GAGGTCCTTGCTGAAGCTCTTTGCTACTAACTCTAGCTAATCTCTTCTTCTTAGCCTTAGTAGCGCTAACTC
TTAACTTAGAAGTTTTTAAAGTTTTCTTTTAACGCAGAGGCTACTCTTTAAAGTTGTTATTAAACTC-TTCT
TCTTTATTATTAT-TAGC-AGAGTTCTTATTACTACTAATTTAAGAATCTTTAATATTAGTAGGCGTAGAAA
TCTTAGCTAAGATAAGTATAATAGGAGTCTCTTTCTTATTATTACTGCTGCTAGAGGCTAATACTTAAGAAG
ATATATTAAAATATATTAAAAAATTTAAAGAAGTTATAATAGTAGTATATAGAGAAAACC--TAATAATTTA
AATATCTAT-ATAGATCTACTAGCGTGCGTAGACCTCTGCTAGCGCAAAAGTAATAAAAAGCT-CTAGTTTT
AGAT-CTGCTACTTC-TATGCAGAGCTAGATATAGAATAATAAACTATAATAATTTATAAGCTAATAGTTTA
GAGTCTACGCTTTCTTCTAGCACTAGTTTTATTAAGATATAGCTATTTTAGAGCAAGATAT-TCCTAGTTAG
AGAGATAAAAACCTCTTTTTTTAGAAGTTTTATTTATCTCTTACCTATTTATAAGCGCTATAGCCTCTGCAG
CGCAATGCACGTCTCTATATATAATAAGAAAC-TATAATAATAA-ATAGAATAATAGTACTTACTACTAGCT
TTTATTTTATACTAATTTTAGCTTAGTCTAATATCTAGAGAATTTAATATTATATTATGCAGAGTTATTAAA
CCTAGTAACTGCGCTAGTATAGCTTTTAGATAGCAGCGCATAGGCTATAACTTTATATTCTTAACTTTCTAA
ACTTTAGGTTAGCTACTTCTCTACTACT-AGATTTTATTATATACTTTT-ATTATGCTACTTTATAATATAG
CATAGCATATACTTAAGAAGGAAGACTTAGATATACTAGAGAGTCTACTGC-TAAATTATAACTC-TACTAT
T-TTAGAAGAATTTTAGTTTTAATAAGTAAGTTAAGATTAGTAAGGTATTATTATAGCATTTTATAATAGCA
TATGCTAATATAACTAGAGATTTCAGTTAAGACTAGATAAAGTTAGTTAGATTCTTATGCT-CTATAGTTAA
GAAGTTAAGCGTAGCTACTCTACTAACTTTACTATTAATTCTAAGCGTAAACTAAGTACTACTGCCTATGCT
ATAGCTTAGAAAGAGCGTGCTGCGCTAAGATCTAAAGAAAAGAGA-GTACTTATAAAAGTAAAAGATACTAA
CTAAGCTATAAAGAAACATCTTAGAAAGCGCATTAGAAAAGATTTTC-TAGAGTATAATTCTAATATACTAT
ATAAGAGTTAGCCTAGAAAGATTAGAGATATATATAAGGCGCTTATAGAAAAGCGCTTTAGATAGAAGTCTA
GTAGTAAGTTATTATATATCTTTATTATAGTTAAATGCTTACTCTACTATAGCTAAGTAGCT-AAAGAATAC
GCTAATAAACGCC-TATAAGAGATAGAATAATATTAAGTA-AGAAATTAATCTATGCGC-ATATTAGCTAAC
TTTTAATAAAGCTAA-TAGAGCTCCTGCTAA--GAAAGTTAAACGCTCTAAATA-GAGTAAAAGCCTA-AAC
TCTGCTAGGTATCTATTTAGCTCTAGTAGCGTTCTTAAGAAGATTATACGCTAAGAGTATAAATTAGGCCTT
AAAAAGCTTTAGTC-TAAAGAGTTT--AAGAGTAAGGCTAAAAAGAAGAAATAGCAGA-GATTTTATAGAAA
ACTTT-----CTGCTAATAACCTTAAA-GTTATAAGAAATAATAACTAG--AAGTAAGT--TTATTATATAT
AC-TTATTATAT-ATAATAACTAATACTGCTAGGCTACGCTACTCTAAGTATATTAAGAAAACTAGTAA-GT
ACGTTCTAAATCTAGACTATAAGGTCTAGGTTAAAGATATAGA-TAAGAAGAAATTTAAGCTTAA-GAAGTA
CTTAAGTAGGCTTCTAGATAACTATAGACTAGATAGCAAGCTTAGTAAGAAGA-ATAAGAGTAAAGAAGAAA
AGCCTAAGGTAGATAGTATAGAAGAAGCTATAGTAATTAA-AGATAAGAATTTAGAATTAGAAACTAAAGAG
GCAT-TAGACTTTAAGAGGTTCTTAGACTAGCTAAGTTCTAAAATAGCTAGTGCTTTAAATAAAGTATAAGC
TTAGAGGCA-TAATACTAAGCTATTATCTAAGCTAATTATTATAGAGTAATAC-TTAAAAACTCTACTAGCT
TCTAAATACGCTGCATCTTAATATA-CTAACTATAACTCTTATACGCATATAATATAATTACTAATGCATAT
TATGCTAAGTAAGCGCAGAGAGT
>R25_sc1.7_593159_596480_+/1-3322
AGGGTGGC-AAATAAGT-ATAGGTTAGGTTA-TAGTTAAGTATTATG--TAATATAAACCCTAAATTGAC-C
TAACCTATACCT-AAACTTTCTAGCTAGAATAGGTATAAG-TTAGGTTATAGTTGATGAAATATTTAA-GTT
ATAGTTAAGTTTATAGTATATAGGTATATATAAGTCTTAGTTAGCAATTTTTTCTTTATAGTAGAAGTAATA
TTTTAGCAACG-TAAT-AGTTATTATAGTTATTTATTA-TAGTAGAGACATATTTATATTCTAAACTTCTTA
ATTATATA-GAGAAAGTAGCTAGCGCC-TATGCTGCATCTATATTTAGACTTATAGAGACTTTTATATACTT
ATTTAAGTACCTACTATTATAGC-TTAGAAATA-GTAATAATATAAGTAGCTTCTTATAATAGCGCATAGTA
AGCTTACTATACTTTATA-TAAAGTTTTAGTTCTATACTTATATAAGTACCTGCTAG-TATAGCTTATAAAT
AGGTTT-AATATAAGTAGCTTCTAGTAGTAGTATATAGTAAGCTTACTATTCTTTTTCTAAATAGTAATGCG
C-TTAGCATATATTATATTAATATTATAGTCTAGAG-ATATTAGTATATATTAA-TTAAAGTATAATATAAT
ATACTCTTAAAGTAACTAATAAG-GAAAGCCTCTAACGCCTCTTAAATTATATTAATTATAACTCTCTAAAA
TTAAAAATTAGGCCTATATTACTAGGTAATCTCTCTAATAAGGTAGTTAAGCAGAGCCTTAGAAATAAGCAT
TTCTATTAACTTCTAATATTAATAGATCTATCTTAGAGATACAGCTAAGTATAGTAAGTAGTTAGATATAAT
AATAAGCTATAATAACGTACTACCTAGCTTATAGTAATAAGCTTTTCTTGGCTACTAGCCTTAGCTCTTCTA
GTCTTAGTATTTATTAAAGCCTTAGTGCTAAGTTTTAGAATAAT-AAGTTTCTTACGCGCAGCTATAGAAGT
AAGGTTCTT-TCTAAGCTCTTTACTACTAACTCTAGCTAATCTCTTCTTCTTAGCCTTAGCAGCGCTAACTC
TTAACTTAGAAGTTTTTAGAGTTTTCTTCTAACGTAGAGGCTGCTCTTTAAAGTTATTATTAA---C-CTCT
TCTTTATTATTAT-TAGC-AGAGTTCTTATTACTACTAATTTAAGAATCTTTAATATTAGTAAGTATAGAAA
TCTTAGCTAAGATAAGTATAATAAGAGTCTCTTTCTTATTATTACTACTGCTAGAGGCTAATACTTAAGAAG
ATATATTAAAATATATTAAGAAATTTAAAGAAGTTATAGTAATAGTATATAAAGAAAACC--TAATAATTTA
AATATCTGC-GTAAATCTACTAGCATGCGTAGACCTCTGCTAGCGTAAAAGTAGCAGAAAGCT-CTAATTTT
AGAT-CTGCTACTTC-TATGCAGAGCTAGATATAAGATAATAAACTATAATAATTTATAAGCTAATAGTTTA
GAGTCTGCGCTTTCTTCTAGCACTAGTTTTATTAAGATATAGCTATTTTAGAGCAAGATAT-TTCTAGTTAG
AGAGATAAAAACCTCTTTTTTTAAAAGTTTTATTTATCTCTTATCTATTTATAAGTGCTATAGCCTCTATAG
CATAATATATATCTCTATATATAATAAGAAAC-TATAATAATAA-ATAGGATAATAGTACTTACTGCTAGCT
TTTATTTTATACTAATTTTAGCTTAGTCTAATATCTAGAGAATTTAATAT-ATATTATATAGAGTTATTAA-
TCTAGCAACTACGCTAGTATAGCTTTTAAGTAATAGCGCATAGGCTATAACTTTATATTCTTAACTTTCTAA
ACTTTAGATTAGCTACTTCTCTACTACT-AGGTTTTATTATATACTTTT-ATTATACTACTTTATAATATAG
TATAGCATATACTTAAGAAG-AAAACTTAGATATACTAGAGAGTCTACTAC-TAGATTATAACCT-TACTAT
T-CTAGAGAA-TTTTAGTTTTAATAAGTAAGTTAAGATTAGTAAGATATTATTATAGCGTTTTATAATAGCA
TATACTAATATAACTAGAGATTTAAGTTAAGACTAAATAAAGTTAGTTAGATTCTTATACT-CTATAGTTAA
GAAGTTAAGCGTAGCTACTCTACTAACTTTATTATTAATTCTAAGTATAAACTAAGTACTACTATCTATACT
ATAGCTTAAAGAGAGCATACTATGCTAAGATCTAAAGAAGAGAGA-GTACTTATAAAAGTAAAAGATACTAA
CTAAGCTATAAAGAAATACCTTAGAAAGCGCATTAAGAAAGATTTTCCTAGAGTATAATTCTAATATACTAT
ATAAGAGTTAGCCTAGAAAGGTTAGAGATATATATAAGGCGCTTATAGAAAAGCGCTTTAGATAAAAGTCTA
GTAGTAAATTATTATATACCTTTATTATAGTTAAATACTTACTCTACTATAGCTAAGTAGCT-AGAGAATAT
GCTAATAAACGCC-TATAAGAGATAAGATAATATTAAGTA-GAAAATTAACTTATGCAT-ATATTAGCTAAC
TCTTAATAAAGCTAA-TAAAGCTTCTACTAA--GAAAGTTAAACGCTCTAAATA-AAGTAAAGGCCTA-AAC
TCTACTAAGCATCTATTTAGCTTTAGTAGCGTTCTTAAGAAGATTATGCGCTAAGAGTATAAGTTAGATCTT
AAAAAGCTTTAGTC-TAAAGAGTTT--AAGAGCAAAGCTAAAAAAAAAGAATAGTAGA-GATTTTGCAGAAA
ACTTT-----CTACTAATAATCTTAAA-GTTATAAGAAATAATAACTAG--AAGTAAGT--TTATTATATAT
AC-TTATTATAT-ATAATAACTAATACTGCTAAGCTATATAACTCTAAGTATATTAAGGAAATTAGCAA-GT
ATATTCTAAACTTAGACTATAAGATCTAGGTTAAAGATATAGA-TAAAAAGAAATTTAAGCTTAA-GAAGTA
CTTAAGTAAGCTTCTAGATAACTATAGACTAGATAGCAAGCTTAGTAAGAAGG-ATAAAAGTAAAGAAGAAA
AGCCTAAAATAGATAGTATAGAAGAAGCTATAGTAATTAA-GAATAAGAATTTAGAATTAGAAACTAAAGAG
GCGT-TAGACTTTAAGAGGTTCTTAGACTAGCTAAGTTTTAAAATAGCTAGTGCTTTAAATAAAGTATAAGC
TTAAAGGTA-TAATACTAAGCTATTATCTAAGCTAATTATTATAGAGTAATAC-TTAAAAACTCTGCTAGCT
TCTAAATATGCTGCATCTTAATATA-CTAACTATAACTCTTATATATATATAATATAATTGCTAATATATAT
TACGCTAAGTAAGCGCAGAGAGT
>R25_sc1.11_692575_695431_-/1-2857
------------------------------------------------------------------------
------------------------------------------------------------------------
------------------------------------------------------------------------
------------------------------------------------------------------------
------------------------------------------------------------------------
------------------------------------------------------------------------
-----------------------------------------------TACCT--TAA-TATAGCCTATAAAT
AGGTTT-AATATAAGTAGCTTCTAGTAGTAGCGTATAGTAAGCTCGCTATCTTTTTTCTAAATAGTAACGCG
C-TTAGCATATATTACGTTAATATTATAGTCTAGAG-ATATTAGTATATATTAA-TTAAAGTATAATATAAT
ATACTCTTAAAATAGCTAATAAG-AAAAGCCTCTAACGCCTCTTAGATTATGTTAATTATAACTCTCTAAAA
TTAAAAATTAGGCCTATATTACTAAGTAATCTCTCTAATAAGATAGTTAAGTAGAGCCTTAGAAATAAGCAT
TTTTATTAACTTCTAATATTAATAGATCTGTCTTAGAGATATAGCTAAGTATAGTAAGTAGTTAGATATAAT
AATAAGCTATAATAATATACTGCCTAGCTTATAGCAATAAGCTTTCTT--GCTACTAGCCTTAGCTCTTCTA
GTCTTAGTATTTATTAAAGCCTTAGTGCTAGATTTAGAGATAATAAGTTTTCTTACGCGTAGCTATAGAAGC
AAGGTTCTT-TCTAGGCTCTTTGCTACTAACTCTAGCTAATCTCTTTCTCTTAGCCTTAGCAGCGCTAACTC
TTAACTTAGAAGTTTTTAAAGTTTTCTTCTAATATAAAAGCTGCTCTTTAAAGTTATTATTAAA----CTCT
TCTTTATTATTAT-TAGC-AGAGTTCTTATTACTACTAATTTAAGAATCTTTAATATTAGTAAGCATAAAAA
TCTTAGCTAAGGTAGATATAATAGAAGTCTTTTTCTTATTATTACTGCTACTAGAGACTAATACTTAAGAAG
ATATATTAAAATATATTAAAAAATTTAAAGAAGTTATAGTAGTAGTATATAGAGAAAACC--TAATAATTTA
AATATCTAT-ATAGATCTACTAGCGTGTACAGACCTCTATTAGCATAAAAGTAGTAAGAAGCT-CTAGTTTT
AGGT-CTACTACTTC-TATATAAAGCTAGATATAGAATAATAAACTATAATAATTTATAAGCTAATAGTTTA
GAGTCTATGCTTTCTTCTAGTACTAGTTTTATTAAGATATAGCTATTTTAAAGTAAGATAT-TTCTAGTTAG
AGAGATAAAAACCTCTTTTTTTAGAAGTTTTATTTATCTCTTATCTATTTATAAGTACTATAGCCTCTGTAG
CGTAATGTACGTCTCTATATATAATAAGAAAC-TATAATAATAACATAGAATAATAGTACTTACTACTAGCT
TTTATTTTATACTAATTTTAGCTTAGTTTAATATCTAGAGAATTTAATAT-ATATTATATAGAGTTATTAA-
TCTAGTAACTACGCTAGTATAGCTTTTAGATAGTAGCGCATAGGCTATAACTTTATATTCTTAACTTTCTAA
ACTTTAGATTAGCTACTTCTCTACTACT-AAGTTTTATTATATACTTTT-ATTGCGCTACTTTATAATATAG
TATAGTATATACTTAAGAAG-AAGATCTAGATATACTAGAGAGTTTACTAC-TAGATTATAACTC-TACTAT
T-CTAGAGAA-TTTTAGTTTTAATAAGTAGATTAAGATTAGCAAGATATTATTATAGCATTTTATAATAGTA
TATACTAATATAACTAGAGATTTAAGTTAAGACTAGATAAAGTTAGTTAGATTCTTATACT-CTATAGTTAA
GAAGTTAAGTATAGCTACTCTACTAACTTTACTATTAATTCTAAGTATAAACTAAGTACTACTACTTATACT
ATAGCTTAGAGAGAGTATACTATGCTAAAATCTAAAGAAAAGAGA-GCACTTATAAAAGTAAAAGATACTAA
CTAAGCTATAAAGAAATACTTTAAAAAGCATATTAGAAAGAATTTTC-TAGAGTATAATTCTAATATACTAT
ATAAGAGTTAGCCTAGAAAAGTTAAAAATATATATAAGGCGCTTATAGAAAAGCGCTTTAGATAGAAGTCTA
GTAGTAAGTTATTATATACCTTTATTATAGTTAAATGCTTACTCTACTATAGCTAAGTAGCT-AGAGAATAT
GCTAATAAATACC-TATAAGAGATAGAATAATATTAAGTA-GAAAATTAACCTATGCAT-ATATTAGCTAAC
TCTTAATAAAGCTAA-TAGAGCTTCTACTAA--GAAAGTTAAATACTCTAAATA-AAGTAAAGGCCTA-AAC
TCTACTAAGCATCTATTTAGCTCTAGTAGTGTTCTTAAAAAGATTATACGCTAAGAGTATAAGTTAAGCTTT
AAAAAGCTTTAGTC-TAAAGAGTTT--AAGAGTAAAGCTAAAAAGAAAGAATAGCAAA-GATTTTATAGAAA
ACTTT-----CTACTAATAACTTTAAA-GTTATAAGAAATAATAACTAA--GAGTAAGT--TTATTATATAT
AC-TTATTATAT-ATAATAACTAATACTACTAAGCTATGCTACTCTAAGTATATTAAGAAAACTAGTAA-GT
ATATTCTAAACCTAGACTATAAAGTCTAGGTTAAAGATATAAA-TAAGAAGAAATTTAAGCTTAA-AGAGTA
CTTAAGTAAGCTTCTAGATAACTATAGACTAGATAGTAAGCTTAGTAAGAAGA-ATAAAAGTAAAGAAGAAA
AGTCTAAGATAGATAGTATAGAAGAAGCTATAGTAATTAA-GAATAAGAATTTAGAATTAGAAATTAAAGAG
ATAT-TAGACTTTAAGAAGTTCTTAGACTAGCTAAGTTCTAAAATAGCTAGTGCTTTAAATAAAGCATAAGC
TTAGAGGTA-TAATACTAAGCTATTATCTAAGCTAATTATTATAGAGTAATAC-TTAAAAACTCTGCTAGCT
TCTAAATACGCTGTATATTAATATA-CTAACTATAACTCTTATACGCATATAATATAATTACTAATATATAT
TACGCTAAGTAAGCGCAGAGAGT
>R25_sc1.58_10577_13562_+/1-2986
AGAGTAGC-AAATAGGT-ATAGATTAGATTA-TAGTTAAGTATTATA--TAATATAAACTCTAAATTAACCT
TAATCTATACCT-AAACTTTCTAGCTAGAATAGGTATAAG-TTAGGTTATAGTTAT--GAATATTTAA-GTT
ATAGTTAAGTTTATAGTATATAGGTATATATAGGTCTTAGTTAGCAATTTTTTCTTTATAGTAGAAGTAATA
TTTTAGCAACG-CAAT-AGTTATTATAGTTATTTATTA-TAGTAGAGATATATTTATATTCTAAACTTCTTA
ATTATATA-GAGAAAGTAGCTAGCGCT-TATGCTGCGTCTATATTTAGACTTATAGAGACTTTTATATACTT
ATTTAAGTACCTGCTATTATAGC-TTAGAAATA-GTAGTAATATAAGTAGCTTCTTATAGTAGCGCATAGTA
AGCTTACTATACTTTATA-TAAAGTTTTAGTTTTATACTTATATAAGTACCTGCTAG-TATAGCCTATAAAT
AAGTTT-AATATAAGTAGCTTCTAGTAGTAGTATATAGTAAGCTTACTATTCTTTTTCTAAATAGTAACGCG
C-TTAGCATATATTACGTTAATATTATAGTCTAGAG-ATATTAGTATATATTAA-TTAAAGTATAATATAAT
ATACTCTTAAAGTAGCTAATAAG-AAAAGCCTCTAACGCCTCTTAAATTATATTAATTATAACTCTCTAAAA
TTAAAAATTAGGCCTATATTACTAGGTAATCTCTCTAATAAGGTAGTTAAGCAGAGCCTTAGAAATAAGCAT
TTCTATTAACTTCTAATATTAATAGATCTATCTTAGAGATACAGCTAAGTATAGTAAGTAGTTAGATATAAT
AATAAGCTATAATAACGTACTACCTAGCTTATAGTAATAAGCTTTCTT--ACTACTAGCCTTAGCTCTTCTA
GTCTTAGTATTTATTAAAAGCTTAGTACTAAGTTTAGAGATAAT-AGATTTCTTACGCGCAGCTATAGAAGT
AAGGTTCTT-TCTAGGCTCTTTACTACTAACTCTAGCTAATCTCTTTCTCTTAGCCTTAGCAGCGCTAACTC
TTAACTTAGAAGTTTTTAGAGTTTTTTTCTAACGCAGAGGCTACTCTTTAAAGTTATTATTAAACTC-TTCT
TCTTTATTATTAT-TAGT-AGAGTTCTTATTACTACTAATTTAAGAATCTTTAATATTAGTAAGCGTAGAAA
TCTTAGCTAGAGTAGGCATAATAGAAGTCTCTTTCTTATTATTACTGCTACTAGAGGCTAATACTTAAGAAG
ATATATTAAAATATATTAAGAAATTTAAAGAAGTTATAGTAGTAGTATATAGAGAAAACC--TAATAATTTA
AATATCTGC-ATAGATCTACTAGCGTGCGTAGACCTCTGCTAGCGCAAAAGTAGTAAGAAGCT-CTAGTTTT
AGAT-CTGCTACTTC-TATATAGAGCTAGATATAGAATAATAAACTATAATAATTTATAAGCTAATAGTTTA
GAGTCTGCGCTTTCTTCTAGCACTAGTTTTATTAAGATATAGCTATTTTAAAGTAAGATATATTCTAGTTAG
AGAGATAAAAACCTCTTTTTTTAGAAGTTTTATTTATCTCTTATCTATTTATAAGTGCTGTAGCCTCTACAG
CGTAATATATATCTCTATATATAATAAGAAAC-TATAATAATAA-ATAAAATAATAGTACTTACTGCTAGCT
TTTATTTTATACTAATTTTAGCTTAGTCTAATATCTAGAGAATTTAATAT-ATATTATATAGAGTTATTAA-
CCTAGTAACTACGCTAGTGCAGCTTTTAGGTAGTAGTATATAGGCTATAACTTTATATTCTTAACTTTCTAA
ACTTTAGATTAGCTACTTCTCTACTACT-AAGTTTTATTATATACTTTT-ATTACGCTACTTTATAATATAG
CATAGCATATACTTAAGAAG-AAGATCTAGATATACTAAAGAGTCTACTAC-TAAATTATAACTC-TACTAT
T-CTAGAGAA-TTTTAGTTTTAATAAGTAAGTTAAGATTAGTAAGGTATTATTACAGCATTTTATAATAGTA
TATACTAATATAACTAGAGATTTAAGTTAAGACTAGATAAAGTTAGTTAGATTCTTATACT-CTATAGTTAA
GAAGTTAAGCGTAGCTACTCTACTAACTTTACTATTAATTCTAAGTATAAACTAAGTACTACTGCCTATACT
ATAGCTTAGAGAGAGTATACTATGCTAAGATCTAAAGAAGAGAGA-GTACTTATAAAAGTAAAAGATACTAA
CTAGGCTATAAAGAAATATCTTAGAAAGCGCATTAGAAAGAATTTTC-TAGAGTATAATTCTAATATACTAT
ATAAGAGTTAGCCTAGAAAAGTTAGAGATATATATAAAGCGCTTATAGAAAAGCGCTTTAGATAGAAGTCTA
GTAGTAAGTTATTATATACCTTTATTATAGTTAAATACTTACTCTACTATAGCTAAGTAGCT-AGAGAATAT
GCTAATAAACGCC-TATAAGAGATAGGATAATATTAAGCA-GAAAATTAATCTATATAT-ATATTAGCTAAC
TCTTAATAAAGCTAA-TAGAGCTTCTACTAA--GAAAGTTAAATACTCTAAATA-CAGTAAAGGTCTA-AAC
TCTGCTAAGCATCTATTTAGCTCTAGTAGCGTTCTTAAGAAGATTATATACTAAGAGTATAAGTTAAGCTTT
AAAAAGCTTTAGTC-TAAAGAGTTT--AAGAGTAAAGCTAAAAAGAAGAAATAGCAGA-GCTTTTATAGAAA
ACTTT-----CTACTAATAACCTTAAA-GTTATAAGAAATAATAACTAG--AAGTAAGT--TTATTATATAT
AC-TTATTATAT-ATAATAACTAATACTACTAGGCTATGCTACTCTAAGTATATTAAGAAAACTAGTAA-GT
ATATTCTAAACCTAGACTATAAAGTCTAGGTTAAAGATATAGA-TAAGAAGAAATTTAAGCTTAA-GAAGTA
CTTAAGTAAGCTTCTAGATAACTATAGACTAGATAGTAAGC-------------------------------
------------------------------------------------------------------------
------------------------------------------------------------------------
------------------------------------------------------------------------
------------------------------------------------------------------------
-----------------------
>R25_sc1.53_4474_7089_+/1-2616
AGAGTAGC-AAATAGGTATAGGGTTAGATTATAGTTAAGGTATTATG--TAATATAAACTCTAAATTAAC-C
TAATCTATACTTGAAACTTTCTAGCTAGAATAGGTATAAGGTTAGGTTATAGTTAT--AAATATTTAG-GTT
ATAGTTAAGTTTATAGTATATAGGTATATATAGGTCTTAGTTAGCAATTTTTTCTTTATAGTAGAAGTAATA
TTTTAGCAACG-CAAT-AGTTATTATAGTTATTTATTA-TAGTAGAGACATATTTATATTTTAAACTTCTTA
ATTATGCA-GAGAAAGTAGCTAGCGCT-TATGCTGCGTCTGTATTTAGACTTGCAGAGACTTTTATATACTT
ATTTAAGTACCTGCTATTATAGC-TTAGAAATA-GTAGCAATATAAGCAGCTTCTTATAGTAGTATATAGCA
AGCTTGCTATACTTTATA-TAAAGTTTTAGTTCTGTACTTATATAAGTACCTGCTAG-TATAGCCTATAAAT
AGGTTT-AATATAAGTAGCTTCTAGTAGTAGCGTATAGTAAGCTTGCTATCTTTTTTCTAAATAGTAATGCG
C-TTAGCATATATCGCGTTAATATTATAGTCTAGAG-ATATTAGCATATATTAA-TTAAAGTATAATATAAT
ATACTCTTAAAGTAGCTAATAAG-AAAAGCCTCTAACGCCTCTTAGATTACGTTAATTATAACTCTCTAAAA
TTAAAAATTAGGCCTATATTGCTAGGTAATCTCTCTAATAAGGCAGTTAAGCAGAGCCTTAGAAATAAGTAT
TTCTGTTAACTTCTAATATTAACAGATCTGTCTTAGAGATATAGCTAGATATAGTAAGTAGTTAGATATAAT
AATAAGCTGTAATAACGTACTACCTAGCTTATAGTAATAGGCCTTCTT--ACTACTAGCCTTAGCTCTTCTA
GTCTTAGTATTTGTTAAAGGCTTAGTGCTAGGTTTAGAGATAAT-AGGTTTCTTGCGCGCAGCTATAGAAGT
AAGGTTCTT-TCTAGGCTCTTTACTACTAACTCTAGCTAATCTCTTCTTCTTAGCCTTAGCAGCGCTAACTC
TTAACTTAGAAGTTTTTAGAGTTTTCTTCTAACGCAGAGGCTGCTCTTTAAAGTTGTTATTAAACTC-TTCT
TCTTTATTATTAT-TAGC-AGAGTTCTTATTACTACTAATTTAAGAATCTTTAATATTAGTAAGCATAGGAA
TCTTAGCTAGAGTAGGCATAATAGGAGTCTCTTTCTTATTATTACTGCTGCTAGAGGCTAATACTTAAGAAG
ATATATTAAAATATATTAAGAAATTTAAAGAAGTTATAGTAGTAGTATATAGAGAAAACC--TAATAATTTA
AATATCTGC-ATAGATCTACTAGCGTGCGCAGACCTCTGCTAGCGCAAAAGTAGTAGAAAGCT-CTAGTTTT
AGAT-CTACTACTTC-TATGCAGAGCTAGATATAGAATAATAAACTATAATAATTTATAAGCTAATAGTTTA
GAGTCTGCGCTTTCTTCTAGCACTAGTTTTATTAAGATATAGCTATTTTAGAGCAAGATAT-TCCTAGTTAG
AGGGATAAAAACTCTTTTTTTTAGAAGTTTTATTTATCTCTTACCTATTTATAAGCGCTGTAGCCTTTGCAG
CGCGATGCACGTCTCTATATATAATAAGAAAC-TATAATAATAA-ATAGAATAATAGTACTTACTGCTAGCT
TTTATTTTATACTAATTTTAGCTTAGTCTAATATCTAGAGAATTTAATAT-ATGTTATGCAGAGTTGTTAA-
CCTAGTAACTGCGCTAGTATAGCTTTTAGGTAGTAGCGCATAGGCTATAACTTTATATTCTTAACTTTCTAA
ACTTTAGGTTAGCTACTTCTCTACTACT-AGGTTTTATTATATACTTTT-ATTGCGCTACTTTACGATATAG
CATAGCATATACTTAAGAAGAACGATTTAGATATGCTAGAGAGTCTACTGC-TAGATTATAACTC-TACTAT
T-CTAGAGAA-TTTTAGTTTTAATAAGTAAGTTAAGATTAGCAAGGTATTATTATAGCGTTTTATAATAGCA
TATGCTAATATAACTAAGGATTTAAGTTAAGACTAGATAAAGTTAGTTAGATTCTTATGCT-CTATAGTTAA
GAAGTTAAGCGCAGCTGCTCTACTAACTTTACTATTAATTCTAAGCGCAAACTAAGCACTACTATCTATACT
ATAGCTTAGAGAGAGCATGCTGCACTAAGATCTAAAGAAGAGAGA-GCACTTATAAAAGCAAAAGATGCTAA
CTAGGCTATAAAGAAATACCTTAAAAAGCGCATTAGAAAGGATTTTC-TAGAGTATAATCCTAATATACTAT
ATAAGAGTTAGCTTAGAAAGGTTAGAGATATATATAAGGCGCTTGCAGAAAAGCGCTTTAGATAGAAGTCTA
GTAGTAAGTTATTACGTACTTTTATTATAGTTAAATGCTTACTCTACTATAGCTAAGTAGCT-AGAGAATAT
GCTAATAAACGCC-TATAAGAGATAAGATAATATTAAGCA-GGAAATTAATCTACGCGT-ATATTAGCTAAC
TCTTAATAAAGCTAA-TAGAGCTTCTGCTAA--GAAAGTTAAACGCTCTAAATA-GAGTAAAGGCCTA-AAC
TCTGCTAAG---------------------------------------------------------------
------------------------------------------------------------------------
------------------------------------------------------------------------
------------------------------------------------------------------------
------------------------------------------------------------------------
------------------------------------------------------------------------
------------------------------------------------------------------------
------------------------------------------------------------------------
------------------------------------------------------------------------
------------------------------------------------------------------------
-----------------------
>R25_sc1.21_712890_715044_+/1-2155
------------------------------------------------------------------------
------------------------------------------------------------------------
------------------------------------------------------------------------
---------------------------------------------------------------AACTTTTTA
ATTATATAAGGAAAAGTAGCTAGCGCCCTATACTGCATCTATATTTAGACTTATAGAGACTTTTATATACTT
ATTTAAGTATCTGCTATTATAGC-TTAGAAAATAGTAGTAATATAAGCAGCTTCTTATAGTAGCATATAGTA
AGCTTACTATACTTTATA-TAAAGTTTTAGTTCTATACTTATATAAGTACCTACTAG-TATAGCCTATAAAT
AAGTTT-AATATAAGTAGCTTCTAGTAGTAGCATATAGTAAGCTTATTATTCTTTTTCTAAATAGTAATGCG
C-TTAGCATATATTGCATTAATATTATAGTCTAGAG-ATATTAGTATATATTAA-TTAAAGTATAATATAAT
ATACTCTTAAAGTAGCTAATAAG-AAAAGCCTCTAACGTCTCTTAGATTACGTTAATTATAACTCTCTAAAA
TTAAAAATTAGGCTTATATTACTAGGTAATCTCTCTAATAAGATAGTTAAGCAGAGCTTTAGAAATAAGCAT
TTTTATTAACTTCTAATATTAACAGATCTATCTTAGAGATATAGCTAAGTATAGTAAGTAGTTAGATATAAT
AATAAGCTATAATAATATACTATCTAGCTTATAGCAATAAGCCTTCTT--ACTGCTAGCCTTAGCTCTTCTA
GTCTTAGTATTTATTAAAGGCTTAGTACTAAGTTTAGAGATAAT-AAGTTTCTTATGCGTAGCTATAGAAGT
AAGGTCTTT-TCTAGGCTCTTTACTACTAACTTTAGCTAATCTCTTTCTCTTAGCTTTAGTAGCGCTAACTC
TTAACTTAGAAGTTTTTAAAGTTTTCTTCTAACGCAGAGGCTGCTCTTTAAAGTTATTATTAAA----CTTT
TCTTTATTATTAT-TAGC-AGAGTTCTTATTACTACTAATTTAAGAATCTTTAATATTAGCAAGTATAGAAA
TCTTAGCTAAAGTAAGCATAATAAGAGTCTCTTTCTTATTATTACTGCTACTAAAAGCTAATACTTAAGAAG
ATATATTAAAATATATTAAGAAATTTAAAGAAGTTATAGTAGTAGTATATAGAGAAAACT--TAATAATTTA
AATATCTGC-ATAGATCTACTAGCGTGCGCAGACCTCTACTAGCATAAAAGTAGTAGAAAGCT-CTAGTTTT
AGAT-CTACTACTTC-TATATAGAGCTAGATATAGAATAATAAACTATAATAATTTATAAGCTAATAGTTTA
GAGTCTACGCTTTCTCTTAGTACTAGTTTTATTAAGATATAGCTATTTTAGAGTAAGATAT-TCCTAGTTAG
AGAGATAAAAACCTCTTTTTTTAGAAGTTTTATTTATCTCTTATCTATTTATAAGTACTATAGCCTCTGCAG
CGCAATATATATCTCTATATATAATAAGGAACCTATAATCAATA-ATAAGATAATAGTACTTACTGCTAGCT
TTTATTTTATACTAATTTAAGCTTAGTTTAATATCTAGAGAATTCATTT--ATTATATATAGAGTTATTAAC
CTTAGTAACTACGCTAGTATAGCTTTTAGATAGCAGCGCATAAGCTATAACTTTATATTCTTAACTTTCTAA
ACTTTAGATTAGCTACTTCTCTACTACT-AGGTTTTATTATATACTTTT-ATTATGCTACTTTATAATATAG
TATAGCATATACTTAAGAAGAAAGACTTAGATATACTAGAGAGTCTACTAC-TAGATTATAACTC-TACTAT
T-CTAGAGAA-TTTTAATTTTAATAAGTAAGTTAAGATTAGTAAGATATTATTATAGTATTTTATAATAGCA
TATGCTAATATAACTAGAGATTTAAGTTAAGACTAGATAAAGTTAGTTAAATTCTTATACT-CTATAGTTAA
GAAGTTAAGCGCAGCTACTCTACTAACTTTACTATTAATTCTAAGTGCAAACTAAGTACTACTGCTTATGCT
ATAGCTTAGAGAGAGTATACTATGCTAAGATCTAAAGAAGAAAGA-GCACTTATAAAAGCAAAAGATACTAA
CTAGGCTATAAAGAAATATCTTAGAAAGCATATTAGAAAGGATTTTC-TAGAGTATAATTCTAATATACTAT
ATAAGAGTT-GTAAAGAATTATTATAGTAATATATATAAAATATATATTACTAT-CTTATTCTAGAAGTTAA
ATA--AGCTTATTA-ATAGCTTTAGTAT--------------------------------------------
------------------------------------------------------------------------
------------------------------------------------------------------------
------------------------------------------------------------------------
------------------------------------------------------------------------
------------------------------------------------------------------------
------------------------------------------------------------------------
------------------------------------------------------------------------
------------------------------------------------------------------------
------------------------------------------------------------------------
------------------------------------------------------------------------
------------------------------------------------------------------------
------------------------------------------------------------------------
-----------------------
>R25_sc1.74_230_1818_-/1-1589
AGAGTAGC-AAATAGGT-ATAGGTTAGGTTA-TAGTTAAGTATTATA--TAATATAAACTCTAAATTAAC-T
TAACTTATACCTAAACTTTTCTAGCTAGAATAAGTATAAG-TTAGGTTATAGTTAT--AAATATTTAG-ATT
ATAGTTAAGTTTATAGTATATAAGTATATATAAGTCTTAGTTAATAATTTTTTCTTTATAGTAGAAGTAATA
TTTTAGCAACG-TAAT-AGTTATTATAGTTATTTATTA-TAGTAGAGACGTATTTATATTCTAAACTTCTTA
ATTATGCA-GAGAAAGTAGCTAGCGCC-TATACTACGTCTATATTTAGACTTATAGAGACTTTTATATACTT
ATTTAAGTACCTGCTATTATAGC-TTAGAAATA-GTAGTAATATAAGCAGCTTTTTATAGTAGCGCATAGTA
AGCTTGCTATACTTTATA-TAAAGTTTTAGTTCTATACTTATATAAGTACCTGCTAG-TATAGCTTATAAAT
AAGTTTCAATATAAGTAGCTTCTAGTAGTAGCATATAGTAAGCTTGCTATTCTTTTTCTAAATAATAACGCG
CCTTAGCATATATTATATTAATATTATAGTCTAGAG-ATATTAGTATATATTAA-TTAAAGTATAATATAAT
ATACTCTTAAAGTAGCTAATAAG-AAAAGCCTCTAATATCTCTTAGATTATATTAATTATAACTCTTTAAAA
TTAAAAATTAGACCTATATTACTAGGTAATCTCTCTAATAAGGCAGTTAAGCAGAGCTTTAGAAATAAGCAT
TTCTATTAACTTCTAATATTAATAGATCTGTCTTAGAGATATAGCTAAGTATAGTAAGTAGTTAGATATAAT
AATAAGCTATAATAATATACTGCTTAGCTTATAGTAATAAGCTTTCTT--ACTACTAGCCTTAGCTCTTCTA
GTCTTAGTATTTATTAAAGCCTTAGTGCTAAGTTTAGAGATAAT-AGGTTTCTTACGCGTAGCTATAGAAGT
AAGGTTCTT-TCTAGGCTCTTTACTACTAACTTTAGCTAATCTCTTTCTCTTAGCCTTAGCAGCGCTAACTC
TTAACTTAGAAGTTTTTAGAGTTTTCTTCTAACGTAGAGGCTGCTCTTTAAGGTTATTATTAAA----CTCT
TCTTTATTATTAT-TAGC-AGAGTTCTTATTACTGCTAATTTAAGAATCTTTAATATTAGTAGGCGTAGGAA
TCTTAGCTAAGATAGATATAATAAAAGTCTCTTTCTTATTATTACTACTACTAGAGGCTAATACTTAAGAAG
ATATATTAAAATATATTAAGAAATTTAAAGAAGTTATAGTAGTAGTATATAGAGAAAACC--TAATAATTTA
AATATCTAC-GTAGATCTACTAGCGTGCGCAGACCTCTACTAGCGTAAAAGTAGCAGAAAGCT-CTAGTTTT
AGAT-CTACTACTTC-TATGCAGAGCTAGATATAGGATAATAAACTATAATAATTTATAAGCTAATAGTTTA
GAGTCTGCGCTTTCTTCTAGCACTAGTTTTATTAAGATGCAGCTATTTTAGAGCAAGATAT-TTCTAGTTAG
AGAGATAAAAACCTTTTTTTTTAGAAGTTTTATTTATCTCTTAT----------------------------
------------------------------------------------------------------------
------------------------------------------------------------------------
------------------------------------------------------------------------
------------------------------------------------------------------------
------------------------------------------------------------------------
------------------------------------------------------------------------
------------------------------------------------------------------------
------------------------------------------------------------------------
------------------------------------------------------------------------
------------------------------------------------------------------------
------------------------------------------------------------------------
------------------------------------------------------------------------
------------------------------------------------------------------------
------------------------------------------------------------------------
------------------------------------------------------------------------
------------------------------------------------------------------------
------------------------------------------------------------------------
------------------------------------------------------------------------
------------------------------------------------------------------------
------------------------------------------------------------------------
------------------------------------------------------------------------
------------------------------------------------------------------------
------------------------------------------------------------------------
------------------------------------------------------------------------
-----------------------
>R25_sc1.25_7776_9758_-/1-1983
AGAGTAGC-AAATAGGT-ATAGGTTAGGTTA-TAGTTAAGTATTATA--TAATATAAACTCTAAATTAAC-C
TAACCTATATCT-AAACTTTCTAGCTAGAATAGGTATAAG-TTAGGTTATAGTTAC--AAATATTTAG-GTT
ATAGTTAAGTTTATAGTATATAGGTATATATAGGTCTTAGTTAGCAATTTTTTCTTTATAGTAGAAGTAATA
TTTTAGCAACG-CAAT-AGTTATTACAGTTATTTATTA-TAGTAGAGACGTATTTATATTCTAAACTTCTTA
ATTATATA-GAGAAAGTAGCTAGCGCC-TATGCTGCGTCTATATTTAGACTTATAGAGACTTTTATATACTT
ATTTAAGTACCTGCTATTATAGC-TTAGAAATA-GTAGCAATATAAGCAGCTTCTTATAGTAGCGCATAGTA
AGCTTGCTATACTTTATA-TAAAGTTTTAGTTCTATACTTATATAAGTACCTGCTAG-TATAGCCTATAAAT
AGGTTT-AATATAAGTAGCTTCTAGTAGTAGCGTATAGTAAGCTTACTATCTTTTTTCTAAATAGTAACGCG
C-TTAGCATATATTGCGTTAATATTATAGTCTAGAG-ATATTAGCATATATTAAATTAAAGTATAATATAAT
ATACTCTTAAAGTAGCTAATAAG-GAAAGCTTCTAACGCCTCTTAGATTGCGTTAATTGCAACTCTCTAAAA
TTAAAAATTAGGCTTATATTACTAAGTAATCTCTCTAATAAGACAGTTAAGTAGGGCCTTAGAAATAAGCAT
TTCTATTAACTTCTAATATTAATAGATCTGTCTTAGAGATATAGCTAGGTATAGTAAGTAGTTAGACGTAAT
AATAAGCTGTAATAACGTACTACCTAGCTTATAGTAATAGACCTTCTT--ACTGCTAGCCTTAGCTCTTCTA
GTCTTAGTGTTTATTAAAGGCTTAGTGCTAGATTTAGAGATAAT-AGGTTTCTTGCGCGCAGCTATAGAAGC
GAGGTTCTTTTCTAGGCTCTTTACTACTAACTTTAGCTAATCTCTTTCTCTTAGCCTTAGCAGCGCTAATCT
TTAACTTAGAAGTTTTTAGAGTTTTCTTCTAACGCGGAGGCTGCTCTTTAAGGTTGTTATTAAACTC-TTCT
TCTTTATTATCAT-TAGT-AGAGTTCTTATTACTACTAATTTAAGAATCTTTAATATTAGTAGGCGTAGAAA
TCTTAGCTAGAGTAGGTATAATAGAAGTCTCTTTCTTATTATTACTGCTACTAGAGGCTAATACTTAAGAAG
ATATATTAAAATATATTAAGAAATTTAAAGAAGTTATAGTAGTAGTATATAGAGAAAACCC-TAATAATTTA
AATATCTGC-ATAGATTTACTAGCGTGCGTAGACCTCTGCTAGCGCAAAAGTAGCAAAAAGCT-TTAGTTTT
AGAT-CTGCTACTTC-TATATAGAGCTAGATATAAGATAATAAACTATAATAATTTATAAGCTAATAGTTTA
GAGTCTGCGCTTTCTTCTAGCACTAGTTTTATTAAGATATAGCTATTTTAGAGCAAGATAT-TCCTAGTTAG
AGAGATAAAAACCTCTTTTTTTAGAAGTTTTATTTATCTCTTACCTATTTGCAAGCGCTATAGCCTCTGCAG
CGTAATATATGTCTCTATATATAATAAGAAAC-TATAATAATAA-ATAGAATAATAGTACTTACTGCTAGCT
TTTATTTTATACTAATTTTAGCTTAGTCTAATATCTAGAGAATTTAATAT-ATATTATATAGAGTTGTTAA-
CCTAGTAACTGCGCTAGTATAGCTTTTAAGTAGTAGCGCATAGGCTATAACTTTATATTCTTAACTTTCTAA
ACTTTAGATTAGCTACTTCTCTACTACT-AGGTTTTATTATATACTTTT-ATTGCGCTACTTTATAATATAG
CATAGTATATACTTAAGAAG-AAGACCTAGATATACTAGAGAGTCTACTAC-TAGATTATAATCT-TCCTAT
T-CTAGAGAATTT-----------------------------------------------------------
------------------------------------------------------------------------
------------------------------------------------------------------------
------------------------------------------------------------------------
------------------------------------------------------------------------
------------------------------------------------------------------------
------------------------------------------------------------------------
------------------------------------------------------------------------
------------------------------------------------------------------------
------------------------------------------------------------------------
------------------------------------------------------------------------
------------------------------------------------------------------------
------------------------------------------------------------------------
------------------------------------------------------------------------
------------------------------------------------------------------------
------------------------------------------------------------------------
------------------------------------------------------------------------
------------------------------------------------------------------------
------------------------------------------------------------------------
-----------------------
>R25_sc1.70_3648_5149_+/1-1502
AGAGTAGC-AAATAGGT-ATAGGTTAGGTTA-TAGTTAAGTATTATA--TAATATAAACTCTAAATTAAC-C
TAACCTATACTT-AAACTTTCTAGCTAGAATAGGTATAAG-TTAGGTTATAGTTAC--GAATATTTAG-GTT
ATAGTTAAGTTTATAGTATATAGGTATATATAAGTCTTAGTCAGCAATTTTTTCTTTATAGTAGAAGTAATA
TTTTAGCAACGGCAAT-AGTTATTATAGTTATTTATTA-TAGTAGAGATATATTTATATTCTAAACTTCTTA
ATTATATA-GAGAAAGTAGCTAGCGCT-TATACTGCATCTATATTTAGACTTATAGAGACTTTTATATACTT
ATTTAAGTACCTGCTATTATAGC-TTAGAAATA-GTAGTAATATAAGTAGCTTTTTATAGTAGTATATAGTA
AGCTTACTATACTTTATA-TAAAGTTTTAGTTCTATACTTATATAAGTACCTGCTAG-TATAGCTTATAAAT
AGGTTT-AATATAAGTAGCTTCTAGTAGTAGCGTATAGCAAGCTTACTATCCTTTTTCTAAATAGTAACGCG
C-TTAGTATATATTGCATTAATATTATAGTCTAGAG-ATATTAGCATATATTAA-TTAAAGTATAATATAAT
ATACTCTTAAAGTAGCTAATAAG-AAAAGCCTCTAATATCTCTTAAATTGCGTTAATTATAACTCTCTAAAA
TTAAAAATTAGGCCTATATTACTAAGTAATCTCTCTAATAAGGCAGTTAAGCAGAGCCTTAGAAATAAGTAT
TTCTATTAACTTCTAATATTAATAGATCTGTCTTAGAGATATAGCTAGATATAGTAAGTAGTTAGACGTAAT
AATAAGCTATAATAACGTACTACCTAGCTTATAGTAATAGGCCTTCTT--GCTACTAGCTTTAGCTCTTCTA
GTCTTAGTATTTATTAAAGGCTTAGTACTAAGTTTAGAGATAAT-AAGTTTCTTGCGCGCAGCTATAAAAGT
AAGGTTCTT-TCTAGGCTCTTTACTACTAACTCTAGCTAATCTCTTTCTCTTAGCCTTAGCAGCGCTAACTC
TTAACTTAGAAGTTTTTAAAGTTTTCTTCTAACGTAGAGGCTACTCTTTAAGATTATTATTAAACTC-TTCT
TCTTTATTATTAT-TAGC-AGAGTTCTTATTACTGCTAATTTAAGAATCTTTAATATTAGTAAGCGTAGGAA
TCTTAGCTAAAGTAAGTATAATAGAAGTCTCTTTCTTATTATTACTGCTACTAGAGGCTAATACTTAAGAAG
ATATATTAAAATATATTAAGAAATTTAAAGAAGTTATAGTAGTAGTATATAGAGAAAACCCTTAATAATTTA
AATATCTGC-ATAGATCTACTAGCGTGCGCAGATCTCTGCTAGCGCAAAAGTAGCAAAAAGCT-CTAGTTTT
AGGT-CTGCTACTTCCTATGCAGAGCTAGATATAGAATAATAAACTATAATAATTTATAAGCTAATAGTTTA
GAGTCTGCGCTTTCTTCTAGCACT------------------------------------------------
------------------------------------------------------------------------
------------------------------------------------------------------------
------------------------------------------------------------------------
------------------------------------------------------------------------
------------------------------------------------------------------------
------------------------------------------------------------------------
------------------------------------------------------------------------
------------------------------------------------------------------------
------------------------------------------------------------------------
------------------------------------------------------------------------
------------------------------------------------------------------------
------------------------------------------------------------------------
------------------------------------------------------------------------
------------------------------------------------------------------------
------------------------------------------------------------------------
------------------------------------------------------------------------
------------------------------------------------------------------------
------------------------------------------------------------------------
------------------------------------------------------------------------
------------------------------------------------------------------------
------------------------------------------------------------------------
------------------------------------------------------------------------
------------------------------------------------------------------------
------------------------------------------------------------------------
------------------------------------------------------------------------
-----------------------
>R25_sc1.7_1443168_1443367_+/1-200
AGAGTAGC-AAATAGGT-ATAGATTAGATTA-TAGTTAAGTATTATA--TAATATAA-CTCTAAATTAACGT
TAGTCTATACCT-AAACATTTTTGCTAGAATAAGTATAGA-TTAAGTTAAGTATAT--ATAAGTTATA-GTT
AACGCTAAGTTTAT--TATATAA-TAGAGTTAAGTTATAGTTAAGTATT-----------ATATAAGTAAGA
TTTTAATAA---------------------------------------------------------------
------------------------------------------------------------------------
------------------------------------------------------------------------
------------------------------------------------------------------------
------------------------------------------------------------------------
------------------------------------------------------------------------
------------------------------------------------------------------------
------------------------------------------------------------------------
------------------------------------------------------------------------
------------------------------------------------------------------------
------------------------------------------------------------------------
------------------------------------------------------------------------
------------------------------------------------------------------------
------------------------------------------------------------------------
------------------------------------------------------------------------
------------------------------------------------------------------------
------------------------------------------------------------------------
------------------------------------------------------------------------
------------------------------------------------------------------------
------------------------------------------------------------------------
------------------------------------------------------------------------
------------------------------------------------------------------------
------------------------------------------------------------------------
------------------------------------------------------------------------
------------------------------------------------------------------------
------------------------------------------------------------------------
------------------------------------------------------------------------
------------------------------------------------------------------------
------------------------------------------------------------------------
------------------------------------------------------------------------
------------------------------------------------------------------------
------------------------------------------------------------------------
------------------------------------------------------------------------
------------------------------------------------------------------------
------------------------------------------------------------------------
------------------------------------------------------------------------
------------------------------------------------------------------------
------------------------------------------------------------------------
------------------------------------------------------------------------
------------------------------------------------------------------------
------------------------------------------------------------------------
------------------------------------------------------------------------
------------------------------------------------------------------------
------------------------------------------------------------------------
-----------------------
>R25_sc1.23_570257_570547_+/1-291
------------------------------------------------------------------------
------------------------------------------------------------------------
------------------------------------------------------------------------
------------------------------------------------------------------------
-----------------------------------------------------------------TATACTT
ATTTAAGTACTTACTATTATAGC-TTAGAAATA-GTAATAGTATAAGTAGCTTCTTATAGAAGCGCATAGTA
AGCTTGCTATACTTTATAGTAAAGCTTAAAGTATATACTTACCTAAGTACCTGCTAG-TATAGCCTAGAAAT
AAGTTT-AATATAAGCAGCTTTTAGTAGTAGTATATAGTAAGCTTACTATTCTTTTTCTAAATAATAATATA
C-TTAGCATATATAGCATTAATATTATAATCTAGAG-ATATTAGTATATATTAA-TTAAAGTATAATATAAT
ATA---------------------------------------------------------------------
------------------------------------------------------------------------
------------------------------------------------------------------------
------------------------------------------------------------------------
------------------------------------------------------------------------
------------------------------------------------------------------------
------------------------------------------------------------------------
------------------------------------------------------------------------
------------------------------------------------------------------------
------------------------------------------------------------------------
------------------------------------------------------------------------
------------------------------------------------------------------------
------------------------------------------------------------------------
------------------------------------------------------------------------
------------------------------------------------------------------------
------------------------------------------------------------------------
------------------------------------------------------------------------
------------------------------------------------------------------------
------------------------------------------------------------------------
------------------------------------------------------------------------
------------------------------------------------------------------------
------------------------------------------------------------------------
------------------------------------------------------------------------
------------------------------------------------------------------------
------------------------------------------------------------------------
------------------------------------------------------------------------
------------------------------------------------------------------------
------------------------------------------------------------------------
------------------------------------------------------------------------
------------------------------------------------------------------------
------------------------------------------------------------------------
------------------------------------------------------------------------
------------------------------------------------------------------------
------------------------------------------------------------------------
------------------------------------------------------------------------
------------------------------------------------------------------------
------------------------------------------------------------------------
------------------------------------------------------------------------
-----------------------
>R25_sc1.23_556618_556915_+/1-298
-------------------------------------------------TAATATAAACTCTAAATTAAC-T
TAATCTATACCT-AAACCTTTTTGCTAGAATAAGTATAAG-TTAAGTTATAGTTAC--GAATATTTAG-ATT
ATAGTTAAATTTATATTATATAAGTATATATAAGTCTTAGTTAGTAATTTTTT-TTAATAGTAGAAGTAATA
TATTAGTAAAG-TAAT-AGTTATTATAGTTATTTATTA-TAGTAGAAATATATTTATATTCTAAACTTCTTA
ATTATATA-GAGAAACTAGCTAGCGTC-TATGCTACGTCTATATTTAGACTTATAAAGACCTTTAT-TATTT
------------------------------------------------------------------------
------------------------------------------------------------------------
------------------------------------------------------------------------
------------------------------------------------------------------------
------------------------------------------------------------------------
------------------------------------------------------------------------
------------------------------------------------------------------------
------------------------------------------------------------------------
------------------------------------------------------------------------
------------------------------------------------------------------------
------------------------------------------------------------------------
------------------------------------------------------------------------
------------------------------------------------------------------------
------------------------------------------------------------------------
------------------------------------------------------------------------
------------------------------------------------------------------------
------------------------------------------------------------------------
------------------------------------------------------------------------
------------------------------------------------------------------------
------------------------------------------------------------------------
------------------------------------------------------------------------
------------------------------------------------------------------------
------------------------------------------------------------------------
------------------------------------------------------------------------
------------------------------------------------------------------------
------------------------------------------------------------------------
------------------------------------------------------------------------
------------------------------------------------------------------------
------------------------------------------------------------------------
------------------------------------------------------------------------
------------------------------------------------------------------------
------------------------------------------------------------------------
------------------------------------------------------------------------
------------------------------------------------------------------------
------------------------------------------------------------------------
------------------------------------------------------------------------
------------------------------------------------------------------------
------------------------------------------------------------------------
------------------------------------------------------------------------
------------------------------------------------------------------------
------------------------------------------------------------------------
------------------------------------------------------------------------
-----------------------
>R25_sc1.25_6731_7623_-/1-893
------------------------------------------------------------------------
------------------------------------------------------------------------
------------------------------------------------------------------------
------------------------------------------------------------------------
------------------------------------------------------------------------
------------------------------------------------------------------------
------------------------------------------------------------------------
------------------------------------------------------------------------
------------------------------------------------------------------------
------------------------------------------------------------------------
------------------------------------------------------------------------
------------------------------------------------------------------------
------------------------------------------------------------------------
------------------------------------------------------------------------
------------------------------------------------------------------------
------------------------------------------------------------------------
------------------------------------------------------------------------
------------------------------------------------------------------------
------------------------------------------------------------------------
------------------------------------------------------------------------
------------------------------------------------------------------------
------------------------------------------------------------------------
------------------------------------------------------------------------
------------------------------------------------------------------------
------------------------------------------------------------------------
------------------------------------------------------------------------
------------------------------------------------------------------------
------------------------------------------------------------------------
------------------------------------------------------------------------
------------------------------------------------------------------------
------------------------------------------------------------------------
------------------------------------------------------------------------
------------------------------------------------------------------------
------------------------------------------------------------------------
--------------------------------AAATGCTTACTCTACTATAGCTAAGTAGCT-AGAGAATAT
ACTAATAAACGCC-TATAAGAGATAGAATAATATTAAGCA-GAAAATTAACCTATGCGC-ATATTAGCTAAC
TCTTAATAAAGCTAA-TAGAGCTTCTGCTAA--GAAAGTTAAACGCTCTAAATA-GAGTAAAGGCCTA-AAC
TCTGCTAGGCGTCTATTTAGCTCTAGTAGCGTTCTTAAGAAGATTATACGCTAAGAGTATAAGTTAAGCCTT
AAAAAGCTTTAGTC-TAAAGAGTTT--AAGAATAAGGCTAAAAAGAAGAAATAGCAGA-GGTTTTGCAGAAA
ACTTT-----CTGCTAATAACTTTAAA-GTTATAAGAAATAATAACTAG--AAGTAAGT--TTATTATATAT
AC-TTATTATAT-ATAATAACTAATACTACTAGGCTACGCTACTCTAAGCATATTAAGGAAACTAGTAA-GT
ATATTCTAAACCTAGACTATAAGGTCTAGGTTAAAGATATAGACGAGGAGGAATTTA-AGCTTAA-GAAGTA
CTTAAGTAGGCTCTTAGATAACTATAGACTAGATAGTAAGCTTAGTAAGAAGG-ATAAGAGTAAAGAAGAAA
AGCCTAAGGTAGATAGTATAGAAGAAGCTATAGTAATTAA-GAATAAAGATTTAGAATTAGAAACTAAAGAA
GTGT-TAGACTTTAAGAGGTTCTTAGACTAGCTAGGTTCTAAAACAGCTAGTGCTTTAAATAAAGCATAGGC
TTAGAGATA-TAATACTAAGCTATTATCTAAGCTAATTATTATAGAGTAATAC-TTAAAAACTCTGCTAGCT
TCTAAATACGCTGCACTTTAATATA-CTAACTATAACTCTTATATGCATATAATATAATTGCTAATATATAT
TATGCTAAGTAAGCGCAGAGAGT
>R25_sc1.7_608432_609224_+/1-793
------------------------------------------------------------------------
------------------------------------------------------------------------
------------------------------------------------------------------------
------------------------ATACTTATATATAAGTTATCTATACCTATTTACTAGCCTA--TTCTTA
ATTATATA-GAGAAAGTAGCTAGCGCT-TATACTGCGTCTATATTTAGACTTATAGAGACTTTTATATACTT
ATTTAAATACCTGCTATTATAGC-TTAGAAATA-ATAGCAATATAAGTAGCTTCTTATAGTAGCACATAGTA
AGCTTACTATACTTTATA-TAAAGTTTTAGTTCTATACTTATATAAGTACCTACTAG-TATAGCTTATAAAT
AGGTTT-AATATAAGTAGCTTTTAGTAGTAGTATATAGTAAGCTTACTATTCTTTTTCTAAATAGTAACGCG
C-TTAGTATATATTATATTAATATTATAGTCTAGAG-ATATTAGCATATATTAA-TTAAAGTATAATATAAT
ATATCTTTAAAGTAGCTAATAAG-AAAAGCTTCTAATATCTCTTAGATTACGTTAATTGCAACTCTCTAAAA
TTAAAAATTAGGCCTATATTGCTAGATAATCTCTCTAATAAGGCAGTTAAGCAGAGCCTTAGAAATAAGTAT
TTCTATTAACTTCTAATATTAATAGATCTGTTTTAGAGATATAGCTAAGTATAGTAAGTAGTTAGATATAAT
AATAAGCTATAATAATATACTGCCTAGCTTATAGCAATAAGCCTTCTT--ACTGCTAGCCTTAGCTCTTCTA
GTCTTAGTATTTATTAAAGGCTTAGTGCTAAATTTAGAGATAAT-AAGTTTCTTACGCGTAGCTATAAAAGT
AAGGTCTTT-TCTAGACTCTTTACTACTAACTCTAGCTAATC------------------------------
------------------------------------------------------------------------
------------------------------------------------------------------------
------------------------------------------------------------------------
------------------------------------------------------------------------
------------------------------------------------------------------------
------------------------------------------------------------------------
------------------------------------------------------------------------
------------------------------------------------------------------------
------------------------------------------------------------------------
------------------------------------------------------------------------
------------------------------------------------------------------------
------------------------------------------------------------------------
------------------------------------------------------------------------
------------------------------------------------------------------------
------------------------------------------------------------------------
------------------------------------------------------------------------
------------------------------------------------------------------------
------------------------------------------------------------------------
------------------------------------------------------------------------
------------------------------------------------------------------------
------------------------------------------------------------------------
------------------------------------------------------------------------
------------------------------------------------------------------------
------------------------------------------------------------------------
------------------------------------------------------------------------
------------------------------------------------------------------------
------------------------------------------------------------------------
------------------------------------------------------------------------
------------------------------------------------------------------------
------------------------------------------------------------------------
------------------------------------------------------------------------
------------------------------------------------------------------------
-----------------------
>R25_sc1.20_157510_157819_+/1-310
AGAGTAGC-AAATAGGT-ATAGATTAGGTTA-TAGTTAAGTATTATA--TAATATAAACTCTAAATTAAC-T
TAATCTATACCT-AAACTTTCTAGCTAGAATAAGTATAAG-TTAAGTTATAGTTAT--AAATATTTAA-GTT
ATAGTTAAGTTTATAGTATATAAGTATATATAAGTCTTAGTTAGCAATTTTTTCTTTATAGTAGAAGTAATA
TTTTAGTAATA-TAAT-AGTTATTATAGTTATTTATTA-TAGTAGAGACGTATTTATATTCTAAACTTCTTA
ATTATATA-GAGAAAGTAGCTAGCGCC-TATGCTGCGT----------------------------------
------------------------------------------------------------------------
------------------------------------------------------------------------
------------------------------------------------------------------------
------------------------------------------------------------------------
------------------------------------------------------------------------
------------------------------------------------------------------------
------------------------------------------------------------------------
------------------------------------------------------------------------
------------------------------------------------------------------------
------------------------------------------------------------------------
------------------------------------------------------------------------
------------------------------------------------------------------------
------------------------------------------------------------------------
------------------------------------------------------------------------
------------------------------------------------------------------------
------------------------------------------------------------------------
------------------------------------------------------------------------
------------------------------------------------------------------------
------------------------------------------------------------------------
------------------------------------------------------------------------
------------------------------------------------------------------------
------------------------------------------------------------------------
------------------------------------------------------------------------
------------------------------------------------------------------------
------------------------------------------------------------------------
------------------------------------------------------------------------
------------------------------------------------------------------------
------------------------------------------------------------------------
------------------------------------------------------------------------
------------------------------------------------------------------------
------------------------------------------------------------------------
------------------------------------------------------------------------
------------------------------------------------------------------------
------------------------------------------------------------------------
------------------------------------------------------------------------
------------------------------------------------------------------------
------------------------------------------------------------------------
------------------------------------------------------------------------
------------------------------------------------------------------------
------------------------------------------------------------------------
------------------------------------------------------------------------
------------------------------------------------------------------------
-----------------------
>R25_sc1.11_725433_725912_-/1-480
AGGGTGGC-AAATGGGT-ATAGGTTAGGTTA-TAGTTAAGTATTATG--TAATATAAACCCTAAATTAAC-T
TAACCTATACCT-AAACTTTCTAGCTAGAATAGGTATAAG-TTAAGTTATAGTTAT--AAATATTTAG-GTT
ATAGTTAAGTTTATAGTATATAGGTATATATAGGTCTTAGTTAGCAATTTTTTCTTTATAGTAGAAGTAATA
TTTTAGTAATA-TAAT-AGTTATTATAGTTATTTATTA-TAGTAGAGACGTATTTATATTCTAAACTTCTTA
ATTATATA-GAGAAAGTAGCTAGCGCC-TATGCTGCGTCTATATTTAGACTTACAGAGACTTTTATATACTT
ATTTAAGTACTTGCTATTATAGC-TTAGAAATA-GTAGTAATATAAGTAGCTTCTTATAGTAGTGCATAGTA
AGCTTGCTATACTTTATA-TAAAGTTTTAGTTCTATACTTATATAAGTATCTGCTAG-TATAGCCTAT----
------------------------------------------------------------------------
------------------------------------------------------------------------
------------------------------------------------------------------------
------------------------------------------------------------------------
------------------------------------------------------------------------
------------------------------------------------------------------------
------------------------------------------------------------------------
------------------------------------------------------------------------
------------------------------------------------------------------------
------------------------------------------------------------------------
------------------------------------------------------------------------
------------------------------------------------------------------------
------------------------------------------------------------------------
------------------------------------------------------------------------
------------------------------------------------------------------------
------------------------------------------------------------------------
------------------------------------------------------------------------
------------------------------------------------------------------------
------------------------------------------------------------------------
------------------------------------------------------------------------
------------------------------------------------------------------------
------------------------------------------------------------------------
------------------------------------------------------------------------
------------------------------------------------------------------------
------------------------------------------------------------------------
------------------------------------------------------------------------
------------------------------------------------------------------------
------------------------------------------------------------------------
------------------------------------------------------------------------
------------------------------------------------------------------------
------------------------------------------------------------------------
------------------------------------------------------------------------
------------------------------------------------------------------------
------------------------------------------------------------------------
------------------------------------------------------------------------
------------------------------------------------------------------------
------------------------------------------------------------------------
------------------------------------------------------------------------
------------------------------------------------------------------------
------------------------------------------------------------------------
-----------------------
>R25_sc1.70_6338_6756_+/1-419
------------------------------------------------------------------------
------------------------------------------------------------------------
------------------------------------------------------------------------
------------------------------------------------------------------------
------------------------------------------------------------------------
------------------------------------------------------------------------
------------------------------------------------------------------------
------------------------------------------------------------------------
------------------------------------------------------------------------
------------------------------------------------------------------------
------------------------------------------------------------------------
------------------------------------------------------------------------
------------------------------------------------------------------------
------------------------------------------------------------------------
------------------------------------------------------------------------
------------------------------------------------------------------------
------------------------------------------------------------------------
------------------------------------------------------------------------
------------------------------------------------------------------------
------------------------------------------------------------------------
------------------------------------------------------------------------
------------------------------------------------------------------------
------------------------------------------------------------------------
------------------------------------------------------------------------
------------------------------------------------------------------------
------------------------------------------------------------------------
------------------------------------------------------------------------
------------------------------------------------------------------------
------------------------------------------------------------------------
------------------------------------------------------------------------
------------------------------------------------------------------------
------------------------------------------------------------------------
------------------------------------------------------------------------
------------------------------------------------------------------------
------------------------------------------------------------------------
------------------------------------------------------------------------
------------------------------------------------------------------------
------------------------------------------------------------------------
------------------------------------------------------------------------
------------------------------------------------------------------------
------------------------------------------------------------------------
------------------------------TTAAAGATATAGAATAAGAAGAAATTTAAGCTTAAAGAAGTA
CTTAAGTAAGCTTCTAGATAACTATAGACTAGATAGTAAGCTTAGTAAGAAGA-ATAAAAGTAAAGAAGAAA
AGTCTAAGATAGATAGTATAGAAGAAGCTATAGTAATTAA-GAATAAGAATTTAGAATTAGAAATTAAAGAG
ATAT-TAGACTTTAAGAAGTTCTTAGACTAGCTAAGTTCTAAAATAGCTAGTGCTTTAAATAAAGCATAAGC
TTAGAGGTA-TAATACTAAGCTATTATCTAAGCTAATTATTATAGAGTAATAC-TTAAAAACTCTGCTAGCT
TCTAAATACGCTGTATATTAATATA-CTAACTATAACTCTTATACGCATATAATATAATTACTAATATATAT
TACGCTAAGTAAGCGCAGAGAGT
