# Supplementary material for: RIPCAL: a tool for alignment-based analysis of repeat-induced point mutations in fungal genomic sequences
Source: BMC Bioinformatics. 2008 Nov 12;9:478. doi: 10.1186/1471-2105-9-478 (PMC2621366; doi:10.1186/1471-2105-9-478)
Supplement: Additional file 5 — Snodorum Alignments. Compressed (.zip) file containing alignments for all Stagonospora nodorum repeat families in Fasta (.fas) format. [file 1471-2105-9-478-S5.zip › r31_aln.fas]

>R31_sc1.15_999642_1000955_-/1-1314
TAGGAGATAT-ATACGTTATTTATCCTATGCAATTATTATATTATATTTTTAGTTAAGGTAGTAAATATTAT
AATTAATATAAGAAATATATTATTTGCTAACTATACTATTATCACGCTTCTTTATTACGCTTATTAGC-GTA
GCGCAATAGCCTTGCTTATTTCTGTAGTAGCTAAGCGC--AACGCAAAG-AAGTACTAGAGCCCTTATTATA
TAACACGTGCATTATTATCTCTATCCTCCTTTATACTACTTTAATGCGCACTTTCACTCTTATC-TAGCGCA
TAAATAAGAAGGCAGTAATATAAGAAGATCGTCTATCTTTCTTATCTAGTAGCAAAGTATTATCTGCTAGAG
ATAAAGAAG-GTAATAAGTT-GCTTATTACTAAGAGAGTAAGTNNNNNNNNNNNNNNNNNNNNNNNNNNNNN
NNNNNNNNNNNNNNNNNNNNNNNNNNNNNNNNNNNNNNNNN-NNNNNNNNNNNNNNNNNNNNNNNNNNNNNN
AAGAATTATAATATCTTAGATAGACTAGGCGTTTAGTCTATGCTAGCAATCTCTAATTATTT--TCTTTATA
GTATTAAATACTTACTCTACGCTAACCTGCATAATCTATACTACTAGTATATTCTTAGTAATCTAAGCAAGC
TAAAAAATATAAACTCTTATTTAATTTCTACTATGCTAG-CACATTAACGCTATCCTTATTATTAGAAAGCT
TAATGTATAAGC--GTTATAAGATAAGATTCTCTCTTATCTTACGTAGACAGAGGCTTATCTTTAGCAGTAG
CTAAGAAGCTACTAGACAGTAACTGC-GAAAGTAATAGTAGCTTATAAAATTACTTT-AAAGATAATTATTA
TAAGTTATTTATTAGTGCAGGCATAAGAGTTCTTGCTAGTAGAGCATCGTAGCGTTTAAGGTATCGCAGAAA
TAGTTCTTAGTAAGATATATTTATAGTATAGCTCC-TATAATAAGTTCTAGTACTATAGTAAGTTAGCACTA
TAATAAAATAG-CATAATAACTATACCTTATATATTATAAGCTTCTTGCCTAGATCTAACACAGTTACTATA
TTAAAAATAACCTCTCTCTTATTAGCTGTTTAAGAATAATACTTCTTTAGTTTCTCTTAACTCTTTTCTGCA
GCAGCTCTAATAATATCTAGCTATAGAGTACTGTTCACCTTAACGCTATCCTCCTCTAGGCTAGATTTAATA
TTATCTAGGAAATTAAATAGC-TAGTTATATATAAGCTATATATTATTAACTTAAGGCGCGTTATTCTCGCT
AAGTGCAAACGTAGCTTCTTTAAACTTGCTAAGTAGG-----------------------------------
------------------------------------------------------------------------
------------------------------------------------------------------------
------------------------------------------------------------------------
------------------------------------------------------------------------
------------------------------------------------------------------------
------------------------------------------------------------------------
------------------------------------------------------------------------
------------------------------------------------------------------------
------------------------------------------------------------------------
------------------------------------------------------------------------
------------------------------------------------------------------------
------------------------------------------------------------------------
------------------------------------------------------------------------
------------------------------------------------------------------------
------------------------------------------------------------------------
------------------------------------------------------------------------
------------------------------------------------------------------------
------------------------------------------------------------------------
------------------------------------------------------------------------
------------------------------------------------------------------------
------------------------------------------------------------------------
------------------------------------------------------------------------
------------------------------------------------------------------------
------------------------------------------------------------------------
-----------------------
>R31_sc1.15_997882_1000751_-/1-2870
------------------------------------------------------------------------
------------------------------------------------------------------------
-----------------------------------------------------------------TATTATA
TAACACGTGCATTATTATCTCTATCCTCCTTTATACTACTTTAATGCGCACTTTCACTCTTATC-TAGCGCA
TAAATAAGAAGGCAGTAATATAAGAAGATCGTCTATCTTTCTTATCTAGTAGCAAAGTATTATCTGCTAGAG
ATAAAGAAG-GTAATAAGTT-GCTTATTACTAAGAGAGTAAGTNNNNNNNNNNNNNNNNNNNNNNNNNNNNN
NNNNNNNNNNNNNNNNNNNNNNNNNNNNNNNNNNNNNNNNN-NNNNNNNNNNNNNNNNNNNNNNNNNNNNNN
AAGAATTATAATATCTTAGATAGACTAGGCGTTTAGTCTATGCTAGCAATCTCTAATTATTT--TCTTTATA
GTATTAAATACTTACTCTACGCTAACCTGCATAATCTATACTACTAGTATATTCTTAGTAATCTAAGCAAGC
TAAAAAATATAAACTCTTATTTAATTTCTACTATGCTAG-CACATTAACGCTATCCTTATTATTAGAAAGCT
TAATGTATAAGC--GTTATAAGATAAGATTCTCTCTTATCTTACGTAGACAGAGGCTTATCTTTAGCAGTAG
CTAAGAAGCTACTAGACAGTAACTGC-GAAAGTAATAGTAGCTTATAAAATTACTTT-AAAGATAATTATTA
TAAGTTATTTATTAGTGCAGGCATAAGAGTTCTTGCTAGTAGAGCATCGTAGCGTTTAAGGTATCGCAGAAA
TAGTTCTTAGTAAGATATATTTATAGTATAGCTCC-TATAATAAGTTCTAGTACTATAGTAAGTTAGCACTA
TAATAAAATAG-CATAATAACTATACCTTATATATTATAAGCTTCTTGCCTAGATCTAACACAGTTACTATA
TTAAAAATAACCTCTCTCTTATTAGCTGTTTAAGAATAATACTTCTTTAGTTTCTCTTAACTCTTTTCTGCA
GCAGCTCTAATAATATCTAGCTATAGAGTACTGTTCACCTTAACGCTATCCTCCTCTAGGCTAGATTTAATA
TTATCTAGGAAATTAAATAGC-TAGTTATATATAAGCTATATATTATTAACTTAAGGCGCGTTATTCTCGCT
AAGTGCAAACGTAGCTTCTTTAAACTTGCTAAGTAGGCCAGGTAATTAACTATATATGCCTCT-ACTTACTT
AGTTCTAG-TTAGAGCTTTTAGAAATCTCTCTAATTAACGTTATTGCAGCTATAAGGATCTGCCTAGAGAGC
AGTTAGTCTATAAGCAATCTCACTCTCTAGCTATCTATTAATATATAGTTATAATTAGATTGCTTGCTTATA
TATATTAT----ATGTAGAATTTTATCTT---ATACTATTATTGCATATTATAGATAGATAAGCTATTAGAG
GCAATTCTAATTGCAAGGCTAT-AAACTGCTTAAAACGCTAAGGCAATAAATTAATAGCTATATAGTAAGCC
TAAATTAGTATAGATATTAGTACGTAATAAAAGCATATAATAAAGAGTAACCTACTTTGCAAAGTAAGTTTA
GAACTAATATCTTAGCATATATATCCTAAATATGCTGCTGCTGCAGTCTCTAAGCCTC-TTTAATATTATAA
GATACTACTAGCTTTAGATACTTAATAATATCCTATACTACGAGGTTAATTACGTAGGCAAGATATGCAATT
ATATTCTCTTCTGCATCCTAGATAACGTTGTC-CTCTAGAAGCTATTACTCTAAGTTAGAGGTAAGTATACT
GTTATTTC-CTGCATTATCGCTTATAATAGCTAGAAGTTTCGTAGTTATTTAAGTAGACTTAAGAGTCTTTA
TAAGCTTAGTTGCTATAGCAACACTAGTATAGCTTCTACGAAG-TAGGATAAAATTAAGCAGCTTCTTAGTA
AGCT-ACTAGTTATTATTAATATAGTAACTAGTAATTGCAAGAAACGCTAGATAATTATCTGCTATCTACCT
ATCTAATGTAATAGACAGCTTTATCTTTATACTTATAGAAGAAAGACGTCGTACCTTAGCAATATTAGCCTA
TTCTATAACAGCCTTGCAGAGTTTATAATAGCTTATTATTATAGCGTCTAGCTAGAG-AAAGTATATAAAGC
GTTTAAACGAGACTTAGTTAACTATATAGAAGAACTAGTTATTATTAATAAATACGCAGATAAGCTTATGCT
TAAATGCGTTAGTTAAGTAGAG-TATAATAAGGTTTTATTATTGCTGTTATTTTGTTAAAATTTAAGTCCTA
GTTATAGAATAGACTAGGATATTAACGTTATTGCATAGATTTAAAGCTTTATAGTTAAGAAGATAAGTTATA
CTAATTATTTAGACAGCTAGGTGTTATAGAATATACCTGCAATTAAGGCAGTAAACGTATAGTTAGCTAGTG
CTAATATAAGCACACTGCCTAAAATAGGTCTATATAGTAGCTATACGCACAGTAGAGTTCTAGCGTAAATTT
CTAGGTTCTAACTTCTTTCTACTATAATAAGTATTATTCTACTAGCTATCCTAAGCTGCAAATAACTCTAT-
ATTAGCATCTAGTTTAGGTTAACAGAGAATCTAGAGCATAGTTATATTGCCTACCTTATTAAAGAGAGAGGG
CTCTAAGCTCTAGCCTATATAGAATTTCTAGAGCCTCTAGAAATAATTTAGTAATATCAGCTAATAGAACAG
ATATTCTTGTAATAATA-GAACGTAATAATATAAGAGTAGTTATATTTATTAGGCGTTATATAAGTAGATAG
ATTTTTAAAATTATATAGACTATAAGTTAAAATACTAAGTTATAAGTTATTAATAAT--AAGTATAAAGTAG
ATATAGACGTACGTATAGATATA-TAGACTCTCTGCGCTTACTTAGCGTAATATGCATTAG-CAATTATATT
ATATGCGTATAAGAGTTACA---
>R31_sc1.7_607981_608207_-/1-227
------------------------------------------------------------------------
------------------------------------------------------------------------
------------------------------------------------------------------------
------------------------------------------------------------------------
---------------------TAGAAGAT-ATATATATTATTTATCTTATAT--AATTATTATATTATATTT
TTAGTTAAG-ATAGTAAAT--ATTTATAATTAATATAGAAAAATATATTATTTGCTAACTATACTATTATTA
CGTTTCTTTATTACGCTTATTAGCATAGCGTAATAGCTTTA-CTTATTTCTATAGTAGCTAGGTATAACGCA
AAGGAGTACTAAAGCCTTATTATATAATATATATATTAT---------------------------------
------------------------------------------------------------------------
------------------------------------------------------------------------
------------------------------------------------------------------------
------------------------------------------------------------------------
------------------------------------------------------------------------
------------------------------------------------------------------------
------------------------------------------------------------------------
------------------------------------------------------------------------
------------------------------------------------------------------------
------------------------------------------------------------------------
------------------------------------------------------------------------
------------------------------------------------------------------------
------------------------------------------------------------------------
------------------------------------------------------------------------
------------------------------------------------------------------------
------------------------------------------------------------------------
------------------------------------------------------------------------
------------------------------------------------------------------------
------------------------------------------------------------------------
------------------------------------------------------------------------
------------------------------------------------------------------------
------------------------------------------------------------------------
------------------------------------------------------------------------
------------------------------------------------------------------------
------------------------------------------------------------------------
------------------------------------------------------------------------
------------------------------------------------------------------------
------------------------------------------------------------------------
------------------------------------------------------------------------
------------------------------------------------------------------------
------------------------------------------------------------------------
------------------------------------------------------------------------
------------------------------------------------------------------------
------------------------------------------------------------------------
------------------------------------------------------------------------
-----------------------
>R31_sc1.25_3759_6794_+/1-3036
TAGAAGATAT-ATACGTTATTTATTCTATGCAATTATTATATTATATTTTTAGTTAAGGTAGTAAATATTAT
AATTAATATAGAAAATATATTATTTACTAACTATACTATTATTACGCTTCTTTATTACGCTTATTAGC-GTA
GCGCAATAGCCTTACTTATTTCTATAGTAGCTAGGCAC--AATGCAAAG-AAGTACTAGAGCTC-TATTATA
TAATACGTATATTATTATCTCTATTCTTCTCTATACTACTTTAATGCATACTTTTACTCTTATC-TAGCGCA
TAAATAAGA-GGCAGTAATATAAGAAGATCGTCTGT-TTTCTTATCTAGTAGCAGAGTATTATCTGCTAGAG
ATAAAGAAG-GTAATAAGTT-ACTTATTACTAAGAGAATAAG----------------------TATAGTTA
AATTCTCCCTCTACCTTAATATCTAT------ATACCTTTT-CTTATTTAT----TATCT-----TATACTT
AAGAATTATAATATCTTAGATAGACTAGGCGTTTAGTCTATGCTAGCAATCTCTAATTATTT--TCTTTATA
GTATTAAATACTTACTCTACGCTAACCTGCATAATCTATACTACTAGTATATTCTTAGTAATCTAAGCAAGC
TAAACAATATAAACTCTTATTTAATTTCTACTATGCTAG-CACATTAACGCTATTCTTATTATTAGACAAGC
TTAATTATAAGC--GTTATAAGATAAGATTCTCTCTTATCTTACGTAGACAGAGGCTTATCTTTAGTAGTAG
CTAAAAAGCTACTAGATAGTAACTGC-GAAAGTAATAGTAGCTTATAAAACTACTTT-AAAGGTAATTATTA
TAAGTTATTTATTAGTGCAGGCGTAAGAGTTCTTGCTAGTAGAGCGTTATAGCGTTTAAGATATTGTAGAAA
TAGTTCTTAGTA-GATATATTTATAGTATAGCTTC-TATAATAAGTCCTAGCACTATAGTAAGTTAGCACTA
TAATAAAATAG-CATAATAACTATACCTTATATACTATAAGCTTCTTACCTAGATCTAATATAGTTACTATA
TTAAAAACAACCTCTCTCTTATTAGCTATTTAAGAATAATACTTCTTTAGTTTCTCTTAACTCTTTTCTGCA
GCAGCTCTAATAACGTCTAGCTATAGAGTACTATTTATCTTAACGCTATCCTCCTCTAGGCTAGATTTAATA
TTATTTAAGAAATTAAACAGCCTAGTTATATATAAGCTATATATTATTAACTTAAGGCGCGTTGTTCTTGCT
AAGTGCAGATATAGCTTCTTTAAACTTGCTAAGTAAGC-AGGTAATTAACTATATATACTCTT-ACTTACTT
AGTCCTAG-TTAGAGCTTTTAAAGATCTCTCTAATTAACGTCGTTGTAGCTATAAGAATCTGCCTAAAGGGC
AGTTAGTCTATAAGTAATCTTACTCTCTAGCTATCTATTAATATATAGTTATAATTAGATTACTCGCTTATA
TATATTAT----ATATAGAATTCTATCTT---ATACTATTATTATATATTATAGATAGGCGAGCTATTAGAA
GCAATTCTAATTATAAGGCTAT-AAACTGCTTAAAACGCTAAGGCGATAAATTAATAGCTATATAGTAAGCC
TAGATTAGTATAGATATTAGTACGTAATAAAAGCATATAATAAAGAGTAACCTACTTTACAAAGTAAGTTTA
GGACTAATATCTTAGCGTATATATCCTAAATATGCTGCTACTACAGTCTCTAAGCCTC-CTTAATATTATAA
GATACTGCTAGCTTTAGATACTTAATAATATTCTATACTATAAGGTTAATTACGTAGGTAAGATATACAATT
ATATTCTCTTCTACATTCTAGATAACATTATC-CTCTAGAAGCTATTGCTCTAAGTTAGAGATAAGTATACT
GTTATTTT-CTACATTATCGCTTATAATAGCTAGAAGTTTTATAGTTATTTAAGTAGACTTAAGAGTCTTTA
TAAGCTTAGTTACTATAGCAATACTAATATAGCTCCTATAAAGGCAGAATAAAATTAAGCAGCTTCTTAGTA
AGCT-GCTAATTATTATTAATATAGTAACTAGTAATTGCAAGAAACGCTAGATAATTATCTACTATCTACCT
ATCTAATGCAATAGATAGCTTTATCTTTATGCCTATAGAAGAAAGACGTTATGCCTTAGTAATATTAGCCTA
TTCTATAACAGCCTTATAGAGTTTATAACAGCTTATTATTATAGCGTCTAGCTAGAG-AAAGTATATAAAGC
GTTTAAATAAGACTTAGTTAACTATGCAGAAGAACTAGTTATTATTAATAAATACGCAGATAAGCTTATGCT
TAAATGCGTTAGTTAAGTAGAG-TATAATAAGATTTTATTATTGCTATCGTTTTATTAAAATTTAAGTCCTA
GTTATAGAATAGACTAGGATATTAATATTGTTACATAGGTTTAAGGCTTTATAGTTAAGAAGATAAGTTATG
CTAATTATTTAGATAGCTAAGTGTTATAGAATATACCTATAATTAAGGCAGTAAATATATAGTTAGCTAGTA
CTAATATAAGTATACTATCTAAAATAGATCTATATAGTAGCTATACGCACAGTAGAGTTCTAGCGTAGATTT
CTAGGTTCTAACTTCTTTCTGCTATAATAAGTATTATTCTACTAGCTGTTCTAAGCTGCAAATAACTCTATT
ATTAGCATCTAGTTTAGGTTAATAGAGAATCTAGAAGCATAGTTATATTACCTCCTTATTAGAAAGAGAGAG
CTCTAAGCTCTAGCCTATGTAGGATTTTTAGAACCTCTAGAAACAATTTAGTAATATTAGCTAATAGAATAG
ATATTCTTATAATAATAAGAGCGTAATAATATAAGAGTAGTTATATTTGTTAGGCGTTGTATAAGTAGATAG
ATTTTTAAAATTATATAGACTATAAGTTAAAATACTAAGTTATAAGTTATTAATAAT--AAGTATAAAGCAG
ATACAGACGTATATATAGATGCA-TAGACTCTCTGCGCTTACTTAGCATAATATATATTAG-CAATTATATT
ATATGCATATAAGAGTTATA---
>R31_sc1.7_636976_638088_-/1-1113
TAGAAGATAT-ATATATTATTTATCTTATATAATTATTATATTATATTTTTAGTTAAAGTAGTAAATATTAT
AATTAATATAAGAAATATATTATTTGCTAACTATACTATTATTATGCTTCTTTATTATACTTATTAGC-ATA
GCATAATAGCTTTATTTATTTCTATAGTAGCTAGGCAT--AACGTAAAA-GAGTACTAAAGCTC-TATTATA
TAATATATATATTATTATCTCTATTCTTCTCTATACTACTTTAATATATACTTTTACTCTTATC-TAGCGCA
TAAATAGAA-AGCAGTAATATAAGAAGATTATTTAT-CTTCTTATTTAGTAGTAGAGTATTATCTGCTAGAG
ATAGAGAAA-GTAATAAGTTCACTTATTGCTAAGAAAGTAAG----------------------TATAGTTA
AATTCTTCT-CTGCCTTAATATCTAT------ATACCTTTT-CTTATTTAT----TATCT-----TATATTT
AAGAATTATAATATCTTAGATAGACTAGGCGTTTAGTCTATGCTAGTAATCTCTAATTATTT--TCTTTATA
GTATTAAATACTTACTTTATGCTAACCTGCGTAATCTATACTACTAGTATATTCTTAGTAACTTAAATAAGC
TAAG-AATATAAACTCTTATTTAATTTCTACTATACTAG-CACGTTAACGCTATTCTTATTATTAGAAAGCT
TAAT-TATAGGC--ATTATAAGATAAGATTTTCTCTTATCTTATATAAATAGAGGCTTATCTTTAGTAGTAG
CTAAGAAGCTACTAGATAGTAATTAT-AAAAGTAATAGTAGCTTATAAAACTACTTT-AAAAGTAATTATTA
TAAGTTATTTATTAGTATAGATATAAGAGTTCTTGCTAGTAAAGCGTTATAGCATTTAAGATATTATAGAAA
TAGTTCTTAGTA-AGTATATTTATAGTATAGCTTC-TATAATAAGTTCTAGTACTATAGTAAGTTAGCACTA
TAATAAAATAG-CATAATAAATATACTTTATATACTATAAGCTTCTTACCTAGATCTAACATAGTTACTATA
TTAAAAATAACCTCTCTTTTATTAGCTATTTAAGAATAATACTTCTTTAGTTTCTCTTAACTCTTTTCTATA
GCAGCTCTAATAATATTTAGCT--------------------------------------------------
------------------------------------------------------------------------
------------------------------------------------------------------------
------------------------------------------------------------------------
------------------------------------------------------------------------
------------------------------------------------------------------------
------------------------------------------------------------------------
------------------------------------------------------------------------
------------------------------------------------------------------------
------------------------------------------------------------------------
------------------------------------------------------------------------
------------------------------------------------------------------------
------------------------------------------------------------------------
------------------------------------------------------------------------
------------------------------------------------------------------------
------------------------------------------------------------------------
------------------------------------------------------------------------
------------------------------------------------------------------------
------------------------------------------------------------------------
------------------------------------------------------------------------
------------------------------------------------------------------------
------------------------------------------------------------------------
------------------------------------------------------------------------
------------------------------------------------------------------------
------------------------------------------------------------------------
------------------------------------------------------------------------
------------------------------------------------------------------------
-----------------------
>R31_sc1.17_6719_7945_-/1-1227
---AAGATAT-ATATATTATTTATCTTATGCAATTATTATATTATATTTTTAGTTAAGATAGTAAATATTAT
AATTAATATAAGAAATATATTATTTACTAACTATACTATTATTATACTTCTTTATTATACTTATTAGC-GTA
GTATAATAGCTTTATTTATTTCTATAGTAGCTAGGCAT--AATATAAAG-AAGTACTAGAGCTT-TATTATA
TAATATATATATTATTATCTCTATCTTTCTCTATACTACTTTAATATATACTTTTATCTTTATT-TAGCATA
TAAATAGAAAAATAGTAATATAAGAAGATTATCTAT-CTTCTTATTTAGTAGCAGAGTATTATCTGCTAGAG
ATAGAGAAAAGTAATAAGTT-ACTTATTACTAAGAGAGTAAG----------------------TATAATTA
AATTCTTCT-CTATCTTAATATCTAT------ATATCTTTT-TTTATTTAT----TATCT-----TATACTT
AAGAATTATAATATCTTAGATAGACTAGGCGTTTAGTCTATGCTAGCAATCTCTAATTATTT--TCTTTATA
GTATTAAATACTTATTTTATGCTAACTTATATAATCTATACTACTAGTATATTCTTAGTAACTTAAGTAAGC
TAAG-AATATAAACTTTTATTTAATTTTTACTATGCTAG-TACGTTAATGCTATTCTTATTATTAAGAGGCT
TAAT-TATAAGC--ATTATAAGATAAAATTCTCTCTTATCTTATATAGATAGAGGCTTATCTTCTATAGTAG
CTAAGAAGCTACTAAATAGTAACTAT-AAAAGTAATAGTAGCTTATAAAACTACTTT-AAAGATAATTATTA
TAAGTTATTTATTAGTATAAGCGTAAAAGTTCTTACTAGTAAAGTATTATAGCATTTAAGATATTATAGAAA
TAGTTCTTAGTA-AGTATATTTATAGTATAGCTCT-TATAATAAGTTCTAGCACTATAGTAAGTTAGTACTA
TAATAAAATAG-CATAATAAATATACCTTATATACTATAAGCTTCTTACCTAGATCTAATATAGTTACTATA
TTAAAAATAACCTCTCTCTTATTAGCTATTTAAGAATAATACTTCTTTAGTTTCTTTTAACTCTTTTCTGCA
GTAGCTCTAACAACGTCTAGCTATAGAGTACTATTTACCTTAACGCTATTCTCCTCTAGGCTAGATTTAATA
TTATCCTAGAAAATTAAATAGCTAGTTATATATAAGCTATATATTATTAACTTAAGGCGCGTTGTT------
------------------------------------------------------------------------
------------------------------------------------------------------------
------------------------------------------------------------------------
------------------------------------------------------------------------
------------------------------------------------------------------------
------------------------------------------------------------------------
------------------------------------------------------------------------
------------------------------------------------------------------------
------------------------------------------------------------------------
------------------------------------------------------------------------
------------------------------------------------------------------------
------------------------------------------------------------------------
------------------------------------------------------------------------
------------------------------------------------------------------------
------------------------------------------------------------------------
------------------------------------------------------------------------
------------------------------------------------------------------------
------------------------------------------------------------------------
------------------------------------------------------------------------
------------------------------------------------------------------------
------------------------------------------------------------------------
------------------------------------------------------------------------
------------------------------------------------------------------------
------------------------------------------------------------------------
------------------------------------------------------------------------
-----------------------
>R31_sc1.20_211538_212717_-/1-1180
TAGAAGATAT-ATATATTATTTATTCTATGTAATTATTATATTATATTTTTAGTTAAGATAGTAAATATTAT
AATTAATATAAGAAATATATTATTTGCTAACTATACT-----------TCTTTATTATGCTTATTAGC-ATA
GCATAATAGCCTTACTTATTTCTATAGTAGCTAGGCAT--AATATAAAG-AAGTACTAGAGCTC-TATTATA
TAATATATATATTATTATCTTTATTCTTTTTTATACTACTTTAATATATACTTTTACTTTTATC-TAGCATA
TAAATAAAA-AGTAGTAATATAAGAAGATTATTTAT-CTTCTTATTTAGTAGCAGAGTATTATTTGCTAAAG
ATAGAGAAA-GTAATAAGTT-ACTTATTACTAAAAAAGTAAG----------------------TATAGTTA
AATTCTTCT-TTATCTTAATATCTAT------ATACTTTTT-CTTATTTAT----TATCT-----TATATTT
AAGAATTATAATATCTTAGATAGACTAGGCGTTTAGTTTATACTAGTAATCTCTAATTATTT--TTTTTATA
GTATTAAATACTTACTCTATACTAATCTGCGTAATCTATACTGCTAGTATATTCTTAGTAACCTAAGTAAGC
TAAG-AATATAAACTCTTATTTAATTTCTACTATGCTAG-TATATTAATGCTATTCTTATTATTAGAAAGCT
TAAT-TATAAGC--ATTATAAGATAAGATTTTCTCTTATCTTATATAAATAGAAGCTTATCTTTAGCAGTAG
CTAAGAAGCTACTAGATAGTAACTAT-AAAAGTAATAGTAGCTTATAAAACTACTTT-AAAGATAATTATTA
TAAGTTATTTATTAGTATAAGTATAGAAGTTCTTACTAGTAGAGCATTATAGCGTTTAAGATATTATAGAAA
TAGTTCTTAGTA-GGTATATTTATAGTATAGCTTC-TATAATAAGTTCTAGCACTATAGTAAGTTAGCACTA
TAATAAAATAG-CATAATAAATATACTTTATATACTATAAGCTTCTTACTTAGATCTAATATAGTTACTATA
TTAAAAATAACCTTTCTCTTATTAGCTATTTAAGAATAATACTTCTTTAGTTTCTCTTAACTCTTTTCTATA
GTAGCTCTAATAACGTCTAGCTATAGAGTACTATTTACCTTAACGCTATTCTTCTCTAGGCTAGATTTAATA
TTATCTAGAAAATTAAATAGC-TAGTTATA------------------------------------------
------------------------------------------------------------------------
------------------------------------------------------------------------
------------------------------------------------------------------------
------------------------------------------------------------------------
------------------------------------------------------------------------
------------------------------------------------------------------------
------------------------------------------------------------------------
------------------------------------------------------------------------
------------------------------------------------------------------------
------------------------------------------------------------------------
------------------------------------------------------------------------
------------------------------------------------------------------------
------------------------------------------------------------------------
------------------------------------------------------------------------
------------------------------------------------------------------------
------------------------------------------------------------------------
------------------------------------------------------------------------
------------------------------------------------------------------------
------------------------------------------------------------------------
------------------------------------------------------------------------
------------------------------------------------------------------------
------------------------------------------------------------------------
------------------------------------------------------------------------
------------------------------------------------------------------------
------------------------------------------------------------------------
-----------------------
>R31_sc1.11_689475_692513_+/1-3039
TAGAAGATAT-ATACGTTATTTATCCTATATAATTATTATATTATATTTTTAGTTAAGATAGTAAATATTAT
AATTAATATAGAAAATATATTATTTGCTAACTATACTATTATTATACTTTTTTATTATACTTATTAGC-GTA
GCATAATAGCTTTACTTATTTCTATAGTAGCTAGGCGT--AATGCAAAG-AAGTACTAGAGCTC-TATTATA
TAATATATATATTATTATCTCTATTCTTCTCTATACTACTTTAATATATACTTTTACTCTTATC-TAGCATA
TAAATAAAA-AATAGTAATATAAAAAGATTATCTAT-CTTCTTATCTAGTAGTAGAGTATTATCTACTAGAG
ATAAAGAAA-GTAATAAGTT-ACTTATTACTAAGAGAGTAAG----------------------TATAATTA
AATTCTTCT-CTACCTTAATATCTAT------ATACTTTTT-CTTATTTAT----TATCT-----TATACTT
AAGAATTATAATATCTTAGATAGACTAGGCGTTTAGTCTATGCTAGTAATCTCTAATTATTT--TCTTTATA
GTATTAAATACTTACTCTATACTAACCTACGTAATCTATACTACTAGTATATTCTTAGTAATCTAAGTAAGC
TAAG-AATATAAACTCTTATTTAATTTCTACTATACTAG-CATATTAATGCTATCTTTATTATTAAGAAGCT
TAAT-TATAGAT--ATTATAAGATAAGATTCTCTCTTATTTTATATAGATAGAGGCTTATCTTTAGTAGTAG
CTAAGAAGCTACTAGATAATAACTAT-AAAAGTAATAGTAGCTTATAAAACTACTTT-AAAGATAATTATTA
TAAGTTATTTATTAGTATAAGCATAGAAGTTCTTACTAGTAGAGCGTTATAGCGTTTAAGATATTATAGAAA
TAATTCTTAGTA-AGTATATTTATAGTATAGCTTC-TATAATAAGTTCTAGCACTATAGTAAGTTAGTACTA
TAATAAAATAG-TATAATAAATATACTTTATATACTATAAGCTTCTTACCTAAATCTAATATAGTTGCTATA
TTAAAAATAACCTTTCTCTTATTAGCTATTTAAATATAATACTTCTTTAGTTTCTCTTAACTCTTTTCTGCA
GTAGCTCTAACAATATCTAGCTATAGAGTATTATTTATCTTAATGCTATTCTTCTTTAGGCTAGATTTAATA
TTATCTAGGAAATTAAATAGC-TAATTATATATAAGCTATATATTATTAACTTAAGGCATATTATTCTTGCT
AAGTGCAGACGTAGCTTCTTTAAACTTACTAAGTAAGT-AGATAATTAACTATATATACTCTT-ACTTACTT
AGTTCTAG-TTAGAGCTTTTAAAGATCTCTCTAATTAACGTTATTACAGCTATAAGAATCTGCTTAGAGAGT
AGTTAGTCTATAAGCAATCTTACTCTCTAGCTGTCTATTAATATATAGGTTATAATTAGAATTACTTACTTA
TATAGTATTATGATATAGAATTCTATGCTTATACTTATTTATTGCGTATTATAGATAGATAAGCTATTAGAA
GTAATTCTAATTACAAGGCTAC-AAACTACTTAAAATGCTAAGGCAATAAATTAATAGCTATATAGCAAGCT
TAGATTAGTATAGATATTAGTACATAATAAAAGTATATAATAAAGAGTAACTTACTTTATAAAGTAAGTTTA
GGACTAATATCTTAGCATATATATTCTAAATATGCTGCTGCTATAGTCTTTAAGCCTT-TTTAATATTATAA
GATGCTACTAGCTTTAGATACTTAATAATATTCTATACTATAAGGTTAATTACGTAAGCAAGATATATAATT
ATATTCTCTTCTATATTCTAGATAATATTATC-CTCTAGAAGCTGTTACTCTAAGTTAGAGGCAAGTATACT
ATTATTTC-CTATATTATTGCTTATAATAGCTAGAAGTTTTATAGTTATTTAAGTAGACTTAAGAGTCTTTA
TAAGCTTAGTTACTATAGTAATACTAGTATAGCTTCTATAAAG-CAAGATAAAATTAAGCAGCTTCTTAGTA
AGCT-ACTAGTTATTATTAATATAGTAACTAGTAATTATAAGAAACGCTAGATAATTATCTGCTATTTACTT
ATCTAATGCAATAGATAGCTTTATCTTTATGCTTATAGAAGAAAGATATTATGCCTTAGCAATATTAGCCTA
TTCTATAACAGCTTTATAGAGTTTATAACAGCTTATTATTATAGCGTCTAGCTAAAG-AAAGTATATAAAGC
GTTTAAATAAGACTTAGTTAACTATATAGAAGAACTAGTTATTATTAATAAATATGCAAATAAGCTTATGCT
TAAATACGTTAGTTAAGTAGAAATATAATAAAGTTTTATTATTACTATTATTTTATTAAAATTTAAGTTCTA
GTTATAGAATAGACTAGAATATTAACGTTATTATATAGATTTAAGGCTTTATAGTTAAGAAGATAAGTTATG
CTAATTATTTAGATAGCTAGATATTATAGAATATATCTATAATTAAGGTAGTAAACGTATAGTTAGCTAGTA
CTAATATAAGCATACTATCTAAAATAGGTCTATATAGTAGCTATACGCACAGTAGAGTTCTAGCGTAGATTT
CTAAGTTCTAACTTCTTTCTACTATAATAAGTATTATTCTACTAGCTATTCTAAGCTATAAATAACTCTAT-
ATTAGCATCTAGTTTAGGTTAATAGAGAATCTAAAGCATAGTTATATT-ACTTTCTTATTAGAGAGAGAGAG
CTCTAAGCTCTAGCCTATATAGGATTTCTAGAATCTCTAGAAATAATTTAGTAATATTAGCTAATAGAATAG
ATATTCTTATAATAATA-GAATATAATAATATAAGAGTAGTTATATTTATTAGGCATTATATAAGTAAATAG
ATTTTTAAAATTATATAGACTATAAGTTAAAATACTAAGTTATAAGTTATTAATAAT--AAGTATAAAGTAG
ATATAGACATATGCATAGATATA-CTAACTCTCTACGCTTACTTAGCATAATATATATTAG-TAATTATATT
ATAGGCATATAAGAGTTATAACT
>R31_sc1.46_3577_5030_+/1-1454
TAGAAGATAT-ATACGTTATTTATCCTATGCAATTATTATATTATATTTTTAGTTAAGATAGTAAATATTAT
AATTAATATAAGAAATATATTATTTGCTAACTATACTATTATTATGCTTCTTTATTACGCTTATTAGCTGTA
GCATAATAGCCTTACTTATTTCTATAGTAGCTAGGCGC--AATGCAAAG-AAGTACTAAGGCCCCTATTATA
TAATATATGCATTATTATCTCTATCTTTCTCTATACTACTTTAATATATACTTTTACTCTTATC-TAGCGCA
TAAATAGAA-GATAGTAATATAAGAAGATTATCTAT-CTTCTTATCTAGTAGCAGAGTATTATCTGCTAGAG
ATAAAGAAG-GTAATAAGTT-GCTTATTACTAAGAGAATAAG----------------------TATAGTTA
AATTCTTCT-CTACCTTAATATCTTT------ATACTTTTT-CTTGTTTAT----TATCT-----TATATTT
AAGAATTATAATATCTTAGATAGACTAAGCGTTTAGTCTATGCTAGCAATCTCTAATTATTT--TCTTTATA
GTATTAAATACTTACTCTATGCTAACTTACGTAATCTGCACTGCTAGTATATTCTTAGTAACTTAAGTAAGC
TAAG-AATATAAACTTTTATTTAATTTCTACTATACTAG-CATATTAACGCTATCCTTATTATTAGAAGGCT
TAAT-TATAGGC--ATTATAAGATAAGATTTTTTCTTATCTTGCGTAGATAGAGGCTTATCTTTAGTAGTAG
CTAAGAAGCTACTAGATAGTAACTGC-AAAAGTAATAGTAGCTTATAAAACTACTTT-AAAAGTAATTATTA
TAAGTTATTTATTAGTGCAGGCATAGAAGTTCTTGCTAGTAGAGCGTCGTAGCGTTTAAGATATTGCAGAAA
TAGTTCTTAGTA-GGTATATTTATAGTATAGCTCT-TATAATAAGTTCTAGCACTATAGTAAGTTAGCACTA
TAATAAAATAG-TATAATAAATATACTTTATATACTATAAGCTTCTTACCTAGATCTAATATAGTTGCTATA
TTAAAAATAACTTCTCTCTTATTAGCTATTTAAGAATAATACTTCTTTAGTTTCTTTTAACTCTTTTCTGCA
GCAGCTCTAACAACGTCTAGCTATAGAGTACTATTTATCTTAACGCTATCCTCCTCTAGGCTAGATTTAATA
TTATCTAGAAAATTAAATAGC-TAGTTATATATAAGCTATATATTATTAACTTAAGGCGCATTATTCTTGCT
AAGTGTAGATATAGCTTCTTTAAACTTACTAAATAAGC-AGGTAATTAACTATATATACCTCT-ACTTACTT
AGTTCTAG-TTAGAGCTTTTAGAGATCTCTCTAATTAACGTCGTTATAGCTATAAGAATCTGCCTAGAAGGT
AGTTAGTCTATAAGCAATCTTACTCTCTAGCTATCTATTAATATATAGTTGCAATTAAATTGCTTGCTTATA
TATATT------------------------------------------------------------------
------------------------------------------------------------------------
------------------------------------------------------------------------
------------------------------------------------------------------------
------------------------------------------------------------------------
------------------------------------------------------------------------
------------------------------------------------------------------------
------------------------------------------------------------------------
------------------------------------------------------------------------
------------------------------------------------------------------------
------------------------------------------------------------------------
------------------------------------------------------------------------
------------------------------------------------------------------------
------------------------------------------------------------------------
------------------------------------------------------------------------
------------------------------------------------------------------------
------------------------------------------------------------------------
------------------------------------------------------------------------
------------------------------------------------------------------------
------------------------------------------------------------------------
------------------------------------------------------------------------
------------------------------------------------------------------------
-----------------------
>R31_sc1.45_7439_9271_-/1-1833
TAGAATATATTATATATTATTTATTCTATATAATTATTATATTATATTTTTAGTTAAGATAGTAAATATTAT
AATTAATATAAGAAATATATTATTTACTAACTATACTATTATTATACTTCTTTATTACGCTTATTAGT-ATA
GCGTAATAGCCTTATTTATTTCTATAGTAGCTAAGTAT--AATGCAAAG-AAATACTAGAGCTC-TATTATA
TAATATATATATTATTATCTCTATCTTTCTCTATACTACTTTAATATATACTTTTACTCTTATC-TAGCATA
TAAATAGAA-AGTAGTAATATAAGAAGATTATCTAT-CTTCTTATTTAGTAGCAGAGTATTATCTATTAGAG
ATAAAGAAA-GTAATAAGTT-ACTTATTACTAAGAAGATAAG----------------------TATAGTTA
AATTCTTCT-CTACTTTAATATCTAT------ATATCTTTT-CTTATTTAT----TATCT-----TATACTT
AAGAATTATAATATCTTAGATAGACTAAGCGTTTAGTCTATGCTAGTAATCTCTAATTATTT--TCTTTATA
GTATTAAATACTTACTTTACGCTAATTTATATAATCTGCACTACTAGTATATTCTTAGTAATCTAAGTAAGC
TAAG-AATATAAACTTTTATTTAATTTCTACTATACTAGGTATATTAATGCTATTCTTATTATTAGAAAGCT
TAAT-TATAGGC--ATTATAAGATAAGATTCTCTTTTATCTTATATAGATAGAAGCTTATCTTTAGTAGTAG
CTAAGAAGCTACTAGATAGTAACTAT-AAAAGTAATAGTAGCTTATAAAACTACTTT-AAAGATAATTATTA
TAAGTTATTTATTAGTATAAGTATAGAAGTTCTTACTAATAGAGCGTTGTAGCATTTAAGGTATTATAGAAA
TAGTTCTTAGTA-AGTATATTTATAGTATAGCTCT-TATAATAAGTTCTAGCACTATAGTAAGTTAGCACTA
TAATAAAATAG-TATAATAAATATACCTTATATACTATAAGCTTCTTGCCTAGATCTAATATAGTTGCTATA
TTAAAAATAACCTCTCTCTTATTAGCTATTTAAGAATAATACTTCTTTAGTTTCTCTTAACTCTTTTCTATA
GCAGCTCTAATAATATCTAGCTATAGAGTACTATTTACCTTAATGCTATTCTTCTCTAGGCTAGATTTAATA
TTATCTAGAAAATTAAATAGC-TAGTTATATATAAGCTATATATTATTAACTTAAGATATATTATTCTTACT
AAGTGCAGACGTAGCTTCTTTAAACTTACTAAGTAGAT-AGATAATTAACTATATATGCCTCT-ACTTACTT
AGTTCTAG-TTAGAGCTTTTAGAGATTTCTCTAATTAACGTTATTACAGCTATAAGAATCTACTTAGAAGGC
AGTTAGTCTATAAGTAATCTTACTCTCTAGCTATCTATTAATATATAGTTGTAATTAGATTGCTTACTTATA
TATATTAT----ATATAAAATTTTATCTT---ATACTATTATTGCATATTATAGATAGATAAGCTATTAGAG
ATAATTCTAATTATAAGGCTAT-AAACTACTTAAAATGCTAAGGTAATAAATTAATAGCTATATAGCAAGGC
TAGATTAGTATAGATATTAGTATATAATAAAAGCATATAATAAAGAGTAACTTACTTTGCAAAGTAAGTTTA
GAACTAATATCTTAGTATGTATATTCTAAATATACTGCTACTATAGTCTCTAAGCTTT-CTTAATATTATAA
GATGCTACTAGCTTTAGATGCTTAATAATATTCTATACTATAAGGTTAATTATATAGGTAAGATATATAATT
ATATTCTCTTCTACGTTCTAGATAATATTATT-CT-------------------------------------
------------------------------------------------------------------------
------------------------------------------------------------------------
------------------------------------------------------------------------
------------------------------------------------------------------------
------------------------------------------------------------------------
------------------------------------------------------------------------
------------------------------------------------------------------------
------------------------------------------------------------------------
------------------------------------------------------------------------
------------------------------------------------------------------------
------------------------------------------------------------------------
------------------------------------------------------------------------
------------------------------------------------------------------------
------------------------------------------------------------------------
------------------------------------------------------------------------
------------------------------------------------------------------------
-----------------------
>R31_sc1.103_610_1805_+/1-1196
TAGAAGATAT-ATATATTATTTATCCTATGCAATTATTATATTATATTTTTAGTTAAGGTAGTAAATATTAT
AATTAATATAGAAAATATATTATTTACTAACTATACTATTATTACGCTTCTTTATTACGCTTATTAGCATAG
TCATAATAGCCTTACTTATTTCTATAGTAGCTAAGCACTAAACGTAAAGCGAGTACTGAGAGCTCTATTATA
TAATACGTGCATTATTATCTCTATTCTCTTCTATACTACTTTAATATATACTTTTACTCTTATC-TAGCGCA
TAAATAAGA-GGTAGTAATATAAGAAGATTATCTAT-CTTCTTATTTAGTAGTAGAGTATTATCTGCTAAAG
ATAGAGAAA-GTAATAAGTT-GCTTATTACTAAGAGAATAAG----------------------TATAGTTA
AATTCTCCT-CTGCTTTAATATCTAT------ATATCTTTT-CTTATTTAT----TATTT-----TATACTT
AAGAATTATAATATCTTAGATAGACTAGGCGTTTAGTCTATACTAGCAATCTCTAATTATTT--TCTTTATA
GTATTAAATACTTGCTCTATGCTAACCTACGTAATCTGCACTACTAGTATATTCTTAGTAACTTAAGTAAGC
TAAG-AATATAAACTCTTATTTAATTTCTACTATACTAG-CATATTAATGCTATTCTTATTATTAGAAAGCT
TAAT-TATAGGC--ATTATAAGATAAGATTCTTTCTTATTTTACATAGATAGAGGCTTATCTTCTATAGTAG
CTAAGAAGCTACTAGATAGTAACTAT-AAAAGTAATAGTAGCTTATAAAACTACTTT-AAAGATAATTATTA
TAAGTTATTTATTAGTATAGGCATAGAAGTTCTTACTAGTAGAGCGTTATAGCATTTAAGGTATTATAGGAA
TAGTTCTTAGTA-AGTATATTTATAGTATAGCTTC-TATAATAAGTTCTAGCACTATAGTAAGTTAGCACTA
TAATAAAATAG-CATAATAAATATACTTTATATACTATAAGCTTCTTACTTAGATCTAATATAGTTACTATA
TTAAAAATAACCTTTCTCTTATTAGCTATTTAAGAATAATACTTCTTTAGTTTCTCTTAACTCTTTTCTATA
GTAGCTCTAATAACGTCTAGCTATAGAGTACTATTTACCTTAACGCTATTCTTCTCTAGGCTAGATTTAATA
TTATCTAGAAAATTAAATAGC-TAGTTATA------------------------------------------
------------------------------------------------------------------------
------------------------------------------------------------------------
------------------------------------------------------------------------
------------------------------------------------------------------------
------------------------------------------------------------------------
------------------------------------------------------------------------
------------------------------------------------------------------------
------------------------------------------------------------------------
------------------------------------------------------------------------
------------------------------------------------------------------------
------------------------------------------------------------------------
------------------------------------------------------------------------
------------------------------------------------------------------------
------------------------------------------------------------------------
------------------------------------------------------------------------
------------------------------------------------------------------------
------------------------------------------------------------------------
------------------------------------------------------------------------
------------------------------------------------------------------------
------------------------------------------------------------------------
------------------------------------------------------------------------
------------------------------------------------------------------------
------------------------------------------------------------------------
------------------------------------------------------------------------
------------------------------------------------------------------------
-----------------------
>R31_sc1.50_84979_88010_-/1-3032
TAGAAGATAT-ATATGTTATTTATTCTATATAATTATTATATTATATTTTTAGTTAAGATAGTAAATATTAT
AATTAATATAGGAAATATATTATTTACTAACTATACTATTATTACGCTTCTTTATTACGCTTATTAGC-ATA
GCATAATAGCTTTACTTATTTCTATAGTAGCTAGGCGC--AACGCAAAG-AAGTACTAGAGCTC-TATTATA
TAATACGTGTATTATTATCTCTATTCTTCTCTATACTACTTTAATGCGCACTTTTACTCTTATC-TAGCGCA
TAAATAAGA-GGTAGTAATATAAGAAGATTATCTAT-CTTCTTATCTAGTAGCAGAGTATTATCTACTAAAG
ATAAAGAAA-GTAATAAGTT-GCTTATTACTAAGAAAATAAG----------------------TATAGTTA
AATTCTTCT-CTGCCTTAATATTTAT------ATGCTTTTT-CTTATTTAT----TATCT-----TATGCTT
AAGAATTATAATATCTTAGATAGACTAGGCGTTTAGTCTATGCTAGCAATCTCTAATTATTT--TCTTTATA
GTATTAAATACTTACTCTACGCTAACCTACGTAATCTATACTACTAGTATATTCTTAGTAATCTAAGTAAGC
TAAG-AATATAAACTCTTATTTAATTTCTACTATGCTAG-TATATTAACGCTATCCTTATTATTAGAAGGCT
TAAT-TATAGGC--ATTATAAGATAAGATTCTTTCTTATCTTACGTAGATAGAGGCTTATCTTTAGTAGTAG
CTAAGAAGCTACTAGATAGTAACTATCAAAAGTAATAGTAGCTTATAAAACTACTTTTAAAGATAATTATTA
TAAGTTATTTATTAGTACAAGTATAGAAGTTCTTGCTAGTAGAGCATTATAGCATTTAAAGTATTATAGAAA
TAGTTCTTAGTA-AGTATATTTATAGTATAGCTCT-TATAATAAGTTCTAGTACTATAGTAAGTTAGCACTA
TAATAAAATAG-CATAATAACTATACCTTATATACTATAAGCTTCTTACCTAGATCTAATATAGTTACTATA
TTAAAAATAATCTCTCTCTTATTAGCTATTTAAGAATAATACTTCTTTAGTTTCTCTTAACTCTTTTCTGCA
GCAGCTCTAATAATGTTTAGCTATAGAGTACTATTTATCTTAACGCTATTCTTCTCTAGGCTAGATTTAATA
TTATCTAGGAAATTAAATAGC-TAGTTATATATAAGCTATATATTATTAACTTAAGGCGCGTTATTCTCGCT
AAGTATAGACGTAGCTTCTTTAAACTTACTAAGTAAGT-AAGTAATTAACTATATATGCCTCT-ACTTACTT
AGTTTTAG-TTAGAGCTTTTAGAGATCTCTCTAATTAACATTATTATAGCTATAAGAATCTGCCTAGAGAGC
AGTTAATCTATAAGTAATCTTACTCTCTAGCTATCTATTAATATATAGTTGTAATTAGATTGCTCGCTTATA
TATATTAT----ATATAAAATTCTATCTT---ATACTATTATTGCATATTATAGATAGGCAAGCTATTAGAG
GTAATTCTAATTATAAGGCTACCGAACTGCTTAAAACGCTAAGGCAATAAATTAATAGCTATATAGTAAGCT
TAGATTAGTATAGATATTAGTATGTAATAAAAGCATATAATAAAGAATAACTTACTTTATAAAGTAAGTTTA
GGACTAATATCTTAGTATATATATCTTAAATATACTGCTGCTACAGTCTCTAAGCCTT-CTTAATATTATAA
GATGCTACTAGCTTTAGATGCTTAATAATATTCTATACTATAAAGTTAATTACGTAAGTAAGATATGCAATT
ATATTCTCTTCTGCGTCTTAGATAATATTATTTCTCTAGAAGCTATTGCTCTAAGTTAGAGATAAGTATACT
ATTATTTT-CTGCATTATTACTTATAATAGCTAGAAGTTTTATAGTTATTTAAGTAGACTTAAGAGTCTTTA
TAAGCTTAGTTGCTATAGTAATACTAGTATAGCTTCTATAAAG-CAGAATAAAATTAAGCAGCTTTTTAGTA
AGCT-GCTAGTTATTATTAATATAGTAACTAGTAATTATAAGAAATGCTAGATAATTATCTGCTATCTATCT
ATCTAATATAATAGACAGCTTTATCTTTATGCCTATAGAAGAAAGATATTATGCCTTAGCAATATTAGCCTA
TTCTATAATAGCCTTATAGAGTTTATAATAGCTTATTATTATAGCATCTAGCTAGAG-AAAGTATATAAAGC
ATTTAAATAAGACTTAGTTAACTATGCAGAAGAACTAGTTATTATTAATAAATATGCAGATAAGCTTATACT
TAAATATATTAGTTAAGTAGAG-TATAATAAGGTTTTGTTATTGCTGTTATTTTATTAAAATTTAAGTTCTA
GTTATAGGATAGACTAGGATATTAACGTTGTTATATAGATTTAAAGCTTTATAGTTAAGAAGATAAGTTATG
CTAATTATTTAGATAGCTAGGTGTTATAGAATATATCTATAATTAAGATAGTAAATATATAGTTAGCTAGTG
CTAATATAAGCATACTATCTAAAATAGATCTATATAGTAGCTATATGCACAGTAGAGTTCTAGCGTAAATTT
CTAGGTTCTAACTTCTTTCTGCTATAACAAGTATTATTCTATTAGCTATTCTAAGCTACAAATAACTCTAT-
ATTAGCATCTAGTTTAGATTAACAGAGAATCTAGAGCATAGTTATATT-ATCTCCTTATTAGAGAGAAGAGG
CTCTAAGCTCTAGCTTATACAGAATTTCTAGAACTTCTAGAAACAATTTAGTAATATTAGCTAATAGAATAG
ATATTCTTATAATAATA-GAACGTAATAATATAAGAGTAGTTATATTTATTAGGCGTTATATAAGTAGATAG
ATTTTTAAAATTATATAGACTATAAGTTAAAATACTAAGTTATAAGTTATTAATAAT--AAGTACAAAGCAG
ATACAGACGTATGCATAGATGCA-CAGACTCTCTACGCTTACTTAGCGTAATATATATTAG-TAATTATATT
ATATGCGTATAAGAGTTATA---
>R31_sc1.53_7473_10450_-/1-2978
TAGGAGATAT-ATACGTTATTTATTCTATGCAATTATTATATTATATTTTTAGTTAAGATAGTAAATATTAT
AATTAATATAGAAAATATATTATTTGCTAACTATACTATTATTATACTTCTTTATTATGCTTATTAGC-ATA
GCGCAATAGCCTTGCTTATTTCTATAGTAGCTAAGCAT--AACGTAAAG-GAGTACTAGAGCTC-TATTATA
TAACATATGTATTATTATCTCTATCCTCCTCTATACTACTTTAATATGCACTTTTACTCTTATC-TAGCGCA
TAAACAGAA-GGCAGTAATATAAGAAGATTATCTAT-CTTCTTATCTAGTAGTAGAGTATTATCTGCTAGAG
ATAGAGAAG-GTAATAAGTT-GCTTATTGCTAAGAGAGTAAG----------------------TATAGTTA
AATCCTTCT-CTGCCTTAATATCTAT------ATACCTTTC-CTTATTTAT----TATCT-----TATGCTT
AAGAATTATAATATCTTAGATAGACTAGGCGTTTAGTCTATGCTAGCAATCTTTAATTATTT--TCTTTGTA
GTATTAAATACTTACTCTATGCTAACCTATGTAATCTGCACTGCTAGTATATTCTTAGCAATCTAAGTAAGC
TAAG-AATATAAACTCTTATTTAATTTCTACTATGCTAG-CATATTAATGCTATCCTTATTATTAGAAAGCT
TAAT-TATAAGC--ATTATAAGATAAGATTCTCTCTTATCTTACGTAGATAGAGGCTTATCTTTAGCAGTAG
CTAAGAAGCTATTAGATAGTAACTAC-AAAAGTAATAGTAGCTTATAAAACTACTTT-AAAGATAATTATTA
TAAGTTATTTATTAGTACAGGCGTAGAAGTTCTTGCTAGTAGAGCGTTATAGCGTTTAAGATATTATAGGAA
TAGTTCTTAGTA-AGTATATTTATAGTATAGCTTC-TATAATAAGTCCTAGCACTATAGCAAGTTAGCACTA
TAATAAAATAG-CATAATAACTATACCTTATATACTATAAGCTTCTTACCTAGATCTAACATAGTTGCTATA
TTAAAAATAACTCCTCTCTTATTAGCTATTTAAGAATAATACTTCTTTAGTTTCTCTTAACTCTTTTCTACA
GCAGCTCTAACAACATCTAGCTATAGAGTACTATTTACCTTAACGCTATTCTCCTCTAGGCTAGATTTAATA
TTATCTAGAAAATTAAATAGC-TAGTTATATATAAGCTATATATCGTTAACTTAAAGCACGTTATTCTTGCT
AAGTACAGACGTAGCTTCTTTAAACTTACTAAGTAGGC-AGGTAATTAACTATATATGCCTCT-ACTTACTT
AGTCCTAG-TTAGAGCTTTTAAAGATCTCTCTAATTAATATTGTTACAGCTATAAGGATCTGCCTAGAGAGC
AGTTAGTCTATAAGCAATCTTACTCTCTAGCTATCTATTAATATATAGTTGCAATTAGATTGCTTGCTTATA
TATATTAT----ATATAGAATTCTATCTT---ATACTATTATTGCGTATTATAGATAGGTAAGCTATTAGAG
GCAATTCTAATTATAAGGCTAT-AAACTACTTAAAATGCTAAGGCAATAAATTAATAGCTATATAGCAAGCC
TAGATTAGTATAGATATTAGTACGTAATAAAAGCATATAATAAAGAGTAATCTACTTTATAAAGTAAGTTTA
AGACTAATATCTTAGCATATATATCCTAAATATGCTGCTGCTGCAGTCTCTAAGCCTT-CTTAATATTATAA
GATGCTACTAGCTTTAGATGCTTAATAATATCCTATACTATAAGGTTAATTATGTAGGTAAGATATGCAATT
ATATTCTCTTCTGCGTTCTAGATAACGTTATC-CTCTAGAAGCTATTACTCTAAGTTAGAGGTAAGTGTACT
ATTATTTTTCTGCATTATTACTTATAATAGCTAGAAGTTTTATAGTTATTTAAGTAGACTTAAGAGTCTTTA
TAAGCTTAGTTACTATAGCAACACTAGTATAGCTCTTATAAAG-CAAGATAAAATTAAGCAGCTTCTTAGTA
AGCT-ACTAGTTATTATTAATGTAGTAACTAGTAATTGCAAGAAACGCTAGATAATTATCTACTATCTATCT
ATCTAATACAATAGACAGCTTTATCTTTATGCCTATAGAAGAAAGACGTTATGCTTTAGCAATATTAGCCTA
TTCTATAACAGCCTTGCAGAGTTTATAACAGCTTATTATTACAGCGTCTAGCTAGAGGAAAGTATATAAAGC
GTTTAAACGAGACTTAGTTAACTATATAGAAGGACTAGTTATTATTAATAAATACGCAGATAAGCTTATGCT
TAAATGCGTTAGTTAAGTAGAG-TATAATAAAGTTTTATTATTACTATCGTTTTATTAAAATTTAAGTCCTA
GTTATAGAATAGACTAGGATATTAACGTTATTATATAAGTTTAAGGCTTTATAGTTAAGAAGATAAGTTATA
CTAATTATTTAGACAGCTAAGTATTATAGAATATATCTGTAATTAAGGCAGTAAACGTATAGTTAGCTAGTG
CTAATATAAGCATACTGCCTAAAATAAGTCTATATAGTAGCTATACGCACAGTAGAGTTCTAGCGTAAATTT
CTAGGTTCTAACTTCTTCCTGCTATAATAAGTATTATTCTATTAGCTGTTCTAAGCTGCAAATAACTCTAT-
ATTAGCATCTAGTTTAGGTTAATAGAGAATCTAAAGCATAGTTATATT-ACCTCCTTATTAGAGAGAGAGGG
CTCTAAGCTCTAGCCTATGTAGGATTTCTAGAACCTCTAGAAACAATTTAGTAATATTAGCTAATAGAACAG
ATATTCTTATAATAATA-GGATATAATAATATAAGAGTAGTTATATTTGTTAGGCGTTATATAAGTAGATAG
ATTTTTAAAATTATATAGACTATAAGTTAAAATACTAAGTTATAAGTTATTAATCATTCACCTGTAAAGTAG
ATACAGACGTACGTATAGATGCA-TAGACTCTCTGCG-----------------------------------
-----------------------
>R31_sc1.7_596478_599293_-/1-2816
------------------------------------------------------------------------
------------------------------------------------------------------------
------------------------------------------------------------------------
------ACATATTATTATCTCTATTCTTCTTTATACTATTTTAATATACACTTTTACTCTTATTGTAGCGCA
TAAATAAGA-GGCAGTAATATAAGAAGATTATCTAT-CTTCTTATCTAGTAGCAGAGTATTATCTGCTAGAG
ATAGAAAAA-GTAATAAGTT-ACTTATTACTAAGAGAGTAAG----------------------TATAGTTA
AATCTTTCT-CTACTTTAATATCTAT------ATATCTTTC-TTTATTTAT----TATCT-----TATACTT
AAGAATTATAATATCTTAGATAGACTAAGCGTTTAGTCTATGCTAGCAATCTCTAATTATTT--TCTTTATA
GTATTAAATACTTACTCTATACTAACCTGCGTAATCTGCACTACTAGTATATTCTTAGCAATCTAAGCAAGC
TAAA-AATATAAACTCTTATTTAATTTCTACTATGCTAG-CATATTAATGCTATCCTTATTATTAGAAGGCT
TAAT-TATAAGT--ATTATAAGATAAGATTCTCTCTTATCTTATATAGATAGAGGCTTATCTTTAGCAGTAG
CTAAGAAGCTACTAAATAGTAACTAT-AAAAGTAATAGTAGCTTATAAAACTACTTT-AAAGGTAATTATTA
TAAGTTATTTATTAGTATAAGTATAGAAGTTCTTGCTAGTAGAGCGTTGTAGCGTTTAAAGTATTATAGAAA
TAGTTCTTAGTA-AGTATATTTATAGTATAGCTCT-TATAATAAGTTCTAGCACTATAGTAAGTTAGCACTA
TAATAAAATAG-CATAATAAATATACTTTATATACTATAAGCTTCTTACCTAGATCTAATATAGTTACTATA
TTAAAAATAACCTCTTTCTTATTAGCTATTTAAGAATAATACTTCTTTAGTTTCTCTTAACTCTTTTCTGCA
GCAGCTCTAATAACGTCTAGCTATAGAGTACTATTTATCTTAATGCTATCCTCCTCTAGGCTAGATTTAATA
TTATCTAGAAAATTAAATAGC-TAGTTATATATAAGCTATATATTATTAACTTAAGGCGCATTATTCTTGCT
AAGTGCAGACGTAGCTTCTTTAAACTTACTAAGTAGAT-AGATAATTAACTATATATACCTCT-ACTTACTT
AGTCCTAG-TTAGAGCTTTTAGAGATCTCTCTAATTAACGTTATTGCAGCTATAAAGATCTACCTAGAAGGC
AGTTAGTCTATAAGCAATCTTACTCTCTAGCTATCTATTAATATATAGTTGCAATTAGATTACTTGCTTATA
TATATTAT----ATATAGAATTTTATCTT---ATACTATTATTATATATTATAGATAAGTAAGCTATTAGAG
ATAATTCTAATTGCAAGGCTAT-AAACTGCTTAAAATGCTAAGGCAATAAATTAATAGCTATATAGTAAGCC
TAGATTAGTATAGATATTAGTACGTAATAAAAGCATATAATAAAGAGTAACCTACTTTGCAAAGTAAGTTTA
GAACTAATATCTTAGCATATATATTCTAAATATACTGCTGCTATAGTCTCTAAGCCTT-CTTAATATTATAA
GATGCTACTAGCTTTAGATGCTTAATAATATCCTATACTATAAAGTTAATTACGTAAGCAAGATATGTAATT
ATATTCTTTTTTATATTCTAGATAATATTATT-CTCTAGAAGCTATTGCTCTAAGTTAGAGGTAAGTATACT
ATTATTTT-CTGCATTATTACTTATAATAGCTAGAAGTTTTATAGTTATTTAAGTAGACTTAAGAGTCTTTA
TAAGCTTAGTTACTATAGCAACACTAGTATAGCTTCTATAAAG-TAGGATAAAATTAAGTAGCTTCTTAGTA
AGCT-ACTAGTTATTATTAATATAGTAACTAGTAATTACAAGAAATACTAGATAATTATCTGCTATCTATTT
ATCTAATATAATAGACAGCTTTGTCTTTATGCTTATAGAAGAAAGATATTATGCCTTAGTAATATTAGCCTA
TTCTATAATAGCCTTGCAGAGTTTATAATAGCTTATTATTATAGCGTCTAGCTAGAG-GAAGTATATAAAGC
GTTTAAATAAGACTTAGTTAACTATATAGAAGGACTAGTTATTATTAATAAATACGTAGATAAGCTTATGCT
TAAATGCGTTAGTTAAGTAGAG-TATAATAAGATTTTATTATTGCTATTATTTTATTAAAATTTAAGTCTTA
GTTATAGAATAAATAGAGATATTAACGTTGTTGCATAGATTTAAGGCTTTATAGTTAAGAAGATAAGTTATG
CTAATTATTTAGATAGCTAGGTGTTATAGAATATACCTGCAATTAAGGTAGTAAACGTATAGTTAGCTAGTA
CTAATATAAGTATACTGCTTAAAATAGGTCTATATAGTAGCTATACGCATAGTAGAGTTCTAGCGTAGATTT
CTAGGTTCTAACTTCTTCTTACTATAATAAGTATTATTTTACTAGCTATTCTAAGCTACAAATAACTTTAT-
ATTAGCATCTAGTTTAGATTAACAGAGAATCTAGAGCATAGTTATATT-ATCTTCTTATTAGAGAGAGAAGG
CTCTAAGCTCTAGCTTATATAGGATTTCTAGAATCTCTAGAAATAATTTAGTAATATTAGCTAATAGAATAG
ATATTCTTATAATAATA-GAACGTAATAATATAAGAGTAGTTATATTTATTAGGCATTATATAAGTAGATAG
ATTTTTAAAATTATATAGACTATAAGTTAAAATACTAAGTTATAAGTTATTAATAAT--AAGTATAAAGCAG
ATATAGACGTATGCATAGATATA-TAGACTCTCTATGCTTACTTAGCATAATATATATAAG-TAATTATATT
ATAAGTATATAAGAGTTATAACT
>R31_sc1.19_800976_802481_-/1-1506
------------------------------------------------------------------------
------------------------------------------------------------------------
------------------------------------------------------------------------
------------------------------------------------------------------------
------------------------------------------------------------------------
------------------------------------------------------------------------
------------------------------------------------------------------------
------------------------------------------------------------------------
------------------------------------------------------------------------
------------------------------------------------------------------------
------------------------------------------------------------------------
------------------------------------------------------------------------
------------------------------------------------------------------------
------------------------------------------------------------------------
------------------------------------------------------------------------
------------------------------------------------------------------------
------------------------------------------------------------------------
------------------------------------------------------------------------
------------------------------------------------------------------------
------------------------------------------------------------------------
------------------------------------------------------------------------
------------------------------------------------------------------------
-----------TATTAGGCTAT-AAACTGCTTAAAATACTAAGGTAATAAATTAATAGCTATATAGCAAGCC
TAGATTAGTATAGATATTAGTATATAATAAAAGCATATAATAAAGAGTAACCTACTTTGCAAAGTAAGTTTA
GAACTAATATCTTAGCATATATATCTTAAATATGCTGCTACTATAGTCTTTAAGCCTT-CTTAATATTATAA
GATACTACTAGCTTTAGATACTTAATAATATCTTATACTATAAGGTTAATTACGTAGGTAAGATATACAATT
ATATTCTCTTCTACGTTCTAGATAATATTATT-CTCTAGAAGCTATTGCTCTAAGTTAGAGATAAGTATACT
ATTATTTT-CTATATTATTGCTTATAATAGCTAGAAGTTTTATAGTTATTTAAGTAGTCTTAAGAGTCTTTA
TAAGCTTAGTTACTATAGTAATACTAGTATAGCTCTTATAAAG-TAGAATAAAATTAAGCAGCTTCTCTATA
AGCT-ACTAGTTATTATTAATATAGTAACTAGTAATTATAAGAAACGCTAGATAGTTATCTACTATTTATCT
ATCTAATATAATAGACAGCTTTATCTCTATGCTTATAGAAGAAAGATGTTATACCTTAGTAATATTAGCCTA
TTCTATAATAGCCTTATAGAGTTTATAATAACTTATTATTATAGCGTCTAGCTAGAG-GAAGTATATAAAGC
ATTTAAATAAAACTTAGTTAACTATGCAGAAGAACTAGTTATTATTAATAAATACGCAGATAAGCTTATGCC
TAAATACCTTAGTTAAGTAGAG-TATAATAAGGTTTTATTATTACTATTATTTTATTAAAACTTAAGTTCTA
GTTATAGTATAGACTAGAATATTAACGTTGCTGCATAAGTTTAAAGCTTTATAGTTAAGAAGATAAGTTATG
CTAATTAATTAGATAGCTAAGTATAATAGAATATACCTATAATTAAGATAGTAATCGTATAGTTAGCTAGTG
CTAATATAAGCATACTACCTAAAATAAGTCTATATAGTAGCTATACGCATAGTAGAGTTCTAGCGTAGATTT
CTAGGTTCTAACTTATTTCTACTATAATAAGTATTATTCTACTAGCTATTCTAAGCTGCAAATAACTCTAT-
ATTAGTATCTAGTTTAGGTTAATAGAGAATCTAGAGCATAATTATATT-GCTTTCTTATTAGAGAGAGAGAG
CTCTAAGCTTTAGCTTATATAAGATTTCTAGAATCTTAGAAAATAATTTAGTAATATTAGCTAATAGAATAG
ATATTCTTATAATAATA-GAACGTAATAATATAAGAGTAGTTATATTTATTAAGCATTATATAAGTAGATAG
ATTTTTAAAATTATATAGACTATAAGTTAAAATACTAAGTTATAAGTTATTAATAAT--AAGTATAAAGAAG
ATATAGAAGTATATATAGATATA-CTAACTCTCTGCGCTTACTTAGCATAATATATAATAG-TAATTATGTT
ATATGCGTAGAAAAGCTATA---
>R31_sc1.46_5212_6796_+/1-1585
------------------------------------------------------------------------
------------------------------------------------------------------------
------------------------------------------------------------------------
------------------------------------------------------------------------
------------------------------------------------------------------------
------------------------------------------------------------------------
------------------------------------------------------------------------
------------------------------------------------------------------------
------------------------------------------------------------------------
------------------------------------------------------------------------
------------------------------------------------------------------------
------------------------------------------------------------------------
------------------------------------------------------------------------
------------------------------------------------------------------------
------------------------------------------------------------------------
------------------------------------------------------------------------
------------------------------------------------------------------------
------------------------------------------------------------------------
------------------------------------------------------------------------
------------------------------------------------------------------------
------------------------------------------------------------------------
-ATATTAT----ATATAGAATTCTATCTT---ATACTATTATTGCGTATTATAGATAGGTAAGCTATTAAGA
GTAATTCTAATTACAAAGCTAT-AAACTGCTTAAAATGCTAAGGCAATAAATTAATAGCTATATAGCAAGCT
TAGATTAGTATAGATATTAGTATATAATAAAAGCATATAATAAAGAGTAATCTACTTTGCAAAGTAAGTTTA
GGACTAATATCTTAGCATATATATTCTAAATATGCTACTGCTATAGTCTCTAAGCTTTTCTTAATATTATAA
GATACTGCTAGCTTTAGATACTTAATAATATTCTATACTATAAGGTTAATTACGTAGGCGAGATATATAATT
ATATTCTCTTCTGCGTTCTAGATAAAGTTATT-CTCTAGAAGCTATTACTCTAAGTTAGAGGTAAGTATACT
ATTATTTT-CTGCATTATTGCTTATAATAGCTAGAAGTTTTATAGTTATTTAAGTAGACTTAAGAGTCTTTA
TAAGCTTAGTTACTATAGCAATACTAGTATAGCTCCTACGAAG-CAAGATAAAATTAAGCAGCTTCTTAGTA
AGCT-GCTAGTTATTATTAATATAGTAACTAGTAATTATAAGAAACGCTAGATAATTATCTGCTATTTACCT
ATCTAATACAATAGATAGCTTTATCTTTATGCCTATAGAAGAAAGATATTATACCTTAGCAATATTAGCCTA
TTCTATAATAGCCTTATAGAGTTTATAATAGCTTATTATTATAGCGTCTAGCTAGAG-AAAGTATATAAAGC
GTTTAAATAAGACTTAGTTAACTATGCAGAAAGACTAGTTATTATTAATAAATATGCAGATAAGCTTATGCT
TAAATGCGTTAGTTAAGTAAGA-TATAATAAGATTTTATTATTACTATTATTTTGTTAAAATTTAAGTTCTA
GTTATAGAATAGACTAGAATATTAATATTATTGCATAGGTTTAAGGCTTTATAGTTAAGAAGATAAGTTATA
CTAATTATTTAGATAGCTAAGTATTATAGAATATACTTGCAATTAAGGCAGTAAATATATAGTTAGCTAGTG
CTAATATAAGTATACTACTTAAAATAGGTCTATATAGTAGCTATACGTATAGTAGAGTTCTAGCGTAGATTT
CTAAGTTCTAACTTCTTTCTGCTATAATAAGTATTATTCTACTAGCTATCCTAAGCTGCAAATAACTCTAT-
ATTAGCATCTAGTTTAGATTAATAGAGAATCTAGAGCATAGTTATATT-GCCTCCTTATTAGAGAGAGAAAG
CTCTAAGCTCTAGCCTATATAGGATTTCTAGAACCTCTAGAAATAATTTAGTAATATTAGCTAATAGAACAG
ATATTCTTATAATAATA-GAATATAATAATATAAGAGTAGTTATATTTATTAGGCGTTATATAAGTAGATAG
ATTTTTAAAATTATATAGACTATAAGTTAAAATGCTAAGTTATAAGTTATTAATAAT--AAGTATAAAGCAG
ATACAGATATATGCATAGATATA-TAGACTCTCTACGCTTACTTAGCATAATATGCATTAG-CAATTATATT
ATAGGCGTATAAGAGTTATAACT
>R31_sc1.70_6818_9857_-/1-3040
TAGGAGATAT-ATATGTTATTTATTCTATGCAATTATTATATTATATTTTTAGTTAAAGTAGTAAATATTAT
AATTAATATAGAAAATATATTATTTGCTAACTATACTATTATTATGCTTCTTTATTACGCTTATTAGC-GTA
GCATAATAGCTTTACTTATTTCTATAATAGCTAGGCGC--AACGCAAAAGAAGTACTAGAGCTC-TATTATA
TAATACGTATATTATTATCTCTATCTTTTTCTATACTACTTTAATATGCACTTTTACTCTTATT-TAGCGCA
TAAATAAAA-GGTAGTAATATAAGAAGATTATCTAT-CTTCTTATCTAGTAGCAGAGTATTATCTACTAGAG
ATAGAGAAG-GTAATAAGTT-ACTTATTACTAAGAAAGTAAG----------------------TATAGTTA
AATTCTTCT-CTACCTTAATATCTAT------ATACTTTTT-CTTATTTAT----TATCT-----TATACTT
AAGAATTATAATATCTTAGATAGACTAGGCGTTTAGTCTATGCTAGCAATCTCTAATTATTTCCTTTTTATA
GTATTAAATACTCGCTCTATGCTAATCTGCGTAATCTGCACTGCTAGTATATCTTTAGTAACTTAAGTAAGC
TAAAGAATATAAACTCTTATTTAATTTCTACTATGCTAG-TATATTAATGCTATCCTTATTATTAGAAAGCT
TAAT-TATAGAC--GTTATAAGATAAGATTCTCTTTTATCTTACGTAGACAGAGGCTTATCTTTAGTAGTAG
CTAAGAAGCTACTAGATAGTAACTAT-AAAAGTAATAGTAGCTTATAAAACTACTTT-AAAGGTAATTATTA
TAAGTTATTTATTAGTATAGGCATAGAAGTTCTTGCTAGTAGAGCATCGTAGCATTTAAGATATTACAGGAA
TAGTTCTTAGTA-AGTATATTTATAGTATAGCTCT-TATAATAAGTTCTAGCACTATAGCAAGTTAGCACTA
TAATAAAATAGGCATAATAAATATACCTCGTATACTATAAGCTTCTTGCCTAGATCTAATATAGTTACTATA
TTAAAAATAACTCTTCTCTTATTAGCTATTTAAGAATAATACTTCTTTAGTTTCTCTTAACTCTTTTCTGCA
GCAGCTCTAATAACGTCTAGCTATAGAGTACTATTTACCTTAATACTATTCTCCTTTAGGCTAGATTTAATA
TTATCTAGAAAATTAAATAGC-TAGTTATATATAAGCTATATATTATTAACTTAAAGCGCGTTATTCTTGCT
AAGTGCAGACGTAGCTTCTTTAAACTTACTAAGTAGGTACGATAATTAACTATATATGCCTCTTACTTACTT
AGTTCTAGCTTAGAGCTTTTAAAGATCTCTCTAATTAACGTTATTATAGCTATAAGAATCTGCCTAGAGAGC
AGTTAGTCTATAAGTAATCTTACTCTCTAGCTATCTATTAATATATAGTTGTAATTAGATTACTTGCTTATA
TATATTAT----ATATAGAATTCTATCTT---ATACTATTATTATATATTATAGATAGATAAGCTATTAGAG
GTAATTCTAATTATAAGGCTAT-AAACTGCTTAAAATGCTAAGGCGATAAATTAATAGCTATATAGCAAGCC
TAGATTAGTATAGATATTAGTACGTAATAAAAGCATATAATAAAGAGTAATCTACTTTATAAAGTAAGTTTA
AGACTAATATCTTAGTATATATATTCTAAATATGCTACTGCTGCAGTCTCTAAGCCTT-CTTAATATTATAA
GATACTACTAGCTTTAGATGCTTAATAATATTCTATACTATAAAGTTAATTATGTAGGCAAGATATGCAATT
ATATTCTCTTCTGCGTCTTAGATAACGTTATT-CTCTAGAAGCTATTACTCTAAGTTAGAGGTAAGTATACT
ATTATTTC-TTATATTATTGCTTATAATAGCTAGAAGTTTTATAGTTATTTAAGTAGACTTAAGAGTCTTTA
TAAGCTTAGTTACTATAGCAACACTAGTATAGCTTCTATAAAG-TAGAATAAAATTAAGCAGCTCCTTAGTA
AGCT-GCTAGTTATTATTAATATAGTAACTAGTAATTACAAGAAATGCTAGATAATTATCTACTATCTACTT
ATCTAATATAATAGATAGCTTTATCTTTATGTCTATAGAAAAAAGATATTATACCTTAGTAATATTAGCTTA
TTCTATAATAGCCTTGCAGAGTTTATAATAGCTTATTATTATAGTATCTAGCTAGAG-GAAGTATATAAAGC
GTTTAAACGAGACTTAGTTAACTATGCAGAAGAACTAGTTATTATTAATAAATACGCAGATAAGCTTATACT
TAAATGCATTAGTTAAGTAGAG-TATAATAAGATTTTATTATTGCTATTATTTTATTAAAATTTAAGTCTTA
GTTATAGAATAGATAGAGATATTAACGTTATTGCATAAGTTTAAGGCTTTATAGTTAAGAAGATAAGTTATG
CTAATTATTTAGATAGCTAGATATTATAGAATATACCTATAATTAAGATAGTAAACGTATAGTTAGCTAGTG
CTAATATAAGTATACTGCCTAAAATAGGTTTATATAATAGCTATACGCATAGTAGAGTTCTAGCATAGATTT
CTAAGTTCTAACTTCTTTCTGCTATAACGAGTATTATTCTACTAGCTGTTCTAAGCTATAAATAACTTTAT-
ATTAGTATCTAGTTTAGGTTAATAGAGAATCTAGAGCATAGTTATATT-ACCTTCTTATTAGAGAGAGAAAG
CTCTAAGCTCTAGCCTATATAGGATTTCTAAAACCTCTAGAAATAATTTAGTAATATTAGCTAATAGAATAG
ATATTCTTATAATAATA-GAATATAATAATATAAGAGTAGTTATATTTATTAGGCATTATATAAGTAAATAG
ATTTTTAAAATTATATAGACTATAAGTTAAAATACTAAGTTATAAGTTATTAATAAT--AAGTATAAAGTAG
ATATAGACATATGCATAGATATACTAAACTCTCTACGCTTACTTAGCATAATATATATTAG-TAATTATATT
ATAGGCATATAAGAGTTATAACT
>R31_sc1.7_611525_613448_-/1-1924
------------------------------------------------------------------------
------------------------------------------------------------------------
------------------------------------------------------------------------
------------------------------------------------------------------------
------------------------------------------------------------------------
------------------------------------------------------------------------
------------------------------------------------------------------------
------------------------------------------------------------------------
------------------------------------------------------------------------
------------------------------------------------------------------------
------------------------------------------------------------------------
------------------------------------------------------------------------
------------------------------------------------------------------------
------------------------------------------------------------------------
------------------------------------------------------------------------
------------------------------------------------------------------------
-------------------GCTATAGAGTACTATTTACCTTAACGCTATCCTTCTCTAGGCTAGATTTAATA
TTATCTAGAAAATTAAATAGC-TAGTTATATATAAGCTATATATTATTAACTTAAAGCGCGTTATTCTTGCT
AAGTGCAGACGTAGCTTCTTTAAACTTACTAAGTAAGT-AGATAATTAACTATATATGCTCTT-ACTTACTT
AGTTCTAG-TTAGAGCTTTTAGAGATTTCTCTAATTAACGTTGTTATAGCTATAAGAATCTACCTAGAGAGT
AGTTAGTTTATAAGCAATCTTACTCTCTAGCTATCTATTAATATATAATTATAATTAGATTACTTGCTTATA
TATATTAT----ATATAGAATTCTATCTT---ATACTATTATTATATATTATAGATAGATAAGCTATTAGAG
GTAATTCTAATTATAAGGCTAT-AAACTACTTAAAACGCTAAGGCAATAAATTAATAGCTATATAGTAAGCC
TAGATTAGTATAGATATTAGTACGTAATAAAAGCATATAATAAAGAGTAACCTACTTTGCAAAGTAAGTTTA
GAACTAATATCTTAGCATATATATTCTAAATATACTGCTGCTATAGTCTCTAAGCCTT-CTTAATATTATAA
GATACTACTAGCTTTAGATGCTTAATAATATTCTATACTATAAAGTTAATTATATAGGCGAGATATGCAATT
ATATTCTCTTCTATATTCTAGATAATATTATT-CTCTAGAAGCTATTGCTCTAAGTTAGAGATAAGTATACT
ATTATTTT-CTACATTATTGCTTATAATAGCTAGAAGTTTTATAGTTATTTAAGTAGACTTAAGAGTCTTTA
TAAGCTTAGTTACTATAGTAACACTAGTATAGCTTCTACGAAG-TAGGATAAAATTAAGTAGCTTCTTAGTA
AGCT-GCTAGTTATTATTAATATAGTAACTAGTAATTATAAGAAATGCTAGATAATTATCTACTATCTATCT
ATCTAATATAATAGATAGCTTTATCTTTATACCTATAGAAGAAAGACGTTATGCCTTAGCAATATTAGCCTA
TTCTATAACAGCTTTATAGAGTTTATAATAGCTTATTATTATAGCGTTTAGCTAAAA-GAAGTATATAAAGT
ATTTAAATAAGACTTAGTTAACTATGTAGAAGAACTAGTTATTATTAATAAATATGCAGATAAGCTTATACT
TAAATATATTAATTAAGTAGAG-TATAATAAGGTTTTATTATTGCTGTTATTTTGTTAAAATTTAAGTCTTA
GTTATAAGATAGACTAGAATATTAACGTTATTATATAGGTTTAAGGCTTTATAGTTAAGAAGATAAGTTATA
CTAATTATTTAGATAGCTAAGTATTATAGAATATATCTGCAATTAAGATAGTAAATATATAGTTAGCTAGTA
CTAATATAAGCATACTGCCTAAAATAGGTCTATATAGTAGCTATATGCATAGTAAAGTTCTAGCGTAAATTT
TTAGGTTCTAACTTCTTCTTACTATAATAAGTATTATTCTACTAGCTATTCTAAGCTATAAATAACTCTAT-
ATTAGCATTTAGTTTAAGTTAATAGAGAATCTAGAGCATAGTTATATT-ACTTTCTTATTAGAGAGAGAAGG
CTCTAAGCTCTAGCTTATACAGAATTTCTAAAACCTCTAAAAATAATTTAGTAATATTAGCTAATAGAATAG
ATATTCTTATAATAATA-GAATATAATAATATAAGAGTAGTTATATTTATTAGGCGTTATATAAGTAGATAG
ATTTTTAAAATTATATAAACTATAAGTTAAAATACTAAGTTATAAGTTATTAATAAT--AAGTATAAAGTAG
ATATAGACGTATATATAGATATATAAGACTCTCTACGCTTATTTAGCGTAATATATATTAGGTAATTATATT
ATAAGCATATAAGAGTTATAACT
>R31_sc1.20_207842_209685_-/1-1844
------------------------------------------------------------------------
------------------------------------------------------------------------
------------------------------------------------------------------------
------------------------------------------------------------------------
------------------------------------------------------------------------
------------------------------------------------------------------------
------------------------------------------------------------------------
------------------------------------------------------------------------
------------------------------------------------------------------------
------------------------------------------------------------------------
------------------------------------------------------------------------
------------------------------------------------------------------------
------------------------------------------------------------------------
------------------------------------------------------------------------
------------------------------------------------------------------------
------------------------------------------------------------------------
------------------------------------------------------------------------
----------------------------TATATAAGCTATATATTATTAACTTAAGGCGCGTTATTCTTGCT
AAGTGCAGATATAGCTTCTTTAAACTTACTAAGTAAGT-AGATAATTAACTATATATACTCTT-ACTTACTT
AGTCCTAG-TTAGAGCTTTTAGAGATCTTTCTAATTAACGTTGTTGCAGCTATAAGAATCTGCCTAGAGAGT
AGTTAGTCTATAAGTAATCTTACTCTTTAGCTATCTATTAATATATAGTTGTAATTAGATTACTCGCTTATA
TATATTAT----ATATAGAATTCTATCTT---ATACTGTTATTGCATATTATAGATAGATAAGCTATTAGAA
GTAATTCTAATTATAAGGCTAT-AAACTGCTTAAAATGCTAAGGCAATAAATTAATAGCTATATAGTAAGCC
TAGATTAGTATAGATATTAGTATATAATAAAAGCATATAATAAAGAGTAACTTACTTTGCAAAGTAAGTTTA
GAACTAATATCTTAGTATATATATCTTAAATATGCTACTGCTATAGTCTCTAAGCCTT-CTTAATATTATAA
GATACTACTAGCTTTAGATACTTAATAATATCTTATACTATAAAGTTAATTATATAAGTAAGATATGTAATT
ATATTCTCTTCTGCGTTCTAGATAATATTATT-CTCTAGAAGCTATTACTCTAAGTTAGAGGCAAGTATACT
ATTATTTT-CTATATTATTACTTATAATAGCTAGAAGTTTTATAGTTATTTAAGTAGACTTAAGAGTCTTTA
TAAGCTTAGTTGCTATAGTAATACTAGTATAGCTCTTATAAAG-TAGAATAAAATTAAGCAGCTTCTTAGTA
AGCTCGCTAGTTATTATTAATATAGTAACTAGTAATTATAAGAAACGCTAGATAATTATCTGCTATCTACTT
ATCTAATATAATAGATAGCTTTGTCTTTATGCTTATAGAAGAAAGATATTATGCCTTAGCAATATTAGCCTA
TTCTATAACAGCCTTATAGAGTTTATAATAGCTTATTATTATAGTATCTAGCTAGAG-AAAGTATATAAAGT
ATTTAAATAAGACTTAGTTAACTATATAGAAGAACTAGTTATTATTAATAAATATGCAGATAAGCTTATACT
TAAATGCATTAGTTAAGTAGAG-TATAATAAAGTTTTATTATTGCTATTATTTTATTAAAATTTAAGTTCTA
GTTATAGAATAGACTAAGATATTAATATTATTATATAGATTTAAGACTTTATAGTTAAGAAGATAAGTTATG
CTAATTATTTAAATAGCTAGATATTATAAGATATACTTATAATTAAGGCAGTAAACGTATAGTTAGCTAGTG
CTAATATAAGTATACTATCTAAAATAGGTCTATATAGTAGCTATACGCATAGTAGAGTTCTAGCGTAAATTT
TTAGGTTCTAACTTCTTTCTGCTATAATAAGTATTATTCTACTAGCTGTTCTAAGCTATAAATAACTCTAT-
ATTAGTATCTAGTTTAGGTTAATAGAGAATCTAGAGTATAGTTATATTACTTTTCTTATTAGAGAGAGAAAG
CTTTAAGCTCTAGCCTATATAGAATTTCTAGAACCTCTAGAAATAATTTAGTAATATTAGCTAATAGAATAG
ATATTCTTATAATAATA-GAATATAATAATATAAGAGTAGTTATATTTATTAGGCGTTATATAAGTAAATAG
ATTTTTAAAATTATATAGACTATAAGTTAAAATACTAAGTTATAAGTTATTAATAAT--AAGTATAAAGCAG
ATATAGACATATATATAGATATA-CTAACTCTCTATGCTTACTTAGCGTAATATGCATAAG-TAATTATATT
ATAGATATATAAGAGTTATAACT
>R31_sc1.20_1159_1705_-/1-547
-------------------------------AATTATTATATTATATTTTTAGTTAAAGTAGTAAATATTAT
AATTAATATAAGAAATATATTATTTGCTAACTATACTATTATTATACTTCTTTATTACGCTTATTAGT-ATA
GCGTAATAGCTTTACTTATTTTTATAATAGCTAAGCAT--AATATAAAG-AAGTACTAAAGCTC-TATTATA
TAATATATATATTATTATCTTTATTCTTCTTTATATTACTTTAATATATACTTTTACTCTTATT-TAGTATA
TAAATAAGA-GGTAGTAATATAAGAAGATTATCTAT-CTTCTTATCTAGTAGCAGAGTATTATCTACTAGAG
ATAAAGAAA-ATAATAAGTT-ACTTATTACTAAAAGAGTAAG----------------------TATAGTTA
AATCTTTCT-CTACCTTAATATTTAT------ATACTTTTTTCTTATTTAT----TATCT-----TATACTT
AAGAATTATAATATCTTAGATAGACTAGGCGCTTAGTCTATACTAGTAATCTTCAATTATTT--TATTTATA
GTATTAAATACTGACTCTATACTAACTTATATAATCTATACTACTAGTATAT--------------------
------------------------------------------------------------------------
------------------------------------------------------------------------
------------------------------------------------------------------------
------------------------------------------------------------------------
------------------------------------------------------------------------
------------------------------------------------------------------------
------------------------------------------------------------------------
------------------------------------------------------------------------
------------------------------------------------------------------------
------------------------------------------------------------------------
------------------------------------------------------------------------
------------------------------------------------------------------------
------------------------------------------------------------------------
------------------------------------------------------------------------
------------------------------------------------------------------------
------------------------------------------------------------------------
------------------------------------------------------------------------
------------------------------------------------------------------------
------------------------------------------------------------------------
------------------------------------------------------------------------
------------------------------------------------------------------------
------------------------------------------------------------------------
------------------------------------------------------------------------
------------------------------------------------------------------------
------------------------------------------------------------------------
------------------------------------------------------------------------
------------------------------------------------------------------------
------------------------------------------------------------------------
------------------------------------------------------------------------
------------------------------------------------------------------------
------------------------------------------------------------------------
------------------------------------------------------------------------
------------------------------------------------------------------------
------------------------------------------------------------------------
-----------------------
>R31_sc1.19_818673_819873_-/1-1201
TAGAAGATAT-ATATATTATTTATCTTATGCAATTATTATGTTATATTTAGAGTTAAGGTAGTAAATATTAT
AATTAATATAAGAAATATATTATTTGCTAACTATATTATTATTATACTTCTTTATTACGCTTATTAGC-ATA
GCATAATAGCCTTGCTTATTTCTATAGTAGCTAAGCAT--AATATAAAG-AAGTACTAGAGCTC-TATTATA
TAATATATATATTATTATCTCTATCTTTTTCTATACTACTTTAATATATACTTTTACTCTTATC-TAGCGCA
TAAATAAGA-AGCAGTAATATAAGAAGATTATCTAT-CTTTTTATTTAGTAGCAGAGTATTATTTACTAGAG
ATAAAGAAA-GTAATAAGTT-ACTTATTACTAAGAGAATAAA----------------------TATAGTTA
AATCTTCTT-CTACCTTAATATCTAT------ATGCCTTTC-TTTATTTAT----TATCT-----TATACTT
AAGAATTATAATATCTTAGATAGACTAAGCGCTTAGTCTATGCTAGCAATCTCTAATTATTT--CTTTTATA
GTATAAAATACTTACTCTATACTAACCTGTATAATCTACACTGCTAGTATATTCTTAGTAACCTAAGTAAGC
TAAG-AATATAAAGTCTTATTTAATTTCTACTATGCTAG-CATATTAATACTATCTTTATTATTAGAAAGCT
TAAT-TATAGAT--ATTATAAGATAAGATTCTCTCTTATCTTATATAAATAGAGGCTTATCTTCTATAGTAG
CTAAGAAGCTACTAGATAGAGACTAT-AAAAGTAATAGTAGCTTATAAAACTACTTT-AAAGATAATTATTA
TAAGTTATTTATTAGTATAGGCATAAAAGTTCTTGCTAATAGAGCATCGTAGCGTTTAAGGTATTATAGAAA
TAGTTCTTAGTA-GGTATATTTATAGTATAGCTTC-TATAATAAGTTCTAGCACTATAGCGAGTTAGCACTA
TAATAGAATAG-TATAATAAATATATCTTATATACTATAAGCTTCTTGCCTAGATCTAATATAGTTACTATA
TTAAAAATAACACCTCTCTTATTAGCTATTTAAGAATAATACTTCTTTAGTTTCTCTTAACTCTTTTCTATA
GCAGCTCTAATAATATCTAGCTATAAAGTACTATTTACCTTAATGCTATTCTTCTCTAGGCTAGATTTAATA
TTATCTAGAAAATTAAATAGC-TAGTTATATATAAGCTAT--------------------------------
------------------------------------------------------------------------
------------------------------------------------------------------------
------------------------------------------------------------------------
------------------------------------------------------------------------
------------------------------------------------------------------------
------------------------------------------------------------------------
------------------------------------------------------------------------
------------------------------------------------------------------------
------------------------------------------------------------------------
------------------------------------------------------------------------
------------------------------------------------------------------------
------------------------------------------------------------------------
------------------------------------------------------------------------
------------------------------------------------------------------------
------------------------------------------------------------------------
------------------------------------------------------------------------
------------------------------------------------------------------------
------------------------------------------------------------------------
------------------------------------------------------------------------
------------------------------------------------------------------------
------------------------------------------------------------------------
------------------------------------------------------------------------
------------------------------------------------------------------------
------------------------------------------------------------------------
------------------------------------------------------------------------
-----------------------
>R31_sc1.19_816728_817072_-/1-345
------------------------------------------------------------------------
------------------------------------------------------------------------
------------------------------------------------------------------------
------------------------------------------------------------------------
------------------------------------------------------------------------
------------------------------------------------------------------------
------------------------------------------------------------------------
------------------------------------------------------------------------
------------------------------------------------------------------------
------------------------------------------------------------------------
------------------------------------------------------------------------
------------------------------------------------------------------------
------------------------------------------------------------------------
------------------------------------------------------------------------
------------------------------------------------------------------------
------------------------------------------------------------------------
------------------------------------------------------------------------
-----------------------------ATATAAGCTATATATTATTAACTTAAGGCGTATTATTCTTACT
AAGTGTAGACGTAGCATCTTTAAACTTACTAAGTAGAT-AGATAATTAACTATATATATCTCT-ACTTACTT
AGTCCTAG-TTAGAGCTTTTAAAGATCTCTCTAATTAATATCGTTGCAGCTATAAGAATCTATCTAGAGAGT
AGTTAGTCTATAAATAATCTTACTCTCTAGCTATTTATTAATATATAGTTGTAATTAAATTGCTTGCTTATA
TATATTAT----ATATAGAATTCTATCTT---ATACTATTATTGCGTATTATAGATAGGTAAGCTATTAGAG
GTAATTCTAATTATAAGGCTATGA------------------------------------------------
------------------------------------------------------------------------
------------------------------------------------------------------------
------------------------------------------------------------------------
------------------------------------------------------------------------
------------------------------------------------------------------------
------------------------------------------------------------------------
------------------------------------------------------------------------
------------------------------------------------------------------------
------------------------------------------------------------------------
------------------------------------------------------------------------
------------------------------------------------------------------------
------------------------------------------------------------------------
------------------------------------------------------------------------
------------------------------------------------------------------------
------------------------------------------------------------------------
------------------------------------------------------------------------
------------------------------------------------------------------------
------------------------------------------------------------------------
------------------------------------------------------------------------
------------------------------------------------------------------------
-----------------------
>R31_sc1.58_15767_16726_-/1-960
TAGAAGATAT-ATATATTATTTATCTTATATAATTATTATATTATATTTTTAGTTAAGGTAGTAAATATTAT
AATTAATATAGGAAATATATTATTTGCTAACTACACTATTATTATGCTTTTTTATTATACTTATTAGC-GTA
GCATAATAGCCTTACTTATTTCTATAATAGCTAAGCGT--AATGCAAAG-AAGTACTAAAGCTC-TATTATA
TAATATATATATTATTATCTCTATTCTTCTCTATACTACTTTAATATATACTTTTACTCTTATT-TAGCGCA
TAAATAAGA-GGTAGTAATATAAGAAGATTATCTAT-TTTCTTATCTAGTAGCAGAGTATTATCTACTAGAG
ATAGAGAAA-GTAATAAGTT-ACTTATTACTAAGAGAGTAAG----------------------TATAGTTA
AATTCTTCCTCTATCTTAATATCTAT------ATGCTTTTT-CTTATTTAT----TATCT-----TATACTT
AAGAATTATAATATCTTAGATAGACTAGGCGTTTAGTCTATACTAGCAATCTCTAATTATTT--TCTTTATA
GTATTAAATACTTACTCTATACTAACCTGCGTAATCTATACTACTAGTGTATTCTTAGTAATCTAAGTAAGC
TAAG-AATATAAATTCTTATTTAATTTCTACTATGCTAG-TATATTAATGCTATTCTTATTATTAGAAAGCT
TAAT-TATAAGCTCGTTATAAGATAAGATTCTTTTTTATCTTATATAGACAGAGGCTTATCTTTAGCAGTAG
CTAAGAAGCTACTAGATAATAACTAT-AAAAGTAATAGTAGCTTATAAAACTACTTT-AAAGATAATTATTA
TAAGTTATTTATTAGTATAAGCATAGAAGTTCTTACTAGTAGAGCGTTATAGCATTTAAGATATTATAGAAA
TAGTTCTTAGTA-AGTATATTTATAGTATAGCTCCCTATAATAAGTTCTAGTACTATAGTAAGTTAGCACTA
TAATAAAAT---------------------------------------------------------------
------------------------------------------------------------------------
------------------------------------------------------------------------
------------------------------------------------------------------------
------------------------------------------------------------------------
------------------------------------------------------------------------
------------------------------------------------------------------------
------------------------------------------------------------------------
------------------------------------------------------------------------
------------------------------------------------------------------------
------------------------------------------------------------------------
------------------------------------------------------------------------
------------------------------------------------------------------------
------------------------------------------------------------------------
------------------------------------------------------------------------
------------------------------------------------------------------------
------------------------------------------------------------------------
------------------------------------------------------------------------
------------------------------------------------------------------------
------------------------------------------------------------------------
------------------------------------------------------------------------
------------------------------------------------------------------------
------------------------------------------------------------------------
------------------------------------------------------------------------
------------------------------------------------------------------------
------------------------------------------------------------------------
------------------------------------------------------------------------
------------------------------------------------------------------------
------------------------------------------------------------------------
-----------------------
