# Supplementary material for: RIPCAL: a tool for alignment-based analysis of repeat-induced point mutations in fungal genomic sequences
Source: BMC Bioinformatics. 2008 Nov 12;9:478. doi: 10.1186/1471-2105-9-478 (PMC2621366; doi:10.1186/1471-2105-9-478)
Supplement: Additional file 5 — Snodorum Alignments. Compressed (.zip) file containing alignments for all Stagonospora nodorum repeat families in Fasta (.fas) format. [file 1471-2105-9-478-S5.zip › r37_aln.fas]

>R37_sc1.56_26809_28411_-/1-1603
CTCTTA-ATATAAC-TATAAGCTAAACTTAA-AGCGCCTAATAAAA----CTAGAAGAGAAG-GTAATTAT-
-----AGAGCAT-ATACTTAAGTATTCTATAT------GCAGTCT-----ACCTAT-CTTAAAGGCTA-ACG
TATAAGA-TATAGCTA-AT--AGA----CTGCTTAGAGAGC-GCGCTAGCAA-------GCCTA--TTAGCA
AGAA-CTA--AA---TTAATAA--CTT--TATTAAGTA-------TACTTCTAA-GCTATAA------ATA-
TGCTAAAGCTATCTATATA--ATTGCT-----AGTAA---------GCTACTTAT---AAGAAC-----CTA
GC--AATTAT--CTA--------GCTCTAGTTTA-TAC--T---AGTTT----------AGA--GTA-TAAA
GAAGAAGT-------ATAGA--GTTATAGATAAG----AATAT--------ATATAA----CTT-TAA--C-
-AAGTCTAGCT-TC---TTAA---TAA----GC--AAGATATT---CTCTTAGCT-TATA-GTAATA---GG
TTTAGAGA---AGCCTAAAAA-GA-------TAAAGAAGC---------TCT-AGCCTAG-------TAAT-
T--AT--AAGTAA--GTTATGCTAGTATA-AGATATT-----------A--GCATA-ATAGAGA-----A-G
A-TAATT----CTAC--TCTT------TCTTA-TCTTTATA-GGTAAAGTTCTT-----ATCTT--------
------AAACTAGTT---CTATA-ACTTT------CTATAT-AACTAGGTTATCTAAGTTA-GCT---CT-A
C--TA-GCTAA----ATAAAT--------A---A-TAATTTAGCGCTTAC-TTAGCTT-----AAATAC--T
TTAACTTCT--ATG------CGTATTCT-------ATTAG---AGTATATAA---GCTACTT---ATTATTA
--------ATA-GCTA-TA---AGAGC-TAT--TATACAGTAGAATT---------CTAGAAA---------
TGCTA---TAAGAAG-AAGAA-GATTAT-TACTCTCTATATA---CTTG--CGTACTT----ATTATACC--
TTCTA-TAG--CT--ACT-TAA--TATTACTTATTT-CTTAC----TATTA-AAGCGCG---------CGTA
T-AGTAATAG-TATC------TTAGCC--TTAGTACGTAG-TTATATCTACT-----ATAT-TAATA-AAAA
AACCTTT--CTACT-----------AG-CCTTTAAAGCTACT--------TTTA--AG--AAGATG---TTT
ATAGCA-----GAGAA---TATTTATAT----AGAGTT---TTAAGG------TGC---TAGCTTAGTT---
--CTATA------TAACCTAGAGA-------TAGTATTATT-----AAAGC----T--------TAA--CGT
ACGCT--TCTATACTC-TAC----TATTA-ACTACTATTAAGA----ATAG-TGCC----TAG------TAG
GCAAA----GATACTATG------CAACG--CCTATAAGATAGAGGCG-CAGAGTATGCTTATTTAATAGAG
AGTATAAAACTGC------GTAAGTTCTATAGTAAGGTTAATAGATAAAAAGA----TTATGCA-GCTAAGT
AAAGG-CGCTTAGTAGATAGCGTATAATATAG---T-ATTAA-TATAGAAAGAAATAAGCTGCC-TTTAAGA
TACTATAGAAGTAATAATAAAGC-GTAAGA-------TGCATAAATAATAA-TATA-TATAAGCA-G-AGAA
-GACCTTAATAGTTAGTAAGGTATTAGACTTAATT-ACTAT-AATAGCAGAGAACTA-T----TATAATAAT
AGTAAT---AGACTATTAAAGAGAGTATACGCA-GAGAGGCGCTGCAGCA--------CTTATAGTAA-GAC
TAGA------TATA-------ATGCCTA-TACCTATAAAGTAGAGATAG-AGGATGCA-GAAGATAG----C
AATAATTCTAAAGA-ATAGTATTTTATTAT-ATGCAG--T-ATAT-AAATTT-----ATTATAGTAT-----
--------TATGCTATA--TTGCTGCGCAGTTATTTTAGT-AGAGAGACTATAGTGCTT--GCTT---AGAT
GCAGCGCT-TACTTATA-AACTACGTTA----
>R37_sc1.41_143704_145304_-/1-1601
---TTA-ATATAAC-TATAAGCTAAATATAA-AGCGCCTAATAAAA----CTAGAAGAAGAG-ATAATTAT-
-----AGAGTAT-ATACTTAAGTATTCTATAT------ATAGTCT-----ACTTAT-CTTAAAGGCAG-ATA
TATAAGA-TATAGCTA-AT--AGA----CTGCTTAGAGAGC-GCGCTAGTAA-------GCCTA--TTAGTA
AGAA-CTA--AG---TTAATAA--CTT--TATTAAGTA-------TACTTCTAA-GCTATAT------AAG-
CGCTAGAGCTATCTATATA--ATTGCT-----AATAA---------GTTACTTAT---AAGAAC-----TTA
GT--AATTAT--TTA--------GCTTTAGTTTA-TAC--T---AGTTT----------AGA--GTA-TAAA
GAAGAAGT-------ATAGA--GTTATAGATAAG----AATAT--------ATATAA----CTT-TAA--T-
-AAGTCTAGCT-TC---TTAA---TAA----GT--AAGATATT---CTCTTAGCT-TATA-GTAATA---GA
TTTAGAGA---AGCCTAAAAA-AG-------TAAAGAAGC---------TCT-AGCTTAG-------TAAT-
T--AT--AAGTAA--GTTATGCTAGTATA-AGGTATT-----------A--GCATA-ATAGAGA-----A-A
G-TAATT----CTAT--CTTT------TTTTA-TCTTTATA-AGTAAAGTTCTT-----ATCTT--------
------AAACTAGTT---CTATA-ATCTT------CTATAT-AACTAGGTTATCTAAGTTA-GCC---TT-A
C--TA-GCTAG----ATAAAT--------A---A-TAATCTAGCGCTTAC-TTAGCTT-----AAATAC--T
TTAACTTTT--ATA------TGCGTTCT-------ATTAG---AATATATAA---GCTACTT---ATTATTA
--------ATA-GCTA-TA---AGAGC-TAT--TGCGTAGTAGAATT---------CTAGAAA---------
TGCTA---TAAAGAG-AAAAA-GATTAT-TACTTTCTATATG---CCTA--TATACTT----ATTATACT--
TCTTA-TAG--CT--ACT-TAA--TATTATATATTT-CTTAC----TATTA-AAGCATA---------TATA
T-AGTAATAA-TATT------TTAGCT--TTAGCACGTAG-TTATATCTACT-----ATAT-TAATA-AAGA
AACTTTT--TTACT-----------AA-CCTTTAAAGCTACT--------TTTA--AG--AAAACG---TTT
ATAGTA-----AAGAA---CGTTTATAT----AAAGTT---TTAAAG------CAC---TAAACTAGTT---
--CTATA------TAGCTTAGAAG-------CAGTGTTATT-----AAAGC----T--------TAA--TAT
ATATC--TCTATACTC-TAC----TATTA-ATAACTATTAAGA----ATAG-TGCC----TAG------TAA
GCAAA----GATACTATA------TAATG--CTTATAAGATAGAGGTA-TAGAGTATGCTTATTTAATAGAG
AGTATAAAACTAC------GCAAGTTCTATAGTAAGGTTAATAGATAAAAAGA----TTATATA-GCTAACT
AAAGG-CGCTTAGTAAATAGCGTATAATATAG---T-ATTAG-TATAAGAAGAAATAACTTACT-TTTAAGA
TACTATAGAAGTAATAATAAAGT-ATAAGG-------CATATAAATAATAA-TATA-TATAAGTA-G-AGAA
-GATCTTAATAGTTAGTAAGGTATTAGACTTAATT-GCTAT-AATAGCAGAGAACTA-T----TATAATAAT
AGTAAT---AGACTATTAAAGAGAGTATACGTA-AAGAGGCGCTGCAGCA--------CTTATAGTAA-GAC
TAGA------TATA-------ATGCCTG-CATCTATAAAGTAGAGATAG-AGAATATA-GAAGATAG----C
AACGCTTCTAATAA-ATAATATTCTTATAT-TTATAG--T-ATAT-AAATTT-----ATTATAGTAT-----
--------TGCGCTACG--TTACTGCGCAGGCGTTTTAGT-AGAGCAAACCTAATAACT--TAGT-TAAGTT
-AATAACT-TAGTTATA-AACTACGTTA----
>R37_sc1.23_557226_558832_+/1-1607
CTCTTA-ATATAAC-TATAAGCTAAACTTAA-AGCGCCTAATAAAA----CTAGAAGAGGAG-GTAATTAT-
-----AGAGTAT-ATACTTAAGTATTCTATAT------ATAGTCT-----ACTTAT-CTTAAAAGCTA-ATA
TATAAAA-TATAGCTA-AT--AGA----CTACTTAGAGAGC-ACGCTAGTAA-------GCTTA--TTAGTA
AGAA-CTA--AG---TTAATAA--CTT--TATTAAGTA-------TACTCTTAAAGCTATAA------ATA-
TGCTAGAGTTACTTATATA--ATTACT-----ACTAA---------GCTACTTAT---AAGAAT-----CTA
GT--AATTAT--TTA--------GCTCTAGTTTG-CAC--T---AGTTT----------AGA--GTA-TAAA
GAAAAAGT-------ATAGA--GTTATAAATAAG----AATAT--------ATATAA----CTT-TAA--T-
-AAGTCTAGCT-TC---TTAA---TAA----GT--AAGATATT---ATCTTAGCT-TATA-ATAATA---AG
TTTAGAGA---AGCTTAAGAA-AG-------CAAAGAAGC---------TCT-AGCTTAG-------TAAT-
T--AT--AAGTAA--GTTATATTAGTATA-AGGTATT-----------A--GTATA-ATAAAGA-----A-A
G-TAATT----TTAC--TTTT------TCTTA-TCTTTATA-AGTAAAGTTCTT-----ATCTT--------
------AAACTAGTT---CTATA-ATCTT------CTATAT-AACTAAGTTATCTAAGTTA-GCT---CT-A
C--TA-GCTAA----ATAAAT--------A---A-TAATCTAGCACTTAC-TTAGCTT-----AAATAC--T
TTAACTCTT--ATA------TATATCTT-------ATTAA---AGTATATAA---GCTATTT---ATTATTA
--------ATA-GCTA-TA---AGAGC-TAT--TATGCAGTAAAATT---------CTAGAAA---------
TACTA---TATAGAG-AAGAA-GATTAT-TACTCTCTATATA---CTTA--TATACTT----ATTCTACT--
TACTA-TAG--CT--ATT-TAA--TATTACTTATTT-CTTTC----TATGT-AAGCGTA---------TATA
T-AATAATAG-TATC------TTAGCT--TTAGTATATAG-TTATATCTACT-----ATAT-TAATA-AAGA
AACCTTT--CTACT-----------AG-CCTTTAAAGCTGCT--------TTTA--AG--AAAATA---TTT
ATAGCA-----AAGAA---TATTTATAT----AGAGTT---TTAAGA------TGC---TAGCTTAGTT---
--CTATA------TAACTTAGAAG-------TAGTATTATT-----AAAGC----T--------TAA--TAT
ATACC--TCTATACTC-TAC----TATTA-ACTACTATTAAGA----ATAG-TGCT----TAG------TAG
GCAAA----GATACTATA------TAACG--CCTATAAGATAGAGATA-TAGAGTATGCTTATTTAATAGAG
AGTATAAAACTAT------GCAAGTTCTATAGTAAGGTTAATAGATAAAAAGA----TTATATA-GCTAAGT
AAAGG-CGCTTAGTAGATAGCATATAATATAG---T-ATTAA-TATAGAAAGAAATAAGTTACT-TTTAAGA
TACTATAGAAGTAATAATAAAGT-ATAAAG-------CGTATAAATAATAA-TATA-TATAAGTA-A-AGAA
-GACCTTAATAGTTAGTAAGATATTAGAATTAATTTACTAT-AATAGCAGGAGAATAGT----TATAATAAT
AGTAAT---AGACTATTAAAGAAAGTATGCGCA-GAGAGGCGCTATAGTA--------TTTATAGTAA-GAC
TAGA------TATA-------ATGCGTA-TACTTATAAGATAGAAATAGCAGAATATA-GAAGATAG----T
AATAATTCTAAAGA-ATAGTATTCTATTAT-ATATAG--T-ATAT-AAATTT-----ATTATAGTGT-----
--------TATGCTACG--TTACTATATAGTTATTTTAGT-AGAGAGACTGCAGCGCTT--ACTT---AAGT
ATAGCGCT-TGCTTATA-AACTACGTTA----
>R37_sc1.64_3599_5201_+/1-1603
CTCTTA-ATGCAAC-TATAAGCTAAACTTAA-AGCGCTTAATAAAA----CTAAAAGAGGAG-GTAATTAT-
-----AGAGCGT-ATACTTAAGTATTCTATAC------GCAGTCT-----GCCTAT-CTTAAAGGCTA-ACG
TGTAAGA-TATAGCTA-AT--AGA----CTACTTAGAGAGC-GCGCTAGCAA-------GCCTA--TTAGCA
AGAA-CTA--GG---TTAATAA--CTT--TATTAAGCA-------TACTTCTAA-GCTATAA------ATA-
TGCTAGAGCTATCTATATA--ATTGCT-----AGTAA---------GCTATCTAT---AAGGAC-----CTA
GC--AATTAT--CTA--------GCTCTAGTTTA-CAC--T---AGTTT----------AGA--GTA-TAAA
GAAGAAGT-------ATAGA--GTTGCAGATAAG----AATAT--------ATATAA----CTT-TAA--C-
-AAGTCTAGCT-TC---TTAA---TAG----GC--AAGATATC---CTCTTAGCT-TGTA-GTAATA---GG
TTTAGAGA---AGCCTAAGAA-GG-------TAAAGAAGC---------TCT-AGCCTAG-------TAAT-
T--GC--AAGTAG--GTTATGCTAGTATA-AAGTATT-----------A--GCGCA-ATAGAGA-----A-G
G-TAATC----TTAC--TCTT------TCTTA-TCTTTGTA-GGCAAAGTTCTT-----ATCTT--------
------AAACTAGTT---CTATA-ACCTC------CTGCGT-AACTAAGTTATCTAAGTTA-GTC---TT-A
C--TA-GCTAG----ATAAAT--------A---A-TAATCTAGCGCTTAC-TTAGCTT-----AAATAC--T
TTAACTTCT--ATG------CGCGTCCT-------ATTAG---AGTATATAG---GCTACTT---ATTATTA
--------ATA-GCTA-TA---AGAGC-TAT--TACATAGTAGAATT---------CTAGAAA---------
TGCTA---TAAGAAG-AAGAA-GATTAT-TACTCTTTATATG---CCTA--TGCACTT----ATTATACT--
TTCTA-TAG--CT--ACT-TAA--CGTTACTTATTT-CTTAC----TATTA-AAGCGTA---------CGTA
T-AGTAATAG-TGTC------TTAGCC--TTAGCATGCAG-TTATATCTACT-----ATAT-TAATA-AGAA
AACCTTT--CTACT-----------AG-CCTTTAAAGCTACT--------TTTA--AG--AAGATG---TTT
ATAGCA-----GAGAA---CGTTTATAT----AGAGTT---TTAAGG------TGC---TAGCTTAGTC---
--CTATA------TAATCTAGAAG-------TAGTGTTATT-----AAAGC----T--------TAA--CGT
ATGCC--TCTATACTC-TAC----TATTA-ACTACTATTAAGA----ATAG-TGCC----TAG------CAG
GCAAA----GATACTATA------TAACG--CCTATAAGATAGAAGCG-CAGAGTACGCTTATTTAATAGAG
AGTATAAAACTGC------GCAAGTTCTATAGTAAGGTTAATAGACAAAAAGA----TTACATA-GCTAAGT
AAAGG-CGCTTAGTAGATAGCGCATAATATAG---T-ATTAA-TGCAGAAAGAAATAAGCTGCC-TTTAAGA
TGCTATAGAAGCGATAATAAAGT-ATAAGG-------CGTATAAACGATAA-TATA-TATAAGCA-G-AGAA
-GACCTTAATAGTTAGTAAGGTATTAGACTTAATT-ACTAT-AATAGCAAAGAACTA-T----TATAATAAT
AGTAAT---AGACTATTAAAGAGAGTGCGCGTA-GAGAGGCGCTATAGCA--------CTTATAGCAA-GAC
TAGA------TATA-------ACGCCTG-CATCTATAAAGTAGAGATAG-AAGATGCA-GAAGATAG----C
AATAATTCTAAAGA-ATAGTATTCTATTAT-ATATAG--T-ATAT-AAATTT-----ATTATAGTGT-----
--------TATGCTACG--TTGCTGCGCAGTCGTTTTAGT-AAGAAGACTGCAGCGCTT--ACT---TAGGT
GCAGCGCT-TGCTTATA-AACTACGTTA----
>R37_sc1.9_44942_46546_+/1-1605
CTCTTA-ACGTAAC-TATAAGCTAAATATAA-AGCGCCTTATAAAA----CTAAAAGAGAAA-GTAATTAT-
-----AAAGCAT-ATACTTAAGTATTCTATAT------ATAGTCT-----ACTTAT-CTTAAAGGCTA-ATA
TGCGAGA-TATAGCTA-AT--AGA----CTGCTTAGAGAGC-GCGCTAGTAA-------GCTTA--TTAGTA
AGAA-CTA--GG---TTAATAA--CTT--TATTAAGCA-------TACTTCTAA-GCTATAA------ATA-
TACTAGAGCTATCTATATA--ATTACT-----AGTAA---------GCTATCTAT---AAGAAC-----CTA
GT--AATTAT--CTA--------GCTCTAGTTTG-CAC--T---AGTTT----------AGA--GTA-TAAA
GAAGAAGT-------ATAGA--GTTGCAGATAAG----AATAT--------ATATAA----CTT-TAA--T-
-AAGTCTAGCT-TC---TTAA---TAG----GC--AAGATATT---CTCTTAGCT-TATA-GTAATAG--AG
TTTAGAGA---AGCCTAAGAA-AG-------CAAAGAAGC---------TCT-AGCCTAG-------TAAT-
T--AT--AAGTAA--GTTACGCTAGTATA-AAGCGTT-----------A--GCGTA-ATAGAGA-----A-A
A-TAATT----CTAC--TCTT------CTTTA-TCTTTATA-GATAAAGTTCTT-----ATCTT--------
------AAACTAGTT---CTATA-ACCTT------CTGCAT-AACTAGGTTATCTAAGTTA-GCT---CT-A
C--TA-GCTAG----ATAAAT--------A---A-TAATCTAGCGCTTAT-CTAGCTT-----AAATAC--T
TTAACTCTT--ATA------TATATTCT-------ATTAG---AGTATATAG---GCTACTT---ATTATTA
--------ATA-GCTA-TA---AGAGC-TAT--TATATAGTAGAATT---------CTAGAAA---------
TGCTG---CAAGAAG-AAGAA-GATTAT-TACTCTCTATATA---CCTA--TACACTT----ATTCTATC--
TACTG-CAG--CT--ACT-TAA--TATTATCTATTT-CTTAC----TATTA-AAGTGCG---------CATA
T-AGTAATAG-TATC------TTAGCC--TTAGCACGCAG-TTATATCTACT-----ATAT-TAATA-AAGA
AATCTTT--CTACT-----------AG-CCTTTAAAGCTATG--------TTTA--AG--AAGACT---TTT
ATAGTA-----GAGAA---TATTTATAT----AGAGTT---TTAAGG------CGC---TAGATTAGCT---
--CTATA------TAATCTAGAAA-------TAGTATTATT-----AAAGC----T--------TAA--CGT
ACGCC--TCTATACTC-TAC----TATTA-ACTACTATTAAGA----ATAG-TGCC----TAG------CAG
ATAAA----GATACTATA------TAATA--TCTATAAGATAGAGGCG-TAGAGTATACTTATTTAATAGAG
AGTATAAAACTGC------GTAAGTTCTATAGTAAAGTTAATAGATAAAAAAA----TTGCGTA-GCTAAGT
AAAGG-CGCTTAGTAGATAGCGCATAATATAG---T-ATTAA-TATAGAAAGAAATAAGCTACT-TTTAAGA
TACTATAGAAGTAATAATAAAGC-ATAAGG-------CGCATAAATAATAA-TATA-TATAAGTA-G-AGAA
-GACCTTAATAGTTAGTAAGGTATTAGACTTAATT-ACTAT-AATAGTAGAGAACTA-T----TATAATAAT
AGTAAT---AAACTATTAAAGAGAATATGCGCA-GAGAAGCGCTACAGCA--------CTTATAGCGA-GAC
TAGA------TATA-------ATATATA-TACCTATAAAGTAGAGATAA-AAGATGCA-AAAGATAG----T
AACGCTTCTAATAA-ATAATATATTTATAT-TTATAG--T-ATAT-AAATTT-----ATTATAGTAT-----
--------TGCGCTACG--TTACTGCGTAGGCATTTTAGTAGAGATTAGTAGCTAGCTT--AGT---TAAGT
AGCTAGCT-TACTTATA-AACTATATTA----
>R37_sc1.41_150678_152289_-/1-1612
CTCTTA-ATATAAC-TATAAGCTAAATATAA-AGCGCCTAATAAAA----CTAAAAGAGAAAAGTAATTAT-
-----AGAGCAT-ATACTTAAGTATTCTATAC------GTAGTCT-----ATCTAT-CTTAAAAGCAG-ATA
TATAAGA-TATAGCTA-AT--AGA----CTACTTAGAGAGT-GCGCTAGTAA-------GCTTA--TTAGTA
AGAA-CTA--AG---TTAATAA--CTT--TATTAAGCA-------TACTTCTAA-GCTATAT------AAG-
TGCTAAAGCTATCTATATA--ATTGCT-----AGTAA---------GCTGCTTAT---AAGAAT-----CTA
GT--AATTAT--TTA--------GCTCTAGTTTA-TAC--T---AGTTT----------AGA--GTA-TAAA
GAAGAAGT-------ATAAA--GTTATAGATAAG----AATAT--------ATATAA----CTT-TAA--T-
-AAGTCTAGCT-TC---TTAA---TAA----GC--AAGATATT---CTCTTAGCT-TATA-GTAATA---AG
TTTAGAGA---AGTCTAAAAA-GA-------TAAAGAAGC---------TCT-AGCTTAG-------TAAT-
T--AT--AAGTAA--GTTATACTAGTATA-AGGCATT-----------A--GTATA-ATAGAGA-----A-G
A-TAATT----CTAC--TCTT------TTTTA-TCTTTATA-GGCAAAGTTCTT-----ATTTT--------
------AAACTAGTT---CTATA-ACCTT------TTATAT-AACTAAGTTATCTAAGTTA-GCT---CT-A
C--TA-GCTAG----ATAAAT--------G---A-TAATTTAGCGCTTAC-TTAGCTT-----AAATAC--T
TTAACTCTT--ATG------CGCGTCTT-------ATTAG---AGTATATAG---GCTACTT---ATTATTA
--------ATA-GCTA-TA---AGAGC-TAT--TATATAGTAAAATT---------CTAGAAA---------
TGCTA---TAAGAAG-AAAAA-GATTAT-TACTCTCTATATA---CCTA--CGCACTT----ATTATACT--
TTCTA-TAG--CT--ACT-TAA--TATTATATATTT-CTTAC----TATTA-AAGCGCG---------CATA
T-AGCAATAA-TATC------TTAGCC--TTAGTATATAG-TTATATTTACT-----ATAT-TAATA-AAGA
AATCTTT--CTACT-----------AA-CTTTTAAAGCTACT--------TTTA--AG--AAGATA---TTT
ATAGTA-----GAGAA---CATTTATGC----AGAGTT---TTAAGG------CGC---TAGACTAGTT---
--CTATA------TAGCTTAGAAG-------CAGTATTATT-----AAAGC----T--------TAA--TAT
ATGCT--TCTATACTC-TAC----TATTAGATAACTATTAAGA----ATAG-TGCC----TAG------TAA
GCAAA----GATACTATACCTA--TTACGCGCTGATAAGATAGAAGCA-TAAAGTATACTTATTTAATAGAG
AGTATAAAACTGC------GTAAGTTCTATAGTAAAGTTAATAAATAAAAAGA----TTATATA-GCTAACT
AAAGG-CGCTTAGCAGATAGCATATAATATAG---T-ATTAG-TATAAGAAGAAATAACTTATT-TTTAAGA
TATTATAGAAGTAATAATAAAGT-ATAAAG-------CGCATAAATAATAA-TATA-TATAAGTA-G-AGAA
-GACCTTAATAGTTAGTAAGATATTAGACTTAATT-ACTAT-AATAGCAAAGAACTA-T----TATAATAAT
AGTAAT---AGACTATTAAAGAAAGTATATATA-GAGAAGCACTGCAGCA--------CTTATAGTAA-GAC
TAGA------TATA-------ATACTTA-TATCTATAAAGTAGAGATAG-AAGATATA-GAAGATAG----T
AATGCTTCTAATAA-ATAATATTCTTATAT-TTATAG--T-ATAT-AAATTT-----ATTATAGTAT-----
--------TACGCTATA--TTACTGCGTAGGCGTTTTAGTAGAGTAAATCTAATAACTT--AGT---TAAGT
TAATAACT-TAGTTATA-AACTACGTTA----
>R37_sc1.10_36736_38237_-/1-1502
CTCTTA-ACGTAAC-TATAAGCTAAATATAA-AGCGCTTTATAAAA----CTAAAAAAGAAA-GTAATTAT-
-----AGAGCAT-ATACTTAAGTATTCTATAC------GCAGTCT-----GCCTAT-CTTAAAAGCTA-ATA
TATAAGA-TATAGCTA-AT--AGA----CTACTTAGAGAGC-GCGCTAGTAA-------GCCTA--TTAGTA
AGAA-CTA--AG---TTAATAA--CTT--TATTAAGTA-------TACTTCTAA-GCTATAA------ATA-
TGCTAGAGCTATCTATATA--ATTGCT-----AGTAA---------GCTATCTAT---AAGAAC-----TTA
GT--AATTAT--CTA--------GCTCTAGTTTA-TAC--T---AGTTT----------AGA--GTA-TAAA
GAAGAAGT-------ATAGA--GTTGCAGATAAG----AATAT--------ATATAA----CTT-TAA--T-
-AAGTCTAGCT-TC---TTAA---TAA----GCC-AAGATATT---CTCTTAGCT-TATA-GTAATA---AG
TTTAGAGA---AGTCTAAGAA-AG-------TAAAGAAGC---------TCT-AGCTTAG-------TAAT-
T--AT--AAGTAA--ATTATACTAGTATA-AGATATT-----------A--GCGTA-ATAAAGA-----A-A
AGTAATT----CTAC--TCTT------TTTTA-TCTTTATA-AGTAAAGTTCTT-----ATTTT--------
------AAACTAGTT---CTATA-ACTTT------CTATAT-AACTAGATTATTTAAGTTA-GCT---CT-A
C--TA-GCTAG----ATAAAT--------A---A-TAATCTAGCGCTTAT-TTAGCTT-----AAATAC--T
TTAACTCTT--ATA------TGCGTCTT-------ATTAG---AGTATATAA---GCTACTT---ATTATTA
--------ATA-GCTA-TA---AGAGC-TAT--TATATAGTAGAATT---------CTAAAAA---------
CGCTA---TAAAAAG-AAGAA-GATTAT-TACTCTCTATATG---CCTA--TATACTT----ATTTTATC--
TATTA-TAG--CT--ACT-TAA--TATTACTTATTT-CTTAC----TATTA-AAGCGCA---------TATA
T-AATAATAG-TATC------TTAGCC--TTAGTATACAG-TTATATCTACT-----ATAT-TAATA-AGAA
AATCTTT--CTACT-----------AG-CCTTTAAAGCTACT--------TTTA--AG--AAGATA---TTT
ATAGCA-----GAGAA---TATTTATAT----AGAGTT---TTAAGG------CGC---TAAATTAGCT---
--CTATA------TAATCTAGAGA-------TAGTATTATT-----AAAGC----T--------TAA--TAT
ATACC--TCTATACTC-TAC----TATTA-ACTACTATTAAGA----ATAA-TGCT----TAG------TAG
GCAAA----GATACTATA------TAATG--CCTATAAGATAGAGGCG-CAGAGTATACTTATTTAATAGAG
AGTATAAAACTAT------ATAAGTTCTATAGTAAGATTAATAAATAAAAAGA----TTATATA-GCTAAGT
AAAGG-CGCTTAGCAGATAGCGCATAATATAG---T-ATTAA-TATAGAAAGAAATAAGCTACC-TTTAAGA
TACTATAGAAGTAATAATAAAGT-ATAAAG-------TACGTAAATAATAA-TATA-TATAAATA-G-AGAA
-GATCTTAATAGTTAGTAAAGTATTAGACTTAATT-ACTAT-AATAGCAGAGAACTA-T----TATAATAAT
AGTAAT---AGACTATTAAAGAAAGTGCGCGCA-GAGAGGCACTATAGCA--------CTTATAGCAA-GAC
TAAA------TATA-------ATACGTG-CACCTATAAAGTAAAGATAG-AAGATATA-GAAGATAG----C
AATGCTTCTAATAA-ATAATATATTTAT----CATAG--T-AT-----------------------------
------------------------------------------------------------------------
--------------------------------
>R37_sc1.37_313407_315013_-/1-1607
CTCTTACATATAAC-TATAAGCTAAATGCAA-AGCGCCTAATAAAA----CTAAAAGAAGAG-ATAATTAT-
-----AAAGCGT-ATACTTAAGTATTCTATAT------GCAGTCT-----GCCTAT-CTTAAAGGCTA-ACG
TATAAGA-TATAGCTA-AT--AGA----CTACTTAGAGAGT-ACGCTAGTAA-------GCCTA--TTAGTA
AGAA-CTA--GA---TTAATAA--CTT--TATTAAGCA-------TACTCTCTAAGCTACAA------ACA-
CGCTAGAGCTGTCTATATA--ATTGCTC----AGTAAC--------GCTATCTAT---AAGAAT-----CTA
GT--AATTAT--TTA--------GCTCTAGTTTG-CAC--T---AGTTT----------AGA--GTA-TAAA
GGAGAAGT-------ATAGA--GTTATAGATAAG----AATAT--------ATATAA----CTT-TAA--T-
-AAGTCTAGCT-TC---TTAA---TAG----GT--AAGATATT---ATCTTAGCT-TATA-GTAATA---GA
TTTAGAGA---AGCCTAGAAA-GG-------CAAAGAAGC---------TCT-AGCTTAG-------TAAT-
T--AT--AAGTTA--GTTATACTAGTATA-AAGCGTT-----------A--GCATA-ATAGAGA-----A-G
A-TAATC----TTAC--TTTT------TCTTA-TCTTTATA-GGCAAAGTTCTT-----ATCTT--------
------AAACTAGTT---CTATA-ACTTT------CTATAT-AACTAAGTTATCTAAGTTATGCT---TT-A
C--TA-GCTAG----ATAAAT--------A---A-TAATTTAGCGCTTAC-TTAGCTT-----AAATAC--T
TTAACTTCT--ATA------TGCGTTTT-------ATTAG---AGTATATAA---GCTACTT---ATTATTA
--------ATA-GCTA-TA---AGAGC-TAT--TATATAGTAGAATT---------CTAGAAA---------
TACTA---TAAGAAG-AAGAA-GATTAT-TACTCTCTATATA---CCTA--TGCACTT----ATTATACC--
TACTA-TAG--CT--ACT-TAA--TATTACTTATTT-CTTGC----TATTA-AAGCGTG---------TATA
T-AGTAATAG-CATC------TTAGCC--TTAGTATATAG-TTATATCTACT-----ATAT-TAATA-AGAA
AATCTTT--TTACT-----------AG-CCTTTAAAGCTACT--------TTTA--AA--AAGATA---TTT
ATAGCA-----GAGAA---TATTTATAT----AGAGTT---TTAAGA------TGC---TAGCTTAGTT---
--CTATA------TAATCTAGAAG-------TAGTATTATT-----AAAGC----T--------TAA--TAT
ACGCT--TCTATACTC-TAC----TATTA-ACTACTATTAAGA----ATAG-TACT----TAG------TAG
GCAAA----GATACTATA------TAATG--CTTATAAGATAGAGGCA-TAGAGTATACTTATTTAATAGAG
AGTATAAAACTGC------GTAAGTTCTATAGCAAGGTTAATAGATAAAAAGA----TTATATA-GCTAAGT
AAAGG-CACTTAGCAGATAGCATATAATATAA---T-ATTAA-TATAGAAAGAAATAAGCTGCT-TTTAAGA
TACTATAGAAGTAATAATAAAGT-ATAAAG-------TATATAAATAATAA-TATA-TATAAGTA-G-AAGA
-GATCTTAATAGTTAGTAAGATATTAGACTTAATT-ATTAT-AATAGTAGAGAACTA-T----TATAATAAT
AGTAAT---AGACTATTAAAGAGAGTATACGCA-GAGAGGCACTGTAGCA--------CTTATAATAA-GAC
TAGA------CATA-------ATGCTTA-TATCTATAAAGTAGAGATAG-AGAATATA-AAAGATAG----C
AACGCTTCTAAAGA-ATAATATTCTTATAT-TTGCAG--T-ATAT-AAATTT-----ATTATAGTAT-----
--------TATGCTACG--TTGCTACGTAGCTATTTTAGTAGAGTAAGGTAGCTAAGTT--ACT---TAGAT
AGCTAGGT-TACTTATA-AACTATGT------
>R37_sc1.25_489041_489309_+/1-269
------------------------------------------------------------------------
------------------------------------------------------------------------
------------------------------------------------------------------------
------------------------------------------------------------------------
------------------------------------------------------------------------
------------------------------------------------------------------------
------------------------------------------------------------------------
------------------------------------------------------------------------
------------------------------------------------------------------------
------------------------------------------------------------------------
------------------------------------------------------------------------
------------------------------------------------------------------------
------------------------------------------------------------------------
------------------------------------------------------------------------
------------------------------------------------------------------------
------------------------------------------------------------------------
------------------------------------------------------------------------
--------------------------------------------------CT-----ATAT-TAATA-AGAA
AGTATTT--CTAG------------ATATCTTTA-A-TTAGA------TATTTA--AT--AAAGCA---TTT
TTAAAG-----AATAA---TATTC-TAT----TAAGCT---TCTAG--------G----TAA-TAGGCC---
TACTTTA---AGATAATCTAGAGA-------TAGTACTATT-----AAAGC----T--------TAAAGTAA
AGCCT--TAT--ATAC-TAT----TACTA--TCTCTACTAA-A----GCT--TACC-TTCTAG------TAG
CTTAA----AATACTA-A-----GTAATACTACTA--AAATTTAAGCT-TAATTAATAATAATCTTAAAGAG
AATAAGAGACTAT------AGGAGTT----------------------------------------------
------------------------------------------------------------------------
------------------------------------------------------------------------
------------------------------------------------------------------------
------------------------------------------------------------------------
------------------------------------------------------------------------
------------------------------------------------------------------------
------------------------------------------------------------------------
--------------------------------
>R37_sc1.21_710855_711304_-/1-450
------------------------------------------------------------------------
------------------------------------------------------------------------
------------------------------------------------------------------------
------------------------------------------------------------------------
------------------------------------------------------------------------
------------------------------------------------------------------------
------------------------------------------------------------------------
------------------------------------------------------------------------
------------------------------------------------------------------------
------------------------------------------------------------------------
------------------------------------------------------------------------
------------------------------------------------------------------------
------------------------------------------------------------------------
------------------------------------------------------------------------
------------------------------------------------------------------------
------------------------------------------------------------------------
------------------------------------------------------------------------
------------------------------------------------------------------------
------------------------------------------------------------------------
------------------------------------------------------------------------
------------------------------------------------------------------------
------------------------------------------------------------------------
------------------------------------------------------------------------
------------------------------------------------------------TATA-GCTTAAT
AAGAA-AGCTATATTAATAAGTTATAAAGTAG---T-CTTAG-TAAAGTAGAAGATAGTAGAGC-TTTAAAA
AGTAGTAAAGATAATAATAGAGG-TTAGA--------AGTTAAAAGAGAAAGTATA-TTTAGATA-GTAGAG
-AGCCTTA-TAGTAAGTAAGATAGCTAATCT-AATAGCTAA-AAGAGAAGATAGTAGCT----AAAAA-GAA
AGTAAA--GAGAGTAT-AAAGAGAGTATATATA-TAGCATTATTATAAAC--------GTTATAAGAA-GAC
TAGC------TATA-------ATGCTTA-TACTTATAAAGTTAAAATTA-TAGATATA-TTTAATAG----T
AATGCATCTAAATA-GTATT--TCTATTAC-CTGCAAATT-ATAT-ATAGTA-----GTAGTAGTAT-----
--------TATAATAAG--TATATT-ATAATTATCTTAACTCTATTAGGTAGACAGCTT-GCTTAGGT---T
AGATAGCT-TGCTTATA-AACTACGTTA----
>R37_sc1.24_3990_4460_-/1-471
---------------------------------------------------TAGAAGAGTAA-ACTATTAT-
-----ATAATAT-ATCTTTAACTTAGATATAT------AAGAATT---T-ACTCT--TTAGCTTTATA-AGA
TAGTAGA-TATAGCTA-AT--AAG----CTATTAGCTATAT-ATAGTAGAAT-------ACTTA--TTAGTA
AGAA-TTA--G---CCTAAGTA--GTT--TATATCTTA-------TATAGAGAAGCTTAAGA------T-A-
GCTTTTAATTAAGTAAAAG--ATTACT-----AGAAG---------ATACTCTAA---GAAGAC-----TTA
GA--GATTAT--TAGC-------ACT-TAGTTTA-AGC--T---TATAT----------AAG--AAA-TAAA
-AGCTAAT------TATAGT--ATTCTAGATAAT----AATAT--------CTATAA----CTT-TAA--T-
-AAAATAAGCT-TC---TAGA---TGA----GCA-TTATTAGC---TTAATAAAAGTA---GTTATT---AG
CTTAGAGT---A-TTATATAA-AG------CTAAATATAA---------TCT-AGCTAAG-------TAAT-
T--AT--AAGTAA--GTTATAGTAATCTA-GAGTATT-----------T--GCGCT-ACTAAG------T-A
TATAACT----TTAC--TCTT------TATTA-TCTATAAA--G----------------------------
------------------------------------------------------------------------
------------------------------------------------------------------------
------------------------------------------------------------------------
------------------------------------------------------------------------
------------------------------------------------------------------------
------------------------------------------------------------------------
------------------------------------------------------------------------
------------------------------------------------------------------------
------------------------------------------------------------------------
------------------------------------------------------------------------
------------------------------------------------------------------------
------------------------------------------------------------------------
------------------------------------------------------------------------
------------------------------------------------------------------------
------------------------------------------------------------------------
------------------------------------------------------------------------
------------------------------------------------------------------------
------------------------------------------------------------------------
------------------------------------------------------------------------
------------------------------------------------------------------------
--------------------------------
>R37_sc1.35_2968_3488_-/1-521
-----------AAA-TATAACTTAGAATTTA-GAAGCTTACTTTAG-----TAGAGAAGTAA-ATAATTAT-
-----ATAATAT-ATTCTTAATCTAGATACGC------AAGAATT---T-ACTCT--CTAACTTTATA-AGG
TAGTAGA-TATAGCTA-AT--AAG----CTATTAGCTGTAT-ATAGTAGAAT-------ACCTA--TTAGTA
GAAA-CTA--G---CTTAAGTA--GTT--TATATCTTA-------TATAGAGAAGCTTAAGA------T-A-
GCTTTTAATTAAGCAAAGA--ATTGCT-----AAAGA---------ATACTCTAG---AAAGAT-----CTA
GA--GGTTAT--TAGC-------GCC-TAGTTTA-AGC--T---TATAT----------AAG--AGA-TAAA
-AGCTAAG------TATAGA--GTTCTTAATAAT----AATAT--------CTATAA----CTT-TAA--T-
-AAGATAAGCT-TC---TAGA---TAA----GTA-TTATTAGC---TTAATAAAAGTA---GTAACT---AG
CTTAGAGC---A-TTATATAA-AG------CTAAATATAA---------TCT-AGCTAAA-------TAAT-
T--AT--AAGTAG--GTTATAGTTATCTA-AAGTATC-----------T--ACGCT-GCTAAG------T-A
CATAACT----CTAC--TCTT------TATTA-TCTATAAG-AGACGTATCTAT-----ATCTTA-------
------------------------------------------------------------------------
------------------------------------------------------------------------
------------------------------------------------------------------------
------------------------------------------------------------------------
------------------------------------------------------------------------
------------------------------------------------------------------------
------------------------------------------------------------------------
------------------------------------------------------------------------
------------------------------------------------------------------------
------------------------------------------------------------------------
------------------------------------------------------------------------
------------------------------------------------------------------------
------------------------------------------------------------------------
------------------------------------------------------------------------
------------------------------------------------------------------------
------------------------------------------------------------------------
------------------------------------------------------------------------
------------------------------------------------------------------------
------------------------------------------------------------------------
------------------------------------------------------------------------
--------------------------------
>R37_sc1.58_26144_26944_+/1-801
----TA-ATATAATATCTTAGCTAACTTATT-AAAGCTCTTAAGAA----ATAAAGAGAATA--TAATTAT-
-----ATAGTAT-ATAAAGAAGCTTAATACAT------A-AGCCT---TTATCTCT-ATGCTTAGCTA-TA-
TATAAAA-GATAGCTA-AC--TAA----CTGCTAGCTGCTT-ATAGTAGTAA-------CTAGG--TTAGAG
AAAA-ATA--G---GCTAAGAA--CCT--TATATGCTA-------GAAGCCTAAGATTAAGT------C---
TTATATAACTAGATAGAGAG-ATTACT-----AGAGA---------GTTCTATAT---AGTAAT-----CTA
GC--TATTAT--TAGT-------CTT-TAGTTTA-ATC--T---TATAC----------GCA--ACG-TTAA
-AGCTAAA------TATAGA--ATTCTAGATAAA----GATAT--------CTATAA----CTT-TAA--T-
-AAGACTAGCT-TT---TAGA---TAG----GCGTTAGAGAGT---TAGTTAAGA-TA---GTTACT---AT
CTTAGAGA---G-ACGTTTAA-AG------CTAATTAGTA---------TCT-AGCCTAG-------TAAC-
T--AT--AAGTAG--ATAACTCTAATTAC-CTGCATT-----------A--ACGCT-ATAGAG------T-A
GTCTATT----CTAC--TCTT------CTTTA-TTCTTAAA--GCAAAGTACTA-----TAATAA-------
------GGCCTAGTA---TTATA-ATAAC------CTACTA-GATTAGAGGATTAGTATTA-GTA---AG-A
A--TA-GCTAG----ACTACT--------A---A-TAAGCTTAGTTTTAC-TTAGCTA-----AAGTAC--T
TTATCTAGT--ATA------TAGAGGCTT-AA-ATAGTAGG--TAGTTACTA---GCTACTT---ATTATTA
--------ATA-GTTA-TA---AGAGC-TAT--AAGTTACTTAAGTT---------CTAAAAC---------
CTCTA---TAAGAAG-AGCAA-GATTAT-TGCTCTCTATATA---CCTC--TATATAC----CTTCTATA--
TCCTG-CAG--CT--ACT-TAA--TATAGATTATTTTACT--------------------------------
------------------------------------------------------------------------
------------------------------------------------------------------------
------------------------------------------------------------------------
------------------------------------------------------------------------
------------------------------------------------------------------------
------------------------------------------------------------------------
------------------------------------------------------------------------
------------------------------------------------------------------------
------------------------------------------------------------------------
------------------------------------------------------------------------
------------------------------------------------------------------------
------------------------------------------------------------------------
------------------------------------------------------------------------
------------------------------------------------------------------------
--------------------------------
>R37_sc1.57_20700_21747_+/1-1048
-------------------------------------CTAAAAAAG----CTAGAAGAGAAG-ATTCTTAT-
-----ATAGTAG-ATAAGAAAGCTTAATAAGC------A-AGGTT---TTACTTCT-ATACTTTAGTA-TG-
TATAAGA-TATAGCTA-AC--TAA----CTACTTACTGCGC-ATAGCAGAGA-------TAAGA--TTAGTA
TTAA-ATA--A---GTATACTA--GCT--TATATGCTA-------GTAATCTAATCTTAACT------T-A-
TAAGTTACCTGCCTACGCA--ATTACT-----AGAGA---------GTTCTTTAT---AGCAAT-----TTT
AA--GATTAT--AAGC-------CTC-TAGTTTA-ACC--T---TATAC----------GCA--ACA-TTAA
-AGCTAAG------TATAGT--ATTCTAGATAAA----GATAC--------TTATAA----CTT-TAA--T-
-AAGATAGGCT-TC---TAAA---TAA----GCATTAGAGAGT---CTATTAAAGTT----ATTACT---GC
ATTAGAGA---A-GCGTATAA-AG------CTACTTAGAG---------TCT-AACTTAG-------TAAT-
T--AT--AAGTAA--GTAATCTTAATTAC-TAGCATT-----------A--ATGCT-ATAGAG------T-A
GTCTATA----CTAC--TCTT------TTTTA-TACTTAAA--GCAAAGCACTA-----TAACTA-------
------AGCTTAGTA---CTACT-AAAAG------AATAAA-AACTAAAGAATTACTATTA-GTA---AG-A
A--TA-GTTAG----ACTATA--------A---A-TAAGATTAGTTTAGC-ATAGTTA-----GAGCAC--T
TTATTTAGC--ATA------CTAAAGCGT-AT-ATAGTTAG--TAGTTACTA---ACTACTT---ATACTTA
--------ATA-GCTA-TA---AGAGC-TAC--TAATTACTTACTTT---------CTAAAAA---------
TAGTA---TAAAGAA-AGTAA-GATTAT-TACGCTCTGCATG---CTTA--CTTATAC----TTTATATC--
TTCTT-TAG--CT--ACT-TAA--TATAAGTTATTTTACTA-----TCTTA-AAGTATG---------CTTA
T-AAGAAGAA-GATT------AGAGTC--TTAGTAAATAG-TTATATTAACT-----ATAT-TAATA-AAAA
GGCCTTT----CT------------AGATACCTATAGTAAGA--------TCTAT-AAG-TAGATA---TTC
TTATCT-----AAAAA---TATTAAATC----TAGATT---TAGAGT------AGC---TAGTTTAGTA---
--CTAGA------TAACTTAGAAG-------CAGTGCTATT-----AAAGC------------TTAA--TAT
AAAGC--CTTATATGC-TAA----TACTA--CTTCTTCTAAGT----AC---TTTC----TAG------TAG
CTAAA----GACTCTAAG------CAATA--TATAAGAGATAAAGG--------------------------
------------------------------------------------------------------------
------------------------------------------------------------------------
------------------------------------------------------------------------
------------------------------------------------------------------------
------------------------------------------------------------------------
------------------------------------------------------------------------
------------------------------------------------------------------------
------------------------------------------------------------------------
--------------------------------
>R37_sc1.36_325809_327417_+/1-1609
CTCTTA-ACGCAAT-TATAAGCTTAATTTAA-AAAAGCTAACTAAG----CTAAAGAAGGAG-GCTCTTAT-
-----CTAACGT-ATACTTAAGCTTTA-ATATA---T-AAGGTAT-----ATCTAC-TATAAAGGCTA-TAG
TGCAAGA-TATAGCTA-AT--AAT----CTACTTACTAAGC-GCAGTAGA-------AAGCCTA--TTAGTA
AGTA-CTA--AG---TAAATAA--CTT--TAAGACGTA-------TACGCCTAAGATTAAGC------TTT-
-AAAGAAGTTATCTATATA--ATTATT-----AGTAA---------GCTCTTAAT---AAAGAT-----CTA
CG--CATTAT--AACG-------CC-TTAGTTTA-AGC--T---AGTTA----------CTA--ATA-TAAA
GGCAAAGT-------AT-AGC-ATTATAGATAAA----GATAT--------ATATAA----CTT-TAA--T-
-AAGATAAGCT-TT---ATAA---TAG----AG--GTTATCTA---TAGCTAGAT-AGTC-TTTATA---GG
CTCTAAGA---AGCGTAGTAT-AA----------AGAGTC---------TGC-AGCTAGA-------AAAC-
T--AT--AGTTAG--GTTACTAATATATA-AGAAGTT-----------A--ATGCT-AAAGAA------T-A
AGCTATT----CTAC--TCTT------TCTTA-TCTTCTCT-AGTAAGGTTCTT-----ATAAC--------
------TTTCTAGTT---CTATA-ATTTA------CTCTAG-AATTAAGTAATTAAGGTTA-GTT---CT-A
A--TA-GCTAG----ACGTTA--------A---ATAAGCTTAGTATTACT-TTAGTTA-----AAGCAC--T
TTAATACCT--ATA------TAAAGGACT-AA-AAGGTAAG--TATATATAG---GCTGCTA---ATTATAG
--------ATA-GCTA-TA---AGAGC-TAT---AGCTTATATAAAT---------TTAATAAA--------
TACTA---TAAAGAA-GAGAA-GATTAT-TATTCTCTATATA---CCTG--CTTACTT----ATTGCACC--
TATTA-TAG--CT--ACT-TAA--TATAGATTACTT-TTTAC----CTTTA-AAGCAGG---------TATA
T-AGTAATAA-GATT------AATAGC--TTAGCATAGTA-TAGCTCTAAGC-----AGAT--TAAGAAGAA
AGCTTTT--CTACT------------AGCCTTTAAAGCAGCT--------TTTA--AG--AAGTTA---ATT
ATAAAG-----AAGAA---TATCTATAT----AAGC-T--TTAGAAG------TGC---TAGTTTAGTTCT-
----ATA------TAACTTAGAAG-------CTATGCTATT-----AAAGC------------TTAA--TAT
AGTCC--TTTATACGC-TAA----TACTG-CCTAAGCTAGAGA----ATACCTTAT----AAG-------AA
TTAAA----AATACTAAG------TAACT--TTCTTAAACTAAAGGCT--TAATTAATCTTAGTTTATA-AG
CGTATATAACTATAT----AGAGACTCTCTAGTCTCTCTACTTCTTAGAGCTA----TTATATA-GCTTAAT
AAGAG-AGCTGCATTAATAAGTTATAAAGTAA---T-CTTAG-TAAGGCAGAAGATAGCAGAGC-TTTAAAA
GATAGTAGAGATAGTAATAGAGG-TTAGA--------AGTTAAAAGAAGAAGTATA-TTTAGGCA-GCAGAG
-AGCCTTA-TAGTAGGTAAGATAGCTAATCT-AATAGCTAA-AAGAGAGAGTAGTAGCT----AAAAG-AAG
AGTAGA--GAGAGTAT-AAAGAGAGTATATATA-TAGCGTTATTGCAGAT--------GTTATAAGAA-GAC
TAGC------TATA-------ATGCTTA-TACCTGCAAAGTTAAAATTA-TAGATGCA-TCTAATAG----C
AACGCGTCTAAATA-ATATT--TCTATTAC-CTGCAAATT-GCAT-ATAGTA-----GTAGTAGTGT-----
--------TATAATAGA--TATATT-ATAATTATCTTAACTCTATTAGATAGACAGCTT-GCTTAGGT---T
AGATAGCT-TGCTTATA-AACTACGTTA----
>R37_sc1.40_43321_44927_-/1-1607
CTCTTA-ATATAAT-TATAAGCTTAATTTAAAGAAAGCTAAACTAGAAGCCTAAAGAAAGAAGGACCTCTTT
AATCACTAACTATATACTTCAGCTTAATATAT------AAGGATT---ATATCTAC-TATAAAGGCCCCTAG
TATAAGA-TATAGCTA-ATCCAAT----CTGCTTACTAACC-TAAGCGTAGTAG---AAGCCTA--TTAGTA
AGTA-CTA--AG---TAGACTAATTTT--TGAGATATA-------TACGCTTAAGATTAAGC------TTTC
AAAGAAAGTTATCTGTATA--ATTATT-----AGTAA---------GCTCTTAAT---AAAGAT-----TTA
CG--CATTAT--AACG-------CCGTTAGTTTA-AGC--T---AGTTA----------CTA--ATA-TAAA
GGTAAAGT-------AT-AGT-ATTATAGATAAA----GATAT--------ATATAA----CTT-TAA--T-
-AAGATAGGCT-TT---ATAA---TAG----AG--GTTATTTA---TAGTTAGAT-AGTT-TTTATA---GG
CTCTAAAA---AGCATAGTAT-AA----------AGAGTC---------TAT-AGCTAGA-------GAAT-
T--AT--AGTTAA--GTTACTAATATATA-AAGAGTT-----------A--ATACT-AAAGAA------T-A
AGCTTTT----CTAC--TTTT------TCTTA-TCTTCTTT-AGTAAGGTTCTT-----ATAAT--------
------CTTCTAGTT---CTATA-ATCTA------CTCTAA-GATTAAATAATTAAGATTA-GTT---CT-A
A--TA-GCTAG----ATATTA--------A---ATAAGCTTAGTATTA-C-TTAATTA-----AAGTAC--T
TTAATACTT--ATA------TAAAGAACT-AA-AAGGTAGA--TGCATATAA---GCTGCTA---ATTATAA
--------ATA-GCTA-TA---AGAGC-TAT---AGCTTATATAAAT---------TTAATAAA--------
TAATA---TAAAGAA-GAGAA-GATTAT-TATTCTCTATATG---CTTA--TTTACTT----ATTATACC--
TACTA-TAG--CT--ACT-TAA--TATAAGTTACTT-TTCGC----CTTTA-AAGTAAG---------CATA
T-AGTAATAA-GATT------AGTAGC--TTAGCATAGTA-TAGCTCTAAGT-----AGAT--TAAGAAAGA
AGCTTTT--CTACT------------AGCCTTTAAAGCAGCT--------TTTA--AG--AGATTA---ATT
ATAAAG-----AAGAA---TATCTATAT----AAGC-T--TTAAAAG------TGC---TAGTTTAGTTCT-
----ATA------TAACCTAGAAG-------CTATGCTATT-----AAAGC------------TTAA--TAT
AGTTC--TTTATATGC-TAA----TACTG-CCTAAGCTAGAAG----ATACTCTAT----AGA-------AA
TTAAA----AATACTAAG------CAACT--TTCTTAAACTAGAAGCT--TAATTAACCTTAGTTCGTA-AG
TGTATATAACTGCAT----AGAGACTTTCTAGTCTCTTTATTTCTTAGAGCTA----TTATATA-GCTTAAT
AAGAG-AGCTATATTAATAAGTTATAAAGTAG---T-TTTAG-TAAGGTAGAAGATAGCAGAGC-TTTAAAA
AGTAGTAAAGATAGTAATAGAGG-TTAAA--------AGTTAAAAGAGAAAGTATA-TTCAAGTA-GTAGAG
-AGCCTTA-TAGTAAGTAAGATAGCTAATCT-AATAGCTAA-AAGAGAGAATAATAGCT----AAAAG-GAA
GATAGA--GAGAGTAT-AAAGAGAGTATGCATA-TAGTATTATTATAAAC--------GTTATAAAGA-GAC
TAGC------TATA-------ATGCTTG-CATCTATAAAGTTAAAATTA-TAGATATA-TCTAATAG----T
AACGCGTCTAAATA-GTATT--TCTATTGC-CTATAAATT-ATAT-ATAGTA-----GTAGTAGTAT-----
--------TATAATAGA--TATATT-ATAATTATCTTAACTCTATTAGATAGATAGCTT-GCTTAGGT----
--------------------------------
>R37_sc1.50_2094_3711_+/1-1618
CTCTTA-ACGTAAT-TATAAGCTTAATTTAA-AGAAGCTAACTAAG----CTAAAGAAGAAG-GCTCTTAT-
-----CTAATAT-ATACTTAAGCT-TA-ATATA---T-AAGATAT-----ACCTAC-TATAAAGGCTA-TAG
TATAAGA-TATAGCTA-AT--AAT----CTGCTTACTAAGC-GTAGTAGA-------AAGCTTA--TTAGCA
AGTA-CTA--AG---TAGATAA--CTT--TAAGATGTA-------TACGCCTAAAATTAAGC------TTT-
-AAAGAAGTTATTTATATA--ATTATT-----AGTAAA--------GCTCTTAAT---AAAGAT-----CTA
CG--CGTTAT--AACG-------CC-TTAGTTTA-AGC--T---AGTTA----------CTA--ATA-TAAA
GGCAAAGT-------ATCAGT-ATTATAGACAAA----GATAT--------ATATAA----CTT-TAA--T-
-AAGATAGGCT-TT---ATAA---TAG----AG--GTTATCTA---TAGCTAGAT-AGTC-TTTATA---GG
CTCTAAGA---AGCATAGTAT-AA----------AGAGTC---------TGC-AGCTAAA-------AAAT-
T--AT--AGTTAA--GTTACTAATATATA-AGAAGTT-----------A--ACGCT-AAAGAA------T-A
AGCTATT----CTAC--TCTT------TCTTA-TCTTCTCT-AGTAAGGTTCTT-----ATAAT--------
------CTTCTAGTT---CTATA-ATCTA------TCTTAA-GATTAGATAATTAAGGTTA-GTT---CT-A
A--TA-GCTAG----ACGTTA--------A---ATAAGCTTAGTATTA-T-TTAGTTA-----AAGTAC--T
TTAATATCT--ATA------TAAAGAACT-AA-AAGGTAAG--TGCATATAG---GCTGCTA---ATTATAG
--------ATA-GCTA-TA---AGAGC-TAT---AGCTTATATAAAT---------TTAATAAA--------
TACTA----TAAGAAGAAGAA-GATTAT-TATTCTCTATATA---CCTG--CTTACTT----ATTACACT--
TACTA-TAG--CT--ACT-TAA--TATAGATTGCTT-TTTAC----CTTTA-AAGTAAG---------CATA
T-AATAATAA-GATT------AGTAGC--TTAGCATAGTA-TAGCTCTAAGC-----AGAT--TAAGAAGAA
AGCTTTT--CTACT------------AGCCTTTAAAGTAGCT--------TTTA--AG--AAGTTA---ATT
ATAAAG-----AAGAA---TATCTATAT----AAGC-T--TTAGAAG------TGC---TAGTTTAGTTCT-
----ATA------TAACTTAGAAG-------CTATGCTATT-----AAAGC------------TTAA--TAT
AGTCT--TTTATACGC-TAA----TACTG-CCTAAGCTAGAGA----ATATCTTAT----AAG-------AA
TTAAA----AATACTAAG------TAACT--TTCTTAAACTAAAGGCT--TAATTAATCTTAGTTTATA-AG
CGTATATAACTATAT----AGAGACTCTCTAGTCTCTCTACTTCTTAGAGCTA----TTATATA-GCTTAAT
AAGAG-AGCTGCATTAATAAGTTATAAAGTAA---T-CTTAG-TAAGGCAGAAGATAGCAGAGC-TTTAAAA
GATAGTAGAGATAGTAATAGAGG-TTAGAGGTTAGGAAGTTAAAAGAGAAAGTATA-TTTAGGCA-GCAGAG
-AGCCTTA-TAGTAAGTAAGACAGCTAATCT-AATAGCTAA-AAGAGAGAGTAGTAGCT----AAAAG-AAG
AATAGA--GAGAGTAT-AAAGAGAGTATATATA-TAGCGTCGTTGCAAAC--------GTTATAAGAA-GAC
TAGC------TATA-------ACGCTTATTATCTATAAAGTTAAAATTA-TAGATATA-TCTAATAA----T
AACGCATCTAAATA-GTATT--TCTATTGC-CTGCAAATT-GCAT-ATAGTA-----GTAGTAGTAT-----
--------TGCAATAAG--TGCATT-ATAATTATCTTAACTCTATTAGGTAGATAGCTT-GCTTAAGT---T
AGATAGCT-TGCTTATA-AACTACGTTA----
>R37_sc1.25_491981_492864_+/1-884
----------------------------TTAAAGCTCTTAAGGAAT--------AAAGAGAACATAATTAT-
-----ATAGTAT-ATAAGGAAGCTTAATACGT------A-AAGCT---TTGCCTCT-ATGCTTAGCTATA--
TATAAGA-GATAGCTA-AC--TAA----CTACTAGCTGCTT-ATAGTAGTAA-------CTAGG--TTAGAG
AAAA-ATA--G---GCTAAGAA--CCT--TATACGCTA-------GAAGCCTAAGATTAAGT------C---
TTAGGTAACTAGA--TAGGA-ATTACTA----GATGA---------GTTCTATAT---AGTAAT-----CTA
GC--TGTTAT--TAGC-------TTC-TAGTTTA-ACC--T---TATAC----------GCA--ATA-TTAA
-AGCTAAA------TATAGG--ATTCTAGATAAA----GATAC--------CTATAA----CTT-TAA--C-
-AAGACTAGCT-TT---TAGA---TAG----GTATTAGAGAGT---TAGTTAAGG-TA---GTTACT---GC
CTTAGAGA---G-ACGTTTAA-AG------CTAATTAGTA---------TCT-AGCCTAG-------TAAC-
T--AT--AAGTAG--ATAACTCTAATTGC-CTGTATT-----------A--ACGCT-ATAGAG------T-A
GTCTATT----CTAC--TCTT------CTTTA-TTCTTAAA--GCAAAGCACTA-----TAATAA-------
------GGCCTAGTA---TTATA-ATAAC------TTACTA-GATTAGAGAATTAGCGTTA-GTA---AG-A
A--TA-GCTAG----ACTACT--------A---A-TAAGCTTAGTCTTAT-CTAGCTA-----AAGCAC--T
TTATCTAGT--ATA------TAGAGGCTT-AA-ATAGTAAG--CAGTTATTA---GCTGCTT---ATTATTA
--------ATA-GTTA-TA---AGAGC-TAT--AAGTTACTTAAGTT---------CTAAAAC---------
CTTTA---TAAGAAG-AGTAA-GATTAT-TATTCTCTATATG---CCTC--TATACGC----CTTCTATA--
TCCTG-CAG--CT--ACT-TAA--TATAGATTATTTTACTTC----T-CTA-AAGCAGG---------TATA
T-AAGAAGAA-ACTT------AGAGGC--TTAGCAGATAA-CTATATTAACT-----ATAT-TAATA-AAAA
AGCCTTC--TTAGTAATA--TTCCTAGCTATATATAATAAG-------------------------------
------------------------------------------------------------------------
------------------------------------------------------------------------
------------------------------------------------------------------------
------------------------------------------------------------------------
------------------------------------------------------------------------
------------------------------------------------------------------------
------------------------------------------------------------------------
------------------------------------------------------------------------
------------------------------------------------------------------------
------------------------------------------------------------------------
------------------------------------------------------------------------
------------------------------------------------------------------------
--------------------------------
>R37_sc1.37_300763_301804_+/1-1042
---------------------------------------------------TAGAAGAGTAA-ACTATTAT-
-----ATAATAT-ATTCTTAACTTAGATACGT------AAGAATT---TTACTCT--CTAACTTTATA-AGA
TAGTAGA-TATAGCTA-AT--AAG----CTATTAGCTACAT-ATAGTAGAAT-------ACCTA--TTAGTA
GAAA-CTA--G---CCTAAGTA--GTT--TATATCTTA-------TATAAAGAAGCTTAAGA------T-A-
GCTTTTAATTAAGTAAAGA--ATTACT-----AGAGA---------ATACTCTAA---AAAGAC-----TTA
GA--GGTTAT--TAGC-------GCC-TAGTTTA-AGC--T---TATAT----------AAG--AGA-TAAA
-AGCTAAG------TATAAA--GTTCTTAATAAT----AATAT--------CTATAA----CTT-TAA--T-
-AAGATAGGCT-TC---TAGA---TAA----GCA-TTATTAGC---TTAATAAAAGTA---GTAACT---AG
CTTAGAGC---G-TTATATAA-AG------CTAAATATAA---------TCT-AGCTAAG-------TAAT-
T--AT--AAGTAG--ATTATAGTTATCTA-GAGCATC-----------T--GCGCT-ACTAAG------T-A
TACAACT----CTGC--TCTT------TATTA-TCTATAAG-AGATATATCTAT-----ATCTT--------
------AGTATAATATA-AGAAA-GCTTTAAT--ATTATAT-AACTAGAAGCTCTTAGT-ATCTA---AG-A
A--TA-GCTAG----AT-AAAT-------A---A-TATGCTTAGTCTAGA-GTAGTTA-A---AGGTAC--T
TTAATAAGT--ATA------TAAAGATAT-AT-TAAGTAAA--GTTATATAGC--GCTACTT---ATCTTAG
--------ATA-GCTA-TA---AGAGC-TAT---CTTTACTAGAATT----------TTAAA----------
AACTACT-ACTTTATATAAAA-GATTCT-AATTCTCTATATA---CTTG--CTTATTT----ATTATATA--
TACTT-TAG--CT--ACT-TAA--TATAGTATACTT-TTTGC----TATTA-AAATAGA---------AGTA
CTTCTAATA--TATA------TAAAAT--CTAGTATACTA-ATATATCTACT-----ATAT-TAATAAGA--
AAGGCTTCTTCTCT-------------GCCTTTAAGAATATAT-----TCTTTA-------ATATA---TTT
ATATAT-----AAGAA---C-TATAAA-----AAAGCC--TTTAAGA------TAGT--AAAACTAGTT---
-CCTAT-------TAACATATAAA---------GAGTTCTT------AATTATC---------TTAA--GAT
CTATC--TTTATATGC-TAC----TACTA-GTAGCTCTACTAG----AAATGCTCT-----AG------TAG
TCTAA----AATACTAAG------TAATC--TATATAA----------------------------------
------------------------------------------------------------------------
------------------------------------------------------------------------
------------------------------------------------------------------------
------------------------------------------------------------------------
------------------------------------------------------------------------
------------------------------------------------------------------------
------------------------------------------------------------------------
------------------------------------------------------------------------
--------------------------------
>R37_sc1.25_486306_487874_-/1-1569
----------------------------------------------------AGAAGAGCAA-ACTATTAT-
-----ATAATAT-ATTCTTAACTTAGATATAT------AAGAATT---T-ACTTC--TTAGCTTTATA-AGG
TAGTAAC-TATAGCTA-AT--AAG----CTATTAGCTATAT-ATAGTAGAAT-------ATTAG--TAGGCT
AGCA-ATA--G-----CCTTTACGCTT--TATTTCTTA-------TATAGAGAAGCTTAAGA------T-A-
GCCTTTAACTAAGCAAAGA--ATTGCT-----AGAGA---------ATACTCTAG---AAAAAC-----TTA
GA--GATTAT--TAGC-------GCC-TAGTTTA-AGC--T---TATAT----------AAG--AGA-TAAA
-AGCTAAG------TATAAG--ATTCTAGATAAT----AATAT--------CTATAA----CTT-TAA--T-
-AAAATAAGCT-TC---TAAA---TAA----ATA-TTATTAGC---TTAATAAAAGTA---GTTACT---AG
CTTAGAGC---A-TTATATAA-GA------CTAAATATAA---------TCT-AGCTAAG-------TAAT-
T--AT--AAGTAA--GTTATAGTTATCTA-GAGTATC-----------T--ATGCT-GCTAGA------T-A
TATAACT----CTAC--TCTT------TATTA-TTTATAAG-AGACGCATCTAT-----ATCTT--------
------AGTATAGTATA-AGAAG-GCTTTAAT--ACTATAT-AACTAGAAGCTCTTAGT-ATCTA---AG-A
A--TA-GCTAG----AT-AAAT-------A---A-TATACTAGGTCTAGA-GTAGTTA-A---A-GTAC--T
TTAATAAGT--ATA------TAAAGATAT-AT-TAGATAGA--GTTATATAG---ACTACTT---ATCTTAG
--------ATA-GCTA-TA---AGAGC-TAT---CTTAACTAAGATT----------TTAAG----------
AACTACT-ATCTTATATAAAA-GATTCT-AACTCTCTATATA---CCTG--CTTATTT----ATTATATA--
TACTT-TAG--CT--ACT-TAA--TATAATATGCTT-TTTGC----TATTA-AAATAGA---------AGTA
CTTCTAATA--TATA------TAAAAC--TTAGTATGCTA-ATATATCTACT-----ATAT-TAATAAAG--
AAAGCTTCTTCTCT-------------ATCTTTAAGAACATAT-----TTTTTA-------ATATA---TTT
ATATAT-----AAGAA---C-TATAAA-----AAGGCC--TTTAAAG------CAGC--AGAACTAGTT---
---CTTAT-----TAATGCGTAGA---------GAGTTCTT------AATTATC---------TTAA--GAT
CTATC--TTTATACGC-TAC----TACTA-GTAGCTCTACTAG----AAATGCTCT-----AG------TAG
TCTAA----AATACTAAG------TAATC---------TATATAAATT-TAGATTATAATTAA-------AG
CTTATAAGAGAATCT----CTTATATAATTACTAATAAGCGCTTAAGAAAGCT----TTTTAAA-GCTTATT
AAAGA-AGCTAAGAAGATACTATATAAAAATA-----TCTTAATTAAAGCTTATATATAAGAGC-TTAAAGA
GTAAGTAGTAAAGTTAATAAAGT-ATAAA---AGATATAAAAGGAAAGTAAATTTA-GATAAGTA-GTATAA
TAGAGTTTAGTATAAGTATATTATAGATAGCTAAAAGTGCT-TCTACTACTTATATAATATCTAAGAAGAGT
AGTAGTA-GAGGTAGTTAAGAAAAGCTCTAGCTAGCTTAATAATGCTATAGTA-----ACTATAGAGA-GAC
TAAA------TATA-------ATACTTA-TATATATTAGAAAGATATAGAAGAAGATTCTAAAGCTAATA-T
AGC-TACGTTATATAAAGAATCTATAGAGA-GTATAGAGTAATTTTATATTTCGTACGTAGTATTCG-----
CGATACTAAGAAAAAGTAGCTGCTTTAGTAACATAGCTGTCTTAGTAATTAAATACGTTA------------
--------------------------------
>R37_sc1.6_791479_793047_-/1-1569
---------------------------------------------------TAGAAGAGCAA-ACTATTAT-
-----ATAATAT-ATCCTTAACCTAGACGCGC------AAAGATT---T-GCTCT--ATAGCTTTATA-AGG
TAGTAGA-TATAGCTA-AT--AAG----CTATTAGCTATAC-GTAGTAGAAT-------ACTTA--TTAGCA
AGGT-ATA--A-----GCTATACGCTT--TATTTCTTA-------TATAGAGAAGCTTAAGA------T-A-
GCATTTAACTAAGCAAAGA--ATTATT-----AGAGA---------ATACTCTAG---AAAGAC-----TCT
AA--GGTTAT--TAGC-------GCC-TAGTTTA-AGC--T---TATAT----------AAG--AGA-TAAA
-AGCTAAG------TATAAA--GTTCTAGATAAT----AATAT--------CTATAA----CTT-TAA--T-
-AAGATAGGCT-TC---TAGA---TAA----GCA-TTATTAGC---TTAATAAAAGTA---GTAACT---AG
CTTAGAGC---G-TCGTATAA-GG------CTAAATATAA---------TCT-AGCTAGA-------TAAT-
T--AT--AAGTAA--ATTATAGTAATCTA-GAGTATC-----------T--ATACT-ACTAGA------T-A
CGTAACT----TTAT--CTTT------TATTA-TCTATAAG-AGATGCATCTAT-----ATCTT--------
------AGTATAGTATA-AAGAG-GCTTTAAT--ACTATAT-AACTAGAAGCTCTTAGT-ATCTA---AG-A
A--TA-GCTAG----AT-AAAT-------A---A-TGCGCTTAGTCTAGA-GTAATTA-A---A-GCAC--T
TTAATAAGC--ATA------TAAAGATAT-AT-TAGGTAGA--GTTATATAA---GCTACTT---ATCTTAG
--------ATA-GCTA-TA---AGAGC-TAT---TTTAACTAGAATT----------TTAAA----------
GACTATT-ACCTTATATAAAA-GATCCT-AACTCTTTATATG---CCTG--CTTATTT----ATTATATA--
TACTT-TAG--CT--ACT-TAA--TATAGTATGCTT-TTTAC----TATTA-AAATAGA---------AGTA
CTTCTAATG--CGTA------TAAGAC--TTAGTATACTA-ATGCATCTTCT-----ATAT-TAATAAAG--
AAGGCTTTCTTTCT-------------ATCTTTAAGAATGCAT-----TTTTTA-------ATATA---TTT
ATATAT-----AAGAA---C-TATAAA-----AAGGCC--TTTAAGA------TAGT--AAGACTAGTT---
---TCTAT-----TAACGCGTAGA---------AAGTTCTT------AATTATC---------TTAA--GAT
TTATC--TTTATATGC-TAC----TACTA-GTAGCTCTACTAG----AAATGCTCT-----AG------TAG
TTCTA----AACTCTATC------TAATC---------TATGCAAATT-TAGCTTATAATTAA-------GG
CTAGTAAGAGAATCT----ATTATATAATTACTAATAAGCGCTTAAGAAGGCT----TCTTAAA-GCTTATT
AAAGA-AGCTAAGAAGATACTATATAAAAATA-----TTCTAATTAAAGCTTATATATAAGAGC-TTAAAGA
GTAAGTAGCAGAGTTAATAAAGC-ATAGA---AAGTATAAAAAGA-AGTAAATTTA-GATAAGCA-GTATAA
TAGAGTTTAGTATAAGTATATTATAGATAGCTAAAAGTGCT-TCTGCTACTTATATAATGTCTAAGAAGAGT
AATAGTA-GAGATAGTTAAGAAAGAACTTAGCTAGCTTAATAACGCTATAGTA-----ACTATAAGAA-GAC
TAGA------TATA-------ATACTTA-TACGTATTAGAAAGATATAGAAGAAGATTCTAAATCTAATA-T
AGC-TATATTATATAAAGAATCTATAAAGA-GTATAAAGTAATTTTATATTTTGTACGTAGTGTTCG-----
CAGTGCTAAGAAAAAGTAGCTAGCTTAATAATATAGCTAGCTTAATAATAGAATACGTTA------------
--------------------------------
>R37_sc1.61_7563_8807_-/1-1245
---------------------------------------------------TAGAAGAGCAA-ACTATTAT-
-----ATAATAT-ATTCTTAATTTAGATGCGT------AAGAATT---T-ACCTT--CTAGCTTTATA-AAG
TAGTAGA-TATAGCTA-AT--AAG----CTATTAGCTATAT-ATAGTAGAAT-------ATTAG--TAAGCT
AGTA-ATA--G-----CCTTTATACTT--TATTTCTTA-------TATAGAGAAGCTTAAGA------T-A-
GCCTTTAACTAAGCAAAGA--ATTGCT-----AGAGA---------ATACTCTAG---AAAGAT-----CTA
GA--GGTTAT--TAGC-------ACC-TAGTTTA-AGC--T---TATAT----------AAG--AGA-TAAA
-AGCTAAG------TATAGA--GTTCTAGATAAT----AATAT--------CTATAA----CTT-TAA--T-
-AAGATAAGCT-TC---TAAA---TAG----GTA-TTATTAGC---TTAATAAAAGTA---GTTACT---AG
CTTAGAGC---A-TTATATAA-AG------CTAAATATAA---------TCT-AGCTAGA-------TAAT-
T--AT--AAGTAA--GTTATAATAATCTA-GAGCATC-----------T--ATGCT-ACTAGA------T-A
TATAACT----TTAC--TCTT------TATTA-TCTATAAG-AGATACGTCTAT-----ATCTT--------
------AGCATAGTATA-AAGAA-GCTTTAAT--ACTATAT-AACTAGAAGCTCTTAGT-ATCTA---AG-A
A--TA-GCTAG----AT-AAAT-------A---A-TGCGCTAGATCTAGA-ATAGTTA-A---A-GCAC--T
TTAATAAGC--ATA------TAAAGATAT-AT-TAGATAGA--GTTATATAA---GCTACTT---ATCTTAG
--------ATA-GCTA-TA---AGAGC-TAT---CTTAACTAGAATT----------TTAAG----------
AACTACT-ATCTTATATAAAA-AATTCT-AACTCTCTATATA---CCTG--CTTATTT----ATTGCATA--
TACTT-TAG--CT--ACT-TAA--TATAGTATACTT-TTTAC----TATTA-AAATAGA---------AGTA
CTTCTAATA--TATA------TAAGAC--TTAGCATGCTA-ACGTATTTATT-----ATAT-TAATAAGA--
AAAGCTTCTTCTCT-------------ACCTTTAAGAATATAT------TTTTA------AATATA---TTT
ATATAT-----AAGAA---C-TATAAA-----AAAGCT--TTTAAGA------TAGT--AAGACTAGTT---
---TCTAG-----TAATACGCTAA---------GAGTCTTT------AATTATC---------TTAA--AGT
TTATC--TTTATACGC-TAC----TACTA-GTAGCTCTACTAA----AAACGCTCT-----AG------TAG
TCTAA----AATACTAAG------TAATC---------TATATAAATT-TAGGTTATAATTAA-------GG
CTTATAAGAGAATCT----CTTATATAATTACTAATAAGCGCTTAAGAAAGCT----TCTTAAA-GCTTATT
AAAGA-AGCTAAGAAGATACTATATAAAAATA-----TTCTAATTAAAGCTTATATATAAGAGC-TTAAAGA
GTAAGTAGTAGAGTTAATAAGAT-ATAAA---GAGTATAAAAAGA-AGTAAATTTA-GATAAGTA-------
------------------------------------------------------------------------
------------------------------------------------------------------------
------------------------------------------------------------------------
------------------------------------------------------------------------
------------------------------------------------------------------------
--------------------------------
>R37_sc1.19_794995_796564_+/1-1570
---------------------------------------------------TAGAAAAGCAA-ACTATTAT-
-----ATAATAT-ATTCTTAATCTAGATATAT------AAGAATT---T-ACTTT--CTAGCTTTATA-AGA
TAGTAGA-TATAGCTA-AT--AAG----CTATTAGCTATAT-ATAGTAAGAC-------ACTAG--TAAGCT
AGTA-ATA--G-----CCTTTATACTT--TATTTCTTA-------TATAGAGAAGCTTAAGA------T-A-
GCCTTTAATTAAGTAAAGA--ATTACT-----AGAGA---------ATACTCTAG---AAAGAC-----TTA
GA--GATTAT--TAGC-------GCT-TAGTTTA-AGC--T---TATAT----------AAG--AGA-TAAA
-AGCTAAG------TATAAA--GTTCTTAATAAT----AATAC---------TATAA----CTT-TAA--T-
-AAGATAAGCT-TC---TAGA---TAG----GTA-TTATTAGC---TTAATAAAAGTA---GTAACT---AG
CTTAAAGT---A-TTATATAA-AG------CTAAATATAA---------TCT-AGCTAAG-------TAAT-
T--AT--AAGTAA--GTTATAGTTATCTA-AAGTATC-----------T--ATACT-ACTAAG------T-A
TATAACT----TTAC--TCTT------TATTA-TCTATAAG-AGATATATCTAT-----ATCTT--------
------AGCATAGTATA-AGAAG-GCTTTAAT--ACTATAT-AACTAGAAGCTCTTAGT-ATCTA---AG-A
A--TA-GCTAG----AT-AAAT-------A---A-CGCGCTTAGTCTAAA-GTAATTA-A---A-GTAC--T
TTAATAAGT--ATA------TAAAGATAT-AT-TAGATAAG--ATTATATAA---GCTACTT---ATCTTAG
--------ATA-GCTA-TA---AGAGC-TAT---TTTAACTAGAATT----------TTAAG----------
AACTACT-ACTTTATATAAAA-GATTCT-AACTCTCTATATA---CTTA--CTTATTT----ATTATATA--
TACTT-TAG--CT--ACT-TAA--TATAGTATACTT-TTTAC----TATTA-AAATAGA---------AGTA
CTTCTAATA--TATA------TAAGAC--TTAGTATGCTA-ATATATTTATT-----ATAT-TAATAAAG--
AAAGCTTTCTCTCT-------------GCCTTTAAGAATATAT-----TTTTTA-------ATATA---TTT
ATATAT-----AAGAA---C-TATAAAT----AAAGCC--TTTAAGG------TAGT--AGAACTAGTT---
---CTTAT-----TAATATATAAA---------GAGTTCTT------AATTATC---------TTAA--AGT
TTATC--TTTATATAC-TAC----TACTA-GTAGCTCTACTAG----AAATGCTTT-----AG------TAG
TCTAA----AATACTAAG------TAATC---------TATATAAATT-TAGATTATAATTAA------AGG
CTTATAAGAGAATCT----ATTATATAATTACTAATAAGCGCTTAAGAAAGCT----TCTTAAA-GCTTATT
AAAGA-AGCTAAGAAAATACTATATAAAAA-A-----TCTTAATTAAGGCTTATATATAAGAGC-TTAAAGA
GTAAATAGTAGAGTTAATAAGAT-ATAAA---GAGCATAAAAGAA-AGTAAATTTA-GATAAATA-GTATAA
TAAAGCTTAGTATAAGCGTATTATAGATAGCTAAAAGTACT-TCTACTACTTATATAATATCTAAGAAGAAT
AGTAATA-AAGATAGTTAAGAAAGGCTCTAGCTAGCTTAATAACGCTATAGTA-----ACTATAGAGA-GAC
TAAA------TATA-------ATACTTA-TATATATTAAAAAGATATAGAAGAAGATTCTAAATCTAATA-T
AGCCTATATTATATAAAGAATCTATAGAGA-GTATAAAGTAATTTTATATTTTATACGTAGTATTTA-----
TAATGCTAAGAAAAAGTAGCTAGCTTAATAGAGTAGCTAGCTTAATAGTAGAATATATTA------------
--------------------------------
>R37_sc1.2_12212_13783_-/1-1572
------------------AAATATAACTTAGAATTTAGAAGCTTACTTTAGTAGAGAAGCAA-ATAATTAT-
-----ATAATAT-ATTCTTAACTTAGATATGC------AAGAATT---T-ACTCT--CTAACTTTATA-AGA
TAGCAGA-TATAGCTA-AT--AAG----CTATTAGCTATAT-ATAGTAAGAT-------ACTTA--TTAGCA
GAAA-CTA--G-----CCTAAGCAGTT--TATATCTTA-------TATAGAGAAGCTTAAGA------T-A-
GCTTTTAATTAGGCAAAGA--ATTACT-----AGAGA---------ATATTCTAG---AAAGAT-----CTA
AA--GATTAT--TAGC-------ATCCTAGTTTA-AGC--T---TATAT----------AAG--AGA-TAAA
-AGCTAAG------TATAAA--GTTCTTAATAAT----AATAT--------CTATAA----CTT-TAA--T-
-AAAATAGGCT-TC---TAAA---TAA----GCA-TTATTAGC---TTAATAAAAGTA---GTAACT---AG
CTTAGAGC---A-TTATATAA-AG------CTAAATATAA---------TCT-AGCTAAG-------TAAT-
T--AT--AAGTAA--GTTATAGTTATCTA-AAGTATC-----------T--ATGCT-GCTAAG------T-A
TATAACT----TTAC--TCTT------TATTA-TCTATAAG-AGACGCGTCTAT-----ATCTT--------
------AGTATAGTATA-AGAAA-GCTTTAAT--ACTATAT-AACTAGAAGCTCTTAGT-ATCTA---AG-A
A--TA-GCTAG----AT-AAAT-------A---A-CGCGCTTAGTCTAGA-GTAATTT-A---A-GTAC--T
TTAATAAGT--ATA------TAAAGATAT-AT-TAAATATA--GTTATATAA---GCTACTT---CTCTTAG
--------ATA-GCTA-TAG--AGAGC-TAT---CTTAACTAGAATT----------TTAAG----------
AACTACT-ACCTTATATAAAA-GATTCT-AACTCTCTATATA---CTTA--CTTATTT----ATTATATA--
TACTC-TAG--CT--ACT-TAA--TATAATATACTT-TTTAC----TATTA-AAGTAGA---------AGTA
CTCTTAATA--TATA------TAAGAC--TTAGTATGCTA-ATATATCTACT-----ATAT-TAATAAAG--
AAAGCTTTCTCTCT-------------ACCTTTAAGAACGCAT-----TTTTTA-------ATATA---TTT
ATATAT-----AAGAA---C-TATAAAG----AAGGCC--TTTAAGA------TAGC--AGAACTAGTT---
---TCTAT-----TAATATATAGA---------AAGTTCTT------AATTACC---------TTAA--GGT
CTATC--TTTATATGC-TAC----TACTA-GTAGCTCTACTAG----AAACGCTCT-----AG------TAG
TCTAA----AATACTAAG------TAATC---------TATATAAATT-TAAGTTATAATTAA-------GA
CTTATAAGAGAATCT----ATTATATAATTACTAATAAGTGCCTAAGAAAGCT----TCTTAAA-GCTTATT
AAAGA-AGCTAAGAAAATACTATATAAAAATA-----TTCTAATTAAAGCTTATATATAAGAGC-TTAAAGA
GTAAGTAATAAAGTTAATAAAGT-ATAAA---GAGTATAAAAGAA-AGTAAATTTA-GATAAGCA-GTATAA
TAGAGTTTAGTATAGGCATATTATAGATAGCTAAAAGTGCT-TCTACTACTTATATAACGTCTAAGAAGAGT
AGTAGTA-GAGATAATTAAGAAAGAACCTAGCTAGCCTAATAACGCTATAGCA-----ACTATAGAGA-GAC
TAGA------TATA-------ATACTTA-TATATATTAGAAAGATATAAAAGAAGATTCTAAATCTAATA-T
AGC-TATATTATATAAAGAATCTATAAAGA-GTATAGAGTAATTTTATAGTTTATATATAGTATTCG-----
CGATGCTAAGAAAAAGTAGCTAGCTTA---------------------------------------------
--------------------------------
>R37_sc1.50_4877_6414_-/1-1538
---------------------------------------------------TAGAAGAGTAA-ACTATTAT-
-----ATAATAT-ATTCTTAACTTAGATATGC------AAGAATT---TGCCTCT---TAGCTTTATA-AGA
TAGTAGA-TATAGCTA-AT--AAG----CTATTAGCTATAT-ATAGCAGAAT-------ACCTA--TTAGTA
AGAA-TTA--G-----CCTAAGTAGTT--TATATCTTA-------TATAGAGAAGATTAAGA------T-A-
GCTTTTAATTAAGCAAAGA--ATTACT-----AGAGA---------ATACTCTAGA--AAGACG-----CTA
GA--GATTAT--TAGC-------GCT-TAGTTTA-AGC--T---TATAT----------AAG--AGA-TAAA
-AGCTAAG------TATAAA--GTCTTTAATAAT----AATAT--------TTATAA----CTT-TAG--T-
-AAGATAGGCT-TC---TAGA---TAA----GCA-TTATTAGC---TTAATAAAAGTA---GTAACT---AG
CTTAGAGC---G-TTATATAA-AG------CTAAATATAA---------TCT-AGCTAAG-------CAAT-
T--AT--AAGTAA--ATTATAGTTATCTA-GAGTATC-----------T--ACGCT-ACTAAG------T-A
CGTAACT----TTAC--TCTT------TATTA-TCTATAAA-AGATATATCTAT-----ATCTT--------
------AGCATAATATA-AGAAG-ACTTTAAT--ACTATAT-AACTAGAAGCTCTTAGT-ATCTA---AG-A
A--TA-GCTAG----AT-AAAT-------A---A-TATGCTAAGTCTAGA-GTAGTTA-A---A-GCAC--T
TTAATAAGT--ATA------TAAAGATAT-AT-TAGATAGA--GTTATATAA---GCTGCTT---ATCTTAG
--------ATA-GCTA-TA---AGAGC-TAT---CTTAACTAGAATT----------TTAAG----------
AACTACT-ACTTTATATAAAA-GATTCT-AACTCTTTATATA---CTTA--CTTATTTTC--ATTATATA--
TACTT-TAG--CT--ACT-TAA--TAGAGTATGCTT-TTTAC----TATTA-AAGTAGA---------AGTA
CTTCTAATA--TATA------TAAGAC--TTAGCATGCTA-ATATATCTTCT-----ATAT-TAATAAGA--
AAAGCTTCTTCTCT-------------ACTTTTAAGAGTATAT-----TTTTTA-------ATATA---TTT
ACGTAT-----AAGAA---C-TATAAA-----AAGGCC--TTTAAGA------TAGT--AGAACTAGTT---
---TCTAT-----TAATACGTAGA---------GAGTTCTT------AATTATC---------TTAA--GAT
CTATC--T-TATATGC-TAC----TACTA-GTAGCTCTACTAG----CAATGCTCT-----AG------TAG
TCTAA----AATACTAAG------TAATC---------TATATAAATT-TAGGTTATAATAAA-------GG
CTTATAAAGAAATCT----ATTATATAATTACTAATAGGTGCCTAAGAAAGCT----TCTTAAA-GCTTATT
AAAGA-AGCTAAGAAGATACTATATAAAAATA-----CTCTAATTAAGGCTTATATATAAGAGC-TTAAAGA
GTAAGTAGTAAAGTTAATAAAGC-ATAGA---GAGCATAAAAGAA-AGTAAGTTTA-GATAAGCA-GTATAA
TAGAGTTTAGTATAAATATATTATAAGTAGCTAAAAGTACT-TCTACTACTTATATAATATCTAAGAAAAGT
AGTAGTA-GAGGTAATTAAGAAAGAACCTAGCTAGCATAATAATACTATAGTA-----ACTATAGAGA-GAC
TAGA------TATA-------ATACTTA-TACGTATTAGAAAGATATAGAAGAAGATTCTAAATCTAATA-T
AGC-TATATTATATAAAGAATCTATAGAGA-GTATAAAGTAATTTTATATTTTATACGTAGTATTCG-----
TAATAGTAAGAAAAAGTAGCTAGCTTA---------------------------------------------
--------------------------------
>R37_sc1.37_302510_302722_-/1-213
------------------------------------------------------------------------
------------------------------------------------------------------------
------------------------------------------------------------------------
------------------------------------------------------------------------
-----------------------------------------------------A--T-AACTAT-----ATT
AA--CTATAT--TAAT-------A-AAAAAGCTT-TCT--T---AGT------------AAT--ATT-CTTA
-G-CTATA------TAT--A--AT--AAGGTA-------ATCT--------TAAAGA----GTAATAT--C-
-TTATTAAGCT-TC---TAA-----G---------TAACTAGC---TT---AGTTCTA---CTAG-----AC
CTAGAAG------TAGTGCTA-TT--------AAAGC----T--------TA-AAATTAA-------GCCT-
T--AT--ATGCTA--ACTCTATTAGCACT-AG-AGCC---------------TACT-CTCTAG------T-A
ACTAAA----AATAC---------------------------------------------------------
------------------------------------------------------------------------
------------------------------------------------------------------------
------------------------------------------------------------------------
------------------------------------------------------------------------
------------------------------------------------------------------------
------------------------------------------------------------------------
------------------------------------------------------------------------
------------------------------------------------------------------------
------------------------------------------------------------------------
------------------------------------------------------------------------
------------------------------------------------------------------------
------------------------------------------------------------------------
------------------------------------------------------------------------
------------------------------------------------------------------------
------------------------------------------------------------------------
------------------------------------------------------------------------
------------------------------------------------------------------------
------------------------------------------------------------------------
------------------------------------------------------------------------
------------------------------------------------------------------------
--------------------------------
>R37_sc1.56_29367_30435_+/1-1069
---------------TATAACCTATATTATA---AGCTTACTATAA-----CTAAAGAGCAG-ATAATTAT-
-----TTAATAT-ATACTTAACTTTAATTTAT------AAGAATT---T-GCGCC--TTAGCTATGCA-AGG
TAGCAGA-TATAGCTA-AT--AAG----CTGCTAGGTATAA-GAAGTAGTAA-------GCCTA--TTAGTA
AGCA-CTA--A---GCTAAGCG--CTT--TATAATATG-------TTTATCTAAGCTTAAGA------T-A-
GCCTTTAATTAAGCTAAGA--ATAGGC-----AGAGA---------ATACTCTAG---GAAGAC-----CTA
GA--GATTAT--TAGC-------GCA-TAGTTTA-AGC--T---TATAG----------AAG--AGA-CTAT
-AGCTAAG------TATAGC--ATCTACTAGGAC----AACGT--------GCATAA----CTT-TAA--T-
-AAGACTAGCT-TC---TAGA---TAG----GCG-TAATTAGC---TCTATAAAGGTT---ATTATA---GG
CGTAGAGA---G-ACGCGCTT-AA------TCTAAGCTTA---------TTT-AGCTAGG-------TAAT-
T--AT--AAGTAG--GTTATAGTAATTTA-GAGTATC-----------T--ATACT-GCTAAG------T-A
TATAACT----CTGC--CTTT------TATTA-TCTATAAG-AGACGCGTCTAT-----ATCTT--------
------AGCATAGTATA-AGAAG-GCTTTAAT--ACTGCGT-AATTAGAAGCTATTAGTCT-CTA---AG-A
A--TA-GCTAG----AT-AAAT-------A---A-CGCGCTTAGTCTAAA-GTAGTTA-A---A-GTAT--T
TTAACGCAT--ATA------TAAAAGCGC-GT-TAGATAGA--AAAGTATAG---GCTACTT---ATCTTAG
--------ATA-GCTA-TAA---GAGC-TAC---TTTAACTAGGATT---------T-TAAGA---------
-ACTACTA-CGTTAAGAATAA-GATTCT-AACTCTCTGCATG---CTAG--CTTATTTA----TTATACG--
TCCTT-TAG--CT--ACT-TAA--TATAGTCTAGTTTTTTGC----TATTA-AAGCGCA---------AGTA
CTTTAAATG--CATC------TAGAAC--TTAGCATAGAA-ACGCATCTTCT-----ATAT-TAATAAGA--
AAGGCTTTCTTTCT-------------ACCTTTAAAGACGCGT-----TTTTTA-------ATATA---TTT
ATAGAA-----AAAAA---CTATTAA------AAGGCC--TTTAAGG------CTTT--AGAACTTATT---
---CTTAT-----TAATGCGTAGA----------TAGTGTT-----AGATTGCC---------TTAA--AGT
GCGCC--TATGTACTC-TGC----TAGAA-CCTCTTCTCTTAG----TAACTCTAT-----AG------CAG
TTAAA----GACTCTAAGTAATACTTATAAG-----------------------------------------
------------------------------------------------------------------------
------------------------------------------------------------------------
------------------------------------------------------------------------
------------------------------------------------------------------------
------------------------------------------------------------------------
------------------------------------------------------------------------
------------------------------------------------------------------------
------------------------------------------------------------------------
--------------------------------
>R37_sc1.18_890058_891126_-/1-1069
-------------------AACTAAATTACTAGAAGCTTACTGCAA-----CTAAAGAGCAG-ATAATTA--
----TCTAATAT-ATTCTTAACCTTAATTTA------TAAGGAT----TTGCGCT--CTAGCTATGCAAGG-
TAGTAGA-TATAGCTA-AT--AAA----CTACTAGCTATAT-ATAGTAGCAA-------GCTTA--TTAGTA
AGTG-CTA--G---CCTAAGCG--CTT--TATAACGCG-------TTTAGATAAGCTTAAAA------T-A-
GCCTTTAATTAAGCTAAAG--ATAGGC-----AGAGA---------ATACTCTAG---AAAGAC-----CTA
GA--GATAAT--TAGC-------G-CGTAGTTTA-CGC--T---AGTAG----------AGA--AGA-CTAA
-AGCTAAG------TATAGT--ATCTATAATAAT----AATAT--------TTATAA----CTT-TAA--T-
-AAGATAGGCT-TC---TAGA---TAG----GCG-TAATTAGG---TCTATAAAAGTT---ATTATA---GG
CGCAGAGA---G-ACGTGCAA-AG------CCTAATCTAA---------TCT-AACTAAG-------TAAC-
T--AT--AAGTAA--GTTATAGTAATCTA-AAGTATA-----------T--ACGCT-ACTAGA------T-A
TATAACT----TTAT--CTTT------TATTA-TCTATAAG-AGACGCGTCTAT-----ATCTT--------
------AGCGTAGTATA-AGAAA-ATCTTAAT--ACTATAT-AATTAGAAGCTCTTAGTTT-CTA---AG-A
A--TA-GCTAG----AC-TAAT-------A---A-CGCGCTTAGTCTAGA-GTAGTTA-----AAGCAC--T
TTAATGCGC--ATA------TAAAGGCGC-AT-TAGATAAG--AAAGTACTA---GCTACTT---ATTTTAG
--------ATA-GCTA-TAA--G-AGC-TAT---CTTAACTAGGATT---------TT-AAGAA--------
--CTACTAT-CTTAATTATAA-GATTCT-AACTCTCTATATATA-CCTC--TCTATTT----ATTGCATA--
TTCTC-TAG--CT--ACT-TAA--TATAGTCTATTT-CTTAC----TGCTA-AAGCATA---------AGTA
CTTATAGCG--CGTT------AGAGAC--TTAGCACGCTG-CTATATCTTCT-----ATAT-TAATAAAG--
AAAGCTTTCTATCT-------------ACCTTTAAGAACGTGT------TTTTA------GATATA---TTT
ACAAAG-----AAGAA---CTATTAA------AAGGCT--TTTAAGG------CATC--TAAGCTAGTT---
---CTTAT-----TAATGCGTAGG----------TTATATT-----AAATTACC---------TTAA--AGT
ATAGC--TGCATACCT-TAC----TAGAA-CCTCTTCTTCTAG----AGACGCTAT-----AG------CAG
TTAAA----GACTCTAAG------TAATA--CCTATAAG---------------------------------
------------------------------------------------------------------------
------------------------------------------------------------------------
------------------------------------------------------------------------
------------------------------------------------------------------------
------------------------------------------------------------------------
------------------------------------------------------------------------
------------------------------------------------------------------------
------------------------------------------------------------------------
--------------------------------
>R37_sc1.8_1385360_1385867_+/1-508
------------------------------------------------------------------------
------------------------------------------------------------------------
------------------------------------------------------------------------
------------------------------------------------------------------------
------------------------------------------------------------------------
------------------------------------------------------------------------
------------------------------------------------------------------------
------------------------------------------------------------------------
------------------------------------------------------------------------
------------------------------------------------------------------------
------------------------------------------------------------------------
---------------------------------------------------------------CT---AT-A
A--TA-GCTAGATAAATAACGC-----------GCTTAGTACATCCTAAA-GTAGTTAAA---G--TATT--
TTAATACGT--ATA------TAAAGGCGT-AT-AAGATAGA--AGAATATAG---GCTACTT---ATTCTAG
AT--------A-GCTA-TA---AGAGC-TAT--CTTA-ACTAGAATT---------TTAAAAAC--------
TAC----TATATTAAGAATAA-GATTCT-AACTCTCTATATG---CTAG--CTTATTTAT----TATAT--A
TTCTT-TAG--CT--ACT-TAA--TATAGTCTATTTTT-TAC----TATTA-AAATAAA---------AGTA
CTTTTA-ATA-TATA------TAAGAC--TTAGCACGCTA-ATATATCTACT-----ATAT-TAATA-AGAA
AAGCT-TCTTCTCT-------------GCCTTTAAGAATATAT-----TTTTTAA-T------ATA---TTT
ATATAT-----AAGAA--TTATCTAAAA-----AGGCC--TTTAA--------TATAGTAGAATTAGTTC--
--TTAT-------TAATATATAAA---------GAGTTCTT------AATTACT---------TTA--AGAT
CTATC--TTTATATGC-TAC----TACTA-ATAGCTTTACTAG----GAATACTCT-----AG------TAA
TCTAA----AATACTAAA------TAATCTATATAA------------------------------------
------------------------------------------------------------------------
------------------------------------------------------------------------
------------------------------------------------------------------------
------------------------------------------------------------------------
------------------------------------------------------------------------
------------------------------------------------------------------------
------------------------------------------------------------------------
------------------------------------------------------------------------
--------------------------------
>R37_sc1.44_14165_15787_+/1-1623
-------ATGTAAC-TATAAAGCAAACTTAA-AGTATCTAATAAAA----TTAGAAGAGAAG-GCTATAGT-
-----CTAAAGA-GTTCTTAACTAGTCTGCAT------AAGATCT----TACGCT--CTTAAGGTCTA-TTA
TATAAGA-AATAGTAG-AT--AGA----CTTCTTA--GAGC-ATAGTA-AAGTA----ACTCTA--TTAGCA
AGAA-CTA--GA---TTAATAA--CTT--TATTAAGTA-------GACTTCTAAGCTTCGTA------AGC-
-GCTAGAGCTATCTATATA--ACTATT-----AGTAA---------GCTGCC--TAT-AAGAAT-----TCT
AT--AGCTATC-TAGC-------GC--TAGCTTA-ACT--T---AGTAT----------AGA--AGA-TAAA
ATAGAAGT-------TTAGA--ATTATAGATAAT----AATAT--------CTATAA----TTT-TAA--T-
-AAGACTAGCT-TT---ATAA---TAG----ATA--AGATTTT---AGCGTAGAT-AGTT-ATTACT---AG
TTTAGAAG-----TAGCTAGA-AG--------AAAGAAGGTTATC------T-AGCTAGG-------TAAC-
T--AT--AAGTAG--ATTACTATTATCTA-AGGCATA-----------A--GAGCT-ATAGGC------T-A
TCTACTT----CTAC--TCTT------TGTTA-TCTTTATA-GGCAGCGTACTT-----ATTAA--------
------CGTCTAGTT---TAAGA-ACTTAC------TATAT-AATTAGATTCTTAAAGTAA-GTC---TT-A
A--TA-GCTAG----ATAAAT------------AATTAGCTTACTCTTAC-CTAGCTA-----GAGTAC--T
TTAATAAGT--ATA------TA-AAGTTAAGC-GCTATAGA--TACGTACTA---GCTACTT---ATACTTA
--------ATA-GCTA-TA---AGAGC-TAT--AGCTTACTAGAATT---------CTAGAAT---------
TCTTG----CAAGAAGAAGAA-TATTAT-TCTTTACTATATGC--C-TC--TATATTT----ATTATATC--
TACT--ATAATCT---CT-TAA--TATTAGTTGC-TTTGCGC----TATTA-AAGCGTA---------GATA
TAG----TAA-CT-AGATCT-TAG--CC-TTAGCATATAA-CTATATATATT-----ATAT-TAGTA-AGAA
AACC--------TT--------------TCTTTAA-GTATTTA------AGCTAG-CTTTTAAATAGTCTTA
ATAGCT-----AGAAT----ATCAAGGT-----AGGCT---T-TAGA-------GGTGCTAGACTAGTTCTA
TNNNNNNN--NNNNNNNNNNNNNNNNN----NNNNNNNNNN-----NNNNNNNNNN--------NNNNNNNN
NNNNNNNNN-NNNNNNNNNN----NNNNNNNNNNNNNNNNNNNN---NNN-NNNNNN-----------GAAG
GCGC----AGATACTA------TATAATATATGCA--AGATTAAGGCG-TAGTCTATGCTTATTTAATAAAG
AATATAAAACTATT-----ATAGGTTCTCTA-TAAGCTTATTAGATAAAAAGA---TT-AATTA-GCTAAGT
AAAGGCGTATAGCAGA-TTGCATATAATATAG------TATTATTATAGAAGAAATAGGCACGTATACAAAG
CGTAATTAATAAGCTTATAAAGC-ATTAAT-------TAAGAAAATATAAGT-ATATT--TAGATAG-AGAA
-GACTCTAATAGTAGAGAAAGTATAGAACCTAATTACTAA--GAGAGTAGATAGAGAGC-----ATAATACT
AGCAAA---GAGCCTATGCGTAAGATATGCAGC-GTAAGGTATTATAGGT--------ATTATAGTAAGAAA
GAAT-------ATA-------ACTCTTG-CACTTATAAAG--TAGAGATAAAGAACTCTAAGGATAGTAATA
AGTCTAAAGAATAAATTAGCTTACTATAAT-TT-TTAATAAGTATATTATATGTTGCGCAATTATTA-----
CATATAGATAGTATACTAGTTTAGCTTTAGCTACTTACTTAGAATAGCTACTTACTTATAAAACACGTTA--
--------------------------------
>R37_sc1.68_4646_5461_+/1-816
------------------------------------------------------------------------
------------------------------------------------------------------------
--------------------------------------------------------------TA--CTAGTA
AGAA-CTA--G-----ATATTATACTT--TATTAAGAG-------CTAATCTAAGCTTTAGA------TAA-
--AGTAAGATAGAAAGCTCT-ATAGCT-----AGCGC---------GCTTACTAT---AAGAAT-----CTA
GT--TAAGAT--ATAA-------GCT-TAGTTTA-AGC--T---AGTAT----------AGG--CTA-TACG
CTAGAAGT-------ATAGT--ATATATAATATA----GATAT--------ATATAA----CTT-TAA--T-
-AAGACTAGCTTTA---T-AA---TAG----GTGTTACTGCTA---CGTCTAAGA-TA---GTTATA---AG
CTTAGACT---TAATAGATAG-AG-------CAGTAACTA---------TAC-AGCTTAG-------TAAC-
T--AA--AACTAG--ATTATAATAATTAA-GTATATT-----------A--ACGCGTCTAGA-------T-A
GGCTATTC-TACTACT-AATTA-----TTCTA-GCTGCTAAG----CTCTA-CT-----AACGCA-------
------G--CTAGTAT--ATAGA-GCTAT------CTAATA-G-CTAGATAATTACTATCTTAG----AT-A
A--TA-GCTA----GACTAGA--------G---ATAAG-CTAGGCTTTAA-GTAGTTA-----TAGCAC--T
TTAATAGAT--ATA------CT-ACTATACGA-ATAGTAAG--TATATACTA---GCTGCT--A-ATTCTAG
--------ATA-GCTA-TAG-TAGCTACTAT-----ACGCCTAAGT----------TTAACTAG--------
TACTA----TATAGAGAATAA-TATTAC-TACGCTTTATATG---CTAG--CCT-ATATAAGC---TATC--
TACTA-TAG--CT--ACT-TAA--CGTTAGCTAC-TTCTCTT----CTCTT-AAGAAAG---------TATA
TAGATA-TAA-AGTAG-----TAGAGC---TAGCCTGCTA-GAGTATATACT-----ATAT-TAATAAGTTA
GAG-TT-TCTATAT-----------ATCTATCTATATATACG--------CTTA------GCTGTA---TTC
TTCTAG-----CAGAG---CGTCTAGAG-----TAGCT--TCTAGGC------TAC---TAGCCTAATT---
--CTATA------TAGCTTAGA--------------------------------------------------
------------------------------------------------------------------------
------------------------------------------------------------------------
------------------------------------------------------------------------
------------------------------------------------------------------------
------------------------------------------------------------------------
------------------------------------------------------------------------
------------------------------------------------------------------------
------------------------------------------------------------------------
------------------------------------------------------------------------
------------------------------------------------------------------------
--------------------------------
>R37_sc1.20_1705_3286_-/1-1582
------------------------------------CTTACTATAA-----CTAAAGAGTAG-ATAATTAT-
-----CTAATAT-ATACTTAACTTTAATTTAT------AAGAATT---T-ATGCT--CTAGCTATATA-AGA
TAGCAGA-TATAGCTA-AT--AAG----CTACTAGGTATAA-GAGATAGTAA-------GCTTA--TTAGTA
AGTA-CTA--A---GCTAAGCG--CTT--TATAATGCG-------TTTATCTAAGCTTAAGA------T-A-
GCCTTTAATTAAGTAAAGA--ATAAGC-----AGAAA---------ATACTCTAA---GAAGAC-----CTA
GA--GATTAT--TAGC-------GTA-TAGTTTA-AGC--T---TATAG----------ATA--AGA-CTAT
-AGCTAAG------TATAGT--ATCTACTAGAAT----AATAT--------GTATAA----CTT-TAA--T-
-AAGACTAGCT-TC---TAGA---TAG----GCG-TAATTAGC---TCTATAAAGGTT---ATTATA---GG
CGTAAAGA---G-ATATACTT-AA------CCTAAGCTTA---------TTT-AACTAAG-------TAAT-
T--AT--AAGTAA--GTTATAGTAATCTA-GAGTATC-----------T--ATACT-GCTAAG------T-A
TATAACT----CTAC--TCTT------TATTA-TTTATAAA-AGATATATCTAT-----ATCTT--------
------AGTATAGTATA-AGAAG-GCTTTAAT--ACTGCAT-AATTAGAAGCTATTAGTCT-CTA---AG-A
A--TA-GCTAG----AT-AAAT-----------AATACGCTTAGTCTAGA-ATAGTTA-----AAGTAT--T
TTAATATAT--ATA------TAAAGGCGT-AT-TAAGTAGA--AGTATACTAG---CTACTT---ATTCTAG
--------ATA-GCTA-TA---AGAGC-TAT---CTTAACTAGAATT----------TTAAG----------
AACTACT-GCATTAAGAATAA-GATCTT-AACTCTTTATATA---CTAG--CTTATTT----ATTGTATA--
TTCTC-TAG--CT--ACT-TAA--TATAGTCTATTT-TTTAT----TATTA-AAGCGTA---------AGTA
CTCTTAATA--TATC------TAGAAC--TTAGCATAAAA-ATATATCTTCT-----ATAT-TAATAAAG--
AAAGCTTCTTTTCT-------------ATCTTTAAAGACGCGT-----TTTTTA-------ATATA---TTT
ATAGAA-----AAGAA----CTATTAA-----AAGGCT--TTTAAAG--------CTTTAAGACTTATT---
---TCTAT-----TAATATATAAG----------TAGTATT-----AGATTA-----------CTTAGAAGT
ATACT--TATATACTC-TAC----TAGAA-TCTTTTCTTTTAGT---AACTTTAT------AG------CAG
TTAAA----GACTCTAAG------CAATA---------CTTATAAGTT-TAGATCTTAGTTAA-------AG
CTTATACGCAATTTC----TTACTTAGGTTACTTATTTTAGCTTAAGCTAGCT----TCTCTTA-GCTTATA
AAAGA-TAATAAGCTAATGCTATATAAAAATA-----CTCTTTAATATATCTAGATTTATAAGC-TTAAAGA
GTAATTAGTAGAAATAACTAAGCAGAAA----TTACGTAAGTATA-AGCAGATCTAGCAGAGTAGTACTATA
GAGTATAGTAAGATAGCAACGCAAATAGCTATAGAGGCGTCTATAGCTACTAAGCAGTTAAAGAAGAGTTAT
AGTAG----AGGTAGTTAAGAAAGAGCTTAACTAGCTACTTATACGCGCTATAGAA--ACTATAGTAG-AAC
TAGG------CATA-------ACGCGCA-GATATGCAAAAAGAATATAGAGATATCTTCTAAATTAGATA-T
A-GGTATAATAGATATAGGCTCTCTTATAG-ATAGTAATAAAATTAAAGATGCATAACTAAAGTTTC-----
TTATACTAAGAAATTTTAGATTACTTAGTAAGGTAGATTACTTAGTAGTAGATTACGTTA------------
--------------------------------
>R37_sc1.37_309920_310717_-/1-798
----------------------------TTAAAGCTCTTAAGAAAT--------AAAGAAGATATAATTAT-
-----ATAGTAT-ATAAGAAAGCTTAATACGC------A-AGGCT---TTGCCTCT-ACGCTTAGCTATA--
TATAAGA-GATAGCTA-AC--TAA----CTACTAGCTACTT-ATAGTAGTAA-------CTAGG--TTAGAG
AAAA-ATA--G---GCTAGAAA--CCT--TATACGCTA-------GAAGTCTAAGATTAAGT------C---
TTAGGTAACTAGATAGAGAG-ATTACT-----AGAGA---------GTTCTATGC---AGTAAT-----CTA
GC--TATTAT--TAGC-------CTTCTAGTTTA-ACC--T---TATAC----------GCA--ATA-TTAA
-AGCTAAA------TATAGA--ATTCTAGATAAA----GATAC--------TTATAA----CTT-TAA--T-
-AAGACTAGCT-TT---TAGA---TAG----GCGTTAGAGAGT---TAGTTAAGA-TA---GTTACT---AC
CTTAGAGA---G-ACGTTTAA-AG------CTAATTAGTA--------TCTA-GGCCTAG-------TAAT-
T--AT--AAGTAG--ATAACTCTAATTAT-CTATATT-----------A--ACGCT-ATAGAG------T-A
GTCTATC----TTAC--TCTT------CTTTA-GTCTTAAA--GCAAAGCATTA-----TAATAA-------
------GGCCTAGTATT-ATAAT-AACTT--------ACTA-GATTAGAGAATTAGCATTA-GTA---AG-A
A--TA-GCTAG----ACTACT--------A---A-TAAGCTTAGTCTTAC-TTAGCTA-----AAGCAC--T
TTATCTAGT--ATA------TAGAGGCTT-AA-ATAGTAAG--TAGTTACTA---GCTGCTT---ATTATTA
--------ATA-GTTA-TA---AGAGC-TAT--AAGTTACTTGAGTT---------CTAAAAC---------
CTCTA---TAAGAAG-AGTAA-GATTAT-TGCTCTTTATATGCC-TCTA--TACGCCT------TCTATA--
-TCTTATAG--CT--ACT-TAA--TATAGATTATTTTACTTC----T-CTA-AAGCAGG---------TATA
TA----------------------------------------------------------------------
------------------------------------------------------------------------
------------------------------------------------------------------------
------------------------------------------------------------------------
------------------------------------------------------------------------
------------------------------------------------------------------------
------------------------------------------------------------------------
------------------------------------------------------------------------
------------------------------------------------------------------------
------------------------------------------------------------------------
------------------------------------------------------------------------
------------------------------------------------------------------------
------------------------------------------------------------------------
------------------------------------------------------------------------
--------------------------------
>R37_sc1.49_126224_126930_+/1-707
-------------------AACTAAATTGCTAAAAGCTTACTATAA-----CTAAAGAGCAG-ATAATTAT-
-----CTAATAT-ATTCTTAATCTTAATTTAT------AAGAATT----TGCG-CT-CTAGCTATATA-AGA
TAGTAGA-TATAGCTA-AT--AAA----CTGCTAGCTATAT-ATAGTAGCAA-------GCCTA--TTAGCA
AGTA-CTA--G---CCTAAGCA--CTT--TATAATACG-------TTTAGATAAGCTTAAAA------T-AG
CCT-TTAATTAAGCTAAGA--ATAAGT-----AGAGA---------ATACTCTAG---AAAGAC-----CTA
GA--GATAAT--TAGC--------ATATAGTTTA-CGC--T---AGTAG----------AGA--AGA-CTAA
-AGCTAAG------TATA-GT-ATCTTTAATAAT----AATATC-------TA-TAA----CTT-TAA--T-
-AAGATAAGCTTCTAGA-------TAG----GC-GTAATTAGA-----TCTATAAAGGTT-ATTATA---GG
CGCA-GAG---AGATATATAA-AGCCT------AATCTAA---------TCT-AACTAGG-------TAAC-
T--AT--AAGTAG--ATTATAGTAATCTA-GAGCGTAT-------------ATACT-GCTAA--G----T-A
TATAACTT----TAT--TCT-----T-TATTA-TCTATAAA---GAACGTATCT-----ATATC----T---
-----TAGCATAGTATA-AGAAG-ATCTTAAT--ACTACGT-AATTAGAAGCTCTTAGT-CTCTA---AG-A
A--TA-GCTAA----AC-TAAT-------A---ATA-TGCTTAGTCTAAA-GTAGTTA-----AAGTAC--T
TTAATACGT--ATA------TAAAGGCGC-AT-TAAGTAGA--AGAGTACTA---GCTATTT---ATTTTAG
--------ATA-GCTA-TA-----AGTA-TT--AGTACTCTAGTACT------------AAGAA--------
TACT--------------------------------------------------------------------
------------------------------------------------------------------------
------------------------------------------------------------------------
------------------------------------------------------------------------
------------------------------------------------------------------------
------------------------------------------------------------------------
------------------------------------------------------------------------
------------------------------------------------------------------------
------------------------------------------------------------------------
------------------------------------------------------------------------
------------------------------------------------------------------------
------------------------------------------------------------------------
------------------------------------------------------------------------
------------------------------------------------------------------------
------------------------------------------------------------------------
------------------------------------------------------------------------
--------------------------------
>R37_sc1.69_9289_9547_-/1-259
------------------------------------------------------------------------
------------------------------------------------------------------------
------------------------------------------------------------------------
------------------------------------------------------------------------
-------------------------TT-----AAAGT-A-------ATAGTAAA-----TAGATA----TTA
AA--GAAGATATAAGTA----GAGAAGTAATATA-AGC---------------------ATT--ATA-AGCA
-GACTAGA------TAT--A--AC--GCG-TA--------TAC--------TTATAT----AGT-TAA--A-
-ATTAATAGTACT---AATAA---TAG--------TAA-TAGT---TC---TATAGAA----TAGATT--AG
CTTACTA------TAATTTCT-TA--------AAAACTGTAT--------TAAAAGTATA-------TAATA
T--ATCTTAATATTAATA-TGCTAGTAGA-G--CATA----------------ACTAAC---------TT-A
CTTAG------ATAA---CTA------ACTTA-CCTATAAA---ATACATTA--------------------
------------------------------------------------------------------------
------------------------------------------------------------------------
------------------------------------------------------------------------
------------------------------------------------------------------------
------------------------------------------------------------------------
------------------------------------------------------------------------
------------------------------------------------------------------------
------------------------------------------------------------------------
------------------------------------------------------------------------
------------------------------------------------------------------------
------------------------------------------------------------------------
------------------------------------------------------------------------
------------------------------------------------------------------------
------------------------------------------------------------------------
------------------------------------------------------------------------
------------------------------------------------------------------------
------------------------------------------------------------------------
------------------------------------------------------------------------
------------------------------------------------------------------------
------------------------------------------------------------------------
--------------------------------
>R37_sc1.28_414980_416415_-/1-1436
------------------------------------CTTACTATAA-----CTAAAGAGCAG-ATAATTAT-
-----CTAATAT-ATACTTAATTTTAATTTAT------AAGGATT---T-GCGCT--CTAGCTATATA-AGA
TAGCAGA-TATAGCTA-AT--AAG----CTACTAGATATAA-GAGGTAGTAA-------GCTTA--TTAGTA
AGTA-CTA--G---GCTAAGCG--CTT--TATAATATA-------TTTATCTAAGCTTAAGAT--------A
GCCTTTAATTAAGCTAAAG--ATAGGT-----AGAGA---------ATACTCTAG---AAAGAC-----CTA
AA--GATTAT--TAGC-------GCG-TAGTTTA-AGC--T---TATAG----------AAG--AGA-CTAT
-AGCTAAG------TATAGT--ATTTACTAGAAT----AATAT--------GCATAA----CTT-TAA--T-
-AAGACTAGCT-TT---TAGA---TAG----GCG-TAATTAGC---TCTATAAAGATT---ATTATA---AG
CATAGAGA---A-ATGCGCTT-AA------CCTAAGCTTA----------TTTAGCTAAG-------TAAT-
T--AT--AAGTAG--ATTATAGTAATCTA-GAGTATC-----------T--ACGCT-GCTAGA------T-A
CGTAACT----CTAT--CTTT------TATTA-TCTATAAA-GAATATATCTAT-----ATCTT--------
------AGTATAGTATA-AGAAG-GCTTTAAT--ACTATAT-AATTAGAAGCTATTAGTCT-CTA---AG-A
A--TA-GCTAG----AT-AAAT-----------AATATGCTTAGTCTAGA-GTAGTTA-----AAGTAT--T
TTAACGCGC--ATA------TAAAGGCAC-GT-TAGGTAAA--AGAGTATAAG---CTACTT---ATTCTAG
--------ATA-GCTA-TA---AAAGC-TAT---TTTAACTAGAATT----------TTAAA----------
GACTACT-ACGTTAAGAATAA-GATTCT-AACTTTCTATATA---CTAG--CTTATTT----ATTATATA--
-TCTTCTAG--CT--ACT-TAA--TATAGTCTTTTT-TTTAC----TATTA-AAGCATA---------AGTA
CTTTAAATG--CGTC------TAGAAC--TTAGTATAGAA-ATATATTTTCT-----ATAT-TAATAAAG--
AAAGCTTTCTTTCT-------------ATCTTTAAAAATGCAT-----TTTTTA-------ATATA---TTT
ATAGAA-----GAGAA----CTATTAA-----AAGGCT--TTTAAAG--------CTTTAGGACTTATT---
---CTTAT-----TAATATATAGA----------TAGTATT-----AGATTACC---------TTAA--AGT
ACGTC--TATATATTC-TAC----TAGAA-CTCTTTCTTCTAGT---AACTCTATAG------------TAG
TTAAA----GACTCTAAG------CAATA---------CTTATAAGTT-TAGATCTTAGTTAA-----AGCT
AGTATGCAATATC------TTACTTTAGTTATCTATTATAGCTTAGGCTAGCT----TCTTCTA-GCTTATA
AAAGA-TAGTAAGCTAATACTATATAAAAATA-----CTCTTTAATGTGCTTAGATATATAAGC-TTAAAAA
GTAATTAGTAAAGATAACTAAGGAGAAAATT----ATAAAAACGTAAGCAGATCTAGCAGAGTAGTACTATA
GAGTATAGTAAGATAGTAATGCAGATAGCTATAGAAGCGTCTATAGCTACTAAGTAGTTAAAGAGAAGTTAT
AATAA----AAGTAATTAAGAAAGAGCTTAACTAGCTAGATAACGCTATAGAA-----ACTATAGTAA-AAC
TAAG------TATA-------ATACGTA-AATATATAAAAAGAATATAGAGG--------------------
------------------------------------------------------------------------
------------------------------------------------------------------------
--------------------------------
>R37_sc1.49_123039_124033_+/1-995
-----------------------------------GCTTACTATAA-----CTAAAGAGCAA-ATAATTAT-
-----CTAATAT-ATACTTAACTTTAATTTAT------AAGAATT----TGCG-CT-CTAGCTATGTA-AGG
TAGCAGA-TATAGCTA-AT--AAG----CTACTAGATATAA-GAGATAGTAA-------GTCTA--TTAGTA
AGTG-CTA--AG---CTAAGCG--CTT--TATAATGCG-------TTTATCTAAGCTTAAGA------T-AG
CTT-TTAACTAAGTAAAGG--ATAGGT-----AGAGA---------ATACTCTAG---AAAGAC-----TTA
GA--GATTAT--TAGC--------GCGTAGTTTA-AGC--T---TATAG----------AAG--AGA-CTAT
-AGCTAAG------TATA-GT-ATCTACTAAGAC----GACGTG-------CA-TAA----CTT-TAA--T-
-AAGACTAGCTTTTAGA-------TAA----GT-ATAATTAGC-----TCTATAAAAGTT-ATTATA---GG
CGCA-GAG---AGACGCGCTT-AACTTA------AGCTTA--------TTTT-AGCTAGG-------TAAT-
T--AT--AAGTAG--GTTATAGTAATCTA-GAGTAT-T----------T--GCGCT-GCTAA--G----T-A
TATAACTT----TAC---CTT----T-TATTA-TCTATAAG---AGATATATCT-----ATATC----T---
-----TAGCGTAGTATA-AGAAA-GCTTTAAT--ACTATAT-AATTAAAAGCTATTAGT-CTCTA---AG-A
A--TA-GCTAG----AT-AAAT-------A---ATG-CGCTTAGTCTAGA-GTAGTTA-----AAGTAT--T
TTAATATAT--ATA------TAAAGGTAT-AT-TAGGTAGA--GGTATACTA---GCTGCTT---ATTCTAG
--------ATA-GCTA-TA---AGAG---CT-ATCTTAACTAGGATT---------TTAAGAAC--------
TACTA----CGTTAAGAATAA-GATTCT-AACTCTCTATATA---CTAG--CTTATTT----ATTGCATA--
-TTTTTTAG--CT--ACT-TAA--TATAGT-TTATTTTTTGC----TATTA-AAGCG-TAAGT--------A
CTCTTA-ATG-CATC------TAGAAC--TTAGTATAGAA-ATATATTTTCT-----ATAT-TAAT--AAAG
AGAGCTTTCTTTCT-------------GCCTTTAAAGACGCAT-----TTTTTA-------ATATA---TTT
ATAGAA-----GAGAA---CTATTAAA------AGGCC--TTTAAGG--------CTTTAGAACTTATT---
---TCTAT-----TAATGCGTAAGT----------TATATT-----AGATTGCC---------TTAA--AGT
GCGCCTATATACTCTACTA-----------------------------------------------------
------------------------------------------------------------------------
------------------------------------------------------------------------
------------------------------------------------------------------------
------------------------------------------------------------------------
------------------------------------------------------------------------
------------------------------------------------------------------------
------------------------------------------------------------------------
------------------------------------------------------------------------
------------------------------------------------------------------------
--------------------------------
>R37_sc1.29_11422_12345_+/1-924
------------------------------------------------------------------------
--------------------TATTATCTTAATA---ATAAGAGCT----ATCTTAA-CTAAGATTTTA-AGA
ACTACTATCTTAA-TT-AT--AAG----ATTCTAACTCTCT-ATATGC---------CTTCTTA-TTTATTG
CATA-TTC--T----CTAGC-TACTTAA-TATAGTCTATTT-CTTACTACTAAAGTATAAGT----------
ACTTATAGCGTATTAGAGAC-TTA-GCATACTACTAT---------ATCTTCTAT---ATTAATA----AGA
AA--AGCTTT--CTAC--------CTACTTTTAAGAAC--A---CGTTTTTAGAT---------ATA-TTTA
TAAAGAAG---AACTATTAA--AAGGCCTTTAAGG---CATCTA-------AGCTAG----TCTCTAT--T-
-AAC----GCG--TAGATTA----TATT---AGA------T-T---ACC-TTAAAGTATA-GCTACGT--AC
TTTATTAG---AACCTCTT----CT----CTTAGAGACGCTA-------TAGCAGTTAAA-------GACTC
T--A----AGTAATATCTATAAGTTTAGA-TCTTAATT----------A--AAGCTAGTA------------
TATAACT-----TCTTTACTTA------GTTA-CTAGTAATAGCTTAGGCTAGC------TTCT--------
--------TCTAGCTTA--TAAAAGGTA-----------GTAAGCTAATACTATATAAAAATACGCT-TT-A
ATATG-CTTAGATCTATAAGCTT----------AAAGAGTAATTAGTAGAGATAACTA------AGCAG---
-AAATTATAC-AAA------AGAAAGCAG-AT-CTAGCATA--ATAGTACTATAGAGTATAGA--ACTATAG
TAGCGCAGATA-GCTG-CTT-AGATATCTAT--AGCGCCTTAGCAAT---------CTAAGAAG--------
GCTTATAGTAGTAGT-AGTAG-T-TAAGAACTAGCCTA-ACTAG--CTC--TATA-GC----GCTGTAGAAA
CTATAGTAAGACTA-GGTATAACGCGTAAATG--TGCAAAAA----AGATA-TAGAAGA----------TAA
TTCTAAATTA-GATT------TAAGCTC-TATATATATAG-AGCTCTAGGTTA----ATAG-CAATAAAATT
AACAATGCGTAAGATAAG--TTAGTTATGCT--AAGAAAAAGTAGCTAGCTTAGT-------AATAG--TTT
ACGTTA-----TAAA---------------------------------------------------------
------------------------------------------------------------------------
------------------------------------------------------------------------
------------------------------------------------------------------------
------------------------------------------------------------------------
------------------------------------------------------------------------
------------------------------------------------------------------------
------------------------------------------------------------------------
------------------------------------------------------------------------
------------------------------------------------------------------------
------------------------------------------------------------------------
------------------------------------------------------------------------
--------------------------------
>R37_sc1.49_88538_89587_+/1-1050
------------------------------------CTTACTATAA-----CTAAAGAGCAG-ATAATTAT-
-----CTAATAT-ATACTTAATCTTAATTTAT------AAGAATT----TGCGCT--TTAGCTATATA-AGG
TAGCAGA-TATAGCTA-AT--AAG----CTGCTAAGTATAA-GAGGTAGTAA-------GCTTA--TTAGTA
AGCA-CTA--GG---CTAAGCG--CTT--TATAATATA-------TTTATCTAAGCTTAAGA--------TA
GCCTTTAATTAAGCAAAGA--ATAAGC-----AAAGAAT---------ACTCTAG---AAAGAC-----CTA
GA--GATTAT--TAGC--------GCGTAG-TTTAAGC--T---TATAG----------ATA--AGA-CTAT
-AGCTAAG------TATAGT--ATCTACTA-GAAT---AATAT--------ATATAA----CTT-TAA--T-
-AAGACTAGCT-TC---TAGA---TAG----GCA-TAATTAGC---TCTATAAAGATT---ATTATA---AG
TATA-GAG---AGACGCACTT-AA------CTTAAGCT----------TATTTAACTAAG-------TAAT-
T--AT--AAGTAG--ATTATAGTAATCTA-GAGTATC-----------T--ATACTACTAGA-------T-A
TATAACT----CTGC--TCTT------TATTA-TCTATAAG-AGACGCATCTAT-----ATCTT--------
------AGCATAGTATA-AGAAG-GCTTTAAT--ACTATAT-AATTAGAAGCTATTAGTCT-CTA---AG-A
A--TA-GCTAG----ATAAAT------------AACGCGCTTAGTCTAGA-GTAGTTA-----AAGTAT--T
TTAA-TGCGC-ATA------TAAAGGCAT--ATTAGATAG---A-AGTAT-ACTAGCTACTT---ATTCTAG
--------ATA-GCTA-TA---AAAGC-TAT---CTTAACTAGAATT---------TTAAGAAC--------
TACTA----TGTTAAGAATAA-GA-TTCTAACTCTTTATATA---CTAG--CTTATCT----ATTGCATA--
TTCTC-TA--GCT--GCT-TAA--TATAGTCTATTT-TTTAC----TATTA-AAGCGTAAG---------TA
-CTCTTAACG-TATC------TAGAACT-T-AGCATAAAA-ACGTATCTTT-----TATAT-TAATA-AGAA
AAG------CTTC----T--TTCTTA--TCTTTAAAGATATAT-----TTTTTA-------ATATA----TT
-TATAA-----AAG----AGAACTATTA---AAAAGCC--TTTAAGG--------CTTTAGAACT-TAT---
--TTCTATT-----AATACGCAGA----------TAGTATT-----AGATTACC----------TA-GAAGT
ATATC--TATATACTC-TAC----TAGAACTTCTT-CTCTTAG----TAACTCTAT--AGCAGTTA-AAGAC
TTTAAG-TA-ATACTTATAAG---------------------------------------------------
------------------------------------------------------------------------
------------------------------------------------------------------------
------------------------------------------------------------------------
------------------------------------------------------------------------
------------------------------------------------------------------------
------------------------------------------------------------------------
------------------------------------------------------------------------
------------------------------------------------------------------------
--------------------------------
>R37_sc1.23_570951_571405_+/1-455
---------------TATAATCTATATTATA---AGCTTACTGCAA-----CTAAAGAGCAG-ATAATTA--
----TCTAATAT-ATACTTAACCTTAATTTG------CAAGGAT----TTACGCT--CTAGCTATATAAGG-
TAGCAGA-TATAGCTA-AT--AAG----CTGCTAAGTATAA-GAGGTAGTAA-------GCTTA--TTAGTA
AGCA-CTA--A---GCTAAGCG--CTT--TATAATGCG-------TTTATCTAAGCTTAAGAT--------A
GCCTTTAATTAAGCTAAGA--ATAGGC-----AGAGG---------ATACTCTAG---AAAGAC-----CTA
GA--GATTAT--TAGC--------GCGTAGTTTA-AGC--T---TATAG----------AAG--AGA-CTAT
-AGCTAAG------TATAGT--ATCTACTAAGAC----AACGT--------GCATAA----CTT-TAA--T-
-AAGACTAGCT-TC---TAGA---TAG----GCA-TAATTAGC---TCTATAAAGGTT---GTTATA---AG
CGTAGAGA---G-ATACGCTT-AAC------CTAAGCTTAT--------T-T-AGCTAGG-------TAAT-
T--AT--AAGTAA--GTTATAGTAATCTA-GAGTAT------------------------------------
------------------------------------------------------------------------
------------------------------------------------------------------------
------------------------------------------------------------------------
------------------------------------------------------------------------
------------------------------------------------------------------------
------------------------------------------------------------------------
------------------------------------------------------------------------
------------------------------------------------------------------------
------------------------------------------------------------------------
------------------------------------------------------------------------
------------------------------------------------------------------------
------------------------------------------------------------------------
------------------------------------------------------------------------
------------------------------------------------------------------------
------------------------------------------------------------------------
------------------------------------------------------------------------
------------------------------------------------------------------------
------------------------------------------------------------------------
------------------------------------------------------------------------
------------------------------------------------------------------------
------------------------------------------------------------------------
--------------------------------
>R37_sc1.45_9533_10942_+/1-1410
-----------------------------------GCTTACTATAA-----CTAAAGAGCAG-ATAATTAT-
-----CTAATAT-ATACTTAACCTTAATTTAT------AAGAATT---T-ACGCT--CTAGCTATATA-AGG
TAGTAGA-TATAGCTA-AT--AAG----CTACTAAGTATAA-GAGATAGTAA-------GCTTA--TTAGTA
AGTA-CTA--G---GCTAAGCG--CTT--TATAACGCG-------TTTATCTAAGCTTAAGAT--------A
GCCTTTAATTAAGCTAAGA--ATAAGT-----AGAGA---------ATACTTTAG---AAAAAC-----CTA
GA--GATTAT--TAGC-------GCG-TAGTTTA-AGC--T---TATAG----------AAG--AGA-CTAT
-AGCTAAG------TATAGC--GTCTACTAAGAT----AATGT--------ATATAA----CTT-TAA--T-
-AAGACTAGCT-TC---TAGA---TAG----GCA-TAATTAGC---TCTATAAAGATT---ATTATA---GG
CGCAGAGA---G-ATACGCTT-AAT------CTAAGCTTAT--------T-T-AGCTAGG-------TAAT-
T--AT--AAGTAA--GTTATAGTAATCTA-GAGTATC-----------T--GCGCT-ACTAGG------T-A
TATAACT----CTGC--TTTT------TATTA-TCTATAAA-AGACGTATCTAT-----ATCTT--------
------AGCGTAGTATA--AGAAGACTTTAAT--ACTACGT-AATTAGAAGCTATTAGTCT-CTA---AG-A
A--TA-GCTAG----AT-AAAT-----------AATACGCTTAGTCTAGA-GTAGTTA----AA-GTAT--T
TTAATACGC--ATA------TAAAAGTAT--ATTAGGTAGA--GAGATATAG---GCTACTT---ATCTTAG
--------ATA-GCTA-TA---AGAGC-TAT---CTTAACTAGAATT----------TTAAG----------
AACTACT-ATATTAAGAATAA-GATTCT-AACTCTCTATATA----CTAG-CTTATTT----ATTATATG--
TTCTC-TAG--CT--GCT-TAA--TATAGTCTATTT-TTTAC----TATTA-AAGCGTA---------AGTA
C-TCTAAACG-CATC------TAGAAC--TTAGTATAGAA-ATATGTCTTCT-----ATAT-TAATAAAA--
AAGGCTTTCTTTCT-------------GCCTTTAAAGACGCGT-----TTTTTA-------ATATA---TTT
ATAGAA-----AAAAA----CTATTAA-----AAGGCC--TTTAAGG--------CTTTAAGACTTATT---
---CTTAT-----TAATGCGTAAG----------TAGTGTT-----AAATTACC---------TTAA--AGT
GTACC--TACGTATCT-TAC----TAGAA-TCTCTTCTTCTAG----CAACTCTAT-----AG------CAG
TTAAA----GACTCTAAG------TAATA---------CTTATAAGTT-TAGATTTTAGTTAA-----AGCT
AGTACGCAATGCC------TTACTTTAGTTATCTATTATAGTCTAAGCTAGTT----TCTCTTA-GCTTATA
AAAGA-TAATAAGCTAATACTATATAAAAATG-----CTCTTTAATATGCTTAGATATATAAGC-TTAAAGA
GTAATTAGTAGAGATAACTAAGTAGAAA-----TTATAGAAGCGTAAGCAGATTTAGCAAAGTAGTACTATA
GAGTATAGTAAGATAGCAATATAGATAGCTATAGAGGCATCTATAGCTACTAGGTAGTTAAAAAGAAGTTAT
AATAG----AGATAATTAAGAAAGAGCTTAACTAGCTAGATAACGCTATAGAAACTATAGTAAGACTAGGCA
TAATGC------------------------------------------------------------------
------------------------------------------------------------------------
------------------------------------------------------------------------
--------------------------------
>R37_sc1.39_304_1808_+/1-1505
------------------------------------------------------------------------
------------------------------------------------------------------------
---------ATAGCTA-AT--AAA----CTATTATATAAGTAGAA-GAATAA-------CTCTA--CTAGTA
AGAA-CT---AA--GTTAATAA--CTT--TATTAAGTA-------AACTTCTAAGCTCTATAC-------TA
CGCTAGAGCTATTTCTATA--ATTACTC----AGCTAA--------GCTGCTTAT---GAGAAC-----TTA
GT--AGCTATC-TAGC----------GCTATCTAGCGC--T---AGC-TTTAACGGTA-GTT--AAG-TTAA
TAAAGAAG---AGATAAAGA--ATTATAGATAAT----AATAT--------CTATAA----CTT-TAA--T-
-AAAACTAGCTTTATAATAAG---TA----------AGATTTT---ATTATAGAT-AATA-ATTATA---AG
CTTAG-AA---GAGTATAGTA-AA---------AAGAAGT------AAGTAT-AGCTAAG-------TAAC-
T--AT--AAGTAG--ATTACTATAATCTA-AAGACGT-----------A--AGGCGCGTTAGATT--ACT-A
TATAC-------TAC--TCTT------TATTA-TCTTTATA-GGTAAAGTGCTT-----ATTAAT-------
-------ATCTAGTTTAAAGATTTGCCTAC-----------TAACTAAGTTCTTAAAGTTAGTCT----T-A
A--TA-GCTAG----ATAAAT------------AACTAGCTTATTTTTAC-TTAGTTAA-----AGTAT--T
TTAATAGCT--ATA------TAAAGATAT----ATACTATAGATAAGTATTA---ACTACTT---ATTATTA
--------ATAGC-TA-TA---AGAGC-TAC-TACTCTATTAATTTT----------TAAGA----------
TCTTTATAAGAAGAAGAATAT-TATTCTTC----TCTATATACT---------TACGCA---CTTATCTTAC
TTATTATAG-TCT----TTTAA--TATTACTTACTT-CTTACT----ATTA-AAGTA---------TAAGTA
TAA-TAATGC-TATT------TTAGAC--TTAGTACGTAAGCTGCACTAACT-----ATAT-TAGTAAGA--
-AGACTTTCTTACT------------AGCCTTTAAGATTACT--------TTTA---AGCAGTCTA----TT
ATAATA-----GAG-AA--TATCTAAGC-----TAGCT---TTAGAA-------GCGCTAGT-CTAATG---
--CTATA------TAACTTATAAG-------CTATACTATT-----AAAGC----------------TTAAT
ATAGTAGTATAAATAC-TAT-----AATAATTACTA-TAATAA----ATAGCTACTTTAAGA--------GG
CGT-----AGATACT--------ATATAACGCGCGTAAAGTTAAGGCT-TAAATTAGTCTTATTTAA--TAG
AGTATAAGAAAGCGCT---ATAGATTTTCTGCTAATTCTCTTACTAAGTAAAT-----TATATA-GCTAAGT
AAAGA-AGCTTAGCAAATAGTATATAAGATAGT----ACTTTTAATAGA--GAAAATAACTACTCTTTAAGA
GGCTCTAGATAAATTAAATAAGTATAAAAG--------CTATAAGCAGT-AATATA-TATAGATA---GAAG
AGACTCTTACTATAGATAAGGTATAAGAAGT-ATTAGCTAA-ATAAGCAAGTAGTAGTT--------ATAGT
AATAATAAAAGTATATTAAAGAGAGTATAAGAA-GAGAAGTAGTGCAGGC--------GTTATAAGTA-GAC
TAGATATAATACTTA-TACTTACGCAGTTAAGATAGAAAGTATAAGTAATAGTAGTAATTTTAAAAATTA--
ATTTAGTATATTATAATAGTTTATTAACTA-TAATAAAAGACTATAATAACGTATTAACGTTAATGC-----
GCTAATAAGAAGATACTTGCTTACTTAGAGTGCTTGCTTGCTTATAAACTATATTA----------------
--------------------------------
>R37_sc1.43_14814_15765_-/1-952
--------------------------------------------------ACTAAAGAGTAG-ATAATTAT-
-----CTAATAT-ATACTTAACCTTAATTTAT------AAGAATT---T-GCGCT--CTAGCTATATA-AGG
TAGTAGA-TATAGCTA-AT--AAG----CTGCTAAGTATAA-GAGATAGTAA-------GCTTA--TTAATA
AGCA-CTA--A---GCTAAGTA--CTT--TATAATATA-------TTTATCTAAGCTTAAGAT--------A
GCCTTTAATTAAGCTAAGA--ATAGGT-----AGAGA---------ATACTCTAG---AAAGAC-----CTA
GA--GATTAT--TAGC-------GCA-TAGTTTA-AGC--T---TATAG----------AAG--AGA-CTAT
-AGCTAAG------TATAGC--ATCTACTAGAAT----AATGT--------GCATAA----CTT-TAA--T-
-AAGACTAGCT-TC---TAGA---TAA----GCA-TAATTAGC---TCTATAAAAGTT---ATTATA---GA
TATAGAGA---G-ACGCGCTT-AAC------CTAAGCTTAT--------T-T-AGCTAAG-------TAAT-
T--AT--AAGTAA--GTTATAGTAATCTA-GAGTATC-----------T--ACGCT-ACTAAG------T-A
TATAACT----TTGC--TTTT------TATTA-TCTATAAA-AGATATATCTAT-----ATCTT--------
------AGCGTAGTATA--AGAAGGCTTTAAT--ACTGCAT-AATTAGAAGCTATTAGTCT-CTA---AG-A
A--TA-GCTAA----AT-AAAT-----------AATATACTTAGTCTAGA-GTAGTTA----AA-GTAT--T
TTAACGCGC--ATA------TAAAGGCGT--ATTAGATAGA-AAAGATATAG---GCTACTT---ATCTTAG
--------ATA-GCTA-TA---AGAGC-TAT---CTTAACTAGAATT----------TTAAG----------
AACTACT-GCGTTAAGAATAA-GATCCT-AACTCTCTGTATG----CTAG-CTTATTT----ATTGCATA--
-TTTTCTAG--CT--ACT-TAA--TATAGTTTATTT-TTTGC----TATTA-AAGCATA---------AGTA
CTCTAAATA--TATC------TAGAAC--TTAGTATAGAA-ATATATCTTCT-----ATAT-TAATAAAA--
AAGGCTTTCTTTCT-------------GCTTTTAAAGACGCGT-----TTTTTA-------ATATA---TTT
ATAGAA-----GAGAA----CTATTAA-----AAGGCC--TTTAAGG--------CTTTAGAACTTATT---
---TCTAT-----TAACGTGTAGA-------TAGTATTA---------------------------------
------------------------------------------------------------------------
------------------------------------------------------------------------
------------------------------------------------------------------------
------------------------------------------------------------------------
------------------------------------------------------------------------
------------------------------------------------------------------------
------------------------------------------------------------------------
------------------------------------------------------------------------
------------------------------------------------------------------------
------------------------------------------------------------------------
--------------------------------
>R37_sc1.63_4425_5623_-/1-1199
------------------------------------------------------------------------
------------------------------------------------------------------------
------------------------------------------------------------------------
---------------------------------------------------TAAGCTTTAAA----------
----GAAGCTATCTATATA--ATTA-CT----AGTAA---------GCTCTTAAT---AAAGATC-----TA
CG--TATTAT---AAC-------GCTCTAGTTTA-AGC--T---AGTTA----------CTA--ATA-TTAA
-GGCTAAG------TATAGT--ATTGCTAATAAT----AATAT--------ATATAA----CTT-TAA--T-
-AAGATAGACTTTA----TAA---TAG----AAGTTATATAGA---GCTA-GATAGTAT---TTATA---GG
CTCTAAGA---AATAAGAGAA-TC-------TAAAGAGAG---------TAT-AGCCTAG-------TAAC-
T--AT--AGATAG--ATTATAGATATCTA-GAGAGTTA-------------GCGCT-AGAAGC------T-A
GGCTCTA----CTAC--TC-----TT-TCTTA-TCTTCTCT-AGTAAGGTTCTAA-----TTAT--------
------ATTCTAGTTTTATAATCTACTCTAGA--ACTA----GGTT-----ATTAAAGTTAGTTC----T-A
A--TA-GCTAG----ATATTA------------AATAAGCTTA-GTCTTATATAGCTA-----AAGCAC--T
TTAATACTT--ATA------TAAAGTTATAGAGTAT----AGATGCGCACTA---GCTACTA---ATTATAG
--------ATA-GCTA-TA---AGAAGCTAT-AGCTGTATATAAGTT----------CTATA----------
-AATACTATAAAGAAGAGAAG-TATTATGTATTCTCTATATA----TCTT-CTTACTT----ATCTTACC--
-TATTATAG--CT--A-CTTAA--TATAGGTTACTT-TTTAC----CTTTA-AAGTA---------GGTATA
T-AGTAATAA-GATTAGTAGCTTAGC---ATAGTATAGC--------TTAAAG---TAGAT-TAAGAAGA--
-AAGCCTTTTTACT------------AGCCTTTAAAGCAGCT--------TTT----AAGAAAGTA---ATA
ATAAAG-----AAGAA---TATCTACGC-----AAGCT---TTAGAG-------------GCGCTAGTTTAG
TCTTATA------TAACCTAGAAG-------CTATGCTATT-----AAAGCTT----------------AAT
ATAGTTCTTTATATACTAAC-----ACTGCCTAA-GA-TAGAGA---ATACCTTAT-----AG------AAA
TCTAA---AAC-TCTAAG------TAACC--TTCTTAAACTAGAGGCT-TAATTAATCTTAGTTTAT--AAG
CATATATAACTATATA---GAGACTC-TTTAGTCTCTCTACTTCTTAG-AGCTA---TTACGCA-GCTTAAT
AAAGA-GGCTATATTAATAAGTTATAAAGTAGT----TTTA--ATAAGGCAGAAAGTAGCAGAGCTTTATAA
GGTAGTAAAGATAGTAATAGAGGTTAGAG---------ATTAAAAAAGAAAGTATA-TTTAGATAGCAGAGA
GCCGTATGATAGTAGGTAA--GATAGCTAACTTAATAGCTAAAAGAGAGAGTAGTAGAT--------AGTAA
GAGAGTAGAGAGCCTATAAAGAGAGTATATACG-CAGAAGCACTAT--------------------------
------------------------------------------------------------------------
------------------------------------------------------------------------
------------------------------------------------------------------------
--------------------------------
>R37_sc1.2_14197_14549_-/1-353
------------------------------------------------------------------------
----------------------------------------------------------------TATA-AGA
TAGTAGA-TATTATAG-AT--AAA----CTACTAGCTATAT-ATAGTAAGAT-------ACTTA--TTAGTA
AGAA-CTA--A---GTAGAGCG--CTT--TATTTAGCA-------TATAAAGAAGCTTAAGAT--------A
GCCTTTATCTAAGCAAAGA--ATTACT-----AAAGA---------ATACTCTAG---AAAGAC-----TTA
GA--AGTTAT--TAGC-------GCT-TAGTTTA-AGC--T---TATAT----------AAG--AGA-TAAA
-AGCTAAG------TATAAA--GTTCTTAATAAT----AATAT--------TTATAA----CTT-TAA--T-
-AAAATAAGCT-TC---TAGA---TAA----ACG-TTATTAGC---TTAATAAAGATA---ATTACT---AG
CTTAGAGT---A-TTATATAA-AG------CTAAATATAA----------TTTAGCTAAG-------TAAT-
T--AT--AAGTAA--GTTATAGTATA----------------------------------------------
------------------------------------------------------------------------
------------------------------------------------------------------------
------------------------------------------------------------------------
------------------------------------------------------------------------
------------------------------------------------------------------------
------------------------------------------------------------------------
------------------------------------------------------------------------
------------------------------------------------------------------------
------------------------------------------------------------------------
------------------------------------------------------------------------
------------------------------------------------------------------------
------------------------------------------------------------------------
------------------------------------------------------------------------
------------------------------------------------------------------------
------------------------------------------------------------------------
------------------------------------------------------------------------
------------------------------------------------------------------------
------------------------------------------------------------------------
------------------------------------------------------------------------
------------------------------------------------------------------------
------------------------------------------------------------------------
--------------------------------
>R37_sc1.58_2243_3312_+/1-1070
---------------------CTTATTATATATAATATAAACTTACTACTACTAAAGAGCAG-ATAATTAT-
-----CTAATAT-ATACTTAATCTTAATTTAT------AAGAATT---T-ATGCT--CTAGCTATATA-AAG
TAGCAGA-TATAGCTA-AT--AAA----CTGCTAGGTATAC-GTAGTAGTAA-------GCCTA--TTAGTA
AGCA-CTA--A---GCTAAGCG--CTT--TATAATGCG-------CTTATCTAAGCTTAAGAT--------A
GCCTTTAACTAAGTAAAGA--ATAGGC-----AGAGA---------ATACTTTAG---AAAGAT-----CTA
GA--GATTAT--TAGC--------GCATAGTTTA-GGC--T---TATAG----------AAG--AGA-CTAT
-AGCTAAG------TATAGC--GTCTACTAGGAT----AATAT--------ATACAA----CTT-TAA--T-
-AAGACTAGCT-TC---TAGA---TAA----GTA-TAATTAGC---TTTATAAAGATT---ATTATA---GA
TACAGAG----AGATGCGCTT-AA------TCTGCGCTTA----------TTTAGCTAAG-------TAAT-
T--AT--AAGTAA--GTTATAGTAATCTA-GAGTATC-----------T--GCGCT-ACTAAG------T-A
TATAACT----TTAT--CTTT------TATTA-TCTATAAG-AGATGCATCTAT-----ATCTT--------
------AGTATAGTATA--AGAAGGCTTTAAT--ACTACGT-AATTAGAAGCTATTAGTCT-CTA---AG-A
A--TA-GCTAG----AT-AAAT-----------AATATGCTTAGTCTAGA-GTAGTTA-----AAGTAT--T
TTAACGCGT--ATA------TAAAGGTAT--ATTAGATAGA--AGCATACTAG---CTGCTT---ATTCTAG
--------ATA-GCTA-TA---AGAGC-TAC---TTTAACTAGAATT----------TTAAG----------
AACTACT-ATATTAAGAATAA-GATTCT-AACTCTCTATATA----CTAG-CTTATTT----ATTGTATA--
TTCTC-TAG--CT--ACT-TAA--TATAGTCTGTTT-TTTAC----TATTA-AAGTAGA---------AGTA
CTCTTAATA--TATC------TAGAAC--TTAGCATAGAA-ATGCATCTTCT-----ATAT-TAATAAGA--
AAAGCTTTCTTTCT-------------GCCTTTAAAGATATAT-----TTTTTA-------ATATA---TTT
ATAGAA-----GAGAA----CTATTAA-----AAGGCT--TTTAAAG--------CTTTAGAACTTATT---
---TCTAT-----TAATATATAGGTTATATTAGATTATCTT-----AAAGTACGCCTACGTACTTTACTAGA
ACCTCTTCTTCTAGTA--ACTCTATAGTAGTTAAAGACTCTAAGTA-ATATCTATAAG--------------
------------------------------------------------------------------------
------------------------------------------------------------------------
------------------------------------------------------------------------
------------------------------------------------------------------------
------------------------------------------------------------------------
------------------------------------------------------------------------
------------------------------------------------------------------------
------------------------------------------------------------------------
------------------------------------------------------------------------
--------------------------------
>R37_sc1.57_28038_29087_-/1-1050
------------------------------------CTTACTATAA-----CTAAAGAGTAG-ATAATTAT-
-----CTAATAT-ATACTTAATCTTAATTTAT------AAAGATT---T-ACGCT--TTAGCTATATA-AGA
TAGCAAA-TATAGCTA-AT--AAG----CTACTAGATATAA-AGAGTAGTAA-------GCTTA--TTAGTA
AGTA-CTA--A---GCTAAGCG--CTT--TATAATGCA-------TTTATCTAAGCTTAAGAT--------A
GTCTTTAATTAAGTAAAGA--ATAAGT-----AGAGA---------ATACTCTAA---GAAGAT-----CTA
GA--GATTAT--TAGC--------GCATAGTTTA-AGC--T---TATAG----------AAG--AGA-TTAT
-AGCTAAG------TATAGT--ATCTACTAGAAT----AATAT--------ATATAA----CTT-TAA--T-
-AAGACTAGCT-TC---TAGA---TAG----GTA-TAATTAGC---TCTATAAAGATT---ATTATA---GG
CATAGAGA---G-ACGCGCTT-AATC-----TAAGC--TTA---------TTTAGCTAAG-------TAAT-
T--AT--AAGTAA--GTTATAATAATCTA-GAGTATC-----------T--GCGCT-GCTAAG------T-A
TATAACT----CTGC--TTTT------TATTA-TCTATAAA-AGATATATCTAT-----ATCTT--------
------AGCATAGTATA--AAGAAGCTTTAAT--ACTGTAT-AATTAGAAGCTATTAGTCT-CTA---AG-A
A--TA-GCTAG----AT-AAAT-----------AATATGCTTAGTCTAGA-GTAGTTA-----AAGTAT--T
TTAATATAT--ATA------TAAAGGCGT--ATTAGATAAA--AGCATACTAG---CTACTT---ATTCTAG
--------ATA-GCTA-TA---AGAGC-TAC---CTTAACTAGAATT----------TTAAG----------
AACTATT-ATATTAAGAATAA-GATTCT-AACTCTTTGCATA----CTAG-CTTATTT----ATTATATA--
TTCTT-TAG--CT--ACT-TAA--TATAGTTTATTT-TTTAC----TATTA-AAGCATA---------AGTA
CTTTTAATA--TATC------TAGAAC--TTAGCATAGAA-ATATATCTTCT-----ATAT-TAATAAGA--
AGAGCTTTCTTCTT-------------ATCTTTAAAGATATAT-----TTTTTA-------ATATA---TTT
ATAGAA-----GAGAA----CTATTAA-----AAGGCC--TTTAAAG--------CTTTAGAACTTATT---
---TCTAT-----TAATATATAGATAGTATTAGATTATCTT-----AAAGTGCGCCTATATACTCTACTAGA
ACTTCTTCTCTTAGTA--ACTCTATAGCAATTAAAGACTCTAAGTA-ATACTTATAAG--------------
------------------------------------------------------------------------
------------------------------------------------------------------------
------------------------------------------------------------------------
------------------------------------------------------------------------
------------------------------------------------------------------------
------------------------------------------------------------------------
------------------------------------------------------------------------
------------------------------------------------------------------------
------------------------------------------------------------------------
--------------------------------
>R37_sc1.49_72721_73311_-/1-591
------------------------------------------------------------------------
---------------------------------------------TACTATTATTA-CTAGTATAGAGTATA
TAGAAGA-TATAGACT-CT---------ATATAATATATATAAGATTAAGATAT---AAGCTATACTTATTT
AATA-GAG--AG--TCTAA-AA--TTAT-TATAAGTCT---------TCTATAAGCTTATTAGA---TAAAA
AGATTAGATTATTAAGTAAA-GGTAT------ATAGTAG-------ATTATATAT----AATA--------T
AG--TATTATAATAGAAAG----------ATTAGATAT--A---TATAT----------AAA--GTA-TAAT
T----AATAA-GCTTATAAA--GCGCTAGTTAAGA--AAATAT--------AAGTAT----ATTTAGA--T-
-AGAGAAAACTCTA------A---TAGT---AGAGAAAGTA---------TAGAA-CTTA-ATTACT---AA
GAGAGAGAG-TA-ATAAGTAT-AATACT-AGTAAAG--AGCC---TATATCTAAGATGCGCAGCG--TAAGG
T--ACTATA--GAT-ATTATAGTAAGAAA-GAATATAACTT------CT--GCATCTATAA--------A-G
TAGAAATA---GTAGATC-TTAAGGA-TAGCAATAATTCTAAAGAATAAATTT------ACTTAC-------
--------TATAATTTT-TTATA-----------ATTATATTACGCATTATATAATAGTTCTGCG--TAG-G
TAGTATACTAGTT--AGAAGTT-----------AGTAACTTACTTAGAGTAGCAACTA---------ACT-T
ATAAAATATA-TTA----------------------------------------------------------
------------------------------------------------------------------------
------------------------------------------------------------------------
------------------------------------------------------------------------
------------------------------------------------------------------------
------------------------------------------------------------------------
------------------------------------------------------------------------
------------------------------------------------------------------------
------------------------------------------------------------------------
------------------------------------------------------------------------
------------------------------------------------------------------------
------------------------------------------------------------------------
------------------------------------------------------------------------
------------------------------------------------------------------------
------------------------------------------------------------------------
------------------------------------------------------------------------
------------------------------------------------------------------------
------------------------------------------------------------------------
--------------------------------
>R37_sc1.28_443971_445022_+/1-1052
-----------------------------------GCTTACTATAA-----CTAAAGAGCAG-ATAATTAT-
-----CTAATAT-ATACTTAACTTTAATTTAT------AAGAATT---T--GCGCT-CTAGCTATATA-AAG
TAGCAGA-TATAGCTA-AT--AAG----CTACTAAGTATAA-GAGATAGTAA-------GCTTA--TTAGCA
AGTA-CTA--A---GCTAAGCG--CTT--TATAACGCG-------TTTATCTAAGCTTAAGAT--------A
GCCTTTAATTAAGCTAAGA--ATAAGC-----AGAGA---------ATACTCTAG---AAAGAC-----TTA
GA--GATTAT--TAGC-------GCG-TAGTTTA-AGC--T---TATAG----------AAG--AGA-CTAT
-AGCTAAG------TATAGC--ATCTACTAGAAT----AATAT--------ATATAA----CTT-TAA--T-
-AAGACTAGCT-TC---TAGA---TAG----GCG-TAATTAGC---TCTATAAAGGTT---ATTATA---AG
CATAGAG----AGATGCGCTT-AAT------CTAAGCTTAT--------T-T-AGCTAAA-------TAAT-
T--AT--AAGTAA--GTTATAGTAATCTA-GAGCATCT-------------GCGCT-GCTAAG------T-A
TATAACT----CTAC--TTTT------TATTA-TCTATAAG-AGACGTATCTAT-----ATCTTA-------
------GCGCTAGTATA--AGAAAGCTTTAAT--ACTATAT-AATTAGAAGCTATTAGTCT-CTA---AG-A
A--TA-GCTAG----AT-AAAT-----------AATGCGCTTAGTCTAGA-GTAGTTA-----AAGTAT--T
TTAATACGC--ATA------TAAAGATAT--ATTAAGTAGA--GAAGTATAAG---CTACTT---ATCTTAG
--------ACA-GCTA-TA---AGAGC-TAT---CTTAACTAGGATT----------TTAAG----------
AACTACT-ATATTAAGAATAA-GATTCT-AACTCTCTGCATG----CTAG-CCTATTT----ATTGCATA--
-TCTTCTAG--CT--ACT-TAA--TATAGTTTATTT-TTTGC----TATTA-AAGTATA---------AGTA
CTCTAAATA--TATC------TAAAAC--TTAGCATAGAA-ATATATCTTCT-----ATAT-TAATAAGA--
AAGGCTTTCTTCTT-------------ATCTTTAAAGATGCAT-----TTTTTA-------ATATA---TTT
ATAGAA-----GAGAA----CTATTAA-----AAGGCC--TTTAAGG--------CTTTAGAACTTATT---
---CTTAT-----TAACGTATAGATAGTATTAGATTACCTT-----AAAGTATACTTACGTACTCTACTAGA
ACTTCTTCTTTTAGTA--ACTCTATAGCAGTTAAAGACTCTAAGCA-ATACTTATAAG--------------
------------------------------------------------------------------------
------------------------------------------------------------------------
------------------------------------------------------------------------
------------------------------------------------------------------------
------------------------------------------------------------------------
------------------------------------------------------------------------
------------------------------------------------------------------------
------------------------------------------------------------------------
------------------------------------------------------------------------
--------------------------------
>R37_sc1.8_686248_687293_+/1-1046
-------------------------------------------------TAGGAGAGAAGTAAATAATTAT-
-----ATAATAT-ATTCTTAATCTAGATGCAT------AAGAACT---T-ACTCT--CTAACTTTATA-AGA
TAGTAGA-TATAGCTA-AT--AGG----CTATTAGCTATAT-ATAGTAGAAT-------ATTAG--TAGGCT
AGGA-ATA--G-----CTCTTATACTT--TATATCTTA-------TATAGAGAAGCTTAAGAT--------A
TTTTTGAGTTAGGCAGAGA--ATTACT-----AGAGA---------ATACTCTAA---CAAGAC-----TTA
GA--GATTAT--TAGC-------GCC-TAGTTTA-AGC--T---TATAT----------AAG--AGA-TAAA
-AGCTAAG------TATAAAG-TTCTTCGATAAG----AATAT--------CTATAA----CTT-TAA--T-
-AAGATAAGCT-TC---TAGA---TAG----ATA-TTATTAGC---TTAATAAAAGTA---GTAACT---AG
CTTAGAGC---G-TTATATAA-GG------CTAAATATAA---------TCT-AGCTAAG-------TAAT-
T--AT--AAGTAA--GTTATAGTTATCTA-GAGTATTT-------------ACGCT-GCTAAG------T-A
TATAACT----CTAC--TCTT------TATTA-TCTATAAA-AAATATATCTAT-----ATCTT--------
------AGTATAGTATA--AGAAGGCTTTAAT--ACTATAT-AACTAGAAGCTCTTAGT-ATCTA---AG-A
A--TA-GCTAG----ATGAAAT-----------AATGTGCTTAGTCTAGA-GTAGTTA----AA-GTAC--T
TTAATAAGT--ATA------TAAAGATAT--ATTAGATAGA--GTTATATAG---GCTGCTTATCGGTTAAA
---------TA-GCTA-TA---AGAGC-TAT---CTTAACTAGAATT----------TTAAA----------
GACTACT-GCTTTATATAAAA-GATTCT-AACTCTCTATATA----CTTA-CTTATTT----ATTATATA--
TACTT-TAG--CT--ACT-TAA--TATAGTATGCTT-TTTAC----TATTA-AAATAGA---------AGTA
TTTTTAATA--TATA------TAAGAC--TTAGTATGCTA-ATATATCTACT-----ATAT-TAATAAAG--
AAAGCTTTCTCTCT-------------ACCTTTAAGAATATAT-----TTTTTA-------ATATA---TTT
ATATATA----AAAAC-----TATAAA-----AAGATC--TTTAAAG--------TAGTAGAACTAGTT---
---TCTAT-----TAACGTATAAAGAGTTCTTAATTATCTTAAGATCTATCTTTATATGCTA--TTACTAGT
AGCTCTATTAAAAACGCTCTAGTAGTCTAAAATACTAAGTAATCTATATAA---------------------
------------------------------------------------------------------------
------------------------------------------------------------------------
------------------------------------------------------------------------
------------------------------------------------------------------------
------------------------------------------------------------------------
------------------------------------------------------------------------
------------------------------------------------------------------------
------------------------------------------------------------------------
------------------------------------------------------------------------
--------------------------------
>R37_sc1.35_3_607_-/1-605
------TAATATAATTATAAAATAAATTTAAAACGCCTAGATAAGC-----TAGAAGAGAAG-ATAGTAGT-
-----AAACTAT-ATTCTTAATAAGTCTATAA------GAGAATT----TGCGCTA---ATAAAGCCTAATA
TTTAAGT-AATAGCTA-AT--AAA----TTATTATAAGAGC-ATAAGAGTAA-------TCTTA--TTAGTA
AGAA-CTA--A---GTTAATAA--CTT--TATTAAGAG-------AACTTCTAAGCTCTAAAT--------G
CGCTAGAGCTATTCTTATA--ATTATT-----AGTAA---------GCTATCTATA---AGAAT-----CTA
GT--AGCTATC-TAGC-------GC--TAGTTTA-ATC--T---AGTT-----------AAG--TTA-ATAA
AGAAGAAG------TAGAAG--ATTATAGATAAT----AACGT--------CTATAA----TTT-TAA--T-
-AAGACTAGCT-TT------A---TAAT---AAGTAAGATTTT---ATTATAGCTAGTT--ATTATA---GG
CTCTAAG----AGATCTAAGA-AG------AAGAAGTAGA---------TAT-AGCTAAG-------TAAC-
T--AT--AAGTAA--GTTACTATAATCTA-AGATATAG-------------GCACA-TTAGGT------T-A
CCTAATC----TTAC--TATT------TATTA-TCTTTATA-GAAAAGGTGCTT-----ATTAAT-------
-------ATCTAGTTTAAGAATCTACCT-----------GCTAACTAGACCTCTAACGATTAGCT---CT-A
A--TA-GTTAG----ATAAA---------T---AATTAGCTTACTT--------------------------
------------------------------------------------------------------------
------------------------------------------------------------------------
------------------------------------------------------------------------
------------------------------------------------------------------------
------------------------------------------------------------------------
------------------------------------------------------------------------
------------------------------------------------------------------------
------------------------------------------------------------------------
------------------------------------------------------------------------
------------------------------------------------------------------------
------------------------------------------------------------------------
------------------------------------------------------------------------
------------------------------------------------------------------------
------------------------------------------------------------------------
------------------------------------------------------------------------
------------------------------------------------------------------------
------------------------------------------------------------------------
------------------------------------------------------------------------
--------------------------------
>R37_sc1.38_306920_307905_-/1-986
------------------------------------------------------------------------
------------------------------------------------------------------------
--------------------------------------------------------------TA--TTAGTA
AGAA-CTA--A---GTAGAGCG--CTT--TATTTAGCG-------TATAGAGAAGCTTAAGAT--------A
GCCTTTACCTAAGCAAAGA--GTTGCT-----AGAGA---------ATACTCTAG---AAAGAT-----CTA
GA--GATTAT--TAGC-------GCC-TAGTTTA-AGC--T---TATAT----------AAG--AGA-TAAA
-AGCTAAG------TATAGT--ATTCTAGATAAT----AATAT--------CTATAA----CTT-TAA--T-
-AAGATAAGCT-TC---TAAA---TAA----GTA-TTATTAGC---TTAATAAAAGTA---GTTACT---AG
CTTAGAGC---A-TTATATAA-GG------CTAAATATAA---------TCT-AGCTAAG-------CAAT-
T--AT--AAGTAA--GTTATAGTTATCTA-GAGTATTT-------------ACGCT-GCTAAG------T-A
TATAACT----CTGC--TCTT------TATTA-TCTATAAG-AGATATATTTAT-----ATCTT--------
------AGTATAGTATA--AGAAAGCTTTAAT--ACTATAT-AACTAGAAGCTCTTAGT-ATCTA---AG-A
A--TA-GCTAG----AT-AAAT-----------AACGCGCTAAGTTTAGA-GTAGTTA----AA-GTAC--T
TTAATAAGT--ATA------TAAAGATAT--ATTAGATAAG--ATTATATAA---GCTGCTT---ATCTTAG
--------ATA-ACTA-TA---AGAGC-TAT---CTTAAGTAGAATT----------TTAAG----------
AACTACT-ACCTTATATAAAA-GATTCT-AACTCTCTATATA----CTTG-CTTATTT----ATTATATA--
TACTT-TAG--CT--ACT-TAA--TATAGTATACTT-TTTAC----TATTA-AAATAGA---------AGTA
CTTCTAATG--TATA------TAAGAC--TTAGTACGCTA-ACGTATTTACT-----ATAT-TAATAAAAGA
AAAGCTTCTTCTCT-------------ATCTTTAAGAATATAT-----TTTTTA-------ATATA---TTT
ATATAT-----AAGAA----CTATAAA-----AAGGCC--TTTAAGG--------TAGCAGGACTAGTT---
---TCTAT-----TAATGCGTAGAGAGTTCTTAATTGCCTT-----AAAGTCTA---------TCTTTATAT
ACTACTACTAGTAGCTTTACTAGAAATGCTCTAGTAGTCTAAAATACTAAGTAATCTATATAAATT---TAG
GTTAT----AATTGTTAGATAATATAACGTTGTTAGATACTAGATATA-TAGTAATAATAGA----------
------------------------------------------------------------------------
------------------------------------------------------------------------
------------------------------------------------------------------------
------------------------------------------------------------------------
------------------------------------------------------------------------
------------------------------------------------------------------------
------------------------------------------------------------------------
------------------------------------------------------------------------
--------------------------------
>R37_sc1.107_506_1587_-/1-1082
----------TTAATGCTAAATATAACTTAGAATTTAGAAGCTTACTTTAGTAGAGAAGCAA-ATAATTAT-
-----ATAATAT-ATTCTTAACTTAGATATGC------AAGAATT---TACCTCT---TAGCTTTATA-AGA
TAGCAGA-TATAGCTA-AT--AAG----CTATTAGCTATAT-ATAGTAAGAT-------ACTAG--TAAGCT
AGTA-ATA--G-----CTCTTACAGTT--TATTTCTTA-------TATAGAGAAGCTTAAGAT-------AG
CATTTTAATTAGGTAAAGA--ATTACT-----AGAGA---------ATACTCTAG---AAAGAC-----TTA
GA--GATTAT--TAGC-------GCC-TAGTTTA-AGC--T---TATAT----------AAG--AGA-TAAA
-AGCTAAG------TATAAA--GTTCTTAATAAT----AATAT--------TTATAA----CTT-TAA--T-
-AAGATAGGCT-TC---TAGA---TAG----ATA-TTATTAGC---TTAATAAAAGTA---GTAACT---AG
CTTAGAGT---A-TTATATAA-AG------CTAAATATAA---------TCT-AGCTAAG-------TAAT-
T--AT--AAGTAA--GTTATAGTTATCTA-GAGTATTT-------------ATACT-GCTAAG------T-A
TATAACT----CTGC--TCTT------TATTA-TCTATAAG-AGATGCATCTAT-----ATCTT--------
------AGTATAGTATA--AGAAAGCTTTAAT--ACTATAT-AACTAGAAGCTCTTAGT-ATCTA---AG-A
A--TA-GCTAG----AT-AAAT-----------AACGCGCTTAGTCTAGA-GTAATTT----AA-GCAC--T
TTAATAAGT--ATA------TAAAGATAT--ATTAAATATA--GTTATATAA---GCTACTT---CTCTTAG
--------ATA-GCTA-TA---AGAGC-TAT---CTTAACTAGAATT----------TTAAGT---------
AACTACT-ACCTTATATAAAA-GATCCT-AATTCTTTATATA----CTTA-CTTATTT----ATTGCATA--
TACTC-TAG--CT--ACT-TAA--TATAATATACTT-TTTAC----TATTA-AAGCAGA---------AGTA
CTCTTAATA--TATA------TAAGAC--TTAGTATACTA-ATATATCTACT-----ATAT-TAATAAAG--
AAGGCTTTCTCTCT-------------ACTTTTAAGAACGTAT-----TTTTTA-------ATATA---TTT
ATATATA----AAAAC-----TATAAA-----AAGACC--TTTAAGG--------TAGTAGAACTAGTT---
---TCTAT-----TAATATATAAAGAGTTCTTAATTACCTT-----AAGATCTA---------TCTTTATAT
GCTACTACTAGTAGCCTTACTAGAAACGCTCTAGTAGTCTAAAATACTAAGTAATCTATATAA---------
------------------------------------------------------------------------
------------------------------------------------------------------------
------------------------------------------------------------------------
------------------------------------------------------------------------
------------------------------------------------------------------------
------------------------------------------------------------------------
------------------------------------------------------------------------
------------------------------------------------------------------------
------------------------------------------------------------------------
--------------------------------
>R37_sc1.20_210272_211266_-/1-995
-----------------------------------GCTTACTATAA-----CTAAAGAGCAG-ATAATTAT-
-----CTAATAT-ATACTTAACTTTAATTTGC------AAGAATT----TGCGCTC--TAGCTATATA-AAG
TAGCAGA-TATAGCTA-AT--AAG----CTACTAAGTATAA-AAAGTAGTAA-------GCCTA--TTAGTA
AGTA-CTA--A---GCTAAGTA--CTT--TATAATATA-------TTTATCTAAGCTTAAGAT--------A
GCTTTTAATTAAGCTAGAGA-ATAGGT-----AGAGA---------ATACTCTAG---AAAGAC-----CTA
GA--GATTAT--TAGCATA--------TAGTTTA-AGC--T---TATAG----------AAG--AGA-CTAT
-AGCTAAG------TATAGC--ATCTACTAGAAT----AATAT--------GTATAA----CTT-TAA--T-
-AAGACTAGCT-TC---TAGA---TAA----GTA-TAATTAGC---TCTATAAAGATT---ATTATA---AG
CATAGAGA---G-ACGCGCTT-AA------CCTAAGCTTA----------TTTAGCTAAG-------TAAT-
T--AT--AAGTAA--GTTATAGTAATCTA-GAGTATCT-------------ATGCT-ACTAAG------T-A
TATAACT----CTGC--TTTT------TATTA-TCTATAAG-AGACGTATCTAT-----ATCTT--------
------AGTATAGTATA--AGAAAGCTTTAAT--ACTATAT-AATTAGAAGCTATTAGTCT-CTA---AG-A
A--TA-GCTAG----AT-AAAT-----------AATGCGCTTAGTCTAGA-GTAGTTA-----AAGTAT--T
TTAACGTAT--ATA------TAAAAGCGC--ATTAGATAGA--AGAGTATAGG---CTACTT---ATCTTAG
--------ACA-GCTA-TA---AGAGC-TAT---CTTAACTAGAATT----------TTAAG----------
AACTACT-ACGTTAAGAATAA-GATCTT-AAATCTCTATATA----CTAG-CCTATTT----ATTATATA--
TTCTC-TAG--CT--ACT-TAA--TATAGTCTATTT-TTTGC----TATTA-AAGCGCA---------AGTA
CTCTAAATA--TATC------TAGAAC--TTAGTATAGAA-ATATATCTTCT-----ATAT-TAATAAGA--
AAGGCTTTCTTCTT-------------ATCTTTAAAGATATAT-----TTTTTA-------ATATA---TTT
ATAAAA-----GAGAA----CTATTAA-----AAGGCC--TTTAAGG--------CTTTAGAACTTATT---
---TCTAT-----TAATGCGTAAG----------TAGTATT-----AGATTATC---------TTAA--AGT
GCGCCTATATACTCTACTA-----------------------------------------------------
------------------------------------------------------------------------
------------------------------------------------------------------------
------------------------------------------------------------------------
------------------------------------------------------------------------
------------------------------------------------------------------------
------------------------------------------------------------------------
------------------------------------------------------------------------
------------------------------------------------------------------------
------------------------------------------------------------------------
--------------------------------
>R37_sc1.4_1596505_1597453_-/1-949
--CTTATAACGTAACTATAAGCTAAACTTAAGATATCTAGATAAGC-----TATAAAAAGAA-GTAATA---
---GTTTAATAT-ATTCTTAAGAAGTCTAT------AAGAGAATT------TATACTTATAAAGGCTAATA-
TATAAGT-AATAGTAG-AT--AGA----CTACTTTAAGAGT-AGAGTAGTAA-------CTCTG--CTAGTA
AGAA-CTA--A---GTTAATAA--CTT--TATTAAGTA-------TATATCTAAGCTAAAAGC--------A
TGCTAAAGCTATTTCTATA--ATTATT-----AGTAA---------GCTATCTATA---AGAAC-----CTA
GT--AGCTATC-TAGAGC---------TAGTTTA-AGC--T---AGTA-----------AAG--ATA-ACTT
AAGAGAAA------TATAGT--ATTCTAGATAAT----AATAT--------ATTTAA----CTT-TAA--T-
-AAGACTAAGT-TT------A---TAAT---AAGTAAGATATT---ATTATAGCTAGTT--ATTATA---AG
CTTAGAA----GAATATAATA-AG------TAGAAGAGAA---------TAT-AGCTAAG-------TAAC-
T--AG--AAGTAA--GTTTCTATTATCTA-AGGTATAT-------------GCAT--ATTAAG------T-T
ACTAAAT---ACTAC--TTTT------TATTA-TCTTAATA-AGTAAAGTTCTT-----ATTAAT-------
-------ATCTAGTTTAAGAATCTACTAT-----------TTAATTAAATCTTTAAAGTAAGCTC----T-A
A--TA-GCTAGATAAAT-AA---------------TTAGCTAGTACTTAC-TTAGCT-----AGAGTAC--T
TTAATAAGT--ATT------TAAAGCTAT----ATAGTATAAGTAAGTTTAG---ATTACTT---ATAGTTA
--------ATA-GCTA-TA---AAAGC-TAT--ATCTTTAGAGAATTC---------TAAGA----------
-TCT---CTATAAAGAGAAGAATATTAT-CTTTCTCTATATG----CCTC-TATACTT----ATTATACT--
-TATTATAG--CT--ACT-TAA--TATTATCTACTT-TTTAC----TATTA-AAGTATA---------AGTA
T-AATAATAT-AATC------TTAGCC--TTAGCATATAA-CTATACTTACT-----ATAT-CAGTAAGA--
-AGATCTTTTTACT------------AGCCTTTAAAACTACTTTAAGCTTACTATTTTGAAGAATA------
ATATATA----AGTAAG---CTTTAAAG--------------------------------------------
------------------------------------------------------------------------
------------------------------------------------------------------------
------------------------------------------------------------------------
------------------------------------------------------------------------
------------------------------------------------------------------------
------------------------------------------------------------------------
------------------------------------------------------------------------
------------------------------------------------------------------------
------------------------------------------------------------------------
------------------------------------------------------------------------
------------------------------------------------------------------------
--------------------------------
>R37_sc1.2_1444_2415_-/1-972
------------------------------------------------------------------------
------------------------------------------------------------------TA-AGA
TAGTAGA-TATAGCTA-AT--AAG----CTACTAAGTATAA-GAGGTAGTAA-------GCCTA--TTAATA
AGTA-CTA--A---GCTAAGCG--CTT--TATAATATA-------TTTATCTAAGCTTAAGAT--------A
GCTTTTAATTAAGCTAAGA--ATAGGC-----AGAGA---------ATACTCTAG---AAAGAC-----TTA
GA--GATTAT--TAGT-------ACG-TAGTTTA-AGC--T---TATAG----------ATA--AGA-CTAT
-AGCTAAG------TATAGT--ATCTACTAGAAT----AATAT--------ATATAA----CTT-TAA--T-
-AAGACTAGCT-TC---TAGA---TAG----GCG-TAATTAGC---TCTATAAAAGTT---ATTATA---GG
CGCAGAGA---G-ATATACTA-AA------CCTAAGCTTA----------TTTAACTAAG-------TAAT-
T--AT--AAGTAG--ATTATAGTAATCTA-GAGTATCT-------------ACGCT-ACTAGA------T-A
TATAACT----CTAT--CTTT------TATTA-TCTATAAG-AGATGTATCTAT-----ATCTT--------
------AGCCTAGTATA--AGAAGGCTTTAAT--ACTATAT-AATTAGAAGCTATTAGTCT-CTA---AG-A
A--TA-GCTAG----AT-AAAT-----------AATATGCTTAGTCTAGA-GTAGTTA-----AAGTAT--T
TTAATACGT--ATA------TAAAGGCGT--ATTAGATAAA--AGTATACTAG---CTACTT---ATTCTAG
--------ATA-GCTA-TA---AGAGC-TAC---TTTAACTAGAATT----------TTAAG----------
AACTACT-ATATTAAGAATAA-GATTCT-AACTCTCTATATA----CTAG-CTTATTT----ATTATATA--
TTCTC-TAG--CT--ACT-TAA--TATAGTCTATTT-TTTGC----TATTA-AAGCATA---------AGTA
CTCTTAACG--TATC------TAGAAC--TTAGTATAGAA-ATACGTCTTCT-----ATAT-TAATAAGA--
AGAGCTTTCTTCTT-------------ACTTTTAAAGACATAT-----TTTTTA-------ATATA---TTT
ATAGAAG----AAAAC-----TATTAA-----AAGGCT--TTTAAGG--------CTTTAGAACTTATT---
---TCTAT-----TAATATATAAGTAGTATTAAATTGCCTT-----AAAGTGCGCCTATATACTCTACTAGA
ATCTCTTCTTCTAGTA--ACTCTATAGTAGTTAAAGACTCTAAGTA-ATACTTATAA---------------
------------------------------------------------------------------------
------------------------------------------------------------------------
------------------------------------------------------------------------
------------------------------------------------------------------------
------------------------------------------------------------------------
------------------------------------------------------------------------
------------------------------------------------------------------------
------------------------------------------------------------------------
------------------------------------------------------------------------
--------------------------------
>R37_sc1.22_15195_16236_-/1-1042
--------------------------------------------------ACTAAAGAGTAG-ACAATTAT-
-----CTAATAT-ATACTTAACTTTAATTTAT------AAGAATT----TGCGCTC--TAGCTATGTA-AGG
TAGCAGA-TATAGCTA-AT--AAG----CTACTAAGTATAA-GAGATAGTAA-------GCTTA--TTAGTA
AGTA-CTA--A---GCTAAGCG--CTT--TATAACGCG-------TTTATCTAAGCTTAAGAT--------A
GCCTTTAATTAAGCTAAGA--ATAAGC-----AGAGA---------ATACTCTAG---AAAGAC-----CTA
GA--GATTAT--TAGC-------GCA-TAGTTTA-AGC--T---TATA----------AAAG--AGA-CTAT
-AGCTAAG------TATAGCG-ATCTACTAAGAT----AATAT--------GCATAA----CTT-TAA--T-
-AAGACTAGCT-TT---TAGA---TAA----GTA-TAATTAGC---TCTATAAAAGTT---ATTATA---AG
CATAGAGA---G-ATACGCTT-AA------TCTAAGCTTA----------TTTAGCTAAG-------TAAT-
T--AT--AAGTAA--GTTATAGTAATCTA-GAGTATCT-------------ACGCT-GCTAGA------T-A
TATAACT----CTAC--TTTT------TATTA-TCTATAAG-AGATATATCTAT-----ATCTT--------
------AGCATAGTATA--AGAAAGCTTTAAT--ACTACGT-AATTAGAAGCTATTAGTTT-CTA---AG-A
A--TA-GCTAA----AT-AAAT-----------AATATACTTAGTCTAGA-GTAGTTA-----AAGCAT--T
TTAACGCAT--ATA------TAAAAGTAT--ATTAGATAGA--GAAGTATAAG---CTACTT---ATCTTAG
--------ATA-GCTA-TA---AGAGC-TAC---TTTAACTAGAATT----------TTAAG----------
AACTACT-ATATTAAGAATAA-GATTCT-AACTCTCTATATG----CTAG-CTTATTT----ATTATACG--
TTCTC-TAG--CT--ACT-TAA--TATAGTCTATTT-TTTAC----TATTA-AAGCATA---------AGTA
CTCTAAATA--TATC------TAGAAC--TTAGTATAGAA-ATATATCTTCT-----ATAT-TAATAAAG--
AAGGCTTTCTTTCT-------------ATCTTTAAAGATACGT-----TTTTTA-------ATATA---TTT
ATAAAA-----GAGAA----CTATTAA-----AAAGCC--TTTAAAG--------CTTTAGAACTTATT---
---CTTAT-----TAATGCATAGATAGTATTAGATTACCTT-----AAAGTACGCCTATATACTCTGCTAGA
ACCTCTTCTCTTAGTA--ACTCTATAGCAGTTAAAGACTCTAAATA-ATACTTATAAG--------------
------------------------------------------------------------------------
------------------------------------------------------------------------
------------------------------------------------------------------------
------------------------------------------------------------------------
------------------------------------------------------------------------
------------------------------------------------------------------------
------------------------------------------------------------------------
------------------------------------------------------------------------
------------------------------------------------------------------------
--------------------------------
>R37_sc1.43_19173_20023_-/1-851
--CTCTTAACGTAATTATAAGCTTAATTTAAAGAAGCTAACTAAGC-----TAGAAGAGAAA-GCTCTTAT-
-----CTAATAT-ATACTTAAGCTTAATATAT------AAAGTAT-----ATCTACTATAAAAGCTATAGTA
TA--AGA-TATAGCTA-AT--AAT----CTGCTTATTAAGC-ATAGTAGAAA-------GTCTA--TTAGTA
AGCA-CTA--A---ATAGATAA--CTT--TAAGACGCA-------TATGCCTAAGATTAAGCT--------T
TAAAGAAGTTATCTATATA--ATTATT-----AGTAA---------GCTCTTAAT---AAAGAT-----CTA
CA--TATTATAATACCT----------TAGTTTA-AGC--T---AGTT----------ACTA--ATA-TAAA
-AGTAAAG------TATAGT--ATTATAGATAAA----AATAT--------ATATAA----CTT-TAA--T-
-AAGATAGGCT-TT--ATAAT---AAGA---GTTATCTATAGC---TAGATAGTT------ATTATA---GG
CTCTAAG----AAGTATAGTA----------TAAAGAGCC---------TAT-ATCTAAG--------AAAC
T--AT--AGTTAA--GTTACTAATATATA-AGAAGTTA-------------ATACT-AAAAGA------T-A
AGCTATT----CTAC--TCTT------TCTTATTTTCTCTA--GTAAGGTTCTTATA--ATCTT--------
---------TTAGTTCTATAATCTACTCTAA-----------GATTAGATAATTAAAGTTAGTCT----T-A
A--TA-GCTAGAT--ATTAAA-TA-------------AGCTTAGTATTGC-CTAGTTA-----AAGTAC--T
TTAATACTT--ATA------TAAAGAACT--AAAAGATAAG--TGTATATAAG---CTGCTA---ATTATAG
--------ATA-GCTA-TA---AGAGC-TAT--AGCTTATATAAAT-----------TTAAT----------
AAATACT-ATAAGAAAGAGAA-GATTAT-TATTCTCTATATAG---CTA--CTTACTT----ATTATATC--
TGCTA-TAG--CT--ACT-TAA--TATAAGTTACTT-TTTAT----CTTTA-AAGTAAG---------TATA
T-AATAATAA-GATT--------AGTAGCTTAGCATAGTATA------------------------------
------------------------------------------------------------------------
------------------------------------------------------------------------
------------------------------------------------------------------------
------------------------------------------------------------------------
------------------------------------------------------------------------
------------------------------------------------------------------------
------------------------------------------------------------------------
------------------------------------------------------------------------
------------------------------------------------------------------------
------------------------------------------------------------------------
------------------------------------------------------------------------
------------------------------------------------------------------------
------------------------------------------------------------------------
--------------------------------
>R37_sc1.37_303966_305570_-/1-1605
------------AATTATAAGCTAAACTTAAAGCGCCTTATAAAGA-----TAGAAGAGAAG-GTAGTTCT-
-----ATATAAT-ATACTTAACGTATCTCTAC------GTAGACT-----ACTACTAATAAAGGCTCTTATA
TA--AGA-TATAGCTA-AT--AGA----CTACTAAGAGAGT-AGAGTAGAAA-------GCCTA--TTAGTA
AGCA-CTA--G---GTTAATAA--CTT--TATTAAGTA-------ATTACCTAAGCTTAAGAA--------G
CGCTAAAGCTATTTATATA--ATCGCT-----AGTAA---------GCTGCCTATA---AAGAC-----CTA
GC--GCTTATC-TAGCTC---------TAATTTA-AGC--T---TATTT-----------AA--TTA-ATAA
AGGCAAAG------TATAGT--ATCCTTAATAAA----GATAC--------CTAGAA----CTT-TAA--T-
-AAGACTAGCT-TT---CTAA---TAG----GTA-AGATTATA---TCTTAGCTTATA---GTAATA---GG
CTTAGA----TAAGCCTAGAA-AA------GCAAAGAAGC---------TAT-AGCTTAG-------CAAT-
T--AT--AAGTAA--ACTACTCTAGTATA-AGCTGTTA-------------GCGCA-ATAGAG-----AA-G
CGTATC-----TTAC--TCTT------TATTA-TCTTTGCT-AGCAAGATGCTT-----ATCTCT-------
-------ATCTAGTTTA--AGCTAAGT---AT--ACTACGC-AACTAGATTATCTAAGTAAGCCT----A-A
A--TA-GCTAG----AT---------AAAT---AATAAGCTAGCGCTTA-TCTAGCTT-----AAATAC--T
TTAATATGC--ATA------TAAAGCCTA--------TAGA--AGCGTAAAG---ACTGCTA---ATTATTA
--------ATA-GCTA-TA---AGAGC-TAC--TGCTTAGCTAATTT----------CTAAG----------
-AATACT-ATAAGAAGAATAA-GATAAT-TGCTCTCTATATG----CTCT-CTTACTT----ATTATATC--
TACTG-CAG--CT---TCTTAA--CGTTGCCTACTT-CTTAC----TATTA-AAGCGTA----------GCT
ATAGTAACAG-CATC------TTAGCT--TTAGCACATAA-CTATATCTACT-----ATAT-TAGTAAAG--
-AAACCTTCTTACT------------AGCCTTTAAAGCTGCC--------TATA-------AGCTAATATTT
ACTAAGC----GAGAA---TGCTTACGC----AGAGTT---TAGAGG---------CGCTAGACTAGTT---
----CTATT----TAACTTAGAGG-------CAGTATTATT-----AAAGC------------TTAA--TAT
AAAGTTATATATACTAACTCTACCTGCAGCGCAATAATATTATATAGAAGGCAAGCGCC----------GAC
GCTGAT-GTAATGCTAAA----------G--------AGCTAGAGGCT-TAAACTATACTTATTTAATAGAG
AATGCAAAGGCAT------CTAGGTTTCTTAGTAAGCTCTCTTAATAAGTAAG-----TATAATAGCTAAGT
AAAGGGCGCTTAGCAGATTATATATAATATAG------TATTGCTATAGAAGAAATAGGCGCATATATAAAG
TATAATTAAAGAGCTTATAAAGCGTAAGA---------GCTATAAAAGGCAGTATA-TATAGATA---GAGA
AGACCTTAATAGTTAGTAAGGTATCTAACTTAATTACTAA--AAGAGAGAGTAGTAGTT--------ATAAT
AATAGCAAAATATCTATAAAGAGAGTATGCGCA-GAAAGGCACTATAGTT--------ATTATAGTAAAACT
AGGCATAACTTCTATACCTATAAGATAGAGATAAAGAATACAGATAATAGCAAAGAATCTAAAGTATAATCT
ACTATTACGTATAAAAGAAAATATTATTATAGTGTTATGCAGTATTACTACGTAGGCGTATTAGTAG-----
AGAAAAGCTACTAACTTACTTAGAGTACCTGCTTATATAGGAAACACGTTA---------------------
--------------------------------
>R37_sc1.49_79303_80321_-/1-1019
------TAATATAACTATAAAGTAAACTTAAAGTGCTTAAGTAAGA----CTAGAAAAGAAG-GCTATA---
----GTTTAAAGAGTTCTTAAGTAGTCTAA------ATAAAGTCT------TATGCTCTTAAGATCTATTA-
TATAAGA-AATAGTAG-AT--AAA----CTTCTTAGATTAT-AAGGCAGTAA-------CTTTA--TTAGTA
AGAA-CTA--A---ATTAATAA--CTT--TATTAAGTA-------GACTTCTAAGCTCTATAA--------G
CGCTAGAGCTATCTATATA--ACTATT-----ACTAA---------GCTACTTATA---AGAAT-----TCT
AT--AGCTAT-CTAGC---------GCTAGTTTA-ACT--T---AATAT----------AAG--AGA-TAAA
--ACTAAAG-----TATAGA--ATTATAGATAAT----AATAT--------CTATAA----TTT-TAA--T-
-AAGACTAAGT-TT------A---TAAT---AAGTAAGATATT---ATTATAAATAGTT--ATTACT---AG
TTTAGAAGC----AGCTAAAA-GA------AAGAAGATTA---------TCT-AGCTAGA-------TAAC-
T--AT--AAGTAA--GTTACTATTATCTA-AGGCGTATT-------------AGCT-ATAGGT------T-A
TATACTT----CTAC--TCTT------TATTA-TCTTTATA-AGCAGCGTACTT-----ATTAAT-------
-------ATCTAGTTTAAAGATC--------T--ACTATAT-AATTAGATTCTTAAAGTAAGCTC----T-A
A--TA-GCTAGATAAAT-AA---------------TTAGCTTAATCTTAC-TTAGTTA-----AAGCAC--T
TTAATAAGT--ATA------TAAAGTTAA----GTGCTATAGGTGCATACTAG---CTACTT---ATAATTA
--------ATA-GCTA-TA---AGAGC-TAT--AGCTTACTTAAATT----------CTAGA----------
-ATCT-TTATAAAGAGAAGAA-TATTAT-TCTTTAGTATATA----TCTC-TATATTT----ATTATACT--
-TATTATAA-TCT---CT-TAA--TATTAGTTACTT-TGCGC----TATTA-AAGCGTA---------AGTA
T-AGTAACTA-GATC------TTAGCC--TTAGTATATAA-CTATATATATT-----TTAT-TAGTAAGA--
-AAATCTTTCTCTAAGAATTTAAGCTAGCTTTTAAATAGTCTTTAATAGTAGAGAATATTAAGATAGGCTTT
AGAGGTAC--TAAGCTAGTTCTATATAATCTAGAAGCTATTCTATTA------------AAGCTTAACATAA
GATTATAGA-CTCTAGTAT-----------------------------------------------------
------------------------------------------------------------------------
------------------------------------------------------------------------
------------------------------------------------------------------------
------------------------------------------------------------------------
------------------------------------------------------------------------
------------------------------------------------------------------------
------------------------------------------------------------------------
------------------------------------------------------------------------
------------------------------------------------------------------------
------------------------------------------------------------------------
--------------------------------
>R37_sc1.25_493160_494012_-/1-853
-----TTAAAGTAACTATAAAGTAAATTTAAAGCGCCTAAATAAGC-----TAGAAGAGAAA-GCTATAGT-
-----TAAGCGT-ATTCTTAAAGAGTCTGCAT------AAGAATT----TATATCT-ATAAAGGCTAATATT
TA--AGC-AATAGCTA-AT--AAA----CTATTATATAAGT-AGAAGAGTAA-------CTCTA--TTAGTA
AGAA-CTA--A---GTTAATAA--CTT--TATTAAGTA-------AACTTCTAAGCTCTATAC--------G
TGCTAGAGCTATCTCTATA--ATTACT-----AGTAA---------GCTACCTATA---AGAAC-----CTA
GC--AGCTATC-TACT-------GC--TAGTTTA-ACT--T---AGTT-----------AAG--TTA-ATAA
AGAAGAAG------TAGAGA--ATTATAGATAAT----AATAT--------CTATAA----CTT-TAA--T-
-AAAACTAGCT-TT------A---TAAT---AAGCAAGATTTT---ATTATAGATAGTT--ATTATA---AG
CTTAGAAAG----ATATAGTA-AA------AAGAAGCAGG---------TAT-AGCTAGA-------TAAC-
T--AT--AAGTAA--GTTACTATAATCTA-AGGTATAG-------------GCGC--GTTAAG-----TT-A
CTATAT----ATTAC--CTTT------TATTA-TCTTTATA-AGTAAGATGCTT-----ATTAAT-------
-------ATCTAGTTTAAAGATTTACCT-----------ACTAACTAAGTTTCTTAAAGTTAGTTTCTAA-T
AGCTAGATTAA----AT------------A---AATTAGCTTACTCTTAC-TTAGTT-----AGAGCAT--T
TTAATAGCT--ATA------TAAAGAAGT----ATACTATAAGTAAGTATTA---ACTGCTT---ATTATTA
--------ATA-GCTA-TA---AGAGC-TAC-TACTCTATTAATTTT----------TAAGAT---------
--CTT----TATA-AGAAGAA-GAATATTATTCTTCTATATA---------CTTACTTAA--CGTATTTAAT
TACTAAGATAGCTATATTACTA--AAGTAGCTATTT-TTTTCTAAGTATTATAAATATTATAT-----ATAA
ATTATAATAC-TATCTTA------------------------------------------------------
------------------------------------------------------------------------
------------------------------------------------------------------------
------------------------------------------------------------------------
------------------------------------------------------------------------
------------------------------------------------------------------------
------------------------------------------------------------------------
------------------------------------------------------------------------
------------------------------------------------------------------------
------------------------------------------------------------------------
------------------------------------------------------------------------
------------------------------------------------------------------------
------------------------------------------------------------------------
------------------------------------------------------------------------
--------------------------------
>R37_sc1.10_2693_4301_+/1-1609
-----TAACGCAATTATAAAGTTAAATTTAAAATA-CTTAGATAAG----CTAGAAGAGAAG-ATAATAGT-
-----AAACTAT-ATTCTTAAGAAGTCTATA-----AGAGAAATT------TATACTAATAAAGCCTA-ATA
T-TTAAGTAATAGCTA-ATAAAC------TATTATAAGAGT-ATAGAAGTAACT-------CTA--CTAGTA
AGAA-CTA---A--GTTAATAACTTT----ATTAAGAG-------AACTTCTAAGCTCTAAAC------GCG
CTA--GAGCTATTCTTATA--ATTATT-----AGTAAGC--------TA-TTTAT---AAGAAT-----CTA
GT--AGCTATT-TAGC---------GCTAG-TTTAACT--T---AGTTA----------GAT--TAA-TTAA
GAAGAAGT-------AGAAGA--TTATAAATAAT----AATAT--------CTATAA----TTT-TAA--T-
-AAGACTAGCTTTA----TAA---TAG--------GTAAGATT---TTATTATAGCTAGTTATTATA---GA
CTCTAAGA----GATCTAGAA-AGA------AGAAGCAGA---------TAT-AGCTAGA-------TAAC-
T--AT--AAGTAA--GTTACTATAATCTA-AGGCATAA---------------GCGCGTTAGAT-----T-A
CCTAATT----CTAC--TATT------TATTA-TCTTTATA-AGAAAGGTACTT-----ATTAAT-------
-------ATCTAGTTT----AAGAACTTA-------CTTACTAACTAGGTTCTTAAGATTAGCTT----T-A
A--TA-GTTAG----ATAAAT------------AATTAGCTTACTCTTAT-ATAGCTA-----GATTAC--T
TTAAAGAGC--ATT------TAAAGAAGC----ATACTATTAGTGCTTATAG---ATTACTTA--AGGGTTA
--------ATA-GCTA-TAA---GAGC-TAT-TACTCTATTAAATTC----------TAAGG----------
-GTTAATATAAAGAGAAAAATATAGTCT---TTCTTTATATA----CTAG-CGCACTT----ATTATACT--
-TATTATAG-TCT---CTAGA---CGTTGCCTGCTT-CTTAC----TATTA-AAGCGTA---------TATA
T-AGTAATAT-AATC------TTAGGC--TTAGCGTATAA-CTATACTTACT-----ATAT-TAATAAAA--
-AGATCTTTCTACT------------AGCCTTTAAGACTGCT--------TTTAA----GTAGTTA---TTT
ATAAAG-----AAGAA-----TATAATA---GTAAGC---TTTAGAG--------GCGCTAGCTTAGCTCT-
----ATA------TAACTTAGAAG-------TAGTATTATT-----AAAGCTT----------------AAT
ATATACTTCTATACTT--------TACTATTAACTACTATTAAGAATAGTGCTTAG-------------TAA
GCAAA----GATACTATA------TAATA--CTTATAAAGTAGAGGCG-CAAAGTACTCTTATTTAATAAAG
AATAAGAAACTAC------TCTAGATCTTCTATAAGTTCTCTTAATAAGAAAG----TTATATA-GCTAAGT
AAAAG-CGCTTAGCAGATAGCATATAAGATAG---T-ATTAC-TATAGAAGAAAATAAGTATTC-TTTAAGA
AGCTCTAGATATAGCTAATAAGAATAAA---------AGCTATAAAAAGCAATATA-TATAAATA--GAAAA
GACTCTAA-TAGTTAGTAAGATATAGAACTT-ACTAGCTAA-AGAAATAAGTAGTAGTT----AGAAT-AAT
AGTAAA---TAAGTATTAAAGAGAGTATAAGTA-GAGAGGTAATATAAGC--------ATTATAAGTA-AAC
TAAA------TAT--A-AT--GCG-TA--TACTTATATAGTTAAAATTAATAATACT--AATAATAG----T
AA-TAGTTC---TATAGAA--TAGATTAGCTTACTA---TAATTTCTTA-----AAAACTATAT--------
TAAAAGTGCGTAATAT--ATCTTAATATTAATA-CGCTAGTAAGA--TATA-ACTAAC-----TTACTTAG-
--ATAACTA-ACTTGCTTATAAA-ACACGTTA
>R37_sc1.15_993196_993694_+/1-499
----------------TAATATAATATCTTAGCTAACTTATTAAAG--CTCTTAAGAAATAAAGAGAATATA
ATTATATAATAT-ATAAGAAAGCTTAATGCGT------AAAGCTT---TACTTCT--ATACTTAGCTA--TA
TATAAGA-GATAGCTA-AC--TAA----CTGCTAGCTACTT-ATAGTAGTAA---------CTAGGTCAGAG
AAAA-ATA--A---GCTAAGAA---TCT-TATATGCTA-------AAAGCTTAAGATTAAGTC---------
TTAAGTAACTAGATAAAGAG-ATTACT-----AGAGA---------GTTCTATAT---AGTAAT-----CTA
GC--TATTAT--TAGCTTC--------TAGTTTA-ACT--T---TATAT----------ATA--ACG-TTAA
-AGCTAAA------TATAGA--ATTCTAGATAAA----GATAC--------TTATAA----CTT-TAA--T-
-AAGACTAGCT-TT---TAGA---TAA----GCGTTAGAGAGT---TAGTTAAAGTA----GTTACT---AC
CTTAGAG------AGATATTA-TT-------AGAATAATAG---------------TAGAGAGTT-ATAGCT
AG-AAGTAAGTAATAATAAGAATAACTAA-TAGAATT----------------ATT-ATAAAGAA----T-A
GATAAAT-----TACTATT-----------------------------------------------------
------------------------------------------------------------------------
------------------------------------------------------------------------
------------------------------------------------------------------------
------------------------------------------------------------------------
------------------------------------------------------------------------
------------------------------------------------------------------------
------------------------------------------------------------------------
------------------------------------------------------------------------
------------------------------------------------------------------------
------------------------------------------------------------------------
------------------------------------------------------------------------
------------------------------------------------------------------------
------------------------------------------------------------------------
------------------------------------------------------------------------
------------------------------------------------------------------------
------------------------------------------------------------------------
------------------------------------------------------------------------
------------------------------------------------------------------------
------------------------------------------------------------------------
------------------------------------------------------------------------
--------------------------------
>R37_sc1.57_10413_11374_-/1-962
------------------------------------CTTACTATAA-----CTAAAGAGTAG-ATAATTAT-
-----CTAATAT-ATACTTAATCTTAATTTAT------AAAGATT----TGCGCTC--TAGCTATATA-AAG
TAGTAGA-TATAGCTA-AT--AAG----CTACTAAGTATAA-GAGATAGTAA-------GTCTA--TTAGTA
AGCA-TTA--A---GCTAAGCG--CTT--TATAATATA-------TTTATCTAAGCTTAAGAT--------A
GCTTTTAATTAAGCAAAGA--ATAAGC-----AAAGA---------ATACTCTAG---AAAGAC-----TTA
GA--GATTAT--TAGC-------GCA-TAGTTTA-AGC--T---TATAG----------ATA--AGA-CTAT
-AGCTAAG------TATAGT--ATCTACTAGAAT----AATAT--------ATATAA----CTT-TAA--T-
-AAGACTAGCT-TC---TAGA---TAA----GCA-TAATTAGC---TCTATAAAGATT---ATTATA---AG
CATAGAAAG----ATATACTT-AAC-----CTTAAGCTTA----------TTTAACTAAG-------TAAT-
T--AT--AAGTAA--GTTATAGTAATCTA-GAATATCT-------------ATACT-GCTAGG------T-A
TATAACT----CTAC--TCTT------TATTA-TCTATAAG-AGATATATCTAT-----ATCTT--------
------AGTATAGTATA--AAGAGGCTTTAAT--ACTACAT-AATTAGAAGCTATTAGTCT-CTA---AG-A
A--TA-GCTAG----AT-AAAT-----------AACGCGCTTAGTCTAGA-GTAGTTA-----AAGTAT--T
TTAATACGT--ATA------TAAAGGCGC--ATTAGATAGA--GGCATACTAG---CTACTT---ATTCTAG
--------ATA-GCTA-TA---AGAGC-TAT---CTTAACTAGAATT----------TTAAA----------
AACTACT-ACGTTAAGAATAA-GATCCT-AACTCTCTATATA----CTAG-CTTATTTA----TTATATA--
TTTTTATAG--CT--ACT-TAA--TATAGTCTATTT-TTTAC----TATTA-AAGCGTA---------AGTA
CTCTTAATA--TATC------TAGAAC--TTAGTATAGAA-ATATATCTTCT-----ATAT-TAATAAGA--
AGAGCTTCTTTTCT-------------ACCTTTAAAGATATAT-----TTTTTA-------ATATA---TTT
ATAGAA-----GAGAA----CTATTAA-----AAAGCC--TTTAAAG--------CTTTAGAACTTATTCTT
ATTAATGCATAAGTAGTATTA---------------------------------------------------
------------------------------------------------------------------------
------------------------------------------------------------------------
------------------------------------------------------------------------
------------------------------------------------------------------------
------------------------------------------------------------------------
------------------------------------------------------------------------
------------------------------------------------------------------------
------------------------------------------------------------------------
------------------------------------------------------------------------
------------------------------------------------------------------------
--------------------------------
>R37_sc1.14_8624_9979_+/1-1356
-----AGAACCTAGTAGCTATCTAGAGCTAGTTTAGGCTAGT-AAAGATAACTTAAGAGAAATATAGTATCT
--TAGATAATAATATATTTAACTTTAATAAGA-----CTAGGTTTATAATAGATAAGATATTATTAT--AGC
TAGTTATTATAAGCTT-AGAAGAA---TATAGTAAGTAGAAGAGAATATAGCTAGA--TAACTA--GAAGTA
AGTTTCTATTAT--CTAAGGCGTATGCG-CGTTAGGTTACT-AGATACTACTC--TTTGTTAT----CTTTA
TAGATTAA-GGTTCTTATTA-ATATCTAGTTTAAGAATCT------ACTATCTAATTAGATTCTT----AAA
GT-AAGCTCTAATAGCTAGATAAATAATTAGCTAGCGC--T---TATCTAGCTAGAGCACTT--TAA-TAAG
CATTTAAAGC--TATATA-GT-ATAAGTAAGTTTA--GATTAC--------TTATAG----TTAATAG--C-
-TATAAAAGCTATATC-TCTA---GAGA---ATT-CTAAGATC---TCTATAAAGAGAAG-AATATTATCTT
TCTCTGCATATCTCTATACTT-AT-------TACACCTAT---------TAT-AGCTACT-------TAATA
TT-ATC-TACTTCTTACTATTAAAGTATAAGTATAAC-------------AACGTAATCTTAGCCTTAGC-A
TATAACT----CTAC--------------CTACTATATTAGTAAGAAGATCTTTCTACTAGCCTTTA-----
------AGACTACTTTT-AAGCTTACTAT---------TTTAAAGAATAATATATAAGTAGGCTTTAGAG-G
CACTAAGCTAGTCTTATATAATCTAGAAGC-T-ATATTATTAAAGCTTAATATAGTTAGTAGTAGATACTAG
TTAAGTTACT-ATACTAGA-TAAATATAT------AGAAAGTAAAGATACTATATAACGCCT---ATAAGA-
TAGAGGC-GTAGAGTA-TACTTATTTAAAATTATATAAAAAACTATTAAGAG---TCTCTAGTAAGTTCTCT
TAATAAGTAAATTAAGTAGCT-AAGTAAAGGCGCTTAGTAGATAGCATA---TAATTAGATATTAATATAGA
AAGAAATAA-GCTA-CTTTTAAGATATAGTTAAAGTAGTAATAAAGTGCTAAAGTTATAAGT------AGCG
CTATATATAGATAGAGAAGACTTTAATAGTTAGTAAGATA-ATAGAATTACTT----ACTTCTAAAGTAAGT
AGCAGTTATAATACTAGT---AGGAGCACGTTAAAGAGAGTAT-----GCTTAACTAAGCGCTATAGCACTT
ATAGTAAGACTAGATATAACGCCTATACTTATAAGATAGAAATAGAGGATATAGATAATAGCGATGCATCTA
AAGAATAGATTCTTATACTATATAATAAATTACTATATATTATAGTTAATTGCAGTTA-----CTGCGCTGT
TGCTATACTAGTAAGAATAAGCTTACTTACTTAGTAGGCTTACTTGCTTATAAACTACGTTA----------
------------------------------------------------------------------------
------------------------------------------------------------------------
------------------------------------------------------------------------
------------------------------------------------------------------------
------------------------------------------------------------------------
------------------------------------------------------------------------
------------------------------------------------------------------------
------------------------------------------------------------------------
------------------------------------------------------------------------
--------------------------------
>R37_sc1.2_2456_3285_-/1-830
----------------------------------------------------------------TATCTATT
AACTACTACTAT--AGCTTAGTAGCAATTTATC---TCTAGTCTT-----ATAAAATAATATACTCT-TATT
TTTATTATTACTGTGC-ATCTAG-----TATCTAATAACGTTATATTA------------TCTA--ATAGT-
AGCTTTTA--------AAAAGATATTTA-TACTAGAGA----CTATCTGCGCAGGCTTTTAGA---------
GCGCTAGGCTAGTTCTATA---TAACCT----AGAAG------------CTATATTATTAAAGC-----TTA
AC-GTATGCTTCTATA--------CTCTACTATT-AACTAC---TATAA----------AGA--ATAGTATC
TAG--AAG-------ATAAAG-ATACTACGTAATG---CATATA-------AGATAG----AAG--CA--T-
-AAAGTACGCT-T--ATTTAA---TAGA----AGATATAAA-T---CTAATATAAGTTTTTAGTAAGTT-CT
CTTAATAAGTAGATTAAGTAT-TTA-----AGTAAGAGCAC---TTAGCAGATAGCTTATAATAT---AGTA
TTAATATAGAAGA-AAATAGACTACTTTTAAAATACTAT--------AAAGGCGTTAATAAAGCGTAAGGCA
TATAAATAATAGTATCTCTAGGCAGA-GAAGACTCTAATAGTAGAAG-AGATATTA---GACTT--------
-------AATTACTAAAAAAGTAGGTAGTAGT--TATAAAGAGAGTAAGATGCCTATAAAGAGAG----TAT
ATATAAGTAAGTGCTATAGCACTTATAGTAAG-ACTAGGCATAACTCTTA--TATCTATA---AGATAG---
-AAATAGAGA-ATA------TAGAAGATAGTAATAGGTCTA-AATAATATTATTCTATGCTATATAGTATAG
---------TACTATA-TT-ATATAGTAAAGTACTATTACT-GCATAA----GCGCGTT-AGCAG-------
TATTATATAGCCTACTTAGTAGAATAGCTTACTTACTAGTAAA---CTAC-GTTA-----------------
------------------------------------------------------------------------
------------------------------------------------------------------------
------------------------------------------------------------------------
------------------------------------------------------------------------
------------------------------------------------------------------------
------------------------------------------------------------------------
------------------------------------------------------------------------
------------------------------------------------------------------------
------------------------------------------------------------------------
------------------------------------------------------------------------
------------------------------------------------------------------------
------------------------------------------------------------------------
------------------------------------------------------------------------
------------------------------------------------------------------------
------------------------------------------------------------------------
--------------------------------
>R37_sc1.1_16317_17176_-/1-860
------------------------------------------------------------------------
-------------------------------------------------TATACTCTTTTACTTATTATATA
TCT-----TATAGCCT-CTTAATAT----TATCTACTTCTTACTATTAAAGCGCT---TATATAG--TAATA
GTATCTTA--GC--TTTAG-TATATAAT-TATATCTAC---------TATATTAGCAAAGAAA---------
CCTTTCTATTAGCTTTTAAG-ATAGCTTATAAAGTAAT--------ATTTACTAAG--AAGAACGC---TTA
CGCAGAGTTTAAAGGC---------GCTAGATTAGTTCTAT---TTAAACTAAAT----ATA--GTA-TTAT
TAAAG----CTTAATATAAG--ATTACATATACT---AACTCTA-------CTATAG----CGT--AA--TA
-AT-ACTATATAGAAAGCAAA---GA------CGCTATATA--------ACGTAAAAGA--GCTAGA---AG
CTTAGACT---ATACTTATTT-AATAGAGAATGCAAAGGTGCCTAGATTTCTTAG-TAAG-------CTCTC
TTAAT--AAGCAGGTATAATAGCTAAGTAAAGGT-A----------------------TATAGC-------A
GATAGCG-----CATAATATAG-----TATTAGTATAGAAAGAAATAGGCTAT----CTATAA---------
-GATATAGT-TAATACGCTTATAAAGCGCAAG-AGCTATAAAAGGTAGTATATATAAGTAGAGAAGACTTTA
A--TA-GTTAGTAAGGTATTAGACTTAATTACTAAAAAGAAGAGT--AG---TAGTTA----TAAGAATAGC
AAAATACTTA-TAAAGAGAATACGCGCTAGAAGATACTATA-GGCGTTATAGT--AAGACTAGATACAACGC
GCGCACCTATAAGGTA-GAAATAGAGAATAT--AGAAGA-TAGTA----ATAATT-CTAAAGAATAGCATTC
TATTATATATAGTATATAAATTTATTATAATATTACGCTACG----------TTACTGCGTAGGCGCATTAG
TAGTATTAGAGTAGTAACTTA---CTTAGAGTAGTAACTTAT-----ATAGAAAACACGTTA----------
------------------------------------------------------------------------
------------------------------------------------------------------------
------------------------------------------------------------------------
------------------------------------------------------------------------
------------------------------------------------------------------------
------------------------------------------------------------------------
------------------------------------------------------------------------
------------------------------------------------------------------------
------------------------------------------------------------------------
------------------------------------------------------------------------
------------------------------------------------------------------------
------------------------------------------------------------------------
------------------------------------------------------------------------
------------------------------------------------------------------------
--------------------------------
>R37_sc1.50_14374_15288_-/1-915
----CCTAAAGTAATTATAAGCTAAACTTAAAGCATCTTATAAAGC-----TAAAAGAGAAA-GTAGTTCT-
-----ATATAAT-ATACTTAATATATCTCTAT------ATAGACT-----ACTACTAATAAAGGCTCTTATA
TA--AGA-TATAGCTA-AT--AGA----CTGCTAAGAAAGT-AAAGTAAGAA-------GCTTA--TTAGTA
AGCA-CTA--A---GTTAATAA--CTT--TATTAAGTA-------ATTATCTAAGCTTAAGAA--------G
CGCTAGAGCTATCTATATA--ATTGCT-----AGTAA---------GCTGCCTATA---AAGAC-----TTA
GC--ACTTATC-TAGCTC---------TAGTTTA-AGC--T---TATTT-----------AA--TTAATAAA
-AGCAAAG------TATAGT--ATTCTTAATAAG----AATAC--------TTAGAA----CTT-TAA--T-
-AAGACTAGCT-TT---CTAA---TAA------GTAAGATTAT---ATCTTAGCTTATA--GTAATA---AG
CTTAAATAA----GCCTAGAAAA-------GCAAAGAAGC---------TAT-AGCTTAG-------TAAT-
T--AT--AAGTAG--ACTACTCTAGTATA-AGCTATTA-------------GTATA-ATAGAG--------A
AGTATATT---CTAC--TCTT------TATTA-TCTTTGCT-AGTAAGGTACTT-----ATTTCT-------
-------ACTTAGTTTA--AGCTAGAT---AT--ACTATAT-AACTAGATTATTTAAGTAAGTCT-------
AAATAGCTTA-----AT------------AAATAATAAGCTAGCGCTTA-CTTAGCTT-----AAATTT--T
TTAATATGT--ATA------TAAAGCCTA--------TAGA--AGTATAGAG---ACTACTA---ATTATTA
--------ATA-GCTA-TA---AGAGC-TAC--TACTTAGCTAATTT----------CTAAG----------
-AATACT-ATAAGAAGAATAA-GATAAT-TACTCTTTATATG----CTCT-CTTACTT----ATTATATC--
TACTA-TAG-TCT----CTTAA--TATTACCTACTT-CTTAC----TATTA-AAGTGTA----------GCT
ATAGTAATAG-TATC------TTAGCC--TTAGCATATAA-CTATATCTACT-----ATAT-TAGTAAAG--
-AAATCTTCTTACT------------AGCCTTTAAAGCTATCTATAAGCTAATATTTA--------------
------------------------------------------------------------------------
------------------------------------------------------------------------
------------------------------------------------------------------------
------------------------------------------------------------------------
------------------------------------------------------------------------
------------------------------------------------------------------------
------------------------------------------------------------------------
------------------------------------------------------------------------
------------------------------------------------------------------------
------------------------------------------------------------------------
------------------------------------------------------------------------
------------------------------------------------------------------------
--------------------------------
>R37_sc1.21_715588_716152_+/1-565
------------------------------------------------------------------------
-------TATAG-AGA-GTAGTAGTTATTTATC---TTTATATTAC----CTACTACTTTCTTATACTAATA
TATAAGA-TATAGCTA-AT--AGA----CTACTTAGAGAGT-ACGCTAGCAA-------GCCTA--TTAGTA
AGAA-CTA--A---ATTAATAA--CTT--TATTAAGCA-------TACTTCTAAGCTATAAAT--------A
TACTAGAGCTATCTATATA--ATAACT-----AGTAA---------ATTATCTATA---AAGAC-----TTA
GT--AATTATC-TAGCTC---------TAGTTTA-TAC--T---AGTTT---------AGAG--TAACGTAG
TTTATAAG--------CAAGC-TAGCTACCTAACTA-AGCTAGC-------TACTAA----TTTCTAC--T-
---AATACGCCTG---CGTAG---TAA-----TAACGTATAAT---ATCTTAATA------ATACTA---AG
CTTAAAAA---ACTTATACTAAA-------GTAGAT---A---------TAT-AGCTTACTATCT-CTAATA
TTAATTCTAACTAAATCTAAAGTAAATAAT--ATGCTA-----------------TAGCTATCT----ATAA
TATCTTTTAAAGTACTATCTAA-----GACTATTATATAGA--GTACTACTCTTAATATAACTATA------
------AGCTAAATATA---AAGTGCTTT--------ATAA-AACTAGAAGAGAAGGTA-AT----TATAGA
GCGTATACTTAAGTATTT------------------------------------------------------
------------------------------------------------------------------------
------------------------------------------------------------------------
------------------------------------------------------------------------
------------------------------------------------------------------------
------------------------------------------------------------------------
------------------------------------------------------------------------
------------------------------------------------------------------------
------------------------------------------------------------------------
------------------------------------------------------------------------
------------------------------------------------------------------------
------------------------------------------------------------------------
------------------------------------------------------------------------
------------------------------------------------------------------------
------------------------------------------------------------------------
------------------------------------------------------------------------
------------------------------------------------------------------------
------------------------------------------------------------------------
------------------------------------------------------------------------
--------------------------------
>R37_sc1.8_687889_689478_+/1-1590
------TAATATAACTATAAGCTAAACTTAAAGCGCCTTATAAAGA-----TAGAAGAGAAG-GTAATTCT-
-----ATATTAT-ATACTTAATATATCTTTAT------ATAGAGT-----ACTGCTAATAAAGGCTCTTATA
TA--AGA-TATAGCTA-AT--AGA----CTACTAAGAGAGT-AGAGTAAGAA-------GCCTA--TTAGTA
AGTA-CTA--A---GTTAATAA--CTT--TATTAAGTA-------AATATCTAAGCTTAAGAA--------G
TGCTAGAGCTATCTATATA--ATTGCT-----AGTAA---------GCTGCCTATA---AGAAT-----CTA
GC--GCTTATC-TAGCCT---------TAGTTTA-AGC--T---TATT-----------AAG--TTAATAAA
-GGCGAAG------TATAGT--ATCCTTAATAAG----AATAC--------CTAGAA----CTT-TAA--T-
-AAGACTAGCT-TT---CTAA---TAG------GCAAGATTAT---ATCTTAGCTTATA--GTTATA---AG
CTTAGATAA----GCTTAGAAAA-------GCAAAGAAAC---------TAT-AGCTTAG-------TAAT-
T--AT--AAGTAG--ACTACTCTAGTATA-AGCTATTA-------------GCATA-ATAGAG------AAG
CATATT-----CTAC--TCTT------TATTA-TCTTTGCT-AGCAAGGTGCTT-----ATCTCT-------
-------ATCTAGTTTA--AGCTAGAT---AT--ACTACGT-AACTAGATTATCTAAGTAAGCCT-------
AAATA-GCTAG----AT------------AAGTAATAAGCTAGCGCTTA-TCTAGCTT-----AAATAC--T
TTAATACGC--ATA------TAAAGCCTA--------TAGA--AGCGTAGAG---ACTACTA---ATTATTA
--------ATA-GCTA-TA---AGAGC-TAC--TACTTAGTTAATTT----------CTAAG----------
-AATACT-ATAAGAAGAATAA-GATAAT-TACTCTCTATATA----CTCT-CTTACTT----ATTATATA--
-TCTTATAG-CCT----CTTAA--TATTACCTGCTT-CTTAC----TATTA-AAGCGCT---------TATA
T-AATAATAG-CATC------TTAGCT--TTAGTGCGTAA-TTATATTTACT-----ATAT-TAGTAAGA--
-AAACCTTCTTACTAGCCTTTAAGATAGCTTATAAGATAATATTTACTAAGAAGAACGCTTACGCAGAGTTT
AGAGATGCTAGATTAGTTCTATTTAAACTAGATATAGTATTATTAAA-------GCTTAATATAAGATTACG
TATACTAACTCTACTATAGCGTAATAATACTATATAAGAGGCAAAGATACTATATAATGCAAAAGAGCTAAA
AGCTTAG------ACTATGCTTATTTAATAGAGAATATAAAGGCGCCTAGGTTCCTTAGTAAGCTCTCTTAA
TAAGTA-AGTATAATAGC------TAAGTAAAGGCGCATAGCCAGATAGCGCATAATATAGTATTAGTATAG
AAAGAAATAGGCTGCCTATAAGATGCAGTTAATATGCTTATAAAGCGTAAGAGCT-ATAAAAGATAGTATAT
ATAAGTAGAAGAGACCTTAATAGTTAGTAAGATATTAGACTTAATTGCTAAAAAGAAAAGTAGTAGTTATAA
GAATAGCAAAATGCCTGCAAAGAGAATATATGCTAGAAGGCGCTATAGGCATTATAGTAAGACTAGATATAA
CGCGCGCACCTATAAGGTAGAAATAGAGAATATAGAAGATAGCAATAATTCTAAAGAATAGCATTTTATTAT
ATATAGTATATAAATTTATTATAGTATTACGCTACATTACTGCGCAGGCGCGTTAGTAGTATTAGAGTAGTA
ACTTACTTAGAATAGCAACTTATA------------------------------------------------
------------------------------------------------------------------------
------------------------------------------------------------------------
--------------------------------
>R37_sc1.22_577498_578534_-/1-1037
-------------------------------------------------GCTCTACTAGCTAAACTAATA--
-----ATAATCC--TCCGT-GCGTGTACTTAGC---TTAACTACTTTAA---CTTATATATATAGCCTATTA
GAGTATA-TA-AGCTA-CTTATTA----TTAATAGCTATAA-GAGCTACTATAT----AGTAGAATTCTAGA
AGCG-CTATAAG--AAGAAGAAGATTAT-TACTCTCTA-----TATACTTTCTTACTTATTTT-------AC
TTACCTTATAGCCTCTTAAT-ATTATC-------TACTTC------TTACTATTA---AAGCGCGCAT-ATA
GTAATAGTATCTTAGC---------CTTAGTATATAGT------TATATCT--------ATT--ATATTAAT
AAAGAAACTTTTCTAATAGC--CTTTAGAGTAGCT---TTTAAG-------AAGATA----TTTATAC--TA
-GAGACTATCT-------GCG---TAGG-------CTTTTAAG---GCGCTAAGCTAGT---TC-TATATAA
TTTAGAAG-----CTATATTA---------TTAAAGCTTAATATATGCCTCTATACTCTA---CTATTAACT
ACTAT--AGAGAATAGTGCTTAGAAGGTAAAGATACTATATA---------ATACTTATAAGA---------
TAAAGGCG----TAGAGTATA-------CTTATTTAATAAAGAGATGCAAATCT------------------
------AATATAGATCTTTAATAAGTTCTCTT--AATAAGTAGATTAAGCAGTTAAGTAAAAGCGCTTAG--
---TA-GATAG-CTTATAATA--------------TAATATTAATATAAAAGAAAAT-----AAACTATT-T
TTAAAATAC---TA------TAGAGGCATTAATAAAGCGTA-AGGCGCATAAATAATAGTAT---ATCTAAG
TAAA----GAAGACTC-TAATAGTAGAAGAT---ATATT--AGACTTA----ATTACTAAAAAG--------
----GCAAATAATAGTTATAAAGAGAATAAGATACCTATAAAGAGAGTGCGCGTAAGTAAGCGCTACAGCAC
TTATAGCAAGACTA-GGTATAA---CTTTTATACTTATAAAGTAGAAATAGAGAATATAGAAGATAGTAATA
AGTCTAAATAATATTATT--CTATGCTATATAGTATAGTA-CTATATTATATAGTAAAGTACTATTACTGCG
CAGGCGCCGTTAGCAGTATTATATAGCCTACTTAGTAGAGTAGCCTACTTGCTAGTAAACTACGTTA-----
------------------------------------------------------------------------
------------------------------------------------------------------------
------------------------------------------------------------------------
------------------------------------------------------------------------
------------------------------------------------------------------------
------------------------------------------------------------------------
------------------------------------------------------------------------
------------------------------------------------------------------------
------------------------------------------------------------------------
------------------------------------------------------------------------
------------------------------------------------------------------------
------------------------------------------------------------------------
--------------------------------
>R37_sc1.10_39144_39353_+/1-210
------------------------------------------------------------------------
------------------------------------------------------------------------
------------------------------------------------------------------------
------------------------------------------------------------------------
---------------------------------------------------------------------ATA
GT--ACTTATAGTAAG---------ACTAG-ATATAATATC---TAT-----------------ATCTATAA
GATAGAAA------TATAGA-----ATATAGAAG-----ATAG--------CAATAA----TTC------TA
-AAGAATAGTATTCTATTATA---TAT------AGTATATAAA---TTTATTAAAGTAT-TATGCTACGTTG
CTGCGTAG-----ATATTTTA---------GTAGAGTTAG---------------ATAAG-------TAGCT
T--ACTTAGATAAGCACCTTGCTTATAAA-CTATGTTA----------------------------------
------------------------------------------------------------------------
------------------------------------------------------------------------
------------------------------------------------------------------------
------------------------------------------------------------------------
------------------------------------------------------------------------
------------------------------------------------------------------------
------------------------------------------------------------------------
------------------------------------------------------------------------
------------------------------------------------------------------------
------------------------------------------------------------------------
------------------------------------------------------------------------
------------------------------------------------------------------------
------------------------------------------------------------------------
------------------------------------------------------------------------
------------------------------------------------------------------------
------------------------------------------------------------------------
------------------------------------------------------------------------
------------------------------------------------------------------------
------------------------------------------------------------------------
------------------------------------------------------------------------
------------------------------------------------------------------------
--------------------------------
>R37_sc1.2_10727_11619_-/1-893
--CTCTTAATATAACTATAAGCTAAATATAAAGTGCCTTATAAAGC-----TAAAAGAGAAG-GTAATTCT-
-----ATAGTAT-ATACTTAAGTATTCTATAT------AAGAAAT-----C--TTTATCTTAAAGGCAGACG
TGTAAGA-TATAGCTA-AT--AGA----CTACTAAGAGACT-ATGCTAGTAA-------GCTTA--TTAGTA
AGAA-CTA--A---GTTAATAA---GTT-TATCTAATA-------TATACTTAACTTATAAAC--------A
CGCTAGAGCTATCTATATA--ATTGCT-----AGCAA---------GCTGCTTATA---AGAAC-----TTA
GT--ACTTAT-CTAGC---------GCTAGTTTA-AGC--T---AGTAT-----------AG--TTAATAAA
-GGCAAAG------TATAAA--ATTATAAATAAG----AATAT--------ATATAA----CTT-TAA--T-
-AAGTCTAGCTTTC----TAA---TAGG------TAAGATATT---ATCTTAGCTTAT--AGTAATA---GA
GTTAGAGA----AGCCTAAGAAA-------GCAAAGAAGC---------TCT-AGCTTAG-------TAAT-
T--AT--AAGTAA--GTTACTCTAGTATA-AGCTATTA-------------GTATA-ATAAAGAA------G
CATATCT-----TACT-ATTTC--TTATCTTTGCTAGCAAA-------GTTCTT-----ATCTT--------
------AAACTAGTTCT---ATAACCTT-------CTATAT-AACTAGATAATCTAAGTTAGCTT-------
TACTA-GCTAG----AC------------TAATAATAATCTAGCACTTA-TCTAGCTT-----AACTAC--T
TTAACTTAT--ATA------TATAGCCTA-------TTAGA---GTATATAA---GCTACTT---ATTATTA
--------ATA-GCTA-TA---AGAGC-TAC--TATATAGTAGAATT----------CTAGA----------
-AGCGCT-ATAAGAAGAAGAA-GATTAT-TATTCTCTATATA-----TCTTCTTACTT----ATCTTACT--
-TATTATAG-CCT----TTTAA--TATTACTTACTT-CTTGC----TATTA-AAGCGCA---------TATA
T-AATAATAG-TATC------TTAGCC--TTAATATATAG-CTATATCTACT-----ATAT-TAATAAAG--
-AAACCTTTCTACT------------AGCTTTTAGAG-----------------------------------
------------------------------------------------------------------------
------------------------------------------------------------------------
------------------------------------------------------------------------
------------------------------------------------------------------------
------------------------------------------------------------------------
------------------------------------------------------------------------
------------------------------------------------------------------------
------------------------------------------------------------------------
------------------------------------------------------------------------
------------------------------------------------------------------------
------------------------------------------------------------------------
------------------------------------------------------------------------
--------------------------------
>R37_sc1.67_10559_11310_+/1-752
---------------------------------------------------TATATTAATAAAGAAACTTTT
-----TTACTAA-TCTTTAAAGCTGCTTTTAA------GAAGATA-----TTTATAGTAGAGAACGTTTATG
CAAAGTT-TTAAGGCG-CT--AGA----CTAGTT-CTATAT-AGCTTAGAGG---------CAGTATTATTA
AAGCTTAA----------CGTACGCCTC-TATACTCTAC------TATTAATAACTATTAAGA-------AT
AATACCTAGTAGGCAAAGAT-ACTATA----TAATA------------TCTATAAGATAGAAGCGC---AGA
GTATACTTATT-TAAT--------AGAGAGTATAAAACTGC------ATAAGTTCTATAGTA--AAGTTAAT
AAATTAAAAAATTATATAGCTAACTAAAGGCGCT------TAGT-------AAATAG----CGTATAA--TA
TAGTATTAGTATAAGAAGAAA---TAACTT-ACCTTTAAGA-T---ACTATAGAAGTA---ATAATAA--AG
CGTAAAGC---ATATAAATAATAA-------TATATATAA--------------GTAGAGA------AAATC
TTAAT---AGTTAGTAAGATATTAGACTT----AATT--------------ACTATAATAGC---------A
GAGAACTA---TTATAATAATAG----TAATAGACTATTAAAGAGAGTATATATAGAGAAGCGCTAT-----
--AGCACTTATAGCAAGACTAGATATAATGCCTATATCTATAAAGTAGAGATAG-AGGATATAGA---AGAT
AGCAACGCTTCTA--ATAA-AT-----------AATATTCTTATATTTATAGTATATA------AATTTATT
ATAATATTACGCTACGTTACTACGTAGGC-ATTTTAGTAGA-GTAAACCTAA---ATAACCTTA-GTTAGG-
----GTTAATA-ACCT-TAGTTATAAAATACGTTA-------------------------------------
------------------------------------------------------------------------
------------------------------------------------------------------------
------------------------------------------------------------------------
------------------------------------------------------------------------
------------------------------------------------------------------------
------------------------------------------------------------------------
------------------------------------------------------------------------
------------------------------------------------------------------------
------------------------------------------------------------------------
------------------------------------------------------------------------
------------------------------------------------------------------------
------------------------------------------------------------------------
------------------------------------------------------------------------
------------------------------------------------------------------------
------------------------------------------------------------------------
------------------------------------------------------------------------
--------------------------------
>R37_sc1.107_4_469_+/1-466
------------------------------------------------------------------------
---------------------------------------------------------------------AAA
AAAGATTACGTAGCTA-AGTAAAGG---CGGCTTAGTAGATAAGCGCATAATAT---AGTATTAATATAGAA
AGAA-ATAAGCT--ACT-TTTAGGACGT-TATAGAAGTA------ATAATCAAAGTATAAG----------A
CGCCGTAAATACTAATATAT-ATAAGTAAAGAAGACC---------TTTAATAGTTAGTAAGATATTAGACT
TAATTACTATAATAGT----AGAGAACTATTATAA--TAATAGTAATAGATTATTAAAGAG---AGTATGCG
TAGAGAGGCACT---GCAGTACTTATAGCAAGAC------TAGA------TATAACG----CCTATAC--CT
ATAAAGTAGAGATAGAGAATA---TAGAAG-ATAGCAACGCTT---CTAATAAATAAT---ATTCTTA--TA
TTTGCA-------GTATATAAAT--------TTATTATAG--------TATTATGCTATAT------TGCTG
C--------GTAGCTGTTTTAGTAAGATA-AGGTAGCT-------------AAGTT-ACTTAGAT--AGCTA
GGTTACT-----TATAAACTA------CGTTA----------------------------------------
------------------------------------------------------------------------
------------------------------------------------------------------------
------------------------------------------------------------------------
------------------------------------------------------------------------
------------------------------------------------------------------------
------------------------------------------------------------------------
------------------------------------------------------------------------
------------------------------------------------------------------------
------------------------------------------------------------------------
------------------------------------------------------------------------
------------------------------------------------------------------------
------------------------------------------------------------------------
------------------------------------------------------------------------
------------------------------------------------------------------------
------------------------------------------------------------------------
------------------------------------------------------------------------
------------------------------------------------------------------------
------------------------------------------------------------------------
------------------------------------------------------------------------
------------------------------------------------------------------------
--------------------------------
>R37_sc1.8_359935_361537_+/1-1603
---TCTTAATATAACTGTAAACTAAATATAAAGCGCCTAATAAAAC-----TAAAAGAGAAA-GTAATTAT-
-----AGAGCAT-ATACTTAAGTATTCTATAT------GCAGTCT------GCCTATCTTAAAGGCTA-ATA
TGCAAGA-TATAGCTA-AT--AGA----CTACTTAGAGAGC-ACGCTAGCAA-------GCCTA--TTAGCA
AGAA-CTA--AG---TTAATAA--CTT--TATTAAGCA-------TACTCTTAAGCTACGTAA--------G
CGCTAGAGCTATCTATATA--ATTGCT-----AGCAA---------GCTGCCTAT---AAGAAC-----CTA
GC--AGTTATC-TAGC---------CTTAGTTTGCGCT------AGTTT-----------AAG-ATA-TAAA
GGAGAAAT-------ATAGA--GTCGCAGATAAG----AATAT--------ATATAA----CTT-TAA--T-
-AAGTCTAGCT-TC---TTAA---TAG------GTAAGATATC---CTCTTAGCTTATA--GTAATA---AG
TTTAGAGA----AGCCTAGAAAAG-------TAAAGAAGC---------TCT-AGCCTAG-------TAAT-
T--AT--AAGTAA--GTTATGCTAGTATA-AGGCGTTA-------------GCGCA-ATAGAGA-------A
GATAATC----TTAC--TCTT------TCTTA-TCTTTATA-AGCAAAGTTCTT-----ATCTT--------
------AAACTAGTTCT---ATAATCTT-------CTGCGT-AACTAGGTTATCTAAGTTA-GCT------C
TACTA-GCTAG----ATAAAT------------AATAATCTAGCGCTTAC-TTAGCTT-----AAATAC--T
TTAACTCTT--ATA------TATATCTTA-------TTAG---AGTATATAA---GCTACTT---ATTATTA
--------ACA-GCTA-TA---AGAGC-TAT--TACGCAGTAGAATT---------CTAGAAA---------
CGCTA----TAAGAAGAAGAA-GATTAT-TATTCTCTATATA---CCTG--CGCACTT----ATTATACC--
-TCTTATAG--CT--ACT-TAA--TATTATATATTT-CTTGC----TATTA-AAGCGTA---------TATA
T-AGTAATAG-CATC------TTAGCT--TTAGCATGTAG-TTATATCTACT-----ATAT-TAATAAAG--
-AAACTTTTCTACTAA------------CTTTTAAAGCTGCTT-------TTAAG-----AAGATA---TTT
ATAGCA-----GAAAA---CGTTTATAT----AGAGTT---TTAAGG---------CACTAGACTAGTT---
--CTATA------TAGCCTAGAGG-------CAGTATTATT-----AAAGC------------TTAA--CGT
ACGCC--TCTATACTC-TAC----TATTA-ATAACTATTAAGA----ATAGTGCTT--------------AG
TAAGTA-AAGATACTATA------TAACG--CCTATAAGATAGAAGCG-TAGAGTATACTTATTTAATAGAG
AGTATAAAACTGC------GTAAGTTCTATAGTAAGGTTAATAGATAAAAAGA------TTATATAGCTAAC
TAAAGGCGCTTAGTAGATAGCATATAATATAA-----TATTAGTATAAGAAGAAATAACTTACT-TTTAAGA
CGCTATAGAAGTAATAATAAAGTATAAGG--------CGCGTAAATAATAA-TATA-TATAAGTA---GAGA
AGACCTTAATAGTTAGTAAGGTATTAGACTTAATT-ACTATAATAGCAGAGAACTA---------TTATAAT
AATAGTAATAGACTATTAAAGAGAGTATACGCA-GAGAGGCGCTGCAGCACTTATAGTAAGACTAGATATAA
TGCCTGCATCTATAA------AGTAGAGATAG-AGGATGCAGAAGATAGTAACGCTTCTAATAA-ATAATAT
ATTTATATTTATAGTATATAAATTTATTATAGTATTACGCTACGTTGCTGCGCAGGCGTTTTAGTAGAGTAA
AGTGCGTAACTTAGT-TAGGTG-CGCGCTT-CAGTTATAAAACACATTA-----------------------
--------------------------------
>R37_sc1.33_15817_17419_+/1-1603
---TCTTAATATAACTATAAACTAAATATAAAGTATCTAACGAAAC-----TAGAAGAGAAG-ATAATTAT-
-----AGAGTAT-ATACTTAAGTATTCTATAC------GTAGTCT------GCTTATCTTAAAGGCTA-ATA
TATAAGA-TATAGCTA-AT--AGA----CTACTTAGAGAGC-GCGCTAGTAA-------GCTTA--TTAGTA
AGAA-CTA--GG---TTAATAA--CTT--TATTAAGTA-------TACTTCTAAGCTATATAA--------G
CGCTAGAGCTATCTATATA--ATTACT-----AGTAA---------GCTGCTTAT---AAGAAC-----TTA
GC--AGTTATC-TAGC---------CTTAGTTTATACT------AGTTT-----------AAG-ATA-TAAA
GAAGAAGT-------ATAGA--GTTATAGATAAG----AATAT--------ATATAA----CTT-TAA--T-
-AAGTCTAGCT-TC---TTAA---TAG------GTAAGATATT---CTCTTAGCTTATA--GTAATA---AG
TTTAGAGA----AGCCTAGAAAGG-------CAAAGAAGC---------TCT-AGCTTAG-------TAAT-
T--AT--AAGTAG--ATTATACTAGTATA-AGGCATTA-------------GCGTA-ATAGAGA-------A
AGTAATT----CTAC--TCTT------TCTTA-TCTTTATA-GGTAAAGTTCTT-----ATTTT--------
------AAACTAGTTCT---ATAACCTT-------CTATAT-AACTAGGTTATCTAAGTTA-GCT------C
TACTA-GCTAG----ATAAAT------------AATAATCTAGCACTTAC-TTAGCTT-----AAATAC--T
TTAACTCTT--ATA------TACGTTCTA-------TTAG---AGTATATAA---GCTATTT---ATTATTA
--------ATA-GCTA-TA---AGAGC-TAT--TACGTAGTAGAATT---------CTAGAAA---------
TGCTA----TAAGAAGAAGAA-GATTAT-TACTCTCTATATA---CCTA--TGCACTT----ATTATACC--
-TTTTATAG--CT--ACT-TAA--TATTATATATTT-CTTGC----TATTA-AAGCGTA---------TATA
T-AGTAATAG-TATC------TTAGCC--TTAGTATATAG-TTGCATCTACT-----ATAT-TAATAAAG--
-AAACTTTTCTACTAA------------CCTTTAAAGCTACTT-------TTAAG-----AAGATA---TTT
ATAGTA-----GAGAA---CGTTTATGC----AGAGTT---TTAAGG---------CGCTAGACTAGTT---
--CTATA------TAGCTTAGAGA-------TAGTATTATT-----AAAGC------------TTAA--CGT
ATACC--TCTATACTC-TAC----TATTA-ATAACTATTAAGA----ATAGTACTT--------------AG
CAGATA-AAGATACTATA------TAATG--CTTATAAGATAGAGGCG-TAGAGTACACTTATTTAATAGAG
AGTATAAAACTAT------ATAAGTTCTATAGTAAGATTAATAGATAAAAAGA------TTACGTAGCTAAC
TAAAGGCGCTTAGTAGATAGCGCATAATATAG-----TATTAGTATAAGAAGAAATAATCTACT-TTTAAGA
TACTATAGAAGTAATAATAAAGTATAAGG--------CGCATAAATAATAA-TATA-TATAAGTA---GAGA
AGATCTTAATAGTTAGTAAGATATTAGACTTAATT-ACTATAATAGTAGAGAACTA---------TTATAAT
AATAGTAATAGACTATTAAAGAGAGTACGCGTA-GAGAGATGCTACAGCACTTATAGTAAGACTAGATATAA
TGCCTATATCTATAA------AGTAGAGATAG-AGGATATAGAAGATAGCGACGCTTCTAATAA-ATAATAT
ATTTATATTTATAGTATATAAATTTATTATAGTGTTACGCTACGTTGCTGCGCAGACATTTTAGTAGAGTAA
AGTACGTAACTTAGT-TAGATA-TGCGCTT-TAGTTATAAAATACGTTA-----------------------
--------------------------------
>R37_sc1.13_691969_693571_+/1-1603
---TCTTAACGTAACTATAAACTAAATATAAAGCGCCTAATAAAAC-----TAGAAGAGGAA-GTAATTAT-
-----AGAGCGT-ATACTTAAGTATTCTATAT------GCAGTCT------ATCTATCTTAAAGGCTA-ATA
TATAAGA-TATAGCTA-AT--AGA----CTGCTTAGAGAGC-ACGCTAGCAA-------GCCTA--TTAGTA
AGAA-CTA--AG---TTAATAA--CTT--TATTAAGCG-------TACTCTTAAGCTATATAA--------G
CGCTAGAGCTATCTATATA--ATTACT-----AGTAA---------GCTACTTAT---AAGGAC-----TTA
GC--AATTATC-TAGC---------TCTAGTTTACACT------TATTT-----------AGA-GTA-TAAA
GGAGAAGT-------ATAGA--GTTATAGATAAG----AATAT--------ATATAA----CTT-TAA--T-
-AAGTTTAGCT-TC---TTAA---TAG------GTAAGATATT---CTCTTAGCTTATA--GTAATA---GG
TTTAGAGA----AGCTTAAGAAAG-------CAAAGAAGC---------TCT-AGCTTAG-------CAAT-
T--AT--AAGTAA--GTTACGCTAGTATA-AGATATTA-------------GCGCA-ATAGAGA-------A
GATAATT----CTAC--TCTT------CTTTA-TCTTTATA-GGCAAAGTTCTT-----ATCTT--------
------AAACTAGTTCT---ATAACCTT-------CTATAT-AACTAAGTTATCTAAGTTA-GCT------C
TACTA-GCTAG----ATAAAT------------AATAATCTAGCGCTTAC-TTAGCTT-----AAACAC--T
TTAACTCTT--ATA------TGCGTTTTA-------TTAA---AGTATATAA---GCTGCTT---ATTATTA
--------ATA-GCTA-TA---AGAGC-TAT--TATATAGTAGTATT---------CTAGAAA---------
TACTA----TAAGAAGAAGAA-GATTAT-TACTCTCTATATA---CTTG--CGTACTT----ATTACACT--
-TTTTATAG--CT--ACT-TAA--TATTATATATTT-CTTAC----TATTA-AAGCGCA---------TATA
T-AGTAATAG-TATC------TTAGCT--TTAGCATATAG-TTATATCTATT-----ATAT-TAATAAAG--
-AAACCTTTCTACTAA------------CCTTTAAAGCTACTT-------TTAAG-----AAGACG---TTT
ATAGCA-----GAGAA---TATTTATAT----AGAGTT---TTAAGG---------CGCTAGACTAGTT---
--CTATA------TAGCCTAGAGG-------CAGTATTATT-----AAAGC------------TTAA--CGT
ATATC--TCTATACTC-TAC----TATTA-ATAACTATTAAGA----ATAGTACTT--------------AG
TAAGTA-AAGATACTATA------TAACG--CCTATAAGATAGAGGCA-TAGAGTATACTTATTTAATAGAG
AATATAAAATTAT------ATAAGTTCTATAGTAAGGTTAATAGATAAAAAGA------TTATATAGCTAAC
TAAAGGCACTTAGTAGATAGCGTATAATATAG-----TATTAGTATAAAAAGAAATAACTTACT-TTTAAGA
TACTATAAAAGTAATAATAAAGCGTAAGG--------CGTATAAATAATAA-TATA-TATAAGCA---GAGA
AGACCTTAATAGTTAGAGAGGTATTAGACTTAATT-ACTGCAATAGCAGAGAACTA---------TTATAAT
AATAGTAATAGACTATTAAAAAGAGTATACGTA-GAGAGGCGCTGCAGTACTTATAGTAAGACTAGATATAA
TGCCTATATTTATAA------AGTAGAGATAG-AGAATATAGAAGATAATAACGCTTCTAATAA-ATAATAT
ATTTATATTTATAGTATATAAATTTATTATAGTATTGCGCTACATTACTGCGCAGGTGTTTTAGTAGAGTAA
AGTGCATAACTTAGT--TAGGTGCGCGCTT-TAGTTATAAAACATATTA-----------------------
--------------------------------
>R37_sc1.28_446005_447608_+/1-1604
--CTCTTAATATAACTATAAGCTAAATATAAAGCGCTTAATAAAAC-----TAAAAGAGAAA-GTAATTAT-
-----AGAGCAT-ATACTTAAGTATTCTATAT------GCAGTCT------GCTTATCTTAAAGG-TAGATA
TATAAGA-TATAGCTA-AT--AGA----CTGCTTAGAGAGT-ACGCTAGTAA-------GCCTA--TTAGTA
AGAA-CTA--AG---TTAATAA--CTT--TATTAAGTA-------TACTTCTAAGCTATATAA--------G
CGCTAAAGCTATCTATATA--ATTACT-----AGTAA---------GCTGCCTAT---AAGAAC-----CTA
GT--AATTATC-TAGC---------TCTAGTTTATACT------AGTTT-----------AGA-GTA-TAAA
GAAGAAGT-------ATAGA--GTTATATATAAG----AATAT--------ATATAA----CTT-TAA--T-
-AAGTCTAGCT-TC---TTAA---TAG------ATAAGATATT---CTCTTAGCTTATA--ATAATA---AG
TTTAGAGA----AGCCTAAGAAAG-------TAAAGAAGC---------TCT-AGCTTAG-------CAAT-
T--AT--AAGTAA--GTTATGCTAATATA-AAGCATTA-------------GCATA-ATAAGAA-------A
GATAATC----TTAT--TTTT------TCTTA-TCTTTATA-AGCAAAGTTCTT-----ATCTT--------
------AAACTAGTTCT---ATAACCTCT-------TATAT-AACTAGATTATCTAAGTTA-GCT------C
TACTA-GCTAG----ATAAAT------------AATAATCTAGCGCTTAC-TTAGCTT-----AAATAC--T
TTAACTCTT--ATA------TATATTCTA-------TTAG---AGTATATAA---GCTGCTT---ATTATTA
--------ATA-GCTA-TA---AGAGC-TAT--TACGTAGTAGAATT---------CTAGAAA---------
CGCTA----TAAGAAGAAGAA-GATTAT-TACTTTCTATATA---CCTG--CGTACTT----ATTATACC--
-TCTTATAG--CT--ACT-TAA--TATTATATATTT-CTTAC----TATTA-AAGCGTA---------TATA
T-AGTAATAG-CATC------TTAGCC--TTAGTATATAG-TTATATCTACT-----ATAT-TAATAAAA--
-AAACTTTTCTACTAA------------TCTTTAAAGTTACTT-------TTAAG-----AAGACG---TTT
ATAGCA-----GAGAA---CGTTTATAT----AGAGTT---TTAAAG---------CGCTAAACTAGTT---
--CTATA------TAGCTTAGAGG-------TAGTATTATT-----AAAGC------------TTAA--TAT
ATGCC--TCTATACTC-TAC----TATTA-ATAACTATTAAAG----ATAGTACCT--------------AG
TAGGCA-AAGATACTATA------TAACG--CCTATAAGATAGAAGCA-TAGAGTATACTTATTTAATAGAG
AGTATAAAACTAC------GTAAGTTCTATAGTAAGGTTAATAGATAAAAAGA------TTATATAGCTAAC
TAAAGATACTTAGTAAATAGCGCATAATATAG-----TATTAGTGCAGAAAGAAATAACCTATC-TTTAAGA
TACTATAGAAGCAATAATAAAGCGTAAAG--------TATATAAATAATAA-TATA-TATAAGTA---GAGA
AGACTTTAATAGTTAGTAAGATATTAGACTTAATT-ACTATAATAGCAGAGAACTA---------TTATAAT
AATAGTAATAAACTATTAAAGAGAGTGCGCGCA-GAGAAGCGCTATAGCACTTATAGTAAGACTAGATATAA
TGCCTATATCTATAA------AGTAGAGATAG-AGAATATAGAAGATAGCAACGCTTCTAATAA-ATAATAT
TCTTATATTTATAGTATATAAATTTATTATAGTATTGCGCTACGTTGCTGCGCAGGTATTTTAGTAGAGTAA
ACCTAATAACTTAGT-TAGGTT-AACGACT-TAGTTATAAAACACGTTA-----------------------
--------------------------------
>R37_sc1.24_267_1883_+/1-1617
--CTCTTAATATAACTATAAGCTAAATATAAAGTATCTAATAAAAC-----TAGAAGAGAAG-GTAATTAT-
-----AGAGCAT-ATACTTAAGTATTCTATAC------GCAGTCT------ACTTATCTTAAAGGCAG-ATA
TATAAGA-TATAGCTA-AT--AGA----CTGCTTAGAGAGT-ACGCTAGTAA-------GCTTA--TTAGTA
AGAA-CTA--AG---TTAATAA--CTT--TATTAAGCA-------TACTTCTAAGCTATATAA--------G
CGCTAGAGCTATCTATATA--ATTGCT-----AGTAA---------GCTATCTAT---AAGAAC-----TTA
GT--AATTATT-TAGC---------TCTAGTTTACACT------AGTTT-----------AGA-GTA-TAAA
GAAGAAGT-------ATAGA--GTTATAGATAAG----AATAT--------ATATAA----CTT-TAA--T-
-AAGTCTAGCT-TC---TTAA---TAA------GCAAGATATT---CTCTTAGCTTATA--GTAATA---AG
TTTAGAGA----AGCCTAAGAAAG-------TAAAGAAGC---------TCT-AGCCTAG-------TAAT-
T--AT--AAGTAG--ATTATGCTAGTATA-AAGTATTA-------------GCGCA-ATAGAGA-------A
AGTAATC----TTACCTTTTT------TCTTA-TCTTTATA-GATAAAGTTCTT-----ATCTTT-------
------AAACTAGTTCT---ATAACCTT-------CTGCGT-AACTAGGTTATCTAAGTTA-GCT------T
TACTA-GCTAG----ATAAAT------------AATAATCTAGCGCTTAT-TTAGCTT-----AAATAC--T
TTAACTCTT--ATA------TATATCTTA-------TTAA---AGTATATAA---GCTACTT---ATTATTA
--------ATA-GCTA-TA---AGAGC-TAT--TGCGTAGTAGAATT---------CTAGAAA---------
CGCTA----TAAGAAGAAGAA-GATTAT-TATTCTCTATATG---CTTA--TATACTT----ATTATATC--
-TCCTACAG--CT--ACT-TAA--TATTATATATTT-CTTAC----TATTA-AAGCGCG---------TATA
T-AGTAATAG-CATC------TTAGCT--TTAGTATATAG-TTATATCTATT-----ATAT-TAATAAAA--
-AAACCTTTCTACTAA------------CCTTTAAAGCTGCTT-------TTAAG-----AAGATTA--TTT
ATAGCA-----GAGAA---TATTTATAT----AGAGTT--CTTAAGG---------CGCTAGACTAGTT---
--CTATA------TAGCTTAGAGA-------TAGTATTATTA----AAAGC------------TTA--ATAT
ATGCC--TCTATACTC-TAC---TTATTAAATAACTATTAAAG----ATATGTATC-------------TAG
CAGGTAGAAGATACTG------CGTAACG--CTTATAAGATAGAGGTA-TAGAGTATGCTTATTTAATAGAG
AGTATAAAACTAT------ATAAGTTCTATAGTAAGGTTCATAGATAAAAAGA------TTCTATAACTAAC
TAAAGGCGCTTAGCAGATAGCATATAATACAG-----TATTATTATAAAAAGAAATAACTTACC-GATACGA
TTCTATAGAAGCAATAATAAAGCGTAAAG--------TATATAAATAATAA-TATA-TATAAGTA---GAGA
AGATCTTACTAGTTAGTAAGATATTAGACTTAATT-ACTATCATAGCCAAGAACTA---------TTATAAT
AATAGTAATAGACTATTAAAGAGAGTACATGCA-GAGAGGTGCTATAGCACTTATAGTAAGACTAGATATAA
TGCCTATATCTATAA------AGTAGAGATAG-AGAATATAGAAGATAGCAACGCTTCTAATAA-ATAATAT
TCTTATATTTATAGTATATAAATTTATTATAGTATTGCGCTACGTTGCTGCGTAGGCGTTTTAGTAGAGTAA
ACCTAATAGACTTAGGTTAGGTTAACAACTTAGGTTATAAAACATGTTA-----------------------
--------------------------------
>R37_sc1.8_1357580_1359182_+/1-1603
---TCTTAATATAACTATAAACTAAATATAAAGCGCCTAATAAAAC-----TAAAAGAAGAA-GTAATTAT-
-----AGAGCGT-ATACTTAAGTATTCTACAT------ATAGTCT------ACTTATCTTAAAGGCTA-ATA
TATAAGA-TATAGCTA-AT--AGA----CTGCTTAGAGAGC-GCGCTGGCAA-------GCCTA--TTAGTA
AGAA-CTA--GG---TTAATAA--CTT--TATTAAGCG-------TACTTCTAAGCTATATAA--------G
CGCTAGAGCTATCTATATA--ATTACT-----AGTAA---------GCTATCTAT---AAGAAT-----CTA
GC--AGTTATC-TAGT---------CTTAGTTTACGCT------AGTTT-----------AAG-ATA-TAAA
GAAGAAGT-------ATAGA--GTTATAGATAAG----AATAT--------ATATAA----CTT-TAA--T-
-AAGTCTAGCT-TC---TTAA---TAA------GTAAGATATT---CTCTTAGCTTATA--ATAATA---AG
TTTAGAGA----AGCTTAAGAAGG-------TAAAGAAGC---------TCT-AGCTTAG-------TAAT-
T--AT--AAGTAA--GTTATGCTAGTATA-AAGCGTTA-------------GTATA-ATAGAGA-------A
GATAATT----CTAC--TTTT------TCTTA-TCTTTATA-AGTAAAGTTCTT-----ATCTT--------
------AAACTAATTTT---ATAACCTT-------CTATAT-AACTAAGTTATCTAAGTTA-GCT------C
TACTA-GCTAG----ATAAAT------------AATAATCTAGCATTTAC-TTAGCTT-----AAATAC--T
TTAACTCTT--ATA------CGTATTCTA-------TTAA---AGTATATAA---GCTACTT---ATTATTA
--------ATA-GCTA-TA---AAAGC-TAT--TACGTAGTAGAATT---------CTAGAAA---------
TACTA----TAAAGAGAAGAA-GATTAT-TACTCTCTATATA---CTTA--CGTACTT----ATTTTATC--
-TACTATAG--CT--ACT-TAA--TATTACTTATTTGCTTAC----TATTA-AAGCGCA---------TATA
T-AATAATAG-TATC------TTAGTC--TTAGCATGCAG-TTATATCTACT-----ATAT-TAATAAAG--
-AAACTTTTTTACTAG------------CCTTTAAAGCTGCTT-------TTAAG-----AAGACG---TTT
ATAGTA-----GAGAA---TATTTATAT----AGAGTT---TTAAGA---------TACTAGCTTAGTCC--
--TTATA------TAATCTAGAAGT------AGTAATTATT-----AAAGC------------TTAA--TAT
ATGCTT-CCTATACTC-TAC----TATTAATAACCTATTAAGA----ATAGTGCCT--------------AG
TAGGCA-AAGATACTATA------TAATG--CTTATAAGATAGAGATA-TAGAGTATGCTTATTTAATAGAG
AGTATAAAACTAT------ATAAGTTCTATAGTAAGGTTAATAGATAAAAAGA------TTATATAGCTAAG
TAAAGGCGCTTAGCAGATAGTATATAATATAG-----TATTAATATAGAAAGAAATAAGCTACT-TTTAAGA
TGCTATAGAAGTAATAATAAAGTATAAAG--------TACGTAAATAATAA-TATA-TATAAGTA---GAGA
AGATCTTAATAGTTAAGAAAGTATTAGACTTAATT-ACTATAATAGTAGAGAACTA---------TTATAAT
AATAGTAATAGACTATTAAAGAAAGTGCGCGCA-GAGAGGCGCTATAGTACTTATAGTAAGACTAGATATAA
TATCTATATCTATAA------AGTAGAGATAG-AGAATATAGAAGATAGCAACGCTTCTAATAA-ATAATAT
ATTTATATTTGCAGTATATAAATTTATTATAGTATTACGCTATATTGCTGCGTAGGCGTTTTAGTAGAGTAA
AGTACGTAACTTAGT--TAGATACGCGCTT-TAGTTATAAAATA----------------------------
--------------------------------
>R37_sc1.23_555017_556619_+/1-1603
---TCTTAATATAACTGCAAACTAAATATAAAGCGCCTAATAAAAC-----TAGAAGAGAAG-ATAATTAT-
-----AGAGTAT-ATACTTAAGTATTCTATAT------ATAGTTT------ACTTATCTTAAAGGCTA-ATA
TATAAGA-TATAGCTA-AT--AGA----CTACTTAGAGAGC-ACGCTAGCAA-------GCCTA--TTAGTA
AGAA-CTA--AG---TTAATAA--CTT--TATTAAGTA-------TACTTTTAAGCTATATAA--------G
CGCTAGAGCTATCTATATA--ATTACT-----AGTAA---------GCTGCTTAT---AAGAAC-----TTA
GT--AGTTATC-TAGC---------CTTAGTTTATGCT------AGTTT-----------AAG-ATA-TAAA
GGAGAAGT-------ATAAA--GTTATAGATAAG----AATAT--------ATATAA----CTT-TAA--T-
-AAGTCTAGCT-TC---TTAA---TAA------GTAAGATATT---CTCTTAGCTTATA--GTAATA---AG
TTTAGAGA----AGTCTAGAAAAG-------TAAAGAAGC----------TTTAGCTTAG-------TAAT-
T--AT--AAGTAG--ATTATGCTAGTATA-AAGTATTA-------------GCGTA-ATAGAAA-------A
AATAATT----CTAC--TCTT------CTTTA-TCTTTATA-GATAAAGTTCTT-----ATCTT--------
------AAACTAGTTCT---ATAACCTCT-------TATAT-AACTAGATTATCTAAGTTA-GCT------C
TACTA-GCTAG----ATAAAT------------AATAATCTAGCGCTTAC-TTAGCTT-----AAATAC--T
TTAACTTTT--ATA------TACGTCTTA-------TTAA---AGTATATAA---GCTACTT---ATTATTA
--------ATA-GCTA-TA---AGAGC-TAT--TATATAGTAGAATT---------CTAGAAA---------
TACTA----TAAGAAGAAGAA-GATTAT-TACTCTTTATATG---CTTA--TATACTT----ATCTTACT--
-TGCTATAG--CT--ATT-TAA--CGTTGCTTATTT-CTTAC----TATTA-AAGCATA---------TATA
T-AGTAATAG-TATC------TTAGCT--TTAGTATATAG-TTATATCTACT-----ATAT-TAATAAAG--
-AAACCTTTCTACTAG------------CCTTTAAAGTTACTT-------TTAAG-----AAGACG---TTT
ATAGTA-----GAGAA---TATTTATAT----AGAGTT---TTAAGA---------TACTAGCTTAGTT---
--CTATA------TAACTTAGAAG-------TAGTATTATT-----AAAGC------------TTAA--TAT
ACGCC--TCTATACTC-TAC----TATTA-ATAACTATTAAGA----ATAATATCT--------------AG
TAGGCA-AAGATATTGCG------TAACG--CCTATAAGATAAAAGTA-TAAAGTATACTTATTTAATAGAG
AGTATAAAACTAT------ATAAGTTCTATAGTAAGGTTAATAGATAAAAAGA------TTATATAGCTAAG
TAAAGGCGCTTAGCAGATAGCATATAATATAG-----TATTAATATAAGAAGAAATAAGCTACT-TTTAAGA
TACTATAGAAGTAATAATAAAGTATAAAG--------CATATAAATAATAA-TATA-TATAAGTA---GAGA
AGACCTTAATAGTTAGAGAGATATTAGACTTAATT-ACTATAATAGCAGAGAACTA---------TTATAAT
AATAGTAATAGACTATTAAAGAAAGTATACGCA-GAGAGGCGCTATAGCACTTATAGTAAGACTAGATATAA
TACTTATATCTATAA------AGTAGAGATAG-AGAATATAGAAGATAGTAATGCTTCTAATAA-ATAATAT
ATTTATATTTATAGTATATAAATTTATTATAGTATTGCGCTACGTTGCTGCGCAGGCGTTTTAGTAGAGTAA
AGTATATAACTTAGT--TAGATACGCGCTT-TAGTTATAAAACACATTA-----------------------
--------------------------------
>R37_sc1.17_4265_5724_-/1-1460
--CTCTTAATATAACTATAAGCTAAACTTAAAGCGCCTAATAAAAC-----TAGAAGAGAAG-GTAATTAT-
-----AGAGCGT-ATACTTAAGTATTCTATAC------GTAGTCT------ACCTATCTTAAAGGCTA-ATA
TATAAGA-TATAGCTA-AT--AGA----CTAATTAGAGAGC-ATACTAGCAA-------GCTTA--TTAGCA
AGAA-CTA--AG---TTAATAA--CTT--TATTAAGCA-------TACTCTTAAGCTATAAAT--------A
TACTAGAGCTATTTATATA--ATTACT-----AGTAA---------GCTATCTAT---AAGAAC-----TTA
GT--AATTATT-TAGC---------TCTAGTTTATACT------AGTTT-----------AGA-GTA-TAAA
GAAGAAGT-------ATAAG--GTTATAGATAAG----AATAT--------ATATAA----CTT-TAA--T-
-AAGTCTAGCT-TC---TTAA---TAA------GTAAAATATC---CTCTTAGCTTATA--GTAATA---AG
TTTAGAGA----AGCTTAGAAAGG-------CAAAGAAGC---------TCT-AGCTTAG-------TAAT-
T--AT--AAGTAA--GTTATACTAGTATA-AGGTATTA-------------GCATA-ATAGAGA-------A
AGTAATT----TTAC--TTTT------TCTTA-TCTTTATA-AGCAAAGTTCTT-----ATCTT--------
------AAACTAGTTTT---ATAACCTT-------CTATAT-AACTAATTTATTTAAGTTA-GCT------C
TACTA-GCTAA----ATAAAT------------AATAATTTAGCGCTTAC-TTAGCTT-----AAATAC--T
TTAACTTCT--ATA------TATATCTTA-------TTAGC--AGTATATAA---GCTGCTT---ATTATTA
--------ATA-GCTA-TA---AGAGC-TAT--TATATAGTAGAATT---------CTAGAAA---------
TACTA----TAAAGAGAAGAA-GATTAT-TACTCTCTATATA---CCTA--CGCACTT----ATTATATC--
-TTCTATAG--CT--ACT-TAA--TATTACTTATTT-CTTAC----TATTA-AAGCGTG---------CGTA
T-AGTAATAG-CATC------TTAGCC--TTAGTATATAG-TTATATCTACT-----ATAT-TAATAAGA--
-AAACCTTTCTACTAG------------CCTTTAAAGCTACTT-------TTAAG-----AAGATA---TTT
ATAGCA-----AAGAA---CGTTTATAT----AGAGTT---TTAAGA---------TACTAGCTTAGTT---
--CTATA------TAACCTAGAGA-------TAGTATTATT-----AAAGC------------TTAA--TAT
ATGCC--TCTATACTC-TAC----TATTA-ACTACTATTAAGA----ATAGTGCTT--------------AG
TAAGCA-AAGATACTATA------TAACG--CTTATAAGATAGAGGTA-TAGAGTACGCTTATTTAATAGAG
AGTATAAAACTAT------ATAAGTTCTATAGTAAAGTTAATAGATAAAAAGA------TTATATAGCTAAG
TAAAGGCGCTTAGTAGATAGTATATAATATAA-----TATTAATATAAAAAGAAATAAGCTACT-TTTAAGA
CGCTATAGAAGCAATAATAAAGTATAAGG--------CATATAAATAATAA-TATA-TATAAGTA---GAGA
AAACCTTAATAGTTAGTAAGATATTAGACTTAATT-ACTATAATAGCAGAGAACTA---------TTATAAT
AATAGTAATAGACTATTAAAGAGAGTACGCATA-GAAAGGCGCTACAGCACTTATAGTAAGACTAGATATAA
TTCAACGGTCTATAA------AGTAGAGATAG-AGAATATAGAA----------------------------
------------------------------------------------------------------------
------------------------------------------------------------------------
--------------------------------
>R37_sc1.18_886468_888073_+/1-1606
--CTCTTAATATAACTATAAGCTAAATATAAAGCACCTTATAAAAC-----TAGAAGAGAAA-GTAATTAT-
-----AGAGCAT-ATACTTAAGTATTCTATAT------GCAGTCT------ACTTATCTTAAAGGCTA-ATA
TATAAGA-TATAGCTA-AT--AGA----CTACTTAAAGAGC-GCGCTAGTAA-------GCTTA--TTAGTA
AGAA-CTA--AG---CTAATAA--CTT--TATTAAGTA-------TACTTCTAAGCTATAAAT--------A
TGCTAGAGCTATCTATATA--ATTGCT-----AGTAA---------GCTACTTAT---AAGAAT-----CTA
GT--AATTATT-TAGC---------TCTAGTTTATACT------AGTTT-----------AGA-GTA-TAAA
GAAGAAGT-------ATAGA--GTTATAGATAAG----AATAT--------ATATAA----CTT-TAA--T-
-AAATCTAGCT-TC---TTAA---TAA------GTAAGATATT---CTCTTAGCTTATA--GTAATA---AG
TTTAGAGA----AGCTTAAAAAAG-------CAAAGAAGC----------TTTAGCTTAG-------TAAT-
T--AT--AAATAA--GTTATGCTAGTATA-AAGTATTA-------------GTATA-ATAGAAA-------A
AATAATC----TTAC--TCTT------TCTTA-TCTTTATA-GGCAAAGTTCTT-----ATCTT--------
------AAACTAGTTCT---ATAACCTTT-------TATAT-AACTAAGTTATCTAAGTTA-GCT------C
TACTA-GCTAG----ATAAAT------------AATAATTTAGTGCTTAC-TTAGCTT-----AAATAC--T
TTAACTCTT--ATA------TATATCTTA-------TTAG---AGTATATAG---ACTACTT---ATTATTA
--------ATA-GCTA-TA---AGAGC-TAT--TATATAGTAGAATT---------CTAAGAA---------
TACTA----TAAGAAGAAGAA-GATTAT-TACTCTCTATATA---CTTA--TGCACTT----ATTCTACT--
-TACTATAG--CT--ACT-TAA--TATTACTTATTT-CTTAC----TATTA-AAGCGCA---------TATA
T-AGTAATAG-TATC------TTAGTC--TTAGTATATAG-TTATATCTACT-----ATAT-TAATAAAG--
-AAACCTTTCTACTAG-----------GCCTTTAAAGCTATAT-------TTAAG-----AAGACTT---TT
ATAGCCA----AAGAA---TATTTATAT----AGAGTT---TTAAGG---------CGCTAGATTAGCT---
--TTATA------TAATCTAGAAG-------TAGTATTATT-----AAAGC------------TTAA--TAT
ATACT--TCTATACTC-TAC----TATTA-ACTACTATTAAGA----ATAGTGCTT--------------AG
TAGGCA-AAGATACTATA------TAATG--CCTATAAGATAGAAGTA-TAGAGTATACTTATTTAATAGAG
AGTATAAAACTAT------ATAAGTTCTATAGTAAGGTTAATAGATAAAAAGA------TTATATAGCTAAG
TAAAGGCGCTTAGCAGATAGCATATAATATAA-----TATTAATATAAAAAGAAATAAGTTATT-TTTAAGA
TACTATAGAAGTAATAATAAAGTATAAAG--------TATATAAATAATAA-TATA-TATAAGTA---GAGA
AGACCTTAATAGTTAGTAAGGTATTAGACTTAATT-ACTATAATAGCAGAGAACTA---------TTATAAT
AATAATAATAGACTATTAAAGAGAGTATACGTA-GAGAAGCGCTATAGCACTTATAGTAAGACTAGATATAA
TGCCTATATCTATAA------AGTAGAGATAG-AGAATATAGAAGATAGCAACGCTTCTAATAA-ATAATAT
ATTTATATTTATAGTATATTAATTTATTATAGTATTACGCTACGTTGCTGCGCAGGCGTTTTAGTAGAGATT
AGTAGCTAGCTTAGT--TAGGTAGCTAGCT-TGCTTATAAACTACGTTA-----------------------
--------------------------------
>R37_sc1.61_9043_9863_-/1-821
------------------------------------------------------------------------
-----------------TTAAGTATTCTATAC------GTAGTCT----G--CTTATCTTAAAGGCTA-ACG
TATAAAA-TATAGCTA-AT--AGA----CTACTTAGAGAGC-GTACTAGTAA-------GCTTA--TTAGTA
AGAA-CTA--A---GTTAATAA--CTT--TATTAAGCA-------TACTTCTAAGCTGCGTAA--------G
CGCTAAAGCTATTTATATA--ATTGCT-----AGTAA---------GCTGCCTATA---AGAAC-----CTA
GT--AGTTATC-TAGTCT---------TAGTTTATGCT------AGTTT-----------AAG-ATA-TAAA
GAAGAAG-------TATAGA--GTTATAGATAAA----GATAT--------ATATAA----CTT-TAA--T-
-AAGTCTAGCT-TC---TTAA---TAAG------TAAGATATC---TTCTTAGCTTATA--GTAATA---AG
TTTAGAGAA----GCTTAAAAAA-------GCAAAGAAGC---------TCT-AGCTTAG-------TAAT-
T--AT--AAGTAA--GTTATACTAGTATA-AGGCGTTA-------------GTATA-ATAGAG-------AA
AGTAATT----CTAC--TCTT------TTTTA-TCTTTATA-AGCAAAGTTCTT-----ATTTT--------
------AAACTAGTTTT---ATAGCCTT-------CTATAT-AACTAAGTTATCTTAGTTAGCTC-------
TATTA-GCTAG----AT------------AAATAATAATCTAGCACTTA-CTTAGCTT-----AAATAT--T
TTAACTCTT--ATA------TATATTCTA-------TTAGA---GTATATAA---GCTACTT---ATTATTA
--------ATA-GCTA-TA---AAAGC-TAT--TATATAGTAGAATT---------CTAGAAA---------
CGCTATA-AGAAGAAGAAGAA-GATTAT-TACTCTCTATATA---CTTA--TATACTT----ATCTTACT--
-TACTATAG--CT--ACT-TAA--TATTATTTATTT-CTTGC----TATTA-AAGCGCA---------TATA
T-AGTAATAG-CATC------TTAGCTTTAATATATAACGTATTTAATTACTAAGATAGCTATATTACTAAA
GTAGCTACTTTT------------------------------------------------------------
------------------------------------------------------------------------
------------------------------------------------------------------------
------------------------------------------------------------------------
------------------------------------------------------------------------
------------------------------------------------------------------------
------------------------------------------------------------------------
------------------------------------------------------------------------
------------------------------------------------------------------------
------------------------------------------------------------------------
------------------------------------------------------------------------
------------------------------------------------------------------------
------------------------------------------------------------------------
--------------------------------
>R37_sc1.35_8207_9691_-/1-1485
------------------------------------------------------------------------
------------------------------------------------------------------------
----AGA-TATAGCTA-AT--AGA----CTGCTTAGAGAGC-GCGCTAGTAA-------GCCTA--TTAGTA
AGAA-CTA--AG--CTTAATAA--CTT--TATTAAACA-------TACTTCTAAGCTATATAA--------G
CGCTAAAGCTATCTATATA--ATTGCT-----AGTAA---------GCTACTTAT---AAGAAC-----TTA
GC--AGTTATT-TAGC---------CTTAGTTTGCGCT------AGTTT-----------AAG-ATA-TAAA
GAAGAAGT-------ATAGA--GTTATAGATAAG----AATAT--------ATATAA----CTT-TAA--T-
-AAGTCTAGCTTTC----TAA---TAA------GCAAAATATT---ATCTTAGCTAGTA--GTTACT---AG
TTTAGAGA----AACCTAGAAAAG-------CAAAGAAGC----------TTTAGCTTAG-------TAAT-
T--AT--AAGTAG--GTTACGCTAGTATA-AGGCGTTA-------------GCATA-ATAAAGA-------A
AGTAATT----CTAC--TCTT------TCTTA-TCTTTATA-GGCAAAGTTCTT-----ATCTT--------
------AAACTAGTTCT---ATAACCTT-------CTATAT-AACTAAGTTATCTAAGTTA-GCC------T
TACTA-GCTAG----ATAAAT------------AATAATCTAGCACTTAC-TTAGCTT-----AAATAC--T
TTAACTCTT--ATG------CGTATCCTA-------TTAG---AGTATATAA---GCTGCTT---ATTATTA
--------ATA-GCTA-TA---AGAGC-TAT--TACGTAGTAAAATT---------CTAAGAA---------
TGCTA----TAAGAAGAAGAA-GATTAT-TACTCTCTATATG---CCTG--CATACTT----ATTATACC--
-TCTTATAG--CT--ACT-TAA--TATTACTTATTT-CTTGC----TATTA-AAGCGTG---------CATA
T-AGTAATAG-CATC------TTAGCT--TTAGTATATAG-TTATATCTACT-----ATAT-TAATAAAG--
-AAATCTTTCTACTAG------------CTTTTAAAGCTACTT-------TTAAG-----AAAATA---TTT
ATAGTA-----AAGAA---TATTTATGC----AGAGTT---TTAAGG---------CGCTAGATTAGCT---
--TTATA------TAACTTAGAGG-------CAGTGTTATT-----AAAGC------------TTAA--TAT
ATGCT--TCTATACTC-TAC----TATTA-ATAACTATTAAGA----ATAGTACTT---------------A
GCAGGTAAAGATACTATA------TAACG--CCTATAAGATAGAGACG-CAGAGCATACTTATTTAATAAAG
AGTATAAAACTGC------GTAAGTTCTATAGTAAAGTTAATAGATAAAAAGA------TTATATAGCTAAG
TAAAGGCGCTTAGTAGATAGCGTATAATATAA-----TATTAATATAGAAAGAAATAAGCTACC-TTTAAGA
CGCTATAGAAGTAATAATAAAGTATAAGG--------CGCATAAAAGATAA-TATA-TATAAGCA---GAGA
AGATCTTAATAGTTAGTAAGGTATTAGACTTAATT-ACTATAATAGCAGAGAACTA---------TTATAAT
AATAGTAATAGACTATTAAAGAGAGTGCGCGCA-GAGAGGCGCTATAGTACTTATAGTAAGACTAGATATAA
CGTCTATACTTATAA------AGTAGAGATAG-AGAATATAGAAGATAGCGATGCTTCTAATAA-ATAATAT
TCTTATATTTATAGTATATAAATTTATTATAGTATTGCGCTACGTTGCTGCGTAGGCGTTTTAGTAGAATAA
AGTAGATAGCTTAGT-TAGGTA-GATAGTT-TGCTTATAAAATACGTTA-----------------------
--------------------------------
>R37_sc1.28_447667_448460_+/1-794
-----------------------------------------------------TAGTAACATAGCTGTCTTA
GTAATTAAATATATTAGTTATATTTACTATATTAATAAGAAAACCTTTCTACTAG-CTTTTAAAGTTACTTT
TAAGAAAATA---TTT-ATAGCAG----AGAACGTTTATATAGAGTT-TTAAGATACTAGCTTAGCT-TTAT
ATAACTTAGAAG-------TAGTATTAT-TAAAGCTTAA--TATATGCTTCTATACTCTAC----------T
ATTAATAACTAT-TAAGAAT-AGTACCTAGTAAGCAAAG-------ATACTATA----TAATA------CTT
AT---AAGATAGAAGC----------GCAGAGTATATT------TATTT---------AATAA-AGAGTATA
AAACTAA--------ATAAGT--TCTATAGTAAGGT-TAATAGATA----AAAAGAT----TATATAG--CT
-AAGTAAAGGCGCTTAGTAGA---TAGT---ATATAAGATAGTA--TTAATATAAAAAGAAATAAGCT--AC
TTTTAAGA-----TACTATAGAAA-------TAATAATAAAG-------TATAAAGTATATAAATAATAA--
TATATATAAGTAGAGAAGACCTTAATAGT-TAGTAAGATATTAGACTTAATT-ACT-ATAATAGC------A
GAGAACTA---TTATAATAATAA----TAATAGACTATTAAAGAGAGTATGCATAGAGAGGCGCTGC-----
--AGTACTTATAGTAAGACTAGATATAACGCT----TATAT---CTATAAAGTAGAGATAG-ATAATATAGA
AGATA-GCAACGCTTCTAATAA---------ATAATATTCTTATATTTATAATATATA------AATTTATT
ATAGTATTATGCTA------TGTTGCTACGTAGGCATTTTAGTAGAGTAAAGTGCATAACTT---AGT-TAG
ATA------TACGCTT-TAGTTATAAAATATATTA-------------------------------------
------------------------------------------------------------------------
------------------------------------------------------------------------
------------------------------------------------------------------------
------------------------------------------------------------------------
------------------------------------------------------------------------
------------------------------------------------------------------------
------------------------------------------------------------------------
------------------------------------------------------------------------
------------------------------------------------------------------------
------------------------------------------------------------------------
------------------------------------------------------------------------
------------------------------------------------------------------------
------------------------------------------------------------------------
------------------------------------------------------------------------
------------------------------------------------------------------------
------------------------------------------------------------------------
--------------------------------
>R37_sc1.16_975159_975997_-/1-839
------------------------------------------------------------------------
------TACTATAGCTACTTAATATTATCTATTT-----CTTGCT------ATTAAAGCATATATATAGTAA
TAGTATCTTAGCTTTA-GTATATAGT-TATATCTACTATATTAATAAAGAAACCTTTTTACTAG--CTTTTA
AAGCTACG------TTTAAGAAGACT---TTTATAGTAGAGAATATTTATATAGAGTT-TTAA--------A
GTACTAGATTAGCT--CTAT-ATAATCT----AGAGG----------CAGTGTTATTAAAGCTTAA----TA
TA--TGCTTCTATACTCTAT----TATTAACTACTATTAAGAATAGTACTTAGTAGG-CAAAG-ATACTATA
----TAACG---CCTATAAG-----ATAGAAGCGCA-AAGTATACT----TATTTAA----TAGAAAG--TA
AAAAACTGC-------ATAAATTCTAT----------AATAGAG--TTAATAAATAAAAAGATTATAT--AG
CTAAGTAA---AGGCGCTTAGTAGAAAGCGCATAATATAG---------TATTAATATAA-------AAAGA
A--AT--AAGTTACTTTTAAAATACTATAGAAGTAATA-------------------ATAAAGTATAAAGTA
TATAAATA---ATAA---------------TA-TATATAAGTAGAGAAGATCTTA----ATAAT--------
----------TAATAAGATATTAGACTTAATT--ACTATAATAGCAGAGAACTA-TTATAATAATAATAATA
GACTA--TTAAAGAGAGTATAC------------GCAAAGAAGCGCTATA-GCACTTATAGTAAGACTAGAT
ATAACACCTGCATC------TATAAAGTA----GAGATAG-AGGATATAGAAGATAGTAATGCTTCTAATAA
-----ATAATATATTTATATTTATAGTATAT-AAATTTATTATAATATTACGCTATATTACTACG------T
AAGCGTTTTAGTAAGAATTAAGTAGGCTAGCTTAGTTAAGTAG---CTAGCT-TACTTATAAACTATATTA-
------------------------------------------------------------------------
------------------------------------------------------------------------
------------------------------------------------------------------------
------------------------------------------------------------------------
------------------------------------------------------------------------
------------------------------------------------------------------------
------------------------------------------------------------------------
------------------------------------------------------------------------
------------------------------------------------------------------------
------------------------------------------------------------------------
------------------------------------------------------------------------
------------------------------------------------------------------------
------------------------------------------------------------------------
------------------------------------------------------------------------
------------------------------------------------------------------------
--------------------------------
>R37_sc1.35_5756_6626_-/1-871
----------------------------------------------------------------TTATTTT-
-----CTATATACCTACCTACTTATCTTACTTACTATAGCTACTT-----AATATTACTTATTT-CTTGCTA
TTAAAGCGCATATATA-GTAATAGTATCTTAGCCTTAGTAT-ATAGTTATAT------TTATTATATTAATA
AGAAAATCT----TTCTACTAG-CCTT----TAAAGCT--------ACTTTTAAGAAGATA------TTTAT
AGCAAAGAACGTTTATATAGAGTT-TTAAGATACTAGCTTAGTC---TTATATAATCTAAAAG-------CA
GT---ATTATTAAAGC----------TTAA--TATATGCCTCTATACTCTAC---------TA-TTAACTAC
TATTAAGA-------ATAGTACTTAGTAGGCAAAGA-TACTATA-------TAATA-----CCTATAAGATA
GAAGCATAGAGTATACTTATTTAATAAAGA-GTATAAAACTGC------ATAAGTTCT---ATAGTAA--GG
TTAATAGATAAAAAGATTATATAGCTAA--GTAAAGGCGCTT-------AGTAAATAGCGCATAATATAGTA
TTAATATAAGAAG-AAATAAGCTACTTTTAAGATACTATA--------AAAGTAATAATAAAGTATAAAGCA
TATAAATA---ATAA---------------TA-TATATAAGTAGAGAAGATCTTA----ATAGT--------
----------TAGTAAGATATTAGACTTAATT--ACTATAATAGTAAAGAACTA-TTATAATAATAGTAATA
GACTA--TTAAAGAAAGTACGC------------ATAGAGAGATACTATA-GTACTTATAGTAAGACTAGAT
ATAATGCCTATATC------TATAAAGTA----GAGATAG---AGAATATAGAA-GATAGTAACGCTTCTAA
AGAT-ATAGTATTCTTATATTTGCAGTATAT-AAATTTATTATAGTATTACGCTATATTGCTGCG------C
AGCTATTTTAGTAGAGTAAGATAGCTAGGTTACT--TAGATAG---CTAAGT-TACTTATAAACTACGTTA-
------------------------------------------------------------------------
------------------------------------------------------------------------
------------------------------------------------------------------------
------------------------------------------------------------------------
------------------------------------------------------------------------
------------------------------------------------------------------------
------------------------------------------------------------------------
------------------------------------------------------------------------
------------------------------------------------------------------------
------------------------------------------------------------------------
------------------------------------------------------------------------
------------------------------------------------------------------------
------------------------------------------------------------------------
------------------------------------------------------------------------
------------------------------------------------------------------------
--------------------------------
>R37_sc1.35_7865_8093_-/1-229
------------------------------------------------------------------------
--------------------------------------------------------------AACT-ATATC
TTAA--CTTATATCTATATATAAGTTATCT-ATACCTATTT---GCTAGCCTA----------AGCTCTACT
A-G--CTAGA------TAAATA---AT-----AATCTAG-----TGCTTACTTAGCTTAAATA---------
-CTTTA-ACT-TCTATACG----TATT--------------------CTATTA-----GAGTATA-----TA
AGCTACTTATTAT-----------TAATAGCTAT----------AAGAG----C-----------TATTACG
TAGTAAAATT---CTAGAAAT-ATTATAAGAAAAA--GAAGAT---------TATT-A---TTTTC------
-TATAT------------------------------------------------------------------
------------------------------------------------------------------------
------------------------------------------------------------------------
------------------------------------------------------------------------
------------------------------------------------------------------------
------------------------------------------------------------------------
------------------------------------------------------------------------
------------------------------------------------------------------------
------------------------------------------------------------------------
------------------------------------------------------------------------
------------------------------------------------------------------------
------------------------------------------------------------------------
------------------------------------------------------------------------
------------------------------------------------------------------------
------------------------------------------------------------------------
------------------------------------------------------------------------
------------------------------------------------------------------------
------------------------------------------------------------------------
------------------------------------------------------------------------
------------------------------------------------------------------------
------------------------------------------------------------------------
------------------------------------------------------------------------
------------------------------------------------------------------------
------------------------------------------------------------------------
--------------------------------
>R37_sc1.7_205907_206139_-/1-233
------------------------------------------------------------------------
------------------------------------------------------------------------
------------------------------------------------------------------------
------------------------------------------------------------------------
---TAAAATAA--TAAGTAGAGAAGATT-----TTAA----------TAGTT-AGTAAG-ATATTAGACTTA
-----ATTATTATAA------------TAGTAGA------GAACTA-TT-------ATAATA--ATAATAAT
AGACTATTAA-----AGAGAGTATA-TATAGAGA----GGTAT---------TATAG---TACT-TA--TAG
TAAGACTAGATA-----TAATATCTAT-----ATCTATAAAG--------TAAAGATAGAGAATAT----AG
AAGATAGTAATGCTTCTAATAAAT---------AATATA----------TTTATATTT--------ATAGTA
TA----------------------------------------------------------------------
------------------------------------------------------------------------
------------------------------------------------------------------------
------------------------------------------------------------------------
------------------------------------------------------------------------
------------------------------------------------------------------------
------------------------------------------------------------------------
------------------------------------------------------------------------
------------------------------------------------------------------------
------------------------------------------------------------------------
------------------------------------------------------------------------
------------------------------------------------------------------------
------------------------------------------------------------------------
------------------------------------------------------------------------
------------------------------------------------------------------------
------------------------------------------------------------------------
------------------------------------------------------------------------
------------------------------------------------------------------------
------------------------------------------------------------------------
------------------------------------------------------------------------
------------------------------------------------------------------------
------------------------------------------------------------------------
--------------------------------
>R37_sc1.1_19892_21002_-/1-1111
--CTCTTAATATAACTATAAGCTAAATATAAAGCACTTTATAAAAC-----TAAAAGAGAAA-GTAATTAT-
-----AGAGCAT-ATACTTAAGTATTCTATAT------ACAGTCT------ACTTATCTTAAAGGCTA-ATA
TATAAAA-TATAGCTA-AT--AGA----CTACTTAGAGAGT-ACGCTAGTAA-------GCTTA--TTAGTA
AGAACTAA------ATTAATAA--CTT--TATTAAGCAT-------ACTTCTAAGCTATAAAT--------A
TACTAAAGTTCTATCTATATAATTACT-----AGTAA---------GCTATTTATA---AGAAC-----TTA
GC--AATTATT-TAGCTC---------TAGTTTATATT------AGTTTT-----------AGAGTA-TAAA
AGAGAAG-------TATAAA--GTTGCAGATAAG----AATAT--------ATATAA----CTT-TAA----
TAAGTCTAGCTTCTTAATAAA---TAA----------GATATT---CTCTTAGCTTATA--ATAATA---AG
TTTAAAGA----AGCTTAAGAAGAT------AAAAGAAGTAT----------TAGCTTAG-------TAAT-
T--AT--AAGTAA--ATTATACTAGTATA-AAGCGTTA-------------GCATA-ATAAAG-------AA
AGTAATT----TTAT--TTTT------TCTTA-TCTTTATAAGCCAAAGTTCTT-----ATCTT--------
------AAACTAGTTCT---ATAATCTCTT-------ATAT-AACTAAGTTATCTAAGTTAGCTC-------
TACTA-GCTAA----AT------------AAATAATAATCTAGCACTTA-CTTAGCTT-----AAATAC--T
TTAACTCTT--ATA------TATATTCTA-------TTAGA---GTATATAA---GCTATTT---ATTATTA
--------ATA-GCTA-TA---AGAGC-TAT--TATATAGTAGAATT---------CTAGAA---------A
TGCTA----TAAGAAGAAGAA-GATTAT-TACTCTCTATATA---CTTA--TATACTT----ATTCTACT--
-TATTATAA--TT--ACT-TAA--TATTATCTATTT-CTTAC----TATTA-AAGCATA---------TATA
T-AGTAATAG-CATC------TTAGCT--TTAGTATATAG-TTATATTTACT-----ATAT-TAATAAAA--
-AAATCTTTCTACTAGCTTTTAAAGCTATATTTAAGAAAATT--------TTTATAGTAAAGAATA---TTT
ATATAAAGTTTTAAGGCGCTAGATTAGCTCTATATAAT---CTAGAGATAGTATTATTAAAGCTTAATATAT
ACCTTTATACTTCTACTATTAACTA-----CTATTAAAAATAGTATCTAGTAAGCAAAGATACTGCGCAATG
CTTATAAGATAGAAGCATAGAGTATACTTATTTAATAGAGA-------------------------------
------------------------------------------------------------------------
------------------------------------------------------------------------
------------------------------------------------------------------------
------------------------------------------------------------------------
------------------------------------------------------------------------
------------------------------------------------------------------------
------------------------------------------------------------------------
------------------------------------------------------------------------
------------------------------------------------------------------------
--------------------------------
>R37_sc1.33_381264_382133_-/1-870
--CTCTTAACGTAACTATAAGCTAAATGCAAAGCGCCTAATAAAAC-----TAGAAGAGGAG-GTAATTAT-
-----AGAGCGT-ATACTTAAGTATTCTATAC------GCAGTCT------ACCTATCTTAAAGGCTA-ATA
TATAAGA-TATAGCTA-AT--AGA----CTACTTAGAGAGC-GCGCTAGCAA-------GCCTA--TTAGCA
AGAACTAA------GTTAATAA--CTT--TATTAAGCG-------TACTTCTAAGCTATAAAT--------A
TGCTAGAGCTATTTATATA--ATTACT-----AGTAA---------GCTACCTATA---AGAAC-----TTA
GT--AATTATT-TAGCTC---------TAGTTTATACT------AGTTT------------AGAGTA-TAAA
GAAGAAG-------TATAAA--GTTATAGATAAG----AATAT--------ATATAA----CTT-TAA----
TAAGTCTAGCTTCTTAATAAG---TAA----------GATATT---ATCTTAGCTTATA--GTAATA---GG
TTTAGAGAA----GCTTAGAAAG-------ATAAAGAAGC----------TTTAGCCTAG-------TAAT-
T--AT--AAGTAA--GTTATGCTAGTATA-AAGCGTTA-------------GCATA-ATAGAG-------AA
GATAATT----CTAC--TCTT------CTTTA-TCTTTGCA-GGCAAAGTTCTT-----ATCTT--------
------AAACTAGTTCT---ATAACCTTCT-------GCGT-AACTAAGTTATCTAAGTTAGCTC-------
TACTA-GCTAA----AT------------AAATAATAATTTAGCACTTA-CTTAGCTT-----AAATAC--T
TTAACTCTT--ATA------TGCATCTTA-------TTAGA---GTATATAA---GCTACTT---ATTATTA
--------ATA-GCTA-TA---AGAGC-TAT--TACGCAGTAAAATT---------CTAGAA---------A
TGCTA----TAAGAAGAAGAA-GATTAT-TACTCTCTATATG---CTTA--TGCACTT----ATTATACC--
-TTCTGCAG--CT--ACT-TAA--TATTACTTAATT-TCTAC----TATAAAGCGCGCA-------------
TATGTAATAG-CATC------TTAGCC--TTAGTACGCAG-TTATATCTACT-------ATATAATAAGAAA
AC----------------------------------------------------------------------
------------------------------------------------------------------------
------------------------------------------------------------------------
------------------------------------------------------------------------
------------------------------------------------------------------------
------------------------------------------------------------------------
------------------------------------------------------------------------
------------------------------------------------------------------------
------------------------------------------------------------------------
------------------------------------------------------------------------
------------------------------------------------------------------------
------------------------------------------------------------------------
------------------------------------------------------------------------
--------------------------------
>R37_sc1.38_308308_308932_-/1-625
------------------------------------------------------------------------
------------------------------------------------------------------------
---------ATAGCTA-AT--AGA----CTACTTAGAAAGT-ACGCTAATAA-------GATTA--TTAGTA
AGTAGCTAG-----ATTAATAA--TTT--TATTAAGTA-------TACTTCTAAGCTATAAAT--------A
TGCTAGAGCTATTTATATA--ATTACT-----AGTAA---------GCTATCTATA---AAGAC-----TTA
GT--AATTATC-TAGCTC---------TAGTTTATACT------AGTTT----------AAA--GTA-TAAA
GAAGAAG-------TATAAA--TTTATAGATAAG----AATAT--------ATATAA----CTT-TAA----
TAAGTTTAGCT-TC---TTAA---TAAG------CAAGATATT---ATCTTAGCTTATA--ATAATA---GA
TTTAGAGA---AGCTTAAGAATA--------TAAAGAAGC----------TTTAGCTTAG-------TAAT-
T--AT--AAATAA--GTTATACTAGTATA-AAGCATTA-------------GTATA-ATAGAG-------AA
GATAATC----TTAC--TTTT------CTTTA-TCTTTATA-AGTAAAGTTCTT-----ATCTT--------
------AAATTAGTTCT---ATAATCTT-------CTATAT-AACTAAGTTATTTAAGTTAGCTT-------
TACTA-GCTAG----ATAAATA------------ATAATTTAGCACTTAC-TTAGCTT-----AAATAC--T
TTAACTCTT--ATA------TATATTTTA-------TTAGA---GTATATAA---GCTACTT---ATTATTA
--------ATA-GCTA-TA---AAAGC-TAT--TATATAGTAGAATT---------CTAGAAA---------
TGCTA----TAAAGAGAAGAA-GATTAT-TATTCTTTATATA------------------------------
------------------------------------------------------------------------
------------------------------------------------------------------------
------------------------------------------------------------------------
------------------------------------------------------------------------
------------------------------------------------------------------------
------------------------------------------------------------------------
------------------------------------------------------------------------
------------------------------------------------------------------------
------------------------------------------------------------------------
------------------------------------------------------------------------
------------------------------------------------------------------------
------------------------------------------------------------------------
------------------------------------------------------------------------
------------------------------------------------------------------------
------------------------------------------------------------------------
--------------------------------
>R37_sc1.67_769_1631_+/1-863
----CTTAATATAACTATAAGCTAAATATAAAGCGCTTAATAAAAC--TAGAAGAAGAGGAAGGTAATTATA
AG-----GGCGT-ATACTTAAGTATTCTATAC------GCAGTCT-------GCTTATCTTAAAGGCAGATA
TATAAGA-TATAGCTA-AT--AGA----CTACTTAGAAAGC-GCACTAGTAA-------GCCTA--TTAGTA
AGAACTAA------ATTAATAA--CTT--TATTAAGCG-------TACTTCTAAGCTATATAA--------G
CGCTAGAGCTATCTATATA--ATTACT-----AGTAAG--------GCTGCCTGC---AAGGAC-----CTA
GT--AATTATC-TAGCTC---------TAGTTTATACT------AGTTT----------AAA--GTA-TAAA
AGAGAAG-------TATAGA--GTTATAGATAAG----AATAT--------ATATAA----CTT-TAA----
TAAGTCTAGCT-TC---TTAATA-TAG-------TAAGATATC---TTCTTAGCTTATA--GTAATA---AG
TTTAGAGAA----GCCTAGAAAG-------GCAAAGAAGC----------TCTAGCTTAG-------TAAT-
T--AT--AAATAA--GTTATACTAGTATA-AGGCGTTA-------------GCATA-ATAGAG-------AA
GATAATT----TTAT--TTTT------CTTTA-TCTTTATA-GATAAAGTTCTT-----ATCTT--------
------AAACTAGTTCT---ATAACTTCTT-------ATAT-AACTAAGTTATTTAAGTTAGCTC-------
TACTA-GCTAG----AT------------AAATAATAATTTAGCGCTTA-CTTAGCTT-----AAATAC--T
TTAACTCTT--ATA------TATATCTTA-------TTAGA---GTATATAA---GCTACTT---ATTATTA
--------ATA-GCTA-TA---AGAGC-TAT--TATATAGTAGAATT---------CTAGAA---------A
CGCTA----TAAGAAGAAGAA-GATTAT-TACTCTCTATATA---CTTA--TGCACTT----ATTGCACC--
-TTCTATAG--CT--ACT-TAA--TATTATATATTT-CTTAC----TATTA-AAGCGCG---------TATA
T-AGTAATAG-TATC------TTAGCC--TTAGTATACAG-TTATATCTACTA-------------------
------------------------------------------------------------------------
------------------------------------------------------------------------
------------------------------------------------------------------------
------------------------------------------------------------------------
------------------------------------------------------------------------
------------------------------------------------------------------------
------------------------------------------------------------------------
------------------------------------------------------------------------
------------------------------------------------------------------------
------------------------------------------------------------------------
------------------------------------------------------------------------
------------------------------------------------------------------------
------------------------------------------------------------------------
--------------------------------
>R37_sc1.3_1611059_1612590_-/1-1532
------------------------------------------------------------------------
--------------------AGTATTCTATAT------ATAGTCT------ATCTATCTTAAAGGCTA-ACG
TATAAGGATATAGCTA-AT--AGA----CTACTTAGAGAGC-ATGCTAGTAA-------GCTTA--TTAGCA
AGAA-CTAA-----GTTAATAA--CTT--TATTAAGTA-------TACTCTTAAGCTGCAAAT--------A
TGCTAAAGCTATCTATATA--ATTACT-----AGTAA---------GCTATCTAT---AAGAAT-----CTA
GT--AATTATC-TAGC---------TTTAGTTTATACT------AGTTT------------AGAGTA-TAAA
GAAGAAGT-------ATAGA--GTTATAGATAAG----AATAT--------ATATAA----CTT-TAA----
TAAGTCTAGCT-TC---TTAA---TAA------GTAAGATATT---CTCTTAGCTTATA--GTAATA---AG
TTTAGAGA----AGCTTAAGAAAG-------TAAAGAAGC----------TCTAGCTTAG-------TAAT-
T--AT--AAGTAA--ATTATATTAGTATA-AAGCGTTA-------------ATATA-ATAAAAA-------A
GATAACT----CTAC--TTTTT-----TCTTA-TCTTTATA-AGTAAAATTCTT-----ATCTT--------
------AAACTAGTTCT---ATAATCTT-------CTATAT-AACTAAGTTATCTAAGTTA-GCT------T
TACTA-GCTAG----ATAAAT------------AATAATTTAGCGCTTAC-TTAGCTT-----AAATAC--T
TTAACTCTT--ATA------TATATTTTA-------TTAG---AGTATATAA---GCTACTTATTATTATTA
--------ATA-GCTA-TA---AGAGC-TAT--TATATAGTAGAATT---------CTAGAAA---------
TACTA----TAAGAAGAAAAA-GATTAT-TACTCTCTATATA-----TCTATATACTT----ATCCTATT--
-TACTATAG--CT--ACTTTAA--TATAACCTATTT-CTTAC----TATTA-AAGCATA---------TATA
T-AATAATAG-TATC------TTAGCC--TTAGCATATAG-TTATATCTACT-----ATAT----TAAGAAG
AAAATCTTTCTACTAG------------CCTTTAAAGCTGCTT-------TTAAG-----AAGATA---TTT
ATAGTA-----AAGAA---TATTTATAT----AAAGTT---TTAAGG---------CGCTAAATTAGCT---
--TTATA------TAATCTAGAGA-------TAGTATCATT-----AAAGC------------TTAA--TAT
ATACT--TCTATACTC-TAC----TATTA-ATAACTATTAAAGA---ATAGTGCTT---------------A
GTAAGCAAAGATACTATA------TAATA--CTTATAAGATAAAAGTA-TAGAGTATGCTTATTTAATAGAG
AGTATAAAACTAT------ATAAGTTCTATAATAAGGTTAATAGACTAATAAAAA----TTATATAGCTAAG
TAAAGCTGCTTAGTAAATAGTATATAATATAA-----TATTAATATAGAAAGAAATAAGCTATC-TTTAAGA
TACTATAGAAGTAATAATAAAGTATAAAG--------TATATAAATAATAA-TATA-TATAAATA---GAGA
AGATCTTAATAGTTAGTAAGATATTAGACTTAATT-ACTATAAT---AGTAAAGAA---------CTATTAT
AATAATAATAGACTATTAAAGAAAGTGCATATA-GAGAAGCGCTATAGTACTTATAGTAAGACTAGATATAA
TACTTATACTTATAA------GATAGAAATAG-AGAATATAGAAGATAGTAATAATTCAAAAAA-ATAGTAT
ATTATTATATATAGTATATAAATTTATTATAGTATTATGCTATATTACTGCGTAGTTATTTTAGTAGAGAGA
CTATAGTGCTTACTT---AAGTGCAGCGCT-TACTTATAAACTACGTTA-----------------------
--------------------------------
>R37_sc1.35_10207_10791_-/1-585
--CTCTTAATATAACTAGAAGCTAAAAGTAAAGCGCTTTATAAAAC-----TAGAAGAGAAG-ATAATTAT-
-----AAAGCAT-ATATTTAAGTATTCTATAT------ATAGTTT-------ACTTATCTTAAAGATAGATA
TATAAGA-TATAGCTA-AT--AGA----CTACTTAGAAAGC-GCGCTAGTAA-------GCTTA--TTAGTA
AGAA-CTA--G---ATTAATAA--CTT--TATTAAGCG-------TACTTCTAAGCTATAAAT--------A
TACTAGAGCTATCTATATA--ATTGCT-----AGTAA---------GCTACTTATA---AGAAC-----TTA
GT--AATTATC-TAGCTT---------TAGTTTATACT------AGTTT----------AAA--GTA-TAAA
GAAGAAG-------TATAAA--GTTATAGATAAG----AATAT--------ATATAA----CTT-TAA----
TAAGTCTAGCTTC----TTAA---TAAG------TAAGATATT---CTCTTAGCTTATA--GTAATA---AG
TTTAGAGAA----GCTTAGAAAA-------GTAAAGAAGC----------TCTAGCTTAG-------TAAT-
T--AT--AAGTAA--GTTATACTAGTATA-AAGCATTA-------------ATATA-ATAGAG-------AA
GATAATC----TTAT--TCTT------CTTTA-TCTTTATA-AGTAAAGTTCTT-----ATCTT--------
------AAACTAGTTCT---ATAATCTTT-------TATAT-AACTAGATTATCTAAGTTAGCTC-------
---TA--CTAG-------------------------------------------------------------
------------------------------------------------------------------------
------------------------------------------------------------------------
------------------------------------------------------------------------
------------------------------------------------------------------------
------------------------------------------------------------------------
------------------------------------------------------------------------
------------------------------------------------------------------------
------------------------------------------------------------------------
------------------------------------------------------------------------
------------------------------------------------------------------------
------------------------------------------------------------------------
------------------------------------------------------------------------
------------------------------------------------------------------------
------------------------------------------------------------------------
------------------------------------------------------------------------
------------------------------------------------------------------------
------------------------------------------------------------------------
------------------------------------------------------------------------
--------------------------------
>R37_sc1.51_11447_11843_-/1-397
---TCTTAATATAACTAGAAGCTAAAAGTAAAGCGCCTTATAAAAC-----TAGAAGAGAAG-GTAATTAT-
-----AGAGCGT-ATAATTAAGTATTCTATAT------ATAGTCT-------GTCTATCTTAAAGGCAGATA
TATAAGA-TATAGCTA-AT--AGA----CTACTTAGAGAGC-ACACTAGTAA-------GCTTA--TTAGTA
AGAACTAA------GTTAATAA--CTT--TATTAAGCG-------TACTTCTAAGCTATAAAT--------A
TGCTAGAGCTATCTATATA--ATTGCT-----AGTAA---------GCTACTTATA---AGAAC-----TTA
GT--AATTATC-TAGCTC---------TAGTTTACACT------AGTTT------------AGAGTA-TAAA
GAAGAAG-------TATAGA--GTTATAGATAAG----AATAT--------ATATAA----CTT-TAA----
TAAGTCTAGCT-TC---TTAA---TAA------GTAAGATATT---CTCTTATGTTGCAGTATTAA------
------------------------------------------------------------------------
------------------------------------------------------------------------
------------------------------------------------------------------------
------------------------------------------------------------------------
------------------------------------------------------------------------
------------------------------------------------------------------------
------------------------------------------------------------------------
------------------------------------------------------------------------
------------------------------------------------------------------------
------------------------------------------------------------------------
------------------------------------------------------------------------
------------------------------------------------------------------------
------------------------------------------------------------------------
------------------------------------------------------------------------
------------------------------------------------------------------------
------------------------------------------------------------------------
------------------------------------------------------------------------
------------------------------------------------------------------------
------------------------------------------------------------------------
------------------------------------------------------------------------
------------------------------------------------------------------------
------------------------------------------------------------------------
------------------------------------------------------------------------
--------------------------------
