# Supplementary material for: RIPCAL: a tool for alignment-based analysis of repeat-induced point mutations in fungal genomic sequences
Source: BMC Bioinformatics. 2008 Nov 12;9:478. doi: 10.1186/1471-2105-9-478 (PMC2621366; doi:10.1186/1471-2105-9-478)
Supplement: Additional file 5 — Snodorum Alignments. Compressed (.zip) file containing alignments for all Stagonospora nodorum repeat families in Fasta (.fas) format. [file 1471-2105-9-478-S5.zip › r38_aln.fas]

>R38_sc1.38_54927_55284_+/1-358
---TTTTTCTTAGCATTATAGTTTTCTCTATAACTCTACGAGTTCT-AGACTATTCCAC-GATTTTATTTT-
-------------ATATCTAGA-AAGCTCTAAATTAGGGCTTTCTAACGCACTAA-AAATTACCTAATTAAG
C-CTAGTATTA-CTAGAGCTAGAGCTTA-GTAAAGTAGAAGAGCTTGCTTAAC-TTTAAACTCTAGTAACCT
ATAGTATATAGCT-ACGCATTAATCTATAACTTATAATATAGAATCTATATACTATAAAAAAGTAGACTCTA
G---AG-TTTTAACGTTTTCTATATGCTAGTTCTAGA-GATATA-AAGCTAGATAGCT-CTTAGAGCATAAA
AAAGAATATATTATTTAATAACTAAGCTAAA
>R38_sc1.7_240617_240974_-/1-358
-ACTTTTTCTTAGCATTACGCTTTCCTCTATAACTCTACGAGTTCT-AGACTATTTTAG-GAGTTTATTTT-
-------------ATATTTAGA-AAGCCCTAATTTAGGGCTTTCTAATGCTTTAA-AAGTTACCTAATTAGG
C-TTAGTATTG-CTAAAGTTAGAGCTTA-GTGAAATATAGAGCCTTGCTTAGC-TTTAAACTCTAGTAACCT
ATAGTATATAGCT-ACGCATTAATCTATAACTCTTACTATAGCATCTATAGACTATAAAGATATAGATTCTA
A---AG-TTTTAGAGTTTTCTATATGCTAGTTCTAGA-GATATA-AAGCTAAATATCT-CTTAGAGCTTAAA
AAAGAATATTCTATTTAATAACTAGGCTA--
>R38_sc1.2_1_244_+/1-244
------------------------------------------------------------------------
---------------------------------------------------------------CTTATTAGG
C-TTAGTAATA-CTAAAGTTATAGCCTACGTTAAGTAGAGAAGCTTGCTTAGC-TTTAAACTCTAGTAATAT
ATAGTATAGAGCT-ACGTTTTATTCTAAAATCTTTTATATAGACTATAGCAGTTATAAATAAATATTATACT
A---AG-TTTTAGAATTTTCTATATGCTAGTTCTAGA-GATATA-ATATAAAATAGCT-CTTTAAGCTTAAA
AAT-AAGATTTTATTTAATAACTAAGCTAAA
>R38_sc1.32_364257_364614_+/1-358
---TTTTTCTTGGCATTACTCTTTCCTCTATAACTCTACGAGTTTT-GAACTTTTTGGG-GATTTTATTTT-
-------------ATATTTAGA-AAGCCCTAGATTAGAACTTTCTAATACTTTTA-GAATTACCTAATTAGG
C-CCAGTATTG-CTAGAGTTAGAGCTTA-GTAAAATATAGAGCCTCGCTTAGC-TTTAAACTCTAGTATTCT
ATAGTATATAGCT-ACGTATAAATCTAAAACTCTTAATATAGAATCTAAATACTATAAGAAAATAGAGTCTA
A---AG-TTTTAGAGTTTTCTATATACTAGTTTTAGA-GATATT-AAGCTAGATATCT-CTTAGAGCTTAAA
AAAGAATATTTTATTTAATAGCTAAGCTAAA
>R38_sc1.17_588859_589229_+/1-371
---CTTTTTCTAGAATTACGTTCTTCTCTATAACTTTATTAGTCTT-AGACTATTTTAA-GATATTACTTTT
AAGATATTACTTTATATTTAGA-AAGCTCTAAGAAAGTACTTTCTAACGCTTTAA-GAATTACCTAATTAGG
C-TTAGTATAG-CTAAAGTTAGAGCTAA-GTAAAGTAAGAGAGCTTGCTTAGC-TTTAAACTCTAGTAACCT
ATAGTATATAGCT-ATGCATTATTCTAAATATTCTCTTATAGATAATAATAAGCTTAAATATATATATAATT
A---AG-TTTTAGAGTTTTCTCTATGCTAGTTTTAGA-GATAAA-AAGCTAAATATCT-CTTAGAGCTTAAA
AAT-AATCATTTATTTAATAACTAAGCTAAA
>R38_sc1.24_4898_5257_-/1-360
-ACTTTTTCTTAGCATTACGGTTTCCTCTACAACTCTACGAGTTTT-AGACTGTTTTAG-GATATTATTTG-
-------------ATATTAAGA-AAGCCTAGAATTAGGGCTTTAAAATGCTATAA-TAATTGCCTAATTAGG
C-CTAGTATTA-CTAGAGTTAGAGCTAA-GTAAAGTAATATAGCTTGCTTAGC-TTTAAACTCTAGTAACTT
ATAGTATATAGCT-ATAAATTTATCTATAACTCTTAATATAGAATTAATAGACTATAAATTAATAAATTCTA
A---AG-TTTTAGAGTTTTCTATATGCTAGTTCTAGA-GATATA-AAGCTAGATATCT-CTTAGAGCTTAAA
AAAGAATATTCTATTTAATAACTAAGCTAAA
>R38_sc1.49_127668_128025_+/1-358
---TTTTTCTTAGCATTACTCTTTCCTCTATAACTCTACAAGTTTT-AGACTATTTTAG-GATTTTATTTT-
-------------ATATTTAGA-AAGCCCTAAGTTAGGGCTTTCTAACGCTCCAA-GAATTACCTAATTAGG
C-CTAGTATTG-CTAGAGTTAGAGCTTA-GTAAAATATAGAGCCTCGCTTAGC-TTTAAACCCTAGTAACTT
ATAGTATATAGCT-ACGCATTAATCTACAACTTTCTATATAGAATCTATATACTATAGAGAAATAGATTCTA
G---AG-TTTTAAAGTTTTCTATATGCTAGCTCTAGA-GATATA-AAGCTAGATAGCT-CTTAGAGCATAAA
AAAGAATATTCTATTTAATAACTAAGCTAAA
>R38_sc1.11_27257_27615_-/1-359
--CTTTTTTCTAAAATTACTTTTTTCTCTATACCTTCATAAGTCTT-AGAGTTTTGAAA-GATCTTTTTTA-
-------------AAATAGAAA-AAGCTCTATATTAGAGCTTTTGTATGCATAAC-AAATGGCCTTTCTAGG
C-CTAGTAACG-CTAAAGTTATAGCCTA-GTAAAGTAGAGAAGTTTACTTAGCCTTTAAACTCTAGTAATAT
ACAGTACAGAGCT-ATATATTATTCTGAAATCTTCTAAATAGATTAACGTAGTTATAAATATATATTATATA
A---AG-TTTTAGAATTTTCTATATGCTAGTTCTAGA-GATATA-AAGCTAGATATTT-CTTTAAGCTTAAA
AAG-AAGATTTTATTTAATAACTAAGCTAAA
>R38_sc1.2_496_855_-/1-360
---CTTTTTCTAGAATTACTCTTTCTACCTTAACTCTAGGAGTTCT-TTATATATTATA-GATATTATTTT-
-------------AGATTTTAA-AAGCTCTATATAAAGGCTTTCTAAAACACTAA-GAATTTTCTAAATAGG
CTCTAGTGTTA-CTAGAGTTAGAGCTAA-GTAAAGTAACGTAGCTTACTTAGC-TTTTAACTCTAGTAATAT
AAGCTATACTTTA-ACGTATCTCTTTAAAACTTA-AATATAGTATAGATTATAGATATAAAAATAATATATT
A---AGATTCTAGATTTCTAGCTAATTTATTAAAGAA-GCTATA-GAAAAAAGTAGTTACTTAAAGCTAAAT
TTAAGAAATCTAGTATATTAGATACTATAAA
>R38_sc1.8_433954_434314_+/1-361
-ACTTTTTTCTAGAATTACGTTTTCCTCTATAACTCTGCGAGTTTT-AGAGCTTTTTAA-GATATTATTTA-
-------------AGCCATTAA-AAGCCCTAAAAAAGGGCTTTCTAAAACACTAA-AAACTTCCTAAATAGG
C-CTAGTATTG-CTAAAGTTATAGCTTA-GTAAAGTAGATAAGCTCGCTTAGC-TTTAGACCCTAGTAACCT
ATAGTATATAGTA-ACATATCTCTTTCTAACTTT-TATATATTATAGATTATAAGTATATAAATAGTCTGCT
A---AAGTTTAAGACTTATAGCTAATTTATTAAAGAA-GTTATA-AGAGAAAGTAGCTACTTAGTACTAAGT
TTAAGAAATCTAGTATATAAGATACTATAAA
>R38_sc1.1_5091_5441_+/1-351
----------TAGCATTACGTTTTCCTCTATAACTTTACGAGTTTT-AGACTTTTTTAG-GATATTATTTT-
-------------ATATTTAAA-AAGCCCTAATATAGAACTTTCTAAAACTTTAA-AAGTTACCTAATTAGG
A-CTAGTATTG-CAAAAGTTATTGCTTA-GTAAACT-TAAGAGCTCGCTTAGC-TTTAAACTCTAGTAACTT
AAGCTATACTATA-ACCTTTTCTTTTCTAACTTA-GATATATAATAGATAGTATATATAGAAATATTCTTCT
A---AAGTTATAGACTTATAGCTAATTTATTAAAGAC-GTTATA-AGAGATAGTAGTTGCTTAGTACTAAGT
TTAAGAAATCTAGTATATTAGAGACTATAAA
>R38_sc1.36_11703_11954_-/1-252
-ACTTTTTTCTAGAATTACTCTTTCTATCTTAACTCTAGAAGTTCT-TTATATAATATA-GATATTATTTT-
-------------AGATTTAGA-AAGCTCTATATTAAGGCTTTCTAAAATATTAA-AGACTTTCTAAATAGG
C-CTAGTATTA-CTAGAGTTAGAGCTAA-GTAAAGTAACATAGCTTACTTAGC-TTTTAACTCTAGTAATAT
AAGCTATACTTTA-ATATATCTCTTTCTAACTTT-AATATAGTATAGATTATATAATATAG-----------
------------------------------------------------------------------------
-------------------------------
>R38_sc1.38_55543_55893_-/1-351
---TTTTTCTTAGCATTATAGTTTTCTCTATAACTCTACGAGTTCT-AGACTATTCCAC-GATTTTATTTT-
-------------ATATTTAGA-AAGCTCTAAATTAGGGCTTTCTAACGCACTAA-AAATTACCTAATTAAG
C-CTAGTATTA-CTAGAGTTAGAGCTTA-GTAAAGTAGAAGAGCTCGCTTAAC-TTTAAACCCTAGTAATAT
AAGCTAAATCTTT-ACGTATTTCTTTCTAACTTT-AATATATTATATTTTATAAGTAAAAACATAGTCTATG
A---AAGTTCTAGACTTATAGCTAATTTCTAAAAGAA-GTTATA-GAAGAAAGTAGTTATTTAGTACTAAGC
CTAAGTAATCTAGTATATTAGAT--------
>R38_sc1.57_19733_20085_-/1-353
-ACTTTTTCTTAGCATTACTCTTTTCTTTATAACTCTATAAGTTTT-GGACTATTTTAG-GATTTTATTTT-
-------------ATATTTAGA-AAGCACTAGATTTAGACTTTCTAACGCTCTGA-GAATTACCTAATTAGG
C-TTAATATTG-CTAGAGTTAGAGCTAA-ATAAAGTAAGAAGCCTTGCTTAGC-TTTAAACCCTAGTAATAT
AAGCTATATCTTC-ACGTATTTCTTTCTAACTTT-GACATATTATAGTTTATAAGCAAAAAGATAGTCTATA
A---AAGTTCTAGACTTATAGCTAATTTCTAAAAGAA-GTTATA-GAAGAAAGTAGTTACTTAGTACTAAGT
ATAAGAAATCTAGTATATTAGAT--------
>R38_sc1.33_373450_373708_+/1-259
ACTTTTTCCTTAGCACTACTCTTTCTGTTATAACTCTACGAGTTTG-AAATAGTTTTAA-GATATTATTTA-
-------------AGATATACA-AAGCTCTAATCTAGAGCTTTCTAATGCTTTAA-AGATTACCTAATTAAG
C-CTAGTATAG-CTAAGATTAGAGCTAA-GTAAAGTAAGAGAGCTTACTTAGC-TTTAAACTCTAGTAACCT
ATATTATATAGCA-ACGTAGTAATCTATAACTTTTTAAAAATAATCTATATAATAAAGAGAAATAG------
------------------------------------------------------------------------
-------------------------------
>R38_sc1.8_434572_434924_-/1-353
-ACTTTTTTCTAGAATTACGTTTTCCTCTATAACTCTATGAGTTTT-AGATTATTTAAG-GATATTATTTT-
-------------ATATTTAGA-AAGCCTTAAATAAGGGCTTTATAACGCTCTAA-GAATTACCTAATTAGG
C-CTAGTATTG-CTAAAGTTAGAGCTTA-GTAAAGTAGACGAGCTCGCTTAGC-TTTAGACCCTAGTAACCT
ATAGTATATAGCA-ACGCATTAATCTATAACTTCCTAGATAGAATCTTTACTAAAAAAAGAAATAGATTATA
A---AT-TTATAGAGTTTTCTATATGCTAGTTCTAGA-GATATA-AGGATATAAGCCT-CTTAGAGCTTAAA
ATA-GATATTTTATATAATAACTAA------
>R38_sc1.74_4199_4563_+/1-365
ACTTTTTCCTTAGCATTACTCTTTCCTCTATAACTCTATAAGTTTTTAGACTATTTTAGCGATTTTATTTG-
-------------GTATTTAGACAAGCTCTAGATTAGGGCTTTCTAACACTCTAGCGAATTACCTAATTAGG
C-CTAGTATTG-CTAGAGTTAGAGCTTA-GTAAAGTAGAAGAGCTCGCTTAAC-TTTAAACCCTAGTAACTA
AAGCTATGTCTTTTATATATTTCTTTCTAACTTT-AATATATTATAGTTTATACATAAAATAATTAGCTATA
ATAAAAGTTCTAGACTTATAGCTAATTTCTAAGAGGAAGTTATAGAAGGAAAGTAGTTACTTAGTACTAAGT
CTAAGAAATCTAGTATATAAGATA-------
>R38_sc1.37_291453_291742_+/1-290
---TTTTTCTTAGCATTACTCTGTCCTCTATAACTCTACGGGTTTT-GGACTATTTTAG-GGTTTTATTTT-
-------------ACATATAGA-AAGCCCTAAATTAGGGCTTTCTAACGCTCTAA-AGATTACCTAATTACG
C-CTAGTATTG-CTAAAGTTAGAGCTTA-GTAAAATATAGAGCCTTACTTAGC-TTTAAACTCTAGTAACCT
ATAGTATATAGCT-ACGCATTAATCTAGAACTCTTACTATAGTATCTATAGACTATAAAGATATAGATTCTA
A---AG-TTTTAGAGTTTTCTATATGCTAGTA----------------------------------------
-------------------------------
>R38_sc1.57_17932_18289_+/1-358
---TTTTGCTAAGAATTTCTCTTTTCTCTATAACTTTACGAGTTTT-AAACTTTTCTAA-GATATTATTTT-
-------------ATATTTAGA-AAGCTCTTAAATAGGGCTTTCTAATGCTTTAA-AAATTACCTAATTAGG
C-CTAGTATTGGCTAAAGTTAGAGCTTA-GTAAAATCTAAGAGCTCGCTTAGC-TTTAAACCCTAGACTTAT
ATAGTATATAGCT-ACGTATTAGTCTAAGACTTTTTTTTTAGATTATTTTATATATATTCTTATATATGCTA
A---AG-TTATAGAGCTTTCTATACGCTAGTTCTAGA-GATATA-AAGCTAGATATCT-TCTAGAGCTTAGA
AAA-GATATTTTATATAATTACTAAGCTAAA
>R38_sc1.57_18541_18899_-/1-359
---TTTTGCTAAGAATTTCTCTTTTCTCTATAACTTTACGAGTTTT-AAACTTTTCTAA-GATATTATTTT-
-------------ATATTTAGA-AAGCTCTTAAATAGGGCTTTCTAATGCTTTAA-AAATTACCTAATTAGG
C-CTAGTATTG-CTAAAGTTAGAGCTTA-GTAAAATCTAAGAGCTCGCTTAGC-TTTAAACCCTAGTAACTT
AAGCTATACTATA-GCCTATCTCTCTATAACTTA-TATATAATATAGATTATATATATAGAAATAGCCTTCT
A---AAGTTATAGACTTATAGCTAATTTATTAAAGAC-GTTATATAAGATAG-TAGTTACTTAGTACTAAGT
TTAAGAAATCTAGTATAGTAGATACTATAAA
>R38_sc1.57_19114_19474_+/1-361
-ACTTTTTCTTAGCATTACTCTTTCCTTTATAACTCTATAATTTTT-GAACTAATTTAG-GATATTATTTT-
-------------ATATTTAGA-AAGCCCTAATTTAGGGCTTTCTAACGCTCTAA-GAATTACCTAATTAAG
C-CTAGTATTG-CTAGAGTTAGAGCTTA-GTAAAGTAGAAGAGCTCGCTTAACTTTAAACCCTTAGTAACCT
ATAGTATATAGCT-ACGCATTAATCTATAACTTATAATATAAAATTTATATACTATAAAGAACTAGATTCTA
G---AG-TTTAAAAGTTTTCTATATGCTAGTTCTAGA-GATATA-AAGCTAGATAGCT-CTTAGAGCATAAA
AAAGAATATTTTATTTAATAACTAAGCTAAA
>R38_sc1.7_203377_203737_+/1-361
-ACTTTTTTCTAGAATTATGTTTCTCTCTATAACTCTATAAGTATC-AGACTTTTTTAG-AATTTTATTAA-
-------------ATATTCTAA-AAGCTCTAAATGAAAGCTTTCTAATATCTTAT-AAATTACCTAATTAGG
C-CTAGTATTA-CTAAAGTTATAGCTTA-GTAAAGTCTAAGAGCTTACTTAGC-TTTAGACTCTAGTAACTT
AAGCTATACTTTA-ATAAATCTCTTACTAACTTT-AATATAATATATATTATAAGTAAAGGAATAGTATTCT
A---AAGTTCTAGACTTATAGCTAATTTATTAAAGAA-GTTATA-GAAGAACGTAGTTACTTAGTACTAAGT
TTAAGAAATATTATATATTAGATACTATAAA
>R38_sc1.17_589488_589841_-/1-354
-ACTTTTTTCTAGAATTATGTTTCTCTCTATAACTCTATAAGTATT-AGATATTTTTAA-GATATTATTTA-
-------------AGTTTCAAA-AAGCCCTAATATATAGCTTTCTAATGCTTAGA-GAATTACCTAATTAGG
C-CTAGTATTA-CTAAAGTTATAGGTTA-GTAAAGTCTAAGAGCTCGCTTAGC-TTTAGACGCTAGTAACTT
AAGCTATACTTTA-ATAAATCTCTTACTAACTTT-AATATATAATATATTATAAATAAGCGAATAGTCTTCT
G---AAGTTCTAGACTTATAGCTAATTTATTAAAGAA-GTTATA-GAAGAAAGTAGTTGCTTAGTACTAAGT
TTAAGAAATCTAGTATATTAGATA-------
>R38_sc1.1_5703_6047_-/1-345
-----TTTCTTAGCATTACTCTTTCTACTATAACTTCATAAGTTTT-AGACCTTTTTAA-GACGTTATTTA-
-------------AGTTTAAGA-AAGGCCTAATATAGGGCTTTCTAAAGCTTTAA-AAATTACTTAATTAGG
C-CTAGTATTA-CTAGAGTTAGAGCTTA-GTAAAGTCTAAGAGCTTGCTTAGC-TTTATACGCTAGACTTAT
ATAGTATATAGCT-ATGTATTAATATAAATCTTTTCCTATATACTCTTTAACTTATTAGTTTAAATACTTTA
A---AG-TTTTAGAATTTTTTATATACTAATTCTAGA-GATATA-GAGCTAGATATCT-TATAGAGCTTAAA
AGC-ACTATATTATATAATAA----------
>R38_sc1.21_711348_711704_+/1-357
---TTTTTCTTAGCATTACGCTTTCCTCTATAACTCTACGAGTTCT-AGACTATTTTAG-GATTTTATTTT-
-------------ATATTTAGA-AAGCCCTAAATTAGAGCTTTCTAACGCTCTAA-GAATTACCTAATTAGG
C-ATAGTATTG-CTAAAGTTAGAGCTTA-GTGAAAT-AAAGAGCTCGCTTAAC-TTTAAACTCTAGTAACTT
AAGCTATACTTCT-ACGTATATCCTTCTAACTTAAGGTA-ATTATAGTTTATAAGTAAAGAAATAGTCTATA
A---AAGTTCTAGACTTATAGCTAATTTATTAAAGAC-GTTATA-GAAGAAAGTAGTTACTTAGTACTAAGT
CTAAGTAATCTAGTATATTAGATGCTATAA-
