# Supplementary material for: RIPCAL: a tool for alignment-based analysis of repeat-induced point mutations in fungal genomic sequences
Source: BMC Bioinformatics. 2008 Nov 12;9:478. doi: 10.1186/1471-2105-9-478 (PMC2621366; doi:10.1186/1471-2105-9-478)
Supplement: Additional file 5 — Snodorum Alignments. Compressed (.zip) file containing alignments for all Stagonospora nodorum repeat families in Fasta (.fas) format. [file 1471-2105-9-478-S5.zip › r39_aln.fas]

>R39_sc1.8_1305568_1305873_+/1-306
------------------------------------------------------------------------
------------------------------------------------------------------------
------------------------------------------------------------------------
------------------------------------------------------------------------
------------------------------------------------------------------------
------------------------------------------------------------------------
------------------------------------------------------------------------
------------------------------------------------------------------------
------------------------------------------------------------------------
------------------------------------------------------------------------
------------------------------------------------------------------------
------------------------------------------------------------------------
------------------------------------------------------------------------
------------------------------------------------------------------------
------------------------------------------------------------------------
------------------------------------------------------------------------
------------------------------------------------------------------------
------------------------------------------------------------------------
------------------------------------------------------------------------
------------------------------------------------------------------------
------------------------------------------------------------------------
------------------------------------------------------------------------
------------------------------------------------------------------------
------------------------------------------------------------------------
-------------------------------TACCGTGCACGGACACTAGGCGC-CCGGAGACACTAGGC--
-GCCTACCTAATAATAT-TATTATAATCTTAAACTTAAAGCTATATAACGCTATAT-AATAGCTCTATATAT
ATAAAAATAT----AGT---ATAGTAGTAATTAGAT-ACTTATAATTAATTTATACTA----TCTAAATTTA
CTTAG-AAGCTTAATAT-TATAGCTATATAATATTACTTAAGTTAGTAAAGA--AGATA-AAGTAAGTTAAA
CTTAAGTAGTAGCTA-TTTTATTTACTACTTATTTCTAATACTTTTTCTT---AAAGAAGATTACTTATAAG
GCTT----------
>R39_sc1.2_539516_539776_-/1-261
------------------------------------------------------------------------
------------------------------------------------------------------------
------------------------------------------------------------------------
------------------------------------------------------------------------
------------------------------------------------------------------------
------------------------------------------------------------------------
------------------------------------------------------------------------
------------------------------------------------------------------------
------------------------------------------------------------------------
------------------------------------------------------------------------
------------------------------------------------------------------------
------------------------------------------------------------------------
------------------------------------------------------------------------
------------------------------------------------------------------------
------------------------------------------------------------------------
------------------------------------------------------------------------
------------------------------------------------------------------------
------------------------------------------------------------------------
------------------------------------------------------------------------
------------------------------------------------------------------------
------------------------------------------------------------------------
------------------------------------------------------------------------
------------------------------------------------------------------------
------------------------------------------------------------------------
-------------------------------TACCGTGCACGGACACCAGGCGC-CTAGAGACACTAGGC--
-GCCTACCTATTAATAT-TATTATAATCTTAAACTTAAAGCTATATAATGCTATAT-AATAGCTCTATATAT
ATAAAAATAT----AAT---ATAGCAGTAATTAGAT-GCTTATAATTAATTTATACTA----TTTAAATTTA
CTTAG-AAGCTTAATAT-TATAGCTATATAATATTACTTAAGTTAGTAAAGA--AGATA-AAGTAAGTTAAA
CTTAAGTAGCAGCTA-TCTTATCTACTA--------------------------------------------
--------------
>R39_sc1.13_691371_691728_-/1-358
------------------------------------------------------------------------
------------------------------------------------------------------------
------------------------------------------------------------------------
------------------------------------------------------------------------
------------------------------------------------------------------------
------------------------------------------------------------------------
------------------------------------------------------------------------
------------------------------------------------------------------------
------------------------------------------------------------------------
------------------------------------------------------------------------
------------------------------------------------------------------------
------------------------------------------------------------------------
------------------------------------------------------------------------
------------------------------------------------------------------------
------------------------------------------------------------------------
------------------------------------------------------------------------
------------------------------------------------------------------------
------------------------------------------------------------------------
------------------------------------------------------------------------
------------------------------------------------------------------------
------------------------------------------------------------------------
------------------------------------------------------------------------
------------------------------------------------------------------------
------------------TACTAAATTCTAGTATTAAATTAAGCTAAAGAATAAGTATGTAGAAT-AAGAGA
GACTTAAGATAGTAAGAGAGAAAGAGAAGACTAAGAAATAAGCTAAATATAAGCGTTAGAAATAGTAGCA--
-TAACGCTAAGAAAGCTATATAATTATCTTAAAGAGGTAAGCGTAAAGCCTTATA--AGTAGTCTTCTCTAA
AGAGAAGCATTAGAAAT---ATTCTAGTAATAATATAGCTGCTAAGTAAGCTATTATGCGCTTTTAAGCTTC
TCTACTAAAGATAATAT-TATAGAGACGTAACGTTAAGCTTCTAAGTAAATT-TAAATA-GTATAAAATAAT
TATAAAGTCTTATTT-ACTAAACTACTAA-------------------------------------------
--------------
>R39_sc1.5_18703_20710_+/1-2008
--------------------------------------------CTAACACTAAAACCTCTAATAACTACTA
TACTTTAACGCGTTATAACTCTACTAATATAGAACTAATTTAAGCTATAATTAAAGAAATTAAATCCTATAG
TCTTAATA-ATTATTTCTTATATATAATAGTTACTAAGAAATATAATATTAGTTGCTATACGCTAGCTTAAA
GATATAAGAGTATTTAAGCATTAAAAGATGCCTAGAGAGTTAACGCTATAAAACTTAGCCTATAATAGAAAC
TAGAGCTTATA-GTATATATTAAAAAGCTTACTAAATAAGAGCTTCTACTTACGCGTATAATAATTAAAAAT
TTTGCATTATAGATAGCTTAAAAAGAGGTAGGCAAAGGCTAAGTTATATGCTTTCTTAACTGCAATAATACT
TATCTTATCTCTTACTAGACT-AATAGTATAGACTCTATATGCTATAATGCTAATTCTAGAGCTAAATATAG
GCTATACTTTAATCTCTTATACACTAAGATAGAGT-AATATAATATTCTACTCTAGAACTTCTATAATATAG
ATAAGAAGAGCTTTATAATTAGCTCTATTAGGCAGAGTAAATAAGTATTTAGTAAGATAACTTAGAAGAAGA
AAAAAGTCTAGGCA-ATGCGTTAAGATAGATTATATATATAGATTACTATCTTAGCA-TATATAGAAGTAGA
TAGAAATGCTTTTTCTCTAGATATTATATATAAAGCTAAGTATAGCTATATTTAAGCTTCTTAGGTATAAGA
AATTAAGGCTAGCAAGTACTAGATGCATATTACTTTATCTCTATCTAGCTAGATAAATAATAATATAGGCTT
AGCATAGCTTAAATAAGTATTTAATTACTATACTAAGAAGAGAGCG--------CATTGCGCATATAGGCTT
CTTATTCTAGATAGCTATAGGAGTTATATAATAATAGATTTTATTAAGTACTGCTATTAGAATAAGATTCTA
TTAGCTATACTACTTTCTTATTTAACCTATATGCTTTAGCTACTTAATGTAGTAATATTTAAGCTACTCTTA
TTAGCT-TACTTAGCTTAACTTACTAAGTTCTTTTACTATAGCTAAGAGCTTATAGCATTGCAGAAAGAGAA
CTTTTTTCTAT-TATTCTAGACCTTCTAGATCTCTTTCTTTATTAGAGAAAT---AATCTTAGCTTTATTTA
AAGCTACTAGTATATAGCTAAAGAATTGCAACGTTATACTAAAATAGTTTAAGAAAATAATACTAGATAAAG
ATAAAGATCTTAGCACTTTTTCTATGCTTAATTTAACTAATTAGAGGTAGCTCTAAGCTTTTATAATAGCTA
CAATAAAGAAAGAGATAAAAAAAGAGAGTAATGCGCTTACCTAAATACTCTACTATCTCTAAGTAAAAAATA
AGCTACTTTATATAGAAAATAAGAACTTATATAGCTCTCTTAATACTAAAAAGAAGCATAAAGGTAAGTATT
ATATACTTAGCCTTTAATAGCGTTAAGAGTATTATAGTAGA---GCTATCTTATAGTCTCTAAGTAAGGTTA
GA--GAGGCTTATACTTAGAAGAAGGTTAAAGAGTAGAATAAGATAGAGAAGAAACTCTAAAAAGCTTATAA
GAAAGAGTTACGTAAGGCTGCTAAAGTCTAGCGTTAAGTTAAGCTAGAGAATAAGTATATAGAAT-AAGAGA
GACTTAAGATAGTAAGAGAAAAAGAGAAAGCTAAGAAATAGGCTAAATATAAGCATTAGAAATAGCAGCA--
-TAATGCTAAAAAAGCTATATAATTATCTTAAAGAAGTAAGCGTAAAGCCTTATA--AGCAGTCTTCTCTAA
GAAGAAATAATAGAAAC---GTTCTAGTAGTAGTGCAGCTGCTAAGTAAGCTATTATATACTTTCTATCTTC
TCTACTAAAGATAATAT-TATAGAGACGTAATATAAAGCTTCTAAGTAAATT-TAAATA-GTATAAAATAAT
TATAAGGTCTTATTT-ACTAAACTACTAAGAGATCTTGCAATAATAGCTA---TTATACGTGTTATTATAGC
CTTA----------
>R39_sc1.1_1279584_1281617_-/1-2034
------------------GGCGCTCAGCTCAACGCAACGCTCAGCCAACACCAAAACCCCTGATAACCACTA
TACTTTGACGCGTCATAACTCTACTAATATAGAACCAATTTAAGCTGCGATTAAAGAAATTGAATCCTACAG
TCCTAATA-ATCATTTCTCGTATACAAAAGTTGCTGAGAAACACAACGTTAGTCGCTACACGCTGGCTCGAA
GATGCAAGGGCGTCTAAGCGTCAAAAGACGCCTAGAGAGTTAACGCTATGAAACTCAGCCTACAACAGGAAC
TAGAGCTTATA-GTATATATTAAAAAGCTTACTAAACGAGGGCTTCTACCTACGCGTATAATAATCAAAAAT
TTCGCGTCATAGATAGCTTAAAAAGAGGTGGGCAAAGGCTAGGTTACGCGCTTTCTTAACCGCAATAACACT
TATCTTATCTCTCGCTAGACT-AACGGCATAGACTCTGTACGCTATAACGCTGATTCTAGAGCTAAATATAG
GCTATACTTTAATCTCCTGCACACTAAGATAGAGC-AATATAATGTTCTGCCTCAGAACTCCTACAATATAG
ATAAGAAGAGCTTTATAATTAGCTCTATTAGGCGGAGCAAATAAGTGTTTAGCAAGGCAACTTAGGAGAAGA
AGAGAGTCTAGGCA-ATGCGTTAGGATAGATTACGTACGTAGATTACTATCCTAGCG-TATATAGGAGCAGG
TAGAAATGCTCTTTCTCTAGGCATTATATATAAGGCTAAGCACAGCTACATTCGAGCTTCTTAGGTGCAGGA
AATTAAGGCTAGCAAGTACTAGATGCATGTTACTTCATCTCTATCTAGCTAGACGAATAATGATATAGGCTT
AGCATAGCTTAAATAGGTATTTAATTGCTATACTAAGGAGAGAGCG--------CGTCGCGCGTACAGGCTC
CTTATCCTAGATAGCTATAGGAGTTACATAACGATAGATTTTATTAAGTACTGCTATTAGAATAAGATTCTA
TTAGCTATACTACCTCCTTATTTAACCTACACGCTTCAGCTGCTTAATGTAGTAATGTTTAAGCTACTCTTA
TTAGCT-TACTTAGCTTAACTTACTAAGTTCCTTTACTGCAGCTAAGGGCTCGTAGCACTGCAGAAAGGGGA
CTTTTTCCTGT-TATTCTAGACCTTCTAGACCTCCTCCTTTATTAGAGAAAC---AATCCTAGCCTTATTTA
AAGCTACTAGTATATAGCTAAAGGATCGCGACATTATACTAAAACAGTTTAAGGAAATAACACTAGATAGAG
ATAAGGATCCTAGCACTTTTCCTACGCTTAATTTAACTAATTAGAGGCAGCTCTGAGCTTTTATAATAGCTA
CGATGAAGGAAGAGATAAAGAAAGAGGGTAATGCGCTTACCTAAACACTCTACTATCTCTAGGTAGAAAATG
AGCTACTTTATATAGAAAATAAGGACCTATGCAGCTCTCTTAACACTAAAAAGAAGCATAAAGGCAAGCATT
ACGTGCTCAGCCTTTAACAGCGTTAGGAGTATTATAGTAGA---GCTATCTTATAGTCTCTAAGTAAGGTTA
GA--GAGGCCTGTGCTCAGGAGAAGGTTAAAGAGCAGGATAAGATAGAGGAGAAACTCTAGAAAGCTTATAA
GAAAGAGTCACGTAAGGCTGCTAAAGTCTAGCGTTAAGTTAAGCTAGAGGACAGGCGTGCAGAAT-AAGAGA
GACTTAAGGTAGTAAGAGAGAAGGAGAAGGCTAAGAAACAGGCTAAACGCGAGCGTCAGAAACAGCAGCG--
-TAACGCTGAGAAAGCTATACAATTATTCTAAAGAGGTAAGCGCAAAGCCTTATA--AGCAGTCTCCTCTAA
GGAGAAGCGTCAGAAAC---GTTCTAGTAGTAGTGCAGCTGCTAAGCAAGCTATTACGCGCTCTCTATCTCC
TCTACTAAAGGTAACGT-CACGAGGACGCAACGTAAAGCTTCTAAGTAAATT-TAAATA-GTATAAAATAAT
TGCAAGGTCTTATTT-ACTAAACTACTAAGAGATCTTGCAATAATAGCTA---TTGTACGTGTTGTTGTAGC
CTCA----------
>R39_sc1.26_322607_324527_-/1-1921
------------------------------------------------------------------------
----------------------------------------------------------ATTATATCTAATAA
AACTAGAAGAAAATTTTATATATAGTAAAGTTATGCGCTAGTATAATATTTATAGAGTTACTTTATTCTGCT
AATATAAGAGTCTTTAGCTATCTTAAGAGGTTAAAAACTCTAGCTAATAAAAGCTTACCTTATAATAAAAGT
TAGAGCTTATA-TAATATATTAAAAACTTAATAAAGAGAGAGCTTCTACTTATAAGAGAGATAATATAAAAT
TTTACCTTATATATAGCTAAGAAGAAGATTAGTAAGAGCTAGATTATGCGCTTTATCTACTACTATAAAATC
TATCTTATCTCTTAATAGACT-TAACTTATAGACTATATATATTATATAGCTAATTCTAAAGTAAAGTATAC
TTATTACTTTAAGCTGCTATACTTAAAGATTATCT-AATATAATATAGAAACGCGTTATATATATAATATAG
ATAAAAAGAGGTTTATAATTAGAGTAATTAATAGAGCAAAATAAGTATTTAGCAGATATATATATAAGAAGA
AAGAAGTTATTTAT-GCTACTTAGAATAGATTATATAAGTAGATAACTATTATAGTA-ATAGTCTATATAGA
TAGCTTAGTATTATCTCTAGGCTTTATTTTTAGTGCTGCTTCTAAGATAATATAATTATTCTAGATAAAGAA
TATTAACTTTAGTAAGCATAAGATATTTATTACTATAACTCTATTAAGTTAGAGTAATAATAATATTAGTAT
AGCCTAGCTTAAATAGGTGTTTAATTAGTATACTAAGAAGAAAGCA--------GAACGCTTATAAAGACTA
CTTATTTTAGATAGCTATAGAAGCTACGTAACTATAGATTTTATTAAGTATTATAGCTATAATTATATCTTA
TTACTTATATTTCTCTTTTATTTAATCTATATATTATAGCTACTTAATATAGTTATATTTTAGCTACTCTCT
AACGCT-TATTTATAGAAGCTTACTTACTATATTTAATATAGCTAAGAGCTAATACTAATAAGAAAAAATAA
CTTCTTTCTTC-TATTCTAGCGTACCTAGATAAATAGCTTTAAGAAGAAGAC---TATTCTTAAGTCTTTTA
AAGTAATAAGTATTTTACTAGCTAATACTAATATTATTCTTTAGAGATTTAAGAAGTAAATACTATAAAGAG
AAGAAAATAAGAGAAATAATTATA---------TAAATAGCTAGTAAGAATCTAAGTATTTACTATATTTTA
TAGTAAAGAATAATATAGAAGAAGTAGCTTAAAAGCTTTATCTTAATTTTTATTATCTTTATATTAAAAATA
AGCTACTATACTATAAAAATAAGAGTCTATAAGATACTCTTATTACTAAAAAGAAGTATAAA---AAGAGCT
ATGCTCTTACTCTGCAGAAGAGCTAAAAGTACTATAAAGAG---ATAGTATTATAGTCTTCTTAAAAGATTA
AG--AATACTTATATATAAGAGCACTACTATAAGAAAGATAAGATAGAAAAGAAACTCTAGAAATTAAAGCT
TAAGAAGCTCTATAAGTCTGCTAAGCTTCTTAAAAAATAAGAGGCTAAGAAGAGATATATAGTAT-AAAAGA
AAGCTAAGATAATAAGAAAAAAAAAAAAAGCTAAGAAATAGGCTAAACGTAAGTATTAAAAATAGCAGTA--
-TAATACTAAGAAAGCTATATAATTATTCTAAAAGAGTAAGCGTAAAGCCTTATA--AGTAGTCTTTTCTAA
GAAGAAGTATTAGAAAT---GCGTTAAAGATACTATAAGTAGTATTTAAGTTTTACTTACTCTATCTTCTCT
ATTACTTTAGGTAATAT-TATATAGCTATAATGTTAAGCTTCTAAGTAAATT-TAAATA-ATATAAAATAAT
TATAAAGTCTTATTT-ACTAAACTACTAAGAAATCTTATAATAATAGCTA---TTATACGCATTATTATAGC
TTTATTTTTAAGAT
>R39_sc1.3_1000725_1002779_-/1-2055
TAACGTGCCCGTGCGCGACGCGATCAGAGTTGCGTAACGATTACTAAATATTAAAATATAAGAATAATACTA
TACTTTAATACGCTATAACTTTATAACTATAGATCTAATTTAAGCTGCAATTAAAGTAATTAATTTGCATAA
A-CTAAGAGAAAATTTTACGTATAGCAAAGTTATGCGCTAGTATAATATTTATAGAGTTACTTTATCTTACT
AATATAAGAGTCTTTAGCTACCTTAGAAAGTTAAAAACTCTAGCTAATAAAAGCTTACTCTATAATAAGAGT
TAGAGCTTATA-TAATATATTAAAAACTTAATAAAGAGAGAGCTTCTATCTATAAGAGAGATAATATAAAAT
TTTACTTTATATATAGCTAAGAAAAGAGTTAGTAAGAGCTAAGTTACGTGCTTTATCTACTACTATAAGATT
TATCTTATCTCTTAATAGATC-TAACTTATAAACTGCATATATTATATAGCTAATTCTAAAGTAAAGTATAC
TTATTACTTTAAGCTACTATACTTAAAGATTACTT-AATATAATATAGAAATACGTTATATATATAATATAG
ATAAAAAGAGGTTTATAATTAGAGTAATTAATAGAGCAAAATAAGTATTTAGTAGACGCATATATAAGAAGA
AAGAGGTTATTTAT-GCTACTTAGAATAGATTATATAAGTAGATAACTATTATAGTA-ATAGTCTATATAGA
TAGCTTAGTATTATCTCTAGATCTTATTTTTAGTGCTACTTCTAGAGCAATATAATTATTCTAGGTAAAGAA
TATTAACTTTAGTAAGTATAAGGTGTTTATTACTATAACTCTATTAGGTTAGAGTAATAATAATATTAGTAT
AGCCTAGCTTAAATAAGTATTTAATTAGTATACTAAGAAGAAAGCA--------GAACGCTTATAGAGACTA
CTTATTTTAGATAGCTATAGAAGCTACGTAACTATAGATTTTATTAAGTATTATAGCTATAATTGCATCTTA
TTACTTATATTTCTCTCTTATTTAACTTATATATTATAGCTACTTAATATAGTTATATTTTAGCTACTCTCT
AACGCT-TATTTATAAGAGCTTATTTATTATATTTAATATAGCTAAGAGCTAGTACTAATAAGAAAAGATAA
CTTCTTTCTTC-TATTTTAGTATATCTAAGTAAATAGCTTTAAGAAAAAGAC---TATTCTTAAGTCTTTTA
AAGCAATAAGCATCTTACTAGCTAATACTAATATTATTCTCTAGAGATTTAAGAAGTAAATACTATAAAGAG
AAGAAAATAAGAGAGATAATTATA---------TAAATAGCTAGTAAGAATCTAAGTATTTACTATATTTTA
TAGTAAAAGATAATATAGAAGAAGTAGCTTAAAAGCTTTACCTTAATTTTTATTATCTCTATATTAAAAATA
AGCTACTATACTATAAAAACAAGAGTTTATAGAATACTCTTATTACTAAAAAGAAGTATAAA---AAGAGCT
ATACTCTTACTCTATAGAAGAGCTAGAAGTACTATAGCAGGCAGGCAGTATTATAGTCTTCTTAAAAAGTTA
CACGAACGCTTATATATAAGAGCACTGCTATAAGAAAGATAAGATAGAGAAGAAACTCTAGAAATTAAAGCT
TAAGAAGCTCTATAAGTCTACTAAGCTTCTTAAAAAATAAGAAGCTAAGAAAAGATATATAGCAT-AGAAAA
AAGCTAAAGTAATAAGAGAGAAGAAGAAAGCTAAGAAATAAGCTAAATATAAGTATTAAAAATAGCAGTA--
-TAACGCTAAGAAAGCTATATAATTATTCTAAAGAGATAAGTATAAAGCCTTATA--AGTAGTCTTCTCTAA
GAAGAAGTATTAGAAAT---GCATTAGAGATACTATAAGTAGTATTTAAGTTCTACTTACTCTATCTTCTTT
ACTACTTTAGATAATAT-TATATAGCTATAATATTAAGCTTCTAAGTAAATT-TAAATA-GTATAAAATAAT
TGCAAAGTCTTATTT-ACTAAACTACTAAGAAATCTTATAATAATAGCTA---TCGTACGCATTATTATAGC
CTTATTTTTAAAAT
>R39_sc1.6_500067_502073_-/1-2007
-------------------------------------------CTAAACACTAAAACGCGAGAATAATACTA
TACTTTAACACGCTATAACTTCACGACTATAGATCTAATCTAAGCTGCGATTAAAGCAATTAATTTGCGCAA
A-CTAGGAGAAAATTTTATATATAGCGAAGTTGCGCGCTAGTATAATGTTCACAGAGTTACTTTATCCTACT
AACATAAGAGTCTTTAGCTACCTTAGGAGGTTAAAAACTCTAGCTAATAAAAGCTTACTTTATAACAAGAGT
TAGAGCTTATA-TAATATATTAAAAACTTAATAAAGAGAGAGCTTCTACCTATAAGGAAGATAATATAAAAT
TTCGCCTTATATATAGCTAAGGAGAAGGTTAGCGAGAGCTAGGTTACGCGCTTTATCTACTGCTATAAGATC
TATCTTATCTCTTAATAGACC-TAACTTATAGACTGTATACGTTACGTAGCTAATTCTAAAGTAAAGTATAC
CTATTACTTTAAGCTGCTATACTTAAAGATCGCCT-AATATAATATAGAAACGCGTTATATATATAATATAG
ATAAAAAGAGGTTTATAATTAAGGTAATTAATAGAGCAAAATAAGTATTTAGCAGACGCATATATAAGAAGA
AAGAGGTTATTTAT-GCTACTTAGAATAGATTACGTAAGTAGATAACTGTTATAGTA-ACAGTCTATGCAGA
TAGCTTAGCGTTGCCTCTAGGCCTTATTTTTAGTGCTGCTTCTAGAGTAATATAATTATCCTAGGTAAAGGA
TATTAACTCTAGTAAGTATAAGGTGTTTATTACTGCAACTCTATTAGGTTAGAGCAATAATAATGTTAGTAT
AGCCTAGCTTAAATAGGTGTTTAATTAGTATACTAAGGAGAAAGTA--------GGACGCTTATAGAGACTG
CTTATTTTAGATAGCTATAGAAGCTATATAACTATAGATTTTATTAAGTATTATAGCTATAATCGCATCTTA
TTACTTATATTTCCCTCTTATTTAACCTATACGTTGCAGCTGCTTAATATAGTTATATTTTAGCTACTCTCT
AACGCC-TATTTACAGAAGCTTACTTACTACGTTTAACGCAGCTAAGAGCTAGTACTAATAAAGAAAGGTAA
CTTCTTCTTCC-TATTCTAGCGTGCCTAGGTAAATAGCTTTAAGGAGAAGAC---TATTTTTAAGTCTTTTA
AAGCAACAGGCATCTTACTAGCTAACGCTAACGTTATCTTCTAGAGATTTAAGAAGTAAACACTATAAAGAG
AAAGAGATAAGAGAGATAATTATA---------TAAATAGCTAGCAAGAATCTAAGCGTTTACTGCGTTCTA
TAGTAAAGGATAACGCAGAAGAAGCAGCTTAAAAGCTTTACCTTAATTTTTATTATCTCTATATTAAAAATA
AGCTACTACACTACGAAAACAAGAGTCTATAGGACGCTCTTATTACTAAAAAGAAGCATAAA---AAAGGCT
ATGCCCTTGCCCTGCAGGAGAGCTAGGAGTACTATAGAGAG---GCAGTGTTATAGTCTCCTTAAAAGGTTA
AG--AACGCTTACGTACAAGAGCACTGCTGCAAGAAGGATAAGATAGAGGAGAAACTCTAGAAATTAAAGCT
TAAAGAGCTCTATAAGTCTGCTAAGCTCCTTAAAAAATAAGAGGCTAAGAAGAGACGCGTAGCGT-AAGAGA
AAGCTAAGGTAGTAAGAGAGAAGGAGAAGGCTAAGAAACAGGCTAAACGTAAGCATTAAAAACAGCAGCG--
-TAACGCTAAGAAAGCTATATAATTATCCTAAAGAGGTAAGCGCAAAGCCTTATA--AGCAGTCTCCTCTAA
GGAGAAGCGTTAGAAAC---GCGTTAGAGATGCTATAGGTAGTATTTAAGTTCTACCTGCTCTATCTCCTCT
ACTACCCTAGGTAACGT-CACGTAGCTGCAACGTTAAGCTCCTAAGTAAATT-TAAATA-GTATAAAATAAT
CGCAAGGTCTTATTT-ACTAAACTACTAAGAAATCTTATAATAATAGCTA---TTATACGCGTTATTGTAGC
CTTATTTTTAAGAT
>R39_sc1.4_1072672_1074721_-/1-2050
TAACGTGCCCGTGCGCGACGCGATCAGAGTCGCGTAACGATTACTAAACACTAAAACGCAAGAATAATACTA
TACTTTAACACGCTATAACTTTATAACTATAAATCTAATCTAAGCTATAATTAAAGTAATTAATTTGCGTAA
A-CTAAGAGAAAATTTTATATATAGCAAAGTTGCGCGCTAGTATAATATTTATAGAGTTACTTTATCTTACT
AATATAAAAGTCTTTAGCTACCTTAAGAGGTTAAAAACTCTAGCTAATAAAAGCTTACCCTATAATAAGAGT
TAGAGCTTATA-TAATATATTAAAAACTTAATAAAGAAAGAGCTTCTACTTATAAGAGAGATAATATAAAAT
TTTGCCTTATATATAGCTAAGAAGAGAGTTAGCAAGAGCTAAGTTATGCGCTTTATCTACTGCTATAAGATC
TATCTTATCTCTTAATAGACT-TAACCTATAGACTGCATACGTTATATAGCTAATTCTAAAGTAAAGTATAC
TTATTACTTTAAGCTGCTATACTTAAAGATTACCT-AATATAACGTAGAAACGCGTTATATATATAATATAG
ATAAAAAGAGGTTTATAATTAGAGTAATTAATAGAGCAAAATAAGTATTTAGTAGACGCATATATAAGAAGA
AAGAGATTATTTAT-GCTACTTAGAATAGATTATATAAGTAGATAACTATTATAGCA-ATAGTCTATGCAGA
CAGCTTAGCATTGCTCTTAGGCCTTATTTTTAGTACTGCTTCTAGAGTAATATAATTATCTTAAGTAAAGAA
TATTAACTCTAGTAAGCATAAGATATTTATTACTATAACTCTATTAGGTTAGAGCAATAATAACGTTAGTAT
AGCCTAGCTTAAATAAGTGTTTAATTAGTATACTAAGAAGAAAGCA--------GGACGCTTATAGAGACTA
CTTATTTTAGATAGCTATAGGAGCTATATAACTATAGATTTTATTAAGTATTATAGCTATAATTATATCTTA
TTACTTATATTTCTCTCTTATTTAACTTATATATTGCAGCTACTTAATATAGTTATATTTTAGCTACTTTCT
AACGCC-TATTTATAGAAGCTTACTTACTACATTTAACGTAGCTAAGAGCTAGTACTAATAAGAAAAGATAA
CTTCTTCTTTC-TATTCTAGCGTGCCTAGATAAATAGCTTTAAGAAGAAGAC---TATTCTTAAGTCTTTTA
AAGCAATAGGCATCTTACTAGCTAACGCTAACGTTATTCTCTAGAGATTTAAGAAGTAAATACTATAAAGAG
AAGAAGATAAGAGAGATAATTATA---------TAAATAGCTAGCAAGAATCTAAGCATTTACTGCATTTTA
TAGTAAAGAATAATATAGGAGAAGCAGCTTAAAAGCTTTATCTTAATTTTTATTATCTCTATATTAAAAATA
AGCTACTATACTATAAAAATAAGAGTCTATAGAACGCTTTTATTACTAAAAAGAAGCATAAA---AAGAGCT
ATGCTCTTACTCTATAGAAGAGCTAAGAGTACTATAGAGAA---GTAGTATTATAGTCTTCTTAAAAGGTTA
AA--GATGCTTGCATATAAGAGCACTGCTATAAGAAGAATAAGATAGAGAAGAAACTCTAGAAATTAAAGCT
TAAGAAGCTCTATAAGTCTGCTAAGCTTCTTAAAAAATAAGAAGCTAAGAAGAGATACGTAGCGT-AGAAGA
AAGCTAAAGTAGTAAGAGAGAAGAAGAAAGCTAAGAAATAGGCTAAATATAAGCGTTAAAAATAGTAGCG--
-TAACGCTAAGAAAGCTATATAATTATTCTAAAGAGATAAGCGCAAAGCCTTATA--AGCAGTCTTCTCTAA
GAAGAAGCGTTAGAAAC---GCGTTAGAGATACTGCAGGTAGTATTTAAGTTCTACCTACTCTATCTTCTCT
ACTACTCTAGGTAATAT-TACGTAGCTGCAACGTTAAGCTTCTAAGTAAATT-TAAATA-GTATAAAATAAT
TATAAGGTCTTATTT-ACTAAACTACTAAGAAATCTTATAATAATAGCTA---TCGTACGCGTTATTATAGC
CTTATTTTTAAGAT
>R39_sc1.14_462122_462700_-/1-579
-------------------------------------------CTAAACACTAAAACGCAAGAATAACACTA
TACTTTAATATGCTATAACTTTATAACTATAGATCTAATCTAAGCTATAATTAAAGTAATTAATTTGTATAA
A-TTAAGAGAAAATTTTATATATAGCAAAGTTATGTGCTAGTATAATATTTATAGAGTTACTTTATCTTACT
AATATAAGAGTCTTTAGCTATCTTAAGAGATTAAAAACTCTAGCTAATAAAAGCTTACTCTATAATAAGAGT
TAGAGCTTATA-TAATATATTAAAAACTTAATAAAGAGAGAGCTTCTACTTATAAGAGAGATAATATAAAAT
TTTACTTTATATATAGCTAAGAAGAGAGTTAGTAAGAGCTAAGTTATGCGCTTTATCTACTGCTATAAGATC
TATCTTATCTCTTAATAGATC-TAACTTATAGACTATATATATTATATAGCTAATTCTAAAGTAAAGTATAT
CTATTACTTTAAGCTGCTATACTTAAAGATTACCT-AATATAATATAGAAACGCGTTATATATATAATATAG
ATAAAAAGAAGTTTATAATTAGAGTACGTCAGGAAAAGTGAAAAGTGTCT----------------------
------------------------------------------------------------------------
------------------------------------------------------------------------
------------------------------------------------------------------------
------------------------------------------------------------------------
------------------------------------------------------------------------
------------------------------------------------------------------------
------------------------------------------------------------------------
------------------------------------------------------------------------
------------------------------------------------------------------------
------------------------------------------------------------------------
------------------------------------------------------------------------
------------------------------------------------------------------------
------------------------------------------------------------------------
------------------------------------------------------------------------
------------------------------------------------------------------------
------------------------------------------------------------------------
------------------------------------------------------------------------
------------------------------------------------------------------------
------------------------------------------------------------------------
------------------------------------------------------------------------
--------------
>R39_sc1.14_434514_435932_-/1-1419
------------------------------------------------------------------------
------------------------------------------------------------------------
------------------------------------------------------------------------
------------------------------------------------------------------------
------------------------------------------------------------------------
------------------------------------------------------------------------
------------------------------------------------------------------------
------------------------------------------------------------------------
--------------------------------------------------------------TATAAGAAGA
AAGAGGTTATTTATCGCTACTTAGAATAGATTATATAAGTAGATAACTATTATAGTA-ATAGTCTGTGCAGA
TAGCTTAGCGTTATCTCTAGGCTTTATTTTTAGTACTACTTCTAGAGTAATATAATTATTCTAAGTAAAGGA
TATTAACTCTAGTAAGTATAAGATATTTATTACTATAACTCTATTAAGTTAGAGTAATAATAATATTAGTAT
AGCTTAGCTTAAATAGATATTTAATTAGTATACTAAGAAGAAAGCA--------GAACGCTTATAGAAACTG
CTTATTTTAGATAGCTATAAGAGCTATATAACTATAGATTTTATTAAGTATTATAGCTATAATTATATCTTA
TTACTTATATTTCTTTTTTATTTAACCTATATATTATAGCTACTTAATATAGTTATATTTTAGCTACTCTCT
AATACTGTATTTATAGAAGCTTACTTACTATATTTAATATAGCTAAAAGCTAGTACTAATAAGAAAAGATAA
CTTCTTTTTCTATATTCTAGCATGCTTAGATAAATAGCTTTAAGAAGAAGAC---TATTCTTAAGTCTTTTA
AAGTAATAAGTATTTTACTAGCTAATACTAATATTATTCTCTAGAGATTTAAGAAATAAATATTATAAAGAA
AAAAAGATAAGAGAGATAATTATA---------TAAATAGCTAGTAAGAATCTAAGTATTTACTATATTCTA
TAGTAAAGAATAATATAAAAGAAGCAGCTTAAAAGCTTTACTTTAATTTTTATTATCTTTATATTAAAAATA
AGCTACTATACTATAAAAATAAGAGTCTATAGAATACTCTTATTACTAAAAAGAAGTATAAA---AAGAGCT
ATACTCTTACTCTATAAGAGAGCTAAGAGTACTATAGAGAG---ATAGTATTATAGTCTTTTTAAAAAGTTA
AA--AACGCTTATATATAAGAGCACTGCTATAAGAAGAATAAAATAGAGAAAAAACTTTAGAAATTAAAGCT
TAAGAAGCTTTATAAGTTTACTAAGCTTCTTAAAAAATAAGAAGCTAAGAAGAGATACATAGTAT-AGAAGA
AAGCTAAGATAGTAAAAGAAAAAAAGAAAGCTAAGAAATAAGCTAAATATAAGTATTAAAAATAGCAGTA--
-TAATACTAAGAAAGCTATATAATTATCTTAAAGAAATAAGCATAAAGCCTTATA--AGTAGTCTTTTCTAA
GAAGAAGTATTAGAAAT---ATATTAGAGATACTATAAGTAGTATTTAAGTTCTACTTACTCTATCTTCTTT
ACTACTCTAAGTAATAT-TATATAGCTATAATATTAAGCTTCTAAGTAAATT-TAAATA-GTATAAAATAAT
TATAAAGTCTTATTT-ACTAAACTACTAAGAAATCTTATAATAATAGCTA---TTATATACGTTATTATAGC
CTTATTTTTAAGAT
>R39_sc1.6_560350_560641_-/1-292
------------------------------------------------------------------------
------------------------------------------------------------------------
------------------------------------------------------------------------
------------------------------------------------------------------------
------------------------------------------------------------------------
------------------------------------------------------------------------
------------------------------------------------------------------------
------------------------------------------------------------------------
------------------------------------------------------------------------
------------------------------------------------------------------------
------------------------------------------------------------------------
------------------------------------------------------------------------
------------------------------------------------------------------------
------------------------------------------------------------------------
------------------------------------------------------------------------
------------------------------------------------------------------------
------------------------------------------------------------------------
------------------------------------------------------------------------
------------------------------------------------------------------------
------------------------------------------------------------------------
------------------------------------------------------------------------
------------------------------------------------------------------------
------------------------------------------------------------------------
------------------------------------------------------------------------
---------------------------------------------------------AGAAATACTAATA--
-AGATGCTAAGAAAGCTATATAATTATCTTAAAGGAGTAAGCGTAAAGCCTTATA--AGTAGTTTTCTCTAA
GAAGAAGCGTTAGAAAT---GCATTAGAGATACTATAAGTAGTATTTAAGTTCTACTTACTTTATCTTCTCT
ACTACTTTAAGTAATAT-TATATAGCTGCAACGTTAAGCTTCTAAGTAAATT-TAGATA-GTATAAAATAAT
TATAAGGTCTTATTT-ACTAAACTACTAAGAAATCTTATTATAATAGCTA---TTATACGCGTTGTTATAGC
TTTA----------
>R39_sc1.19_387945_389950_-/1-2006
----------------------------------------------AATACTAAAAACGCATCTAACACCCT
AACTTTAATAACTTATAACTTTACGACTATAGATCTAATTTAAGCTATAATTAAAGAAATTAATTCTC-TAT
AACTAGGAGAATATTTTATATATATAGAAATTGCTGCAAAATATAATATAATATATTCTATATTAACTTAAA
AGCATAAGAGTTAGATAAGTAATTAGAACTCTAAAAAAGTTACTTAGTAGAAACTTAACTTATAATAAGAGC
TAGAACTTATA-TAATATATAGAAGGTCTTATAAAATAAGAGCTTCCTTCTATAAGAGAGATAATATAAAAT
TTCTTATTAGAGATTACCTAAGAGCTTATCTCTAAGAGCTAAGTTACCTATTTTATTAACTACTATAATATT
TATTTTATCTTAAAATAAGCTACTAACGCTTAATTATATATGCATCTTAGCTAATTCTAAGATTAAATATAG
ACTCTACTTTAAGCTACTACATAGAAAGATAGAGA-AGTATAATATTAAGCTAAGTAATACCTATAATATAG
ATAAGAAGAGTATCTTAATAAGCCTTATTAGTAGAAGTAAAAGAATCTTTTCTTAGCATTAATAAGATAAGA
AAGAAGTTAAGGTA-CCTCTTTAGAATAGATTATATAAGTTTATAATAGTGCTAGCT-TATTATTATGCAGA
TAAGAGCTTCTTACTATCTAGCCTTATTTATACTGCTAAAAAAGAGATAATATAATTATCTTAGGTAGATGC
TATAGATATTAGAAAATACTAAGTTTTTATAATCTTAATATTAATAGAATAGAGTAATAATAACGTTAGTTT
AGCTTAGCTTAAGTAAGTATTTAATTACTATACGAAGCAGAAAGCTCTCACTATAGAAGAAACTACTAGTTG
CTTATTCTAGATAGCTATAGAAGTTACTTAATAATAGATTTTATAAGCTATTATAACTGTTATTATATCCTT
TTTATAGTATTTCTACTTTATTTAACTTATATATTATAACTGCTTAACGTTATTCTATTTAAGCTGCTCTTA
TAGGCT-TATATCTAATACCTTACTACCTATCTCTATAAAGCTTAGAAGCTTATCTCTATTACTAAAGATAA
CTTTTTTAAGC-TATTTTAGAATATCTAAGTATCTATTTTTAGTAAGAAAATACTTATCTTAAAGACGTTTA
AAATAATAAGAATATAGCTAAAGAACTCTAACGTTATACTTAAAAAGTTTACTTA--AATGCCTAAATAATT
ACTTAGCTTATTAAGGTACTTAT----------TATCTAATTAGCTATAAATAGAGCGTTTAGTACGTGCTA
TAGTAAAGAATCTCTGCTAAGATAAAGCTAAAAAGTTAAGCTTTACTCTTTATTAACTCTCTATCTAAAACT
AGCTATTATAGCATAAAGTTAAGAGTCTATATAAAGCTCTAATATATAAAAAGAAGTATAAAAAGAAGAGCA
AAGCTCTTAATCTTTAATAGCGTTAAGAGTACTATAGTAGA---GCTATCTTATAGTCTTCTTAAAAGGTTA
GA--GAAGCTTATGCTAGAGAGAAGGTTAGAGCTAATAATAAAATAGAGAAGAAACTCTAAAAAGTATAAGC
TAAGAAGTAGCGTAAGAAGGCTTAACTATAGTATTAAGTTAAGCTAAAGAAGAGGTATATAGAAT-AAGAGA
GACTTAAGATAGTAAGAGAGAAAAAAAAAGCTAAAAAATAAGCTAAATATAAGCGTTAGAAATACTAATA--
-AGATACTAAGAAAGCTATATAATTATTCTAAAGAAGTAAGCATAAAGCCTTATA--AGTAGTCTTCTCTAA
GAAAAAGCGTTAGAAAT---GCGTTAGAGATACTATAAGTAGTATTTAAGTTTTACTTACTCTATCTTCTCT
ACTACTCTAAGTAATAT-TACGTAGCTATAATATTAAGCTTCTAAGTAAATT-TAAATA-GTATAAAATAAT
TATAAAGTCCTATTT-ACTAAACTACTAAGAAATCTTATAATAATAGCTA---TTATATGCGTTATTATAGC
CTTA----------
>R39_sc1.32_131171_132237_-/1-1067
------------------------------------------------------------------------
------------------------------------------------------------------------
------------------------------------------------------------------------
------------------------------------------------------------------------
------------------------------------------------------------------------
------------------------------------------------------------------------
------------------------------------------------------------------------
------------------------------------------------------------------------
------------------------------------------------------------------------
------------------------------------------------------------------------
------------------------------------------------------------------------
------------------------------------------------------------------------
------------------------------------------------------------------------
----------ATAGCTATAGAAGTTACTTAACTATAGCTTTTATTAAGTACTATAACTATAATTAAATTCTT
CTTATAATATTACTCTCTTATTTAACTTATATGCTGCAACTACTTAACGTTATTCTATTTAAGCTACTAGCT
TAAGCT-TATACTAAACGCCTTACTAATTATCTCTATAATGCTTAAGAGCTTATCTCTATTACTAAAGGTAA
CTTTTTTAAGC-TATTTTAGAACGCCTAAGTATCTATTTTTAGCAAAGAAATGCTTATCTTAAAGGCGTTTA
AAATAATAGAAATATAGCTAAAGAACTCTAATGTTATGCTTAAGAAGTTTACTTA--AATACCTAAATAATT
ACTTAGCTTATTAAGGCTCTTAC----------TATCTAATTAGCTATAAATAGAGCGTTTAGTATAAGCTA
TAGTAAAAGATACTTGCTAGAATAAGGCTAAAAAGTTAAGTCTTACTCTTTATTAACTCTCTATCTAAAACT
AGCTTTTATAGCATAAAGTTAAAGGTCTATATAAGACTATATAATACTAAAAGAAGTATAAAAAGAAGAGCA
AAGCTCTTAACCTTTAATAGCATTAAGAGTACTACAGTAGA---GCTATCTTATAGTCTTCTTAAAAGGTTA
GA--GAGGCCTATATAAGAGAGAAGGTTAGAGCTAATAATAAGATAGAAGAAAAACTCTAAAAAGCTTATAG
AAAGAAGTTATATAAGGCTGCTAAGATTTAGTATTAAGTTAAGCTAAAGAAAAGATATGCAGAAT-AAGAGA
GACTTAAGATAGTAAGAGAGAAGAAGAAAGCTAAAAAACTAGCTAAATATAAGTATTAGAAATACTAATA--
-AGATGCTAAGAAAGCTATATAATTATCTTAAAAGAGTAAGCATAAAGCCTTCTA--AGCAGCCTTTCTAAA
AACTAAGCATTAGAAAT---GCGTTAGAGATGCTGCAGATAGTATTTAAGTTCTACCTACTCTATCTTCTCT
ACTACTCTAGATAACGT-TACGTAGCTATAACGTTAACCTTCTAAGTAAATA-TAAATA-GTATAAATTAAT
TGCAAGGTTCTATTT-ACTAAACTACTAA-------------------------------------------
--------------
>R39_sc1.7_639355_640862_+/1-1508
------------------------------------------------------------------------
------------------------------------------------------------------------
------------------------------------------------------------------------
------------------------------------------------------------------------
------------------------------------------------------------------------
------------------------------------------------------------------------
------------------------------------------------------------------------
----------------------------------A-AGTATAATATTAAGCTAGAAAATAGCTATAATATAG
ATAAGAAAAGCTTCTTAATAGGCCTTATTAGTAAGAGTAAAAGAATCTTTTTCTAGTATTAATAGATTAAGA
AAGAGGTTAGAGTA-TCTCTCTAGAATAGATTACGTAAGTTTCTAACAGTGCTAGCC-TATTATTGCGCAGA
TAGAAGCTTATTGCTGCTTAGCCTTATCTACGCAGCTAAAAAAGGTGCAATATAATTATCTTAGGTAGACGC
TATAGACGTTAGAAAACACTAGGTTTTTATAATCTTAATACTAATAGAATAGAGTAATAATAACATTAGTTT
AGCTTAGCTTAAGCAGATATTTAACTATTATATAAAGAAGAAAGCT--------AGTTAGTTATACTAATTA
CTTATCCTAGATAGCTATAGAAGTTACCTAACTATAGCTTTTATAAGCTATTATAACTATAATTGCATTCTT
CTTATAGTATTTCTATCTTATTTAACCTATATATTATAACTACTTAACGTCGTTCTATTTAAGCTGCTCTTA
TAGGCC-TATACCTAATGCCTTACTACTTATCTCTATAGAGCTTAGAGGCTTATCTCTATTCCTAAAGGTAA
CTTTTTTAAGC-TATTTTAGAACGCCTAAGTATCTATTTTTAGCAAGAAAATACTTATCTTAAAGGCGTTTA
AAATAATAAGAATATAGCTAAAAGACTCTAACGTTGTGCTTAAAAGGTTTACCTA--AATATCTAAATAATT
ACCTAGCTTATTAAGGCTCTTAC----------TATCTAATTAGCTATAAATAGAGCGTTTAGTATAAGCTA
TAGTAAAGAATACTAGCTAGAATAAGGCTAAAAAGTTAAGCCTTACTCTTTATTAACTCTCTATCTAAAACT
AGCTTTTGCAGCATAAAAATAAGAGTCTATAAAAGGCTCTATAATACTAAAAGAAGCATAAAAAGAAGAGCA
AAGCTCTTAACCTTTAATAGCATTAAGAGTACTATAGTAGA---GCTATCTTCTAGTCTCTTTAAAAGGTTA
GA--GAGGCCTATGTAAGAGAGAAGGTTAGAGCTAATAATAAGATAGAGAAGAAACTCTAAAAAGCTTATTA
TAAGGAGTTATATAAGGCTACTAAAGTTTAGCGTTAAATTAAGCTAGAGGATAGGCGTGCAGAAT-AATAGA
GACTTAAGGTAGTAAAGAAGAAAGAGAAAGCTAAGAAATAGGCTAAATGCAAGCGTTAAAAATAATAGCG--
-CAACGCTAAGAAAGCTATATAATTATTCTAAAGAGGTAAGCGTAAAGTCTTATA--AGCAGTCTTCTCTAA
GGAGAAGCGTTAGAAAC---GCGTTAGAGATGCTGCAGGTAGTGTTTAAGTTCTACCTGCTCTATCTCCTCT
ACTACTCTAGGTAACGT-CACGTAGCTGCAACGTTAAGCTCCTAAGTAAATT-TAAATA-GTATAAAATAAT
CGCAAGGTCTTATTT-ACTAAACTACTAAGAAATCTTATAATAATAGCTA---TCGTACGCGTTGTTATAGC
CTCA----------
>R39_sc1.8_703372_703694_+/1-323
------------------------------------------------------------------------
------------------------------------------------------------------------
------------------------------------------------------------------------
------------------------------------------------------------------------
------------------------------------------------------------------------
------------------------------------------------------------------------
------------------------------------------------------------------------
------------------------------------------------------------------------
------------------------------------------------------------------------
------------------------------------------------------------------------
------------------------------------------------------------------------
------------------------------------------------------------------------
------------------------------------------------------------------------
------------------------------------------------------------------------
------------------------------------------------------------------------
------------------------------------------------------------------------
------------------------------------------------------------------------
------------------------------------------------------------------------
------------------------------------------------------------------------
------------------------------------------------------------------------
------------------------------------------------------------------------
------------------------------------------------------------------------
------------------------------------------------------------------------
------------------------------------------------------------------------
-------------------------AGAAATTATATAAAAAGTTAA----AAAAATTAAGAAAAAAAGTA--
-TAACCTT----AATCTATATTACGTCTCTATAG---TAAGCGTAAAGCTTTATA--AGCAGTCTCTTCTAA
GAAGAAGTATTAGAAAT---GCGTTAGAGATACTATAGGTAGTATTTAAGTTTTACTTACTCTATCTTCTCT
ATTACTCTAGGTAACGT-TACATAGCTATAATGTTAAGCTCTTAAGTAAATT-TAAATA-GTATAAAATAAT
TGCAAGGTCTTATTT-ACTAAACTACTAAGAAATCTTATAATAATAGCTA---TCGTACGCGTTATTATAGC
CTTATTTTTAAGAT
>R39_sc1.20_212980_213381_+/1-402
------------------------------------------------------------------------
------------------------------------------------------------------------
------------------------------------------------------------------------
------------------------------------------------------------------------
------------------------------------------------------------------------
------------------------------------------------------------------------
------------------------------------------------------------------------
------------------------------------------------------------------------
------------------------------------------------------------------------
------------------------------------------------------------------------
------------------------------------------------------------------------
------------------------------------------------------------------------
------------------------------------------------------------------------
------------------------------------------------------------------------
------------------------------------------------------------------------
------------------------------------------------------------------------
------------------------------------------------------------------------
------------------------------------------------------------------------
------------------------------------------------------------------------
------------------------------------------------------------------------
------------------------------------------------------------------------
------------------------------------------------------------------------
------------------------------------------------------------------------
----------------------------TAGTATTAAGTTAAGCTTAAAGAGAAGTATATAAAAA-AGTAGA
AACTTAAGATAGTAAGAGAGAAGAAGAAAGCTAAAAAATAAGCTAAATATAAGCATTAAAAATAGTAGTA--
-TAATACTAAGAAAGCTATATAATTATTCTAAAGAGGTAAGTATAAAGCTTTATA--AGCAGTCTTCTTTAA
AGAAAAGTATTAAAAAT---AAGTAGTAGATAAAATAGCTACTACTTAAGTTTAACTTACTCTATCTTCTCT
ACTAATCTAAGTAATAT-TATATAGCTATAATATTAAGCTTCTAAGTAAATT-TAGATA-GTATAAATTAAT
TATAAGTATCTAATT-ACTGCTATATTACGTTTTTATATATATAAAGCTA---TTATATAGCGTTATATAGC
TTTAAGTTTAAGAT
>R39_sc1.47_139805_140413_-/1-609
------------------------------------------------------------------------
------------------------------------------------------------------------
------------------------------------------------------------------------
------------------------------------------------------------------------
------------------------------------------------------------------------
------------------------------------------------------------------------
------------------------------------------------------------------------
------------------------------------------------------------------------
------------------------------------------------------------------------
------------------------------------------------------------------------
------------------------------------------------------------------------
------------------------------------------------------------------------
------------------------------------------------------------------------
------------------------------------------------------------------------
------------------------------------------------------------------------
------------------------------------------------------------------------
------------------------------------------------------------------------
------------------------------------------------------------------------
------------------------------------------------------------------------
------------------------------------------------------------------------
--------------------------------ACTACTCTTTTATATAAGAAGAAGTATAAAAGTAAGAGTA
AAGCTCTTAATCTTTAATAGCGCTAAGAGTATTATAGTAGT---GCTATCTTCTAGTTCTTCTATAAGTTCT
AT--AAAGCTTAAGCTTAAGAAGTAGTCTATAAGTAAAAGAAGATAGAAGAGAAACTCTAGAAAGTATAAGC
TAAGAAGTAGCGTAAGAAGACTTAACTATAGTATTAAGTTAAGCTTAAGAAGAGGTATATAGAGA-AGTAGA
GACTTAAGATAGTAAGAGAGAAAAAGAAAGCTAAAAAATAAGCTAAATATAAGTATTAAAAATAGCAGCA--
-TAATGCTAAGAAAGCTATATAATTATCTTAAAGAAGTAAGCGCAAAGCTTTATA--AGCAGTCTTCTCTAA
AGAGAAGCGTTAGAAAT---AAGTAGTAGATAAGATAGCTGCTACTTAAGTTTAACTTACTTTATTTTCTCT
ACTAACTTAGATAACGT-TATATAGCTATAATATTAAGCTTCTAAGTAAATT-TAAATA-GTATAAATTAAT
TATAAGCATCTAATT-ACTGCTATACTACGTTTTTATATATATAGAGCTA---TTATATAGCATTATATAGC
TTTAAGTTTAAGAT
>R39_sc1.2_538944_539715_+/1-772
------------------------------------------------------------------------
------------------------------------------------------------------------
------------------------------------------------------------------------
------------------------------------------------------------------------
------------------------------------------------------------------------
------------------------------------------------------------------------
------------------------------------------------------------------------
------------------------------------------------------------------------
------------------------------------------------------------------------
------------------------------------------------------------------------
------------------------------------------------------------------------
------------------------------------------------------------------------
------------------------------------------------------------------------
------------------------------------------------------------------------
------------------------------------------------------------------------
------------------------------------------------------------------------
------------------------------------------------------------------------
------------------------------------------------------------------------
------------TAAGCTATTCTAT-CTCTCTCTAAGTAATTAGAATTAGCTATAGTAATTAGTATAAGATA
CTGCTAAGAATAGAGCTTAGAATAGAATAAAGAAGCTTAGTATTCTACTTTATTATCTCTAAGTTTAAAATA
AGCTACTCTATTATAAGAATAAGTAACTAAGAACTACTCTTTTATATAAGAAGAAGTATAAGAGTAAAAGTA
AAGCTCTTAATCTTTAATAGTATTAAGAGTATTATAGTAGT---ACTATCTTTTAGTTTTCTTATAAGTTCT
AT--AAAGCTTAAGCTTAAGAAGTAGTTTATAAGTAAAAGAAGATAGAAAAAAAACTCTAGAAAGTATAAGC
TAAGAAGTAGTATAAGAAAGCTTAACTATAATATTAAGTTAAGCTTAAGAAAAAGTATATAGAGA-AGTAAA
GACTTAAAGTAGTAAAGAAGAAAGAAAAAGCTAAAAAATAAGCTAAATATAAGTATTAAAAATAGCAGCA--
-TAATACTAAGAAAGCTATATAATTATTCTAAAGAAGTAAGTATAAAGCCTTATA--AGCAGTCTTCTCTAA
GAAAAAGTATTAAAAAT---AAATAGTAGATAAGATAGCTGCTACTTAAGTTTAACTTACTTTATCTTCTTT
ACTAACTTAAGTAATAT-TATATAGCTATAATATTAAGCTTCTAAGTAAATT-TAAATA-GTATAAATTAAT
TATAAGCATCTAATT-ACTGCTATATTATATTTTTATATATATAGAGCTA---TTATATAGCATTATATAGC
TTTAAGTTTAAGAT
>R39_sc1.8_1305629_1307679_-/1-2051
TACCGTGCACAGACACCGGGCGCCCAGAGACACTAAGCGCCTATCCTAAAACTAAAACGTGTTATTAATACT
AACTTTAATATATTATAACTCTACTACTATAAATCTAATTTAAGCTATAATTAAAGATATTAAATTACGTAA
G-CTAAGAGAATATTTTATATATATAAAAGTTACTATAAAATATAATATTAATTATATAATATTAAGCTAAA
GATATAGAGATATATAGGCTATAGTAAGTACCTAGCTACTAAATAGATATAAACTTAGCTTACTATAGAAGT
TAGAGCTTATACTTATATATTAAAAAGCTTACTAAGTAAGGCCTATCTTCTATAAGAGAGATAATTAGAAAT
TTTACTTTATCTATAGCTAAGAAAGAGATCTCTAAGCACTAAGTTTTATACTTTATTAGCTAGAATAAAAAT
AAGCTTATCTTAAAGAGGACT-AGCGCTATAAATTATATATATTACTAAGCTAATTTCTATATTAAATATTA
AGCTTACTTTAATCTTCTATATAAGAAGCTTAATA-AGTATTATCTTAAAGCTAGTAATATATATAATATAG
ATAAGAAAAGCTTTCTTATTAAGATTATTAAAATAAGTAAGAGAGTCTTTAGTAAATGCTAATAGAATAAAA
AGAAAGTTAGAGTA-TTACTTTAAGATAAATTATATAAATTTTTAATACTTCTAGCT-TATATCTGCGCTAA
TAGAAGCTTACTACTACTAAGCTTTATCTATATATTAACTTAAAGAGTAATTAGATTAAACTAAATAGAGAG
AATTACTATAGAGAATTATAACGTCTTTATTATATTATCTTAATTAGATTAGAGTAATAATAATATTAGTTT
AGTATAGCTTAAGTAAGTATTTAATTACTATATAATAAATAAACTA-----------AGAAAGTAGTAATTA
CTTATTCTTAATAGCTATAAATCTTATCTTACTTCTAAGTTTTTTAAGTATTATAACTACTATAAAATTCTC
TTAATAGTATTTCTTTCTTATTTAACTTATATACTATAACTACTAGATATAGTAATATTTAAGCTACTTTTA
TTAAGC-TACTCTAATAAGCTTACTTAGTATCTCTATAATACTTAGAGCTTTATCTCTATTAAGAAAAGAAA
CTTTTTCTCTC-TTTTCTAGTAAGCTTAGAGCTTATCTTTTAAAAAAAATAT---TATCTTAAAAGCTTTTA
AAGCTACTAATATATAGCTAACTAATCTAAGAGTTATTCTTAATAAATTTAGAAT---AATGCTTAATAAGA
ATCTTAGTAAGCTATCTTATCTCTC------TTTAAATAATTAGAATTAGCTATAGTAATTAGTATAAGATA
CTACTAAAAATAGAGCTTAGAATAAAATAAGAAAGCTTAGTATTCTACTTTATTATCTCTAAGTTTAAAATA
AGCTACTCTATTATAAGAATAAGTAACTAAGAACTACTCTTTTATATAAGTAGAAGTATAAAAAAAAAAGTA
AAGCTCTTAATCTTTAATAGTACTAAGAGTATTATAATAGT---ATTATCTTCTAGTTCTTTTATAAGTTCT
AT--AAAGCTTAAGCTTAAAAAGTAGTCTATAAGTAAAATAAAATAGAAGAGAAACTTTAGAAAGTATAAGC
TAAGAAGTAGTATAAGAAAGCTTAACTATAGTATTAAGTTAAGCTTAAGAAAAAATATATAAAGA-AGTAAA
GACTTAAGATAGTAAAAGAAAAAAAGAAAGCTAAAAAATAAGCTAAATATAAGTATTAAAAATAGTAGCA--
-TAATACTAAGAAAGCTATATAATTATTCTAAAGAGATAAGTATAAAGCCTTATA--AGTAATCTTCTTTAA
GAAAAAGTATTAGAAAT---AAGTAGTAAATAAAATAGCTACTACTTAAGTTTAACTTACTTTATCTTCTTT
ACTAACTTAAGTAATAT-TATATAGCTATAATATTAAGCTTCTAAGTAAATT-TAGATA-GTATAAATTAAT
TATAAGTATCTAATT-ACTACTATACTATATTTTTATATATATAGAGCTA---TTATATAGCGTTATATAGC
TTTAAGTTTAAGAT
>R39_sc1.3_482906_484956_+/1-2051
TACCGTGCACGGACACTAGGCGCCTAGAGACACTAGGCGCCTATCCTAAAACTAAAACGTATTATTAATACT
AACTTTAATATATTATAACTCTACTACTATAGATCTAATTTAAGCTATAATTAAAGATATTAAATTATATAA
G-CTAGAAGAATATTTTATATATATAGAAGTTACTGCAAAATATAATATTAATTATATAATATTAAGCTAAA
GATATAGAGGTATATAAGCTATAGTAGGTACTTAGCTACTAAATAGATATAAACTTAGCTTACTATAGAAGT
TAGAGCTTATA-CTATATATTAAAAAGCTTACTAGGTAAGGCTTACCTTCTATAAGAAAGATAATTAGAAAT
TTTACTTTATCTATAGCTAAGAAGAAGGTCTCTAAGCGCTAAGTTTTATACTTTATTAGCTAGAATAAAAAT
AAGCTTATCTTAAAGAGAACT-AGCGCTATAGATTATATATATTACTAAGCTAATTTCTATATTAAATATTA
AGCTTACTTTAACCTTCTATATAAGAAGCTTAATA-AGTATTATCTTAAAGCTAGTAATATATATAATATAG
ATAAAAAAGGCTTTTTTATTAGAATTATTAGAATAAGTAAGAAAGTCTTTAGTAAATATTAATAGAATAAGA
AAGAGATTAGAGTA-TTACTTTAAGATAGATTATATAAATTTTTAATACTCTTAGCT-TATATCTATACTAA
TAGAAGCTTACTACTACTAAGCTTTATTTATATATTAACTTAGAAAGTAATTAGATTAAACTAGGTAAAGAG
AATTACTATAGAGAATTATAATATCTTTATTATATTATCTTAATTAAGTTAGAGTAATAATAATATTAGTTT
AGCATAGCTTAAGTAAGTATTTAATTACTATATAAAGAATAAACTA-----------AGAAGATAGTAATTA
CTTATTCTTAATAGCTATAAATCTTATCTTATCTCTAAGTTTCTTAAGTATTATAATTACTATAGAATTCTT
CTAATAGTATTTTCTTCTTATTTAACCTATATACTATAACTACTAGATATAGTAATATTTAAGCTACTCTTA
TTAAGC-TACTTTAATAAGCTTACTTAGTATCTCTATAATACCTAGAGCTTTATCTCTATTAAGAAAGAAGA
CTTTTTTTCTC-TTTTCTAGTAAGCTTAAAGCTTATCTTTTAAAAAAAATAT---TATCTTAAAAGCTTTTA
AAGCTACTAGTATATAGCTAACTAATCTAAGAGTTATTCTTAATAGATTTAGAAT--AAATATTTAATAAAA
ACTCTAGTAAGCTATTCTATCTCTC------TTTAAATAATTAGAATTAGCTATAATAATTAGTATAAGATA
CTACTAAGAATAAAGCTTAGAATAAAGTAAGAAAGCTTAGTATTTTATTTTACTATCTCTAAGTTTAAAATA
AGCTACTTTATTATAAGAATAAGTAATTAAGAACTACTCTTTTATATAAGTAAAAGTATAAAAATAAGAATA
AAGCTTTTAATCTTTAATAGCACTAAGAGTATTATAGTAGT---ACTATCTTCTAGTTCTTTTATAAGTTCT
AT--AAAGCTTAAGCTTAAGAAGTAATCTATAAGTAAGAAGAAATAGAAAAAAAACTCTAGAAAATATAAGC
TAAGAAGTAGTATAAAGAAGCTTAACTATAGTATTAAGTTAAGCTTAAGAAGAAGTATATAAAGA-AGTAGA
GACTTAAGATAATAAAAGAAAAAAAGAAAGCTAAAAAATAAGCTAAATATAAGTATTAAAAATAGCAGTA--
-TAACGCTAAGAAAGCTATATAATTATTCTAAAGTAGTAAGTATAAAGCCTTATA--AGTAATTTTCTTTAA
GAAGAAGTATTAGAAAT---AAGTAGTAAATAAGATAGCTACTACTTAAGTTTAACTTACTTTATTTTCTCT
ATTAACTTAAGTAATAT-TATATAGCTATAATATTAAGCTTCTAAGTAAATT-TAGATA-ATATAAATTAAT
TATAAGTATCTAATT-ACTGCTATACTATGTTTTTATATATATAGAGCTA---TTATATAGCATTATATAGC
TTTAAGTTTAAGAT
>R39_sc1.44_159522_161571_-/1-2050
TACCGTGCACGGACACCAGGCGCCCGGAGACACTGGGCGCCCACTCTAAAACTAAAACGTGTTATTAATACT
AACTTTAATATATTATAACTCTACTACTATAAATCTAATTTAAGCTATAATTAAAGATATTAAATTATATAA
G-CTAAGAGAACGTTTTATATATATAGAAGTTACTATAAAATATAATATTAATTGCATAATATTAAGCTAAA
GATATAGAAGCATATAGGCTATAGTAGGCATCTAGCTACTAAATAGATATAAACTTAGCTTACTATAGAAGT
TAGAGCTTATA-CTATATATTAAAAAGCTTACTAGGTAAGGCCTACCTTCTATAAGAGAGATAATTAGAAAT
TTTATCTTATCTATAGCTAAGAAAGAAGTCTCTAAGTGCTAGGTTTTATACTTTATTAGCTAGAATAAAAAT
AAGCTTATTTTAAAGAGAACT-AGCGCTATAGATTATATGCATTACTAAGCTAATTTCTATATTAAATATTA
AGCTTACTTTAATCTTCTGCATAAGAAGCTTAATA-AGTATTATCTTAAAGCTAGTAATATATATAATATAG
ATAAGAAGAGCTTCTTTATTAGAATTATTAGAATAAGTAAGAGAGTCTTTAGTAAATATTAATAAGATAAGA
AGAAAGTTAGAGTA-TTATTTTAAGATAAATTATATAAATTTTTAATGCTTCTAGCT-TATATCTGCACTAA
TAGAAGCTTACTGCTACTAAGCTTTATTTATACGTTAACTTAGAAAGTAATTAGATTAAACTAAGTAGAGAG
AATTACTATAGAGAATTATAATATCTTTATTATATTATCTTAATTAAGTTAGAGTAATAATAATATTAGTTT
AGTATAGCTTAAATAGATATTTAATTGCTATATAAAGAATAAACTA-----------AAAAAGTAGCAATTA
CTTATTCTTAATAGCTATAAATCTTATCTTATCTTTAAGTTTCTTAAGTATTATAACTACTATAGAATTCTT
CTAATAGTATTTTCTTTTTATTTAACCTATATGCTATAACTGCTAGATATAGTAATATTTAAGCTACTCTTA
TTAAGC-TACTCTAATAAGCTTACTTAGTATCTCTATAACGCCTAGAGCCTTATCTCTATTAAGAAAGAAGA
CTTTTTCTCTC-TTTTCTAGTAAGCTTAGAGCTTATTCTTTAAAGAAAATAC---TATTTTAAAAGCTTTTA
AAGCTACTAGTATATAGCTAACTAATCTAAGAGTTATTCTTAATAAATTTAGAAT---AATACCTAATAAGA
ACCTTAGCAAGCTATTCTATCTCTC------TCTAAGTAATTAGAATTAGCTATAGTAATTAGTATAAGATA
CTACTAAGAATAAAGCTTAGAATAGAGTAAGAAAGCTTAGTATTTTACTTTACTATCTCTAGATTTAAAATA
AGCTGCTTTATTATAAGAATAAGTAACTAAGAATTACTTTTTTATATAAAAAGAAGTATAAAAGTAAGAGTA
AAGCTCTTAACCTTTAATAGCGCTAGAAGTATTATAGTAGT---GCTATCTTTTAGTTTTCTTATAAGTTCT
AT--AAAGCTTAAGCTTAAGAAGTAGTTTATAAGTAAGAGAAGATAAAAAAGAAACTCTAGAAAGTATAAGC
TAAGAAGTAGTATAAAGAGACTTAACTATAGTATTAAGTTAAGCTTAAGAAGAGATATATAGAGA-GATAGA
GACTTAAGGTAGTAAAGAAGAAGAAAAAGGCTAAAAAATAAGCTAAATATAAGCGTTAAAAATAGCAGTA--
-TAACGCTAAGAAAGCTATATAATTATTCTAAAGAAGTAAGTATAAAGCCTTATA--AGCAGTCTTCTCTAA
GAAGAAGTATTAGAAAT---AAGTAGTAGATAAGATAGCTACTACTTAAGTTTAACTTACTTTATTTTCTTT
ACTAACTTAAGTAATAT-TACGTAGCTATAACGTTAAGCTCTTAAGTAAATT-TAGATA-ATATAAATTAAT
TATAAGTATCTAATT-ACTACTATACTATATTTTTATATATATAGAGCTA---TTATATAGCGTTATATAGC
TTTAAGTTTAAGAT
>R39_sc1.20_155879_157508_+/1-1630
----------------------------GACACTGGGCGCCTATCCTAAAACTAAAACGTGTTATTAATACT
AACTTTAACACGTTATAACTCTACTACTATAGATCTAATTTAAGCTATAATTAAAGATATTAAATTATATAA
G-CTAGAAGAACGTTTTATATATATAGAAGTTACTATAAAATATAATATTAATTATATAATATTAAGCTAAA
GATATAGAGGTATATAAGCTATAGTAGGCACCTAGCTACTAAATAGATATAAACTTAGCCTACTATAAGAGT
TAGAGCTTATA-CTATATATTAAAAAGCTTACTAAGTAAGGCTTATCTTCTATAAGAGAGATAATTAGAAAT
TTTGCCTTATCTATAGCTAAGAAGAAGATCTCTAAGCGCTAGGTTTTATACTTTATTAGCTAGAATAAAAAT
AAGCTTATCTTAAAGAGGACT-AGCGCTATAGATTATACGCATTACTAAGCTAATTCTTATATTAAATATTA
AGCTTACTTTAACTTTCTATATAAGAAGCTTAATA-AGTATTATCTTAAGGCTAGTAATATATATAATATAG
ATAAGAAAAGCTTTCTTATTAGAATTATTAAAATAAGTAAGAGAGTCTTTAGTAAATACTAATAAGATAAGA
AGAAGATTAGAGTA-TTACTTTAAGATAGATTATATAAATTTTTAATACTTCTAGCT-TATATCTGCACTAA
TAGAAGCTTACTACTACTAAGCTTTATCTATATATTAACTTAGAAAATAATTAAATTAAACTAAGTAGAAAG
AATTACTATAGAGAATTATAATATCTTTATTATATTATCTTAATTAGATTAGAGTAATAATAATATTAGTTT
AGCATAGCTTAAGTAAGTATTTAATTACTATATAAAGAATAAACTA-----------AGAAGATAGTAATTA
CTTATTCTTAATAGCTATAGATCTTATCTTATCTCTAAGTTTCTTAAGTATTATAACTACTATAAGATTCTT
CTAATAGTATTTCTTTCTTATTTAACTTATATACTATAACTACTAGATATAGTAATATTTAAGCTACTTTTA
TTAAGC-TACTCTAATAAGCTTATTTAGTATCTTTATAATACTTAGAGCTTTATCTCTATTAAGAAAGAAGA
CTTTTTCTCTC-TTTTCTAGTAAGCTTAGAGCTTATTCTTTAAAGAAAATAC---TATCTTAAAGACCTTTA
AAGCTACTAGTATATAGCTAACTAATCTAAGAGTTATTCTTAATAGATTTAGAAT---AATATCTAATAAGA
ACTCTAGTAAGCTATTCTATCTCTC------TCTAAGTAATTAGAATTAGCTATAGTAATTAGTATAAGATG
CTACTAAGAATAAAGCTTAGAATAGAGTAAGAAAGCTTAGTATTCTACTTTACTACCTTTAAGTTTAAAATA
AGCTACTCTATTATAAGAATAAGTAACTAAGAACTACTCTTTTATATAAGTAAAAGTATAAGAGTAAAAGTA
AAGCCTTTAACTTTTAATAGCACTAGAAGTATTATAGTAGT---ACTATCTTCTAGTTCTCTTATAAGTTCT
AT--AAAGCTTAAGCTTAAGAAGTAGTCTATAAGTAAGAGAAAATAGAAAAAAAACTCTAAAAAGTATAAGC
TAAGAAGTAGCGTAAAAAGACTTAACTATAGTATTAAG----------------------------------
------------------------------------------------------------------------
------------------------------------------------------------------------
------------------------------------------------------------------------
------------------------------------------------------------------------
------------------------------------------------------------------------
--------------
>R39_sc1.2_537197_538486_+/1-1290
TACCGTGCACGAACACTAGGCGCCCGGAGACACTAAGCGCCTACCCTAAAACTAAAACCTGTTATTAATACT
AACTTTAATATATTATAACTTTACTATTATAGATCTAATTTAAGCTATAATTAAAGATATTAAATTATATAA
G-CTAAGAGAACGTTTTATATATATAAAAGTTATTATAAAATATAATATTAATTGCATAACGTTAAGCTAAA
GATATAGAAGTATATAAGCTATAGTAGGCACTTAGCTACTAAATAGATATAAACTTAGCTTACTATAGAAGT
TAGAGCTTATA-CTATATATTAAAAAGCTTACTAGATAAGGCCTACTTTCTATAAGAGAGATAATTAGAAAT
TTTACCTTATCTATAGCTAAGAAGGAGGTCTCTAAGCGCTAGATTTTATGCTTTATTAGCTAGAATAAAAAT
AAGCTTATTTTAAAGAGAACT-AGCGCTATAGATTATATACGTTATTAGGCTAATTTCTATATTAAATATTA
AGCTTACTTTAACTTTCTATATAAGAAGCTTAATA-AGTATTACCTTAAAGCTAGTAATATATATAATATAG
ATAAGAAGAGCTTCTTTATTAAGATTATTAGAATAAGTAAGAGAGTCTTTAGTAAATATTAATAAGATAAGA
AAGAGATTAAAGTA-TTACTTTAAGATAGATTATATAAATTTTTAACGCTCTTAGCT-TATATCTATGCTAA
TAGAAGCTTACTACTACTAAGCTTTATCTATATATTAACTTAGAGAGTAATTAGATTAAACTAGGTAGAGAG
AATTACTATAGAGAATTATAATATCTTTATTATATTATCTTAATTAAGTTAGAGTAATAATAACGTTAGTTT
AGCATAGCTTAAGTAAGTATTTAATTACTATATAAAGAATAAACTA-----------AGAAAGTAGTAATTA
CTTATTCTTAATAGCTATAAATCTTATCTTACTTCTAAGTTTCTTAAGTATTATAACTACTATAAGATTCTT
CTAATAGTATTTTCTTCTTATTTAACCTATATGCTATAACTACTAAATATAGTAATATTTAAGCTACTCTTA
TTAAGC-TATTCTAATAAGCTTACTTAGTATCTCTATAATGCCTAGAGCTTTATCTCTATTAAGAAAGAAGA
CTTTTTCTTTC-TTTTCTAGTAAGCTTAGAGCTTATTCTTTAAAGAAAATAC---TATCTTAAAAGCTTTTA
AAGCTACTAGTATATAGCTAATTAATCTAAAGATTATCTTTAATAGATTTAGAAT---AATATCTAATAAGA
ACTCTAGTAAGCTATTCTA-----------------------------------------------------
------------------------------------------------------------------------
------------------------------------------------------------------------
------------------------------------------------------------------------
------------------------------------------------------------------------
------------------------------------------------------------------------
------------------------------------------------------------------------
------------------------------------------------------------------------
------------------------------------------------------------------------
------------------------------------------------------------------------
------------------------------------------------------------------------
--------------
>R39_sc1.28_2693_4028_-/1-1336
TACCGTGCATAGACACCAGGCGCCCGGAGACACTAGGCGCCTACTCTAAAACTAAAACGTGTTATTAATACT
AACTTTAACACGTTATAACTCTACTACTATAGATCTAATTTAAGCTATAATTAAAGATATTAAATTATATAA
G-CTAGAAGAACGTTTTACGTATATAGAAGTTGCTATAAAATATAATATTAATTGCATAATATTAAGCTAAA
GATATAGAAGCATATAGGCTATAGTAGGCACTTAGCTACTAAATAGATGCAAACTTAGCTTACTATAGAAGT
TAGAGCTTATA-CTATATATTAAAAAACTTACTAAGCAAGGCTTACCTTTTATAAGAGAGATAATTAGAAAT
TTTATCTTATCTATAGCTAAGAAGAAGGTCTCTAAGCGCTAGGTTTTGCGCTTTATTAGCTAGAATAAAAAT
AAGCTTATCTTAAAGAGAACT-AGCGCTATAGATTATATATATTACTAGGCTAATTTCTATATTAAATATTA
AGCTTACTTTAACCTTCTGCATAAGAAGCTTAATA-AGTATTATCTTAAAGCTAGTAATATATATAATATAG
ATAAGAAGAGCTTTCTTATTAGAATTATTAGAATAAGTAAGAGAGTTTTTAGTAAATATTAATAAGATAAGA
AGAAAGTTAGAGCA-TTACTTTAAGATAAATTATATAAATTTTTAACGCTTCTAGCT-TATATCTGCGCTAA
TAGAAGCTTACTGCTACTAAGCTTTATCTACGTATTAACTTAAAGAGTAATTAGATTAAACTAGATAGAGAG
AATTACTATAGAGAATTATAACATCTTTATTATATTATCTTAATTAAGTTAGAGTAATAATAATATTAGTTT
AGTATAGCTTAAGTAGATATTTAATTACTATATAAAGAATAAACTA-----------AAAAAGTAGTAATTA
CTTATTCTTAATAGCTATAAATCTTATCTTATCTTTAAGTTTCTTAAGTATTATAACTACTATAGAATTCTT
CTAATAGTATTTTCTTCTTATTTAACCTATATGCTATAACTACTAAATATAGTAATATTTAAGCTACTCTTA
TTAAGC-TACTCTAATAAGCTTACTTAGTATCTCTATAATGCCTAGAGCTTTATCTCTATTAAGAAAGAAGA
CTTTTTCTCTC-TTTTCTAGTAAGCTTAGAGCTTATTCTTTAAAGAAAATAC---TATCTTAAAAGCTTTTA
AAGCTACTAGTATATAGCTAACTAATCTAAGAGTTATTCTTAATAGATTTAGAAT---AATACCTAATAAGA
ACTCTAGTAAGCTATTCTATCTCTC------GCTAAGTAATTAGAATTACCTATAGTAATTAGTATAAGAT-
------------------------------------------------------------------------
------------------------------------------------------------------------
------------------------------------------------------------------------
------------------------------------------------------------------------
------------------------------------------------------------------------
------------------------------------------------------------------------
------------------------------------------------------------------------
------------------------------------------------------------------------
------------------------------------------------------------------------
------------------------------------------------------------------------
--------------
>R39_sc1.7_638395_638914_+/1-520
------------------------------------------------------------------------
------------------------------------------------------------------------
------------------------------------------------------------------------
------------------------------------------------------------------------
------------------------------------------------------------------------
------------------------------------------------------------------------
------------------------------------------------------------------------
------------------------------------------------------------------------
------------------------------------------------------------------------
------------------------------------------------------------------------
------------------------------------------------------------------------
------------------------------------------------------------------------
------------------------------------------------------------------------
------------------------------------------------------------------------
------------------------------------------------------------------------
------------------------------------------------------------------------
------------------------------------------------------------------------
------------------------------------------------------------------------
------------------------------------------------------------------------
------------------------------------------------------------------------
------------------------------------------------------------------------
---------------------------------------------------------------ACTAAAATA
CATTATAACTTATTTATCTTAATATG-CAATAACTCTACTAATATAGACTTAATTTAAGCAGTAATTAAAGA
AAATTAAATTCCTAGAAGAAGAAGAATATTTTACATATATAGAAGTTGCTATAAAAATATAATATTATTCTA
ATCCTATGCTAACCTAAAGGCACTAGAGCTAGATAAGCTCTGCTAACGCTAAAAACTAGAACTAGTAGAAAC
TTAATCTATAATAGGAGCTAGAACTTATATAATATATAGAGAGTCTCTTAAAATAAGAGCTACTACCTATAA
GAGAGATAATTAAAAATTTTGCCTTTAAGGTTGCTT-ATTAGCCTCTAAGCGAGGCATAGATTACTTATTTT
ATCTACTAATATAACGTCTATCTTATCTTAAAATAGACCTTTAGTCTTAATTATATATGCGTTTTAGCTAAC
TCTAAGATTAAATAT-AG-ACTCTACTTTAAGCTGCTATATAAGAAGATAGAGAAGTATAGGCTAGCAAATA
GGTATAGATAA---
>R39_sc1.13_693570_695183_-/1-1614
-----------------------------------AACGCCCTGCCTACTACTGAAATACGTAACTAACGCT
AACTTTAACGCGCTATAACTCTATAAATATAGATCTAATTTAAGCTATAATTAAAGAATTAGAATTATAAGA
T-AAAAGAGAATAACTCTTATATATAAAGCTTACTGCTAAATATAATATTAACTAATTAATGCTAAGCTAAA
GATACTAAGAGCTATAAGCACTAAAGAAGACTTAGGTATAAAACTAGCTTAAAATTAACTTATAATAGGAGT
TAAAGCTTATA-TGCTATATAAAGAGCTTTACTAAAAGAAGCCTTCCTTCTATAAGGCAGATAATATAAAAT
TTCTTATTAGAGATTACCTAGAAGCTTATCTCTAATAGCTAAGTTATCTATTTTATCTATTACTATAATATC
TATCTTATCTTAAAATAGGCT-ACTAAGCTTAATTATATATACGTCTTAGCTAACTCTAAGGTTAAATATAG
ACTCTACTTTAAGCTGCTATATAGAAAGATAAAGA-AGTATAATATTAAGCTAAGTAATACTTATAATATAG
ATAAGAAAAGCTTCTTAATAAGCCTTATTAGCAGAAGCAAAAGGATCTTTTCTTAGTATTAATAGAAGAAGA
AAGAGATTAGAGTA-CCTCTCTAGAATAGATTATATAAGTTTCTAATAGTGCTAGCT-TATTATTATGCAGA
TAAGAGCTACTTACTACTAAGTCTTATCTATCTAGCTAAAAATAGTGCAATATAATTATTCTAGGTAGAGAA
TATAAGCATTAAGAAATACTAAGTTTTTATAATCTCTATACTAATAGAATAGAGCAATAATAACGTTAGTTT
AGCCTAGCTTAAGTAGGTATTTAACTGCTATATAAAGTAGAAAGCT--TACTATAGAATAGACTACTAATTG
CTTATTCTAGATAGCTATAGAAGCTATATAATAATAGCTTTTATAGACTACTGCAATTATAATTATATACTT
CTTATAGTATTTCTATCTTATTTAACTTATATACTGCAATTGCTTAACGTTATACTTTTTAAGCTACTCTTA
TAGGCT-TATATCTAACGCCTTACTACTTATCTCTATAAGACTTAAGAGCTTATCTCTATTACTAAAGGTAA
CTTTTTTAGTC-TATTTTAGAATGCCTAAATATCTATTTTTAGTAGAGAGATGCTTATCTTAAAGGTATTTA
AAATAATAGAAATATAGCTAAAAAACTCTAACGTTATGCTTAAAAGGTTTACTTA--AATACCTAAATAATT
ATCTAGCTTATTAAGACTCTTAT----------TATCTAATTAGCTATAAATATAGCATTTAGTATATGCTA
TAGTAAAGAATATTTACTAGAATAAGGCTAAAAAGTTAAGCTATACTTTTTATTAACTCTTTATTTAAAATT
AGCTTTTATAGCATAAGCTTAAGAGTATATAAGAGGCTTTATAATATAAAAAGAAGTATAAAAAGAAGAGCA
AAGCTTTTAACCTTTAATAGCGTTAAGAGTACTATAGTAGA---GCTATGCTCTAGTCTTCTTAAAAAGTTA
GA--GAGGCTTATATAAGAGAGAAAGTTAGAGCTAATAATAAGATAGAAGAGAAACTCTAAAAAGCTTATTA
TAAGAAGGTATATAAGGCTA----------------------------------------------------
------------------------------------------------------------------------
------------------------------------------------------------------------
------------------------------------------------------------------------
------------------------------------------------------------------------
------------------------------------------------------------------------
--------------
>R39_sc1.32_159723_160654_-/1-932
TACCGTGCCCGTGCGCGTGACGCCTAGATTCGCGTAACGCCCCGCCTAACACTAAAACACGTTTTTAACGCT
AACTTTAACGCGCTATAACTTTATAACTATAGATCTAATTTAAGCTGTAATTGCAGAATTAGAATTGCAAGA
T-AAAGAAGAAAAACTCTTATATATAAAACTTGCTGCTAAATATAACATTAACTAGTTAATATTAAGCTAAA
GATACTAAGGCTTATAGGCACTTAGTAAGACTAAGGCTTAAAACTAGCTTAAAATTAACCTATAATAGGAGT
TAGAGCTTATA-TAATATATAGAAGGTCTTATAAAATAAGGCCTTTCTTCTATAAGAGAGATAATATAAAAT
TTCTTATTAGAGATTATCTAGAAGCCTATCTCTAAGAGCTAAGTTATCTATTTTATTAACTGCTATAATATC
TATCTTATTTTAAAATAGACT-ACTAGACTTAATTATACGCGCGTTCTAGCTAACTCTAAGGTTAAATATAC
TCTCTATTTTAAGCTGCTGTATAGAAAGATAAAAAGAGTATAATATTAAGCTAAAAAATAGCTATAATATAG
ATAAGAAAAGCTTTCTAATAGGCCTTATTAGTAGAAGTAAAAGAATCTTTTCTCTATATTAATAGAATAAGA
AAGAAGTTAGAGCA-CCTCTCTAGAATAGATTACGTAAGTTTTTAATGCTGCTAGCCCTATTATTATATAGA
TAGAAGCTTATTACTGCCTAGCTTTATCTATGCTACTAAAAAGAAAGTAATATAATTATTCTAGATAGACGC
TATAGACGTTAGAAAATACTAGGTTTTTATAATCTTATTACTAATAGAATAGAGTAATAATAACGTTAGTTT
AGTATAGCTTAAGCAGATATTTAACTGCTATATAAAGTAGAAAGCT--TACTATAGAAGAGACTACTAATTA
CT----------------------------------------------------------------------
------------------------------------------------------------------------
------------------------------------------------------------------------
------------------------------------------------------------------------
------------------------------------------------------------------------
------------------------------------------------------------------------
------------------------------------------------------------------------
------------------------------------------------------------------------
------------------------------------------------------------------------
------------------------------------------------------------------------
------------------------------------------------------------------------
------------------------------------------------------------------------
------------------------------------------------------------------------
------------------------------------------------------------------------
------------------------------------------------------------------------
------------------------------------------------------------------------
--------------
>R39_sc1.51_21664_21970_-/1-307
------------------------------------------------------------------------
------------------------------------------------------------------------
------------------------------------------------------------------------
------------------------------------------------------------------------
------------------------------------------------------------------------
------------------------------------------------------------------------
------------------------------------------------------------------------
------------------------------------------------------------------------
------------------------------------------------------------------------
------------------------------------------------------------------------
------------------------------------------------------------------------
------------------------------------------------------------------------
------------------------------------------------------------------------
------------------------------------------------------------------------
------------------------------------------------------------------------
------------------------------------------------------------------------
------------------------------------------------------------------------
------------------------------------------------------------------------
------------------------------------------------------------------------
------------------------------------------------------------------------
------------------------------------------------------------------------
------------------------------------------------------------------------
------------------------------------------------------------------------
------------------------------------------------------------------------
----------------------------------AATATTAGCTTA-TAGTAGCTTAAGCGCGTATTTAACT
CTAAGACTAAGAAACGT-----GCTAATAGAAAACTCTGCGTATTAATTCTT-----AACAGCTTTAGAATA
TATAAGACTCTAGAGAT------TCTAGAGTATTAT--TTTACAAAAAATATTATCTTATATTATATTCTCT
CTTATATATCTTATAAGCTTTAGCCTTATAACGTTGCTGTATTTAGGCTACTAAAGATA-GCCTACTATAAT
TAGGTTAAATAATTAGAGCGAGAAGATATTAATACTATTAGTAAGAAGTA---TTTTATCTCTCTTTATAAG
CTTA----------
