# Supplementary material for: RIPCAL: a tool for alignment-based analysis of repeat-induced point mutations in fungal genomic sequences
Source: BMC Bioinformatics. 2008 Nov 12;9:478. doi: 10.1186/1471-2105-9-478 (PMC2621366; doi:10.1186/1471-2105-9-478)
Supplement: Additional file 5 — Snodorum Alignments. Compressed (.zip) file containing alignments for all Stagonospora nodorum repeat families in Fasta (.fas) format. [file 1471-2105-9-478-S5.zip › r51_aln.fas]

>R51_sc1.49_89285_90116_-/1-832
TAACGTA-ATTTACTACTAAGTAACCTACTCTACTAAGTAACCTAAAATTTCTTAGCATAAAGAACTTTAGT
TATGCATCTTTAATTTTATTACTATCTATAAGAAAGTCTATATCTATTATAC-TTATATCTAATTTAGAAAA
TGCTTCTATATTCTTTTTATATATCTGCGTATTATGCCTAGTCTTACTATAGT-TCTTATAGCGC---TATA
TAGCTAGTTAA-GCTCTTTCTTAACTA---CTTCTACTATAACTCTTCTTTAACTGCCTAGTAGCTATAGA-
TGCCTCTGTAGCTA-CCTACGTTACTATT-TTACTATACTCTATAGTACTACTC-TACTAGATCTGCTTATA
C-TTACGTAATTT-CTGCTTA-GTTAT-CTTTACTAATT-ACT-CTTTAA-GCTTA-TAAATCTAGGCA-TA
TTAAAGAGCATTTTTATATAGTAT--TAGCTTACTACCTTTTATAAGCTAAGAGAAGCTAGCCTAA-GCTAA
AATAAATA---ACTTAAGTAAGAAATTAC-GTATAAGC-TTTAACTAGAATCTAAACTTATAAGTATTACTT
AAAGTCTTTAACTGCTATAGAGTTACTAAGAGAAGAAGTTCTAGTAGAGTATATAGATATACTTCTAGGTAA
TCTAATACTATCTGCGTATTAATAGAAATAAGTTCTAAAGCCTTAAAGGCTTTTT--AATAGTTCTCTTTTA
TAAATATATTAAAAAATATATCTTTAAAGATAAGAAAGAAGCTTTTCTT--ATTAATATAAAAGATACGTTT
TTATGCTAAGTTCTAGATACGTTAAGAGTACT-TACGCTTTAATAGTAAAAAA-TAGACTATATTAAGCAGC
TAGAG-
>R51_sc1.57_9794_10622_+/1-829
TAATATA-ATCTACTACTAAGTAACCTACTCTACTAAGTAACCTAAAATTTCTTAGCATAAGAAACTTTAGT
TATGCATCTTTAATTTTATTACTATCTATAAAGAAGCCTATATCTATTATAT-CTATATCTAATTTAGAAGA
TATCTTTATATTCTTTTTATATATCTATATATTATACCTAGTCTTACTATAGT-TCTTATAGCGC---TATA
TAGCTAGTTAA-GCTCTTTCTTAACTA---TCTCTACTATAACTCTTCTTTAACTACCTAGTAGCTATAGA-
CGCTTCTGCAGCTA-CTTACGTTACTGCT-TTATTATACTTTATAATACTACTC-TGCTAGATCTGCTTACA
C-TTACGCAATTT-CTGCTTA-GTTAT-CTCTACTAATT-ACT-CTTTAA-GCTTA-TAAATCTAAGTA-TA
TTAAAGAGTATTTTTATATAGTAT--TAGCTTACTACTTTTTATAAGCTAAGAGAAGCTAGCTTAA-GCTAA
AATAGATA---ACCTAAGTAAGAAATTAT-ATATAAGC-TTTAACTAGAATCTAAACTTATAAGTATTACTT
AGAGTCTTTAACTGCTATAGAGTTGCTAAAAGAAGAGGTTTTAGTAAAGTACGTAGGCGTACTTCTAGGTAA
TCTAATACTACTTATGCATTAATAAGAATAAGTTCTAAAGCTTTAAAGGCTTTTT--AATAGTTCTCTTCTA
TAAATATATTAAAAAATATATCTTTAAAGGTAGAAAAGAAGCTCTTCTT--ATTAATATAGAAGATATATTT
CTATACTAAGTTCTAGATATATTAAGAGTACT-TACGCTTTAATAGTAAAAAA-TAGACTATATTAAGTAGC
TA----
>R51_sc1.2_914_1745_+/1-832
TAACGTA-ATCTACTACTAAGTAACTTACTCTACTAAGTAATCTAAAATTTCTTAGCATAAAAAACTTTAGT
TATATATCTTTAATTTTATTACTATCTATAAGAGAGCCTATATCTATTATAC-CTGCATCTAATTTAGAAGA
TACTTCTATATCTTTTTTATATATTTGCGTATTATACCTAGTTCTACTATAGT-TCTTATAGCGC---TATA
TAGCTAGTTAA-GCTCTTTCTTAATTA---CTTCTACTATAATTCTTTTTTAACTGCTTAGTAGCTATAGA-
TACCTCTATAGCTA-TCTACGTTACTATC-TTACTATACTCTATAGTACTGCTC-TATTAGATCTGCTTACG
C-TTATATAATTT-CTACTTA-GTTAT-CTCTGCTAATT-ACT-CTTTAA-GCTTA-TAAATCTAGGTA-TA
TTAAAGCATATTTCTATATAGTAT--TAGCTTACTACTTTTTATAAGCTAAAAGAAGCTAGCCTAG-GCTAA
AATAAGTA---ACTAAAGTAAGAAATCGC-GTATAAGC-TTTAACTAAGATCTAAATTTATAAGTATTACTT
AGAGTCTTTAACTACTATAGAGTTACTAGAAGAAGAGATTCTAGTAGAGTATATAGGCGCACTTTAAGGCAA
TTTAATACTACTTATATATTAATAGAAATAAGTTCTAAAGCCTTAAAAGCCTTTT--AATAGTTTTCTTCTA
TAAATATATTAAAAAATATGTCTTTAAAAGTAAGAAGAAAGCTCTTCTT--ATTAATATAGAAGACGTATTT
CTATACTAAGTTCTAGATACGTTAAGAGTACT-TATGCTTTAATAGCAAAAAA-TAGACTATATTAAGTAGC
TAGAG-
>R51_sc1.20_1705_2539_+/1-835
TAACGTA-ATCTACTACTAAGTAATCTACCTTACTAAGTAATCTAAAATTTCTTAGTATAAGAAACTTTAGT
TATGCATCTTTAATTTTATTACTATCTATAAGAGAGCCTATATCTATTATAC-CTATATCTAATTTAGAAGA
TATCTCTATATTCTTTTTGCATATCTGCGCGTTATGCCTAGTTCTACTATAGT-TTCTATAGCGCGTATAAG
TAGCTAGTTAA-GCTCTTTCTTAACTA---CCTCTACTATAACTCTTCTTTAACTGCTTAGTAGCTATAGA-
CGCCTCTATAGCTA-TTTGCGTTGCTATC-TTACTATACTCTATAGTACTACTC-TGCTAGATCTGCTTATA
C-TTACGTAATTT-CTGCTTA-GTTAT-TTCTACTAATT-ACT-CTTTAA-GCTTA-TAAATCTAGATA-TA
TTAAAGAGTATTTTTATATAGCAT--TAGCTTATTATCTTTTATAAGCTAAGAGAAGCTAGCTTAA-GCTAA
AATAAGTA---ACCTAAGTAAGAAATTGC-GTATAAGC-TTTAACTAAGATCTAAACTTATAAGTATTGCTT
AGAGTCTTTAACTGCTATAAAGTTACTAAAAGAAAAGATTCTAGTAGAGTATATAAGTATACTTCTAAGTAA
TCTAATACTACTTATATATTAATAGAAATAAGTCTTAAAGCTTTAAAAGCCTTTT--AATAGTTCTTTTCTA
TAAATATATTAAAAAACGCGTCTTTAAAGATAGAAAAGAAGCTTTCTTT--ATTAATATAGAAGATATATTT
TTATGCTAAGTTCTAGATATATTAAGAGTACT-TACGCTTTAATAATAAAAAA-TAGACTATATTAAGTAGC
TAGAG-
>R51_sc1.57_27509_28340_+/1-832
TAACGTA-ATCTACTACTAAGTAACTTACCTTACTAAGTAATCTAAAATTTCTTAGTATAAGAAACTTTAGT
TATGCATCTTTAATTTTATTGCTATCTATAAGAGAGCCTATATCTATTATGC-CTATATCTAATTTAGAAGA
TACTTCTATATTCTTTTTATATATTTATATATTATACTTAGTTCTACTATAGT-TTTTATAGCGC---TATA
TAGCTAGTTAA-GCTCTTTCTTAACTA---TTTCTACTATAACTCTTCTTTAACTACTTAGTAGCTATAGA-
TGCCTCTATAGCTA-CTTATATTACTACT-TTACTATACTCTATAATACTACTC-TACTAGATTTGCTTATG
C-TTATATAATTT-CTGCTTA-GTTAT-CTCTACTAATT-GCT-TTTTAA-GCTTA-TAAATCTAGGTA-TA
TTAAAAGATATTTTTATATAGTAT--TAGCTTACTACCTTTTATAAGCTAAGAGAAGCTAGTCTAG-GCTAA
AATAAGTA---ACTAGAGTAAGAAATTGC-GTATAAGC-TTTAACTAAGATCTAAACTTATAAGTATTACTT
AGAGTCTTTAATTGCTATAGAGTTACTAAGAGAAGAAGTTCTAGTAGAGTATATAGGCGCACTTTAAGATAA
TCTAATACTATCTATATATTAATAGAAATAAGTTCTAAAGCTTTAAAGGCCTTTT--AATAGTTCTCTTCTA
TAAATATATTAAAAAATATATCTTTAAAGATAAGAAGAAAGCTCTTCTT--ATTAATATAGAAGATATATTT
CTATGCTAAGTTCTAGATATATTAAAAGTACT-TATGCTTTAATAGTAAAAAA-TAAACTATATTAAGTAGC
TAAAG-
>R51_sc1.49_123789_124619_-/1-831
TAACGTA-AACTATTATTGCGTAGGTTATATTATTACGTAAGTTAGTTTTACTTAGCATAAGAAACTTTAGT
TATATATCTTTAATTTTATTACTATCTATAAGAGAGCCTGCATCTATTATGC-CTGCATCTAATTTAGAAGA
TACTTCTATATCTTTTTTATATATTTGCGTATTATACCTAGTTTTACTATAGT-TTCTATAGCGC---TATA
TAGCTAGTTAA-GCTCTTTCTTAACTA---CTTCTACTATAACTCTTCTTTAACTGCCTAGCAGCTATAGA-
TACCTCTATAGCTA-TCTATATTACTACC-TTACTATACTCTATAGTACTACTC-TACTAGATCTACTTATA
C-TTACGTAATTT-CTGCTTA-GTTAT-CTCTACTAATT-ACT-CTTTAA-GCTTA-TAAATCTAGGTA-CG
TTAAAGTATATTTTTATATAGTAT--TAGCTTACTATCTTTTATAAGCTAGAAGAAGCTAGCCTAA-GCTAA
AATAAGTA---ACTAAAGTAAGGCATCGC-GTATAAGC-TTTAACTAGAATCTAAACTTATAGATATTGCTT
AGAGTTTTTAACTACTATAGAGTTACTAGAAGAGAGAGTTCTAGTAGAGTATATAGGCGCACTTTAAGGCAA
TCTAATATAACTTACGCATTAATAGAAATAAGTTCTAAAGCCTTAAAGGCCTTTT--AATAGTTCTCTTCTA
TAAATATATTAAAAAATGCGTCTTTAAAGGCAGAAAGAAAGCTCTCTTT--ATTAATATAGAAAATATATTT
CTATACTAAGTTCTAGATGCATTAAGAGTACT-TACGCTTTAATAGCAAAAAA-TAAACTATATTAAGTAGC
TAAA--
>R51_sc1.43_14195_15023_+/1-829
TAATATA-TTCTACTACTAAGCTAGTTAACCTACTAAGCTAATTAAAAAAGCTTAGCATAATAAACTTTAGT
TATATATCTTTAATTTTATTGCTATCTATAAGAGAGCCTATATATAATATGC-CTATATCTAATTTAGAAGA
TACTTCTATATTCTTTTTATACATTTGCGCATTATGCTTAGTCTTATTATAGT-TTCTATAGCGC---TGTA
TAGCTAGTTAA-GCTCTTTCTTAATTA---CTTTTACTATAACTTTTCTTTAACTGCCTAGTAGCTATAGA-
TACCTCTGCAGCTA-TCTACGTTACTGCC-TTACTATACTCTATAGTACTACTC-TACTAAATCTGCTTATA
C-TTCTATAATTT-CTACTTA-GTTAT-CTCTACTAATT-ACT-CTTTAA-GCTTA-TATATCTAAGCA-TG
TTAAAGAGTATTTTTATGCAGTAT--TAGCTTACTACCTTTTATAAGCTAAGAGAAGCTAGCTTAG-GCTAT
AATAGGTA---ACTAAAGCAAAGCATTAT-ATACTAGC-TTTAACTAAGATCTAAACTTATAAGTATTACTT
AGAGTCTTTAACTACTATAGAGTTGCTAGAAGAAGAGATTCTAGTAAAGTACGTAGGCGCACTTTAAGGCAA
TCTAATACTATCTACACGTTAATAGAAATAAGTTCTAAAGCCTTAAAGGCCTTTT--AATAGTTCTCTTCTA
TAAATATATTAAAAAACGCGTCTTTAAAAGCAGAAAGAAAGCCTTTTTT--ATTAATATAGAAGATATATTT
CTATACTAAGTTCTAGATATATTTAGAGTACT-TATGCTTTAATAGCAAAAAA-TAAACTATATTAAGTAGC
TA----
>R51_sc1.56_30132_30874_-/1-743
------------------------------------------------------------------------
-------------------TACTATCTATAAGAGAGCCTATATATAATATAC-CTGCATCTAATTTAGAAGA
TGCCTCTATATCCTTTTTATATATTTATATATTATGCCTAGTCTTACTATAGT-TTCTATAGCGT---TATT
TAGCTAGTTAA-GCTTTTTCTTAATTA---CCTCTATTATAACTTCTCTTTAACTGCCTAGTAGCTATAGA-
TGCCTCTGCAGCTA-CCTACGTTACTGCC-TTACTATACTCTATAGTACTACTC-TGCTAAATCTGCTTATA
C-TTCTGCAATTT-CTACTTA-GTTAT-CTCTGCTAATT-GCT-CTTTAA-GCTTA-TATATCTAAGCA-CG
TTAAAGAGTATTTTTATATAGTAT--TAGCTTACTACCTTTTATAAGCTAGAAGAAACTAGCCTAG-GCTAT
AATAGGTA---ACTAAAGCAAGGCATCGC-GTACTAGC-TTTAACTAAGATCTAAACTTATAAGTATTACTT
AGAGTCTTTAACTGCTATAGAGTTACTAAGAGAAGAGGTTCTAGCAGAGTACATAGGCGCACTTTAAGGCAA
TCTAACACTATCTACGCATTAATAAGAATAAGTTCTAAAGCCTTAAAGGCCTTTT--AATAGTTTTTTTCTA
TAAATATATTAAAAAACGCGTCTTTAAAGGTAGAAAGAAAGCCTTTCTT--ATTAATATAGAAGATGCGTTT
CTATGCTAAGTTCTAGATGCATTTAAAGTACT-TGCGCTTTAATAGCAAAAAACTAGACTATATTAAGTAGC
TAAAG-
>R51_sc1.45_10281_11112_-/1-832
TAACGTA-TTCTACTAGTACATAGGTTAACTTAGCGCATAGGTTAGTTTTACTTAGCATAATAAACTTTAGT
TATGCATCTTTAATTTTATTACTATCTATAAGAGAGCTTATATATAACGTAC-TTATATCTAATTTAGAAGA
TACTTCTATATTCTTTTTGCACATTTGCGCATTATGCCTAGTCTTACTATAGT-TTCTATAGCGT---TATC
TAGCTAGTTAA-GCTCTTTCTTAATTA---TCTCTATTATAACTTCTTTTTAACTACCTAGTAGCTATAGA-
TGCCTCTATAGCTA-TCTATATTGCTATC-TTACTATACTCTATAGTACTACTT-TGCTAAATCTGCTTACG
C-TTCTATAATTT-CTACTTA-GTTAT-CTCTACTAATT-ACT-CTTTAA-GCTTA-TATATCTAAGCA-TA
TTAAAGAGCATTTTTATATAGTAT--TAGCTTATTATCTTTTATAAGCTAAGAGAAACTAGCTTAG-ACTAT
AATAGATA---ACTAAAGTAAGGCATTGC-GTACTAGC-TTTAACTAAAATCTAAACTTATAAGTATTACTT
AGAGTCTTTAACTGCTATAGAGTTGCTAGAAGAAGAGATTCTAGTAAGATACGTAGGTACACTTTAAGGTAA
TTTAACACTACTTACGCATTAATAAGAATAAGTCTTAAAGCCTTAAAGGCCTTTT--AATAGTTTTTTTCTA
TAAATATATTAAAAAACGCGTCTTTAAAGGCAGAAAGAAAGCCTTTTTT--ATTAATATAGAAGACATATTT
CTATACTAAGTTCTAGATGCGTTTAGAGTACT-TACGCTTTAATAGTAAAAAA-TAGACTATATTAAGCAGC
TAGAG-
>R51_sc1.22_14666_15497_+/1-832
TAACGTA-TTCTACCACTAAGCTAGTTAACTCACTAAGCTAGTTAAAAAAGCTTAGCATAATGAACTTTAGT
TATGTATCTTTAATTTTATTGCTATCTATAAGAGAGCCTATATATAATATGC-TTATATCTAATTTAGAAGA
TACTTCTATATTCTTTTTGCACGTTTACGCATTATACCTAGTTTTACTATAGT-TTCTATAGCGC---TATA
TAGCTAGTTAA-GCTCTTTCTTAATTA---TCTCTACTATAACTTCTCTTTAACTGCCTAGTAGCTATAGA-
CGCCTCTATAGCTA-CTTACGTTACTGCC-TTACTATACTCTATAGTACTACTC-TACTAAATCTGCTTATG
C-TTCTATAATTT-CTGCTTA-GTTAT-CTTTACTAATT-GCT-CTTTAA-GCTTA-TATATCTAAGCA-TA
TTAAAGAGTATTTTTATATAGTAT--TAGCTTACTATTTTTTATAAGCTAGAAGAAGCTAGCCTAA-GCTAT
AATAAGTA---ACTAAAGTAAGATATTAC-GTACTAGC-TTTAACTAAGATCTAAACTTATAAGTATTATTT
AGAGTCTTTAACTGCTATAGAGTTACTAAGAGAAGAGGTTCTAGCAGAGTATATAGGCGTACTTTAAGGTAA
TCTAATACTATCTATGCATTAATAAGAATAAGTTCTAAAGCTTTAAAGGCTTTTT--AATAGTTCTCTTTTA
TAAATATATTAAAAAACGTATCTTTAAAGATAGAAAGAAAGCCTTCTTT--ATTAATATAGAAGATATATTT
CTATACTAAGTTCTAGATATATTTAGAGTACT-TATGCTTTAATAGTAAAAAA-TAGACTATATTAAGTAGC
TAGAG-
>R51_sc1.20_209684_210517_+/1-834
TAACATA-TTCTACTAGTACGTAGGTTAATCTAGCACGTAGGTTAGTTTTACTTAGTATAATAAACTTTAGT
TATATATCTTTAATTTTATTGCTATCTATAAGAGAGCCTATATATAATATGC-CTATATCTAATTTAGAAGA
TGCTTCTATATTCTTTTTGCATATTTATGCATTATACCTAGTCTTACTATAGT-TTCTATAGCAT---TATC
TAGCTAGTTAA-GCTCTTTCTTAATTAAC-CTACTACTATAACTTCTTTTTAACTGCCTAGTAGCTATAGA-
CGCCTCTATAGCTA-TCTACGTTACTATC-TTACTATACTCTATAGTACTACTC-TACTAAATCTGCTTATA
C-TTCTATAATTT-CTACTTA-GTTAT-TTCTACTAATT-ACT-CTTTAA-GCTTA-TATATCTAAGTA-TA
TTAAAGAGCATTTTTATATAGTAT--TAGCTTACTACTTTTTATAAGCTAAAAGAAACTAGCCTAG-GCTAT
AATAAGTA---ACTAAAGTAAGGTATTAC-GTACTAGC-TTTAACTAAGATTTAAACTTATAAGTATTGCTT
AGAGTCTTTAACTACTATAGAGTTGCTAAGAAGAGAGGTTCTAGTAGAGTATATAGGCGCACTTTAAGATAA
TCTAATACTACTTACGCATTAATAGAAATAAGTTCTAAAGCCTTAAAGGCCTTTT--AATAGTTCTCTTTTA
TAAATATATTAAAAAATATATCTTTAAAGATAAGAAGAAAGCCTTTCTT--ATTAATATAGAAGATATATTT
CTATACTAAGTTCTAGATATATTTAGAGTACT-TGCGCTTTAATAGCAAAAAA-TAGACTATATTAAGTAGC
TAGAG-
>R51_sc1.28_414836_415667_+/1-832
TAACGTA-TTCTACTACTAAGTAACCTACTCTACTAAGTAATCTAAAATTTCTTAGCATAAGAAACTTTAGT
TATGCATCTTTAATTTTATTACTATCTATAAGAGAGCCTATATATAATATGC-CTGCATCTAATTTAGAAGA
TACCTCTATATTCTTTTTATATATTTACGTATTATACTTAGTTTTACTATAGT-TTCTATAGCGT---TATC
TAGCTAGTTAA-GCTCTTTCTTAATTA---CTTTTATTATAACTTCTCTTTAACTACTTAGTAGCTATAGA-
CGCTTCTATAGCTA-TCTGCATTACTATC-TTACTATACTCTATAGTACTACTC-TGCTAGATCTGCTTACG
T-TTTTATAATTTTCTCCTTA-GTTAT-CTTTACTAATT-ACT-TTTTAA-GCTTA-TATATCTAAGCA-CA
TTAAAGAGTATTTTTATATAGTAT--TAGCTTACTATCTTTTATAAGCTAGAAGAAGCTAGCCTAA-GCTAT
AATAGATA---ACTAAAGTAAGATATTGC-ATACTAGC-TTTAACTAAGATCTAAACTTATAAGTATTGCTT
AGAGTCTTTAACTACTATAGAGTTACTAGAAGAAAGAGTTCTAGTAGAATATATAGACGTACTTTAAGGTAA
TCTAATACTATCTATATATTAATAAGAATAAGTCCTAAAGCTTTAAAAGCCTTTT--AATAGTTCTCTTCTA
TAAATATATTAAAAAATGCATTTTTAAAGATAGAAAGAAAGCTTTCTTT--ATTAATATAGAAAATATATTT
CTATACTAAGTTCTAGACGCATTTAAAGTACT-TATGCTTTAATAGTAAAAAA-AAGACTATATTAAGTAGC
TAGA--
>R51_sc1.28_444721_445554_-/1-834
TAACGTA-TTCTACTAGTGCGTAGGTTAATCTAGCGCATAGGTTAGTTTTGCTTAGTATAATAAACTTTAGT
TATATATCTTTAATTTTATTACTATCTATAAGAGAGCTTATATATAACGTGC-CTATATCTAATTTAGAAGA
TGCCTCTATATCTTTTTTATATATTTGCGCATTATGCTTAGTCTTACTATAGT-TCTTATAGCAT---TATC
TAGCTAGTTAA-GCTCTTTCTTAATTA---CCTCTATTATAACTTCTTTTTAACTGCCTAGCAGCTATAGA-
TGCCTCTATAGCTA-TCTATATTACTATC-TTACTATACTCTATAGTATTACTC-TACTAAATCTGCTTATG
CCTTTTATAATTT-CTGCTTA-GTTAT-CTCTACTAATT-GCT-CTTTAAAGCTTA-TATATCTAAGTA-TA
TTAAAGAGCATTTTTATATAGTAT--TAGCTTACTACCTTTTATAAGCTAGAAGAAACTAGCCTAAAGCTAT
AATAGGTA---ACTAAAGTAAGGCATTGC-GTACTAGC-TTTAACTAAGATCTAAACTTATAAGTATTGCTT
AGAGTCTTTAACTGCTATAGAGTTACTAAAAGAAGAAGTTCTAGTAGAGTACGTAAGTATACTTTAAGGTAA
TCTAATACTATCTATACGTTAATAAGAATAAGTTCTAAAGCCTTAAAGGCCTTTT--AATAGTTCTCTTCTA
TAAATATATTAAAAAATGCATCTTTAAAGATAAGAAGAAAGCCTTTCTT--ATTAATATAGAAGATATATTT
CTATGCTAAGTTTTAGATATATTTAGAGTACT-TATACTTTAATAGCAAAAAA-TAAACTATATTAAGTAGC
TAGA--
>R51_sc1.39_3371_4176_-/1-806
TAACGTA-ATTACCTACTAAGTAACCTACTCTACTAAGAAACCTAAAATTCCTTAGCATAAAGAACTTTAGT
TACGCATCTTTAATTTTATTGCTATCTATAAAGAAGCTTATATCTATTACGC-TTATATCTAATTTAGAAAA
TACTTTTATATCTTTTTTATATAGTTA--TATTATACTTAGTTCTACTATAGT-TCTTATAGCGC---TATA
TAGCTAGTTAA-GCTCTTTCTTAATTA---TTTTTATTATAACTCTTCTTTAACTATCTAGTAGCTATAGA-
TATATCTATAGCTA-CTTATATTACTATC-TTACTATACTCTATAGTACTACTC-TGCTAGATTTGCTTATA
C-TTATATAATTT-ATACTTA-GTTAT-CTTTGCTAATT-ACT-CTTTAA-GCTTA-TAAATCTAAGTA-TA
TTAAAGTAGATTTTTATATAGTAT--TAGCTTATTAATTTTTATAAGCTAAGAGAAGCTAGCCTAG-ACTAT
AATAGATA---ACTAAAGTAAGAAATTGC-ATATAAGC-TATAACTAGAATCTAAACTTATAAGTATTACTT
AGAGTCTTTAACTACTATAGAGTTACTAAAAGAAGAGATTCTAGTAGAATATATAAGAGCACTTTTAGATAA
TCTAATACTACTTATATATTAATAGAAATAAGTTCTAAAGCTTTAAAGGCCTTTT--AATTATCTTCTTTTA
TAAATATATTAAAAGATATATCTTTAAAGATAGAAAGAAAGCCTTCTTT--ATTAATATAGAAGATATATT-
-----------------------AAGAGTACT-TGCATTTTAATAGCTAAAAA-TATACTATATTAAGTAGC
TAGAG-
>R51_sc1.38_306968_307287_+/1-320
------------------------------------------------------------------------
------------------------------------------------------------------------
------------------------------------------------------------------------
------------------------------------------------------------------------
------------------------------------------------------------------------
------------------------------------------------------------------------
------------------------------------------------------------------------
------------------------------------------AATTATAACCTAAATTTATATAGATTACTT
AGTATTTTAGACTACTAGAGCATTTCTAGTAAAGCTACTAGTAGTAGTATATAAAGATAGACTTTAAGGCAA
TTAAGAACTCTCTACGCATTAATAGAAACTAGTCCTGCTACCTTAAAGGCCTTTT--TATAGTTCTTATATA
TAAATATATTAAAAAATATATTCTTAAAGATAGAGAAGAAGCTTTTCTTTTATTAATATAGTAAATACGTTA
GCGTACTAAGTCTTATATACATTAGAAGTACT-TCTATTTTAATAGTAAAAAG-TATACTATATTAAGTAGC
TAAAGT
>R51_sc1.16_974580_974785_+/1-206
------------------------------------------------------------------------
------------------------------------------------------------------------
------------------------------------------------------------------------
------------------------------------------------------------------------
------------------------------------------------------------------------
------------------------------------------------------------------------
------------------------------------------------------------------------
------------------------------------------------------------------------
-----------------------------------------------------------GATCTTATTATA-
TCTAATATT-TTTATATATTAATAGAAACTAGTCTTACTATATTAAAAGCTTTTT--TATAGTTCTTATATA
TAAATATATTAAAAAATATATTCTTAGAAGTAGAGAGAAAGCTTTTTTT--ATTAATATAGTAGATATGCTA
GTATACTAAGTCTTATATATATTAAAAGTACT-TCTACTTTAATAGTAAAAAG-TAT---------------
------
>R51_sc1.8_1385564_1385919_-/1-356
------------------------------------------------------------------------
------------------------------------------------------------------------
------------------------------------------------------------------------
------------------------------------------------------------------------
------------------------------------------------------------------------
------------------------------------------------------------------------
------------------------------------------------------------------------
TATTAGTA---ATTATATAATAGATTCTC-TTATAAGC-CTTAATAATAACTTAAATTTATATAGATTATTT
AGTATTTTAGATTACTAGAGTATTCCTAGTAAAGCTATTAGTAGTAGCATATAAAGATAGATCTTAAAGTAA
TTAAGAACTCTTTATATATTAATAAGAACTAATTCTACTATATTAAAGGCCTTTTTAGATAATTCTTATATA
TAAATATATTAAAAAATATATTCTTAAAGGCAGAGAAGAAGCTTTTCTT--ATTAATATAGTAGATATATTA
GCGTGCTAAGTCTTATATATATTAAAAGTACT-TTTATTTTAATAGTAAAAAA-TAGACTATATTAAGTAGC
TAAAG-
>R51_sc1.107_366_808_+/1-443
------------------------------------------------------------------------
------------------------------------------------------------------------
------------------------------------------------------------------------
------------------------------------------------------------------------
------------------------------------------------------------------------
-----------------------------------------------------------TATATAAATT-TA
TTATAGTATTATGCTATATTGCTGCGTAGCTGTTTTAGTAAGATAAGGTAGCTAAGTTACTTAGATAGCTAG
GTTACTTATAAACTACGTTAATAGATTTCCTTATAAGC-CTTAATTGCAATCTAAATTTATATAGATTACTT
AGTATTTTAGACTACTAGAGCGTTTCTAGTAAGGCTACTAGTAGTAGCATATAAAGATAGATCTTAAGGTAA
TTAAGAACTCTTTATATATTAATAGAAACTAGTTCTACTACCTTAAAGGTCTTTT--TATAGTTTTTATATA
TAAATATATTAAAAAATACGTTCTTAAAAGTAGAGAGAAAGCCTTCTTT--ATTAATATAGTAGATATATTA
GTATACTAAGTCTTATATATATTAAGAGTACT-TCTGCTTTAATAGTAAAAAG-TATATTATATTAAGTAGC
TAGAGT
>R51_sc1.61_7533_8071_+/1-539
------------------------------------------------------------------------
------------------------------------------------------------------------
------------------------------------------------------------------------
------------------------------------------------------------------------
-----------------TAAAATAC-GTT-ATACTAAACTCTATTATATTACTT-ATCTAAATTTACTTCTT
T-TTATACTCTTT-ATATCTT-ATTAA-CTCTACTACTT-ACT-CTTTAA-GCTCT-TATATATAAGCT-TT
AATTAGAATATTTTTATATAGTAT--CTTCTTAGCTTCTTTAATAAGCTTTAAGAAGCTTTCTTAA-GCGCT
TATTAGTA---ATTATA-TAAGAGATTCTCTTATAAGC-CTTAATTATAACCTAAATTTATATAGATTACTT
AGTATTTTAGACTACTAGAGCGTTTTTAGTAGAGCTACTAGTAGTAGCGTATAAAGATAAACTTTAAGATAA
TTAAAGACTCTTAGCGTATTACTAGAAACTAGTCTTACTATCTTAAAAGCTTTTT--TATAGTTCTTATATA
TAAATATATTTAAAAATATATTCTTAAAGGTAGAGAAGAAGCTTTTCTT--ATTAATATAATAAATACGTTA
GCATGCTAAGTCTTATATATATTAGAAGTACT-TCTATTTTAATAGTAAAAAG-TATACTATATTAAGTAGC
TAAAGT
>R51_sc1.8_686991_687646_-/1-656
------------------------------------------------------------------------
------------------------------------------------------------------------
------------------------------------TTAGTCTCTCTTATAGT-TACTATAGTAT---TATT
AAGCTAGCTAA-GTTCTTTCTTAACTA---TCTCTACTACTACTTTTCTTAGACGTTATATAAGTAGTAGA-
AGCACTTTTAGCTACTTTATAATATACTT-ATACTAAACTTTATTATACTACTT-ATCTAAATTTACTTTCT
T-TTATACTCTTT-ATACTTT-ATTAA-CTTTACTACTT-ACT-TTTTAA-GCTCT-TATACGTAAGCT-TT
AATTAGAATATTTTTATATAGTAT--TTTCTTAGCTTCTTTAATAAGCTTTAAGAAGCTTTCTTAG-GTGCT
TATTAGTA---ATTATA-TAATAGATTCTCTTATAAGT-CTTAATTATAACCTAAATTTATATAGATTACTT
AGTATTTTAGACTACTAGAGCGTTTTTAATAGAGCTACTAGTAATAGCATATAAAGATAGATCTTAAGATAA
TTAAGAACTCTTTATACGTTAATAGAAACTAGTTCTACTACTTTAAAGATCTTTT--TATAGTTTTTATATA
TAAATATATTAAAAAATATATTCTTAAAGGTAGAGAGAAAGCTTTCTTT--ATTAATATAGTAGATATATTA
GCATACTAAGTCTTATATATATTAAAAATACT-TCTATTTTAATAGTAAAAAG-CATACTATATTAAGTAGC
TAAAGT
>R51_sc1.6_791479_792311_+/1-833
TAACGTA-TTCTATTATTAAGCTAGCTATATTATTAAGCTAGCTACTTTTTCTTAGCACTGCGAACACTACG
TACAAAATATAAAATTACTTTATACTCTTTATAGATTCTTTATATAATATAG-CTATATTAGATTTAGAATC
TTCTTCTATATCTTTCTAATACGTATAAGTATTATATCTAGTCTTCTTATAGT-TACTATAGCGT---TATT
AAGCTAGCTAA-GTTCTTTCTTAACTA---TCTCTACTATTACTCTTCTTAGACATTATATAAGTAGCAGA-
AGCACTTTTAGCTA-TCTATAATATACTT-ATACTAAACTCTATTATACTGCTT-ATCTAAATTTACTTCTT
T-TTATACTTTCT-ATGCTTT-ATTAA-CTCTGCTACTT-ACT-CTTTAA-GCTCT-TATATATAAGCT-TT
AATTAGAATATTTTTATATAGTAT--CTTCTTAGCTTCTTTAATAAGCTTTAAGAAGCCTTCTTAA-GCGCT
TATTAGTA---ATTATA-TAATAGATTCTCTTACTAGC-CTTAATTATAAGCTAAATTTGCATAGATTAGAT
AGAGTTTAGAACTACTAGAGCATTTCTAGTAGAGCTACTAGTAGTAGCATATAAAGATAAATCTTAAGATAA
TTAAGAACTTTCTACGCGTTAATAGAAACTAGTCTTACTATCTTAAAGGCCTTTT--TATAGTTCTTATATA
TAAATATATTAAAAAATGCATTCTTAAAGATAGAAAGAAAGCCTTCTTT--ATTAATATAGAAGATGCATTA
GTATACTAAGTCTTATACGCATTAGAAGTACT-TCTATTTTAATAGTAAAAAG-CATACTATATTAAGTAGC
TAAAGT
>R51_sc1.42_245486_245699_+/1-214
------------------------------------------------------------------------
------------------------------------------------------------------------
------------------------------------------------------------------------
------------------------------------------------------------------------
------------------------------------------------------------------------
------------------------------------------------------------------------
------------------------------------------------------------------------
------TA---ATTATA-TAATAGATTCTCTTATAAGC-CTTAATTATAACTTAAATTTATATAGATTACTT
AGTATTTTAGACTATTAAAGCATTTCTAGTAAAGCTACTAGTAGTAGTATATAAAGATAGATCTTAAAATAA
TTAAGAACTTTTTATATATTAATAGAAACTACTTTTACTAACTTAAAAGCTTTTT--TATAATTCTTATATA
TAAATATATTA-------------------------------------------------------------
------------------------------------------------------------------------
------
>R51_sc1.37_301502_301975_-/1-474
------------------------------------------------------------------------
------------------------------------------------------------------------
------------------------------------------------------------------------
------------------------------------------------------------------------
------------------------------------------------------------------------
---------------TACTTT-ATTTA-CTCTATTACTT-ATT-CTTTAA-GCTCT-TATATATAAGCT-TT
AATTAAGATATTTTTATAAAGTAT--CTTCTTAGCTTCTTTAATAAGCTTTAAGAAGCTTTATTAA-GCGCT
TATAAGTA---ATTATT-TAATAAATTCTTTTATAAGC-CTTAATTATAATCTAAATTTATATAGATTACTT
AGTATTTTAGACTACTAGAGCATTTCTAGTAGAGCTACTAGTAGTAGCATATAAAGATAGATCTTAAGATAA
TTAAGAACTCTTTATATGTTAATAGGAACTAGTTTTACTATCTTAAAGGCTTTTT--TATAGTTCTTATATA
TAAATATATTAAAGAATATATTCTTAAAGGCAGAGAAGAAGCCTTTCTT--ATTAATATAGTAGATATATTA
GTATACTAGATTTTATATATATTAGAAGTACT-TCTATTTTAATAGCAAAAAG-TATACTATATTAAGTAGC
TAAAGT
>R51_sc1.50_4844_5675_+/1-832
TAACGTA-TGTGACTACTAAGACAGCTAGACTACTAAGCTAGCTACTTTTTCTTACTATTACGAATACTACG
TATAAAATATAAAATTACTTTATACTCTCTATAGATTCTTTATATAATATAG-CTATATTAGATTTAGAATC
TTCTTCTATATCTTTCTAATACGTATAAGTATTATATCTAGTCTCTCTATAGT-TACTATAGTAT---TATT
ATGCTAGCTAG-GTTCTTTCTTAATTA---CCTCTACTACTACTTTTCTTAGATATTATATAAGTAGTAGA-
AGTACTTTTAGCTA-CTTATAATATATTT-ATACTAAACTCTATTATACTGCTT-ATCTAAACTTACTTTCT
T-TTATGCTCTCT-ATGCTTT-ATTAA-CTTTACTACTT-ACT-CTTTAA-GCTCT-TATATATAAGCC-TT
AATTAGAGTATTTTTATATAGTAT--CTTCTTAGCTTCTTTAATAAGCTTTAAGAAGCTTTCTTAG-GCACC
TATTAGTA---ATTATA-TAATAGATTTCTTTATAAGC-CTTTATTATAACCTAAATTTATATAGATTACTT
AGTATTTTAGACTACTAGAGCATTGCTAGTAGAGCTACTAGTAGTAGCATATA-AGATAGATCTTAAGATAA
TTAAGAACTCTCTACGTATTAATAGAAACTAGTTCTACTATCTTAAAGGCCTTTT--TATAGTTCTTATACG
TAAATATATTAAAAAATATACTCTTAAAAGTAGAGAAGAAGCTTTTCTT--ATTAATATAGAAGATATATTA
GCATGCTAAGTCTTATATATATTAGAAGTACT-TCTACTTTAATAGTAAAAAG-CATACTCTATTAAGTAGC
TAAAGT
>R51_sc1.25_486306_487139_+/1-834
TAACGTA-TTTAATTACTAAGACAGCTATGTTACTAAAGCAGCTACTTTTTCTTAGTATCGCGAATACTACG
TACGAAATATAAAATTACTCTATACTCTCTATAGATTCTTTATATAACGTAG-CTATATTAGCTTTAGAATC
TTCTTCTATATCTTTCTAATATATATAAGTATTATATTTAGTCTCTCTATAGT-TACTATAGCAT---TATT
AAGCTAGCTAG-AGCTTTTCTTAACTA---CCTCTACTACTACTCTTCTTAGATATTATATAAGTAGTAGA-
AGCACTTTTAGCTA-TCTATAATATACTT-ATACTAAACTCTATTATACTACTT-ATCTAAATTTACTTTCC
TTTTATATCTTTT-ATACTTT-ATTAA-CTTTACTACTT-ACT-CTTTAA-GCTCT-TATATATAAGCT-TT
AATTAAGATATTTTTATATAGTAT--CTTCTTAGCTTCTTTAATAAGCTTTAAAAAGCTTTCTTAA-GCGCT
TATTAGTA---ATTATA-TAAGAGATTCTCTTATAAGC-TTTAATTATAATCTAAATTTATATAGATTACTT
AGTATTTTAGACTACTAGAGCATTTCTAGTAGAGCTACTAGTAGTAGCGTATAAAGATAGATCTTAAGATAA
TTAAGAACTCTCTACGCATTAATAAGAACTAGTTCTGCTGCTTTAAAGGCCTTTT--TATAGTTCTTATATA
TAAATATATTAAAAAATATGTTCTTAAAGATAGAGAAGAAGCTTTCTTT--ATTAATATAGTAGATATATTA
GCATACTAAGTTTTATATATATTAGAAGTACT-TCTATTTTAATAGCAAAAAG-CATATTATATTAAGTAGC
TAAAGT
>R51_sc1.19_795730_796564_-/1-835
TAATATA-TTCTACTATTAAGCTAGCTACTCTATTAAGCTAGCTACTTTTTCTTAGCATTATAAATACTACG
TATAAAATATAAAATTACTTTATACTCTCTATAGATTCTTTATATAATATAGGCTATATTAGATTTAGAATC
TTCTTCTATATCTTTTTAATATATATAAGTATTATATTTAGTCTCTCTATAGT-TACTATAGCGT---TATT
AAGCTAGCTAG-AGCCTTTCTTAACTA---TCTTTATTACTATTCTTCTTAGATATTATATAAGTAGTAGA-
AGTACTTTTAGCTA-TCTATAATACGCTT-ATACTAAGCTTTATTATACTATTT-ATCTAAATTTACTTTCT
T-TTATGCTCTTT-ATATCTT-ATTAA-CTCTACTATTT-ACT-CTTTAA-GCTCT-TATATATAAGCC-TT
AATTAAGAT-TTTTTATATAGTAT--TTTCTTAGCTTCTTTAATAAGCTTTAAGAAGCTTTCTTAA-GCGCT
TATTAGTA---ATTATA-TAATAGATTCTCTTATAAGCCTTTAATTATAATCTAAATTTATATAGATTACTT
AGTATTTTAGACTACTAAAGCATTTCTAGTAGAGCTACTAGTAGTAGTATATAAAGATAAACTTTAAGATAA
TTAAGAACTCTTTATATATTAATAAGAACTAGTTCTACTACCTTAAAGGCTTTATT-TATAGTTCTTATATA
TAAATATATTAAAAAATATATTCTTAAAGGCAGAGAGAAAGCTTTCTTT--ATTAATATAATAAATATATTA
GCATACTAAGTCTTATATATATTAGAAGTACT-TCTATTTTAATAGTAAAAAG-TATACTATATTAAGTAGC
TAAAGT
>R51_sc1.1_6164_6691_-/1-528
------------------------------------------------------------------------
------------------------------------------------------------------------
-----------------------TATAAGTATTATATCTAGTATCTTTATAGT-TATTATAGTAT---TATT
AAGCTAGCTTA-ATTCTTTCTTAATTA---TCTCTACTACTATTCTTCTTAGATATTATATAAGTAGTAAA-
AGTATATTTAGCTA-CTTATAATATACTT-ATACTAAACTCTATTATACTATTT-ATCTACATTTATTTTCT
T-TTATACTCTTT-ATATCTT-ATTAA-CTCTACTACTT-ACT-CTTTAA-GCTCT-TATATATAAGCT-TT
AATTAAGATATTCTTATATAGTAT--CTTCTTAGCTTCTTTAATAAGCTTTAAGAAGCTTTCTTAA-GCGCT
TATTAGTA---ATTATA-TAATAAATTCTCTTATAAGC-TTTAATTATAACTTAAAATTATATAGATTATTT
AGTATTTTAGATTACTAGAGCGTTTTTAGCAGAGCTACTAGTACTAGTATATAAAGATAGACTTTAAAGTAA
TTAAGAACTTTTTATATGTTAATAGAAACTAGTTCTACTATCTTAAAAGCTTTTC--TATTATTCTTATATA
TATATA------------------------------------------------------------------
------------------------------------------------------------------------
------
>R51_sc1.2_12179_13012_+/1-834
TAATATA-TTTAACTACTAAGATAGCTAGACTACTAAGCTAGCTACTTTTTCTTAGCATCGCGAATACTATA
TATAAACTATAAAATTACTCTATACTCTTTATAGATTCTTTATATAATATAG-CTATATTAGATTTAGAATC
TTCTTTTATATCTTTCTAATATATATAAGTATTATATCTAGTCTCTCTATAGT-TGCTATAGCGT---TATT
AGGCTAGCTAG-GTTCTTTCTTAATTA---TCTCTACTACTACTCTTCTTAGACGTTATATAAGTAGTAGA-
AGCACTTTTAGCTA-TCTATAATATGCCT-ATACTAAACTCTATTATACTGCTT-ATCTAAATTTACTTTCT
T-TTATACTCTTT-ATACTTT-ATTAA-CTTTATTACTT-ACT-CTTTAA-GCTCT-TATATATAAGCT-TT
AATTAGAATATTTTTATATAGTAT--TTTCTTAGCTTCTTTAATAAGCTTTAAGAAGCTTTCTTAG-GCACT
TATTAGTA---ATTATA-TAATAGATTCTCTTATAAGT-CTTAATTATAACTTAAATTTATATAGATTACTT
AGTATTTTAGACTACTAGAGCGTTTCTAGTAGAGCTACTAGTAGTAGCATATAAAGATAGACCTTAAGGTAA
TTAAGAACTTTCTATATATTAATAGAAACTAGTTCTGCTATCTTAAAGGCCTTCTT-TATAGTTCTTATATA
TAAATATATTAAAAAATGCGTTCTTAAAGGTAGAGAGAAAGCTTTCTTT--ATTAATATAGTAGATATATTA
GCATACTAAGTCTTATATATATTAAGAGTACT-TCTACTTTAATAGTAAAAAG-TATATTATATTAAGTAGC
TAGAGT
>R51_sc1.16_945485_946113_+/1-629
TAACGTA-TTTAACTACTAAGATAGCTAGACTACTAAGCTAGCTACTTTTTCTTAGTATTATAAATACTATA
TATAAAATATAAAATTACTCTATACTCTTTATAGATTCTTTATATAATATAG-CTATATTAGATTTAGAATC
TTCTTCTATATCTTTCTAATATATATAAGTATTATATTTAGTCTCTCTATAGT-TACTATAGCAT---TATT
AAGCTAGCTAA-GTTCTTTCTTAATTA---TCTTTACTACTATTCTTCTTAGATATTATATAAGTAATAAG-
AGTACTTTTAGCTA-CTTATAATATGCTT-ATACTAAACTCTATTATACTGCTT-ATCTAAATTTACTTCTT
T-TTATACTTTTA-ATATCTT-ATTAA-CTTTACTACTT-ATT-CTTTAA-GCTCT-TATATATAAGCT-TT
AATTAAGATATTCTTATATAGTAT--CTTCTTAGCTTCTTTAATAAGCTTTAA-AAGCTTTTCTAA-GCGCT
TATTAGTA---ATTATA-TAAGAGATTTCTTTATAAGT-CTTAATTAGAACTTAAATTTATATAGATTATTT
AATATTTTAGATTACTAGAGCATTTCTAATAGAGCTACTAGTAGTAGCATATAAAGATAAATCTTAAAGTAA
TTAAGAACTTTTT-----------------------------------------------------------
------------------------------------------------------------------------
------------------------------------------------------------------------
------
>R51_sc1.38_297123_297632_+/1-510
------------ACTACTAAGACAGCTATACTACTAAGCTAGCTACTTTTTCTTAGTATTACGAATACTATA
TATAAAATATAAAATTACTCTATACTCTCTATAGATTCTTCGTATAATATAG-CTATATTAGATTTAGAATC
TTCTTCTATATCTTTCTAATATATATAAGTATTATATCTAGTCTCTTTATAGT-TACTATAGCAT---TATT
AAGCTAGCTAA-GGCTTTTGTTAACTA---TCTCTACTACTACTCTTCTTAGATATTATATAAGCAGTAGA-
AGCACTTTTAGCTA-CTTATAATATGCTT-ATACTAAACTCTATTATACTACTT-ATCTAAATTTACTTCTT
T-TTATATCTTTT-ACGCCTT-ATTAA-CTTTACTACTT-ATT-CTTTAA-GCTCT-TATATGCAAGCT-TT
AATTAGAATATTTTTATATAATAT--CTCTTTAGCTTCTTTAATAAGCTTTAAGAAGCTTTCTTAG-GCGCT
TATTAGTA---ATTATA-TAATAGATTCTCTTATAAGC-CTTAATTAT------------------------
------------------------------------------------------------------------
------------------------------------------------------------------------
------------------------------------------------------------------------
------------------------------------------------------------------------
------
>R51_sc1.35_1305_2131_+/1-827
TAATATA-TTCTACTAGTAAGCTAGCTACTCTAGTAAGCTAGCTACTTTTTCTTAGCACTGTAAATACTATA
TACAAAATATAAAATTACTCTATACTCTCTATAGATTCTTTATATAATATAG-CTATATTAGATTTAGAATC
TTCTTCTATATCTTTCTAACACGTATAAGCATTATATCTAGTCTCTTTATAGT-TGCTATAGCGT---TATT
AAGCTAGCTAG-ATTCTTTCTTAACTA---TCTCTACTACTATTCTTCTTAGACGTTATATAAGTAGTAGA-
AGTACTTTTAGCTA-CCTATAATATACCT-ATACTAAACTCTATTATACTACTT-ATCTAAATTTGCTTTCT
T-TTATGCTCTTT-ATACCTT-ATTAA-CTCTACTACTT-ACT-CTTTAA-GCTCT-TATACATAAGCT-TT
AATTAGAATATTTTTATATAGTAT--TTTCTTAGCTTCTTTAATAAGCTTTAAGAAGCCTTCTTAG-GCGCT
TATTAGTA---ATTATA-TAATAGATTCTCTTATAAAGTCTTAATTATAACCTAAATTTATATAGATTACTT
AGTATTTTAGATTACTAGAGCATTTCTAGTAGAGCTACTAGTAGTAGCATATAAAGATAGATCTTAAGGTAA
TTAAGAACTCTCTGCGCGTTAATAGAAACTAGTTCTGCTACCTTAAAGGCCTTTT--TATAGTTTTTATATA
TAAATATATTAAAAAATGTATCTTTAAAGGCAGAAAGAAAGCTTTTCTT--ATTAATATAGTAGATATATTA
GCATGCTAAGTCTTATATATATTAAGAGTACTATCTATTTTAATAGCAAAAAG-CATACTATATTAAGTA--
------
>R51_sc1.58_3010_3841_-/1-832
-------------CTACTAAGCTAGTTAACCTACTAAGCTAGTTAGTTTTTCTTAGCATAATAAACTTTAGT
TATGCATCTTTAATTTTATTGCTATCTATAAGAGAGCCTATATCTATTATGC-CTGCATCTAATTTAGAAGA
TATCTCTATATTCTTTTTGCATATTTATGCATTATACCTAGTTCTACTATAGT-TTCTATAGCGC---TATA
TAGCTAGTTAAAGCTCTTTCTTAACTA---TCTCTACTATAACTCTTCTTTAACTGCCTAGTAGCTATAGAA
TGCTTCTATAGCTA-CCTACGTTACTATCCTTACTATACTCTATAGTACTACTCCTGCTAGATCTGCCTTAT
GCTTATATAATTTTCTGCTTAAGTTATTCTCTGCTAATTTACTGCTTTAAGGCTTAATAAATTTAGGCA-TA
TTAAAGCGTATTTTTATATAGTAT--TAGCTTACTATCTTTTATAAGCTAAAAGAAGCTAGCCTAA-GCTAA
AATAGATA---ACTAAAGTAAGGTATTAT-GTATAAGC-TTTAACTAGAATCTAAACTTATAGATATTACTT
AGAGTCTTTAACTACTATAGAGTTACTAGAAGAAGAGGTTCTAGTAAAGTACGTAGGCGTACTTTAAGATAA
TCTAATATAACCTATATATTAATAGAAATAAGTTCTAAAGCTTTAAAAGCCTTTT--AATAGTTCTCTTCTA
TAAATATATTAAAAAATATATCTTTAAAGGCAGAAAGAAAGCTTTTCTT--ATTAATATAGAAGATGCATTT
CTATGCTAAGTTCTAGATATATTAAGAGTACT-TCTACTTTAATAGTAAAAAA-CAGACTATATTAAGTAGC
TAGAG-
>R51_sc1.7_233906_234402_+/1-497
TAACGTA-AATAATTAGTAAGCTAGCTATGTTAATAAGCTAGCTACTTTTTCTTAGCATTGCAAATACTACG
TATAAACTATAAAATTACTCTATACTCTCTATAGATCCTTTGTATAACGTAG-CTATATTAGATTTAGAATC
TTTTTCTATATCTTTCTAATATATATAAGCATTATATCTAGTCTTCTTATAGT-TGCTATAGCGT---TATT
AACCTAGCTAG-AGCTTTTCTTAACTA---CCTTTACTACTATCTTTCTTAGATATTATATAAGTAGCAGA-
AGCACTTTTAGCTA-CCTATAATGTGCCT-ATACTAAACTCTATTATACTGCCT-ATCTAAATTTGCTTCTT
T-TTACGCCTTTT-ACGCCTT-ATTAA-CTCTACTACTT-ACT-CTTTAA-GCTCT-TATATATAAGCCCTT
AATTAGGATATTCTTATATAGTAT--CTCTTTAGCTTCTTTAATAAGCTTTAAGAAGCTTTCTTAGGGCGCT
TATTAGTA---ATTATA-TAA---------------------------------------------------
------------------------------------------------------------------------
------------------------------------------------------------------------
------------------------------------------------------------------------
------------------------------------------------------------------------
------
>R51_sc1.37_310991_311352_-/1-362
TAACGTA-TTCTACTATTAAGCTAGCTACTCTATTAAGCTAGCTACTTTTTCTTAGTATTATGAATACTACG
TATAAAATATAAAATTACTCTATACTCTCTATAGATTCTTTATATAATATAG-CTATATTAGATTTAGAATC
TTCTTCTATATCTTTCTAATATATATAAGTATTATATCTAGTCTCTCTATAGTGTACTATAGCAT---TATT
AAGCTAGCTAA-AGCCTTTTTTAACTA---TCTCTACTTCTACTCTTCTTAGATATTATATAAGTAGTAGA-
AGCACTTTTAGCTA-CTTATAATATGCTT-ATACTAAACTCTATTATACTATCT-ATCTAAATTTACTTTCT
T-TTATACTTTTT-ATA-------------------------------------------------------
------------------------------------------------------------------------
------------------------------------------------------------------------
------------------------------------------------------------------------
------------------------------------------------------------------------
------------------------------------------------------------------------
------------------------------------------------------------------------
------
>R51_sc1.18_889528_890360_+/1-833
TAACGTACAACTATTACTAAGCTAGCTATATTACTAAGCTAGCTACTTTTTCTTAGTATAACTAACTTATCT
TACGCATCGTTAATTTCATTACTATTAATCTAGAGCTCTATATATATAGAGC-TTAACTCTAATTTAGAATT
ATCTTTTATATCTTTTTTATATGTTTGCACGTTATGCCTAGTCTTGCTATAGT-TTCTATAGCGC---TATA
GAGCTAGTTAG-GCTAGTTCTTAACTA---CTACTACTATAAGCTTTCTTAGATTACTAAGATGCTACAGA-
TGCCTTAGCAGCTA-CCTACGCTGCTACA-GTCTTATACTCTATAGTACTACTA-TGCTAGATCTGCTTTCT
T-TTGCGTAATTT-CTGCTTA-GTTAT-CTCTGCTAATT-GCT-CTTTAA-GCTTA-TAGATCTAAGCA-TA
TTAAAGCGCATTTTTATATAGTAT--TAGCTTACTACCTTTTATAAGCTAGAAGAAGCTAGCCTAA-ACTAT
TACTAGTA---ACTAAGTAAAGAAGTTAC-GTACTAGC-TTTAATTAAGATCTAAACTTATAGGTATTACTT
AGAGTCTTTAACTGCTATAGCGTCTCTAGAAGAAGAGGTTCTAGTAAGGTATGCAGCTATACTTTAAGGTAA
TTTAATATAACCTACGCATTAATAAGAACTAGCTTAGATGCCTTAAAAGCCTTTT--AATAGTTCTTCTTTG
TAAATATATCTAAAAACACGTTCTTAAAGGTAGATAGAAAGCTTTCTTT--ATTAATATAGAAGATATAGCA
GCGTGCTAAGTCTCTAACGCGCTATAAGTACT-TATGCTTTAGCAGTAAGAAA-TAGACTATATTAAGTAGC
TAGAG-
>R51_sc1.29_11524_12328_-/1-805
-------------------------------TACTAAGCTAGCTACTTTTTCTTAGCATAACTAACTTATCT
TACGCATTGTTAATTTTATTGCTATTAACCTAGAGCTCTATATATATAGAGC-TTAAATCTAATTTAGAATT
ATCTTCTATATCTTTTTTGCACATTTACGCGTTATACCTAGTCTTACTATAGT-TTCTACAGCGC---TATA
GAGCTAGTTAG-GCTAGTTCTTAACTACTACTACTACTATAAGCCTTCTTAGATTGCTAAGGCGCTATAGA-
TATCTAAGCAGCTA-TCTGCGCTACTATA-GTTCTATACTCTATAGTACTATTA-TGCTAGATCTGCTTTCT
T-TTGTATAATTT-CTGCTTA-GTTAT-CTCTACTAATT-ACT-CTTTAA-GCTTA-TAGATCTAAGCA-TA
TTAAAGCGTATTTTTATATAGTAT--TAGCTTACTACCTTTTATAAGCTAGAAGAAGCTAGCCTAA-GCTAT
TACTAGTA---ACTAAGTAAAGAAGTTAT-ATACTAGC-TTTAATTAAGATCTAAACTTATAGATATTACTT
AGAGTCTTTAACTGCTATAGCGTCTCTAAGAGAAGAGGTTCTAATAAAGTACGTAGCTATACTTTAAGGTAA
TCTAATATAATCTACGCGTTAATAGAGACTAGCTTAGATGCCTTAAAGGCCTTTT--AATAGTTCTTCTTTA
TAAATATATCTAAAAACGTGTTCTTAAAAGTAGGTAGAAAGCTTTTCTT--ATTAATATAGAAGATATAGTA
GTATGCTAAGTCTCTAATACGCTATAAGTACT-TATACTTTAGTAGTAAGAAA-TAGACTATATTAAGTAGC
TAGAG-
>R51_sc1.19_6199_6512_-/1-314
TAACGTA-TTTAATTACTAAGACAGCTATATTACTAAAGTAGCTACTTTTTCTTAGTATTATAAATACTATG
TATAAAATATAAAATTACTTTATACTCTCTATAGATCTTTTATATAACGTAG-CTATATTAGATTTAGAATC
TTCTTCTGCATCTTTCTAATATATATAAGCGTTATATCTAGTCTCTCTATAGT-TACTATAGCGT---TATT
AAGCTAGCTAG-AGCTTTTCTTAACTA---TCTCTACTACTACTC-------------TATACATATTAGA-
ATTTCTGATATTAGGTTAATAATAGTGCT-AAGCTAGCCTATATATACCTA---------------------
------------------------------------------------------------------------
------------------------------------------------------------------------
------------------------------------------------------------------------
------------------------------------------------------------------------
------------------------------------------------------------------------
------------------------------------------------------------------------
------------------------------------------------------------------------
------
>R51_sc1.63_6723_7001_+/1-279
------------------------------------------------------------------------
------------AATTACTCTATACTCTTTATAGATTTGTTATATAATATAG-CTATATTAGATTTAGAATC
TTTTTTTATATCTTTCTAATATATCTAAGTATTATATCTAGTCTTTCTATAGT-TATTATAGTAT---TATT
AAGCTAGCTAA-AGCTTTTCTTAACTA---CTTCTATTACTATCTTTCTTAGATATTATATAAGTAGTAGA-
AGTACTTTTAGCTA-TTTATAATATACTT-ATACTAAACTCTATTATACTATTT-ATTTAAATTTACTTTTT
TTTAATACTCTTT-ATA-------------------------------------------------------
------------------------------------------------------------------------
------------------------------------------------------------------------
------------------------------------------------------------------------
------------------------------------------------------------------------
------------------------------------------------------------------------
------------------------------------------------------------------------
------
>R51_sc1.28_445553_445765_-/1-213
------------------------------------------------------------------------
----------------------TACTCTTTATAGATTCTTTATATAACGTAG-CTATATTAGATTTAAAATC
TTCTTCTATATCTTTCTAATATATATAAGTATTATATCTAGTCTCTCTATAAT-TACTATAGTAT---TATT
AAGCTAGCTAG-AGCCTTTCTTAACTA---CCTCTACTACTACTCTTCTTAGATATTATATAAGTAGCAGA-
AGTACTTTTAGCTA-CTTATAATATACTTA------------------------------------------
------------------------------------------------------------------------
------------------------------------------------------------------------
------------------------------------------------------------------------
------------------------------------------------------------------------
------------------------------------------------------------------------
------------------------------------------------------------------------
------------------------------------------------------------------------
------
