# Supplementary material for: RIPCAL: a tool for alignment-based analysis of repeat-induced point mutations in fungal genomic sequences
Source: BMC Bioinformatics. 2008 Nov 12;9:478. doi: 10.1186/1471-2105-9-478 (PMC2621366; doi:10.1186/1471-2105-9-478)
Supplement: Additional file 5 — Snodorum Alignments. Compressed (.zip) file containing alignments for all Stagonospora nodorum repeat families in Fasta (.fas) format. [file 1471-2105-9-478-S5.zip › r8_aln.fas]

>R8_sc1.2_579287_588429_-/1-9143
CGTCAGGAAAAGTGAAAAGTGTCTGGTCGGTAGTGTCGCCGCAATTCGCCGTCGATTCGACAGATATGAC-G
ATTCGACAAA-GTCGCCCCAGTCACTTTT-TTCCGACGTCGGG--TCGACGTCGGAACAGTCTGGTTACTGT
CCTCTACCGTTTAGCAC-CGTGTAGCTACATTGCTC-GACTGTGCTT-AGTCGTC--AGACTTAGCATACTG
AACA------TTCTGTATA----CTCCGTAAAGAGC-AGAAGAGGT--AGACTACG--TCAGTTG---CGCA
TGTTTTGTAGG-CAGT-CCAAGTCCT-CTGTGC-AAACATAGC-TGCAGCT-ATCAGG-CTTACTCTG--TC
CGTAA-TCCGGTGCCATTAGAGATAG-AGTCTCGTATCTGCAA-CCACGTGCGAGCCAGTT-CTGCACGGTC
GGCGACTGTGCGAGACA-GTGTCGTCACT-CCAGGAACTACAGCAGACTCGATGCATTTCGGAAA-CACAAT
TGTATAGCTATTGATTGCTAATTTGCCCTGC--ATTATCTATTCAACTATTACACAGTACTG-TACAGGTCG
GAGC-AGTTTATCTCTTCTTCGTATCTTTCCACCAGAGCGTCGCAGTCTTCTGGCTCTAATTCCCATTC-GT
CTTT-CGTCAGCGCTAGGGCGTGTACAATGCGATTGTCTATCGTGTATT-CCTCTGCTAACATAGC-AAACT
CG-TCCCACGTGCTGTCCGTCACAATGCTCCAACCTTT-CCCTTTATTCTGAAACCATACTTGCTCGTCGTC
GTTGTGTGTCACAC-TTTCCGTAAAGTCGTCAGCTCCACGAAACTCTCTGAGCAATATATC-GTGTATTTCC
CCCGATGATTCGCGCAG---TCGCACTCTAGTCTCTTCCTGTTATCTGTTAGCTTTTGCCCTTATGTCATAT
TA-GGCATCTTGC-CTCTCTCTCGTCAGCC-TCTATATCTTC-CTCATTGC-TGTG-ACCGGTTCTGCACTC
ATCCACAGTAAGGATGTTGTCTTCTCGTTTCC-CTGCGC--GATTATAGTCTTCTATTAATGTATTATATCG
TTGCCGCTCATCATCTGTACATTTCATAAGAA-TGTCATCAACGTCGTT-GTCGTGATGGTCGTCTGGCACG
GTAACGTTAGATCCAGAGTTTTCAATGTGGTTCGCGTGTATGGCTATTT-GTTGTTTTAAAGCGTC-CCAAA
TGAGGAGACGGCGTATCTCGCTCAGCCTTTTCCACTTCTCGCGGATGGCGTTATAATTATCTATACTATGTT
AGCTATCGTTGTTCAGTGCTGTTGTAACATACCCTCTACGGTATG-ACCGTGGAAATGGATTGTCTTC-CTC
GTTCCGTCGTCGTGGTACTCTTTGATAGCATTATATAACACTGTGCCCACAAGCGCCATCATGTTAGCGCTT
AGGAACTGAAACTTATCCTGGTTCCCT-GCCATGG-CACCGATACCCCATTTTCCATTGTTGTAGAACGCTC
GCGCTATGATGGCCGCAATTGCACTGTTTAGGAACCGGGGCGACGCGGGCTATTACTCC---GTAAGCTAAT
GCCATCGTGTCCTAGATTAACTCACAT-TCCTAGGATCCTGGCGCAGGTAGACAAAA--TCCTGGAGCAGCT
CACTCGGTTTGAGGACTCGCAGTTCGAGATGGTTCAGGGCATATGCGGCTGTAACCTCTATGCGTGCCTGTC
TCATCACATGCGTCCGCAGGTCGC-TGCACATGTCTAACATCTAACAAGTACTGTCA-GCCATGGTTGTAGA
CGGTCCGCGACCGTACTCACTTGGCGGGCTGCACTCCTGCAGGGC-GTGGTCGCTATGGACGAGCGGACTGG
CAGGGGCGCTGTTTTCCGAGCCTCTGACCATGCGTC-CAGCATCAGCTGTGCGAA-TACACTCCTGTGAGCG
TCCAGCCA--CGGATTGACAGGTGTACCACATGG---CGTCGTCCCGTCGTTTGTTAACAACTGCGATAAC-
AATATCACCCGAGCCTTGTTAAGTGTACTTTCGTGTTCAG-GTTGCACTGGTTCTCTCGTCCGGCGTTTTTG
TGTTCCCCATGGCATTTGATGAAACGGGTCTGCTGGATGAGACAGTGGAAGGAAGG-CTTATGCATGTAAGT
TGAC-GTGAACTACTT-CAGTGAT-TGTGGTG-TCTTTGCT-TACATTGCACA-GA-ACGCAGTGCG-TTCT
TCTGTGTTTG-AGAGGTGTGCCGCGTGGCGGCAGTGTTCTGTTTTG-GTTTGTGTCGACTGATCGTTTTCA-
---TTCCGGCTTGATGTCCAGTCTCCATGGATTGACTGGTGCGCGAGGGTGCAGGCGTCCCTTTATTAGAAC
CGGCATATCTTCTAGGTTCGTGGGTTTGAGACCATGTAGAAGTTGC-TGAGTCTTGTGAG-TTTGATTGTAG
TATAGTCTCTCGTGATAAAGACGGTAGAGTTGCG-CTTTGCATAGTTCTCGATTT-CTACGATTCTTAGTCT
TGCTATTG-GTGTCAGTGTCTGTCT-TCGATACAGACCTTCACGCTCTCTT---GTGTCTGACTGAGCGGCC
GCGCCCTCTTCACGGGAGGTAGTGCCACGCCGCC-GCG-CACCTGCTGGTTTCTTGTATTCTTTACCATAA-
TTACGCGTTTTT-CTGTGTGGTACGCAGGTTCATACTAG-TAAAGAATCG-CGTTCAGTCTGCGAAGGATT-
AGTTATGTCTCGAAGAGTG-TGTTGGGGCATGCA--GATACC-CCCAAATTGTTGCGCTCCC-TGTACGGTT
TTGCAA-GGGGTCATCCGCCGTGCTGTATGATTGGTGGATGTACCGTCGTCGACTGT--CCTCCGGTGTCGC
CTACG---GTCGA-TTCCTGTCAGCACGTCTCAGG-GGCGCTTATCTATTGCCTTGTTAGG-TCTATTCGGC
TTAATTTGTTT--GAATTACAGCCGTGTTC-CCGGCGTTATTAGTACACCTGACGA-TA-CAATATGTCCGT
AGCATCGAGGAAAGAGCACAG--CGCAGGCTTCAGCTCAATTTTC-CTACAAGGAC-CCCCTAAAACGTTTT
TCTTGAGACGCATATCATATTAATGGTTCAATTACAAATGTAGCCCTATAGAGTTTCGTTGCAACCGTATCT
TGCAGT-GCGCCATGCCAGCGTGCTTCCGTTGATATTC-GTATACGAGTCCAACCAT-CTGCTGTTTTCGTG
TAGT-AGTATATGCCACTGC-GTTTATCCTCAAACCCCACCTCTCTCTCGAGTGTCCGTATGAACTGTGTAT
AGTCAAGGCTACTAATATCTTTGTATTCTGTTGCTAGGTC-GTCGCGCACATACAGCAGTTGGTCCGTTCGT
ATAAG-GATCTGATCCTGTTCGTGTGCACTAGCTACCAGAATGGTTGACAGTTGAGGA---GCGTTGT-TTA
CGGTGTTAGACTGTCCGGCACT-GTG-GACCACAGCCTCAGCATATCCATCATT--GTTCCGCAGCCCAGTC
TCAGGATTATGGTTACATCGCATTTTGCGTCGCTCGGAGCGCATCCGTCGT-GTTGCATTGTGATTACATCG
GAC-TGCTAAGTGCGTG-ATTGTACGTAGGCGACTGT---CGGGCGCCGTACTTTGCAGCGGG-CTGTTCTG
TCGTGACGCAACCACCCTCGCTATCTGTCTGATGTGCTCTTTTGCAGTCGTCGTTCGCAGAGACTGACATAA
TATAGCTCGTTCTCTCATCTCTCTCTCAACTTCTGCATATAGTGTCTCGTATTCATCGCTTGTTAAGGTCAT
CGCGTCGCAGATGCTGTCCCTGGACGAGCGTTCCCGTGTTTGTCGCAGTGGTGTCATAATTGCAAAGATGTA
GCGATT-TAGGATTCTGTCGTCAACAGTGGAGTACTGTCGTTCGTCTTGGAGAACC-GTCGTGG-TATAGGT
GGTCGTTGTT-GCTGCTCGTGTCTTGATGAGTCGTTGTTTGTGGAGATGGGGCGC-ATGCCGCGCAGCGTCT
TCGCAACTCCAGTCTAGCTTATGTAATCATCTAGCTAACGAC----CCGCGGGGATCTCCTGCTTCGACAGC
TCGAGATCCTTG-TTAACCAGGCCTTTGTA--CTCGTCGGATTT---GTTGCGCAGCATTACGCCTG-CGTC
GGCATTGGCGGG-CGACGAGACTTCCGCGTCGTTGAGGAGGG-AGAGGATTGAGATCAGCACGGTTTCCACA
CGCTGCATG---GGCGACCAACCCGACGAGTACAAGGGCTTGGTCAACGAGGATCTCGAGCTGTCGAAGCAG
GAGATCCCCGCGGGTTTTTGTGATGCCGACGCACGGGACGGCGTGGCGGGAGGAGAA-GGACGAAGCGGACT
T-GAGATGAGTTGAGAGGACAGTGATGTCGAGAGCTTTGGAGGGAGTAAGAGTGATCTAGAGGAGGATGGGG
AGATGGATTCAGGTATG-GGGGATGAGGACGAGGA------------------GGATAAATGAGTGAGACGC
GGCGAGGGCATAAGACATGGCTTCCGCCATATCTCTCC--ATCG-ACGAAAATTTCAATGCAGGAAGGAGAC
TCGACACAAGCGATTAACGTTTACTTTAAGATTTGTGAATTATGTATGAAGGGCTATCC-TCAGTTATTTCG
TGTT-CGCTTCCGTCGATACTCTCGTAGCGTGCGCAGTAAATCG-ATGTCAAATGTCGGCGAGTACAGGCGG
TTGTATTC--GTCCCAGTCGATATAGTTGTTGACGTAGTAAGACATAGTAGTACGAGTTGTTGAATCAGGCA
GGTCCCTTGGTACCAAGTGCACTGG-GCGGATAA-TCGTGCTCAGGT-CGTAAAACTTAAAAGCTTGCAATG
TCC-GGCGTTTAGGGGCTGCGTTCCAGGCCCGTCG-ACGCACACTCAACATTCC--AGTAGTGTTGTCGATC
TGTCCATTGTTATTGAACAGCAATACCTCGGAG-AATGCCC-CAATATACGCCATGT--GTTTTCCATCTTT
GTCGTAGCG-GGTATGGTCGATAATTGTAAGTATTAG-GTGGAGCTGGGCTACCACTCTACCGTCCGTCACC
GTCCTAGACTGT-CGTCTATTGTCTCCATGCTCAAATTCTTGTACCCAAACGTAGTCTCTACGCCAGAGGCC
TGTCTGTTGCCAGTTA-GGTGCGCATCTTACAACCTCCTC-GTCGCAGTGTTCAGGGTCGTTG-TGTCTCTT
GCCAGAGGACCGCCAGCACTTT--ATGGAAGGGTGAATCTGTACACTCATACGGCCAACCCAAGATGGGTCG
ACATCCAAA--CGGTCCTCGTCGTAAGAA-GTGATTAGTTGGCCT--GCTGCCGCCTGGCGTTTGTTGCGGA
CAAACACTGCTGCTGCATGTGTAAAGTCAGATATTGCTATGTTTGCGGCG-ACCTCGCTTAGGGGCAATTTT
GTCGAATGAGGCTGTATTCCTGGTATTGACCATCCGAGCC-TGCGGAAGGGAAGAGGGCGTGTCACTCTCGT
GGAATAAGT-GCGATCTTGGATGTCGACAGTAGTGGACGGTCGACTCTGTTTAACCACAGTGGCATGGTCAG
CTGCCAGTAGTGCCGTCCTC-CGAGAATTATGCAAGCATATTTGCAGTATATACTCTTT-CTTGTTTGTCAT
AGAGTAGAACTGTTTTACCATAGTGATGTGATGTGCTTCGCTGTTCGCTCCAGTGCATATACCATCCAAAGC
TCCATACATGCGTATGTCTTGTATGATATGTGTCAACGCGTGCCACTTAGGATAATTGAAGTTCTTCTCTTC
-CCCTAGCGTTCGCCGATACACTCGAAATTCCTCCTTGAATACATTCATCCTCTCTAGTGCTCCTTGAATAT
AGGCCAAGGTATC-CTCGTCGTGACTCTTGTATTGCGCCAGTGTAAC-TAGGTCGCATACTGCACGAATAAA
ATGCAGCGCGAAAGGCGCCTTCGATACAAACAACGGGGATACGA-CAGCCACAAGCTGTTGTATGATTGCCT
TTTGCTCTGTGC-CGGTCCATTGGGA-GACTTCTGTAAATGC--TCTCTTGTTATTAAAACGCTTCAGGCCA
GTACTATGCATTACCTGACGGAAG-CGCTCGTTTAA-CTGAGTACTA-CCAGATTCTTGCGTTACTGGTGTA
GTACTGTT-ATCCCAGGTCTTTCTGCTGCCA-GGATAGATGTCGTCCAACATATCTTG-CATAAAGTCTAGC
ATCTTCATTACTAAACCTTTAAGCAGCAAGTGCAATGTATCCGTTGCTAAAGACACGTGAATATTAAAGTTA
TGGTGCTTC-CACCCGAAACAATCAAC-TGGATGTACAAA-GTCGTCGTGTCCTTTATCAAGACATCTCTCT
TGTTGTAGCCGAGTGAATTGCTCTGTTCTCCATGGGTAAGATCCACATAAATCCTCTCTGTCGTCAGGTGCG
ACGGTACAACGCGTGCAATGGCGATT--TTTCTTTACAC-CGGTCAAGAGTACTTGTT--CTTCGTAGTCA-
GCCAAT---ATCGCGCAAATAGTTGG-GTAACACTGCCTTGTTCGTCCGTCTGCGCATGCAAGTAGTATTCC
AGACTTAGCCGCGTTTTCCAGTG-CTGTATTAGACAGTGAGCAACAGTGTTCTACCGTGCAGGCTGATATAG
TGGTGCTTG-AACTTACGTGACAGAAGCTTGCCCATGCAATAGTGATACACTTGACTCTTAAGAAGGGGATC
ACGAATCTTAGTTGTAGGAATGAACCCAGCTAGAAGAGTACCAGGTGTCGATCTCCGACGTCGGGC-TTCGC
GGGA-CAGATTCCCAA-TTGTGACGTAGACTGGCCATGCTGCTACATCTCCTGATATAAGTGAGA-GTTGTG
TTTT-GTCGACTGATATAATAATCGGCACGACTGTTGCTCCATCTCGTA-GGCTTT--GTTGTATGTTCCAC
CACCAGTCTCCAGAATGTAATTCATGATAAACGCGAACA-GGATAGTCCGTATTGCCTGAGAAGAATT--GG
CTTGGGGCGTATACTAATTCATCTGCAAATGGGCGATGGCTGATTATAAACGCAATCAGCGACAAGATGTTC
TGATATACGAAAAAATGTTGGTCGGCCTCAAGTC-CAGA-AAGACCAGACGTCTTAGCAATGTCCTCCTGTA
TCCAAATATCATCTTGTATACCGG-ACTGCATTGCTGACATTGCCTCTTGCCAT-TGGCGGCCTGATTGAAA
TGGTAATCTCG-TGTGTAAGTCATGTAATCGTGCGTCTG-CAAAGAGGCTATCGACATCTCCTAGCGTGCAT
TTAATCCGTTGCAGCCATGCAGCAAACGAAAA-GGCAAAGTCTGAACCAAAGGTGTCGACGTGATTAGGGCT
AGTAAACTTAGTCTAGATCATGTTAGAGGAAGT--GTTACATACTC-TTTTGCAGTTACAGACTCTGCTGTT
GCTGG-TTCCCCTGCCAA-TCGCCCATCGTGTGTCTGAAACAGCACTTCC-CACGTCTGCGTGGATGTTGAC
AACGGGC-CCTTTCGTCCAACAAGGTCGTCCTTTGCGCACATATCTGGTGCATCCGAAATGCCATCAGCT--
ATTGCCAAGTCTGCATTTTT-ATCCTTCTCGATGTGATCATATACTGTCACAGTAGAGCTTAAGCCGTCTGC
CG-CACATACATGCACCTTCCTAT-CTTGAGCAGTATT--ATACTCGTTGCTCAATGACGTGTACGTTTCGT
TTGACTG-GAGTGTTTCGTAAACATTCTCAGACGGTTCCAGACTCTGTTGCG-CAAGATGTCGGGAATAGCA
TCCAGCTGTGTGTTTGGCAAGCCCTGC-GTAGGTTTTAGGCTGGAAG-CCGCATATCGTACAGAAGC-GATC
CAT-GCGCAGAA-CGGAGGGGAACTGTATTGT-GCAGAAGAGGTATTATTTTATGAATAAGTAAATAGCGTT
AGAGTTGTTATTTACGATGTTCTTGCGTAGGTTGA-CGGCTGTGTACGATAAGTTCATTCCACCGTGTTGCT
AGTTCCCGCCCGGCTCCGGTGGCCGACGGTCGCAGACGGTCGCCCACCGT----------------------
---------CGTCCCAC-GCTGCCGAAGACTCTGTAACCCTCTCC-CATTCTACATACCCACCTCACCCC-C
TCTCCCAGGTCTAGTTGAGCGA-CTGGGTTCCTAGATACTA-AGCACCACTTTTGCTGCCACAGGTCAAACG
GAGGGC--GCAATATGGTGCGATTTAATGTCACGTGATCCTC-ATCTCT-GCGTATGGGTCCTG-CTCTAAT
CG-GCCGCTCTCAGA---GTGGGCTTGCTGGCTTCTT--CGACGTGGTAGTTGCAGCGATCTGGCTCCCTAG
GTGGCAGTACGTTCGCGGCGAGAAGG-AGCGCGAAGAGATACTTGCCCTG--CTGTTGATTTTTTTTTC-GC
TTGCCTCTCAGCAGCCC-CGTGCCAGT-GCCAGCGGG-CATATAAATCTCGCTTATTTTCCTCCCTC-CTTT
CTTCTCTCCAATCATC--GGGCCACTTGC-AGATAGACCTG-CAACTCTACATCCTCTCCAATACCC-AGCG
ACCGGGACTCGTGCTGGTGGTGGAGGAGGA-CGGTGAGGGACGGTGCTGCACCGCCCCGGACCGACGAAG-A
CGACGACTTCCACTGTCGACGTAAGTAACATTATGGTCAA-GGTCACTCTGACTCCAACTCCAGATAGCAGC
T-AATAGTCTCTAAGAGCGCACTGAAAAGT--TTACAGAGAAACCTGGATATATTCAGTGCTATAAGATATC
TTGTCTGGTTTTGGAAAA-GGTTTTGAACATATCCAAGTTACCTCTTTACTGTTCTCGTTCAGCGAAG--GC
AGACAGGAATTTTGCTAGGGCTCGGTGGTAATC-CGGAATATGTT--ATTTTATTAGAGTTGCTACTAAGAG
CTTCACCGTAGTTTAGTGCTTACTATACCTATAATC-TACCCTGCTTA--ACTGGCCTAGCAAAGCCAAAGG
AATGCCCTCC-ACGCGCCGTCCTCTTGGGTATTCAGCG-CCCGGGAGTCATGATGGCAGGGGAGGACCGTGA
GGGACGGTGCTGCACCGCTCCTGACTGGCGAGG-CCCTTAGATCACACACAACTTCTACGCAACATTATGCT
CGAAAGGTACTC-TGACCCTAACTTTAAATGATGGCTGGACAGAGCAACAAATGTGTAATTCGATGCCCACT
GGCCTGGCAAAGCCGGACT-CATGACCTCCACGCACCGTCCT-CTTAGGTACCCAGCGCCCGGGAGTCATGA
TGGCAGGGGAGG-ACCGTGAGG-GACGGTGCTGCACCGCCCCGGAC-TGGCGAGGCC-CTTAGATCACACAC
AACTTCTACGCAACATTATGCTTAAAAGGTACTCTGACTCCGACTTTAAATGATGGCTGGACAGAGTAACAA
ATGTGTAATTCGATGCCCACTGGCCTGACAAAGCCGGACTCAT-
>R8_sc1.14_452984_454636_-/1-1653
------------------------------------------------------------------------
------------------------------------------------------------------------
------------------------------------------------------------------------
------------------------------------------------------------------------
------------------------------------------------------------------------
------------------------------------------------------------------------
------------------------------------------------------------------------
------------------------------------------------------------------------
------------------------------------------------------------------------
------------------------------------------------------------------------
------------------------------------------------------------------------
------------------------------------------------------------------------
------------------------------------------------------------------------
------------------------------------------------------------------------
------------------------------------------------------------------------
------------------------------------------------------------------------
------------------------------------------------------------------------
------------------------------------------------------------------------
------------------------------------------------------------------------
------------------------------------------------------------------------
------------------------------------------------------------------------
------------------------------------------------------------------------
------------------------------------------------------------------------
------------------------------------------------------------------------
------------------------------------------------------------------------
------------------------------------------------------------------------
------------------------------------------------------------------------
------------------------------------------------------------------------
------------------------------------------------------------------------
------------------------------------------------------------------------
------------------------------------------------------------------------
------------------------------------------------------------------------
------------------------------------------------------------------------
------------------------------------------------------------------------
------------------------------------------------------------------------
------------------------------------------------------------------------
------------------------------------------------------------------------
------------------------------------------------------------------------
------------------------------------------------------------------------
------------------------------------------------------------------------
------------------------------------------------------------------------
------------------------------------------------------------------------
------------------------------------------------------------------------
------------------------------------------------------------------------
------------------------------------------------------------------------
------------------------------------------------------------------------
------------------------------------------------------------------------
------------------------------------------------------------------------
------------------------------------------------------------------------
------------------------------------------------------------------------
------------------------------------------------------------------------
------------------------------------------------------------------------
------------------------------------------------------------------------
------------------------------------------------------------------------
------------------------------------------------------------------------
------------------------------------------------------------------------
------------------------------------------------------------------------
------------------------------------------------------------------------
------------------------------------------------------------------------
------------------------------------------------------------------------
------------------------------------------------------------------------
------------------------------------------------------------------------
------------------------------------------------------------------------
------------------------------------------------------------------------
------------------------------------------------------------------------
------------------------------------------------------------------------
------------------------------------------------------------------------
------------------------------------------------------------------------
------------------------------------------------------------------------
------------------------------------------------------------------------
------------------------------------------------------------------------
------------------------------------------------------------------------
------------------------------------------------------------------------
------------------------------------------------------------------------
------------------------------------------------------------------------
------------------------------------------------------------------------
------------------------------------------------------------------------
------------------------------------------------------------------------
------------------------------------------------------------------------
------------------------------------------------------------------------
------------------------------------------------------------------------
------------------------------------------------------------------------
------------------------------------------------------------------------
------------------------------------------------------------------------
------------------------------------------------------------------------
------------------------------------------------------------------------
------------------------------------------------------------------------
------------------------------------------------------------------------
------------------------------------------------------------------------
------------------------------------------------------------------------
------------------------------------------------------------------------
------------------------------------------------------------------------
------------------------------------------------------------------------
------------------------------------------------------------------------
------------------------------------------------------------------------
------------------------------------------------------------------------
------------------------------------------------------------------------
------------------------------------------------------------------------
------------------------------------------------------------------------
------------------------------------------------------------------------
------------------------------------------------------------------------
------------------------------------------------------------------------
------------------------------------------------------------------------
------------------------------------------------------------------------
------------------------------------------------------------------------
------------------------------------------------------------------------
------------------------------------------------------------------------
------------------------------------------------------------------------
--------------------------CTCAGACGGTTCCAGACTCTGTTGCG-CAAGATGTCGGGAATAGCA
TCCAGCTGTGTGTTTGGCAAGCCCTGC-GTAGGTTTTAGGCTGGAAG-CCGCATATCGTACAGAAGC-GATC
CAT-GCGCAGAA-CGGAGGGGAACTGTATTGT-GCAGAAGAGGTATTATTTTATGAATAAGTAAATAGCGTT
AGAGTTGTTATTTACGATGTTCTTGCGTAGGTTGA-CGGCTGTGTACGATAAGTTCATTCCACCGTGTTGCT
AGTTCCCGCCCGGCTCCGGTGGCCGACGGTCGCAGACGGTCGCCCACCGT----------------------
---------CGTCCCAC-GCTGCCGAAGACTCTGTAACCCTCTCC-CATTCTACATACCCACCTCACCCC-C
TCTCCCAGGTCTAGTTGAGCGA-CTGGGTTCCTAGATACTA-AGCACCACTTTTGCTGCCACAGGTCAAACG
GAGGGC--GCAATATGGTGCGATTTAATGTCACGTGATCCTC-ATCTCT-GCGTATGGGTCCTG-CTCTAAT
CG-GCCGCTCTCAGA---GTGGGCTTGCTGGCTTCTT--CGACGTGGTAGTTGCAGCGATCTGGCTCCCTAG
GTGGCAGTACGTTCGCGGCGAGAAGG-AGCGCGAAGAGATACTTGCCCTG--CTGTTGATTTTTTTTTC-GC
TTGCCTCTCAGCAGCCC-CGTGCCAGT-GCCAGCGGG-CATATAAATCTCGCTTATTTTCCTCCCTC-CTTT
CTTCTCTCCAATCATC--GGGCCACTTGC-AGATAGACCTG-CAACTCTACATCCTCTCCAATACCC-AGCG
ACCGGGACTCGTGCTGGTGGTGGAGGAGGA-CGGTGAGGGACGGTGCTGCACCGCCCCGGACCGACGAAG-A
CGACGACTTCCACTGTCGACGTAAGTAACATTATGGTCAA-GGTCACTCTGACTCCAACTCCAGATAGCAGC
T-AATAGTCTCTAAGAGCGCACTGAAAAGT--TTACAGAGAAACCTGGATATATTCAGTGCTATAAGATATC
TTGTCTGGTTTTGGAAAA-GGTTTTGAACATATCCAAGTTACCTCTTTACTGTTCTCGTTCAGCGAAG--GC
AGACAGGAATTTTGCTAGGGCTCGGTGGTAATC-CGGAATATGTT--ATTTTATTAGAGTTGCTACTAAGAG
CTTCACCGTAGTTTAGTGCTTACTATACCTATAATC-TACCCTGCTTA--ACTGGCCTAGCAAAGCCAAAGG
AATGCCCTCC-ACGCGCCGTCCTCTTGGGTATTCAGCG-CCCGGGAGTCATGATGGCAGGGGAGGACCGTGA
GGGACGGTGCTGCACCGCTCCTGACTGGCGAGG-CCCTTAGATCACACACAACTTCTACGCAACATTATGCT
CGAAAGGTACTC-TGACCCTAACTTTAAATGATGGCTGGACAGAGCAACAAATGTGTAATTCGATGCCCACT
GGCCTGGCAAAGCCGGACTTCATGACCTCCACGCACCGTCCT-CTTAGGTACCCAGCGCCCGGGAGTCATGA
TGGCAGGGGAGG-ACCGTGAGG-GACGGTGCTGCACCGCCCCGGAC-TGGCGAGGCC-CTTAGATCACACAC
AACTTCTACGCAACATTATGCTTAAAAGGTACTCTGACTCCGACTTTAAATGATGGCTGGACAGAGTAACAA
ATGTGTAATTCGATGCCCACTGGCCTGACAAAGCCGGACTCAT-
>R8_sc1.14_453637_462145_-/1-8509
CGTCAGGAAAAGTGAAAAGTGTCTGGTCGGTAGTGTCGCCGCAATTCGCCGTCGATTCGACAGATATGAC-G
ATTCGACAAA-GTCGCCCCAGTCACTTTT-TTCCGACGTCGGG--TCGACGTCGGAACAGTCTGGTTACTGT
CCTCTACCGTTTAGCAC-CGTGTAGCTACATTGCTC-GACTGTGCTT-AGTCGTC--AGACTTAGCATACTG
AACA------TTCTGTATA----CTCCGTAAAGAGC-AGAAGAGGT--AGACTACG--TCAGTTG---CGCA
TGTTTTGTAGG-CAGT-CCAAGTCCT-CTGTGC-AAACATAGC-TGCAGCT-ATCAGG-CTTACTCTG--TC
CGTAA-TCCGGTGCCATTAGAGATAG-AGTCTCGTATCTGCAA-CCACGTGCGAGCCAGTT-CTGCACGGTC
GGCGACTGTGCGAGACA-GTGTCGTCACT-CCAGGAACTACAGCAGACTCGATGCATTTCGGAAA-CACAAT
TGTATAGCTATTGATTGCTAATTTGCCCTGC--ATTATCTATTCAACTATTACACAGTACTG-TACAGGTCG
GAGC-AGTTTATCTCTTCTTCGTATCTTTCCACCAGAGCGTCGCAGTCTTCTGGCTCTAATTCCCATTC-GT
CTTT-CGTCAGCGCTAGGGCGTGTACAATGCGATTGTCTATCGTGTATT-CCTCTGCTAACATAGC-AAACT
CG-TCCCACGTGCTGTCCGTCACAATGCTCCAACCTTT-CCCTTTATTCTGAAACCATACTTGCTCGTCGTC
GTTGTGTGTCACAC-TTTCCGTAAAGTCGTCAGCTCCACGAAACTCTCTGAGCAATATATC-GTGTATTTCC
CCCGATGATTCGCGCAG---TCGCACTCTAGTCTCTTCCTGTTATCTGTTAGCTTTTGCCCTTATGTCATAT
TA-GGCATCTTGC-CTCTCTCTCGTCAGCC-TCTATATCTTC-CTCATTGC-TGTG-ACCGGTTCTGCACTC
ATCCACAGTAAGGATGTTGTCTTCTCGTTTCC-CTGCGC--GATTATAGTCTTCTATTAATGTATTATATCG
TTGCCGCTCATCATCTGTACATTTCATAAGAA-TGTCATCAACGTCGTT-GTCGTGATGGTCGTCTGGCACG
GTAACGTTAGATCCAGAGTTTTCAATGTGGTTCGCGTGTATGGCTATTT-GTTGTTTTAAAGCGTC-CCAAA
TGAGGAGACGGCGTATCTCGCTCAGCCTTTTCCACTTCTCGCGGATGGCGTTATAATTATCTATACTATGTT
AGCTATCGTTGTTCAGTGCTGTTGTAACATACCCTCTACGGTATG-ACCGTGGAAATGGATTGTCTTC-CTC
GTTCCGTCGTCGTGGTACTCTTTGATAGCATTATATAACACTGTGCCCACAAGCGCCATCATGTTAGCGCTT
AGGAACTGAAACTTATCCTGGTTCCCT-GCCATGG-CACCGATACCCCATTTTCCATTGTTGTAGAACGCTC
GCGCTATGATGGCCGCAATTGCACTGTTTAGGAACCGGGGCGACGCGGGCTATTACTCC---GTAAGCTAAT
GCCATCGTGTCCTAGATTAACTCACAT-TCCTAGGATCCTGGCGCAGGTAGACAAAA--TCCTGGAGCAGCT
CACTCGGTTTGAGGACTCGCAGTTCGAGATGGTTCAGGGCATATGCGGCTGTAACCTCTATGCGTGCCTGTC
TCATCACATGCGTCCGCAGGTCGC-TGCACATGTCTAACATCTAACAAGTACTGTCA-GCCATGGTTGTAGA
CGGTCCGCGACCGTACTCACTTGGCGGGCTGCACTCCTGCAGGGC-GTGGTCGCTATGGACGAGCGGACTGG
CAGGGGCGCTGTTTTCCGAGCCTCTGACCATGCGTC-CAGCATCAGCTGTGCGAA-TACACTCCTGTGAGCG
TCCAGCCA--CGGATTGACAGGTGTACCACATGG---CGTCGTCCCGTCGTTTGTTAACAACTGCGATAAC-
AATATCACCCGAGCCTTGTTAAGTGTACTTTCGTGTTCAG-GTTGCACTGGTTCTCTCGTCCGGCGTTTTTG
TGTTCCCCATGGCATTTGATGAAACGGGTCTGCTGGATGAGACAGTGGAAGGAAGG-CTTATGCATGTAAGT
TGAC-GTGAACTACTTTCAGTGAT-TGTGGTG-TCTTTGCT-TACATTGCACA-GA-ACGCAGTGCG-TTCT
TCTGTGTTTG-AGAGGTGTGCCGCGTGGCGGCAGTGTTCTGTTTTG-GTTTGTGTCGACTGATCGTTTTCA-
---TTCCGGCTTGATGTCCAGTCTCCATGGATTGACTGGTGCGCGAGGGTGCAGGCGTCCCTTTATTAGAAC
CGGCATATCTTCTAGGTTCGTGGGTTTGAGACCATGTAGAAGTTGC-TGAGTCTTGTGAG-TTTGATTGTAG
TATAGTCTCTCGTGATAAAGACGGTAGAGTTGCG-CTTTGCATAGTTCTCGATTT-CTACGATTCTTAGTCT
TGCTATTG-GTGTCAGTGTCTGTCT-TCGATACAGACCTTCACGCTCTCTT---GTGTCTGACTGAGCGGCC
GCGCCCTCTTCACGGGAGGTAGTGCCACGCCGCC-GCG-CACCTGCTGGTTTCTTGTATTCTTTACCATAA-
TTACGCGTTTTT-CTGTGTGGTACGCAGGTTCATACTAG-TAAAGAATCG-CGTTCAGTCTGCGAAGGATT-
AGTTATGTCTCGAAGAGTG-TGTTGGGGCATGCA--GATACC-CCCAAATTGTTGCGCTCCC-TGTACGGTT
TTGCAA-GGGGTCATCCGCCGTGCTGTATGATTGGTGGATGTACCGTCGTCGACTGT--CCTCCGGTGTCGC
CTACG---GTCGA-TTCCTGTCAGCACGTCTCAGG-GGCGCTTATCTATTGCCTTGTTAGG-TCTATTCGGC
TTAATTTGTTT--GAATTACAGCCGTGTTC-CCGGCGTTATTAGTACACCTGACGA-TA-CAATATGTCCGT
AGCATCGAGGAAAGAGCACAG--CGCAGGCTTCAGCTCAATTTTC-CTACAAGGAC-CCCCTAAAACGTTTT
TCTTGAGACGCATATCATATTAATGGTTCAATTACAAATGTAGCCCTATAGAGTTTCGTTGCAACCGTATCT
TGCAGT-GCGCCATGCCAGCGTGCTTCCGTTGATATTC-GTATACGAGTCCAACCAT-CTGCTGTTTTCGTG
TAGT-AGTATATGCCACTGC-GTTTATCCTCAAACCCCACCTCTCTCTCGAGTGTCCGTATGAACTGTGTAT
AGTCAAGGCTACTAATATCTTTGTATTCTGTTGCTAGGTC-GTCGCGCACATACAGCAGTTGGTCCGTTCGT
ATAAG-GATCTGATCCTGTTCGTGTGCACTAGCTACCAGAATGGTTGACAGTTGAGGA---GCGTTGT-TTA
CGGTGTTAGACTGTCCGGCACT-GTG-GACCACAGCCTCAGCATATCCATCATT--GTTCCGCAGCCCAGTC
TCAGGATTATGGTTACATCGCATTTTGCGTCGCTCGGAGCGCATCCGTCGT-GTTGCATTGTGATTACATCG
GAC-TGCTAAGTGCGTG-ATTGTACGTAGGCGACTGT---CGGGCGCCGTACTTTGCAGCGGG-CTGTTCTG
TCGTGACGCAACCACCCTCGCTATCTGTCTGATGTGCTCTTTTGCAGTCGTCGTTCGCAGAGACTGACATAA
TATAGCTCGTTCTCTCATCTCTCTCTCAACTTCTGCATATAGTGTCTCGTATTCATCGCTTGTTAAGGTCAT
CGCGTCGCAGATGCTGTCCCTGGACGAGCGTTCCCGTGTTTGTCGCAGTGGTGTCATAATTGCAAAGATGTA
GCGATT-TAGGATTCTGTCGTCAACAGTGGAGTACTGTCGTTCGTCTTGGAGAACC-GTCGTGG-TATAGGT
GGTCGTTGTT-GCTGCTCGTGTCTTGATGAGTCGTTGTTTGTGGAGATGGGGCGCCACCCTCCGCTTCGCTC
CCCTCACTCCACGCCACCCGCCCCGTACTCCAACCAACCAGCACCCCCACCGGTGTCCCCCGCTCACCCCGC
TCGAGTCCCCTAATTAACCAAGCCCTTCACACTTCTCCGGATTA---GTTTTGCAGCATTCGACTTGTCGTC
GCGATTGCCGGGGCGACGAGACTCACGCGTCCTTGAGGAGGGGAGAGGATCGAGATTAGCACGGTTTTCCAC
CCCCCCCCATGCGGCGACCAACCCGACGAGTACAAGGGCTTGGTCAACGAGGATCTCGAGCTGTCGAAGCCC
CGAGATCCCCGCGGGTTTTGTGATGCCGACGCACGGGACGGCGTGGCGGGAGGAGAA-GGACGAAGCGGACT
T-GAGATGAGTTGAGAGGACAGTGATGTCGAGAGCTTTGGAGGGAGTAAGAGTGATCTAGAGGAGGATGGGG
AGATGGATTCAGGTATG-GGGGATGAGGACGAGGA------------------GGATAAATGAGTGAGACGC
GGCGAGGGCATAAGACATGGCTTCCGCCATATGCTCTCCGATCG-ACGAAAATTTCAATGCAGGAAGGAGAC
TCGACACAAGCGATTAACGTTTACTTTAAGATTTGTGAATTATGTATGAAGGGCTATCC-TCAGTTATTTCG
TGTT-CGCTTCCGTCGATACTCTCGTAGCGTGCGCAGTAAATCG-ATGTCAAATGTCGGCGAGTACAGGCGG
TTGTATTC--GTCCCAGTCGATATAGTTGTTGACGTAGTAAGACATAGTAGTACGAGTTGTTGAATCAGGCA
GGTCCCTTGGTACCAAGTGCACTGG-GCGGATAA-TCGTGCTCAGGT-CGTAAAACTTAAAAGCTTGCAATG
TCC-GGCGTTTAGGGGCTGCGTTCCAGGCCCGTCG-ACGCACACTCAACATTCC--AGTAGTGTTGTCGATC
TGTCCATTGTTATTGAACAGCAATACCTCGGAG-AATGCCC-CAATATACGCCATGT--GTTTTCCATCTTT
GTCGTAGCG-GGTATGGTCGATAATTGTAAGTATTAG-GTGGAGCTGGGCTACCACTCTACCGTCCGTCACC
GTCCTAGACTGT-CGTCTATTGTCTCCATGCTCAAATTCTTGTACCCAAACGTAGTCTCTACGCCAGAGGCC
TGTCTGTTGCCAGTTA-GGTGCGCATCTTACAACCTCCTC-GTCGCAGTGTTCAGGGTCGTTG-TGTCTCTT
GCCAGAGGACCGCCAGCACTTT--ATGGAAGGGTGAATCTGTACACTCATACGGCCAACCCAAGATGGGTCG
ACATCCAAA--CGGTCCTCGTCGTAAGAA-GTGATTAGTTGGCCT--GCTGCCGCCTGGCGTTTGTTGCGGA
CAAACACTGCTGCTGCATGTGTAAAGTCAGATATTGCTATGTTTGCGGCG-ACCTCGCTTAGGGGCAATTTT
GTCGAATGAGGCTGTATTCCTGGTATTGACCATCCGAGCC-TGCGGAAGGGAAGAGGGCGTGTCACTCTCGT
GGAATAAGT-GCGATCTTGGATGTCGACAGTAGTGGACGGTCGACTCTGTTTAACCACAGTGGCATGGTCAG
CTGCCAGTAGTGCCGTCCTC-CGAGAATTATGCAAGCATATTTGCAGTATATACTCTTT-CTTGTTTGTCAT
AGAGTAGAACTGTTTTACCATAGTGATGTGATGTGCTTCGCTGTTCGCTCCAGTGCATATACCATCCAAAGC
TCCATACATGCGTATGTCTTGTATGATATGTGTCAACGCGTGCCACTTAGGATAATTGAAGTTCTTCTCTTC
-CCCTAGCGTTCGCCGATACACTCGAAATTCCTCCTTGAATACATTCATCCTCTCTAGTGCTCCTTGAATAT
AGGCCAAGGTATC-CTCGTCGTGACTCTTGTATTGCGCCAGTGTAAC-TAGGTCGCATACTGCACGAATAAA
ATGCAGCGCGAAAGGCGCCTTCGATACAAACAACGGGGATACGA-CAGCCACAAGCTGTTGTATGATTGCCT
TTTGCTCTGTGC-CGGTCCATTGGGA-GACTTCTGTAAATGC--TCTCTTGTTATTAAAACGCTTCAGGCCA
GTACTATGCATTACCTGACGGAAG-CGCTCGTTTAA-CTGAGTACTA-CCAGATTCTTGCGTTACTGGTGTA
GTACTGTT-ATCCCAGGTCTTTCTGCTGCCA-GGATAGATGTCGTCCAACATATCTTG-CATAAAGTCTAGC
ATCTTCATTACTAAACCTTTAAGCAGCAAGTGCAATGTATCCGTTGCTAAAGACACGTGAATATTAAAGTTA
TGGTGCTTC-CACCCGAAACAATCAAC-TGGATGTACAAA-GTCGTCGTGTCCTTTATCAAGACATCTCTCT
TGTTGTAGCCGAGTGAATTGCTCTGTTCTCCATGGGTAAGATCCACATAAATCCTCTCTGTCGTCAGGTGCG
ACGGTACAACGCGTGCAATGGCGATT--TTTCTTTACAC-CGGTCAAGAGTACTTGTT--CTTCGTAGTCA-
GCCAAT---ATCGCGCAAATAGTTGG-GTAACACTGCCTTGTTCGTCCGTCTGCGCATGCAAGTAGTATTCC
AGACTTAGCCGTGTTTTCCAGTG-CTGTATTAGACAGTGAGCAACAGTGTTCTACCGTGCAGGCTGATATAG
TGGTGCTTG-AACTTACGTGACAGAAGCTTGCCCATGCAATAGTGATACACTTGACTCTTAAGAAGGGGATC
ACGAATCTTAGTTGTAGGAATGAACCCAGCTAGAAGAGTACCAGGTGTCGATCTCCGACGTCGGGC-TTCGC
GGGA-CAGATTCCCAA-TTGTGACGTAGACTGGCCATGCTGCTACATCTCCTGATATAAGTGAGA-GTTGTG
TTTT-GTCGACTGATATAATAATCGGCACGACTGTTGCTCCATCTGGTA-GGCTTT--GTTGTATGTTCCAC
CACCAGTCTCCAGAATGTAATTCATGATAAACGCGAACA-GGATAGTCCGTATTGCCTGAGAAGAATT--GG
CTTGGGGCGTATACTAATTCATCTGCAAATGGGCGATGGCTGATTATAAACGCAATCAGCGACAAGATGTTC
TGATATACGAAAAAATGTTGGTCGGCCTCAAGTC-CAGA-AAGACCAGACGTCTTAGCAATGTCCTCCTGTA
TCCAAATATCATCTTGTATACCGG-ACTGCATTGCTGACATTGCCTCTTGCCAT-TGGCGGCCTGATTGAAA
TGGTAATCTCG-TGTGTAAGTCATGTAATCGTGCGTCTG-CAAAGAGGCTATCGACATCTCCTAGCGTGCAT
TTAATCCGTTGCAGCCATGCAGCAAACGAAAA-GGCAAAGTCTGAACCAAAGGTGTCGACGTGATTAGGGCT
AGTAAACTTAGTCTAGATCATGTTAGAGGAAGT--GTTACATACTC-TTTTGCAGTTACAGACTCTGCTGTT
GCTGG-TTCCCCTGCCAA-TCGCCCATCGTGTGTCTGAAACAGCACTTCCTCACGTCTGCGTGGATGTTGAC
AACGGGC-CCTTTCGTCCAACAAGGTCGTCCTTTGCGCACATATCTGGTGCATCCGAAATGCCATCAGCT--
ATTGCCAAGTCTGCATTTTT-ATCCTTCTCGATGTGATCATATACTGTCACAGTAGAGCTTAAGCCGTCTGC
CG-CACATACATGCACCTTCCTAT-CTTGAGCAGTATT--ATACTCGTTGCTCAATGACGTGTACGTTTCGT
TTGACTG-GAGTGTTTCGTAAACATTCTCAGACGGTTCCAGACTCTGTTGCG-CAAGATGTCGGGAATAGCA
TCCAGCTGTGTGTTTGGCAAGCCCTGC-GTAGGTTTTAGGCTGGAAG-CCGCATATCGTACAGAAGC-GATC
CAT-GCGCAGAA-CGGAGGGGAACTGTATTGT-GCAGAAGAGGTATTATTTTATGAATAAGTAAATAGCGTT
AGAGTTGTTATTTACGATGTTCTTGCGTAGGTTGA-CGGCTGTGTACGATAAGTTCATTCCACCGTGTTGCT
AGTTCCCGCCCGGCTCCGGTGGCCGACGGTCGCAGACGGTCGCCCACCGT----------------------
---------CGTCCCAC-GCTGCCGAAGACTCTGTAACCCTCTCC-CATTCTACATACCCACCTCACCCC-C
TCTCCCAGGTCTAGTTGAGCGA-CTGGGTTCCTAGATACTA-AGCACCACTTTTGCTGCCACAGGTCAAACG
GAGGGC--GCAATATGGTGCGATTTAATGTCACGTGATCCTC-ATCTCT-GCGTATGGGTCCTG-CTCTAAT
CG-GCCGCTCTCAGA---GTGGGCTTGCTGGCTTCTT--CGACGTGGTAGTTGCAGCGATCTGGCTCCCTAG
GTGGCAGTACGTTCGCGGCGAGAAGG-AGCGCGAAGAGATACTTGCCCTG--CTGTTGATTTTTTTTTC-GC
TTGCCTCTCAGCAGCCC-CGTGCCAGT-GCCAGCGGG-CATATAAATCTCGCTTATTTTCCTCCCTC-CTTT
CTTCTCTCCAATCATC--GGGCCACTTGC-AGATAGACCTG-CAACTCTACATCCTCTCCAATACCC-AGCG
ACCGGGACTCGTGCTGGTGGTGGAGGAGGA-CGGTGAGGGACGGTGCTGCACCGCCCCGGACCGACGAAG-A
CGACGACTTCCACTGTCGACGTAAGTAACATTATGGTCAA-GGTCACTCTGACTCCAACTCCAGATAGCAGC
T-AATAGTCTCTAAGAGCGCACTGAAAAGT--TTACAGAGAAACCTGGATATATTCAGTGCTATAAGATATC
TTGTCTGGTTTTGGAAAA-GG---------------------------------------------------
------------------------------------------------------------------------
------------------------------------------------------------------------
------------------------------------------------------------------------
------------------------------------------------------------------------
------------------------------------------------------------------------
------------------------------------------------------------------------
------------------------------------------------------------------------
------------------------------------------------------------------------
--------------------------------------------
>R8_sc1.3_1140904_1147701_+/1-6798
CGTCAGGAAAAGTGAAAAGTGTCTGGTCGGTAGTGTCGCCGCAATTCGCCGTCGATTCGACAGATATGAC-G
ATTCGACAAA-GTCGCCCCAGTCACTTTT-TTCCGACGTCGGG--TCGACGTCGGAACAGTCTGGTTACTGT
CCTCTACCGTTTAGCAC-CGTGTAGCTACATTGCTC-GACTGTGCTT-AGTCGTC--AGACTTAGCATACTG
AACA------TTCTGTATA----CTCCGTAAAGAGC-AGAAGAGGT--AGACTACG--TCAGTTG---CGCA
TGTTTTGTAGG-CAGT-CCAAGTCCT-CTGTGC-AAACATAGC-TGCAGCT-ATCAGG-CTTACTCTG--TC
CGTAA-TCCGGTGCCATTAGAGATAG-AGTCTCGTATCTGCAA-CCACGTGCGAGCCAGTT-CTGCACGGTC
GGCGACTGTGCGAGACA-GTGTCGTCACT-CCAGGAACTACAGCAGACTCGATGCATTTCGGAAA-CACAAT
TGTATAGCTATTGATTGCTAATTTGCCCTGC--ATTATCTATTCAACTATTACACAGTACTG-TACAGGTCG
GAGC-AGTTTATCTCTTCTTCGTATCTTTCCACCAGAGCGTCGCAGTCTTCTGGCTCTAATTCCCATTC-GT
CTTT-CGTCAGCGCTAGGGCGTGTACAATGCGATTGTCTATCGTGTATT-CCTCTGCTAACATAGC-AAACT
CG-TCCCACGTGCTGTCCGTCACAATGCTCCAACCTTT-CCCTTTATTCTGAAACCATACTTGCTCGTCGTC
GTTGTGTGTCACAC-TTTCCGTAAAGTCGTCAGCTCCACGAAACTCTCTGAGCAATATATC-GTGTATTTCC
CCCGATGATTCGCGCAG---TCGCACTCTAGTCTCTTCCTGTTATCTGTTAGCTTTTGCCCTTATGTCATAT
TA-GGCATCTTGC-CTCTCTCTCGTCAGCC-TCTATATCTTC-CTCATTGC-TGTG-ACCGGTTCTGCACTC
ATCCACAGTAAGGATGTTGTCTTCTCGTTTCC-CTGCGC--GATTATAGTCTTCTATTAATGTATTATATCG
TTGCCGCTCATCATCTGTACATTTCATAAGAA-TGTCATCAACGTCGTT-GTCGTGATGGTCGTCTGGCACG
GTAACGTTAGATCCAGAGTTTTCAATGTGGTTCGCGTGTATGGCTATTT-GTTGTTTTAAAGCGTC-CCAAA
TGAGGAGACGGCGTATCTCGCTCAGCCTTTTCCACTTCTCGCGGATGGCGTTATAATTATCTATACTATGTT
AGCTATCGTTGTTCAGTGCTGTTGTAACATACCCTCTACGGTATG-ACCGTGGAAATGGATTGTCTTC-CTC
GTTCCGTCGTCGTGGTACTCTTTGATAGCATTATATAACACTGTGCCCACAAGCGCCATCATGTTAGCGCTT
AGGAACTGAAACTTATCCTGGTTCCCT-GCCATGG-CACCGATACCCCATTTTCCATTGTTGTAGAACGCTC
GCGCTATGATGGCCGCAATTGCACTGTTTAGGAACCGGGGCGACGCGGGCTATTACTCC---GTAAGCTAAT
GCCATCGTGTCCTAGATTAACTCACAT-TCCTAGGATCCTGGCGCAGGTAGACAAAA--TCCTGGAGCAGCT
CACTCGGTTTGAGGACTCGCAGTTCGAGATGGTTCAGGGCATATGCGGCTGTAACCTCTATGCGTGCCTGTC
TCATCACATGCGTCCGCAGGTCGC-TGCACATGTCTAACATCTAACAAGTACTGTCA-GCCATGGTTGTAGA
CGGTCCGCGACCGTACTCACTTGGCGGGCTGCACTCCTGCAGGGC-GTGGTCGCTATGGACGAGCGGACTGG
CAGGGGCGCTGTTTTCCGAGCCTCTGACCATGCGTC-CAGCATCAGCTGTGCGAA-TACACTCCTGTGAGCG
TCCAGCCA--CGGATTGACAGGTGTACCACATGG---CGTCGTCCCGTCGTTTGTTAACAACTGCGATAAC-
AATATCACCCGAGCCTTGTTAAGTGTACTTTCGTGTTCAG-GTTGCACTGGTTCTCTCGTCCGGCGTTTTTG
TGTTCCCCATGGCATTTGATGAAACGGGTCTGCTGGATGAGACAGTGGAAGGAAGG-CTTATGCATGTAAGT
TGAC-GTGAACTACTT-CAGTGAT-TGTGGTG-TCTTTGCT-TACATTGCACA-GA-ACGCAGTGCG-TTCT
TCTGTGTTTGCAGAGGTGTGCCGCGTGGCGGCAGTGTTCTGTTTTG-GTTTGTGTCGACTGATCGTTTTCA-
---TTCCGGCTTGATGTCCAGTCTCCATGGATTGACTGGTGCGCGAGGGTGCAGGCGTCCCTTTATTAGAAC
CGGCATATCTTCTAGGTTCGTGGGTTTGAGACCATGTAGAAGTTGC-TGAGTCTTGTGAG-TTTGATTGTAG
TATAGTCTCTCGTGATAAAGACGGTAGAGTTGCG-CTTTGCATAGTTCTCGATTT-CTACGATTCTTAGTCT
TGCTATTG-GTGTCAGTGTCTGTCT-TCGATACAGACCTTCACGCTCTCTT---GTGTCTGACTGAGCGGCC
GCGCCCTCTTCACGGGAGGTAGTGCCACGCCGCC-GCG-CACCTGCTGGTTTCTTGTATTCTTTACCATAA-
TTACGCGTTTTT-CTGTGTGGTACGCAGGTTCATACTAG-TAAAGAATCG-CGTTCAGTCTGCGAAGGATT-
AGTTATGTCTCGAAGAGTG-TGTTGGGGCATGCA--GATACC-CCCAAATTGTTGCGCTCCC-TGTACGGTT
TTGCAA-GGGGTCATCCGCCGTGCTGTATGATTGGTGGATGTACCGTCGTCGACTGT--CCTCCGGTGTCGC
CTACG---GTCGA-TTCCTGTCAGCACGTCTCAGG-GGCGCTTATCTATTGCCTTGTTAGG-TCTATTCGGC
TTAATTTGTTT--GAATTACAGCCGTGTTC-CCGGCGTTATTAGTACACCTGACGA-TA-CAATATGTCCGT
AGCATCGAGGAAAGAGCACAG--CGCAGGCTTCAGCTCAATTTTC-CTACAAGGAC-CCCCTAAAACGTTTT
TCTTGAGACGCATATCATATTAATGGTTCAATTACAAATGTAGCCCTATAGAGTTTCGTTGCAACCGTATCT
TGCAGT-GCGCCATGCCAGCGTGCTTCCGTTGATATTC-GTATACGAGTCCAACCAT-CTGCTGTTTTCGTG
TAGT-AGTATATGCCACTGC-GTTTATCCTCAAACCCCACCTCTCTCTCGAGTGTCCGTATGAACTGTGTAT
AGTCAAGGCTACTAATATCTTTGTATTCTGTTGCTAGGTC-GTCGCGCACATACAGCAGTTGGTCCGTTCGT
ATAAG-GATCTGATCCTGTTCGTGTGCACTAGCTACCAGAATGGTTGACAGTTGAGGA---GCGTTGT-TTA
CGGTGTTAGACTGTCCGGCACT-GTG-GACCACAGCCTCAGCATATCCATCATT--GTTCCGCAGCCCAGTC
TCAGGATTATGGTTACATCGCATTTTGCGTCGCTCGGAGCGCATCCGTCGT-GTTGCATTGTGATTACATCG
GACATGCTAAGTGCGTG-ATTGTACGTAGGCGACTGT---CGGGCGCCGTACTTTGCAGCGGG-CTGTTCTG
TCGTGACGCAACCACCCTCGCTATCTGTCTGATGTGCTCTTTTGCAGTCGTCGTTCGCAGAGACTGACATAA
TATAGCTCGTTCTCTCATCTCTCTCTCAACTTCTGCATATAGTGTCTCGTATTCATCGCTTGTTAAGGTCAT
CGCGTCGCAGATGCTGTCCCTGGACGAGCGTTCCCGTGTTTGTCGCAGTGGTGTCATAATTGCAAAGATGTA
GCGATT-TAGGATTCTGTCGTCAACAGTGGAGTACTGTCGTTCGTCTTGGAGAACCCGTCGTGG-TATAGGT
GGTCGTTGTT-GCTGCTCGTGTCTTGATGAGTCGTTGTTTGTGGAGATGGGGCGC-ATGCCGCGCAGCGTCT
TCGCAACTCCAGTCTAGCTTATGTAATCATCTAGCTAACGAC----CCGCGGGGATCTCCTGCTTCGACAGC
TCGAGATCCTTG-TTAACCAGGCCTTTGTA--CTCGTCGGATTT---GTTGCGCAGCATTACGCCTG-CGTC
GGCATTGGCGGG-CGACGAGACTTCCGCGTCGTTGAGGAGGG-AGAGGATTGAGATCAGCACGGTTTCCACA
CGCTGCATG---GGCGACCAACCCGACGAGTACAAGGGCTTGGTCAACGAGGATCTCGAGCTGTCGAAGCAG
-GAGATCCCCGCGGGTTTTGTGATGCCGACGCACGGGACGGCGTGGCGGGAGGAGAA-GGACGAAGCGGACT
T-GAGATGAGTTGAGAGGACAGTGATGTCGAGAGCTTTGGAGGGAGTAAGAGTGATCTAGAGGAGGATGGGG
AGATGGATTCAGGTATG-GGGGATGAGGACGAGGA------------------GGATAAATGAGTGAGACGC
GGCGAGGGCATAAGACATGGCCTTCCGCCCATATCTCTCCATCG-ACGAAAATTTCAATGCAGGAAGGAGAC
TCGACACAAGCGATTAACGTTTACTTTAAGATTTGTGAATTATGTATGAAGGGCTATCC-TCAGTTATTTCG
TGTT-CGCTTCCGTCGATACTCTCGTAGCGTGCGCAGTAAATCG-ATGTCAAATGTCGGCGAGTACAGGCGG
TTGTATTC--GTCCCAGTCGATATAGTTGTTGACGTAGTAAGACATAGTAGTACGAGTTGTTGAATCAGGCA
GGTCCCTTGGTACCAAGTGCACTGG-GCGGATAA-TCGTGCTCAGGT-CGTAAAACTTAAAAGCTTGCAATG
TCC-GGCGTTTAGGGGCTGCGTTCCAGGCCCGTCG-ACGCACACTCAACATTCC--AGTAGTGTTGTCGATC
TGTCCATTGTTATTGAACAGCAATACCTCGGAG-AATGCCC-CAATATACGCCATGT--GTTTTCCATCTTT
GTCGTAGCG-GGTATGGTCGATAATTGTAAGTATTAG-GTGGAGCTGGGCTACCACTCTACCGTCCGTCACC
GTCCTAGACTGT-CGTCTATTGTCTCCATGCTCAAATTCTTGTACCCAAACGTAGTCTCTACGCCAGAGGCC
TGTCTGTTGCCAGTTA-GGTGCGCATCTTACAACCTCCTC-GTCGCAGTGTTCAGGGTCGTTG-TGTCTCTT
GCCAGAGGACCGCCAGCACTTT--ATGGAAGGGTGAATCTGTACACTCATACGGCCAACCCAAGATGGGTCG
ACATCCAAA--CGGTCCTCGTCGTAAGAA-GTGATTAGTTGGCCT--GCTGCCGCCTGGCGTTTGTTGCGGA
CAAACACTGCTGCTGCATGTGTAAAGTCAGATATTGCTATGTTTGCGGCG-ACCTCGCTTAGGGGCAATTTT
GTCGAATGAGGCTGTATTCCTGGTATTGACCATCCGAGCCCTGCGGAAGGGAAGAGGGCGTGTCACTCTCGT
GGAATAAGT-GCGATCTTGGATGTCGACAGTAGTGGACGGTCGACTCTGTTTAACCACAGTGGCATGGTCAG
CTGCCAGTAGTGCCGTCCTC-CGAGAATTATGCAAGCATATTTGCAGTATATACTCTTT-CTTGTTTGTCAT
AGAGTAGAACTGTTTTACCATAGTGATGTGATGTGCTTCGCTGTTCGCTCCAGTGCATATACCATCCAAAGC
TCCATACATGCGTATGTCTTGTATGATATGTGTCAACGCGTGCCACTTAGGATAATTGAAGTTCTTCTCTTC
-CCCTAGCGTTCGCCGATACACTCGAAATTCCTCCTTGAATACATTCATCCTCTCTAGTGCTCCTTGAATAT
AGGCCAAGGTATC-CTCGTCGTGACTCTTGTATTGCGCCAGTGTAAC-TAGGTCGCATACTGCACGAATAAA
ATGCAGCGCGAAAGGCGCCTTCGATACAAACAACGGGGATACGA-CAGCCACAAGCTGTTGTATGATTGCCT
TTTGCTCTGTGC-CGGTCCATTGGGA-GACTTCTGTAAATGC--TCTCTTGTTATTAAAACGCTTCAGGCCA
GTACTATGCATTACCTGACGGAAG-CGCTCGTTTAAACTGAGTACTA-CCAGATTCTTGCGTTACTGGTGTA
GTACTGTT-ATCCCAGGTCTTTCTGCTGCCA-GGATAGATGTCGTCCAACATATCTTG-CATAAAGTCTAGC
ATCTTCATTACTAAACCTTTAAGCAGCAAGTGCAATGTATCCGTTGCTAAAGACACGTGAATATTAAAGTTA
TGGTGCTTC-CACCCGAAACAATCAAC-TGGATGTACAAA-GTCGTCGTGTCCTTTATCAAGACATCTCTCT
TGTTGTAGCCGAGTGAATTGCTCTGTTCTCCATGGGTAAGATCCACATAAATCCTCTCTGTCGTCAGGTGCG
ACGGTACAACGCGTGCAATGGCGATT--TTTCTTTACAC-CGGTCAAGAGTACTTGTT--CTTCGTAGTCA-
GCCAAT---ATCGCGCAAATAGTTGG-GTAACACTGCCTTGTTCGTCCGTCTGCGCATGCAAGTAGTATTCC
AGACTTAGCCGCGTTTTCCAGTG-CTGTATTAGACAGTGAGCAACAGTGTTCTACCGTGCAGGCTGATATAG
TGGTGCTTG-AACTTACGTGACAGAAGCTTGCCCATGCAATAGTGATACACTTGACTCTTAAGAAGGGGATC
ACGAATCTTAGTTGTAGGAATGAACCCAGCTAGAAGAGTACCAGGTGTCGATCTCCGACGTCGGGC-TTCGC
GGGA-CAGATTCCCAA-TTGTGACGTAGACTGGCCATGCTGCTACATCTCCTGATATAAGTGAGA-GTTGTG
TTTT-GTCGACTGATATAATAATCGGCACGACTGTTGCTCCATCTCGTA-GGCTTT--GTTGTATGTTCCAC
CACCAGTCTCCAGAATGTAATTCATGATAAACGCGAACA-GGATAGTCTTAATGCCCTGAGATAAATTTGGG
CTTGGGGCGTATACTAATTCATC-------------------------------------------------
------------------------------------------------------------------------
------------------------------------------------------------------------
------------------------------------------------------------------------
------------------------------------------------------------------------
------------------------------------------------------------------------
------------------------------------------------------------------------
------------------------------------------------------------------------
------------------------------------------------------------------------
------------------------------------------------------------------------
------------------------------------------------------------------------
------------------------------------------------------------------------
------------------------------------------------------------------------
------------------------------------------------------------------------
------------------------------------------------------------------------
------------------------------------------------------------------------
------------------------------------------------------------------------
------------------------------------------------------------------------
------------------------------------------------------------------------
------------------------------------------------------------------------
------------------------------------------------------------------------
------------------------------------------------------------------------
------------------------------------------------------------------------
------------------------------------------------------------------------
------------------------------------------------------------------------
------------------------------------------------------------------------
------------------------------------------------------------------------
------------------------------------------------------------------------
------------------------------------------------------------------------
------------------------------------------------------------------------
------------------------------------------------------------------------
------------------------------------------------------------------------
------------------------------------------------------------------------
------------------------------------------------------------------------
--------------------------------------------
>R8_sc1.101_1_2328_+/1-2328
------------------------------------------------------------------------
------------------------------------------------------------------------
------------------------------------------------------------------------
------------------------------------------------------------------------
------------------------------------------------------------------------
------------------------------------------------------------------------
------------------------------------------------------------------------
------------------------------------------------------------------------
------------------------------------------------------------------------
------------------------------------------------------------------------
------------------------------------------------------------------------
------------------------------------------------------------------------
------------------------------------------------------------------------
------------------------------------------------------------------------
------------------------------------------------------------------------
------------------------------------------------------------------------
------------------------------------------------------------------------
------------------------------------------------------------------------
------------------------------------------------------------------------
------------------------------------------------------------------------
------------------------------------------------------------------------
------------------------------------------------------------------------
------------------------------------------------------------------------
------------------------------------------------------------------------
----------------------------------------------------------GCCATGGTTGTAGA
CGGTCCGCGACCGTACTCACTTGGCGGGCTGCACTCCTGCAGGGC-GTGGTCGCTATGGACGAGCGGACTGG
CAGGGGCGCTGTTTTCCGAGCCTCTGACCATGCGTC-CAGCATCAGCTGTGCGAA-TACACTCCTGTGAGCG
TCCAGCCA--CGGATTGACAGGTGTACCACATGG---CGTCGTCCCGTCGTTTGTTAACAACTGCGATAAC-
AATATCACCCGAGCCTTGTTAAGTGTACTTTCGTGTTCAG-GTTGCACTGGTTCTCTCGTCCGGCGTTTTTG
TGTTCCCCATGGCATTTGATGAAACGGGTCTGCTGGATGAGACAGTGGAAGGAAGG-CTTATGCATGTAAGT
TGAC-GTGAACTACTT-CAGTGAT-TGTGGTG-TCTTTGCT-TACATTGCACA-GA-ACGCAGTGCG-TTCT
TCTGTGTTTG-AGAGGTGTGCCGCGTGGCGGCAGTGTTCTGTTTTG-GTTTGTGTCGACTGATCGTTTTCA-
---TTCCGGCTTGATGTCCAGTCTCCATGGATTGACTGGTGCGCGAGGGTGCAGGCGTCCCTTTATTAGAAC
CGGCATATCTTCTAGGTTCGTGGGTTTGAGACCATGTAGAAGTTGC-TGAGTCTTGTGAG-TTTGATTGTAG
TATAGTCTCTCGTGATAAAGACGGTAGAGTTGCG-CTTTGCATAGTTCTCGATTT-CTACGATTCTTAGTCT
TGCTATTG-GTGTCAGTGTCTGTCT-TCGATACAGACCTTCACGCTCTCTTCTTGTGTCTGACTGAGCGGCC
GCGCCCTCTTCACGGGAGGTAGTGCCACGCCGCC-GCG-CACCTGCTGGTTTCTTGTATTCTTTACCATAA-
TTACGCGTTTTT-CTGTGTGGTACGCAGGTTCATACTAG-TAAAGAATCG-CGTTCAGTCTGCGAAGGATTC
AGTTATGTCTCGAAGAGTG-TGTTGGGGCATGCA--GATACC-CCCAAATTGTTGCGCTCCC-TGTACGGTT
TTGCAA-GGGGTCATCCGCCGTGCTGTATGATTGGTGGATGTACCGTCGTCGACTGT--CCTCCGGTGTCGC
CTACG---GTCGA-TTCCTGTCAGCACGTCTCAGG-GGCGCTTATCTATTGCCTTGTTAGG-TCTATTCGGC
TTAATTTGTTT--GAATTACAGCCGTGTTC-CCGGCGTTATTAGTACACCTGACGA-TA-CAATATGTCCGT
AGCATCGAGGAAAGAGCACAG--CGCAGGCTTCAGCTCAATTTTC-CTACAAGGAC-CCCCTAAAACGTTTT
TCTTGAGACGCATATCATATTAATGGTTCAATTACAAATGTAGCCCTATAGAGTTTCGTTGCAACCGTATCT
TGCAGT-GCGCCATGCCAGCGTGCTTCCGTTGATATTC-GTATACGAGTCCAACCAT-CTGCTGTTTTCGTG
TAGT-AGTATATGCCACTGC-GTTTATCCTCAAACCCCACCTCTCTCTCGAGTGTCCGTATGAACTGTGTAT
AGTCAAGGCTACTAATATCTTTGTATTCTGTTGCTAGGTC-GTCGCGCACATACAGCAGTTGGTCCGTTCGT
ATAAG-GATCTGATCCTGTTCGTGTGCACTAGCTACCAGAATGGTTGACAGTTGAGGA---GCGTTGT-TTA
CGGTGTTAGACTGTCCGGCACT-GTG-GACCACAGCCTCAGCATATCCATCATT--GTTCCGCAGCCCAGTC
TCAGGATTATGGTTACATCGCATTTTGCGTCGCTCGGAGCGCATCCGTCGT-GTTGCATTGTGATTACATCG
GAC-TGCTAAGTGCGTG-ATTGTACGTAGGCGACTGT---CGGGCGCCGTACTTTGCAGCGGG-CTGTTCTG
TCGTGACGCAACCACCCTCGCTATCTGTCTGATGTGCTCTTTTGCAGTCGTCGTTCGCAGAGACTGACATAA
TATAGCTCGTTCTCTCATCTCTCTCTCAACTTCTGCATATAGTGTCTCGTATTCATCGCTTGTTAAGGTCAT
CGCGTCGCAGATGCTGTCCCTGGACGAGCGTTCCCGTGTTTGTCGCAGTGGTGTCATAATTGCAAAGATGTA
GCGATT-TAGGATTCTGTCGTCAACAGTGGAGTACTGTCGTTCGTCTTGGAGAACC-GTCGTGG-TATAGGT
GGTCGTTGTT-GCTGCTCGTGTCTTGATGAGTCGTTGTTTGTGGAGATGGGGCGC-ATGCCGCGCAGCGTCT
TCGCAACTCCAGTCTAGCTTATGTAATCATCTAGCTAACGAC----CCGCGGGGATCTCCTGCTTCGACAGC
TCGAGATCCTTG-TTAACCAGGCCTTTGTA--CTCGTCGGATTT---GTTGCGCAGCATTACGCCTG-CGTC
GGCATTGGCGGG-CGACGAGACTTCCGCGTCGTTGAG-----------------------------------
------------------------------------------------------------------------
------------------------------------------------------------------------
------------------------------------------------------------------------
------------------------------------------------------------------------
------------------------------------------------------------------------
------------------------------------------------------------------------
------------------------------------------------------------------------
------------------------------------------------------------------------
------------------------------------------------------------------------
------------------------------------------------------------------------
------------------------------------------------------------------------
------------------------------------------------------------------------
------------------------------------------------------------------------
------------------------------------------------------------------------
------------------------------------------------------------------------
------------------------------------------------------------------------
------------------------------------------------------------------------
------------------------------------------------------------------------
------------------------------------------------------------------------
------------------------------------------------------------------------
------------------------------------------------------------------------
------------------------------------------------------------------------
------------------------------------------------------------------------
------------------------------------------------------------------------
------------------------------------------------------------------------
------------------------------------------------------------------------
------------------------------------------------------------------------
------------------------------------------------------------------------
------------------------------------------------------------------------
------------------------------------------------------------------------
------------------------------------------------------------------------
------------------------------------------------------------------------
------------------------------------------------------------------------
------------------------------------------------------------------------
------------------------------------------------------------------------
------------------------------------------------------------------------
------------------------------------------------------------------------
------------------------------------------------------------------------
------------------------------------------------------------------------
------------------------------------------------------------------------
------------------------------------------------------------------------
------------------------------------------------------------------------
------------------------------------------------------------------------
------------------------------------------------------------------------
------------------------------------------------------------------------
------------------------------------------------------------------------
------------------------------------------------------------------------
------------------------------------------------------------------------
------------------------------------------------------------------------
------------------------------------------------------------------------
------------------------------------------------------------------------
------------------------------------------------------------------------
------------------------------------------------------------------------
------------------------------------------------------------------------
------------------------------------------------------------------------
------------------------------------------------------------------------
------------------------------------------------------------------------
------------------------------------------------------------------------
------------------------------------------------------------------------
------------------------------------------------------------------------
------------------------------------------------------------------------
------------------------------------------------------------------------
------------------------------------------------------------------------
------------------------------------------------------------------------
------------------------------------------------------------------------
------------------------------------------------------------------------
------------------------------------------------------------------------
------------------------------------------------------------------------
------------------------------------------------------------------------
------------------------------------------------------------------------
------------------------------------------------------------------------
------------------------------------------------------------------------
------------------------------------------------------------------------
--------------------------------------------
>R8_sc1.20_177481_186626_+/1-9146
CGTCAGAAAAAGTAAAAAGTGTCTAGTTAGTAGTGTCGCCGCAATTTGCCGTTAATTCAACAGATATAAC-A
ATTTAACAAA-GTCGCCCTAGTTACTTTT-TTCTAACGTCAGG--TCGACGTCAGAATAGTCTAGTTACTAT
CCTCTACTGTTTAGCAC-CGTATAGCTACATTGCTT-AACTATGCTT-AGTCGTT--AGACTTAGCATACTA
AACA------TTCTATATA----CTCCGTAAAGAGC-AGAAGAAGT--AGACTACG--TCAGTTG---CGCA
TATTTTATAGG-CAGT-CTAAGTCCT-CTGTGC-AAATATAGC-TGCAGCT-ATTAGG-CTTACTCTG--TC
CGTAA-TCCGGTGCTATTAGAGATAG-AGTCTCGTATCTGCAA-CTATATGCGAGCTAGTT-CTGCATAGTT
AGCAACTGTGCGAGACA-GTGTTATTACT-CTAGGAACTACAGCAGACTTAATGCATTTCAGAAA-CACAAT
TATATAGCTATTAATTGCTAATTTGCCCTGC--ATTATCTATTTAACTATTACACAGTACTA-TATAGGTTA
GAGC-AGTTTATCTCTTCTTCATATCTTTCCACTAGAGCGTCGCAGTCTTCTAGCTCTAATTCCTATTC-GT
CTTT-TATTAGCGCTAGAGCGTATACAATGCAATTATCTATCGTGTATT-CCTCTGCTAACATAGC-AAACT
TG-TCCTACGTGCTATCTGTTACAATGCTCCAACCTTT-CTCTTTATTCTAAAACTATACTTGCTCGTCGTC
GTTATGTGTCACAC-TTTCTGTAAAGTCGTCAGCTCTACGAAACTCTCTAAGCAATATATC-GTATATTTCC
CCTAATAATTCGCGCAG---TTGCACTCTAGTCTCTTCCTATTATCTGTTAGCTTTTGCCCTTATATCATAT
TA-GGTATCTTGC-CTCTCTCTCGTTAGCC-TCTATATCTTT-CTTATTGC-TATA-ACTAGTTCTGCACTC
ATCTACAGTAAGAATGTTATCTTCTCGTTTCC-CTGCGC--AATTATAGTCTTCTATTAATGTATTATATCA
TTGCCGCTTATTATCTGTATATTTTATAAGAA-TATCATTAACGTCGTT-GTCGTAATAGTCGTCTAGCACA
GTAATGTTAGATCTAGAGTTTTCAATATAGTTCGCGTGTATAGCTATTT-GTTATTTTAAAGCGTC-CTAAA
TAAGAAGACAGCATATCTCGCTTAGCCTTTTCCACTTCTCGCAGATAGCGTTATAATTATCTATACTATGTT
AGCTATCGTTGTTTAGTGCTGTTATAACATACTCTCTACAGTATA-ACTGTAGAAATAGATTGTCTTC-CTC
ATTCTGTCGTCGTAGTACTCTTTAATAGCATTATATAACACTGTGCCTACAAGCGCCATTATATTAGCGCTT
AGGAACTAAAACTTATCCTAGTTCCCT-GCTATAG-CACTAATACTCTATTTTCTATTGTTGTAGAACGCTT
GCGCTATAATAGCCGTAATTGCACTATTTAGGAACTAGAGCGACGCAGGCTATTACTCC---GTAAGCTAAT
GCTATCGTGTCCTAGATTAACTTACAT-TTCTAGAATCCTAGCGCAGGTAGACAAAA--TCCTAGAGCAGCT
TACTTAGTTTAAGGACTCGCAGTTCGAGATAGTTCAGAGCATATGCAGCTATAACCTCTATGCGTGCCTATC
TCATTATATGCGTCTGCAGGTCGC-TGCATATGTCTAACATCTAACAAGTACTATTA-GCTATAGTTATAGA
CAGTCTGCGACTATACTTACTTAGCGGGCTGCACTCCTGCAAGGC-GTAGTTGCTATAGACGAGCAGACTAG
CAGAGGCGCTATTTTCCAAGCCTCTAACTATACGTC-TAGCATTAGCTGTGCGAA-TACACTCCTATAAGCG
TCTAGCTA--CAGATTAACAGGTGTACTATATAG---CGTCGTCCTGTTATTTGTTAACAACTGCGATAAC-
AATATCACCTAAGCCTTATTAAGTGTACTTTCGTATTCAG-ATTGCACTAGTTCTCTCGTCTAGCGTTTTTG
TGTTCCCTATAGCATTTAATGAAACAGGTCTGCTAGATAAGATAGTAGAAGAAAGG-CTTATGCATATAAGT
TAAC-GTAAACTACTT-TAGTAAT-TATAGTA-TCTTTGCT-TACATTGCACA-GA-ACGCAGTGCG-TTCT
TCTATGTTTA-AGAGGTATGCTGCGTAGCAGCAGTATTCTATTTTA-ATTTATGTTAACTAATCGTTTTCA-
---TTCCGGCTTAATGTCTAGTCTCCATAGATTAACTAGTGCGCGAGGGTGCAGGCGTCCCTTTATTAGAAC
TAGCATATCTTCTAGGTTCGTAGGTTTGAGACTATATAGAAGTTGC-TAAGTCTTATAAG-TTTAATTATAG
TATAGTCTCTCGTAATAAAGACAGTAGAGTTGCG-CTTTACATAGTTCTCGATTT-CTACGATTCTTAGTCT
TACTATTA-GTGTTAGTGTCTATCT-TCGATACAGACCTTTATGCTCTCTT---ATATCTAACTAAGCAGCC
GCGCCCTCTTTATAGGAGGTAGTGCCATGCTGCC-GCG-CACCTGCTAGTTTCTTGTATTCTTTACTATAA-
TTACGCGTTTTT-CTATGTAGTACGCAGGTTTATACTAG-TAAAGAATCG-CGTTCAGTCTGCAAAGAATT-
AGTTATGTCTTAAAGAGTG-TATTAGGGCATGCA--GATACC-CCTAAATTATTGCGCTCTC-TATACAGTT
TTGCAA-GGGGTCATCCGCCGTGCTATATAATTAGTAGATATACTGTCGTCAACTAT--CCTCTAGTGTTGC
CTATA---GTTAA-TTCCTGTCAGCACGTCTTAGA-GGCGCTTATCTATTGCCTTATTAGG-TCTATTCAGC
TTAATTTATTT--AAATTACAGCTGTGTTC-CTAGCGTTATTAGTACACCTAATAA-TA-TAATATGTCCGT
AGCATCAAGGAAAGAGCATAG--CGCAGGCTTTAGCTCAATTTTC-CTATAAGGAC-CCCCTAAAACGTTTT
TCTTAAGACGCATATCATATTAATAGTTTAATTACAAATGTAGCCCTATAGAGTTTCGTTGCAACTGTATCT
TGCAGT-GCGCTATACTAGCGTGCTTCCGTTGATATTC-GTATACGAGTCTAACTAT-CTGCTATTTTCGTA
TAGT-AGTATATGCTACTAC-GTTTATTCTTAAACTCTACCTCTCTCTTAAGTGTCTGTATGAACTGTATAT
AGTTAAGGCTACTAATATCTTTGTATTCTATTGCTAGGTC-GTTGCGCATATACAGTAGTTAGTCCGTTCGT
ATAAA-GATCTAATCCTGTTTATGTGCACTAGCTACTAGAATAGTTAACAGTTAAGGA---GCGTTAT-TTA
CAGTGTTAGACTATCTAGCACT-ATA-GACTACAGCCTTAGCATATCTATCATT--GTTCCGCAGCCTAGTC
TTAGGATTATAGTTATATCGCATTTTGCGTTGCTTAGAGCGCATCTATCGT-GTTGCATTATAATTACATTA
GAC-TGCTAAGTGCGTA-ATTATACGTAGGCGACTGT---TAGGCGCTGTACTTTACAGTAGG-CTGTTCTG
TCGTAACGCAACTACTCTTGCTATCTATCTAATGTGCTCTTTTGCAGTTATTATTTACAGAGACTAATATAA
TATAGCTCGTTCTCTTATCTCTCTCTTAACTTCTACATATAGTGTCTCGTATTCATCGCTTATTAAGGTTAT
TGCGTCGCAGATACTGTCTCTAGACGAGCGTTCCTGTGTTTATCGCAGTAGTATTATAATTACAAAGATATA
GCAATT-TAGGATTCTGTTGTTAACAGTAGAGTACTGTCGTTCGTCTTAGAGAACC-GTCGTAG-TATAGGT
AGTCGTTATT-GCTGCTCGTGTCTTAATAAGTCGTTGTTTATAGAGATAGGGCGC-ATGCTGCGCAGCGTCT
TCGCAACTCTAGTCTAGCTTATATAATCATCTAGCTAACGAC----CTGCAGAGATCTCCTGCTTTAACAGC
TCAAGATCCTTA-TTAACTAGGCCTTTATA--CTCGTCAGATTT---GTTGCGCAGCATTACGCCTG-CGTC
AGCATTAGCAGG-CGACGAGACTTCCGCGTCGTTAAGGAGGG-AGAGGATTAAGATTAGCACAGTTTCTATA
CGCTGCATA---GGCGACTAACCTAACGAGTACAAGAGCTTAGTCAACGAGGATCTTAAGCTGTCAAAGCAG
-AAGATCCCTGCGAGTTTTATAATGCTGACGCATAGAACGGCGTAGTAGAAGGAGAA-AGACGAAGCAGACT
T-AAGATAAGTTAAGAGGATAGTAATGTCGAGAGCTTTAGAGAGAGTAAGAGTAATCTAGAGAAGGATAGAG
AGATAGATTTAGGTATA-GAAGATAAGGACGAGGA------------------GGATAAATAAGTAAGACGC
AGCGAGGGCATAAGACATAGCTTCCGCTATATCTCTCT--ATTA-ACGAAAATTTTAATGCAGGAAGGAGAC
TCAACACAAGCAATTAACGTTTACTTTAAGATTTGTAAATTATATATAAAGGGCTATCC-TTAGTTATTTCA
TGTT-CGCTTCTGTTAATACTCTCGTAGCGTGCGCAGTAAATCG-ATGTCAAATGTCAGCAAGTATAGGCAG
TTGTATTC--GTCCCAGTTAATATAGTTGTTAACGTAGTAAGACATAGTAGTATAAGTTATTAAATTAGGCA
GGTCCCTTAGTACTAAGTGCACTAG-GCAGATAA-TCGTGCTTAGGT-CGTAAAACTTAAAAGCTTGCAATA
TCT-AGCGTTTAGGGGCTGCGTTCTAGGCCCGTTA-ACGTATACTCAATATTCT--AGTAGTGTTGTCGATC
TGTCTATTGTTATTAAACAGCAATACCTCAGAG-AATGCTC-TAATATACGCTATGATGATTTTCCATCTTT
GTCGTAGCA-GGTATAGTCGATAATTGTAAGTATTAG-ATAGAGCTAGGCTACTACTCTACCGTCCGTCACC
GTCCTAGACTGT-CGTCTATTATCTCTATGCTTAAATTCTTATACTTAAACGTAGTCTCTACGCTAGAGGCT
TGTCTGTTGCTAGTTA-GGTGCGCATCTTACAACCTCCTT-ATCGCAGTGTTTAGGGTCGTTA-TGTCTCTT
GCTAGAGAACCGCCAGCACTTT--ATAGAAGGGTGAATCTGTACACTTATACAGCTAACTTAAGATAGGTCG
ACATCTAAA--CAGTCCTCGTTATAAGAA-GTAATTAGTTAGCCT--ACTGCTGCCTAGCGTTTATTGCAGA
CAAACACTGCTGCTGCATATATAAAGTTAGATATTGCTATATTTACAGCG-ACCTCGCTTAGGAGCAATTTT
GTCGAATAAGGCTGTATTCCTAGTATTAACTATCTGAGCC-TGCAGAAGAGAAGAGAGCGTGTCACTCTTAT
AGAATAAGT-GCGATCTTAGATATCGACAGTAGTAGACAGTCGACTCTGTTTAACTATAGTAGCATAGTTAG
CTGCTAGTAGTGCCGTCCTC-TAAGAATTATATAAGCATATTTGCAGTATATACTCTTT-CTTGTTTGTCAT
AGAGTAGAACTGTTTTACTATAGTAATATAATGTGCTTCGCTGTTCGCTCTAGTGCATATACTATCTAAAGC
TCTATACATGCGTATGTCTTATATGATATGTGTTAACGCGTGCTACTTAGAATAATTAAAGTTCTTCTCTTC
-CCCTAGCGTTCGCTGATACACTTAAAATTCCTCCTTAAATACATTTATCCTCTCTAGTGCTCCTTAAATAT
AGGCTAAGGTATC-CTCGTCGTAACTCTTATATTGCGCTAGTATAAC-TAGGTCGCATACTGCATGAATAAA
ATGCAGCGCGAAAGGCGCCTTTAATACAAACAACAGAGATACAA-CAGCTATAAGCTGTTGTATAATTGCCT
TTTGCTCTATGC-CAGTCTATTAGGA-GACTTCTATAAATGC--TCTCTTATTATTAAAACGCTTTAGGCTA
GTACTATGCATTACCTAACAGAAG-CGCTCGTTTAA-CTAAGTACTA-CCAGATTCTTGCGTTACTAGTGTA
GTACTGTT-ATCCCAGGTCTTTCTACTACCA-GAATAGATATCATCCAACATATCTTA-CATAAAGTCTAGC
ATCTTTATTACTAAACCTTTAAGCAGCAAGTGCAATGTATCCGTTGCTAAAGACACGTGAATATTAAAGTTA
TAGTGCTTC-CACCCAAAACAATTAAC-TAGATGTACAAA-GTCGTCGTGTCCTTTATCAAGACATCTCTCT
TATTATAGCTAAGTAAATTGCTCTATTCTCTATAGGTAAGATCTACATAAATCCTCTCTGTCGTTAGGTGCG
ATAGTACAACGCATGCAATAGCAATT--TTTCTTTATAC-TAGTTAAGAGTACTTATT--CTTCGTAGTTA-
GCTAAT---ATCGCGCAAATAGTTAG-GTAACACTGCCTTATTCGTCCGTCTGCGCATGCAAGTAGTATTTC
AGACTTAGCCGCGTTTTCTAGTG-CTATATTAGACAGTGAGCAATAGTGTTCTACCGTATAGGCTAATATAG
TAGTACTTA-AACTTACGTAACAGAAGCTTGCCCATGCAATAGTAATATACTTAACTCTTAAGAAGAAGATC
ACGAATCTTAGTTGTAGGAATAAACCTAGCTAGAAGAGTACTAGGTATTAATCTCTAACGTTAGGC-TTCGC
AGGA-CAGATTCCTAA-TTATAACGTAGACTAGCTATGCTGCTACATCTCCTAATATAAGTAAGA-GTTGTG
TTTT-GTCGACTAATATAATAATCAGCACGACTATTGCTCTATCTAGTA-GGCTTT--GTTGTATGTTCTAC
TACTAGTCTCCAGAATATAATTTATAATAAACGCGAATA-GGATAGTCCGTATTGCCTAAGAAGAATT--AG
CTTAGAGCGTATACTAATTCATCTGCAAATAGGCAATAGCTAATTATAAACGCAATCAGCAACAAGATGTTC
TAATATATGAAAAAATGTTAGTCAGCCTTAAGTC-TAGA-AAGACCAGACGTCTTAGCAATGTCCTCCTATA
TCTAAATATCATCTTATATACCGG-ACTGCATTGCTGACATTGCCTCTTGCCAT-TAGCAGCCTAATTAAAA
TAGTAATCTCGCTGTGTAAGTCATATAATCGTGCGTCTG-CAAAGAAGCTATTAACATCTCCTAGCGTGCAT
TTAATCTGTTGCAGCTATGCAGCAAACGAAAA-GGCAAAGTCTAAACTAAAGGTATCGACGTAATTAGAGCT
AGTAAACTTAGTCTAGATTATGTTAGAGGAAGT--GTTACATACTC-TTTTACAGTTACAGACTCTGCTATT
GCTAG-TTCTCCTGCTAA-TCGCCTATTATATGTCTGAAACAGCACTTTC-TACGTCTGCATAGATGTTAAC
AACGGGC-CCTTTTATCTAACAAGGTCGTCCTTTGCGCACATATCTAGTGCATCTGAAATGCTATTAGCT--
ATTACTAAGTCTGCATTTTT-ATCCTTCTCGATATAATTATATACTGTTATAGTAGAGCTTAAGCCGTCTGC
TG-CATATACATGCACCTTCCTAT-CTTAAGCAGTATT--ATACTCGTTGCTCAATAACGTGTACGTTTTAT
TTAACTA-AAGTATTTCGTAAATATTCTTAGATAGTTCCAGACTCTATTGCG-CAAGATGTTAGAAATAGCA
TCTAGCTATGTATTTAGCAAGCCCTGC-GTAGGTTTTAGGCTGAAAG-CTGCATATCATATAGAAGC-GATC
TAT-GCGCAGAA-CGGAGGGGAACTGTATTGT-GCAGAAGAGGTATTATTTTATAAATAAGTAAATAGCGTT
AGAGTTGTTATTTACGATGTTCTTGCGTAGGTTAA-CAGCTATATACGATAAGTTCATTCCACCGTATTGCT
AGTTCCTGCCTAGCTCCAATAGCTGATAGTCGCAGACGGTCGCCTACTGT----------------------
---------CGTCCTAC-GCTGCCGAAGACTCTATAACTCTCTCC-TATTCTACATATCTACCTTACCCC-C
TCTCCTAGGTCTAGTTAAGCGA-CTAGGTTCCTAGATACTA-AGCACTACTTTTGCTGCCACAGGTTAAACA
GAGGGC--GTAATATAGTGCGATTTAATGTCACGTGATCCTT-ATCTCT-GCGTATAGGTCCTG-CTCTAAT
TA-GCTGCTCTTAGA---GTAGGCTTACTAGCTTCTT--CAACGTAGTAGTTACAGTAATCTAGCTCTCTAG
GTAGCAGTACGTTCGCGGCGAGAAAG-AGCGCGAAGAGATACTTGCTCTG--CTATTAATTTTTTTTTC-GC
TTGCCTCTTAGCAGCCC-TGTGCCAGT-GCTAGCAGG-CATATAAATCTCGCTTATTTTCCTCTCTC-CTTT
CTTCTCTCTAATTATC--AGGCTACTTGC-AGATAGACCTG-CAACTCTATATTCTCTCTAATACCT-AGCA
ACCGGGACTCGTGCTAGTAGTAGAGGAGGA-CAGTAAGAGATAGTGCTGCACTGCTCTAGACTAACGAAG-A
CAACGACTTCTACTATCAACGTAAGTAACATTATAGTTAA-GGTCACTCTAACTCTAACTCTAGATAGCAGC
T-AATAGTCTCTAAGAGCGCACTGAAAAGT--TTATAGAGAAACCTAGATATATTCAGTACTATAAGATATC
TTATCTGGTTTTAGAAAA-GGTTTTAAACATATCCAAGTTACCTCTTTACTGTTCTCGTTCAGCGAAG--GC
AGACAGGAATTTTGCTAGAGCTTAGTAGTAATC-CGGAATATATT--ATTTTATTAGAGTTGCTACTAAGAG
CTTCACCGTAGTTTAGTGCTTACTATATCTATAATC-TACCCTGCTTA--ACTAGCCTAGCAAAGCTAAAGG
AATGCCCTCT-ACGCGCCGTCCTCTTAGGTATTCAGCG-CCCAGAAGTTATAATAGCAGAAGAGAACTGTAA
GAGACAGTGCTGCACTGCTCCTAACTAGCGAGG-CCCTTAGATTACACACAACTTCTACGCAACATTATGCT
TAAAAGGTACTC-TAACTCTAACTTTAAATAATAGCTAGATAGAGCAACAAATGTGTAATTCGATGCCTACT
AGCCTAGCAAAGCCGAACT-TATAACCTCTACGCACCGTCCT-CTTAGGTACCTAGCGCCTAAGAGTTATAA
TAGTAGAGGAGG-ACTATAAGG-GACAGTGCTGCACTGCTCTAGAC-TAGCAAGGCT-CTTAGATTACACAC
AACTTCTACGCAACATTATGCTTAAAAGGTACTCTAACTCCGACTTTAAATAATAGCTAGACAGAGTAACAA
ATGTGTAATTCAATGCCCACTAGCCTAACAAAGCTAGACTCATA
>R8_sc1.56_28651_29115_-/1-465
------------------------------------------------------------------------
------------------------------------------------------------------------
------------------------------------------------------------------------
------------------------------------------------------------------------
------------------------------------------------------------------------
------------------------------------------------------------------------
------------------------------------------------------------------------
------------------------------------------------------------------------
------------------------------------------------------------------------
------------------------------------------------------------------------
------------------------------------------------------------------------
------------------------------------------------------------------------
------------------------------------------------------------------------
------------------------------------------------------------------------
------------------------------------------------------------------------
------------------------------------------------------------------------
------------------------------------------------------------------------
------------------------------------------------------------------------
------------------------------------------------------------------------
------------------------------------------------------------------------
------------------------------------------------------------------------
------------------------------------------------------------------------
------------------------------------------------------------------------
------------------------------------------------------------------------
------------------------------------------------------------------------
------------------------------------------------------------------------
------------------------------------------------------------------------
------------------------------------------------------------------------
------------------------------------------------------------------------
------------------------------------------------------------------------
------------------------------------------------------------------------
------------------------------------------------------------------------
------------------------------------------------------------------------
------------------------------------------------------------------------
------------------------------------------------------------------------
------------------------------------------------------------------------
------------------------------------------------------------------------
------------------------------------------------------------------------
------------------------------------------------------------------------
------------------------------------------------------------------------
------------------------------------------------------------------------
------------------------------------------------------------------------
------------------------------------------------------------------------
------------------------------------------------------------------------
------------------------------------------------------------------------
------------------------------------------------------------------------
------------------------------------------------------------------------
------------------------------------------------------------------------
------------------------------------------------------------------------
------------------------------------------------------------------------
------------------------------------------------------------------------
------------------------------------------------------------------------
------------------------------------------------------------------------
------------------------------------------------------------------------
------------------------------------------------------------------------
------------------------------------------------------------------------
------------------------------------------------------------------------
------------------------------------------------------------------------
------------------------------------------------------------------------
------------------------------------------------------------------------
------------------------------------------------------------------------
------------------------------------------------------------------------
------------------------------------------------------------------------
------------------------------------------------------------------------
------------------------------------------------------------------------
------------------------------------------------------------------------
------------------------------------------------------------------------
------------------------------------------------------------------------
------------------------------------------------------------------------
------------------------------------------------------------------------
------------------------------------------------------------------------
------------------------------------------------------------------------
------------------------------------------------------------------------
------------------------------------------------------------------------
------------------------------------------------------------------------
------------------------------------------------------------------------
------------------------------------------------------------------------
------------------------------------------------------------------------
------------------------------------------------------------------------
------------------------------------------------------------------------
------------------------------------------------------------------------
------------------------------------------------------------------------
------------------------------------------------------------------------
------------------------------------------------------------------------
------------------------------------------------------------------------
------------------------------------------------------------------------
------------------------------------------------------------------------
------------------------------------------------------------------------
------------------------------------------------------------------------
------------------------------------------------------------------------
------------------------------------------------------------------------
------------------------------------------------------------------------
------------------------------------------------------------------------
------------------------------------------------------------------------
------------------------------------------------------------------------
------------------------------------------------------------------------
------------------------------------------------------------------------
------------------------------------------------------------------------
------------------------------------------------------------------------
------------------------------------------------------------------------
------------------------------------------------------------------------
---------------ATATATTATATAATTATGCGTCTA-TAAAGAAGCTATTAATATCTTCTAGCGTGCAT
TTAATCTATTATAGCTATACAGCAAATAAAAA-AGCAAAGTCTAAACTAAAGGTATTAACGTAATTAGAGCT
AGTAAACTTAGTCTAGATTATATTAGAGAAAGT--ATTATATACTC-TTTTATAGTTATAGACTCTGCTATT
GCTAG-TTTCTCTGCTAA-TTGCTTATTATATATCTAAAATAGTACTTTC-TATATCTGCGTAGATATTAAT
AATAGGC-TCTTTTATCTAATAAGGTTATTCTTTGCGCATATATCTAATATATCTAAAATACTATTAGCT--
ATTACTAAGTCTGCATTTTT-ATTCTTCTTAATATAATTATATACTATTATAGTAGAGCTTAAGCTATTTGC
TA-TATATATATATACCTTTCTAT-CTTAAGTAGTATT--ATACTTATTACTTAATAACGTATA--------
------------------------------------------------------------------------
------------------------------------------------------------------------
------------------------------------------------------------------------
------------------------------------------------------------------------
------------------------------------------------------------------------
------------------------------------------------------------------------
------------------------------------------------------------------------
------------------------------------------------------------------------
------------------------------------------------------------------------
------------------------------------------------------------------------
------------------------------------------------------------------------
------------------------------------------------------------------------
------------------------------------------------------------------------
------------------------------------------------------------------------
------------------------------------------------------------------------
------------------------------------------------------------------------
------------------------------------------------------------------------
------------------------------------------------------------------------
------------------------------------------------------------------------
------------------------------------------------------------------------
------------------------------------------------------------------------
------------------------------------------------------------------------
------------------------------------------------------------------------
------------------------------------------------------------------------
--------------------------------------------
>R8_sc1.46_103792_107235_-/1-3444
------------------------------------------------------------------------
------------------------------------------------------------------------
------------------------------------------------------------------------
------------------------------------------------------------------------
------------------------------------------------------------------------
------------------------------------------------------------------------
------------------------------------------------------------------------
------------------------------------------------------------------------
------------------------------------------------------------------------
------------------------------------------------------------------------
------------------------------------------------------------------------
------------------------------------------------------------------------
------------------------------------------------------------------------
------------------------------------------------------------------------
------------------------------------------------------------------------
------------------------------------------------------------------------
------------------------------------------------------------------------
------------------------------------------------------------------------
------------------------------------------------------------------------
------------------------------------------------------------------------
------------------------------------------------------------------------
------------------------------------------------------------------------
------------------------------------------------------------------------
------------------------------------------------------------------------
------------------------------------------------------------------------
------------------------------------------------------------------------
------------------------------------------------------------------------
------------------------------------------------------------------------
------------------------------------------------------------------------
------------------------------------------------------------------------
------------------------------------------------------------------------
------------------------------------------------------------------------
------------------------------------------------------------------------
------------------------------------------------------------------------
------------------------------------------------------------------------
------------------------------------------------------------------------
------------------------------------------------------------------------
------------------------------------------------------------------------
------------------------------------------------------------------------
------------------------------------------------------------------------
------------------------------------------------------------------------
------------------------------------------------------------------------
------------------------------------------------------------------------
------------------------------------------------------------------------
------------------------------------------------------------------------
------------------------------------------------------------------------
------------------------------------------------------------------------
------------------------------------------------------------------------
------------------------------------------------------------------------
------------------------------------------------------------------------
------------------------------------------------------------------------
------------------------------------------------------------------------
------------------------------------------------------------------------
------------------------------------------------------------------------
------------------------------------------------------------------------
------------------------------------------------------------------------
------------------------------------------------------------------------
------------------------------------------------------------------------
------------------------------------------------------------------------
------------------------------------------------------------------------
------------------------------------------------------------------------
------------------------------------------------------------------------
------------------------------------------------------------------------
------------------------------------------------------------------------
------------------------------------------------------------------------
------------------------------------------------------------------------
------------------------------------------------------------------------
------------------------------------------------------------------------
------------------------------------------------------------------------
------------------------------------------------------------------------
------------------------------------------------------------------------
------------------------------------------------------------------------
------------------------------------------------------------------------
------------------------------------------------------------------------
------------------------------------------------------------------------
------------------------------------------------------------------------
------------------------------------------------------------------------
------------------------------------------------------------------------
------------------------------------------------------------------------
------------------------------------------------------------------------
------------------------------------------------------------------------
------------------------------------------------------------------------
--------------------------------------------------------ATACTATATAAATAAA
ATGCAGCGCAAAAAGCGCCTTTAATATAAATAATAGAGATATAA-TAGCTATAAGCTATTATATAATTACCT
TTTACTCTATAC-TAGTTTATTAAAA-GACTTCTATAAATGC--TCTCTTATTATTAAAATGCTTTAGGCTA
GTACTATATATTATCTAATAGAAG-CGCTCGTTTAA-CTAAGTACTA-CTAGATTCTTGCGTTACTAATATA
GTACTATT-ATTCTAGATCTTTCTGCTGCTA-GAATAGATATTATCTAACATATCTTATCATAAAGTCTAGT
ATCTTTATTACTAAACCTTTAAGCAGCAAGTATAATATATCTATTACTAAAGATACGTAAATATTAAAGTTA
TAGTACTTC-TACCTAAAATAATTAAC-TAGATATACAAA-GTCGTCGTGTTCTTTATTAAGATATCTCTCT
TATTATAGCTAAGTAAATTACTCTATTCTCTATAGATAAGATCTATATAAATCCTCTCTATTATTAGATATA
ATAGTATAACGCGTGCAATAGCAATT--TTTCTTTATAC-TAGTTAAGAGTACTTATT--CTTTATAGTTA-
GCTAAT---ATTACGCAAATAGTTAGTGTAACACTGCCTTATTTATCTATCTGCGTATATAAGTAGTATTCT
AGACTTAGCTGCGTTTTCTAGTA-CTATATTAGATAGTAAGTAATAGTGTTCTACTATATAGGCTAATATAG
TAGTACTTA-AACTTACGTAATAGAAGCTTGCCTATATAATAGTAATATACTTAACTCTTAAGAAAAAGATT
ATAAATCTTAGTTATAGAAATAAACCTAGCTAGAAGAGTACTAGATATTAATCTCTAACGTTAGGC-TTTGC
AGAA-TAGATTTCTAA-TTATAATATAGACTAGCTATACTGCTATATCTTCTAATATAAGTAAGA-GTTATA
TTTT-ATTAACTAATATAATAATTAGCATAACTATTACTCTATCTAGTA-GGCTTT--ATTATATATTCTAC
TACTAGTCTCTAGAATATAATTTATAATAAACGCGAACA-GAATTATCTATATTACCTAAGAAGAATT--AG
CTTAGAGCGTATACTAATTTATCTGCAAATAGGTAATAGCTAATTATAAACGCAATTAGTAATAAGATATTC
TAATATATAAAAAAATATTAGTTAGCCTTAAGTC-TAGA-AAGACTAGACGTCTTAGCAATATCCTTCTATA
TCTAAATATTATCTTATATACTAG-ACTATATTACTAATATTACCTCTTGCTAT-TAGCAGCCTAATTAAAA
TAGTAATCTTA-TATATAAGTTATATAATCGTACGTCTAGTAAAGAAGCTATTAATATCTTCTAGCGTGCAT
TTAATCTATTGCAGCTATGCAGCAAATAAAAA-AGCAAAGTCTAAACTAAAGATATTAATATAATTAGAGCT
AGTAAACTTAGTCTAGATTATATTAGAGAAAGT--ATTATATACTC-TTTTGCAGTTATAGACTCTGCTGTT
ACTAG-TTTCTCTACTAA-TTGCCTATTATATATCTAAAACAGCACTTCC-TATATCTGCGTAGATATTAAT
AATAGGC-TCTTTTATCTAATAAGGTTATTCTTTGCGCATATATCTAGTGCATCTAAAATGCTATTAGCT--
ATTACTAAGTCTATATTTTT-ATCTTTCTTAATATAATTATATACTATTATAGTAGAGCTTAAGCTATCTGC
TG-CATATATATACACCTTTCTAT-CTTAAGCAGTATT--ATACTTATTGCTTAATAACGTATACGTTTTAT
TTAACTAGAAGTATTTTATAAATATTCTTAGATAGTTCTAGACTCTATTGCG-TAAGATATTAGGAATAGCA
TCTAGCTATATATTTAGTAAGCTCTGCCGTAGGTTTTAGGCTAGAAG-CTATATATTATATAGAAGC-AATC
TAT-GCATAGAA-TAGAGAGGAACTATATTAT-GCAGAAGAGATATTATTTTATAAATAAGTAAATAGCGTT
AGAGTTATTATTTATAATATTCTTACGTAGATTAA-TAGCTATATATAATAAGTTTATTCTACTATATTGCT
AGTTTCTACCTAGCTCTAGTAGCTAATAGTTATAGATAGTTACCTACTAT----------------------
---------TATCTTAC-GCTACTAAAGACTCTATAACTCTCTTC-TATTCTATATATCTACCTTATCTC-C
TCTTCTAGGTCTAGTTAAGTAA-CTAGGTTCTTAGATACTA-AGCACTACTTTTACTACTATAGGTTAAATA
GAAAGC--GCAATATAGTGCGATTTAATATTATATAATTCTT-ATCTCT-ATATATAGGTTCTG-CTCTAAT
TA-GCTACTCTTAGA---GTAAGCTTGCTAGCTTCTT--TAACGTAGTAGTTATAGTAATCTAGCTCTCTAG
ATAGCAGTACGTTCGTAGTAAGAAAG-AGCGCAAAGAGATACTTACTCTA--CTATTAATTTTTTTTTT-AC
TTACTTCTTAGCAGCCT-TGTGCTAGT-ACTAGTAGA-TATATAAATCTTACTTATTTTTCTCTCTT-CTTT
TTTCTCTCTAATTATT--AGGCTACTTAT-AGATAGATCTA-CAACTCTATATTCTCTCTAATACCT-AGTA
ACTAAGACTTATGCTAGTAGTAGAAGAAGAATAGTAAGAGATAGTGCTATACTGCTCTAGACTAATAAAG-A
TAATAACTTCTACTATTAACGTAAGTAATATTATAGTTAA-GGTTACTCTAACTCTAACTCTAGATAGTAGC
T-AATAGTCTCTAAGAGCGCACTAAAAAGT--TTATAGAGAAATCTAGATATATTTAGTGCTATAAGATATC
TTATCTAGTTTTAGAAAA-GGTTTTAAATATATCTAAGTTACTTCTTTACTATTCTTATTTAGCGAAG--GC
AGATAGGAATTTTACTAGAGCTTAGTAGTAATC-TAGAATATATT--ATTTTATTAGAGTTGCTATTAAGAG
CTTTACTATAGTTTAGTGCTTACTATACCTATAATC-TACTCTGCTTA--ACTAGCCTAGCAAAGCTAAAGA
AATACTCTCT-ATGCGCTATTCTCTTAGGTATTTAGCG-CCTAGAAGTTATAGTAGTAGAAGAGAACTATAA
GAGATAGTACTGCACTGCTTCTAACTAGCAAAG-CTCTTAGATTATACATAACTTCTATGTAACATTATGCT
TAAAAGATACTC-TAACTCTAACTTTAAATAATAGCTAGATAGAGTAATAAATATATAATTTAATGCCTACT
AGCCTAGCAAAGCTAGACT-TATAACTTCTATATACTATTCT-CTTAGGTACCTAGCGCCTAGAAGTTATAA
TAGTAGAGAAGA-ACTATAAAGAGATAGTGCTATACTACCTTAGACCTAGTAAAGCT-CTTAGATTATATAT
AACTTCTACGTAATATTATGCTTAAAAGATACTCTAACTCTAACTTTAAATAATAGCTAAATAGAGTAATAA
ATATATAATTTAATGCTTACTAGCCTAATAAAGCTAGACTTATA
>R8_sc1.7_627806_636975_-/1-9170
CGTTAGGAAAAGTGAAAAGTGTCTAGTTAGTAGTGTCGCCGCAATTTGCCGTTGATTTAACAGATATGAT-A
ATTTGATAAA-GTCGCTCTAGTTACTTTT-TTTCGACATCAGG--TTAACGTTAGAATAGTCTAGTTACTAT
CCTCTACTGTTTAGCAC-TGTGTAGCTACATTGCTC-GACTATGCTT-AGTTATT--AGACTTAGCATACTA
AATA------TTCTGTATA----CTCTGTAAAGAGC-AGAAGAGGT--AGACTACG--TTAGTTA---CGCA
TATTTTATAGG-CAGT-CTAAGTTCT-CTGTGC-AAATATAGC-TGCAGCT-ATTAGG-CTTACTCTG--TC
TGTAA-TCTAGTGCTATTAGAGATAG-AGTCTCGTATCTGCAA-CTACGTGCAAGCTAGTT-CTGCATAGTT
AGCGACTATGCGAGACA-GTGTTGTTACT-CTAGGAACTATAGCAGACTTAATGCATTTTAGAAA-CACAAT
TATATAGCTATTAATTGCTAATTTGCCCTGC--ATTATCTATTTAACTATTACACAGTACTA-TATAGGTCA
GAGC-AGTTTATCTCTTCTTCGTATCTTTCTACTAGAGCGTTGCAGTCTTCTAGCTCTAATTCCTATTC-GT
CTTT-TATCAGCGCTAGAGCGTGTATAATGCAATTGTCTATTATATATT-TCTCTGCTAATATAGCGAAACT
CG-TCCTACGTGCTGTCTGTTACAATGCTCTAACCTTT-CCCTTTATTCTAAAACTATACTTGCTCGTCGTC
GTTGTATGTTACACCTTTCTATAAAGTCGTTAGCTCTATGAAACTCTCTAAGTAATATATT-ATATATTTTC
TCTAATAATTCGCGCAAGGTTTATACTCTAGTCTCTTTCTGTTATCTGTTAGCTTTTGCTCTTATGTTATAT
TA-GGCATCTTGC-CTCTCTCTTATTAGCC-TCTATATCTTC-CTTATTGC-TGTG-ACTAGTTCTGCACTT
ATCTATAGTAAGGATGTTGTCTTCTCGTTTCT-CTACGC--AATTATAGTCTTCTATTAATGTATTATATCA
TTGCCGCTTATTATCTGTATATTTTATAAGAA-TGTTATTAACGTCGTT-GTCGTAATAGTCGTCTAGCACA
GTAACGTTAGATCTAGAGTTTTTAATGTAGTTCGCGTATATAGCTATTT-ATTGTTTTAAAGCGTC-CTAAA
TAAGAAGACAGCGTATCTTACTCAGCCTTTTCTACTTCTTGCAGATAGCGTTATAATTATCTATACTATATT
AGCTATCGTTGTTTAGTGCTGTTGTAACATACCCTCTATAGTATA-ACTATAGAAATAGATTATCTTC-CTT
ATTCTGTCGTCGTAGTACTCTTTAATAGCATTATATAACACTGTGCCTATAAGCGCTATCATGTTAGCGCTT
AGGAACTAAAACTTATCCTAGTTCTCT-GCTATAG-CACTAATACTCTATTTTCTATTATTATAGAACGCTT
ACGCTATAATAGCTGTAATTGCACTGTTTAGGAACTAGAGCGACGCAGGCTATTACTCT---ATAAGCTAAT
GCTATCGTGTTCTAGATTAACTTATAT-TCCTAGAATTCTAGCGCAGGTAGATAAAA--TCCTAGAGCAGCT
TACTTAGTTTAAGGACTTGCAGTTTAAGATAGTTTAGAGCATATGCGGCTGTAACCTCTATGCGTGCCTATC
TTATTATATGCGTCTGCAGGTCGC-TGCATATATCTAATATCTAATAAGTACTGTTA-GCTATAGTTGTAGA
TAGTCTGTAACTATACTTACTTAGCAGGCTGCACTTCTGCAGGGC-GTAGTCGCTATAGACAAGCGGACTAG
CAGAGGCGCTGTTTTCTAAGCCTCTAACTATGCGTCTCAGCATTAGCTGTGCGAAATACACTCCTATAAGCG
TCTAGCCTATCGAATTAACAGGTGTACTATATAAGCATTTATCCCTATTGTTTATTAATAACTGCAATAACG
AATATTACCTAAGCCTTATTAAGTGTACTTTTGTGTTTAGAGTTGCACTAGTTCTCTTATTTAGCGTTTTTG
TGTTCTCTATAGCATTTAATAAAACAGGTCTGCTAGATAAGATAGTAGAAGAAAGGGCTTATGCATATAAGT
TAAC-GTAAACTACTT-TAGTAAT-TATAGTGCTCTTTGCT-TACATTGCATA-GA-ACGCAGTGCG-TTCT
TCTGTGTTTA-AGAAGTGTGCTACGTAGCAGCAGTGTTCTGTTTTA-GTTTATATTAACTGATTGTTTTTA-
---TTCTAGCTTAATATTTAGTCTCTATAGATTGACTAGTGCGCGAGGGTGCAGGCGTCTCTTTATTAGAAC
TAGCATATCTTCTAGGTTTGTAAGTTTAAGACTATATAGAAGTTGC-TAAGTCTTATAAG-TTTAATTGTAG
TATAGTCTCTCGTGATAAAGACAGTAGAGTTGCG-CTTTGCATAGTTCTTAATTT-CTATAATTCTTAGTCT
TGCTATTG-GTATTAGTGTCTATCT-TTAATATAGACCTTTACGCTCTCTT---GTGTCTAACTAAGCGGCT
GCGCTCTCTTTATAGGAGGTAGTGCTACGCTGCT-GCG-CACCTGCTGATTTCTTATATTCTTTACTATAA-
TTACGCGTTTTT-CTGTATAGTACGCAGGTTTATACTAG-TAAAGAATTG-CGTTTAGTCTGCAAAGGATT-
AGTTATGTCTTAAAGAGTG-TATTAGAGTATGCA--GATACT-CCTAAATTATTGCGCTCTC-TGTACAGTT
TTGCAA-GAAGTTATCTGCTATGCTGTATAATTAGTAGATATACTATCATTAACTAT--TCTCTAGTGTTGC
CTATA---GTTAA-TTTCTGTTAGCACGTCTTAGA-GGCGCTTATCTATTGCCTTATTAGG-TCTATTTAGC
TTAATTTATTCTGAATGTACAGCTATGTTC-TTAGCGTTATTAGTACACCTAACGA-TA-TAATATATCTGT
AGCATTAAGGAAAGAGCATAG--CGCAGGCTTTAGCTTAATTTTC-CTATAAGAAC-TCTCTAAAACGTTTT
TCTTAAGACGCATATTATATTAATAGTTTAATTACAAATATAGCCCTATAGAGTTTCGTTGTAACTGTATCT
TGCAGT-GCGCTATGCTAGCGTGCTTCTGTTGATATTTTATATATAAGTCTAACTAT-CTGCTGTTTTCGTG
TAGTGAGTATATGCTACTGCCGTTTATTCTTAAACTCTACCTCTCTCTTAAGTATCTGTATGAACTGTGTAT
AGTTAAGGCTACTAATATCTTTGTATTCTGTTGCTAGGTC-GTCGCGCATATATAGCAGTTAGTCTGTTTAT
ATAAA-GATCTAATCCTGTTTGTATGCACTAGCTACTAGAATAGTTAATAGTTAAGGA---GCGTTAT-TTA
TAGTGTTAGACTATCTAGCACT-ATA-GACTATAGCCTTAGCATATCTATTATT--ATTCTGCAGCCTAGTC
TTAGGATTATAGTTATATTGCATTTTGCGTTGCTTAGAGCGCATCTATTGT-GTTGCATTGTAATTATATTA
GAC-TGCTAAGTGCATA-ATTGTACGTAGGCGACTGT---TAGGCGCTATACTTTGCAGCAGG-CTGTTTTA
TTATAACGTAACTACTCTTGCTATCTATCTAATATGCTCTTTTGCAGTCGTCATTTGCAGAGACTAATATAA
TATAGCTTATTCTCTTATCTCTCTCTTAACTTCTGCATATAGTGTCTTATATTTATTGCTTATTAAGGTTAT
TGCGTTACAGATGCTATCTCTAGACAAGCGTTCCTGTGTTTGTCGCAGTAGTGTTATAATTGCAAAGATATA
GCAATT-TAGAATTCTGTTGTTAATAGTAGAGTACTGTCGTTCGTCTTAGAGAACT-GTTGTAG-TATAAGT
AGTCGTTGTT-ACTGCTCGTGTCTTAATAAGTCGTTGTTTATAGAGATAGAGCGC-ATGCTGCGCAGCGTCT
TTATAACTTTAGTCTAGCTTATGTAATTATCTAGCTAACGAT----CTATAGAGATCTTCTGCTTTAATAGC
TTAAGATTCTTG-TTAACTAGGCCTTTATA--CTCGTTAGATTT---GTTGCGCAGCATTACGCCTG-CGTT
AGCATTAGCAGG-TAACGAGACTTCTGCGTCGTTAAGGAGAG-AGAGAATTAAGATTAGCATAGTTTCTATA
CGCTGCATA---GGCAACTAACCTAATAAGTATAAGAGCTTAGTTAATAAGGATCTTAAGCTGTCGAAGCAG
-AAGATCTCTGCAGGTTTTATAATGCTAACGCACAGGACAGCATAGCAGGAGGAGAA-GGACGAAGCAGACT
T-AAGATAAGTTAAGAGGATAGTAATGTTAAGAGCTTTAGAGAGAGTAAGAGTAATCTAGAGGAGGATAGAG
AGATAGATTCAGGTATA-GAGAATAAGGACGAGGA------------------GGATAAATAAATAAGATGC
AGCAAGAGCATAAGATATAGCTTCTGCTATATCTCTTT--ATTG-ACGAAAATTTCAATGCAGGAAGAAGAC
TTAATATAAGCGATTAACGTTTACTTTAAGATTTATGAATTATATATAAAGGGCTATCC-TTAGTTATTTTA
TATT-TGCTTCTGTTAATACTCTTATAGCGTGCGCAGTAAATCG-ATGTTAAATGTTAGCGAGTATAGGCGG
TTATATTT--ATCCTAGTTAATATAGTTATTAACGTAGTAAGATATAGTAGTATAAGTTATTAAATTAGGCA
GGTCTCTTGGTACTAAGTGCACTAG-GCAGATAA-TCGTGCTTAGGT-CGTAAAACTTAAAAGCTTGTAATA
TCT-AGCGTTTAGAGGCTGCGTTCTAGGCCTGTTA-ACGCACACTTAATATTCT--AGTAGTGTTGTTAATC
TATCTATTGTTATTAAATAGCAATACCTTAGAG-AATGCTC-TAATATATGCTATGT--ATTTTCTATCTTT
GTCGTAGCA-GGTATAGTTAATAATTATAAGTATTAG-GTAGAGCTAGGCTACTACTCTACTATCTGTTACT
GTCCTAGACTAT-TATCTATTATCTCTATGCTTAAATTCTTGTACCTAAACGTAGTCTCTACGCTAGAGGCC
TATCTGTTGCTAGTTA-GGTGCGCATCTTACAACCTTCTT-ATTGTAGTGTTTAGAGTCGTTG-TGTCTCTT
GCTAGAGAACTGCTAGCACTTT--ATAGAAGAGTGAATCTGTATACTTATACAGCTAACCTAAGATAGGTTG
ACATCTAAA--CAGTCCTCATTATAAGAA-GTAATTAGTTAGCCT--GCTGCTGCCTAGCGTTTATTGCAGA
TAAACACTGCTGCTGCATATATAAAGTTAGATATTGCTATATTTGCAGCG-ACCTCGCTTAGAGGCAATTTT
ATCAAATAAGGCTGTATTTCTAGTATTAACTATCTGAGCC-TGCAGAAGAGAAGAGAGCGTGTTACTCTTAT
AGAATAAGTCGCAATCTTAGATGTTAATAGTAGTAGACAGTTAACTCTGTTTAACTATAGTAGTATAGTTAG
CTGCTAGTAGTGCTGTCCTC-TAAGAATTATGCAAGCATATTTGTAGTATATACTCTTT-CTTGTTTATTAT
AGAGTAGAACTATTTTACTATAGTAATGTAATATGCTTTGCTGTTTGCTCTAGTGCATATACTATCTAAAGC
TCTATATATGCGTATGTCTTATATAATATATGTTAACGCGTGCTACTTAGAATAATTAAAGTTCTTCTCTTC
-TCCTAGCGTTCGCTGATATACTTAAAATTCCTCCTTAAATATATTTATCCTCTCTAGTGCTCCTTAAATAT
AGGCTAAGGTATC-CTCATCGTAACTCTTGTATTGCGCTAGTGTAAC-TAGGTTGCATACTGCATAAATAAA
ATGCAGCGCAAAAGGCGCCTTTAATATAAATAATAGAGATACAA-CAGCTATAAGCTATTATATAATTACCT
TTTGCTCTGTGC-TAGTCTATTAAGA-GACTTCTATAAATGC--TCTCTTGTTATTAAAACGCTTTAGGCTA
GTACTATGCATTACCTAACAGAAG-CGCTCATTTAA-CTAAGTACTA-CTAGATTCTTATGTTACTAGTGTA
GTACTGTT-ATCCTAGGTCTTTCTGCTGCTA-GGATAGATGTCGTCTAATATATCTTA-TATAAAGTCTAGC
ATCTTTATTACTAAACCTTTAAGTAGTAAGTGCAATGTATCTGTTGCTAAAGATACGTGAATATTAAAGTTA
TAGTGCTTC-TACCTAAAACAATTAAC-TAGATGTATAAA-GTCGTTGTGTCCTTTATTAAGATATCTCTCT
TATTATAGCTAAGTAAATTGCTCTATTCTCTATAGGTAAGATCTATATAAATTCTCTCTATCGTTAGATACG
ACAGTATAACGCATGCAATAGCGATT--TTTCTTTATAC-TAGTTAAGAGTACTTATT--CTTCGTAGTTA-
GCTAAT---ATCGCGCAAATAGTTAG-GTAACACTGCCTTGTTCGTCTATCTACGCATGCAAGTAGTATTCT
AGACTTAGCTACGTTTTCTAGTG-CTATATTAGATAGTAAGTAACAGTGTTCTACTGTGCAGGCTAATATAG
TAGTGCTTA-AACTTACGTAACAGAAGCTTGCCTATGCAATAGTAATATACTTAACTCTTAAGAAAAGGATT
ATAAATCTTAGTTATAGGAATAAATCTAGCTAGAAGAGTACTAGGTGTTAATCTCTAACGTTAGGC-TTCGC
AGGA-CAGATTTCTAA-TTATAACGTAGACTAGCTATGCTGCTATATCTCCTAATATAAGTGAGA-GTTATA
TTTT-GTTAACTAATATAATAATTAGCACGACTGTTGCTCTATCTAGTA-GGCTTT--GTTATATATTCTAC
TACTAGTCTCTAGAATGTAATTTATAATAAACGCGAATA-GGATAGTCTGTATTGCCTAAGAAGAATT--AG
CTTAGAGCGTATACTAATTTATCTGCAAATAGGCAATAGCTGATTATAAACGCAATCAGCGATAAGATGTTC
TAATATACGAAAAAATATTAGTTAGCCTTAAGTC-TAGA-AAGACTAGATGTCTTAGTAATATCCTCCTATA
TCTAAATATTATCTTATATACTAG-ACTGCATTGCTGACATTGCCTCTTGCTAT-TAGCAGCCTAATTAAAA
TAGTAATCTTA-TATATAAGTTATATAATTGTGCGTCTG-CAAAGAGGCTATTAATATCTTCTAGCGTGCAT
TTAATCTGTTGCAGCTATACAGCAAACGAAAA-GGCAAAGTCTAAACTAAAGGTGTTAACGTGATTAGGGCT
AGTAAACTTAGTCTAGATTATATTAGAGGAAGT--GTTATATACTC-TTTTGCAGTTATAGACTCTGCTATT
GCTAG-TTTCCCTGCTAA-TTGCTTATTATGTGTCTAAAACAGCACTTCC-TACGTCTGCGTAGATGTTAAC
AACAGGC-TCTTTCGTCTAATAAGGTCGTCCTTTGCGCATATATCTAGTGCATCTAAAATGCTATTAGCT--
ATTGCTAAGTCTGCATTTTT-ATCCTTCTTAATATAATTATATACTGTTACAGTAGAGCTTAAGCTGTCTGC
TG-CATATATATGCACCTTTCTAT-CTTAAGCAGTATT--ATACTCGTTGCTTAATGACGTATACGTTTCGT
TTAACTA-GAGTGTTTTATAAACATTCTTAGATAGTTCTAGACTCTGTTGCG-TAAGATATTAGGAATAGCA
TCTAGCTGTGTGTTTAGTAAGCTCTGC-GTAGGTTTTAGGCTAGAAG-CTGCATATTATATAGAAGC-GATC
TAT-GCGCAGAA-CAGAGGGGAACTGTATTAT-ATAGAAGAGGTATTATTTTATAAATAAGTAAATAGCGTT
AGAGTTGTTATTTACGATGTTCTTGCGTAGGTTAA-CAGCTGTGTACGATAAGTTTATTCTACTATATTGCT
AGTTCCTGCTTAGCTCTAGTAGCTAACAGTTGCAGACAGTCGCCTACTGT----------------------
---------CGTCCTAT-GCTGCTAAAGACTCTATAACTCTCTTC-TATTCTATATATCTACCTTACTCT-C
TCTTCTAGGTCTAGTTAAGCAA-CTAGGTTCCTAGATACTA-AGCACTACTTTTACTGCTACAGGTTAAACA
GAGAGC--GTAATATAGTGCGATTTAATATTACGTAATCCTT-ATCTCT-GCGTATAGGTCCTG-CTCTAAT
TA-GCTGCTCTTAGACGTATGGCGTTGCTAGCTTCTT--TAACGTAGTAGTTGCAGCAATTTAGCTCTCTAG
GTAGCAGTACGTTCGCAGCGAGAAGA-AGCGCAAAGAGATACTTGCTTTG--CTGTTAATTTTTTTTTC-GC
TTGCCTCTTAGCAGCTC-TGTGCTAGT-GCTAGTAGG-CATATAAATCTCGCTTATTTTCCTCCTTC-TTTT
CTTCTCTCTAATTATT--AGGCTACTTGC-AGATAGACCTG-CAACTCTATATCCTCTCTAATACCT-AGCG
ACTAGGACTCGTGCTAGTAGTAGAGGAGGA-TAGTAAGAGATAGTGCTGCACTGCTCTAGACTAATAAAG-A
TGACGACTTCTACTGTTAACGTAAGTAATATTATAGTTAA-GGTTACTCTAACTCTAACTCTAGATAGCAGC
T-AATAGTCTCTAAGAGCGCACTGAAAAGT--TTACAGAGAAACCTAGATATATTTAGTGCTATAAGATATC
TTATCTAGTTTTAGAAAA-GGTTTTAAACATATCTAAGTTATCTCTTTACTGTTCTCGTTCAGCGAAGTTGC
AGATAGGAATTTTGCTAGGGCTTAGTAGTAATT-CAGAATATGTT--ATTTTATTAGAGTTGCTACTAAGAG
CTTTACTGTAGTTTAGTGCTTACTATACCTATAATC-TACTCTGCTTA--ACTAGCCTAGCAAAGCTAAAGG
AATGCCCTCT-ATGCGCCGTCCTCTTAGGTATTTAGCG-CCTAGAAGTCATAATAGCAGAGAAGAACTGTAA
GGGATAGTGCTACACTGCTTCTAACTAGCAAGG-CCCTTAGATTATATATAACTTCTACGCAATATTATGCT
TAAAAGGTACTC-TAACTCTAACTTTAAATAATAGCTAGATAGAGCAATAAATGTGTAATTTAATGCCTACT
AGCCTAGCAAAGCTAGACT-TATAACTTCTACGCACTGTCCT-CTTAGGTACCTAGCGCCCGGGAGTTATAA
TAGCAGAGGAGG-ACTGTAAGG-GATAGTGCTGCACTGCTCTAGAC-TAGCGAGGCT-CTTAGATTACATAT
AACTTCTACGCAATATTATGCTTAAAAGGTACTCTAACTCTAACTTTAAATAATAGCTAGATAGAGTAATAA
ATGTGTAATTTGATGCCTACTAGCCTAATAAAGCTAGACTTATA
>R8_sc1.1_944948_947086_-/1-2139
------------------------------------------------------------------------
------------------------------------------------------------------------
------------------------------------------------------------------------
------------------------------------------------------------------------
------------------------------------------------------------------------
------------------------------------------------------------------------
------------------------------------------------------------------------
------------------------------------------------------------------------
------------------------------------------------------------------------
------------------------------------------------------------------------
------------------------------------------------------------------------
------------------------------------------------------------------------
------------------------------------------------------------------------
------------------------------------------------------------------------
------------------------------------------------------------------------
------------------------------------------------------------------------
------------------------------------------------------------------------
------------------------------------------------------------------------
------------------------------------------------------------------------
------------------------------------------------------------------------
------------------------------------------------------------------------
------------------------------------------------------------------------
------------------------------------------------------------------------
------------------------------------------------------------------------
------------------------------------------------------------------------
------------------------------------------------------------------------
------------------------------------------------------------------------
------------------------------------------------------------------------
------------------------------------------------------------------------
------------------------------------------------------------------------
------------------------------------------------------------------------
------------------------------------------------------------------------
------------------------------------------------------------------------
------------------------------------------------------------------------
------------------------------------------------------------------------
------------------------------------------------------------------------
------------------------------------------------------------------------
------------------------------------------------------------------------
------------------------------------------------------------------------
------------------------------------------------------------------------
------------------------------------------------------------------------
------------------------------------------------------------------------
------------------------------------------------------------------------
------------------------------------------------------------------------
------------------------------------------------------------------------
------------------------------------------------------------------------
------------------------------------------------------------------------
------------------------------------------------------------------------
------------------------------------------------------------------------
------------------------------------------------------------------------
------------------------------------------------------------------------
------------------------------------------------------------------------
------------------------------------------------------------------------
------------------------------------------------------------------------
------------------------------------------------------------------------
------------------------------------------------------------------------
------------------------------------------------------------------------
------------------------------------------------------------------------
------------------------------------------------------------------------
------------------------------------------------------------------------
------------------------------------------------------------------------
------------------------------------------------------------------------
------------------------------------------------------------------------
------------------------------------------------------------------------
------------------------------------------------------------------------
------------------------------------------------------------------------
------------------------------------------------------------------------
------------------------------------------------------------------------
------------------------------------------------------------------------
------------------------------------------------------------------------
------------------------------------------------------------------------
------------------------------------------------------------------------
------------------------------------------------------------------------
------------------------------------------------------------------------
------------------------------------------------------------------------
------------------------------------------------------------------------
------------------------------------------------------------------------
------------------------------------------------------------------------
------------------------------------------------------------------------
------------------------------------------------------------------------
------------------------------------------------------------------------
------------------------------------------------------------------------
------------------------------------------------------------------------
------------------------------------------------------------------------
------------------------------------------------------------------------
------------------------------------------------------------------------
------------------------------------------------------------------------
------------------------------------------------------------------------
------------------------------------------------------------------------
------------------------------------------------------------------------
------------------------------------------------------------------------
------------------------------------------------------------------------
------------------------------------------------------------------------
------------------------------------------------------------------------
------------------------------------------------------------------------
------------------------------------------------------------------------
------------------------------------------------------------------------
------------------------------------------------------------------------
------------------------------------------------------------------------
------------------------------------------------------------------------
------------------------------------------------------------------------
---------------------------ATTATGCGTCTG-CAAAGAGGCTATTAATATCTTCTAGCATATAT
TTAATCTATTATAGCTATGCAGCAAATAAAAA-GGCAAAGTCTAAACTAAAGGTGTTAACGTAATTAGAGCT
AGTAAACTTAGTCTAGATTATATTAAAGAAAGT--GTTATATACTC-TTTTATAGTTATAGACTCTGCTATT
GCTAG-TTCTCCTACTAA-TTGCCTATTATATGTCTAAAATAGTACTTTC-TACGTCTGCGTAGATGTTAAT
AATAAGC-TCTTTTATCTAATAAGATCGTCCTTTGCGCATATATCTAGTGTATCTAAAATGCTATTAGCT--
ATTACTAAGTCTGCATTTTT-ATCCTTCTTAATATAATTATATACTATTATAGTAAAGCTTAAGCTGTCTGC
TG-CATATACATGCACTTTCTTAT-CTTAAGTAGTATT--ATACTTATTGCTTAATAACGTATACGTTTTGT
TTAACTA-AAGTGTTTTATAAATATTCTTAGATAGTTCTAGACTCTATTGCG-CAAGATATTAGGAATAGCA
TCTAGCTATATATTTAGCAAGCCTTAT-ATAGGTTTTAGGCTAGAAG-CTGCATATCGTACAGAAGC-AATC
TAT-GCGCAGAA-CAGAGAGGAACTGTATTAT-GCAGAAGAGATATTATTTTATAAATAAGTAAATAGCGTT
AGAGTTGTTATTTACAATATTCTTGCATAGGTTAA-TAGCTATATATAATAAGTTTATTCTACTATATTGCT
AGTTTCTGCCTAGCTTTAGTAGCTAACAGTTATAAATAGTTACCTACTAT----------------------
---------CGTTCTAC-GCTGCTAAAGACTCTATAACTCTCTTC-TATTCTATATACTTACCTTACTCT-C
TCTCCTAAGTCTAGTTAAGTAA-CTAGGTTCCTAGATACTA-AGTACTACTTTTGCTGCTATAAGTTAAATA
GAGAGC--ATAATATAGTATAATTTAATATTACGTAATTCTT-ATCTCT-GCGTATAAGTCCTG-CTCTAAT
TA-GCTGCTCTTAGA---GTAGGCTTACTAGCTTCTT--TAACGTAGTAGTTGCAGTAATCTAGCTCTCTAG
GTAGTAGTACGTTTGCAGTAAGAAGA-AGCATAAAAAGATACTTACTCTA--CTATTAATTTTTTTTTT-GC
TTACTTCTTAGTAGCTC-TGTGCTAGT-GCTAGCAGG-CATATAAATCTTACTTATTTTTCTTCTTC-CTTT
CTTCTCTCTAATTATT--AGGCTACTTAC-AGATAGACTTA-TAACTCTATATTCTCTCTAATACCT-AGCG
ACTAGAACTCGTGCTAGTAGTAGAGAAAGA-TAGTAAGAGATAGTACTATACTGCTCTAGACTAACGAAG-A
CAACGACTTCTACTATTAATATAAGTAATATTATAGTTAA-GGTTACTCTAACTCTAACTCTAGATAGCAGC
T-AATAGTCTCTAAGAGCGTACTAAAAAGT--TTATAGAGAAACCTAAATATATTTAGTACTATAAGATATC
TTATCTAGTTTTAGAAAA-GGTTTTAAATATATCTAAGTTATCTCTTTACTATTCTCGTTTAGCAAAG--GC
AGATAGAAATTTTACTAGAGCTTAGTAGTAATC-TAGAATATATT--ATTTTATTAGAGTTGCTACTAAGAG
CTTTACTATAGTTTAGTGCTTACTATATCTATAATC-TACTCTACTTA--ACTAGCCTAGCAAAGCTAAAGG
AATACTCTCT-ACGCGCTATCCTCTTAGGTATTTAGCG-CCTAGAAGTTATAATAGCAGAGAAAGACTATAA
GAGACAGTGCTGCACTGCTTCTAACTAGTAAGG-CCTTTAGATTATATATAACTTCTACGCAACATTATACT
TAAAAAGTACTC-TAACTCTAACTTTAAATAATAGCTAGATAGAGCAATAAATATGTAATTTAATGCCTACT
AGCTTAGCAAAGCTAGACT-TATAACCTCTACGCACTATTCT-CTTAGGTACCTAGCGCCTAGAAGTTATAA
TAGTAGAGAAGG-ACTATAAGA-GACAGTGCTACACTGCTCTAGAC-TAGTAAGGCT-CTTAGATTATATAT
AACTTCTACGCAATATTATGCTTAAAAGGTACTCTAACTCTAACTTTAAATAATAGCTAGATAGAGTAATAA
ATATATAATTTAATGCCTACTAGCCTAATAAAGCTAGACTTATA
>R8_sc1.49_104010_113170_+/1-9161
CGTCAGGAAAAGTAAAAAGTGTCTAGTTAGTAGTGTCGCTGCAATTCGCTGTTAATTCGATAGATATAAT-G
ATTCAACAAA-GTCGCTCTAGTTACTTTT-TTCTAACGTTAGG--TCGACGTTAGAATAGTCTAGTTACTGT
CCTCTACTGTTTAGCAC-CGTATAGCTATATTGCTT-AACTATGCTT-AGTCGTT--AGACTTAGCATACTA
AATA------TTCTATATA----CTCTATAAAGAGC-AGAAGAGGT--AGACTACG--TTAGTTG---CGCA
TATTTTATAGG-CAGT-CTAAGTCCT-CTGTGC-AAATATAGC-TGTAGCT-ATTAGG-CTTACTCTA--TC
TGTAA-TCCGGTACTATTAGAGATAG-AGTCTCGTATCTGCAA-CTACGTGCGAGCTAGTT-CTGCACAGTT
AGTAACTATGCAAGATA-GTGTTATTACT-CTAGGAACTACAGCAGACTTAATGCATTTTAGAAA-CACAAT
TGTATAGCTATTAATTGCTAATTTACTCTGC--ATTATCTATTTAACTATTACACAGTACTA-TATAGGTTA
GAGC-AGTTTATCTCTTCTTTATATCTTTCTACTAGAGCGTCGCAGTCTTCTAGCTCTAATTTCTATTC-GT
CTTT-CGTTAGCGCTAGAGCATGTATAATATAATTGTCTATCGTGTATT-TCTCTGCTAACATAGC-AAACT
TA-TCTTACGTGCTGTCTATTATAATGCTCTAACTTTTTCTCTTTATTCTAAAACTATACTTGCTCGTCGTC
GTTATGTGTTATAC-TTTTCGTAAAGTCATTAGCTCTACAAAACTCTCTAAGCAATATATC-GTGTATTTTC
TCTAATAATTCGCGCAG---TCGCACTCTAGTCTCTTCCTGTTATCTGTTAGCTTTTGCTCTTATGTTATAT
TA-GGCATCTTGC-CTCTCTCTCGTTAGCC-TCTATATCTTT-CTTATTGC-TGTA-ACTAGTTCTGCACTT
ATCTATAGTAAGGATGTTATCTTCTCGTTTCC-CTGCGC--GATTATAGTCTTCTATTAATATATTATATCG
TTGCTGCTTATTATCTATACATTTTATAAGAA-TGTTATTAACGTCGTT-GTTATAATAGTCGTCTAGCACA
GTAACGTTAGATCTAGAGTTTTTAATATAATTCGCGTATATAGCTATTT-GTTGTTTTAAAGCGTC-TTAAA
TAAGAAGACGGCGTATCTTGCTTAGCCTTTTCTACTTCTCGCAGATAGCGTTATAATTATCTATACTATGTT
AGCTATTGTTGTTCAGTGCTGTTATAACATACCCTCTATAGTATA-ACTATAGAAATAGATTATCTTT-CTT
ATTCTATCGTTGTGGTACTCTTTGATAGCATTATATAACACTATGCCTATAAGTGCTATCATGTTAGCGCTT
AGAAACTAAAACTTATTCTAGTTTCTT-GCTATAG-CACTAATACTCTATTTTCTATTATTATAGAACGCTT
GCGCTATAATAGCTGCAATTACACTGTTTAGGAACTAAGGCAACGCAGGCTATTACTCT---GTAAGCTAAT
GCTATCGTATCCTAGATTAACTTACAT-TTCTAGGATTCTAGCGCAGGTAGACAAAA--TCCTAGAGCAGCT
TACTTAGTTTAAGAACTTGCAGTTTAAGATAGTTTAGAGCATATACAGCTATAACCTCTATGCATGCCTATC
TTATTATATGCGTCTGCAGGTCGC-TGCATATGTCTAATATCTAATAAGTACTATTA-GCTATAGTTATAGA
TAGTCTGCAACTATACTTACTTAGCAGGCTGCACTCCTGCAGGGC-GTAGTCGCTATAGATGAGCAGACTAG
TAGAGGCGCTGTTTTCTAAGCCTCTAACTATGCGTC-TAGCATTAGCTGTGCGAA-TATACTTCTATAAGCG
TCTAGCTA--CAGATTAATAGGTATACTACATAG---CGTTATCCTATTATTTGTTAACAACTGCAATAAC-
AATATTACCTAAGCCTTATTAAGTGTACTTTTATGTTTAG-GTTATACTAGTTCTCTTATCTAGCGTTTTTA
TATTCCTTATAGCATTTAATAAAACAGGTCTGCTAGATAAGATAGTAGAAGGAAGG-CTTATGCATATAAGT
TAAC-GTAAACTACTT-TAGTAAT-TATAGTA-TCTTTACT-TACATTGTATA-GA-ACGCAGTGCG-TTCT
TCTATGTTTA-AGAGGTATGCTGCATAGCAGCAGTATTCTATTTTA-GTTTATATTAACTAATCGTTTTTA-
---TTCTAGCTTAATGTCTAGTCTCTATAGATTAACTAGTGCGCGAGAGTGCAGGCGTCCCTTTATTAGAAC
TAGCATATCTTCTAGGTTCGTAAGTTTAAGACTATATAGAAGTTGC-TAAGTCTTATGAG-TTTAATTGTAG
TATAGTCTCTCGTGATAAAGACAGTAGAGTTGCG-CTTTACATAGTTCTTAATTT-CTACGATTCTTAGTCT
TGCTATTA-GTGTTAGTGTCTATCT-TTAATACAGACCTTTACGCTCTCTT---ATATCTAACTAAGCAGCT
GCGCTCTCTTTACAGAAGGTAGTGCTACGCTGCT-GCG-CACCTGCTAGTTTCTTATATTCTTTACTATAA-
TTACGCGTTTTT-CTGTGTAGTACGCAGGTTTATACTAG-TAAAGAATTG-CGTTTAGTCTGCAAAGAATT-
AGTTATATCTCGAAGAGTA-TGTTAAAGCATACA--GATACT-CCTAAATTGTTACGCTTCT-TATATAGTT
TTGCAAAGAGGTTATCTGCTATGCTGTATAATTAGTAGATATACTATTATTAACTAT--TCTCTAGTATTAC
CTATA---GTTAA-TTCCTATTAGCACGTCTTAGA-GGCGCTTATCTATTGCCTTGTTAGG-TCTATTCAGC
TTAATTTGTTT--AAATTATAGCTATGTTCTCTAGCGTTATTAGTATACTTAACGA-TA-TAATATATCTAT
AGCATTAAGGAAAGAGCACAG--CGCAGGCTTTAGCTTAATTTTC-CTATAAGGAC-CCTCTAAAACGTTTT
TCTTAAGACGCATATTATATTAATAGTTTAATTATAAATATAGCTCTATAGAGTTTCGTTACAACTGTATCT
TGCAGT-GCGCTATGCTAGCGTGCTTCTATTAATATTC-GTATACGAGTCTAACTAT-CTGCTATTTTTATA
TAGT-AGTATATGCTACTGC-GTTTATCCTTAAACCTTACTTCTCTTTTAAGTGTCCGTATAAACTATATAT
AGTTAAGGCTACTAATATCTTTATATTCTATTGCTAGGTCTGTCGCGTATATATAGCAGTTAGTCTATTTAT
ATAAG-GATCTAATCTTATTCGTATGCACTAGCTACTAGAATAGTTAACAGTTAAGGA---GCGTTAT-TTA
CAGTGTTAGACTATCTAGCACT-GTA-GACTACAGCCTTAGCATATCTATTATT--ATTCTGCAGCCTAGTC
TTAGAATTATAGTTATATTACATTTTGCGTTACTTAGAGCATATCTGTCGT-GTTGCATTATAATTATATTA
GAC-TGCTAAGTGCGTA-ATTATATGTAGGCAACTAT---TAGGCGCTGTACTTTGCAGCAGG-CTGTTCTA
TTATAACATAACTACTCTCGCTATCTGTCTAATATGCTCTTTTGCAGTCGTTATTCGCAGAGACTAATATAA
TATAGCTTATTCTCTTATCTCTCTCTTAACTTCTGCATATAGTGTCTTGTATTTATTACTTATTAAGGTTAT
CGCGTCGCAGATGCTGTCTCTAGATAAGCGTTTCTATATTTATCGCAGTAGTATTATAATTGCAAAGATATA
GCAATT-TAGAATTCTATTATTAATAGTAGAGTACTGTCGTTTATCTTAGAGAACT-ATCGTAG-TATAGGT
AGTTGTTATT-GCTGCTCATGTCTTAATAAGTCGTTGTTTATAGAGATAGAGCGC-ATGCTGCGCAGCATCT
TTATAACTCTAGTCTAGCTTATATAATTATCTAGCTAACGAC----CTGCAGAGATCTCTTGCTTTAACAGC
TTAAGATCCTTA-TTAACTAGGCCTTTATA--CTTGTTAGATTTCCTATTACGCAGCATTACGCTTG-CGTT
AGCATTAGCAGG-CAACAAGACTTCTGCGTCGTTAAGAAGAG-AGAAGATTAAGATTAGCATAGTTTCTATA
CGCTGCATA---GGCGACTAACCTAACGAGTATAAGAGCTTAGTTAACGAGAATCTTAAGCTATTAAAGCAG
-AAGATCCTTGCAGGTTTTATAATGCTAACGCACGGGACGGCGTAGCAGGAGGAGAA-GAACGAAGCAGACT
T-AAGATAAGTTAAGAAGATAGTAATGTTAAGAGCTTTAGAGAGAGTAAGAGTAATCTAGAGAAGGATAGAG
AGATAGATTTAGGTATA-AGAGATAAGGACAAGGA------------------GGATAAATAAGTAAGACGC
AGCAAGAGCATAAGATATAGCTTCTGCTATATCTCTCT--ATCG-ACGAAAATTTTAATGCAGAAAAGAGAC
TTAACATAAGCAATTAACGTTTACTTTAAGATTTGTGAATTATATATAAAGGGCTATTC-TTAGTTATTTTA
TATT-TGCTTCTGTTAATACTCTCATAGCGTACGCAGTAAATTA-ATATTAAATATTAGTAAGTATAGGCAG
TTATATTT--ATCTTAGTTAATATAGTTATTAACGTAGTAAGATATAGTAGTACGAGTTGTTAAATTAGGCA
GGTCTCTTAGTACTAAGTGCACTAG-GCGGATAA-TTATACTTAGGT-TATAAAACTTAAAAGCTTGCAATA
TCT-AGCATTTAGAGGCTACGTTCTAGGCCTATTA-ACGCATACTTAATATTCT--AGTAGTGTTGTCGATC
TGTCTATTATTATTAAATAGCAATACCTTAGAG-AATGCCCATAATATATGCTATGT--ATTTTCTATCTTT
ATTATAGTA-GGTATAGTTAATAATTATAAGTATTAG-GTGAAGCTAGGCTACTACTCTACTGTCTGTTACT
GTTCTAGACTAT-CGTCTATTATCTTTATGCTTAAATTCTTATACCTAAACGTAGTCTCTACGCTAGAGGCC
TATCTATTGCTAGTTA-GGTGCGCATCTTATAACCTTCTT-ATTGCAGTGTTTAGAGTCGTTG-TGTCTCTT
ACTAGAGAACTGCTAGCACTTT--ATAGAAGAGTGAATCTATACACTTATACAGCTAACCTAAGATAGGTTA
ATATCTAAA--CAGTTCTTATTATAAGAA-GTGATTAGTTAGCCT--ACTGCTGCCTAGCGTTTATTACGGA
CAAACACTGCTGCTGCATGTATAAAGTTAGATATTGCTATATTTGCAGCG-ACCTTGCTTAGAGGCAATTTT
GTTAAATAAGGCTGTATTCCTAGTATTAACTATCTAAGCC-TGCAGAAGAGAAGAGGGCGTGTCACTCTCGT
AGAATAAGT-GCAATCTTAGATATTAATAGTAGTAGATAGTCAACTCTATTTAACTATAGTAGCATAGTTAG
CTGCTAGTAGTGCTGTTCTCCTAAGAATTATATAAGCATATTTGCAGTATATACTCTTT-CTTATTTGTTAT
AGAGTAGAACTGTTTTACTATAGTAATGTAATATGCTTTGCTGTTCGCTCTAGTGCATATACTATCTAAAGC
TCTATATATGCGTATGTCTTGTATAATATGTGTTAACGCGTGCTACTTAGAATAATTAAAGTTCTTCTCTTC
-TTCTAGCGTTCGCTAATATACTCGAAATTCCTTCTTGAATATATTTATCCTCTCTAGTGCTCCTTAAATAT
AGGCTAAGGTATT-CTCGTCGTAACTCTTGTATTACGCTAGTATAAC-TAGGTCGCATACTATATAAATAAA
ATGCAGCGCAAAAGGCGCCTTTAATATAAACAACAGAGATACAA-CAGCTATAAGCTGTTATATAATTGCCT
TTTGCTCTATGC-TAATCTATTAGAA-GACTTCTGTAAATGC--TCTCTTGTTATTAAAACGCTTTAAGCTA
GTACTATGCATTACCTAACAGAAGGCGCTCGTTTAA-CTAAGTACTAATTAGATTCTTGCGTTACTAGTGTA
GTACTGTTTATCCTAGGTCTTTCTGCTGCTA-GGATAGATGTCGTCTAACATATCTTA-TATAAAGTCTAGC
ATCTTTATTACTAAACCTTTAAGCAGCAAGTGCAATATATCTATTGCTAAAGATACGTGAATATTAAAGTTA
TAGTGCTTC-TACCTAAAATAATTAAC-TAGATGTATAAA-GTCGTTATATCCTTTATTAAGATATCTCTCT
TGTTATAGCTGAGTAAATTGCTTTGTTTTCTATAGGTAAGATCTATATAAATTCTCTCTGTTATTAGGTGCG
ATAGTACAACGCGTGTAATAGCGATT--TTTCTTTATAC-TAGTTAAGAGTACTTGTT--CTTCGTAGTTA-
GCTAAT---ATCGCGTAAATAGTTAG-ATAACACTACCTTATTCGTCTGTCTGCGCATGCAAGTAGTATTCT
AGACTTAGCCGCGTTTTCTAGTG-CTGTATTAGATAGTAAGCAATAGTATTCTACTATGTAGGCTAATATAG
TAGTGCTTA-AACTTACGTAACAGAAGCTTACTTATATAATAGTAATATACTTAACTCTTAAGAAGGAGATC
ACGAATCTTAGTTATAGGAATAAACTTAGCTAGAAGAGTACTAGGTGTTAATCTCTAACGTCAGGC-TTTGC
AGGA-CAGATTCCTAA-TTATAACGTAGACTAGCTATGCTGCTATATCTTCTAATATAAGTAAGA-GTTATG
TTTT-ATTAACTAATATAATAATCAGCACGACTGTTGCTCTATCTAGTA-GGCTTT--GTTATATATTCTAC
TACTAGTCTCTAGAATATAATTTATAATAAACGCGAACATGGATAGTCTGTATTACCTAAAAAGAATT--AG
CTTAGAGCGTATACTAATTTATCTGCAAATAGGCAATAGCTGATTATAAACGCAATTAGCGATAAGATATTC
TAATATACGAAAAAATGTTAGTTAGCCTTAAGTT-TAGA-AAGACTAGACGTCTTAGCAATATCCTTCTATA
TCTAAATATTATCTTATATACTAG-ACTGCATTGCTGACATTGCCTCTTGCTAT-TAGCAGCCTAATTAAAA
TAGTAATCTTA-TGTGTAAGTTATGTAATCGTGCGTCTA-TAAAGAAGCTATTAATATCTTCTAGCGTGCAT
TTAATCTATTGCAGCTATGCAGCAAATAAAAAAGGCAAAGTCTAAACTAAAGATGTCGACGTAATTAGAGCT
AGTAAACTTAGTCTAGATTATGTTAGAAGAAGT--ATTATATACTC-TTTTGCAGTTATAGACTCTACTATT
GCTAG-TTTCTCTGCTAA-TTACCTATTATATATCTAAAACAGCACTTCT-TACGTCTGCGTAGATGTTAAT
AACAGGC-TCTTTCGTCTAATAAAGTCGTCCTTTGCGCATATATCTAGTGCATCTAAAATGCTATTAGCT--
ATTGCTAAGTCTGCATTTTT-ATCCTTCTTAATGTAATTATATACTATTATAGTAGAGCTTAAGCTGTCTGC
TG-CATATATATGCACCTTCCTAT-CTTAAGCAGTATT--ATACTCGTTGCTTAATAACGTATACGTTTTGT
TTAACTA-GAGTGTTTCGTAAATATTCTTAGATAGTTCTAGACTCTATTGCGGCAAGATATTAAGAATAGCA
TCTAGCTATGTGTTTAGCAAGCTCCTGCGTAAGTTTTAGGCTAGAAGGCTGTATATCGTACAGAAGC-GATC
TAT-GCGCAGAA-CAGAGGAGAACTGTATTAT-GCAGAAGAGGTATTATTTTATAAATAAGTAAATAGCGTT
AGAGTTGTTATTTATAATGTTCTTACGTAGGTTAA-TAGCTGTATATAATAAGTTTATTCTACTATGTTGCT
AGTTTCTGCCTAGCTCTAGTAGCTAACAGTTGCAGACAGTCGCCTACTGT----------------------
---------CGTCTTAT-GCTGCTAAAAACTCTATAACTCTCTTC-TATTCTATATACCTACCTTACTCT-C
TCTTCTAGGTCTAGTTAAGCGA-CTAGGTTCCTAGATACTA-AGCACTACTTTTGCTGCTATAGGTTAAATA
GAGGGC--ACAATATAGTGCGATTTAATGTTATATAATCCTT-ATCTCT-GCGTATAGATTCTG-CTCTAAT
CA-GCTACTCTTAGA---GTAGGCTTGCTAGCTTCTT--TAACGTAGTAGTTGCAGCGATCTAGCTCTCTAG
GTAGCAGTATATTCGCAGCAAGAAGG-AGCGCGAAGAGATACTTACTCTG--CTGTTAATTTTTTTTTC-GC
TTGCCTCTTAGCAGCCCCTATGCTAGT-GCTAGCGGG-CATATAAATCTCGCTTATTTTCCTCTCTT-TTTT
CTTCTCTCTAATTATT--AGGCTACTTGC-AGATAGACCTG-CAACTCTATATCCTCTCTAATACCT-AGCG
ACTGAGACTCGTGCTAGTAGTAGAGGAAGA-TAGTAAGAGATAGTACTGCACTGCCTTAGACTAACAAAG-A
CAACGACTTTTACTGTTAACGTAAGTAATATTATAGTTAA-GGTCACTCTAACTCTAACTCTAGATAGCAGC
T-AATAGTCTCTAAGAGCGCACTAAAAAGT--TTATAGAGAAATCTAGATATATTCAGTGCTATAAGATATC
TTGTCTGGTTTTAGAAAA-GGTTTTAAATATATCTAAGTTACCTCTTTACTATTCTCGTTCAGCGAAG--GC
AGATAGGAATTTTGCTAGAGCTTAGTAGTAATT-CAGAATATGTT--ATTTTATTAGAGTTGCTACTAAGAG
CTTTACTGTAGTTTAGTGCTTACTATACCTATAATC-TACCCTGCTTA--ACTAGCCTAGCAAAGCTAAAGA
AATGCTCTCT-ACGCGCTGTCCTCTTAGGTATTTAGCG-CCTAGAAGTTATAATAGTAGAGGAGAACTGTAA
GAGATAGTGCTGCACTGCTTCTAACTAGTAAGG-CTCTTAGATTACACACAACTTCTATGCAATATTATGCT
TAAAAGGTACTC-TAACCCTAACTTTAAATAATAGCTAGATAGAGCAATAAATGTGTAATTTAATGCCTACT
AGCCTAGCAAAGCTAGACT-TATAACCTCTACGCACTATCCT-CTTAGGTATCTAGCGCTCGGGAGTTATAA
TAGCAGAGGAGG-ACTGTAAGA-GATAGTGCTGCACTGCCCTAGAC-TAGCGAGGCT-CTTAGATTATATAT
AACTTCTATGTAACATTATGCTTAAAAGGTACTCTGACTCTAACTTTAAATAATAGCTAGATAGAGTAATAA
ATGTATAATTTAATACCTACTAGCCTAATAAAGCTAGACTTATA
>R8_sc1.28_448638_457792_+/1-9155
CGTCAGGAAAAGTGAAAAGTGTCTAGTTAGTAGTATCGCCGCAATTCGCCGTCAATTCGACAGATATGAC-G
ATTTAACAAA-GTCGCCCTAGTTACTTTT-TTCCGACGTCAGG--TCGACGTCGGAACAGTCTAGTTACTGT
CCTCTACTGTTTAGCAC-TGTGTAGCTACATTGCTC-AACTGTGCTT-AGTCGTT--AGACTTAGCATACTA
AACA------TTCTGTATA----CTCTGTAAAGAGC-AGAAGAGGT--AGACTACG--TTAGTTG---CGCA
TATTTTATAGG-CAGT-CTAAGTCCT-CTGTGC-AAACATAGC-TGCAGCT-ATTAGG-CTTACTCTG--TC
CGTAA-TCTAGTGCTATTAGAGATAG-AGTCTTGTATCTGCAA-CTACGTGCAAGCTAGTT-CTGCACAGTC
AGCAACTGTGCGAGACAAGTGTTGTTACT-CTAGGAACTACAGCAGACTTAATGCATTTCGGAAA-CACAAT
TATATAGCTATTAATTGCTAATTTGCTCTAC--ATTATCTATTTAACTATTACACAGTACTA-TATAGGTCA
GAGC-AGTTTATCTCTTCTTTGTATCTTTCTACTAGAGCGTCGCAGTCTTCTAGCTCTAATTCCCATTC-GT
CTTT-CGTCAGCGCTAGGGCGTGTATAATGCAATTATCTATCGTGTATT-CCTCTGCTAACATAGC-AAACT
TG-TCCTACGTGCTGTCCGTCATAATGCTCTAACCTTT-CTCTTTATTCTAAAACTATACTTGCTCGTCGTC
GTTATGTATTACAC-TTTCTATAAAGTCGTTAGCTCTATAAAACTCTCTAAGTAATATATC-GTGTATTTCC
CTCAATAATTCGCGCAG---TCGCACTCTAGTCTCTTCCTGTTATCTGTTAGCTTTTGCCCTTATGTTATAT
TA-GGCATCTTGC-CTCTCTCTCGTCAGCC-TCTATATCTTTTCTTATTAC-TGTA-ACCGGTTCTGCACTC
ATCTATAGTAAGGATGTTGTCTTCTCGTTTCC-CTGCGC--AATTATAGTCTTCTATTAATATATTATATTA
TTGCCGCTCATTATCTGTACATTTCATAAGAA-TGTTATTAACGTCGTT-GTCGTAATAGTCGTCTAGCATA
GTAACGTTAGATCTAGAGTTTTCAATATAGTTCGCGTATATAGCTATTT-GTTATTTTAAAGCGTC-CTAAA
TAAGGAGACAGCGTATCTTGCTTAGCCTTTTCTACTTCTTGCAGATAGCGTTATAATTATCTATACTATATT
AGCTATCGTTGTTTAGTGCTGTTATAACATACTCTCTATAGTATA-ACTATGGAAATAGATTATCTTC-CTT
ATTCTGTCGTCGTAGTACTCTTTAATAGCATTATATAACACTGTGCCTATAAGCGCTATTATGTTAGCGCTT
AGGAACTAAAACTTATCCTAGTTCCCT-GCTATAG-CACTGATACTCTATTTTCTATTGTTGTAGAACGCTC
GCGCTATAATAGCCGCAATTGCACTATTTAGGAACTAGGGCGACGCGGGCTATTACTCC---GTAAGCTAAT
GCTATCGTGTCCTAGATTAACTTATAT-TCTTAGGATCCTAGCGCAGGTAGACAAAA--TCCTAGAGCAGCT
TACTTAGTTTAAGGACTCGCAGTTTGAGATAGTTTAAGGCATATGCAGCTATAACCTCTATGCGTGCCTATC
TTATTATATGCGTCCGCAGGTCGC-TGCATATGTCTAACATCTAATAAGTACTATCA-GCTATAGTTATAGA
CAGTCCGCGACTGTACTTACTTAGCAGGCTGCACTCCTGCAGGGC-GTAGTCGCTATAGACGAGCAGACTAG
CAGAGGCGCTGTTTTCTAAGCCTCTAACTATGCGTC-TAGCATTAGCTGTGCGAA-TACACTCCTGTGAGCA
TCTAGCTA--CGGATTAACAGATATACTACATAG---CGTCGTCCCGTCGTTTATTAACAACTACGATAAC-
AATATTACCTAAGCCTTATTAAGTGTACTTTCGTATTTAG-GTTGCACTAGTTCTCTCGTCCAGCGTTTTTA
TGTTCTCTATAGCATTTAATAAAACAGGTCTGCTAGATAAGACAGTAGAAGAAAGG-CTTATGCATGTAAGT
TAAC-GTAAACTACTT-TAGTAAT-TATAGTG-TCTTTGCT-TACATTGCACA-AA-ACGCAGTGCG-TTCT
TCTATATTTA-AGAGGTATGCCGCGTAGCAGCAGTGTTCTGTTTTA-GTTTATATTAACTAATCGTTTTTA-
---TTTCGGCTTAATATCCAGTCTCTATAGATTAACTAGTGCGCGAGGGTATAGGCGTCCCTTTATTAGAAC
CGGCATATCTTCTAGGTTCGTGGGTTTAAGACTATATAGAAGTTGC-TAAGTCTTATAAG-TTTGATTGTAG
TATAGTCTCTTGTAATAAAGACAGTAGAGTTGCG-CTTTGCATAGTTCTCAATTT-CTATGATTCTTAGTCT
TGCTATTA-GTGTTAGTGTCTGTCTCTCGATACAGACCTTTACGCTCTCTT---ATGTCTAACTAAGCGGCC
GCGCCCTCTTTACAGGAGGTAGTGCTACGCCGCT-GCG-CACCTGCTAGTTTCTTATATTCTTTACTATAA-
TTACGCGTTTTT-CTATATAGTACGCAGGTTCATACTAG-TAAAGAATCG-CGTTTAGTCTGCAAAGAATT-
AGTTATATCTTAAAGAGTA-TATTAGGGCATGTA--GATACC-TCTAAATTGTTGCGCTCTC-TATACGGTT
TTGCAA-GGGGTTATCTGCTGTGCTGTATAATTAGTAGATATACCGTCGTTAACTGT--CCTCTAGTATCGC
CTATA---GTTAA-TTCCTGTTAGCACGTCTTAGA-GGCGCTTATCTATTGCCTTGTTAGG-TCTATTCAGC
TTAATTTGTTT--GAATTACAGCTGTGTTC-CCAGCGTTATTAGTACACCTAACAA-TA-CAATATGTCCGT
AGCATCGAGGAAAGAGCACAG--CGCAGGCTTTAGCTTAATTTTC-CTATAAGGACTCCTCTAAAACGTTTT
TCTTAAGACGCATATCATATTAATAGTTTAATTACAAATGTAGCTCTATAGAGTTTCGTTGCAACTGTATCT
TGCAGT-GCGCTATGCTAGCGTGCTTCTGTTAATATTC-ATATACGAGTCTAACTAT-CTGCTGTTTTCGTG
TAGT-AGTATATGCTACTAC-GTTTATCCTTAAACTCTACCTCTCTCTCAAGTGTCTGTATGAACTGTGTAT
AGTTAAGGCTACTAATATCTTTGTATTCTGTTGCTAGGTC-GTTGCGCATATACAGCAGTTAGTCTGTTTAT
ATAAG-GATCTAATCCTGTTCGTGTGCACTAGCTACTAGAATAGTTAACAGTTAAGGA---GCGTTAT-TTA
TAGTGTTAGACTATCTAGCACT-ATA-AACTACAGCCTTAGCATATCTATTATT--GTTCCGTAGCCTAGTC
TTAGGATTATAGTTACATCGCATTTTGCGTTGCTTAGAGCGCATCTGTTGT-GTTGCATTATAATTACATTA
GAC-TGCTAAGTACGTA-ATTGTACGTAGGCAACTAT---TAGGCGCTGTACTTTACAGTAGG-CTATTCTA
TCGTAACGCAACTATTCTCGCTATCTGTCTAATGTGCTCTTTTGCAGTCGTCGTTCGCAGAGACTAATATAA
TATAGCTCGTTCTCTTATCTCTCTCTTAACTTCTGCATATAGTGTCTTATATTTATCGCTTATTAAGATTAT
CGCATCGCAGATGCTATCTCTAGATGAGCGTTCCTGTGTTTATCGCAGTGGTATTATAATTGCAAAGATATA
GTGATT-TAGGATTCTGTCGTTAACAGTAGAGTACTGTCGTTCGTCTTAGAGAACT-GTTGTAG-TATAGGT
AGTCGTTATT-GCTGCTCGTGTCTTAATAAGTCGTTGTTTATAGAGATAGGGCGC-ATGCTGCGCAGCGTCT
TCGCAACTTTAGTCTAGCTTATATAATCATCTAGCTAACGAC----CTGCAGGGATCTCCTGCTTCGACAGC
TTAAGATCCTTA-TTAACTAGGCCTTTATA--CTCGTCAGATTT---ATTGCGCAGCATTACGCCTG-CGTT
AGCATTAGCAGG-CGATGAGACTTCCGCGTCGTTAAGGAGAG-AGAGGATTAAGATCAGCACAGTTTCTATA
CGCTGCATA---GGCGACTAACCTGATGAGTATAAGAGCTTAGTTAACGAGGATCTTGAGCTGTCGAAGCAG
-GAGATCTCTGCAGGTTTTATAATGCTGACGCACGGGATAGCGTAGCAGGAGAAGAA-GGACGAAGCAGACT
T-AAGATAAGTTAAGAGGATAGTGATGTTAAGAGCTTTAGAGAGAGTAAGAGTGATCTAGAGGAGAATAGAG
AGATGGATTTAGGTATA-GAGGATAAGGACGAGGA------------------GGATAAATAAGTAAGACGC
AGTAAGGGCATAAGACATAGCTTCTGCTATATCTCTCT--ATCG-ACGAAAATTTTAATGCAGGAAGGAGAC
TCAACATAAGCGATTAACGTTTACTTTAAGATTTGTAAATTATGTATAAAGGGCTATCC-TTAGTTATTTCG
TATT-CGCTTCTGTTAATACTCTTATAGCGTGCGCAGTAAATCA-ATGTCAAATGTCAGCGAGTATAGGCAG
TTGTATTC--GTTTTAGTTAATATAGTTATTAACGTAGTAAGACATAGTAGTACGAGTTGTTAAATTAGGCA
GATCTCTTAGTACCAAGTGCACTAG-GCAGATAA-TCGTGCTTAGGT-CGTAAAACTTAAAAGCTTGCAATA
TCT-AGCGTTTAGAGGCTGCGTTCTAGGCCCGTCA-ACGCACACTCAACATTCT--AGTAGTATTATCGATC
TGTCTATTATTATTAAACAGCAATACCTTAGAG-AATGCTC-TAATATACGCTATAT--GTTTTCTATCTTT
GTCGTAGCA-GGTATAGTTAATAATTATAAGTATTAG-GTAGAGCTAGGCTACTACTCTACTGTCTGTCACT
GTCCTAGACTGT-TGTCTATTGTCTCTATGCTTAAATTCTTATACCCAAACGTAGTCTCTACGCTAGAGGCC
TATCTATTGCTAGTTA-GGTGCGCATCTTATAACCTCCTC-GTCGCAGTGTTTAGAGTTGTTG-TATCTCTT
GCTAGAGGACCGCTAGCACTTT--ATAGAAGAGTGAATCTATACACTTATATAGCTAACCTAAGATGAGTTG
ACATCTAAA--CAGTCCTTGTCGTAAGAA-GTGATTAGTTAGCCT--GCTGCTGCCTAGCGTTTGTTGCAGA
TAAACACTGCTGCTGTATATATAAAGTTAGATATTGCTATATTTGCAGCA-ACCTCGCTTAGAGGCAATTTT
GTCGAATAAGGCTGTATTCCTAGTATTAACTATCTAAGCC-TGCAGAAGAGAAGAGGGCGTGTTACTCTCAT
AGAATAAGT-GCAATCTTAGATGTCGACAGTAGTAGACGGTTAACTCTATTTAACTACAGTAGCATAGTCAG
CTGCTAGTAGTGCTATCCTC-TAAGAATTATGCAAGCATATTTGCAGTATATACTCTTT-CTTATTTGTTAT
AGAGTAGAACTATTTTACTATAGTAATATAATATGCTTCGCTGTTCGCTCTAGTGCATATACTATCCAAAGC
TCTATACATGCGTATGTCTTATATAATATGTGTTAACGCGTGCTACTTAGGATAATTAAAGTTCTTCTCTTC
-CCCTAGCGTTCGCTAATACACTCGAAATTCCTCCTTAAATATATTCATCCTCTCTAGTGCTCCTTAAATAT
AGGCTAAGGTATC-CTCGTTGTAACTCTTATATTACGCTAGTATAAC-TAGGTCGCATACTGCACAAATAAA
ATGCAGCGCAAAAGGCGCCTTTGATACAAACAACAGAGATACGA-CAGCTATAAGCTGTTATATAATTGCCT
TTTGCTCTGTGC-TAGTCTATTAGGA-GACTTCTATAAATGC--TCTCTTATTATTAAAACGCTTTAGGCCA
GTACTATGCATTACCTAACAGAAG-CGCTCGTTTAA-CTAAGTACTA-CTAGATTCTTACGTTACTAGTATA
GTACTGTT-ATCCTAGGTCTTTCTGCTGCTA-GGATAGATGTCGTCTAATATATCTTG-CATAAAGTCTAGC
ATCTTCATTACTAAACCTTTAAGCAGCAAGTGCAATGTATCTGTTGCTAAAGATACGTAAATATTAAAGTTA
TAGTGCTTC-TACCCGAAATAATTAAC-TAGATATACAAA-GTCGTCGTGTCCTTTATTAAGACATCTCTCT
TATTATAGCTGAGTAAATTGCTCTGTTCTCTATAGGTAAGATCTATATAAATCCTCTCTATCGTTAGGTGCA
ACAGTACAACGCGTGCAATAGCGATT--TTTCTTTATAC-TAGTTAAGAGTACTTGTT--CTTCGTAGTCA-
GCTAAT---ATCGCGCAAATAGTTAG-GTAATACTGCCTTATTCGTCTGTCTGCGCATGCAAGTAGTATTTT
AGACTTAGCTGCGTTTTCTAGTG-CTATATTAGACAGTAAGCAATAGTATTCTACTGTGCAGGCTGATATAG
TAGTGCTTA-AACTTACGTAATAGAAGCTTGCCTATGCAATAGTAATACACTTAACTCTTAAGAAGGGGATC
ACGAATCTTAGTTATAGGAATAAACCTAGCTAGAAGAGTACTAGGTGTCGATCTCCGACGTCAGGC-TTTGC
GGGA-TAGATTCCTAA-TTATAACGTAGACTAGCTATGCTGCTACATCTCCTAATATAAGTAAGA-GTTATG
TTTT-GTTGACTAATATAATAATCAGCACGACTGTTGCTCTATCTAGTA-GGCTTT--ATTGTATGTTCTAC
TACTAGTCTCTAGAATATAATTTATAATAAACGCGAACA-GGATAGTCCGTATTGCCTAAGAAGAATT--AG
CTTAGAGCGTATACTAATTTATCTGCAAATAGGCGATAGCTGATTATAAACGCAATCAGCGACAAGATATTC
TAATATACGAAAAAATGTTAGTCAGCTTTAAGTT-CAGA-AAGACTAGACGTCTTAGCAATATCCTCCTGTA
TCTAAATATTATCTTATATACTAG-ACTGCATTGCTAACATTGCCTCTTGCTAT-TAGCGGCCTAATTAAAA
TAGTAATCTCG-TGTATAAGTCATGTAATCGTGCGTCTG-CAAAGAGGCTATTAATATCTCCTAGCGTGCAT
TTAATCCGTTGCAGCTATACAGCAAACGAAAA-GGCAAAGTCTAAACTAAAGGTGTTAACGTAATTAGAGCT
AGTAAACTTAGTCTAGATTATGTTAGAGGAAGT--GTTACATACTC-TTTTGCAGTTATAGACTCTGCTATT
ACTAG-TTCCTCTGCTAA-TTGCCTATCGTATGTCTGAAACAGCACTTTC-TACGTCTACGTAGATATTAAC
AATAGGC-TCTTTCATCTAATAAGGTCGTCCTTTGCGCACATATCTAGTGCATCTGAAATGCTATTAGCT--
ATTGCTAAGTCTGCATTTTT-ATCCTTCTCGATGTAATTATATACTATTATAGTAGAGCTTAAGCTGTCTGC
TG-CATATACATGCACCTTCCTAT-CTTAAGCAGTATT--ATACTCGTTGCTTAATAACGTATACGTTTCGT
TTAACTA-GAGTGTTTTATAAACATTCTCAGACAGTTCTAGACTCTATTGCG-CAAGATGTCGGAAATAGCA
TCTAGCTGTATATTTAGCAAGCCCTGC-GTAAGTTTTAGGCTAGAAG-CTGTATATCGTACAGAAGC-GATC
TAT-GCGCAGAA-CAGAGGGGAACTGTATTAT-GCAGAAGAGGTATTATTTTATAAATAAGTAAATAGCGTT
AGAGTTGTTATTTACGATGTTCTTACGTAGGTTAA-CAGCTGTGTACGATAAGTTTATTCTACTATGTTGCT
AGTTCCCGCCCAGCTCTAGTAGCTAACAGTTGCAGACAGTCGCCTACCGT----------------------
---------CGTCCTAC-GCTGCCGAAGACTCTGTAACCCTCTCCGTATTCTACATATCTACCTTACCCT-C
TCTCCTAGGTCTAGTTAAGCGA-CTAGGTTCCTAGATACTA-AGCACTACTTTTGCTGCTACAGGTTAAACA
GAGGGC--GCAATATAGTGCGATTTAATGTCACGTGATCCTT-ATCTCT-GCATATAGGTCCTG-CTCTAAT
CA-GCTGCTCTTAGA---GTAGGCTTACTAGCTTCTTCCTAATATAGTAGTTGCAGCAATCTAGCTCCCTAG
GTAGCAGTACATTCGCAGCGAGAAGA-AGCGCAAAGAGATACTTACTCTG--CTGTTAATTTTTTTTTC-GC
TTGCCTCTTAGCAGCCC-TATGCTAGTTACTAGTAGG-CATATAAATCTTACTTATTTTCCTCCTTCTCTTT
CTTCTCTCTAATTAGTCGAGGCTACTTGC-AGATAGACCTGACAACTCTACATCCTCTCTAATACCT-AGTA
ACCGGGACTCGTGCTAGTAGTAGAGGAGGA-CAGTAAGAGACAGTGCTGCACTGCCTTAGACTGATGAAG-A
CGACGACTTCTACTGTCGACGTAAGTAACATTATAGTTAA-GGTTACTCTGACTCTAACTCTAAATAGCAGC
T-AATAGTCTCTAAGAGCGCACTAAAAAGT--TTACAGAGAAACCTAAATATATTCAGTGCTATAAGATATC
TTATCTAGTTTTAGAAAA-GGTTTTAAACATATCTAAGTTACCTCTTTACTATTCTCGTTCAGCGAAG--GC
AGACAGGAATTTTGCTAGGGCTCAGTAGTAATC-TAGAATATGTT--ATTTTATTAGAGTTGCTACTAAGAG
CTTTACTGTAGTTTAGTACTTACTATACCTATAATC-TACCCTGCTTA--ACTAGCCTAGCAAAGCTAAAGG
AATGCCCTCT-ACGCGCCGTTCTCTTAGGTATTCAGCG-CCTAGGAGTCATGATAGCAGGGGAGGACTGTAA
GAGACAGTGCTGCACCGCTTCTAACTAGTAAGG-CTCTTAGATCACACATAACTTCTACGCAACATTATGCT
CGAAAGGTACTC-TAACTCTAACTTTAAATAATAGCTAGACAGAGCAACAAATATATAATTTAATGCCTACT
AGCCTAGCAAAGCTGAACT-TATGACCTCTACGCACCGTCCT-CTTAGATACCTAGCGCCTAGGAGTTATAA
TAGCAGAGGAGG-ACCGTAAGA-GACAGTGCTGTACTGCCCTAGAC-TAATAAGGCT-CTTAGATCTCACAC
AACTTCTACGCAACATTATGCTTAAAACATACTCTAACTCTGACTTTAAACGACGGCTGGACAGAGTAACAA
ATATATAATTTAATGCCTACTAGCCTAACGAAGCTAGACTTATA
>R8_sc1.11_680157_689310_-/1-9154
CGTCCAGAAAAGTGAAA-GTGTCTAGT-AGTAGTGTCGCCGCAATTCGCCGTCAATTCGACAGATATAAT-G
ATTTAATAAA-GTCGCTCTAGTCACTTTT-TTCTAACGTTAGG--TCGACGTTGAAACAGTCTAGTTACTGT
CCTCTACTGTTTAGCAC-TGTGTAGCTACATTGCTT-AACTGTGCTT-AGTCGTT--AGACTTAGCATACTG
AACA------TTCTGTATA----CTCTGTAAAGAGC-AGAAGAGGT--AGACTACG--TCAGTTG---CGCA
TGTTTTATAGG-CAGT-CTAAGTCCT-CTGTGC-AAACATAGC-TGCAGCT-ATTAGG-CTTACTCTG--TC
TGTAA-TCTAGTGCTATTAGAGATAG-AGTCTCGTATCTGCAA-CTACGTGCGAGCTAGTT-CTACACAGTC
AGCGACTATACGAGACA-GTATCGTTACT-CTAGGAACTACAGCAGACTTGATGCATTTCAGAAA-CATAAT
TGTATAGCTATTAATTGCTAATTTGCCCTAC--ATTATCTATTTAACTATTACACAGTACTG-TATAGGTTA
GAGC-AGTTTATCTCTTCTTCGTATCTTTCTACTAGAGCGTCGCAGTCTTCTAGCTCTAATTCCTATTC-GT
CTTT-TATTAGCGCTAGAGCGTGTATAATGCAATTGTCTATTATATATT-CCTCTGCTAATATAGC-AAACT
CG-TCCTACGTGCTGTCTGTCACAATGCTCTAACCTTT-CCCTTTATTCTAAAACTATACTTGCTCGTCGTC
GTTGTGTGTTACAC-TTTCCGTAAAGTCGTTAGCTCCACGAAACTCTCTAAGCAATATATC-GTGTATTTCC
CCTAATAATTCGCGCAG---TTGCACTCTAGTCTCTTCCTATTATCTGTTAGCTTTTGCTCTTATGTCATAT
TA-GGCATCTTGC-CTCTCTCTCGTTAGCC-TCTATATCTTC-CTTATTGC-TGTA-ACTAGTTCTGCACTC
ATCTATAGTAAGAATGTTGTCTTCTCGTTTCC-CTGCGC--GATTATAGTCTTCTATTAATGTATTATATCG
TTACTACTCATTATCTATATATTTTATAAGAA-TGTCATCAACGTCGTT-ATCGTGATAGTTATCTAGCATA
GTAACGTTAGATCTAGAGTTTTTAATGTAGTTCGCGTATATAGCTATTT-GTTATTTTAAAGCGTC-TCAAA
TGAGGAGACGGCGTATCTTGCTCAGCCTTTTCTACTTCTCGCAGATAGCGTTATAATTATCTATACTATATT
AGCTATCGTTGTTTAGTGCTGTTGTAACATACCCTCTACAGTATA-ACTGTAGAAATAGATTGTCTTC-TTC
GTTCTGTCGTCGTAGTACTCTTTAATAGCATTATATAACACTGTGCCTATAAGCGCTATTATGTTAGCGCTT
AGGAACTGAAACTTATCCTAGTTCCCT-GCTATAG-CACTGATACTCTATTTTCTATTGTTGTAGAACGCTT
GCGCTATAATAGCTGCAATTGCACTATTTAGGAACTAGAGCGACGCAGGCTATTACTCTCGTAGACGCTAAT
GCTATCGTGTTCTAGATTAACTTACAT-TCCTAGGATCCTAGCACAGGTAGACAAAA--TCCTAGAGCAGCT
TACTTAGTTTAAGGACTTGCAGTTTAAGATAGTTTAGAGCATATGCAGCTATAACCTCTATACGTGCCTATC
TTATTATATGCGTCTGTAGGTCGC-TGCACATATCTAACATCTAATAAGTACTATTA-GCTATAGTTATAGA
CAGTCTGCGACTGTACTTACTTAGTAGGCTGCACTTCTGCAGGGC-GTAGTCGCTATAGACGAGCGGACTAG
CAGAGGCGCTGTTTTCTAAGCCTCTAACTATGCGTC-TAGCATTAGCTGTGCGAA-TACACTCCTATAAGCG
TCTAGCTA--TAGATTAACAGGTGTACTACATAG---CGTCGTCCTATTATTTGTTAACAACTGTAATAAC-
AATATTACCTAAGCCTTATTAAGTGTACTTTCGTATTTAG-GTTGCACTAGTTCTCTCGTCTGGCGTTTTTA
TATTCTCTATAGCATTTAATAAAACAGGTCTGCTGAATAAGATAGTAGAAGGAAGG-CTTATGCATATAAGT
TAAC-GTAAACTACATTTAGTAATATATAGTATCTTCTGCTCTACATTGCATA-GAGACGCAGTGCG-TTCT
TCTGTGTTTA-AGAGGTATGCTGCGTAGCAGCAGTGTTCTGTTTTA-GTTTATATTAACTGATCGTTTTCA-
---TTCTAGCTTAATGTCTAGTCTCTATAGATTAACTAGTGCGTGAGGGTGTAGGCGTCCCTTTATTAGAAC
TAGCATATCTTCTAGGTTCGTAGGTTTAAGACTATGTAGAAGTTGC-TAAGTCTTGTAAG-TTTAATTATAG
TATAGTCTCTTGTGATAAAGACAGTAGAGTTGCG-CTTTGCATAGTTCTCGATTT-CTATAATTCTTAGTCT
TGCTATTA-GTATTAGTGTCTGTCT-TTAATATAGACCTTTACGCTCTCTT---ATGTCTAACTAAGCGGCT
GCGCCCTCTTTACAGAAGGTAGTGCTACGCTGCC-GCG-CACCTACTAGTTTCTTGTATTCTTTACTATAA-
TTACGCGTTTTT-CTGTGTAGTACGCAGGTTTATACTAG-TAAAGAATTG-CGTTTAGTCTGCGAAGGGATT
AGTTATATCTTAAAGAGTA-TATTAGAGCATGCA--GATACC-TCTAAATTATTGCGCTCTC-TGTACAGTT
TTGCAA-GAGGTCATCTGCTGTGCTATATAATTAGTAGATGTACTATCGTTAACTGT--TCTCTAGTGTTGC
CTACG---GTTAA-TTCCTGTTAGCACGTCTTAGA-GGCGCTTATCTATTGCCTTATTAGG-TCTATTCAGC
TTAATTTATTT--AAATTACAGCTATATTC-TTAGCGTTATTAGTATACCTAACGA-TA-CAATATATCTGT
AGCATTAAGGAAAGAGCACAG--CGCAGGCTTCAGCTTAATTTTTTCTATAAGGAC-TCTCTAAAACGTTTT
TCTTAAGACGCATATTATATTAATAGTTTAATTATAAATGTAGCCCTATAGAGTTTCGTTGCAACTATATCT
TGCAGT-GCGCTATGCTAGCGTGCTTCTGTTGATATTC-GTATATAAGTCTAACTAT-CTGCTGTTTTTATA
TAGT-AGTATATGCTACTGC-GTTTATCCTTAAACCTCACCTCTCTCTTAAGTGTCTGTATAAACTGTGTAT
AGTTAAGGCTACTAATATCTTTGTATTCTGTTACTAAGTC-GTTGCGCATATACAGCAGTTAGTCTGTTCGT
ATAAG-GATCTGATCCTATTCGTATGCACTAGCTACTAGAATAGTTAATAGTTAAGAA---GCGTTGT-TTA
CAGTATTAGACTATCTAGCACT-GTA-GACTACAGCCTTAGCATATCTATCATT--ATTCTGCAGCCTAGTC
TTAGGATTATAGTTACATTGCATTTTGCGTCGCTTAGAGCGCATCCGTCGT-GTTGCATTGTAATTATATTA
GAC-TGCTAAGTGCGTA-ATTGTACGTAGGCAACTGT---TAGGCGCTATACTTTGCAGCAGG-CTGTTCTA
TCGTAACGCAACTACTCTTGCTATCTATCTGATATGCTCTTTTGCAGTTGTCGTTCGCAGAGACTAATATAA
TATAGCTCGTTCTCTTATCTCTCTCTTAACTTCTGCATATAGTATCTTGTATTCATCGCTTATTAAGGTTAT
TGCGTTACAGATGCTGTCCCTAGATGAGCGTTCTTATGTTTATCGCAGTAGTGTCATAATTGCAAAGATATA
GCAATT-TAGGATTCTGTTATTAATAGTAGAGTACTGTCGTTCGTCTTAGAGAACT-GTCGTAG-TATAGGT
AGTCGTTGTT-GCTGCTTATGTCTTAATAAGTCGTTATTTATAGAGATAGAGCGC-ATGCTGCGCAGCGTCT
TCGCAACTCTAGTCTAGCTTATATAATTATCTAGCTAACGAC----CTACAGAGATCTTCTGCTTTAACAGC
TTAAGATCCTTA-TTAACTAGGCCTTTATA--CTCGTTAGATTT---ATTGCGCAGCATTACGCCTG-CGTC
AGCATTAGCAGG-CAACGAGACTTCTGCGTCGTTAAGGAGAG-AGAGAATTAAGATTAGCATAGTTTCTATA
TGCTGTATA---GGCGACTAACCTAACGAGTATAAGAGCTTAGTCAACGAGGATCTTAAGCTGTTGAAGCAG
-GAGATCTCTGCGGGTTTTGTGATGCCGACGCATAGGACAGCGTAGCAGGAGAAGAA-GGACGAAGCAGACT
T-AAGATAAGTTAAGAGAATAGTAATATTAAGAGCTTTAGAGGGAGTAAGAGTAATCTAGAGAAGGATAGGG
AGATAGATTTAGATATA-AGAGATAAGAACGAGGA------------------GGATAAATAAGTAAGACGC
AGCGAGAGCATAAGATATAGCTTCTGCTATATCTCTTT--ATCG-ACGAAAATTTTAATGCAGGAAGGAGAC
TCGACACAAGCGATTAACGTTTACTTTAAGATTTGTGAATTATATATAAAGGGCTATTC-TTAGTTATTTCG
TATT-CGCTTCCGTTAATACTCTCGTAGCGTGCGCAGTAAATTA-ATGTTAAATATCAGCAAGTATAGGCAG
TTGTATTC--GTCTTAGTTAATATAGTTGTTGACGTAGTAAGACATAGTAGTATAAGTTGTTAAATTAGGCA
GGTCTCTTAGTACTAAGTGCACTGA-GCAGATAA-TTGTGCTTAGGT-CGTAAAACTTAAAAGCTTATAATG
TCT-AGCGTTTAGGGGCTGCGTTCTAGGCCCGTTA-ACGCACACTTAATATTCT--AGTAGTATTATCAATC
TGTCTATTGTTATTAAACAGCAATACCTTAGAG-AATGCTC-TAATATACGCTATGT--GTTTTCTATCTTT
GTCGTAGCA-GGTATAGTCGATAATTATAAGTATTAG-GTAGAGCTAGGCTACTACTCTACTGTCTGTTACT
GTCCTAGACTGT-CGTCTATTATCTCTATGCTTAAATTCTTATACTTAAACGTAGTCTCTACGCTAGAGGCC
TGTCTGTTGCTAGTTA-GGTGCGCATCTTACAACCTTCTC-ATCGCAGTGTTTAAGGTCGTTG-TGTCTCTT
GCTAGAGAACTGCTAGTACTTT--ATAGAAGAGTAAATCTATATACTTATACAGCTAACCTAAGATAGGTCG
ACATCTAAA--CAGTCCTCGTCGTAAGAA-GTAATTAGTTAGCCT--GCTACTGCCTAGCGTTTGTTGCAGA
CAAACACTGCTGCTGCATATATAAAGTTAGATATTGCTATATTTGCAGTA-ACCTCGCTTAGAGGCAATTTT
ATCAAATAAGGCTGTATTTCTGGTATTAACTATCTAAGCC-TGCGGAAGAGAAGAGGGCGTGTCACTCTTGT
AGAATAAGT-GCAATCTTAGATATCGATAGTAGTAGACAGTTAACTCTGTTTAACTATAGTAGCATAGTCAG
CTGCTAGTAGTGCCGTCCTC-TAAGAATTATGCAAGCATATTTGCAGTATATACTCTTT-CTTATTTATTAT
AGAGTAGAACTGTTTTACTATAGTAATATAATATGCTTCGCTGTTTGCTCTAGTGCATATACTATCTAAAGC
TCTATATATGCGTATATCTTATATAATATATGTTAACGCGTGCTACTTAGGATAATTAAAGTTCTTCTCTTC
-CTCTAGCATTCGCTGATACACTTGAAATTCCTCCTTAAATACATTTATCCTCTCTAGTGCTCCTTAAATAT
AGGCTAAGGTATC-CTCGTTATAACTCTTATATTGCGCTAGTGTAAC-TAGATTGCATACTACACGAATAAA
ATGCAGCGCGAAAGGCGCCTTCGATACAAACAACAGAGATATAA-CAGCTATAAGCTATTATATAATTGCCT
TTTGCTCTATGC-CGGTCTATTAGGA-GACTTCTATAAATGC--TCTCTTATTATTAAAACGCTTTAGGCTA
GTACTATGCATTACCTAACAGAAG-CGCTTATTTAA-CTAAGTACTA-CTAGATTCTTGCGTTACTAGTATA
GTACTGTT-ATCCTAGGTCTTTCTGCTGCTA-GGATAGATGTCGTCTAATATATCTTG-CATAAAGTCTAGC
ATCTTTATTACTAAACCTTTAAGCAGCAAGTGCAATGTATCCGTTGCTAAAGACACGTAAATATTAAAGTTA
TAGTGCTTC-TACCTAAAACAATTAAC-TAGATGTACAAA-GTCGTCGTGTCCTTTATTAAGACATCTCTCT
TATTATAGCTGAGTAAATTGCTCTGTTCTCTATAGGTAAGATCTATATAAATCCTCTCTGTCGTTAGGTGCA
ACGGTATAACGCATGCAATAGCAGATGTTTTCTTTATAC-TAGTTAAGAGTACTTATT--CTTCGTAGTTA-
GCTAAT---ATCGCGCAAATAGTTAA-GTAATACTGCCTTGTTCGTCTGTCTGCGCATGCAAGTAGTATTCT
AGACTTAGCTGCGTTTTCTAGTG-CTGTATTAGACAGTAAGCAACAGTGTTCTACTATGCAGGCTAATATAG
TAGTGCTTA-AACTTACGTAACAGAAGCTTGCCTATGTAATAGTAATATACTTAACTCTTAAGAAGGGGATT
ACGAATCTTAGTTGTAGGAATGAACCTAGCTAGAAGAGTACTAGGTGTTAATCTCTAACGTTAGGC-TTTGC
GGGA-CAGATTTCTAA-TTATAACGTAGACTAGCTATGCTGCTATATCTCCTAATATAAGTAAGA-GTTATG
TTTT-GTTAACTAATATAATAATCAGCATAACTGTTGCTCTATCTAGTA-GGCTTT--GTTATATGTTCTAC
TACTAGTCTCTAGAATATAATTCATAATAAACGCGAATA-GAATAGTCTATATTGCCTAAGAAGAATT--AG
CTTAGAGCGTATACTAATTTATCTGCAAATAGGCGATAGCTGATTATAAACGCAATTAGCAACAAGATGTTC
TAATATACGAAAAAATGTTAGTCAGCCTTAAGTC-TAGA-AAGACCAGACGTCTTAGCAATGTCCTTCTATA
TCTAAATATTATCTTGTATACTAG-ACTGCATTGCTAATATTGCCTCTTGCTAT-TAGTAGCCTAATTAAAA
TAGTAATCTCG-TATGTAAGTTATGTAATTGTGCGTCTG-CAAAGAGGCTATTAATATCTTCTAGCGTGCAT
TTAATCTGTTGCAGCTATGCAGCAAACGAAAA-GGCAAAGTCTAAACTAAAGGTGTTAACGTAATTAGAGCT
AGTAAACTTAGTCTAGATTATGTTAGAGGAAGT--GTTACATACTC-TTTTGCAGTTACAGACTCTACTGTT
GCTAG-TTCCTCTGCTAA-TTACCTATTGTGTGTCTGAAACAGCACTTCC-TACGTCTGCGTAGATGTTAAC
AATAGGC-TCTTTTATCTAATAAGGTTATCCTTTGCGCATATATCTAGTGCATCTAAAATGCTATCAGCT--
ATTGCTAAGTCTGCATTTTT-ATCCTTCTCGATGTAATTATATACTGTTATAGTAGAGCTTAAGCTGTCTGC
TG-CACATATATGCACCTTCCTAT-CTTAAGCAGTATT--ATACTCGTTGCTTAATAACGTGTACGTTTCGT
TTAACTA-GAGTGTTTTATAAACATTCTTAGATAGTTCTAGACTCTATTGCG-CAAGATGTTAGGAATAGCA
TCTAGCTGTATATTTAGCAAGCTCTGCTGTAGGTTTTAGGCTAGAAG-CCGCATATTATACAGAAGC-GATC
TAT-GCGCAGAA-CGGAGGGGAACTGTATTAT-ACAGAAGAGGTATTATTTTATAAATAAGTAAATAGCGTT
AGAGTTATTATTTACGATGTTCTTGCGTAGGTTGA-CGGCTGTATACGATAAGTTTATTCTACTGTGTTGCT
AGTTCCTGCCCGGCTCTAGTAGCTGACGGTTACAGACAGTCGCCTACTGT----------------------
---------CGTCCTAC-GCTGCTAAAGACTCTATAACTCTCTCC-TATTCTATATACCTACCTCACCTC-C
TCTCCTAGGTCTAGTTAAGCAA-CTGGGTTCCTAGATACTA-AGCACTACTTTTGCTGCTACAGGTTAAACA
GAGAGC--GCAATATAGTGCGATTTAATATCACGTGATCCTT-ATCTCT-GCGTATAGGTCCTG-CTCTAAT
CG-GCTGCTCTTAGA---GTGGGCTTGCTAGCTTCTT--CGACGTAGTAGTTGCAGCAATCTAGCTCCCTAG
GTAGCAGTACGTTTGCAGCGAGAAGG-AGCGCGAAGAGATACTTACTCTG--CTGTTAATTTTTTTTTC-GC
TTGCCTCTTAGCAGCTC-TATGCTAGT-GCTAGCAGG-CATATAAATCTCGCTTATTTTCCTCCTTC-CTTT
CTTCTCTCTAATTATT--AGGCTACTTGC-AGATAGACCTG-CAACTCTACATCCTCTCTAATACCT-AGCG
ACTAGGACTCGTGCTGGTGGTAGAGGAGAA-CGGTGAGGGACGGTGCTGCACTGCTCTAGACTGACGAAG-A
TAATAACTTCTACTATCGACGTAAGTAACATTATAGTTAA-GGTTACTCTAACTCTAACTCTAGATAGCAGC
T-AATAGTCTCTAAGAGCATACTGAAAAGT--TTACAGAGAAACCTAGATATATTCAGTGCTATAAGATATC
TTATCTGGTTTTAGAAAA-GGTTTTAAACATATCTAAGTTACCTCTTTACTGTTCTCGTTCAGCGAAG--GC
AGATAGGAATTTTGCTAGGGCTTAGTGGTAATC-TAGAATATATT--ATTTTATTAGAGTTGCTACTAAGAG
CTTTACTGTAGTTTAGTGCTTACTATACTTATAATC-TACCCTGCTTA--ACTAGCCTAGCAAAGCTAAAGG
AATGCCCTCT-ACGCGCCGTCCTCTTGGGTATTTAGCG-CCCGGGAGTTATGATAGCAGAGGAGGACTGTAA
GAGACAGTGCTGCACCGCTCCTAACTAGCAAGG-CCCTTAGATTACACACAACTTCTACGCAATATTATGCT
TAAAAGGTACTC-TAACTCTAACTTTAAATAATAGCTAGACAGAGCAACAAATGTGTAATTTAATGCCTACT
AGCCTAGCAAAGCCGGACT-CATAACCTCTACGCACTGTCCT-CTTAGGTACCTAGCGCCTGGGAGTCATGA
TAGCAGGGGAGG-ACTATAAGA-GATAGTGCTGCACCGCTCTAGAC-TAGTAAGGCC-CTTAGATTACACAC
AACTTCTACGCAATATTATGCTTAAAAGGTACTCTGACTCTAACTTTAAATAATAGCTAGACAGAGTAATAA
ATGTGTAATTTAATGCTTACTAGCCTAATAAAGCTGGACTTATA
>R8_sc1.43_193501_202646_-/1-9146
CGTCAGGAAAAGTAAAAAGTATCTAGTTAGTAGTGTCGCTGCAATTCGCCGTTAATTCGACAGATATGAC-G
ATTTGATAAA-GTTGCCCTAGTTACTTTT-TTCTGACGTTAGG--TCGACGTTAGAATAGTCTAGTTACTGT
CCTCTACTGTTTAGCAC-TGTATAGCTATATTGCTT-AACTATACTT-AGTCGTT--AAACTTAGCATACTA
AACA------TTCTGTATA----CTCCGTAAAGAGC-AGAAGAGGT--AGACTACG--TTAGTTG---CGTA
TATTTTATAGG-CAGT-CTAAGTCCT-CTGTGC-AAATATAGC-TGCAGCT-ATTAGG-CTTACTCTG--TC
TGTAA-TCTAGTGCTATTAGAGATAG-AGTCTTGTATCTGCAA-CTACGTGCGAGCTAGTT-CTGCACAGTT
AGCGACTGTGCGAGATA-GTGTCGTTACT-CTAGGAACTACAGCAGACTTAATGTATTTTAGAAA-CATAAT
TGTATAGCTATTGATTGCTAATTTGCTCTAT--ATTATCTATTTAACTATTACATAGTACTA-TACAGGTTA
GAGC-AGTTTATCTCTTCTTTGTATCTTTCTACTAGAGCGTCGCAGTCTTCTAGCTCTAATTCCTATTC-GT
CTTT-CGTCAGCGCTAGAGCGTATATAATGCGATTGTCTATCGTATATT-CCTCTGCTAATATAGC-AAACT
TG-TCCTACGTACTGTCTGTTACAATGCTCTAACCTTT-CTCTTTATTCTAAAACTATACTTGCTCGTCGTC
GTTATATATTATAC-TTTCTATAAAGTCGTTAGCTCTACAAAACTCTCTAAGCAATATATC-GTGTATTTCT
TCTAATGATTCGCGCAG---TCGCACTCTAGTCTCTTCCTATTATCTGTTAGCTTTTGCCTTTATGTTATAT
TA-GGCATCTTGC-CTCTCTCTCGTTAGCC-TCTATATCTTC-CTTATTGC-TGTA-ACTGGTTCTGCACTC
ATCTATAGTAAGAATGTTATCTTCTCGTTTCT-CTGCGC--AATTATAGTCTTCTATTAATATATTATATCG
TTGCTGCTTATCATCTATACATTTTATAAGAA-TGTTATTAACGTCGTT-GTTGTAATAGTCGTCTAGCACA
GTAACGTTAGATCTAGAGTTTTTAATATAGTTCGCGTGTATAGCTATTT-GTTATTTTAAAGCGTC-CTAAA
TAAGGAGACAGCATATCTTGCTCAGCCTTTTCTACTTCTTGCAGATAGCGTTATAATTATCTATACTATGTT
AGCTATCGTTGTTTAGTGCTGTTGTAACATACTCTCTACAGTATA-ACTGTAGAAATAGATTGTCTTC-CTC
GTTCCGTCGTCGTAGTACTCTTTAATAGCATTATATAACACTGTGCCTATAAGCGCCATCATATTAGCGCTT
AGGAACTAAAACTTATTCTAGTTCTCT-GCTATAG-CACTAATACTCTATTTTCTATTGTTGTAGAACGCTC
GCGCTATAATAGCCGCAATTGCACTATTTAGGAACTAGGGCGACGCAGGCTATTACTCT---GTAAGCTAAT
GCTATTATGTCCTAGATTAACTTATAT-TCCTAGAATCCTAGCGCAGGTAGACAAAA--TCCTAGAGCAGCT
TACTTAGTTTAAGGACTTGCAGTTTGAGATAGTTTAGAGCATATGCGGCTATAACCTCTATACGTGCCTGTC
TTATTATATGCGTCTGCAGGTTGC-TGTATATATCTAACATCTAATAAGTACTATCA-GCTATAGTTATAGA
TAGTCTGCGACTGTACTTACTTAGCAGGCTGCACTTCTGCAGGGC-ATAGTTGCTATAGACGAGCAGACTAG
CAGAGGCGCTGTTTTCTAAGCCTCTAACTATGCGTT-TAGCATTAGCTGTGCGAA-TACACTCCTGTAAGCG
TCTAGCTA--TAGATTAACAGGTGTACTATATAG---CGTCGTCCTGTTATTTGTTAATAACTGCGATAAT-
AATATTACCTAAGCCTTATTAAGTGTACTTTCGTGTTTAG-GTTGCACTAGTTCTCTCGTCTAGCGTTTTTG
TGTTCCCTATAGCATTTAATGAAACAGGTCTGCTAGATAAGACAGTAGAAGGAAGG-CTTATGCATATAAGT
TAAC-GTAAACTACTT-TAGTAAT-TATAGTG-TCTTTGCT-TACATTGTACA-GA-ACGCAGTGCG-TTCT
TCTATGTTTA-AGAGGTGTGCTGCGTAGCAGCAGTGTTCTGTTTTA-GTTTATGTTAACTAATCGTTTTCA-
---TTCCGGCTTAATGTCTAGTCTCTATAGATTAACTGGTGCGCGAGAGTGCAGGCGTCTCTTTATTAGAAT
CGGCATATCTTCTAGGTTCGTAGGTTTAAGACTATGTAGAAGTTAC-TAAGTCTTATAAG-TTTAATTGTAG
TATAGTCTCTCGTAATAAAGACAGTAGAGTTACG-CTTTATATAGTTCTTAATTT-CTACGATTCTTAGTCT
TACTATTA-GTATTAGTGTCTGTCT-TCGATACAGACTTTTACGCTCTCTT---ATGTCTAACTAAGCAGCT
GTGCTCTCTTTATAGGAGGTAGTGCTACGCTGCT-GCG-CACCTGCTAGTTTCTTGTATTCTTTACTATAA-
TTACGCGTTTTT-CTATATAGTACGCAGGTTTATACTAG-TAAAGAATTG-CGTTTAGTCTGCGAAGGATT-
AGTTATGTCTCGAAGAGTG-TATTAGAGCATGCA--GATACC-TCTAAATTATTGCGCTCCC-TATATAGTT
TTGTAA-GAGGTTATCCGCCGTGCTGTATAATTAGTGGATGTACTGTTATTAACTGT--CCTCTAGTATTGC
CTACG---GTTAA-TTTCTATTAGCACGTCTTAGG-GGCGCTTATCTATTGCCTTATTAGG-TCTATTTAGC
TTAATTTGTTT--AAATTACAGCTATGTTC-TTAGCGTTATTAGTACACCTAACGA-TA-CAATATGTCTGT
AGCATTAAGGAAAGAGCACAGGACGCAGGCTTCAGCTTAATTTTC-CTATAAGGAC-CCCCTAAAACGTTTT
TCTTAAGACGCATATTATATTAATAGTTTAATTACAAATATAGCCCTATAGAGTTTTGTTGCAACCGTATCT
TGCAGT-GCGCTATGCTAGCGTGCTTCTGTTAATATTC-GTATATAAGTCTAACTAT-CTGCTGTTTTCGTG
TAGT-AGTATATGCTACTGC-GTTTATCCTTAAACTCTACCTCTCTCTTAAGTGTCTATATGAACTGTGTAT
AGTTAAGGCTACTAATATCTTTGTATTCTGTTGCTAGGTC-GTCGCGCATATATAGCAGTTAGTCTGTTCGT
ATAAG-GATCTGATCCTGTTCATGTGCACTAGCTACTAGAATAGTTAATAGTTAAGAA---GCGTTGT-TTA
TAGTGTTAGACTGTCTGGCACT-ATA-GACTACAGCCTTAGCATATCTATTATT--ATTCTGTAGCCTAGTC
TTAGGATTATAGTTACATCGCATTTTACGTCGCTTAGAGCGTATCTGTCGT-GTTGCATTGTAATTACATTA
AAC-TACTAAGTGCGTA-ATTGTACGTAGGCGACTAT---TAGGCGCTGTACTTTGCAGCAGG-CTGTTCTG
TTGTAACGTAACTACCCTCGCTATCTGTCTAATGTGCTCTTTTGCAGTCGTTATTCGCAGAGACTGATATAA
TATAGCTCATTCTCTTATCTCTCTCTTAACTTCTGCATATAGTGTCTCGTATTTATTGCTTATTAAAGTTAT
TGCGTTGCAGATGCTATCTCTAGATAAGCGTTCCTGTGTTTATCGCAGTAGTGTTATAATTGTAAAGATGTA
GTAATT-TAGAATTTTATCGTTAATAGTAGAGTACTGTCGTTCGTCTTAGAGAACT-GTCGTAG-TATAGGT
AGTCGTTATT-GCTGCTCGTGTCTTAATAAGTCGTTGTTTATAGAGATAGGGCGT-ATGCTGCGCAGCGTCT
TCGCAACTTTAGTCTAGCTTATGTAATTATCTAGCTAATGAT----CTGCAGAGATCTCCTGCTTCGATAGC
TCGAGATTCTTA-TTAACTAGGCCTTTATA--CTCGTTGGATTT---GTTGCGCAGCATTACGCCTG-CGTC
AGCATTAGCAGG-CAACGAGACTTCTGCGTCGTTAAGGAGAG-AGAGGATTAAGATTAGCACAGTTTCTATA
TGCTGCATA---GGCGACTAACCTAACAAGTATAAGAGCTTAGTTAATGAGGATCTCGAGCTGTTGAAGCAG
-GAGATCTCTGCAGGTTTTATAATGCTAATGCACGGGACGGCGTAGCAGGAGAAGAA-GGACGAAGCAGACT
T-AAGATAAGTTAAGAAGATAGTAATATTAAGAGCTTTAGAGAGAGTAAGAGTGATCTAGAGGAGGATAGAG
AGATAGATTTAGGTATA-GAGGATAAGGACGAGGA------------------GGATAAATAAGTAAGACGC
AGCGAGGGCATAAGATATAGCTTCCGCTATATCTCTCT--ATTG-ACGAAAATTTTAATGCAGGAAGGAGAC
TCGACATAAGCGATTAACGTTTACTTTAAGATTTGTGAATTATGTATAAAGAGCTATCC-TTAGTTATTTTG
TGTT-TGCTTCTATTGATACTCTTATAGCGTGCGCAGTAAATTA-ATGTTAAATATCAGCGAGTATAGGCAG
TTGTATTC--ATCCTAGTTAATATAGTTGTTAACGTAGTAAGACATAGTAGTATGAGTTGTTAAATTAGGCA
GGTCTCTTAGTACTAAGTGCACTAA-GTAGATAA-TCGTGCTTAGGT-CGTAAAACTTAAAAGCTTATAATA
TTC-AGCGTTTAGAGGCTGCGTTCCAGGCCCGTTA-ACGCACACTTAATATTCT--AGTAGTATTGTTAATC
TGTCTATTGTTATTAAACAGCAATATCTTAGAG-AATGCTC-TAATATATGCTATAT--GTTTTCCATCTTT
GTCGTAGCA-GGTATAGTTGATAATTATAAGTATTAG-GTAGAGCTAAGCTACTACTCTACTATCTGTTACT
GTTCTAGACTGT-CGTCTATTGTCTCTATGCTTAAATTCTTGTACCTAAACGTAGTCTCTACGCTAGAGGCC
TGTCTATTGCTAGTTA-GGTGCGCATCTTATAACCTCCTC-GTTGCAGTGTTTAGAGTCGTTA-TGTCTCTT
ACTAGAGGACTGCTAGCACTTT--ATAGAAGAGTAAATCTGTACACTTATACAGCTAACCTAAGATAGGTTA
ATATTCAAA--CGGTCCTTGTCATAAGAA-GTAATTAGTTAGCCT--ACTGCTGCCTAGCATTTGTTACAGA
CAAACACTGCTGCTGCATATATAAAGTTAGATATTGCTATGTTTGCGGCG-ACCTCGCTTAGAGGCAATTTT
GTTGAATAAGGCTATATTCCTAGTATTAACTATCTGAGCT-TACAGAAGAGAAGAGAGCGTATCACTCTTAT
AGAATAAGT-GCGATCTTAGATGTCGACAGTAGTAGATAGTCGACTCTGTTTAACTACAGTAGTATAGTTAG
CTGCTAGTAGTGCTGTCCTC-TAAGAATTATGCAAGCATATTTGTAGTATATACTCTTT-CTTATTTATTAT
AGAGTAGAACTATTTTACTATAGTAATATAATGTGCTTCGCTATTCGCTCTAGTGCATATACTATCTAAAGC
TCTATATATGCGTATGTCTTGTATGATATGTATCAACGCGTGCTACTTAGGATAATTAAAGTTCTTCTCTTC
-CCCTAGCATTCGCTAATACACTTGAAATTCCTCCTTAAATACATTTATCCTCTCTAGTGCTTCTTAAATAT
AGGCTAAGGTATC-CTCGTCGTGACTCTTATATTGCGCTAGTATAAC-TAGGTCGCATACTGCACGAATAAA
ATATAGCGCGAAAGGCGCCTTCGATACAAACAACAGGGATACGA-CAGCTATAAGCTATTATATAATTGCCT
TTTGCTCTGTGC-TAGTCTATTAGGA-GACTTCTATAAATGC--TCTCTTGTTATTAAAACGCTTTAGGCTA
GTACTATGCATTACCTAACAGAAG-CGCTTATTTAA-CTAAGTACTA-CTAGATTCTTGCGTTACTAGTATA
GTACTGTT-ATCTTAGGTCTTTCTGCTGCTA-GGATAGATGTTGTCTAATATATCTTG-CATAAAGTCTAGC
ATCTTTATTACTAAACCTTTAAGCAGCAAGTGCAATGTATCTGTTGCTAAAGACACGTAAATATTAAAGTTA
TAGTACTTC-TACCTAAAACAATTAAC-TAGATGTACAAA-GTCGTCGTGTCCTTTATTAAGACATCTCTCT
TATTATAGCTAAGTAAATTGCTCTATTCTCTATAGGTAAGATCTATATAAATCCTCTCTATCGTTAGGTACG
ACAGTATAACGCGTGCAATAGCGATT--TTTCTTTATAC-TAGTTAAGAGTACTTGTT--CTTCGTAGTTA-
GCTAAT---ATTGCGCAAATAGTTAG-GTAATACTGCCTTGTTCGTCTGTCTACGCATGCAAGTAGTATTCT
AGACTTAGCTGCGTTTTCTAGTG-CTGTATTAGATAGTAAGCAATAGTGTTCTACTATATAGGCTAATATAG
TAGTGCTTA-AACTTACGTAATAGAAGCTTGTCTATGCAATAGTAATACACTTAACTCTTAAGAAGAGGATC
ACGAATCTTAGTTGTAGAAATAAACCTAGCTAGAAGAGTACTAGATGTTAATCTCTAACGTTAGGC-TTTGC
AGGA-CAGATTTCTAA-TTATAACGTAGACTAGCTATGCTGCTACATCTCCTAATATAAGTAAGA-GTTATG
TTTT-GTTAACTAATATAATAATTAGCACGACTGTTGCTCTATCTAGTA-GGCTTT--GTTATATGTTCTAC
TACTAGTCTCTAGAATATAATTTATAATAAACGCGAACA-GGATAGTCCGTATTGCCTAAGAAGAATT--AG
CTTAAGGCGTATACTAATTTATCTGCAAATAGGCAATAGCTAATTATAAACGCAATTAGCGATAAGATGTTC
TAATATACGAAAAAATGTTAGTTAGCCTTAAGTC-TAGA-AAGACTAAACGTCTTAGCAATGTCCTCCTATA
TCTAAATATTATCTTGTATACTAG-ACTGCATTGCTAACATTGCCTCTTGCTAT-TAGCGGCCTAATTGAAA
TAGTAATCTCG-TATATAAGTTATATAATCGTGCGTCTG-CAAAGAGGCTATTAACATCTCCTAGCGTGCAT
TTAATCTGTTGCAGCTATGCAGCAAACGAAAA-GGCAAAGTCTGAACTAAAGGTGTTAACGTAATTAGAGCT
AGTAAACTTAGTCTAGATTATGTTAGAGAAAGT--GTTATATACTC-TTTTGCAGTTATAGACTCTGCTGTT
GCTAG-TTTCTCTGCTAA-TTGCCTATTATGTGTCTGAAACAGCACTTCC-TACGTCTGCGTAGATATTAAC
AACGGGC-TCTTTTATCTAATAAGGTCGTTCTTTGCGCATATATCTAGTGCATCTAAAATGCTATTAGCT--
ATTGCTAAGTCTGCATTTTT-ATCCTTCTTAATATAATTATATACTATTATAGTAGAGCTTAAGCTGTCTGC
TG-CATATATATGCACCTTTCTAT-CTTAAGCAGTATT--ATACTTATTGCTTAATAACGTGTACGTTTCGT
TTAACTA-GAGTGTTTTGTAAACATTCTTAGATAGTTCTAGACTCTATTGCG-CAAGATGTTAGGAATAGCA
TCTAGCTATATGTTTAGCAAGCCCTGC-GTAGGTTTTAGGCTAGAAG-CTGCATATTGTACAGAAGC-GATC
TAT-GCGCAGAA-CGGAGGGGAACTGTATTAT-GCAGAAGAGGTATTATTTTATAAATAAGTAAATAGCGTT
AGAGTTGTTATTTACGATATTCTTGCGTAGGTTAA-CAGCTGTATACGATAAGTTCATTCTACTGTATTGCT
AGTTCCCGCCTAGCTTTAGTAGCTAACAGTTGCAGATAGTCGCCTACTGT----------------------
---------CGTCCTAC-GCTGCTGAAGACTCTGTAACTCTCTTC-TATTCTATATATCTACCTTACCCCTC
TCTCCTAGGTCTAGTTAAGCGA-CTAGGTTCCTAGATACTA-AGCACTACTTTTGCTGCTACAGGTTAAACG
GAGGGC--GCAATATAGTGCGATTTAATGTCACGTAATCCTT-ATCTCT-GCATATAGGTCCTG-CTCTAAT
TA-GCTGCTCTTAGA---GTAGGCTTACTAGCTTCTT--CGACGTAGTAGTTGCAGCGATCTAGCTCTCTAG
GTAGTAGTACGTTTGCGGCGAGAAGA-AGCGCGAAGAGATACTTGCTCTA--CTGTTAATTTTTTTTTT-GC
TTACCTCTTAGCAGCTC-CGTGCTAGT-GCTAGCAGG-CATATAAATCTCGCTTATTTTCCTCCCTC-CTTT
CTTCTCTCTAATTATT--AGGCTACTTGC-AGATAGACCTG-TAACTCTACATCCTCTCTAATACCT-AGCG
ACTGGGACTCGTGCTAGTAGTAGAGAAGGA-TAGTAAGAAACAGTGCTGCACTGCCTTAGACTAACGAAG-A
CGATAACTTCTACTGTTAACGTAAGTAATATTATAGTTAA-GGTTACTCTAACTCTAACTCTAGATAGCAGC
T-AATAGTCTCTAAGAGCGCACTGAAAAGT--TTACAGAGAAACCTAGATATATTTAGTGCTATAAGATATC
TTATCTGGTTTTAGAAAA-GGTTTTAAATATATCTAAGTTACCTCTTTACTGTTCTCGTTCAGCGAAG--GC
AGATAGGAATTTTGCTAGGGCTTAGTAGTAATC-TAGAATATATT--ATTTTATTAGAGTTGCTACTAAGAG
CTTTACTATAGTTTAGTGCTTACTATACCTATAATC-TACTCTGCTTA--ACTAGCCTAGCAAAGCTAAAGG
AATGCTCTCT-ACGCGCTGTCCTCTTAGGTATTCAGCG-CCTAGGAGTTATAATAGCAGAGAAGGACTATAA
GAGATAGTGCTGCACTGCTTCTAACTAGCGAGG-CTCTTAGATTACACACAACTTCTACGCAACATTATGCT
TAAAAGGTACTC-TAACTCTAACTTTAAATAATAGCTAGACAGAGTAACAAATGTATAATTTAATGCCTACT
AGCCTAGCAAAGCTAGACT-TATAACCTCTACGCACTGTTCT-CTTAGGTACTTAGCGCTTAGGAGTTATGA
TAGCAGAGGAGG-ACTATAAGA-GATAGTGCTGCACTGCTCTAGAC-TAGTGAGGCC-CTTAGATTATACAC
AACTTCTACGCAATATTATGCTTAAAAGGTACTCTAACTCTAACTTTAAATAATAGCTAGATAGAGTAATAA
ATGTATAATTTAATGCCTACTAGCCTAATAAAGCTAGACTTATA
>R8_sc1.16_963368_972515_-/1-9148
CGTCAGGAAAAGTGAAAAGTGTCTAGTCAGTAGTGTTGCTGCAATTCGCCGTCAATTCAACAGATATAAC-G
ATTCGACAAA-GTCGCTCTAGTCACTTTT-TTCCGACGTCGGG--TTAACGTCAGAATAGTCTAGTTACTAT
CCTCTACCGTTTAGCAC-TGTGTAGCTATATTGCTT-AACTGTGCTT-AGTCGTC--AGACTTAGCATACTA
AACA------TTCTATATA----CTCTGTAAAGAGC-AGAAGAGGT--AGACTACG--TCAGTTA---CGCA
TATTTTATAGG-CAGT-CTAAGTCCT-CTGTGC-AAACATAGC-TGCAGCT-ATTAGG-CTTACTCTG--TC
TGTAA-TCTAGTGCTATTAGAGATAG-AGTCTCATATCTATAA-CTATATGCAAGCTAGTT-CTGCACGGTT
AGCAACTGTGCAAGACA-GTATCGTTACT-CTAGGAACTACAGCAGACTTAATGCATTTCAGAAA-CATAAT
TATATAGCTATTAATTGCTAATTTGCTCTGC--ATTATCTATTTAACTATTACATAGTACTG-TATAGATTA
GAGC-AGTTTATCTCTTCTTCGTATCTTTCTACTAGAGCGTCATAGTCTTCTAGCTCTAATTCCTATTC-GT
CTTT-CGTCAGCGCTAGAGCGTATATAATGCAATTATCTATCGTGTATT-CCTCTGCTAACATAGT-AAACT
CG-TTCTACGTGCTGTCTATTATAATGCTCTAACTTTT-CCCTTTATTCTAAAACTATACTTGCTCGTTGTC
GTTGTGTGTTACAC-TTTCTGTAAAGTCGTTAGCTCTACGAAACTCTCTAAGCAATATATC-GTGTATTTCT
CCTAATAATTCACGCAG---TCGCACTCTAGTCTCTTCCTATTATCTATTAGCTTTTGCCCTTATGTTATAT
TA-GGCATCTTGC-CTCTCTCTCATTAGCC-TCTATATCTTC-CTTATTAC-TGTA-ACCAGTTCTGCACTT
ATCTATAGTAAGGATGTTATCTTCTCATTTCC-CTACGC--AATTATAGTCTTCTATTAATGTATTATATCG
TTGCCGCTTATTATCTATATATTTTATAAGAA-TATTATTAACGTTATT-ATCGTAATAGTCGTCTAGCACA
GTAACGTTAGATCTAGAGTTTTTAATATAGTTCGCGTATATAGCTATTT-GTTATTTTAAAGCATC-CTAAA
TAAGAAGACAGCGTATCTCGCTCAGCCTTTTCTACTTCTCGCAGATAGCGTTATAATTATCTATACTATATT
AGCTATTGTTATTTAGTGCTGTTATAACATACTCTCTACAGTATA-ACTGTGGAAATAGATTGTCTTC-CTC
GTTCCGTCGTCGTAGTACTCTTTAATAGCATTATATAATACTATGCTCACAAGCGCTATTATGTTAGCGCTT
AGAAACTAAAACTTATCCTAGTTCCCT-GCTATAG-CACTAATACTCTATTTTCTATTATTATAGAACGCTT
GCGCTATAATAGCCGCAATTGCACTGTTTAGAAACTAGAGCGACGCGGGCTATTACTCT---ATAAGCTAAT
GCTATTATGTCCTAGATTAACTTATAT-TCTTAGGATCCTAGCGCAGGTAGACAAAA--TCCTAGAGCAGCT
TACTTAGTTTAAGAACTCGCAGTTCGAGATAGTTTAGAGCATATACAGCTGTAACCTCTATACGTGCCTATC
TTATTATATGCATCTGCAGGTCGC-TGCATATGTCTAACATCTAATAAGTACTATCA-GCTATAGTTATAGA
TAGTCTACGACTATACTTACTTAGCAGGCTGTACTCCTGCAGGGC-GTAGTCGCTATAGATAAGCAAACTAG
CAGAGGCGCTGTTTTCTAAGCCTCTAACTATGCATC-TAGCATTAGCTGTGCAAA-TATACTCCTATAAGCG
TCTAGCTA--TAGATTAACAGGTATACTACATAG---CGTCGTCTCGTTGTTTATTAACAACTGCAATAAC-
AATATCACCTAAGCCTTATTAAGTGTACTTTCGTGTTTAG-GTTGTACTAGTTCTTTCATCCAGCGTTTTTG
TATTCTCTATAGCATTTAATGAAACGGGTCTGCTAGATAAGATAGTAGAAGAAAGG-CTTATGCATGTAAGT
TAAT-ATAAACTACTT-TAGTAAT-TATAGTA-TCTTTGCT-TATATTATATA-GA-ATGCAGTGCG-TTCT
TCTGTGTTTA-AGAGGTATGCTGCATAGCAGTAGTATTCTATTTTA-ATTTATATTAACTAATCGTTTTTA-
---TTCTAGCTTAATATCTAGTCTCTATAGATTAACTAGTGCGCAAGAGTGCAGGCGTCCCTTTATTAGAAC
TAGCATATCTTCTAGGTTCGTAGGTTTAAGACTATGTAGAAGTTGC-TAAGTCTTATAAG-TTTAATTATAG
TATAGTCTCTCGTAATAAAGACGGTAGAGTTACG-CTTTATATAGTTCTTAATTT-CTACGATTCTTAGTCT
TGCTATTA-GTGTTAGTATCTGTCT-TTGATATAGACCTTTATGCTCTCTT---ATGTCTAACTAAGCAGCT
GCGCTCTCTTTACAGAAGATAGTGCTACGCTGCT-GCG-CACCTGCTAGTTTCTTATATTCTTTACTATAA-
TTACGCGTTTTT-CTGTGTAGTACGTAGGTTTATACTAG-TAAAGAATCG-CGTTCAGTCTGCAAAGGATT-
AGTTATGTCTTAAAGAGTA-TATTAAGGCATGCA--GATACC-TCTAAATTATTGCGCTCTC-TATACAGTT
TTGCAA-GAAGTCATCCGCCGTGCTGTATAATTAGTAGATATACTGTTATTAACTGT--CCTCTAGTATCGC
CTACA---GTTAA-TTCCTGTTAGCACGTCTTAGA-GGCGCTTATCTATTGCCTTATTAGG-TCTATTTAGC
TTAATTTATTT--AAATTACAGCTATATTC-CCAGCGTTATTAGTACACCTAATGA-TA-CAATATATCTAT
AGCATTAAGGAAAGAGCACAG--CGCAGGCTTCAGCTTAATTTTC-CTATAAGAAC-TCCCTAAAACGTTTT
TCTTAAGACGCATATTATATTAATAGTTTAATTACAAATGTAGCCCTATAGAGTTTCGTTGCAACTATATCT
TGCAGT-GCGCTATGCTAGCATGCTTCTATTAATATTC-ATATATAAGTCTAACTAT-CTGCTATTTTCGTA
TAGT-AGTATATGCTACTGC-GTTTATCCTTAAACCTTACCTCTCTCTTAAGTGTCTATATAAACTGTGTAT
AGTTAAGGCTACTAATATCTTTGTATTCTATTGCTAGGTC-GTTGCGCACATACAGCAGTTAGTCTATTCGT
ATAAG-GATCTAATCCTATTCGTGTGCACTAGCTACTAGAATAGTTAACAGTTAAGAACGCGCTCTAT-TTA
TAGTGTTAGATTATCTAGCACT-ATA-GACTATAGCCTTAGCATATCTATCATT--GTTCCGCAGCTTAGTC
TCAGAATTATAGTTACATCGCATTTTGCGTTGCTTAGAGCGCATCTGTCGT-GTTGCATTATGATTATATTA
GAC-TACTAAGTGCGTA-ATTATACGTAGGCAACTAT---TAGGCGCTGTACTTTGCAGCAGG-CTATTCTG
TCGTAACGCAACTACTCTTACTATCTATCTAATATGCTCTTTTATAGTCATCGTTCGCAGAGACTAATATAA
TATAGCTCATTCTCTTATCTCTCTCTTAACTTCTGCATATAGTGTCTTATATTTATTGCTTATTAAGGTTAT
TGCGTCGCAGATGCTGTCTCTAGACGAGCGTTCCTATATTTATCGCAGTAGTATTATAATTGCAAAGATATA
GCGATT-TAGGATTCTGTCGTTAACAGTAGAGTACTGTCGTTCGTCTTAAAGAACT-ATCGTAG-TATAGGT
AGTCGTTATT-ACTACTTATATCTTAATAAGTCGTTGTTTATAGAGATAGAGCGC-ATACTGCGCAGCGTCT
TCGCAACTCTAGTCTAGCTTATGTAATCATCTAGCTAATAAC----CTGCAGAGATCTCCTGCTTTAACAGC
TTAAGATCCTTA-TTAACTAGGCCTTTGTA--CTCGTCAGATTT---GTTGCGCAGCATTACGCCTG-CGTT
AGCATTAGCAGG-CAACGAGACTTCTGCGTTGTTAAGAAGAG-AGAGAATTAAGATTAGCATAGTTTCTATA
CGCTGCATA---GGCAACTAACCTAACAAGTACAAGAGCTTAGTTAACAAGGATCTTAAGCTGTCGAAGCAG
-AAGATCTCTGCAGATTTTATAATGCCAACGCACAGGACGGCGTAGCAGAAGAAGAA-GAACGAAGCAGACT
T-AAGATAAGTTAAGAGGATAGTAATGTTAAGAGCTTTAGAGAGAGTAAGAGTAATCTAGAGAAGGATAGAG
AGATAGATTTAGGTATA-GAGGATAAGGACGAGGA------------------GGATAAATAAATAAGACGC
AGCAAGAGCATAAGATATAGCTTCTGCTATATCTCTCT--ATCG-ACGAAAATTTCAATGCAGAAAGGAGAC
TCGACATAAGCAATTAACGTTTACTTTAAGATTTATAAATTATGTATAAAGGGCTATCC-TTAGTTATTTTA
TATT-CGCTTTCGTCGATACTCTTATAGCATGCGCAGTAAATTA-ATGTCAAATATCAGCAAGTATAGGCAG
TTATATTC--GTCTTAGTTAATATAGTTGTTAACGTAGTAAGACATAGTAGTACAAGTTGTTAAATTAGGCA
GGTCCCTTAGTACTAAGTGCACTAG-GCAGATAA-TCGTGCTTAGGT-TATAAAACTTAAAAGCTTGCAATG
TCT-AGCATTTAGGGGCTGCGTTCTAGGCCCGTTA-ACGCACACTTAACATTTT--AGTAGTGTTGTTGATC
TGTCTATTATTATTAAACAGCAATACCTTAGAG-AATACCC-TAATATATGCTATGT--GTTTTCTATCTTT
GTCGTAGCA-GATATAGTTAATAATTATAAGTATTAG-ATAGAGCTAGGCTACTACTCTACTATCTATTACC
GTTCTAGACTAT-CATCTATTATCTCTATGCTTAAATTCTTATACCTAAACGTAGTCTCTACGCTAGAGGCC
TATCTATTGCTAGTTA-GATGCGCATCTTATAACCTCCTC-GTTGCAGTGTTTAGAGTCGTTA-TATCTCTT
ACTAGAGAACTACTAGCACTTT--ATAAAAGAGTGAATCTATACACTTATACAGCTAACCTAAGATAGGTTG
ACATCTAAA--CAGTCCTCATTATAAAAA-GTAATTAGTTAGCCT--GCTACTGCCTAGCATTTGTTGCAGA
CAAATACTGCTGCTGCATATATAAAGTTAGATATTGCTATATTTGCGGCG-ACCTTGCTTAGAGGTAATTTT
ATCAAATAAGGCTGTATTTCTAGTATTAACTATCCGAGCC-TACAGAAGAGAAGAGAGCGTGTTACTCTCAT
AGAATAAGT-GCGATCTTAGATGTTAATAGTAGTAGACAGTTAACTCTATTTAACTATAGTAGCATAGTTAG
CTGCTAGTAGTGCTATCCTC-TAAGAATTATGCAAGCATATTTACAGTATATACTCTTT-CTTATTTGTTAT
AGAGTAGAACTATTTTACTATAGTAATATAATATGCTTCGCTGTTCGCTCTAGTGCATATACTATCTAAAGC
TCTATATATACATATGTCTTATATAATATATATTAACGCGTGCTACTTAGAATAATTAAAGTTCTTCTCTTC
-CCCTAGCGTTTGCTGATATACTCGAAATTTCTCCTTAAATATATTTATCCTCTCTAGTGCTCCTTGAATAT
AGGCTAAGGTATC-CTTGTTGTAACTCTTATATTGCGCTAGTATAAC-TAGGTCGCATACTGCACGAATAAA
ATGCAGCGCAAAAGGCACTTTTAATATAAATAATAGAGATACGA-CAGCTATAAGCTGTTGTATGATTGCTT
TTTGCTCTATGC-TAGTCTATTAAGA-GACTTCTATAAATGC--TCTCTTGTTATTAAAACGCTTTAGGCTA
GTACTATGCATTACCTAATAGAAG-CGCTCATTTAA-CTGAGTACTA-CTAGATTCTTGCGTTACTAGTATA
GTACTGTT-ATCCTAGGTCTTTCTACTGCTA-GAATAGATATCATCTAACATATCTTG-CATAAAGTCTAGC
ATCTTCATTACTAAACCTTTAAGCAGCAAGTATAATATATCTGTTGCTAAAGACACGTGAATATTAAAGTTA
TAGTGCTTC-TACCTAAAATAATTAAC-TAGATATATAAA-GTCGTCGTGTCCTTTATCAAGACATCTCTCT
TATTATAGCTAAGTAAATTGCTCTATTCTCTATAGGTAAGATCTATATAAATCCTCTCTATCGTTAGGTACA
ACAGTACAACGCATACAATAGCGATT--TTTCTTTACAC-TAGTTAAGAGTACTTGTT--CTTCGTAGTTA-
GCTAAT---ATCGCGCAAATAGTTAG-ATAACACTGCTTTATTCGTCTATCTACGCATGCAAGTAGTATTCT
AGACTTAGCTACATTTTCTAGTG-CTGTATTAGATAGTAAGCAACAGTGTTCTACTATATAGGCTAATATAG
TAGTGCTTA-AACTTACGTAACAGAAGCTTACCTATGCAATAGTAATACACTTAACTCTTAAGAAGAGAATC
ACGAATCTTAGTTGTAGGAATAAACCTAGCTAGAAGAGTACTAGGTGTCGATCTCCAACGTTAGGC-TTCGC
AGGA-TAGATTCCTAA-TTATAACGTAGACTAGCTATGCTGCTACATCTCCTAATATAAGTAAGAAGTTATG
TTTTTATTAACTAATATAATAATCAGCACGACTGTTACTCTATCTAGTA-GGCTTT--GTTATATGTTCTAC
TACTAGTCTCTAGAATATAATTTATAATAAACGCGAATA-GGATAGTCCGTATTGCCTAAGAAGAATT--AG
CTTAGAGCGTATACTAATTTATCTGCAAATAGGCAATAGCTAATTATAAACGCAATCAGCGATAAGATGTTC
TAATATACGAAAAAATGTTAGTTAGCCTTAAGTC-CAGA-AAGACCAGACGTCTTAGCAATGTCCTCCTATA
TCTAAATATTATCTTATATACTAG-ACTGCATTGCTGACATTGCCTCTTGCTAT-TAGCAGCCTAATTAAAA
TAGTAATCTTA-TATATAAGTTATATAATCGTGCATCTG-CAAAGAAGCTATTAATATCTTCTAGCGTGCAT
TTAATCCGTTGCAGCTATGCAGCAAACGAAAA-GGCAAAGTCTAAACTAAAGGTATTAACGTGATTAGGGCT
AGTAAACTTAGTCTAGATTATATTAGAGAAAGT--GTTATATACTC-TTTTGCAGTTACAGACTCTGCTATT
GCTAG-TTCCTCTGCTAA-TCGCCTATTATATGTCTAAAACAGCACTTCC-TATATCTGCGTAGATATTAAC
AACAGGC-TCTTTCGTCCAATAAGGTCGTCCTTTGCGCACATATCTAGTGCATCTAAAATGCTATTAGCT--
ATTGCTAAGTCTGCATTTTT-ATCCTTCTTAATATAATCATATACTATTACAGTAGAGCTTAAGCTGTCTGC
CG-TATATATATGCACCTTCCTAT-CTTAAGCAGTATT--ATACTCGTTGCTCAATAACGTGTACGTTTTGT
TTAACTA-GAGTATTTTATAAATATTCTTAGATAGTTCTAGACTCTGTTGCG-CAAGATATCAGGAATAGTA
TCTAGCTATATATTTAATAAGCCCTGC-GTAGGTTTTAGGCTAGAAG-CTGTATATTATATAGAAGC-GATC
TAT-GCGCAGAA-CGGAGAGGAACTGTATTAT-GCAGAAGAGGTATTATTTTATAAATAAGTAAATAGCATT
AGAGTTATTATTTACGATATTCTTACATAGGTTAA-CAGCTGTGTACGATAAGTTTATTCTACTATATTGCT
AGTTCCCGCCTAGCTCTAGTAGCTGACAGTTGTAGACAGTCGCCCACCGT----------------------
---------CGTCCTAC-GCTGCTAAAGACTCTATAACTCTCTTC-TATTCTATATACCTACCTTACCCC-C
TCTCCTAGGTCTAGTTAAGCGA-CTAAGTTCCTAGATACTA-AGCACTACTTTTACTGCTATAGGTTAAATA
GAGGGC--GCAATATAGTGCGATTTAATATTACGTGATCCTT-ATCTCT-GCGTATAAGTCCTG-CTCTAAT
CA-GCTGCTCTTAGA---GTAGGCTTGCTAGCTTCTT--CGACGTAGTAGTTGCAGTAATCTAGCTCCCTAG
GTAGTAGTACGTTCGCAGCAAGAAGA-AGCGCAAAGAGATACTTACTTTA--CTATTGATTTTTTTTTC-GC
TTGCCTCTTAGCAGCCC-TGTGCTAGT-GCTAGCAGG-CATATAAATCTCGCTTATTTTCCTCCCTT-CTTT
CTTCTCTCTAATTATT--AGGCTACTTGC-AGATAGACCTG-CAACTCTACATCCTCTCTAATACCT-AGCG
ACCGGGACTCGTGCTAGTAGTAGAGGAGGA-TAGTAAGAGACAGTGCTGCACTGCTTTAAACTAACGAAG-A
CGACAACTTTTACTATCAACGTAAGTAACATTATAGTTAA-GGTTACTCTAACTTCAACTCTAGATAGCAGC
T-AATAGTCTCTAAGAGCGCACTGAAAAGT--TTACAGAGAAACCTAGATATATTTAGTGCTATAAGATATC
TTGTTTAGTTTTGGAAAA-GGTTTTAAACATATCTAAGTTACCTCTTTACTGTTCTCGTTCAGCGAAG--GC
AGACAGGAATTTTGCTAGAGCTTAGTAGTAATC-TAGAATATATT--ATTTTATTAGAGTTGCTACTAAGAG
CTTTACTATAGTTTAGTGCTTACTATACCTATAATC-TACTCTGCTTA--ACTAGCCTAGCAAAGCTAAAGA
AATGCTCTCT-ACGCGCCGTCCTCTTAAGTATTCAGCG-CCCAGGAGTTATAATAGCAGAGGAGAACTATAA
GAGACAGTGCTACACCGCTCCTAACTAGCAAGG-CTCTTAGATTACACACAACTTCTACGCAATATTATGCT
CGAAAGGTACTC-TAACTCTAACTTTAAATAATAGCTAGATAGAGCAATAAATATATAATTTAATGCCTACT
AGCCTAGCAAAGCTAGACT-TATAACCTCTACGCACTGTTCT-CTTAGGTATCTAGCGCCTAGGAGTTATAA
TAGCAGAGAAAG-ACTGTAAGA-GACAGTACTGCACCGCCTTAGAC-TAGCGAGGCC-CTTAGATTACATAT
AACTTCTACGCAACATTATACTTAAAAGGTACTCTAACTCTAACTTTAAATAATAGCTAGATAGAGTAATAA
ATGTGTAATTTAATGCCTACTAGCCTAACGAAGCTGAACTTATA
>R8_sc1.14_270367_270689_-/1-323
------------------------------------------------------------------------
------------------------------------------------------------------------
------------------------------------------------------------------------
------------------------------------------------------------------------
------------------------------------------------------------------------
------------------------------------------------------------------------
------------------------------------------------------------------------
------------------------------------------------------------------------
------------------------------------------------------------------------
------------------------------------------------------------------------
------------------------------------------------------------------------
------------------------------------------------------------------------
------------------------------------------------------------------------
------------------------------------------------------------------------
------------------------------------------------------------------------
------------------------------------------------------------------------
------------------------------------------------------------------------
------------------------------------------------------------------------
------------------------------------------------------------------------
------------------------------------------------------------------------
------------------------------------------------------------------------
------------------------------------------------------------------------
------------------------------------------------------------------------
------------------------------------------------------------------------
------------------------------------------------------------------------
------------------------------------------------------------------------
------------------------------------------------------------------------
------------------------------------------------------------------------
------------------------------------------------------------------------
------------------------------------------------------------------------
------------------------------------------------------------------------
------------------------------------------------------------------------
------------------------------------------------------------------------
------------------------------------------------------------------------
------------------------------------------------------------------------
------------------------------------------------------------------------
------------------------------------------------------------------------
------------------------------------------------------------------------
------------------------------------------------------------------------
------------------------------------------------------------------------
------------------------------------------------------------------------
------------------------------------------------------------------------
------------------------------------------------------------------------
------------------------------------------------------------------------
------------------------------------------------------------------------
------------------------------------------------------------------------
------------------------------------------------------------------------
------------------------------------------------------------------------
------------------------------------------------------------------------
------------------------------------------------------------------------
------------------------------------------------------------------------
------------------------------------------------------------------------
------------------------------------------------------------------------
------------------------------------------------------------------------
------------------------------------------------------------------------
------------------------------------------------------------------------
------------------------------------------------------------------------
------------------------------------------------------------------------
------------------------------------------------------------------------
------ATGCTGCGCAACAAGCCCGACGAGTACAAAGGCCTGGTCAACAAGGATCTCGAGCTGTCGAAGCAG
-GATATCCCCGCGGGTTTTGTGATGCCGACGCACGAGACGGCGTGGCGGAAGGAGAA-GGACGATGCGGACT
TTGAGATGAGTTGGGAGGACAGTGATGTGGAGAGCTTTGGGGGGAGTGAGAGTGATCTGGAGGAGGATGGGG
AGATGGACTCGGATATG-GGGGATGAGGACGAGGAAGAAGAAGAAGATGACGAGGATAAATGAGGGAGACGC
GGCGAGGGCATGAGACATGGCTTCCGGCATATCTCTCG--ATCG-AC-------------------------
------------------------------------------------------------------------
------------------------------------------------------------------------
------------------------------------------------------------------------
------------------------------------------------------------------------
------------------------------------------------------------------------
------------------------------------------------------------------------
------------------------------------------------------------------------
------------------------------------------------------------------------
------------------------------------------------------------------------
------------------------------------------------------------------------
------------------------------------------------------------------------
------------------------------------------------------------------------
------------------------------------------------------------------------
------------------------------------------------------------------------
------------------------------------------------------------------------
------------------------------------------------------------------------
------------------------------------------------------------------------
------------------------------------------------------------------------
------------------------------------------------------------------------
------------------------------------------------------------------------
------------------------------------------------------------------------
------------------------------------------------------------------------
------------------------------------------------------------------------
------------------------------------------------------------------------
------------------------------------------------------------------------
------------------------------------------------------------------------
------------------------------------------------------------------------
------------------------------------------------------------------------
------------------------------------------------------------------------
------------------------------------------------------------------------
------------------------------------------------------------------------
------------------------------------------------------------------------
------------------------------------------------------------------------
------------------------------------------------------------------------
------------------------------------------------------------------------
------------------------------------------------------------------------
------------------------------------------------------------------------
------------------------------------------------------------------------
------------------------------------------------------------------------
------------------------------------------------------------------------
------------------------------------------------------------------------
------------------------------------------------------------------------
------------------------------------------------------------------------
------------------------------------------------------------------------
------------------------------------------------------------------------
------------------------------------------------------------------------
------------------------------------------------------------------------
------------------------------------------------------------------------
------------------------------------------------------------------------
------------------------------------------------------------------------
------------------------------------------------------------------------
------------------------------------------------------------------------
------------------------------------------------------------------------
------------------------------------------------------------------------
------------------------------------------------------------------------
------------------------------------------------------------------------
------------------------------------------------------------------------
------------------------------------------------------------------------
------------------------------------------------------------------------
------------------------------------------------------------------------
------------------------------------------------------------------------
------------------------------------------------------------------------
------------------------------------------------------------------------
------------------------------------------------------------------------
------------------------------------------------------------------------
------------------------------------------------------------------------
------------------------------------------------------------------------
------------------------------------------------------------------------
--------------------------------------------
>R8_sc1.40_18116_27271_-/1-9156
-GTTAGGAAAAGTGAAAAGTGTCTAGTTAGTAGTGTCGCCGCAATTCGCCGTTAATTTGATAGATATAAC-G
ATTCAACAAA-GTTGCTCTAGTTACTTTT-TTCTAACGTTAGG--TTGACGTTAGAATAGTCTAGTTACTGT
TCTCTACTGTTTAGCAC-CGTGTAGCTATATTGCTT-AACTGTGCTT-AGTCGTT--AGACTTAGCATACTG
AATA------TTCTGTATA----CTCTATAAAGAGC-AGAAGAGGT--AGACTACG--TTAGTTG---CGCA
TGTTTTGTAGG-CAGT-CTAAGTCCT-CTGTGC-AAATATAGC-TGCAGCT-ATTAGG-CTTACTCTG--TC
TGTAA-TCTAGTGCTATTAGAGATAG-AGTCTCGTATCTGCAA-CTATATACAAGCTAGTT-CTGCACAGTT
AGCGACTGTACGAGATA-GTATCATTACT-CTAGGAACTACAGCAGACTTAATGCATTTCAGAAA-CACAAT
TGTATAGCTATTAATTGCTAATTTGCTCTGC--ATTATCTATTTAACTATTACACAGTACTG-TATAGGTTA
GAGC-AGTTTATCTCTTCTTCGTATCTTTCTACTAGAGCGTTGCAGTCTTCTAGCTCTAATTTCTATTC-GT
CTTT-CGTTAGCGCTAGGGCGTGTATAATGCGATTGTCTATTGTATATT-CCTCTGCTAATATAGC-AAACT
CG-TCCTACGTGCTGTCTGTTACAATGCTCTAACCTTT-CTCTTTATTCTAAAACTATACTTGCTCGTCGTC
GTTGTGTGTTATAC-TTTCTGTAAAGTTGTTAGCTCTACAAAACTCTCTAAGCAATATATC-GTGTATTTCT
CCTAATAATTCGCGCAG---TTACACTTTAGTCTCTTCCTGTTATCTGTTAGCTTTTGCTCTTATATTATAT
TA-GGCATCTTGC-CTCTCTCTTATTAGCC-TCTATATCTTC-CTTATTAC-TGTA-ACTAGTTCTGCACTT
ATCTACAGTAAGGATGTTGTCTTCTCGTTTCC-CTGCGT--AATTATAGTCTTCTATTAATATATTATATTG
TTGCTGCTTATTATCTGTACATTTTATAAGAA-TGTTATTAATGTTGTT-ATCGTGATAGTCGTCTAGCATA
GTAACGTTAGATCTAGAGTTTTTAATGTAGTTTGCGTATATAGCTATTT-ATTGTTTTAAAGCGTC-CTAAA
TAAGAAGATAGCGTATCTCGCTCAGCCTTTTCTACTTCTTGCAGATAGCGTTATAATTATCTATACTATATT
AGCTATTGTTGTTTAGTGCTATTGTAACATACTCTCTATAGTATA-ACTGTAGAAATAGATTGTCTTC-CTC
ATTCTGTCGTTGTGGTACTCTTTAATAGCATTATATAATACTGTGCCTATAAGCGCTATTATGTTAGCGCTT
AGGAACTGAAACTTATTCTAGTTCTCT-GCTATAG-CACTAATACTCTATTTTCTATTGTTATAGAACGCTT
GCGCTATAATAGCTGCAATTGCACTGTTTAGGAACTAGAGCAACGCAGGCTATTACTCT---ATAAGCTAAT
GCTATTGTGTTCTAGATTAACTTACAT-TTCTAGGATCCTAGCGCAGGTAGATAAAA--TCCTAGAGCAGCT
TACTTAGTTTAAGGACTTGCAGTTTAAGATAGTTTAGAGCATATGCAGCTGTAACCTCTATGCGTGCCTATC
TTATTATATGCGTCTGCAGGTTGC-TGCACATGTCTAATATCTAATAAGTACTGTTA-GCTATAGTTGTAGA
TAGTCTGCGACTATACTTACTTAGCAGGCTGCACTCCTACAGAGC-GTAGTCGCTATAGACAAGCGGACTAG
CAGAGGCGCTGTTTTCTAAGCCTCTAACTATGCGTC-TAGCATTAGCTGTGCAAA-TACACTCCTATAAGCG
TCTAGCTA--CAGATTAATAGATGTACTATATAG---CATTGTCCTATTATTTGTTAATAACTGCGATAAT-
AATATTACCTAAGCCTTATTAAGTGTACTTTCGTATTTAG-GTTGCACTAGTTCTCTTATCTAGCATTTTTG
TATTCTCTATAGCATTTAATAAAATAGGTCTGCTAGATAAGATAGTAGAAGAAAGG-CTTATGCATGTAAGT
TAAC-GTAAACTACTT-TAGTAAT-TATAGTG-TCTTTGCT-TACATTGCATA-GA-ATACAGTGCG-TTCT
TCTATATTTA-AGAGGTATACTGCGTAGCAGTAGTGTTCTGTTTTAAGTTTGTGTTAACTAATCGGTTTTCG
GATTCCTAGCTTAATGTCTAGTCTCTATAGATTAACTAGTGCGTAAGAGTGCAGGCGTCTCTTTATTAGAAC
TAGCATATCTTCTAGGTTCGTAAGTTTAAGACTATATAGAAGTTGC-TAAGTCTTGTAAG-TTTAATTATAG
TATAGTCTCTTGTGATAAAGACAGTAGAGTTGCG-CTTTATATAGTTCTTAATTT-CTACGATTCTTAGTCT
TGCTATTA-GTATTAGTGTCTGTCT-TTAATATAGACCTTTATGCTCTCTT---ATGTCTAACTAAGCAGCT
GCGCTCTCTTTATAGGAGGTAGTGCTATGCTGCT-GCG-CACCTGCTAGTTTCTTATATTCTTTACTATAA-
TTACGCGTTTTT-CTATATAGTACGCAGGTTTATACTAG-TAAAGAATCG-CGTTTAGTCTGCAAAGGATT-
AGTTATATCTTAAAGAGTA-TATTAGAGCATGCA--GATACT-TCTAAATTATTGCGCTCTC-TATATAGTT
TTGCAA-GAGGTTATCTGCTGTGCTATATAATTAGTAAATATACTGTCATTAACTATTTCCTCTAGTATTGC
CTACA---GTTAA-TTCCTATTAGCACGTCTTAGA-GGCGCTTATCTATTGCCTTGTTAGA-TCTATTTAGC
TTAATTTATTT--AAATTACAGCTGTATTC-CCGGCGTTATTAGTATACCTAACAA-TA-TAATATATTCGT
AGCATTAAGGAAAGAGCACAG--CGCAGGCTTTAGCTTAATTTTC-TTATAAGGAC-TCTCTAAAACGTTTT
TCTTAAGACGCATATTATATTAATAGTTTAATTATAAATATAGCCCTATAGAGTTTCGTTGCAACTGTATCT
TGCAGT-GCGCTATGCTAGCGTGCTTCTGTTAATATTC-GTATATAAGTCTAACTAT-CTGCTGTTTTTGTA
TAGT-AGTATATGCTACTGC-GTTTATCCTTAAACCTTACCTCTCTCTTAAGTGTCTGTATAAACTGTATAT
AGTTAAGGCTACTAATATCTTTGTATTCTGTTGCTAGGTC-GTCGCGCACATATAGCAGTTAGTCTGTTTAT
ATAAG-GATCTAATTCTGTTCGTATGCACTAGCTACTAGAATAGTTAACAGTTAAGGA---GCGTTGT-TTA
TAGTATTAGACTATCTAGCACT-ATA-GACTACAGCCTTAGCATATCTATTATT--ATTCTGCAGCTTAGTC
TTAGAATTATAGTTATATCGCATTTTGCGTTGCTTAGAGCGCATCTATCGTTGTTACATTGTGATTATATTA
GAC-TGCTAAGTGCGTA-ATTATACGTAGGCGACTGT---TAGGCGCTGTACTTTATAGCAGGGCTATTCTG
TCGTAACGCAACTACTCTCGCTATCTGTCTAATATGCTCTTTTATAGTCGTTATTTGCAGAGACTAATATAA
TATAGCTTATTCTCTTATCTCTCTCTTAACTTCTGCATATAGTATCTTATATTTATTGCTTATTAAGGTTAT
TGCGTCGCAGATGCTGTCTCTAGATAAGCGTTCCTGTATTTGTTGCAGTAGTATTATAATTGCAAAGATATA
GCAATT-TAGAATTCTGTCGTTAATAGTAGAGTACTGTCGTTCGTCTTAGAGAACT-ATCGTAG-TATAGAT
AGTCGTTGTT-GCTGCTTATGTCTTAATAAGTCGTTGTTTATAGAGATAGAGCGC-ATGCTGCGCAGCGTCT
TCGCAACTCTAGTCTAGCTTATATAATTATCTAGCTAATAAC----CTGCAGAGATCTTCTGCTTTAATAGC
TTAAGATCCTTA-TTAACTAGGCCTTTGTA--CTCGTTAGATTT---GTTGCGCAGCATTACGCCTG-CGTC
AGCATTAGCAGG-CAACGAGACTTCTGCGTCGTTAAGAAGAG-AGAGAATTAAGATTAGCATAGTTTCTACA
CGCTGTATA---GGCAACTAACCTAATAAGTATAAGAGCTTAGTTAATAAGGATCTTAAGCTGTTAAAGTAG
-GAGATCTCTGCAGGTTTTGTAATGCTAACGCACAGAACAGCGTAGCAGGAAGAGAA-GGACGAAGCAGACT
T-AAGATAAGTTAAGAGAATAGTAATGTTAAGAGCTTTAAAGGGAGTAAGAGTGATCTAGAGAAGGATAGGG
AGATAGATTCAGGTATA-GAGGATGAGGATAAGGA------------------GGATAAATAAGTAAGACGC
AGCAAGGGCATAAGACATAGCTTCTGCTATATCTCTCT--ATTA-ACGAAAATTTCAATGCAGGAAGGAGAC
TTAATATAAGCAATTAACGTTTACTTTAAGATTTATAAATTATGTATAAAGAGCTATTC-TTAGTTATTTTA
TATT-TGCTTCTGTTAATACTCTTATAGCGTGCGCAGTAAATCG-ATGTTAAATGTTAGCGAGTATAGGCAG
TTGTATTT--ATCTCAGTTAATATAGTTGTTAACGTAGTAAGACATAGTAGTATAAGTTGTTAAATTAGGTA
GGTCCCTTAGTACTAAGTGCACTAA-GCAGATAA-TCGTGCTTAGGT-CGTAAAACTTAAAAGCTTGCAATG
TCT-AGCGTTTAGAGGCTGCGTTCTAGGCCTATTA-ACGCATACTTAATATTCT--AGTAGTGTTGTTAATC
TGTCTATTGTTATTAAATAGCAATACCTTAGAG-AATGCTC-TAATATATGCTATGT--GTTTTCTATCTTT
GTCGTAGCA-GGTATAGTTAATAATTATAAGTATTAG-GTAGAGCTAGGCTACTACTCTACTGTCTGTTACT
ATTCTAGACTGT-CGTCTATTGTCTCTATGCTTAAATTCTTATACTTAAACGTAGTCTCTACGCTAGAGGCC
TATCTATTGCTAGTTA-GGTGCGCATCTTATAATCTCCTC-GTTGCAGTATTTAGAGTCGTTA-TGTCTCTT
GCTAGAGGACTGCTAGCACTTT--ATAGAAGAGTAAATCTGTACACTTATACAGCTAACCTAAGATAGGTTG
ATATCTAAA--TAGTCCTTATCATAAAAA-GTAATTAGTTAGCCT--GCTGCTGCCTAGCGTTTATTGCAGA
TAAACACTGCTGCTGCATATGTAAAGTTAGATATTACTATGTTTACAGCA-ACCTTACTCAGAGGCAATTTT
GTTAAATAAGGCTGTATTCCTAGTATTAACTATCTAAGCC-TATAGAAGAGAAGAGAGCGTGTTACTCTTAT
AGAATAAGT-GTAATCTTAGATGTTGATAGTAGTAGACAGTTAACTCTATTTAACTACAGTAGCATAGTTAG
CTGCTAGTAGTGCTGTCCTC-TAAGAATTATATAAGCATATTTGCAGTATATACTCTTT-CTTATTTGTTAT
AGAGTAGAACTATTTTACTATAGTAATATAATGTGCTTCGCTGTTCGCTCTAGTGCATATACTATCTAAAGC
TCTATATATGCGTATATCTTGTATAATATGTGTTAACGCGTGCTACTTAGGATAATTAAAGTTCTTCTCTTC
-TCCTAGCGTTCGCTAATATACTCGAAATTCCTTCTTAAATATATTTATCCTCTCTAGTGCTCCTTAAATAT
AGGCTAAGGTATC-CTCGTCGTAACTCTTATATTGCGCTAGTGTAAC-TAGGTTGCATACTGTATAAATAAA
ATGCAGCGCGAAAGGTGCCTTCAATACAAATAATAGAGATATAA-TAGCTATAAGCTATTGTATAATTGCCT
TTTGCTCTGTGC-TAGTCTATTAGAA-GACTTCTGTAAATGC--TCTCTTGTTATTAAAACGCTTTAGGCTA
GTACTATATATTACTTAATAGAAG-CGCTTATTTAA-CTAAGTACTA-CTAGATTCTTGCGTTACTAGTATA
GTACTGTT-ATCCTAGGTCTTTCTGCTGCTA-GGATAGATGTCGTCTAATATATCTTA-TATAAAGTCTAGC
ATCTTTATTACTAAACCTTTAAGCAGCAAGTGCAATGTATTTGTTGCTAAAGATACGTAAATATTAAAGTTA
TAGTGCTTC-TACCTAAAATAATTAAC-TAGATATATAAA-GTCGTCGTGTTCTTTATTAAGACATCTCTCT
TATTATAGCTAAGTGAATTGCTCTGTTCTCTATAGGTAAGATCTATATAAATCCTCTCTGTTATTAGGTGCA
ACGGTACAACGCGTGCAATAGCAATT--TTTCTTTATAC-TAGTTAAGAGTACTTATT--CTTCGTAGTTA-
GCTAAT---ATTACGCAAATAGTTAG-GTAATACTGCCTTATTTGTCCGTCTGCGCATGCAAGTAGTATTCT
AGACTTAGCTGCGTTTTCTAGTG-CTGTATTAGACAGTAAGCAACAGTGTTCTACTATATAGGCTAATATAG
TAGTGCTTG-AACTTACGTAACAGAAGCTTGCCTATGCAATAGTAATATACTTAACTCTTAAGAAGGGGATT
ACGAATCTTAGTTGTAGAAATAAACCTAGCTAGAAGAGTACTAGGTATTAATCTCTAACGTTAGGC-TTCGC
AGAA-TAGATTCCTAA-TTGTGACGTAGACTAGCTATGCTACTACATCTCCTAATATAAGTAAGA-GTTATG
TTTT-GTTAACTAATATAATAATTAGCACGACTATTGCTCTATCTAGTA-AGGCTTTGGTTATATATTCTAC
TACTAGTCTCTAGAATGTAATTTATGATAAACGCGAACA-GGATAGTCTATATTGCCTAAGAAGAATT--AG
CTTAGAGCGTATACTAATTTATCTGCAAATAGGTAATAGCTGATTATAAACGCAATTAGCGACAAGATATTC
TAATATACAAAAAAATGTTAGTTAGCCTTAAGTC-TAGA-AAGACTAGACGTCTTAGCAATGTCCTCCTATA
TTTAAATATTATCTTGTATACTAG-ACTGCATTACTAACATTGCTTCTTGCTAT-TAGCAGCCTAATTAAAA
TAGTAATCTCA-TATATAAGTTATGTAATCGTGCGTCTG-CAAAGAGGCTATTAACATCTTCTAGCGTGCAT
TTAATCTATTATAGCTATGCAGTAAATGAAAA-GGCAAAGTCTAAACTAAAGGTATTAACGTAATTAGAGCT
AGTAAACTTAGTCTAGATTATATTAGAGAAAGT--ATTATATACTC-TTTTGCAGTTACAGACTCTGCTGTT
GCTAG-TTCCTCTGCTAA-TCGCTTATTATATGTCTAAAACAGCACTTCT-TACGTCTGTATAGATGTTAAT
AATAGGC-TCTTTCGTCTAACAAGGTCGTCCTTTGCGCATATATCTAGTGCATCTAAAATGCTATTAGCT--
ATTGCTAAGTCTGCATTTTT-ATCCTTCTTAATGTAATTATATACTGTTATAGTAGAGCTTAAGCTATCTGC
TG-CATATATATGCACCTTCTTAT-CTTAAGTAGTACTGTATACTTATTGCTTAATAACGTGTACGTTTCGT
TTAACTA-GAGTATTTCGTAAACATTCTTAGATAGTTCTAGACTCTGTTGCA-TAAGATATTAGGAATAGCA
TCTAGCTATGTATTTAGCAAGCCCTGC-GTAGGTTTTAGGCTAGAAG-CTGCATATCGTACAGAAGC-GATC
TAT-GCGCAGAA-CAGAGAGGAACTATATTAT-GCAGAAGAGGTATTATTTTATAAATAAGTAAATAGCGTT
AGAGTTGTTATTTACGATGTTCTTACGTAGGTTAA-TAGCTGTGTATAATAAGTTTATTCTACTGTATTGCT
AGTTCCTGCTTAGCTCTAGTAGCTAATAGTTGCAGATAGTCGCCTACTAT----------------------
---------CGTCCTAC-GCTGCTGAAGACTCTATAACTCTCTCC-TATTCTATATACTTACCTCACCTT-C
TCTCCTAGGTCTAGTTAAGTGA-CTAGGTTCCTAGATACTA-AGCACTACTTTTGCTGCTATAGGTTAAACA
GAGAGC--GTAATATAGTGCGATTTAATATTACGTAATTCTT-ATCTCT-GCGTATAGGTCCTG-CTCTAAT
TA-GCTGCTCTTAGA---GTAGGCTTGCTAGCTTCTT--CGACGTAGTAGTTGCAGCGATCTAGCTCTCTAG
GTAGCAGTACGTTTGCGGCAAGAAGG-AGCGCGAAGAGATACTTACTCTG--CTGTTAATTTTTTTTTT-GC
TTGCCTCTTAGCAGCTC-TATGCTAGT-GCCAGCGGG-CATATAAATCTTGCTTATTTTTCTCTCTT-CTTT
CTTCTCTCTAATTATT--AGGCTACTTGC-AGATAGACCTG-CAACTCTATATCCTCTCTAATACTT-AGCG
ACTAGGACTCGTGCTAGTAGTAGAGAAGGA-TAGTAAGAGATAGTGCTGCACTGCCTTAGACTAACAAAG-A
CGACAACTTCTACTATCAACGTAAGTAATATTATAGTTAA-GATTACTCTAACTCTAACTCTAGATAGCAGC
T-AATAGTCTCTAAGAGCGCACTAAAAAGTGTTTACAGAGAAACCTAGATATATTTAGTGCTATAAGATATC
TTATCTAGTTTTAGAAAA-GGTTTTAAACATATCTAAGTTACCTCTTTACTGTTCTCGTTCAGCAAAG--GC
AGACAGGAATTTTGCTAGGGCTTAGTAGTAATC-TGAAATATATT--ATTTTATTAGAGTTGCTACTAAGAG
CTTTACTATAGTTTAGTGCTTACTATACCTATAATC-TACCCTGCTTA--ACTAGCCTAGCAAAGCTAAAGG
AATGCCCTCT-ACGCGCCGTCCTCTTAGGTATTTAGCG-CCTAGGAGTTATAATAGCAGAGGAGGACTATAA
GAGATAGTGCTGCACTGCTCCTAACTAGCGAAG-CTCTTAGATTACATACAACTTCTACGCAACATTATGCT
TAAAAGGTACTC-TAACTCTAACTTTAAATAATAGCTAGATAGAGCAATAAATGTGTAATTTAATGCCTACT
AGCTTAGCAAAGCTAGACT-TATAACCTCTACGCACCGTCCT-CTTAGGTACCTAGCGCCCGGGAGTTATAA
TAGCAGAGGAGG-ACTGTAAGA-GACAGTGCTGCACTGCTCTAGAC-TAGCAAGGCC-CTTAGATTACACAT
AACTTCTACGCAATATTATGCTTAAAAGGTACTCTAACTCTAACTTTAAATAATAGCTAAATAGAGTAACAA
ATATGTAATTCAATGCCTACTAGCCTAATAAAGCTAGACTTAT-
>R8_sc1.53_11596_20758_+/1-9163
CGTCAGGAAAAGTAAAAAGTATCTAGTTAGTAGTGTTACTGCAATTCGCTATCAATTTAACAAATATAAC-A
ATTCGACAAA-GTTGCCCTAGTTACTTTT-TTCTAACGTTAGG--TTAACGTCAGAACAGTCTAGTTATTAT
TCTCTACTATTTAGCAC-TATGTAGCTATATTGCTT-AACTATGCTT-AGTCGTT--AGACTTAGCATACTA
AACA------TTCTATATA----CTCTGTAAAGAGC-AGAAGAGGT--AGACTACG--TTAGTTG---CGTA
TATTTTATAGG-CAGT-CTAAGTCCT-CTATGC-AAATATAGC-TGCAGCT-ATTAGG-CTTACTCTA--TC
TATAA-TCTAGTGCTATTAGAGATAG-AGTCTTATATCTATAA-CTATGTGCAAGCTAGTT-CTGCACAGTT
AGCGACTATGCGAGACA-GTATCATTACT-CTAGGAACTATAGTAGACTTAATGCATTTCAGAAA-CATAAT
TATATAGCTATTAATTGCTAATTTGCTCTGC--ATTATCTATTTAACTATTACATAGTACTA-TATAGGTTA
GAGC-AGTTTATCTCTTCTTTATATCTTTCTACTAGAGCGTCGCAGTCTTCTAGCTCTAATTCTTATTT-AT
CTTT-TGTTAGCGCTAGAGCGTATATAATACAATTATCTATTATATATT-CCTCTACTAATATAGCAAACTC
AGCTCCTACGTGCTGTCTATTATAATGCTCTAACCTTT-CTCTTTATTCTAAAACTATACTTACTCGTCGTC
GTTGTGTATTATAC-TTTCTATAAAGTCGTTAGCTCTATAAAACTCTCTAAGCAATATATT-GTATATTTCT
TCTAATAATTTGCGCAG---TCGCACTCTAGTCTCTTTCTATTATCTGTTAGCTTTTGCCTTTATATTATAT
TA-AGCATCTTGC-CTCTCTCTCGTTAGCC-TCTATATCTTC-CTTATTGC-TATA-ACCAGTTCTGCACTC
ATCTATAGTAAGGATGTTATCTTCTCGTTTCT-CTACGC--AATTATAGTCTTCTATTAATATATTATATCG
TTGCTGCTTATTATCTATATATTTTATAAGAA-TGTTATTAACGTCGTTAGTCGTAATAGTTGTCTAGTATA
GTAACGTTAGATCTAGAGTTTTCAATATAGTTCGCGTATATAGCTATTT-GTTATTTTAAAGCGTC-CTAAA
TAAAGAGACAGCGTATCTTGCTCAGCCTTTTCTACTTCTTACAGATAGCGTTATAATTATCTATACTATATT
AGCTATTGTTATTTAGTACTGTTGTAACATACTCTCTACAGTATA-ACTATAGAAATAGATTGTTTTC-CTT
ATTCCGTCGTTGTAATACTCTTTAATAGCATTATATAACACTATGCTTATAAGCGCTATTATATTAGCGCTT
AGGAACTAAAACTTATCCTAGTTCTCT-GCTATAG-CACTAATACTCTATTTTCTATTATTATAGAACGCTT
GCGCTATAATAGCCGCAATTGCACTATTTAGAAACTAAAGCGACGTAGGCTATTACTCT---ATAAGCTAAT
GCTATCGTGTCCTAGATTAACTTATAT-TCCTAGGATCCTAGCGCAGGTAGATAAAAATTCCTAGAGCAGCT
TACTTAGTTTAAGAACTTGCAGTTTAAGATAGTTTAGAGCATATGCAGCTATAACCTCTATGCATGCCTATC
TTATTATATGCGTCTGCAGGTTAC-TATATATATCTAATATCTAATAAGTACTATTA-GCTATAGTTATAGA
TAGTCTATAACTATACTTACTTAGTAGGCTACACTCCTATAGAGC-GTAGTTGCTATAGATAAGTAGACTAG
CAGAGACGCTATTTTCTAAGCCTCTAACTATACGTC-TAGCATTAGCTATGCGAA-TACACTCCTATAAGCG
TCTAGCTA--CAGATTAATAGATATACTACATAG---CGTCGTCTCGTTGTTTATTAACAACTGCAATAAT-
AATATTACCTAAGCCTTATTAAGTGTACTTTTGTATTTAG-GTTATACTAGTTCTCTTATCTAGCGTTTTTG
TATTCTCTATAGCATTTAATAAAACAGGTCTGCTAGATAAGACAGTAGAAGAAAAG-CTTATGCATATAAGT
TAAC-GTAAACTACTT-TAGTAAT-TATAGTG-TCTTTGCT-TATATTGCACA-GA-ACGCAGTACG-TTCT
TCTATATTTA-AGAGATATGCTGCGTAGCAGCAGTATTCTATTTTA-GTTTATATTAACTAATTATTTTTA-
---TTCTAGCTTAATATCTAGTCTCTATAGATTAACTAGTGCGCAAGAGTGTAGGCGTCCCTTTATTAGAAC
TAGCATATCTTCTAAGTTCGTAAGTTTAAGACTATATAGAAGTTAC-TAAGTCTTATAAG-TTTAATTATAG
TATAGTCTCTTATAATAAAGATAGTAGAGTTGCG-CTTTACATAGTTCTTAATTT-CTACGATTCTTAGTCT
TACTATTA-GTATTAGTGTCTGTCT-TTAATATAGACCTTTACGCTCTCTT---ATATCTAACTAAGCAGCT
GCGCTCTCTTTACAGGAGGTAGTGCTATGCTGCT-GCG-CACCTGCTAGTTTCTTATATTCTTTACTATAA-
TTACGCGTTTTT-CTATATAGTACGTAGGTTTATACTAG-TAAAGAATTG-CGTTTAGTCTGCAAAGGATT-
AGTTATATCTTAAAGAGTA-TATTAGAGCATGCA--GATACT-CCTAAATTATTGCGCTCTC-TATATAGTT
TTGCAA-GAGGTTATCTGCTGTGCTATATAATTAGTAGATATACTATCATTAACTAT--CCTCTAGTGTTGC
CTACA---GTTAA-TTCCTGTTAGCACGTCTTAGA-GGCGCTTATCTATTGCCTTATTAGG-TCTATTCAGC
TTAATTTATTT--AAATTATAGCTATATTC-TCAGCATTATTAGTACACCTAATAA-TA-TAATATGTCTGT
AGCATTAAGGAAAGAGCATAG--CGCAGGCTTTAGCTTAATTTTT-CTATAAGGAC-CCTCTAAAACGTTTT
TCTTAAGATGCATATTATATTAATAGTTTAATTATAAATATAGCTCTATAGAGTTTCGTTGCAACTATATCT
TGCAGT-GCGCTATGCTAGCGTGCTTTCGTTAATATTT-ATATATAAGTCTAACTAT-CTGCTGTTTTCGTA
TAGT-AGTATATGCTACTGC-ATTTATCCTTAAACTCTATCTCTCTCTTAAGTATCTATATAAACTATATAT
AGTTAAGGCTACTAATATCTTTATATTCTATTGCTAGGTC-GTCGCGTATATACAGCAGTTAGTCTGTTTAT
ATAAG-GATCTAATCCTGTTCGTGTATACTAGCTACTAGAATAGTTAATAGTTAAGAA---GCGTTGT-TTA
TAGTATTAGACTATCTAGCACT-ATA-GACTACAGCCTTAGCATATCTATTATT--ATTCTATAGCCTAGTC
TTAGAATTATAGTTACATTACATTTTACGTTGCTTAGAGCGTATCTATCGT-ATTGCATTATAATTATATTA
GACCTGCTAAGTACGTAGATTATACGTAGGCGACTATGCCTAGGCGCTGTACTTTACAGCAGG-CTGTTCTA
TTATAACGTAACTACTCTTGCTATCTATCTAATATGCTCTTTTATAGTCGTCGTTTATAGAGACTAATATAA
TATAGCTTATTCTCTTATCTCTCTCTTAACTTCTGCATATAGTGTCTTATATTTATTGCTTATTAAGGTTAT
TGCGTTGCAGATGCTATCTCTAGATAAGCGTTCCTATATTTATTGCAGTAGTATTATAATTGCAAAGATATA
GTAATT-TAGAATTCTATTATTAATAGTAGAGTACTGTCGTTTATCTTAGAGAACT-ATTATAG-TATAAGT
AGTCGTTATT-GCTGCTTATATCTTAATAAGTTGTTGTTTATAGAGATATGAGCGCATACTGCGCAGCGTCT
TCGCAACTCTAGTCTAGCTTATATAATTATCTAGCTAACAAC----CTGCAGAGATCTCCTGCTTTAACAGC
TTAAGATCCTTA-TTAACTAGGCCTTTATA--CTTATTAGATTT---GTTGCGCAGCATTACGCCTG-CATT
AGCATTAGTAGG-CAACGAGACTTCTGCGTTATTAAGAAGAG-AGAGGATTAAGATCAGCATAGTTTCTATA
CGCTGCATA---GGTAACTAACCTAATAAGTATAAGAGCTTAGTTAACGAGGATCTTAAGCTGTTAAAGTAG
-AAGATCTCTGCAGGTTTTATAATACTAACGCACAGAATAGCGTAGCAGGAGAAGAA-GGATAAAGCAGACT
T-AAGATAAGTTAAGAGGATAGTAATATCAAGAGCTTTAGAGAGAGTAAGAGTAATCTAGAGGAAGATAGAG
AGATAGATTTAGGTATA-GAGAATAAGAATAAGGA------------------GAATAAATAAGTAAGACGC
AGCAAGAGCATAAGACATAGCTTCTGCTATATCTCTCT--ATTA-ACGAAAATTTTAATGCAGGAAGAAGAC
TTAACACAAGCAATTAATATTTACTTTAAGATTTATAAATTATATATAAAGAGCTATTC-TTAGTTATTTCG
TATT-TGCTTCTGTTAATACTCTTATAGCATGCGCAGTAAATCA-ATGTTAAATATTAGTAAGTATAGGCAG
TTGTATTT--GTTCTAGTTAATATAGTTATTAACGTAGTAAGATATAGTAGTATAAGTTATTAAATTAGGCA
GGTCTCTTAGTACTAAGTGCACTAG-GCAGATAA-TCGTGCTTAAGT-CGTAAAACTTAAAAGCTTATAATA
TCT-AGCGTTTAGAGGCTACGTTCTAGGCCTGTTA-ACGCACACTTAATATTTT--AGTAGTATTATTAATC
TATTTATTATTATTAAACAGCAATACCTTAGAG-AATGCTC-TAATATACGCTATGT--ATTTTCTATCTTT
GTCGTAGTA-GATATAGTTAATAATTATAAGTATTAG-GTAGAGCTAGGCTACTACTCTACTATCTATTACT
GTCCTAGACTGTTCGTCTATTATCTCTATGCTTAAATTCTTGTACCTAAACGTAGTCTCTACGCTAGAGGCC
TATCTATTGCTAGTTA-GGTGCGCATCTTACAACCTCCTT-ATTATAGTATTTAGAGTTATTA-TATCTCTT
GCTAGAGGACTGCTAGCACTTT--ATAGAAGAGTAAATCTATACACTTATACAGCTAATCTAAAATAGGTCG
ACATCCAAA--TAGTTCTTATTATAAGAA-GTAATTAGTTAGCCTATGCTGCTACTTAGCGTTTATTGCAGA
TAAACACTGCTACTGCATATATAAAGTTAGATATTACTATGTTTGCAGCA-ACCTCGCTTAGAGGCAATTTT
ATTAAATAAGGCTATATTCCTAGTATTAACTATCTAAGCC-TGCAGAAGAGAAGAGAGCATATTACTCTTAT
AGAATAAGT-ACGATCTTAGATGTTAACAGTAGTAGATAGTTAACTCTATTTAACTATAGTAGCATAGTTAG
CTGCTAGTAGTGCTATCCTC-TAAGAATTATGCAAGCATATTTGCAGTATATACTCTTTTCTTATTTATTAT
AGAGTAGAACTGTTTTACTATAGTAATATAATATACTTTGCTATTCGCTCTAGTGCATATACTATCTAAAGC
TCTATACATACGTATGTCTTATATAATATGTGTTAACGCATACTACTTAGGATAATTAAAGTTCTTCTCTTC
-CTCTAGCGTTTGCTAATATACTTGAAATTCCTTCTTAAATATATTTATCCTCTCTAGTGCTTCTTAAATAT
AGGCTAAGATATTTCTCGTTATAACTCTTATATTGCGCTAGTATAAC-TAGGTTGCATACTACATAAATAAA
ATACAGCGCGAAAGGCGCCTTCAATACAAATAACAGAGATATAA-CAGCTATAAGCTATTATATAATTGCCT
TTTGCTCTGTGC-TAGTCTATTAGAA-GACTTCTATAAATAC--TCTCTTATTATTAAAATGCTTTAGGCTA
GTACTATGCATTACCTAATAGAAG-CGCTCGTTTAA-CTAAGTACTA-CTAGATTCTTGCGTTACTAGTGTA
GTACTGTT-ATTCTAGATCTTTCTGCTGCTA-GAATAGATGTCGTCTAATATATCTTA-CATAAAGTCTAGC
ATCTTTATTACTAAATCTTTAAGCAGTAAGTGCAATATATCCGTTGCTAAAGATACGTAAATATTAAAGTTA
TAGTGCTTC-TACCTGAAATAATTAAC-TAGATATACAAA-GTCGTCGTGTCCTTTATTAAGATATCTCTCT
TATTATAGCTAAGTAAATTACTCTATTCTCTATAAGTAAGATCTATATAAATCCTCTCTGTTGTTAGATGCG
ACAGTACAATATATATAATAGCGATT--TTTCTTTACATGTAGTTAAGAGTACTTATT--CTTCGTAGTTA-
GCTAAT---ATTGCGCAAATAGTTAA-GTAACACTGCCTTATTTATCTGTCTGCGCATGCAAGTAGTATTCT
AGACTTAGCTACGTTTTCTAGTG-CTATATTAGATAGTAAGCAATAGTATTCTACTATGCAGGCTAATATAG
TAGTGCTTA-AACTTACGTAACAGAAGCTTGCCTATGCAATAGTAATATACTTAACTCTTAAGAAGAGGATC
ACAAATCTTAGTTATAGAAATAAACTTAGCTAGAAGAGTACTAGATATCAATCTCTAATGTTAGGC-TTTGC
AGGA-CAGATTCCTAA-TTATAATGTAGACTAGCTATGCTGCTACATCTTCTAATATAAGTAAGA-GTTATA
TTTT-ATTAACTAATATAATAATCAGCATAACTATTACTCTATCTAGTA-GGCTTT--ATTGTATATTCTAC
TACTAGTCTCTAGAATATAATTTATAATAAACGCGAATA-GGATAGTCTGTATTGCCTAAGAAGAATT--AG
CTTAGAGCGTATACTAATTCATCTGCAAATAGGCGATAGCTAATTATAAACGCAATCAGCGACAAGATATTC
TAATATACAAAAAAATATTAGTTAGCCTTAAGTC-TAGA-AAGACTAGACGTCTTAGCAATATCCTCCTATA
TCTAAATATTATCTTATATACTAA-ACTACATTGCTAACATTACCTCTTGCTAT-TAGCAGCCTAATTAAAA
TAGTAATCTTA-TATATAAGTTATATAATTGTACGTCTG-CAAAGAGGCTATTAATATCTTCTAGCGTGCAT
TTAATCTGTTGCAGCTATACAGCAAACAAAAA-GGCAAAGTCTAAACTAAAGGTATCGACGTAATTAGAGCT
AGTAAACTTAGTCTAGATTATATTAGAGAAAGT--GTTATATACTC-TTTTGCAGTTACAGACTCTGCTATT
GCTAG-TTCCTCTACTAA-TCGCCTATTATATATCTAAAACAGCACTTTC-TACGTCTGCGTAGATATTAAC
AATAAGC-TCTTTTATCTAATAAGGTCGTCCTTTGCGCATATATCTAGTGCATCTAAAATGCTATCAGCT--
ATTACTAAGTCTGCATTTTT-ATTCTTCTTAATATAATTATATACTGTTATAGTAGAGCTTAAGCTGTCTGC
TG-CATATATATGCACCTTCCTAT-CTTAAGCAGTATT--ATACTCGTTGCTTAATAACGTGTACGTTTCGT
TTAACTA-GAGTATTTTATAAATATTCTTAGATAGTTCTAGACTCTGTTGCG-TAAGATATTAGAAATAGCA
TCTAGCTATATATTTAGTAAGCCCTAC-GTAGGTTTTAGGCTAGAAG-CTGCATATTATACAGAAGC-AATC
TAT-GCGCAGAA-CAGAGAGGAACTGTATTAT-GCAGAAGAGGTATTATTTTATAAATAAGTAAATAGCGTT
AGAGTTATTATTTATAATATTCTTACGTAGGTTAA-CAGCTGTGTATAATAAGTTTATTCTACTATATTACT
AGTTCCTACTTAGCTCTAGTAGCTAACAGTTATAGATAGTCGCCTACTAT----------------------
---------CGTTCTAC-GCTGCTAAAGACTCTGTAACTCTCTTC-TATTCTATATATCTACCTTACCCT-C
TCTTCTAGGTCTAGTTAAGCAA-CTAGGTTCCTAGATACTA-AGCACTACTTTTACTGCTACAGGTTAAATA
GAGAGC--GTAATATAGTGCAATTTAATATTACGTAATTCTT-ATCTCT-GCGTATAGATCCTG-CTCTAAT
TA-GCTGCTCTTAGA---GTAGGCTTACTAGCTTCTT--TAATATAGTAGTTACAGTAATCTAGCTCTCTAG
ATAGTAGTACGTTTGCAGCAAGAAGA-AGCGCAAAGAGATACTTACTCTA--CTATTAATTTTTTTTTT-GC
TTACCTCTTAGCAGCCC-TATGCTAGT-GCCAGCAGG-TATATAAATCTTGCTTATTTTCCTCCCTC-CTTT
CTTCTCTCTAATTATT--AGGCTATTTGC-AGATAGACCTA-CAACTCTATATCCTCTCTAATACTC-AGCA
ACTAGGACTCGTGCTAGTAGTAGAGGAGAA-TAGTAAGAGACAGTGCTACACTACCTTAGACTAACAAAG-A
TAACGACTTCTACTATTAATGTAAGTAATATTATAGTTAA-GGTTACTCTAACTCTAACTCTAGATAGCAGC
T-AATAGTCTCTAAGAGCGTACTAAAAAGT--TTATAGAGAAACCTAGATATATTCAGTGCTATAAGATATC
TTATCTAGTTTTAGAAAA-GGTTTTAAACATATCTAAGTTACCTCTTTACTGTTCTCGTTCAGCAAAG--GC
AGACAGAAATTTTGCTAAGGCTTAGTAGTAATC-TAGAATATATT--ATTTTATTAGAGTTGCTACTAAGAG
CTTTACTATAGTTTAGTGCTTACTATACCTATAATC-TACTCTGCTTA--ACTAGCTTAGCAAAGCTAAAGG
AATGCCCTCT-ACGCGCTGTCCTCTTAGGTATTTAGCGGCCTAGGAGTTATAATAGCAGAGAAGGACTGTAA
GAGACAGTGCTACACTGCTTCTAACTAGCAAGGGCTCTTAGATTACATATAACTTCTACGCAACATTATGCT
TAAAAGGTACTC-TAACTCTAACTTTAAATAATAGCTAGATAGAGCAACAAATATATAATTTAATGCCTACT
AGCTTAGCAAAGCTAGACT-TATAACCTCTACGCACTATCCTTCTTAGATACCTAGCGCCTAGAAGTTATAA
TAGCAGAGAAGG-ACTATAAGA-GACAGTGCTGCACTGCCTTAGAC-TAGCAAGGCT-CTTAGATTATACAT
AACTTCTACGTAACATTATGCTTAAAAGGTACTCTAACTCTAACTTTAAATAATAGCTAGATAGAGTAACAA
ATATATAATTTAATGCCTACTAGCCTAACAAAGCTAAACTTATA
>R8_sc1.20_157817_166966_+/1-9150
CGTTAGAAAAAGTAAAAAGTGTCTAGTTAGTAGTGTCGCTGCAATTCGCCGTCAATTTAACAGATATAAC-G
ATTTAACAAA-GTTGCTCTAGTCACTTTT-TTCTAACGTTAGG--TTAACGTTAGAACAGTCTAGTTACTAT
TCTCTACTGTTTAGCAC-CGTGTAGCTACATTGCTT-AACTGTGCTT-AGTCGTT--AGACTTAGCATACTA
AACA------TTCTATATA----CTCTGTAAAGAGC-AGAAGAGGT--AGACTACG--TTAGTTG---CGCA
TGTTTTATAAG-TAGT-CTAAGTCCT-CTGTGC-AAATATAGC-TGCAGCT-ATTAGG-CTTACTCTG--TC
TGTAA-TCTAGTGCTATTAGAGATAG-AGTCTTGTATCTGTAA-CTACGTGCGAGCTAGTT-CTGCACAGTT
AGCAACTATATAAGACA-GTGTCGTCACT-CTAGGAACTACAGTAGACTTAATGCATTTCAGAAA-CATAAT
TATATAGCTATTAATTGCTAATTTGCTCTGC--ATTATCTATTCAACTATTACACAGTACTA-TATAGGTTA
GAGC-AGTTTATCTCTTCTTCGTATCTTTCTACTAGAGCGTCGCAGTCTTCTAGCTCTAATTCCTATTC-GT
CTTT-CGTCAGCGCTAAGGCGTGTATAATACAATTATCTATCATATATT-TCTCTGCTAATATAGT-AAACT
TG-TCCTACGTGCTGTCCGTCATAATGCTCTAACCTTT-CCCTTTATTCTAAAACTATACTTGCTCGTCGTC
GTTATATATTATAC-TTTCTATAAAGTCGTTAGCTCCACGAAACTCTCTAAGCAATATATC-GTGTATTTCC
CCTAATAATTCGCGCAG---TTGCACTCTAGTCTCTTCCTGTTATCTGTTAGCTTTTGCTCTTATATTATAT
TA-GGCATCTTGC-CTCTCTCTCGTTAGCC-TCTATATCTTC-CTTATTGC-TATA-ACTAGTTCTGCACTT
ATCTACAGTAAAGATGTTATCTTCTCATTTCC-CTGCGC--GATTATAGTCTTCTATTAATGTATTATATCG
TTGCCGCTTATTATCTATATATTTTATAAGAA-TGTTATCAACGTCGTT-GTCGTGATAGTTATCTAGCATA
GTAATGTTAGATCTAGAGTTTTCAATGTAGTTCGCGTGTATAGCTATTT-ATTATTTTAAAGCGTC-CTAAA
TAAGAAGACAGTATATCTTACTCAGCCTTTTCTACTTCTTGCAGATAGCGTTATAATTATCTATACTATATT
AGCTATTATTGTTTAGTGCTATTGTAACATACCCTCTACAGTATA-ACTATAGAAATAAATTGTCTTC-CTC
GTTCTATTATTATAGTACTCTTTGATAGCATTATATAACACTATGCCTATAAGCGCTATCATGTTAGCGCTT
AAGAACTAAAACTTATCCTAGTTCCCT-GCTATAG-CACTAATACTCTATTTTCTATTATTATAGAACGCTC
GCGCTATAATAGCCGCAATTGCACTATTTAGGAACTAGAGCAACGCGGGCTATTACTCT---ATAAGCTAAT
GCTATCGTATTCTAGATTAACTTACAT-TTCTAGGATCCTAGCGCAGGTAGACAAAA--TCCTAGAGCAGCT
TACTTAGTTTAAGGACTTGCAGTTCAAGATAGTTTAGAGCATATATAGCTATAACTTCTATGCGTGCTTATC
TTATTATATGCGTCTGCAGGTTGCGTACACATATCTAACATCTAATAAGTACTGTTA-GCTATAGTTGTAGA
TAGTCTGCAACTATACTTACTTAGCAGGCTGCACTCCTGCAGAGC-GTAGTCGCTATAGATAAGCAGACTAG
CAGAAGCGCTGTTTTCTAAGCCTCTAACTATGCGTC-TAGTATTAGCTATGCGAA-TACACTTCTGTAAGCG
TCTAGCTA--CAGATTAACAGGTGTATTATATAG---CGTCATCCCGTTGTTTGTTAATAACTGCAATAAC-
AATATTACCTAAGCCTTATTAAGTGTACTTTTGTGTTTAG-GTTGCACTAGTTCTCTCATCTAGCGTTTTTG
TGTTCTCTATAGCATTTAATAAAACAGGTCTGCTAGATAAGACAGTAGAAGGAAGG-CTTATGCATGTAAGT
TAAC-ATAAACTACTT-TAGTAAT-TATAGTA-TCTTTGCT-TATATTGCACA-GA-ACGCAGTGCG-TTCT
TCTATATTTA-AGAGGTATGCTGCGTAGCAGCAGTGTTCTATTTTA-GTTTATATTAACTAATCGTTTTTA-
---TTCTAGCTTAATGTCTAGTCTCTATAGATTGACTAGTGCGCGAGGGTGCAGGCGTCTCTTTATTAGAAC
TAGTATATCTTCTAGGTTCGTAGGTTTAAGACTATATAGAAGTTGC-TAAGTCTTATAAG-TTTAATTGTAG
TATAGTCTCTCGTAATAAAGATAGTAGAGTTACG-CTTTGCATAGTTCTCAATTTTCTACGATTCTTAGTCT
TACTATTA-GTGTTAGTATCTGTCT-TTAATACAGACCTTTACGCTCTCTT---ATGTCTAACTAAGCAGCT
GCGCTCTCTTTATAGGAGGTAGTGCTATGCTGCC-GCG-CACCTGCTAGTTTCTTATATTCTTTACTATAA-
TTACGCGTTTTT-CTGTGTAGTACGCAGGTTTATACTAG-TAAAGAATCG-CGTTCAGTCTGCAAAGGATT-
AGTTATGTCTTAAAGAGTG-TATTAGAGCATGCA--GATACT-CCTAAATTATTGCGCTCTC-TATATAGTT
TTGCAA-GAGGTTATCTGCTATGCTGTATAATTAGTAGATATACTGTTGTTAACTAT--CCTCTAGTGTTGC
CTACA---GTTAA-TTCCTATTAGCACGTCTTAGG-AGCGCTTATCTATTGCCTTATTAGG-TCTATTTAGC
TTAATTTATTT--AAATTACAGCTATATTC-TTAGCGTTATTAGTACACCTAACGA-TA-TAATATGTCTGT
AGCATCAAGGAAAGAGCACAG--CGCAGGCTTTAGCTTAATTTTC-CTATAAGAAC-CCTCTAAAACGTTTT
TCTTAAGACATATATCATATTAATAGTTTAATTACAAATGTAGCCCTATAGAGTTTCATTACAACTATATCT
TATAGT-GCGCTATGCTAGCGTGCTTCTGTTAATATTC-GTATATAAGTCTAACTAT-CTGCTGTTTTCGTA
TAGT-AGTATATGCTACTGC-GTTTATCCTTAAACTCTACCTCTCTCTTAAGTGTCTGTATAAACTGTGTAT
AGTTAAGGCTACTAATATCTTTATATTCTATTGCTAGGTC-GTTGCGCACATACAGTAGTTAGTCTATTTAT
ATAAG-GATCTGATCCTGTTCGTATGCACTAGCTACTAGAATAGTTAACAGTTAAGGA---GCGTTGT-TTA
CAGTATTAGACTATTTAGTACT-ATA-GACTATAGCCTTAGCATATCTATTATT--ATTCTGCAGCTTAGTC
TTAGGATTATAGTTACATCGCATTTTGCGTCGCTTAGAGCGTATCCGTCAT-ATTGCATTATAATTATATTA
GAC-TACTAAGTGCGTA-ATTGTACGTAGGCAACTGT---TAGGCGCTATACTTTGCAGCAGG-CTATTCTA
TCGTAACGCAACCACTCTCGCTATCTATCTAATATGCTCTTTTGCAGTCGTTATTTGCAGAGACTAATATAA
TATAGCTTATTCTCTTATCTCTCTCTTAACTTCTGCATATAGTGTCTTGTATTTATCGCTTATTAAGGTTAT
CGCGTTGCAGATGCTGTCTCTAGATAAGCGTTCCTATGTTTATCGTAGTAGTGTCATAATTGCAAAGATATA
GCAATT-TAGGATTCTGTCGTTAATAGTAGAGTACTATCGTTCGTCTTAGAGAACT-ATCGTAA-TATAGGT
AGTCGTTATT-GCTGCTTATGTCTTAATAAGTTATTATTTATAGAGATAGAGCGC-ATGCCGCGCAGCATCT
TCGCAACTCTAGTCTAGCTTATATAATTATCTAGCTAACGAC----CTGCAGAGATCTTCTGCTTCAATAGC
TTAAGATCCTTA-TTAACTAGGCCTTTATA--CTCGTTAGATTT---ATTGCGCAGCATTACGCCTG-CGTT
AGCATTAGCAGG-CGATAAGACTTCTGCGTTATTAAGAAGAG-AGAGAATTAAGATTAGCATAGTTTCTATA
TGCTGCATA---GGCGACTAACCTAATAAGTACAAGAGCTTAGTTAACGAGGATCTCGAGCTGTTAAAGCAG
-GAGATCTCTGCAGGTTTTATAATGCTAACGCATAGAACGGCGTAGCAGGAGGAGAATGGACGAAGCGGACT
T-AAGATAAGTTAAGAGGATAGTAATGTTAAGAGCTTTAGAGAGAGTAAGAGTAATCTAGAGGAGGATAGAG
AGATAGATTTAGGTATA-AGAGATAAGAATAAGGA------------------GGATAAATAAGTAAGACGC
AGCAAGAGCATAAGACATAGCTTCCGCTATATCTCTCT--ATTA-ACGAAAATTTCAATGCAGGAAGAAGAC
TTAACATAAGCAATTAACGTTTACTTTAAGATTTGTAAATTATATATAAAGAGCTATCC-TTAGTTATTTCG
TGTT-TGCTTCTGTTAATACTCTTATAGCGTGCGCAGTAAATTA-ATATTAAATATTAGCAAGTATAGGCAG
TTATATTC--ATCTCAGTTAATATAGTTGTTAACGTAGTAAGACATAGTAGTATAAGTTATTAAATTAGGCA
GGTCTCTTAGTACTAAGTGCACTAG-GCGGATAA-TCGTGCTTAGGT-TGTAAAACTTAAAAGCTTGCAATA
TCT-AGCGTTTAGGAGCTGCGTTTTAGGCCTGTTA-ACGTATACTTAACATTCT--AGTAGTATTATTAATC
TGTCTATTATTATTAAACAGTAATACCTTAGAG-AATGCCC-TAATATACGCTATGT--GTTTTCTATCTTT
ATCGTAGCA-GGTATAGTTAATAATTATAAGTATTAG-GTAGAGCTAGGCTACTACTCTACTGTCTGTTACT
GTCCTAGACTAT-CGTCTATTATCTCTATGCTTAAATTCTTGTACCTAAACGTAGTCTCTACGCTAGAGGCC
TATCTATTGCTAGTTA-GGTACGTATCTTATAACCTCCTT-ATTGCAGTGTTTAGGGTCGTTG-TGTCTCTT
GCTAGAGGACTGCTAGCACTTT--ATAGAAGAGTGAATCTGTACACTTATACAGCTAACTTAAGATAGGTCG
ACATCTAAA--CGGTCCTTATTATAAGAA-GTAATTAGTTAGCCT--ACTACTGCTTAGCGTTTATTGCAGA
CAAACACTACTGCTGCATGTATAAAGTTAGATATTGCTATGTTTGCAGCGTACCTCGCTTAGAGGTAATTTT
ATCGAATAAGGCTGTATTCCTAGTATTAACCATCTAAGCC-TGCAGAAGAGAAGAGAGCGTGTTACTCTCGT
AGAATAAGT-GCAATCTTAGATATTAACAGTAGTAAATAGTTAACTCTGTTTAACTATAGTAGCATAGTCAG
CTGCTAGTAGTGCTATCCTC-TAAGAATTATGCAAGCATATTTGCAGTATATACTCTTT-CTTATTTATTAT
AGAGTAGAACTATTTTACTATAGTAATATAATATGCTTCGCTGTTTGCTCTAGTGCATATACTATCTAAAGC
TCTATACATGCATATGTCTTATATGATATGTATTAACGCGTGCTACTTAGAATAATTAAAGTTCTTCTCTTT
-CTCTAGCGTTTGCTAATACACTTAAAATTTCTCCTTAAATACATTTATCCTCTCTAGTGCTCCTTAAATAT
AGGCTAAGGTATT-CTTGTTGTAACTCTTATATTACGCTAGTGTAAC-TAGGTCGTATACTACATAAATAAA
ATACAGCGTAAAAGGCGCCTTCGATATAAACAACAGAGATACAA-CAGCTATAAGCTGTTATATAATTACCT
TTTGCTCTGTGC-TAGTCTATTAGGA-GACTTCTATAAATGC--TCTCTTATTATTAAAACGCTTTAGGCTA
GTACTATGCATTACCTAACAGAAG-CGCTCGTTTAA-CTAAGTACTA-CTAGATTCTTGCGTTACTAGTATA
GTACTGTT-ATCCTAGGTCTTTCTGCTACTAAGAATAGATGTTGTCTAATATATCTTG-CATAAAGTCTAGC
ATCTTTATTACTAAACCTTTAAGCAGCAAGTATAATGTATCCGTTGCTAAAGACACGTAAATATTAAAGTTA
TAGTGCTTC-TACCTAAAATAATTAAC-TAGATATACAAA-GTCGTTATATCCTTTATTAAGACATCTCTCT
TATTATAGCTAAGTAAATTACTCTGTTCTCTATAGGTAAGATCTACATAAATCCTCTCTGTCGTTAGGTGCA
ACGGTACAACGCATGCAATAGCAATT--TTTCTTTATAC-TAGTTAAGAGTACTTATT--CTTCGTAGTTA-
GCTAAT---ATTACGCAAATAGTTAG-ATAACACTGCCTTATTCGTCTGTCTGCGCATGCAAGTAGTATTCT
AGACTTAGCTGCGTTTTCTAGTG-CTGTATTAGACAGTAAGCAACAGTGTTCTACTATGCAGGCTAATATAG
TAGTACTTA-AACTTACGTAACAGAAGCTTACCTATATAATAGTAATATACTTAACTCTTAAGAAGAGGATT
ATAAATCTTAGTTATAGGAATAAACCTAGCTAGAAGAGTACTAGGTGTTAATCTCTAACGTTAGGC-TTTGC
AGGAGCAGATTCCTAA-TTGTAACGTAGACTAGCTATGCTGCTACATCTCCTAATATAAGTAAGA-GTTATG
TTTT-GTTAACTAATATAATAATCAGCACAACTGTTGCTCTATCTAGTA-GGCTTT--GTTATATATTCTAC
TACTAGTCTCTAGAATATAATTTATAATAAACGCGAACA-GGATAGTCTGTATTGCCTAAGAAGAATT--AG
CTTAGAGCGTATACTAATTCATCTGCAAATAGGCAATAGCTAATTATAAACGCAATTAGCAACAAGATGTTC
TAATATACGAAAAAATGTTAGTCAGCCTTAAGTC-TAGA-AAGACTAGACGTCTTAGCAATGTCCTCCTATA
TCCAAATATTATCTTATATACTAG-ACTGCATTGCTAACATTGCCTCTTGCTAT-TAGCAGCCTAATTGAAA
TAGTAATCTCG-TGTGTAAGTTATATAATCGTGCGTCTG-CAAAGAAGCTATTAATATCTTCTAGCGTGCAT
TTAATCTGTTGCAGCTATGTAGCAAACGAAAA-AGCAAAGTCTAAACTAAAGGTGTCGACGTAATTAGAGCT
AGTAAACTTAGTCTAGATTATGTTAGAGGAAGT--ATTACATACTC-TTTTGCAGTTACAGACTCTGCTATT
GCTAG-TTTCCCTGCTAA-TTGCCTATTATATATCTAAAACAGCACTTCT-TACGTCTGCGTAGATGTTAAC
AATAGGC-TCTTTTATCTAATAAGGTCGTCCTTTGCGCACATATCTAGTGCATCTAAAATGCTATTAGCT--
ATTGCTAAATCTGTATTTTT-ATTCTTCTTAATGTAATTATATACTGTTACAGTAGAGCTTAAGCTGTCTGC
TG-CATATACATGCACCTTCCTAT-CTTAAGCAGTATT--ATACTCGTTGCTTAATAACGTGTACGTTTTAT
TTAACTA-GAGTATTTTATAAACATTCTTAGACGGTTTCAGACTCTATTGCG-CAAGATGTTAGGAATAGCA
TCTAGCTGTGTGTTTAGCAAGCCCTGC-ATAGGTTTTAGGCTAGAAG-CTGCATATCGTACAGAAGC-GATC
TAT-GCGCAGAA-TAGAGAGAAACTATATTAT-GCAGAAGAGGTATTATTTTATAAATAAGTAAATAGCGTT
AGAGTTGTTATTTACGATGTTCTTACGTAGGTTAA-CAGCTGTGTATAATAAGTTCATTCTACTATGTTACT
AGTTCCTGCTTAGCTCTAGTAGCTAACAGTCGCAGACAGTCGCCTACTGT----------------------
---------CATCCTAC-GCTGCTAAAGACTCTATAACTCTCTTC-TATTCTATATACCTACCTTACTCT-C
TCTCCTAGGTCTAGTTAAGCGA-CTGAGTTCCTAGATACTA-AGCATCACTTTTGCTGCTATAGGTCAAACG
GAGGGC--GCAATATAGTGCGATTTAATGTTACGTAATTCTT-ATCTCT-GCGTATAGGTCCTG-CTCTAAT
TA-GCTGCTCTTAGA---GTAGGCTTACTAGCTTCTT--CAACGTAGTAGTTGCAGTAATCTAGCTCTCTAG
GTAGCAGTATATTCGCAGTAAGAAGA-AGCGCAAAGAGATACTTGCTCTG--CTGTTAATTTTTTTTTC-GC
TTGCCTCTTAGCAGCTC-TGTGCTAGT-GCCAGCGGG-CATATAAATCTTACTTATTTTCCTCCCTC-CTTT
CTTCTCTCTAATTATT--AGGCTACTTGC-AGATAGACCTG-CAACTCTACATCCTCTCTAATACTC-AGCA
ACTAGGACTTATACTAGTAGTAAAGGAGGA-TAGTAAGAGACAGTGCTGCACTGCCTTAGACTAACAAAG-A
TAATAACTTCTACTGTCGACGTAAGTAACATTATAGTTAA-GGTTACTCTAACTCTAACTCTAGATAGCAGC
TGAATAGTCTCTAAGAGCGTACTGAAAAGT--TTATAGAGAAACCTAGATATATTTAGTGCTATAAGATATC
TTATCTAGTTTTAGAAAA-GGTTTTAAACATATCTAAGTTACCTCTTTACTGTTCTCGTTTAGCGAAG--GC
AGATAGGAATTTTGCTAGAGCTTAGTAGTAATC-TAGAATATGTT--ATTTTATTAGAGTTGCTACTAAGAG
CTTTACTATAGTTTAGTGCTTACTATACCTATAATC-TACCCTACTTA--ACTAGCCTAGCAAAGCTAAAGA
AATGCTCTCT-ACGCGCTGTTCTCTTAGATATTTAGCG-CCTAGAAGTTATGATAGTAGAAGAGGACTGTAA
GAGATAGTGCTGCACCGCTTCTAACTAGTAAGG-CTCTTAGATTACACACAACTTCTACGCAACATTATGCT
CGAAAGGTACTC-TAACTCTAACTTTAAATAATAGCTAGACAGAGCAACAAATGTGTAATTTAATGCCTACT
AGCCTAGCAAAGCTAGACT-TATAACTTCTACGCACTATCCT-CTTAGGTACCTAGCGCCTAGGAGTTATAA
TAGCAGAGGAGG-ACTGTAAGG-GATAGTGCTGCACTGCTCTAGAC-TAGCAAGGCT-CTTAGATTACACAC
AACTTCTACGCAATATTATGCTTAAAAGGTACTCTAACTCTGACTTTAAATAATAGCTAGACAGAGTAATAA
ATATATAATTTAATGCCTACTAGCCTAACAAAGCTAGACTCATA
>R8_sc1.3_1079713_1088864_+/1-9152
CGTTAGGAAAAGTAAAAAGTGTCTAGTTAGTAGTATTGCTGCAATTCGCCGTTAATTTAATAGATATAAC-G
ATTCGACAAA-GTTGCCCTAGTTACTTTT-TTCTAACGTTAGG--TTAACGTTAGAACAGTCTAGTTACTAT
CTTCTACTGTTTAGCAC-TATATAGCTATATTGCTT-AACTGTGCTT-AGTTATT--AGACTTAGCATACTA
AACA------TTCTATATA----CTCTATAAAGAGC-AGAAGAGGT--AGACTACG--TTAGTTA---CGCA
TATTTTATAAG-CAGT-CTAAGTCCT-CTATGC-AAATATAGC-TGCAGCT-ATTAGG-CTTACTCTA--TC
TGTAA-TCTAGTGCTATTAGAGATAG-AGTCTCGTATCTGCAA-CTACGTGCGAGCTAGTT-CTGCATAGTT
AGCAACTATGCAAGATA-GTATCGTTACT-CTAGAAACTACAGCAGACTTAATGCATTTTAGAAA-CATAAT
TATATAGCTATTAATTGCTAATTTGCTCTGC--ATTATCTATTTAACTATTACACAGTACTA-TACAGGTTA
GAGC-AGTTTATCTCTTCTTTGTATCTTTCTACTAGAGCGTCGCAGTCTTCTAGCTCTAATTCCTATTC-GT
CTTT-TATTAGCGCTAGAGCGTATACAATGCGATTATCTATTATATATT-CCTCTACTAATATAGC-AAACT
TA-TCTTACGTGCTATCTGTCATAATACTCTAACCTTT-CCCTTTATTCTAAAACTATACTTACTCGTCGTC
GTTGTGTATTACAC-TTTCTATAAAGTCGTTAGCTCTATAAAACTCTCTAAGCAATATATC-GTATATTTCC
TCTAATAATTTGCGCAG---TTGCACTCTAGTCTCTTCCTATTATCTATTAGCTTTTACTCTTATATTATAT
TA-GGCATCTTGC-CTCTCTCTTATCAGCC-TCTATATCTTT-CTTATTGC-TATA-ACTAGTTCTGCACTT
ATCTATAGTAAGGATGTTATCTTCTCGTTTCC-CTGCGC--AATTATAGTCTTCTATTAATATATTATATTA
TTGCCGCTTATTATCTGTATATTTTATAAGAA-TATTATTAACGTCGTT-ATTATAATAGTTGTCTAGCACA
GTAACGTTAGATCTAGAGTTTTTAATATAGTTCGCGTGTATAGCTATTT-GTTGTTTTAAAGCGTT-CTAAA
TAAGAAGATAGCGTATCTCGCTTAGCCTTTTCTACTTCTTGCAGATAGCGTTATAATTATCTATACTATATT
AGCTATTATTATTTAGTGCTATTATAACATACTCTCTATAGTATA-ACTGTAGAAATAGATTATCTTC-CTC
GTTCTGTCGTCGTAGTACTCTTTAATAGCATTATATAATACTATGCTTATAAGCGCTATTATATTAGCGCTT
AGAAACTAAAACTTATCCTAGTTCCCT-GCTATAG-CACTAATACCTTATTTTCTATTATTATAGAACGCTC
GCGCTATAATAGCCGCAATTGCACTATTTAGGAACTAGAGCAACGCAGGCTATTACTCT---GTAAGCTAAT
GCTATCGTATTCTAGATTAACTTACAT-TTCTAGGATTCTAGCGTAGGTAGACAAAA--TCCTAGAGCAGCT
TACTTAGTTTAAGAACTTGTAGTTTAAGATAGTTTAGAGCATATGCAGCTGTAACCTCTATGCATACCTATC
TTATTATATGCGTCTGCAAGTTAC-TGCATATATCTAACATCTAACAAGTACTATTA-GCTATAGTTATAGA
CAGTCTGCGACTATACTTACTTAGCAGGCTGTACTCCTGCAGAGC-GTAGTCGCTATAGATAAGCAGACTAG
CAGAGGCACTGTTTTCTAAGCCTCTAACTATGTATC-TAGCATTAGCTATGCGAA-TACACTCCTATAAGCG
TCTAGCTA--TAGATTAACAGGTATACTACATAG---CGTCGTCCTATTATTTATTAATAACTGTAATAAC-
AATATTACCTAAGCCTTATTAAGTATACTTTTATATTTAG-GTTACACTAGTTCTCTTATCTAGCGTTTTTA
TATTCTCTATAGCATTTAATGAAACAGGTCTGCTAGATAAGATAGTAGAAGAAAGG-CTTATGCATATAAGT
TAAT-GTAAACTACTT-TAGTAAT-TATAGTA-TCTTTGCT-TATATTGCACA-GA-ACGCAGTGCG-TTCT
TCTATGTTTA-AGAGGTATGCTGCGTAGCAGCAGTGTTCTATTTTA-GTTTATATTAACTAATTATTTTTA-
---TTCTAGCTTAATGTCTAGTCTCTATAGATTAACTAGTGCGCGAGAGTATAGGCGTCCCTTTATTAGAAC
TAGCATATCTTCTAGGTTCGTAGGTTTAAGACTATGTAGAAGTTAC-TAAGTCTTATAAG-TTTAATTATAG
TATAGTCTCTCGTAATAAAGATAGTAGAGTTGCG-CTTTGCATAGTTCTTAATTT-CTACGATTCTTAGTCT
TGCTATTA-GTGTTAGTGTCTGTCT-TTAATATAGACCTTTACGCTCTCTT---ATATCTAACTAAGCAGCT
GCGCTCTCTTTATAGAAGGTAGTGCTACACTGCT-ACG-CACCTGCTAGTTTCTTATATTCTTTACTATAA-
TTACGCGTTTTT-CTGTGTAGTATGCAGGTTTATACTAG-TAAAGAATCG-CGTTTAGTCTGCAAAGGATT-
AGTTATATCTTAAAGAGTA-TATTAGAGCATGCA--GATACC-TCTAAATTATTGCGCTCTC-TATATAGTT
TTGCAA-GAGGTTATCTGCTATGCTATATAATTAGTAGATATACTGTCGTTAACTAT--CCTTTAGTGTTAC
CTACA---GTTAA-TTCCTGTTAGCACGTCTTAGA-GGCGCTTATCTATTACCTTATTAGG-TCTATTTAGC
TTAATTTATTT--AAATTATAGCTGTGTTC-CTAGCGTTATTAGTATACCTAACGA-TA-CAATATATCTAT
AGCATTAAGGAAAGAGCACAG--CGCAGGCTTTAGCTTAATTTTC-CTATAAGAAC-TCTCTAAAATGTTTT
TCTTAAGACGCATATCATATTAATAGTTTAATTACAAATATAGCTCTATAGAGTTTTATTATAACTGTATCT
TGCAGT-GCGCTATACTAGCGTGCTTCTGTTAATATTC-GTATATAAGTCTAACTAT-CTGCTGTTTTCGTA
TAGT-AGTATATGCTACTGC-GTTTATCCTTAAACTCTACCTCTCTCTTAAGTATCTGTATAAACTGTGTAT
AGTTAAGGCTACTAATATCTTTATATTCTGTTACTAGGTT-ATCGCGCATATATAGCAGTTAGTCTATTTAT
ATAAA-GATCTAATCCTGTTCATATGCACTAGCTACTAGAATAGTTAATAGTTAAGGA---GCGTTAT-TTA
CAGTATTAGACTGTCTAGCACT-ATA-GACTATAGCCTTAGCATATCTATTATT--ATTCTGCAGCCTAGTC
TTAGGATTATAGTTATATTGCATTTTGCGTTGCTTAGAGCATATCTGTCGT-GTTGCATTGTAATTATATTA
GAC-TACTAAGTGCGTA-ATTGTACGTAGGCGACTAT---TAGGCGCTATACTTTGCAGCAGG-CTGTTCTA
TCGTAACGCAACTACTCTTACTATCTATCTAATATGCTCTTTTGCAGTTATCGTTCGCAGAGACTAACATAA
TATAGCTTATTCTCTTATCTCTCTCTTAACTTCTATATATAGTGTCTTATATTTATTACTTATTAAAGTTAT
TGCGTCGCAGATGCTGTCCCTAGATAAGCGTTCCTATATTTATTGCAGTAGTATTATAATTGCAAAGATATA
GCAATT-TAGAATTCTGTTATTAACAGTAGAGTACTGTTATTCGTCTTAGAGAACT-ATCGTAG-TATAAGT
AGTCGTTATT-GCTACTTATATCTTAATAAGTTATTATTTATAGAAATAGGGCGC-ATGCTGCGCAGCGTCT
TTGCAACTCTAGTCTAGCTTATATAATTATCTAGCTAACGAC----CTGCAGAGATCTCCTACTTTAATAGC
TTAAGATCCTTA-TTAACTAGGCCTTTGTA--CTCGTTAGATTT---GTTACGCAGTATTACGCCTG-CGTT
AGCATTAGCAGG-TAATAAGACTTCTGCGTCGTTAAGGAGAA-AGAAGATTAAGATTAGCACAGTTTCTATA
CGCTGCATA---GGCAACTAACCTAATAAGTATAAGAGCTTAGTTAACGAGGATCTTAAGCTATTAAAGCAG
-AAGATCTCTGTAGGTTTTATAATGCTAACGCACAGAACAGCGTAGCAGAAGAAGAA-GAATAAAGCAGACT
T-AAGATAAGTTAAGAGGATAGTAATATTAAGAGCTTTAGAGAGAGTAAGAGTAATCTAGAGGAGAATAGAG
AGATAGATTTAGGTATA-GAAGATAAGAACGAGGA------------------AGATAAATAAGTAAGACGC
AGCAAGAGCATAAGACATAGCTTCTGCTATATCTCTCT--ATTA-ATGAAAATTTTAATGCAGGAAGGAGAC
TTAACATAAGCAATTAACGTTTACTTTAAGATTTATAAATTATATATAAAGAGCTATCCCTTAGTTATTTTA
TATTTCGCTTCTGTTAATACTCTTATAGCGTGCGCAGTAAATCG-ATATCAAATATCAGTAAGTATAGGCAG
TTATATTC--GTCTTAGTTAATATAGTTGTTAACGTAGTAAGACATAGTAGTATAAGTTATTAAATTAGGCA
GGTCTCTTAGTACTAAGTGCACTAGTGCAGATAA-TCATGCTTAGAT-CGTAAAACTTAAAAGCTTGCAATA
TCT-AGCGTTTAGAGGCTGCGTTCTAGGCCCGTTA-ACGCATACTCAACATTCT--AGTAGTATTGTTAATC
TGTTTATTGTTATTAAATAGCAATACCTTAGAGGAATGCTCTTAATATACGCTATAT--ATTTTCTATCTTT
ATCGTAGCA-GGTATAGTTAATAATTATAAGTATTAG-GTAGAGCTAGGCTACTACTCTACTATCTATTACT
ATCCTAGACTGT-CGTCTATTATCTCTATGCTTAAATTCTTATACTTAAACGTAGTCTCTACGCTAGAGGCC
TATCTATTGCTAGTTA-GGTACGCATCTTACAACCTCCTT-ATTACAGTATTTAGAGTCGTTA-TGTCTCTT
ACTAGAGAACTGCTAGCACTTT--ATAGAAGAGTAAATCTATACACTTATATAGCTAACCTAAGATAGGTTA
ACATCTAAA--CAGTTCTTATTATAAGAA-GTAATTAGTTAGCCT--ACTGCTGCCTAGCGTTTATTGCAGA
CAAACACTGCTGCTGCATATATAAAGTTAGATATTGCTATATTTGCAGCA-ACCTCGCTTAGAAGCAATTTT
GTTAAATAAGGCTGTATTTCTAGTATTAACTATCTAAGCC-TGCAGAAGAGAAGAGGGCGTGTCACTCTTAT
AGAATAAGT-GCAATCTTAGATGTTAATAGTAGTAGACAGTTAACTCTATTTAACTATAGTAGCATAGTTAG
CTGCTAGTAGTGCTGTCCTC-TAAGAATTATATAAGCATATTTGTAGTATATACTCTTT-CTTATTTGTTAT
AGAGTAGAACTATTTTACTATAGTAATATAATATGCTTCGCTGTTTGCTCTAGTATATATACTATCTAAAGC
TCTATACATGCGTATATCTTATATAATATATATTAACGCGTGCTACTTAGAATAATTAAAGTTCTTCTCTTT
-CTCTAGCGTTCGCTAATACACTCGAAATTCCTCCTTAAATACATTTATCCTCTCTAGTGCTCCTTAAATAT
AGGCTAAGATATC-CTTATCGTAACTCTTATATTGCGCTAGTGTAAC-TAGATCGCATACTGCATAAATAAA
ATGCAGCGCAAAAGGCGCCTTTAATACAAATAACAGAGATACGA-CAGCTATAAGCTGTTATATAATTGCCT
TTTGCTCTATGC-CAGTCTATTAGAA-GACTTCTATAAATGC--TCTCTTATTATTAAAACGCTTTAGGCTA
GTACTATGCATTACCTAATAGAAG-CGCTCATTTAA-CTAAGTACTA-CTAGATTCTTGCGTTACTAGTGTA
GTACTATT-ATCCTAGGTCTTTCTGCTGCTA-GAATAGATATCGTCTAACATATCTTG-CATAAAGTCTAGC
ATCTTTATTACTAAACCTTTAAGCAGCAAGTGTAATGTATCCGTTGCTAAAGATACGTAAATATTAAAGTTA
TAATGCTTT-CACCTAAAATAATTAAC-TAGATATACAAA-GTTATCGTGTCCTTTATTAAGACATCTCTCT
TATTATAGCTAAGTAAATTGCTCTATTCTCTATAGATAAGATCTATATAAATTCTCTCTATTATTAAATGCA
ATAGTATAACGCGTGCAATAGCAATT--TTTCTTTATAC-TAGTTAAGAGTACTTATTACCTTCGTAGTTA-
GCTAAT---ATCGCGCAAATAGTTAG-GTAACACTGCCTTATTTGTCTATCTGCGCATGCAAGTAGTATTCT
AGACTTAGCTACGTTTTCTAGTG-CTGTATTAGACAGTAAGCAATAGTATTCTACTATGTAGGCTAATATAG
TAGTGCTTA-AACTTACGTAATAGAAGCTTACCTATGCAATAGTAATACACTTAACTCTTAAGAAAGAGATT
ATAAATCTTAGTTATAGAAATAAACTTAGCTAGAAGAGTACTAGATGTTGATCTCCGACGTTAGGC-TTTGC
AGGA-CAGATTCCTAA-TTATAACGTAGACTAGCTATGCTGCTATATCTCCTAATATAAGTAAGA-GTTATA
TTTT-GTTAACTAATATAATAATTAGTACAACTATTGCTCTATCTAGTA-GGCTTT--ATTATATGTTCTAC
TACTAGTCTCTAGAATATAATTTATAATAAACGTAAATA-AGATAGTCTGTATTGCCTAAGAAGAATT--AG
CTTAAGGCGTATACTAATTTATCTGCAAATAGGCAATAGCTAATTATAAACGCAATTAGCGACAAGATATTC
TAATATACGAAAAAATATTAGTCAGCCTTAAGTCATAGAGAAGACCAGACGTCTTAGCAATATCCTCCTATA
TCTAAATATTATCTTATATACTAG-ACTGCATTGCTAACATTGCCTCTTGCTAT-TAGCAGCCTAATTAAAA
TAGTAATCTCG-TGTATAAGTTATATAATCGTACGTTTG-CAAAGAGGCTATTAACATCTTCTAGCGTGCAT
TTAATCTGTTGCAGCTATACAGCAAACGAAAA-GGCAAAGTCTAAACTAAAGATATTAACGTAATTAGAGCT
AGTAAACTTAGTCTAGATTATATTAGAGAAAGT--GTTATATACTC-TTTTGCAGTTATAGACTCTACTATT
GCTAG-TTCCTCTACTAA-TTGCTTATTATGTGTCTAAAACAGCACTTTC-TATATCTGCGTAGATGTTAAC
AATAGGC-TCTTTTATCTAATAAGGTCGTCCTTTGCGCATATATCTAGTGCATCTGAAATGCTATTAGCT--
ATTGCTAAGTCTATATTTTT-ATCCTTCTTAATATAATTATATACTATTATAGTAGAGCTTAAGCCGTCTGC
TG-CATATACATACACTTTCCTAT-CTTAAGCAGTATT--ATACTTATTGCTTAATGACGTATACGTTTCGT
TTAACTA-GAGTATTTCGTAAATATTCTTAGACAGTTCTAGACTCTGTTGCG-CAAGATATCAGAAATAGCA
TCTAGCTATGTGTTTAGTAAGCTCTGC-GTAGGTTTTAGGCTAGAAG-CTGCATATTATATAGAAGC-GATC
TAT-GCGCAGAA-CAGAGAGGAACTGTATTAT-ACAGAAGAGATATTATTTTATAAATAAGTAAATAGCGTT
AGAGTTATTATTTACGATGTTCTTACGTAGGTTAA-CAGCTATGTATAATAAGTTTATTCTACTATATTACT
AGTTCCTGCCTAGCTCTAGTAGCTAATAGTTGCAGACAGTTGCCTACTAT----------------------
---------CGTCCTAC-GCTACTAAAGACTCTATAACCTTCTCT-TATTCTATATATCTACCTTACCCT-C
TCTCCTAAGTCTAGTTAAGCAA-CTAGGTTCCTAGATACTA-AGCACTACTTTTGCTACTACAGGTTAAACA
GAGAGC--ATAATATAGTGCGATTTAATATTATATAATTCTT-ATCTCT-GCGTATAGGTCCTG-CTCTAAT
TA-GCTGCTCTTAGA---GTAGGCTTACTAGCTTCTT--CGACGTAGTAGTTGCAGCGATCTAGCTCCTTAG
GTAGTAGTACATTCGCAGCAAAAAGA-AGCGCAAAGAGATACTTACTCTG--CTGTTAATTTTTTTTTC-GC
TTGCCTCTTAGCAGCCC-TGTGCTAGT-GCTAGCAGG-CATATAAATCTTACTTATTTTTCTCTCTC-CTTT
CTTCTCTCTAATTATT--AGGCTACTTGC-AGATAAACCTA-TAACTCTATATCCTCTCTAATACCT-AGCA
ACCGGGACTCGTGCTAGTAGTAGAGGAGAA-TAGTAAGAGATAGTGCTGCACTGCTCTAGACTAACAAAG-A
CAACGACTTCTACTATTAACGTAAGTAATATTATAGTTAA-GGTTACTCTAACTCTAACTCTAGATAGCAGC
T-AATAGTCTCTAAGAGCACACTAAAAAGT--TTACAGAGAAACCTAGATATATTTAGTGCTATAAGATATC
TTATCTAGTTTTAGAAAA-GGTTTTAAACATATCTAAGTTACCTCTTTACTATTCTCGTTCAGCAAAG--GC
AGACAGGAATTTTGCTAGAGCTTAGTAGTAATC-TAGAATATATT--ATTTTATTAGAGTTGCTACTAAGAG
CTTTACTATAGTTTAGTGCTTACTATACTTATAATC-TACTCTGCTTA--ACTAGCCTAGCAAAGCTAAAGG
AATGCCCTCT-ACGCGCTGTCTTCTTAGGTATTTAGCG-CCTAGGAGTTATAATAGCAGGAGAGGACTATAA
GAGACAGTGCTGCACTACTTCTAACTAGCGAGG-CTCTTAGATCACACATAACTTCTACGCAATATTATGCT
CAAAAGGTACTC-TAACTCTAACTTTAAATAATAGCTAGATAGAGCAATAAATATATAATTTAATGCCTACT
AGCCTAGCAAAGCTAGACT-TATAACCTCTACGCACTGTCCT-CTTAGGTACCTAGCGCCTAGGAGTTATAA
TAGCAGAGGAGA-ACTATAAGA-GACAGTGCTGCACCGCCCTAGAC-TAGCAAAGCT-CTTAGATTACACAC
AACTTCTACGTAATATTATGCTTAAAAGATACTCTAACTCTAACTTTAAATAATAGCTAGATAGAGTAACAA
ATGTGTAATTCAATGCCTACTAGCCTAATAAAGCTAGACTTATA
>R8_sc1.9_56173_65318_+/1-9146
CGTTAGGAAAAGTGAAAAGTGTCTAGTTAGTAGTGTCGCTGCAATTCGCTATTGATTTGATAGATATAAT-A
ATTTAACAAA-GTTGCCTTAGTTACTTTT-TTCTAACGTTAGG--TTAACGTTAGAATAGTCTAGTTACTGT
TCTCTACTGTTTAGCAC-TATGTAGCTATATTGCTT-AACTGTGCTT-AGTCGTT--AGACTTAGCATACTA
AACA------TTCTATATA----CTCTGTAAAGAGT-AGAAGAGGT--AGACTACG--TTAGTTG---CGCA
TGTTTTATAGG-TAGT-CTAAGTCCT-CTGTAT-AAATATAGC-TGCAGCT-ATTAGG-CTTACTCTA--TC
TATAA-TCTAGTGCTATTAGAGATAG-AGTCTTATATCTATAA-CTACGTGTAAGCTAGTT-CTGCACAGTT
AGCAACTGTATAAGATA-GTGTTGTTACT-CTAGGAACTATAGCAGACTTAATGCATTTTAGAAA-CATAAT
TATATAGCTATTAATTGCTAATTTGCTCTGC--ATTATCTATTTAACTATTATATAGTACTA-TATAGGTTA
GAGC-AGTTTATCTCTTCTTCGTATCTTTCTACTAGAGCGTTGCAGTCTTCTAGCTCTAATTCCTATTT-GT
CTTT-TATTAGCGCTAGAGCGTATACAATGCAATTGTCTATTATATATT-TCTCTGCTAATATAGC-AAACT
CG-TTCTACGTACTGTCTATTATAATGCTCTAACTTTT-CTCTTTATTCTAAAACTATACTTGCTTATTATC
GTTATATATTATAC-TTTTCGTAAAGTTATTAGCTCTACGAAACTCTCTAAGCAATATATC-GTGTATTTCC
TCTAATAATTTGCGTAG---TTGCACTCTAGTCTCTTTCTGTTATCTGTTAGCTTTTGCTCTTATGTTATAT
TA-GGCATCTTGC-CTCTCTCTCGTTAGCC-TCTATATCTTT-CTTATTGC-TATA-ACTAGTTCTGCACTT
ATCTATAGTAAGGATATTATCTTCTCGTTTCT-CTGCGT--AATTATAGTCTTCTATTAATATATTATATCG
TTGCTGCTTATTATCTATATATTTTATAAGAA-TGTTATTAACGTCGTT-GTTATAATAGTCGTCTAGTATA
GTAACGTTAGATCTAGAGTTTTTAATATAGTTTGCGTGTATAGCTATTT-ATTGTTTTAAAGCATT-CTAAA
TAAGAAGATAGTGTATCTTGCTTAGCCTTTTCTACTTCTTGCAGATAGCGTTATAATTATCTATACTATATT
AGCTATTGTTGTTTAGTGCTGTTGTAATATACTCTCTATAGTATA-ACTATAAAAATAGATTATTTTC-CTC
GTTCTGTCGTCATAGTACTCTTTAATAGCATTATATAATACTATGCCTATAAGCGCTATTATATTAGCGCTT
AGAAACTAAAACTTATCCTAGTTCCCT-GCTATAG-CACTAATACTCTATTTTCTATTATTATAGAACGCTT
GCGCTATAATAGCTGCAATTGCACTATTTAGAAACTAGAGTAACGTAGGCTATTACTCT---GTAAGCTAAT
GCTATTATATTCTAGATTAACTTATAT-TTCTAGGATTCTAGCGCAGGTAGACAAAA--TCCTAGAGCAGCT
TACTTAGTTTAAGGACTTGCAGTTTAAGATAGTTTAGAGCATATATAGCTATAACCTCTATGCGTGCCTATC
TTATTATATGCGTCTACAGGTCGC-TATATATATCTAATATCTAATAAGTACTATTA-GCTATAGTTATAGA
TAGTCTGCAACTATACTTACTTAGCGGGCTATACTTCTGCAGAGC-GTAGTTACTATAGATAAGCAGACTAG
CAGAGGCGCTGTTTTCTAAGCCTCTAACTATGCATC-TAGCATTAGCTATGCAAA-TACACTTCTATAAGCG
TCTAGCTA--CAGATTAATAGGTATACTATATAG---CGTTATTCTATCGTTTGTTAATAACTGCAATAAT-
AATATTACCTAAGCCTTATTAAGTATACTTTTATGTTTAG-GTTATACTAGTTCTCTTATCTAGCGTTTTTA
TATTCTCTATAGCATTTAATAAAATAGGTCTGCTAGATAAGATAGTAGAAGAAAGG-CTTATGCATATAAGT
TAAC-GTAAACTACTT-TAGTAAT-TATAGTA-TCTTTGCT-TATATTGCATA-GA-ACGCAGTACG-TTCT
TCTATATTTA-AGAGGTATGCTGCGTAGCAGTAGTGTTCTATTTTA-GTTTATATTAACTAATTGTTTTTA-
---TTCTAGCTTAATGTCTAGTCTCTATAGATTAACTAGTGCGCGAGAGTATAGGCGTCTCTTTATTAGAAC
TAGCATATCTTCTAGGTTTGTAGGTTTAAGACTATATAGAAGTTAC-TAAGTCTTATAAG-TTTAATTATAG
TATAGTCTCTTATAATAAAGATAGTAGAGTTGCG-CTTTGTATAGTTCTTAATTT-CTACGATTCTTAGTCT
TGCTATTA-GTATTAGTGTCTGTCT-TTAATATAGACCTTTACGCTCTTTT---GTATCTAACTAAGCAGCT
GCGCTCTCTTTATAGAAGATAGTGCTATACTGCT-GCG-CACCTGCTAGTTTCTTGTATTCTTTACTATAA-
TTACGCGTTTTT-CTGTGTAGTATGCAGGTTTATACTAG-TAAAGAATCG-CGTTTAGTCTGCGAAGGATT-
AGTTATATCTTAAAGAGTA-TATTAGAGTATGCA--GATACT-CTTAAATTATTGCGCTCTC-TATATAGTT
TTGCAA-GAGGTTATCTGCTGTGCTGTATAATTAGTAGATATACTATTGTTAACTGT--CCTCTAGTATTGC
CTACA---GTTGA-TTTCTATTAGCACGTCTTAGA-AGCGCTTATCTATTGCCTTGTTAGG-TCTATTTAGC
TTAATTTATTT--AAATTACAGCTGTGTTT-CTAGCGTTATTAGTACATCTAATAA-TA-TAATATATCTAT
AGCATTAAGAAAAGAGCATAG--CGCAGGCTTTAGCTTAATTTTC-CTATAAGGAC-TCTCTAAAACGTTTT
TCTTAAGACGCATATTATATTAATAGTTTAATTACAAATATAGCTCTATAGAGTTTCGTTGTAACTATATCT
TGCAGT-GCGCTATGCTAGCATGCTTCTGTTAATATTT-GTATATAAGTCTAACTAT-CTGCTGTTTTCGTG
TAGT-AGTATATGCTACTAC-GTTTATTCTTAAACTCTACCTCTCTCTTAAGTATCTGTATAAACTATATAT
AGTTAAGGCTACTAATATCTTTATATTCTGTTGCTAGGTT-ATTGCGTATATACAGTAGTTAGTCTATTTAT
ATAAG-AATCTGATCCTGTTCGTATACACTAGCTATTAGAATAGTTAATAGTTAAGGA---GCGTTGT-TTA
TAGTGTTAGACTATCTAGCACT-ATA-GACTATAGCCTTAGTATATCTATTCATTGATTCTGTAGCTTAGTC
TTAGGATTATAGTTATATTGTATTTTGCGTTGCTTAGAGCGCATCTATTAT-ATTGCATTGTAATTATATTA
GAC-TGCTAAGTGCGTA-ATTATACGTAAGTAACTAT---TAGGCGCTATACTTTATAGTAGA-CTATTCTG
TTATAACGCAACTACTCTTGCTATCTATCTAATATGCTCTTTTGCAGTTGTTATTCGTAGAGACTAATATAA
TATAGCTTATTCTCTTATCTCTCTCTTAACTTCTGCATATAGTATCTTGTATTTATTACTTATTAAGGTTAT
TACGTTGCAGATGCTGTCTCTAGATAAGCGTTTCTATGTTTATTGCAGTAGTGTTATAATTGCAAAGATATA
GTAATT-TAGAATTCTGTTATTAATAGTAGAGTACTATCGTTCGTCTTAGAGAACT-GTTATAG-TATAGGT
AGTTATTATT-ACTGCTTATATCTTAATAAGTCGTTGTTTATAGAGATAGAGCGC-ATACTGCGCAGCGTCT
TCGTAACTCTAGTCTAGCTTATATAATTATCTAGCTAACGAT----CTGCAGAGATCTTCTGCTTTAATAGC
TTAAGATCCTTA-TTAACTAGGCCTTTATA--CTTATTAGATTT---GTTGCGTAGCATTACGCCTG-CGTT
AGCATTAGTAGG-CAATAAGACTTCTGCGTCGTTAAGAAGAG-AGAGGATTAAGATTAGCATAGTTTCTATA
TGCTGCATA---GGCAACTAACCTAATAAGTATAAGAGCTTAGTTAATAAGGATCTTAAGCTGTTAAAGTAG
-AAGATCTCTGCAGGTTTTATAATGCTAACGCATAGAATAGCATAGCAGAAGAAGAA-GGACGAAGCAGACT
T-AAGATAAGTTAAGAGGATAGTAATGTTAAGAGCTTTAGAAAGAGTAAGAGTAATCTAGAGGAGGATAGAG
AGATAGATTTAGATATA-GAGGATAAGAACGAGAA------------------GGATAAATAAGTAAGACGC
AGCAAGAGCATAAGATATAGCTTCTGCTATATCTCTCT--ATTA-ACGAAAATTTTAATGCAGGAAGAAGAC
TTGATATAAGCGATTAACGTTTACTTTAAGATTTGTAAATTATATATAAAGAGCTATCC-TTAGTTATTTTA
TATT-TGCTTTTGTTAATACTCTTATAGCGTGCGCAGTAAATTA-ATGTTAAATGTTAGTAAGTATAGGCAG
TTATATTC--GTCTTAGTTAATATAGTTGTTAACGTAGTAAGACATAGTAGTATGAGTTGTTAAATTAGGCA
GGTCTCTTAGTACTAAGTGCACTAA-GCAGATAA-TCGTGCTTAGGT-CGTAAAACTTAAAAGCTTATAATA
TTCGAGCGTTTAGAGGCTGCGTTCTAGGCCTATCG-ACGCATACTTAACATTCT--AGTAGTGTTGTTAATC
TATCTATTATTATTAAATAGCAATACCTTAGAG-AATGCTC-TAATATATGCTATGT--GTTTTCTATCTTT
GTCGTAGCA-GGTATAGTTAATAATTATAAGTATTAG-GTAGAGCTAGGCTACTACTCTACTATCTGTTACT
GTTCTAGACTAT-CGTCTATTATCTTTATGCTTAAATTCTTGTACTTAAATATAGTCTCTATGCTAGAGGCC
TATCTGTTGCTAGTTA-GGTGCGCATCTTATAACCTCCTT-ATTACAGTGTTTAGAGTTGTTA-TGTTTCTT
GCTAGAGGACTGCTAGCACTTT--ATAGAAGAGTAAATCTATATACTTATATAGCTAACCTAAGATAGGTTA
ATATCTAAA--TAGTCCTTATTATAAGAA-GTAATTAGTTAGCCT--ACTGCTGCCTAGCATTTATTGCAGA
TAAATACTACTGCTGCATATGTAAAGTTAGATATTGCTATATTTATAGCG-ACCTCGCTTAGAGGCAATTTT
GTTAAATAAGGCTGTATTTCTAGTATTAACTATCTAAGCC-TATAGAAGAGAAGAGAGCGTGTTACTCTCGT
AGAATAAGT-GCGATCTTAGATATTAATAGTAGTAGATAGTTAACTCTATTTAACTATAGTAGCATAGTTAG
CTGCTAGTAGTGCTGTCCTC-TAAGAATTATGCAAGCATATTTGCAGTATATACTCTTT-CTTATTTGTTAT
AGAGTAGAACTGTTTTACTATAGTAATATAATGTGCTTTGCTGTTTGCTCTAGTGTATATACTATCTAAAGC
TCTATATATGCGTATATCTTATATAATATATGTTAACGCGTGCTACTTAGGATAATTAAAGTTCTTCTCTTT
-CTCTAGCGTTTGCTAATATACTTAAAATTCCTCCTTAAATATATTTATCCTCTCTAGTGCTTCTTAAATAT
AGGCTAAGGTATC-CTTATCGTAACTCTTATATTACGCTAGTGTAAC-TAGGTCGTATACTGTATAAATAAA
ATGCAGCGCAAAAGGCGCCTTTAATATAAATAATAGAGATACGA-CAGCTATAAGCTGTTATATAATTGCCT
TTTGCTCTGTGC-TAGTCTATTAGAA-GACTTCTATAAATGC--TTTCTTGTTATTAAAATGCTTTAGGCTA
GTACTATGCATTATCTAATAGAAG-CGCTTATTTAA-CTAAGTACTA-CTAGATTCTTACGTTACTAGTATA
GTACTGTT-ATCTTAGGTCTTTCTGCTGCTA-GAATAGATATCGTCTAATATATCTTG-CATAAAGTCTAGT
ATCTTTATTACTAAACCTTTAAGCAGTAAGTGTAATGTATCTGTTGCTAAAGACACGTGAATATTAAAGTTA
TAGTGCTTC-TACTTAAAATAATTAAC-TAGATATACAAA-GTCGTTGTGTTCTTTATTAAGACATCTCTCT
TATTATAGCTAAGTAAATTGCTTTATTCTCTATAGGTAAGATCTATATAAATTCTCTCTATCGTTAGGTGCG
ACAGTATAATGCGTGTAATAGCGATT--TTTCTTTATAC-TAGTTAAGAGTACTTATT--CTTTATAGTTA-
GCTAAT---ATTACGTAAATAGTTAG-GTAATACTGCCTTATTTGTCTGTTTACGCATGTAAGTAGTATTCT
AGACTTAGCTGCGTTTTCTAGTG-CTGTATTAGATAGTAAGTAATAGTGTTTTACTATGCAGGCTAATATAG
TAGTGCTTA-AACTTACGTAATAGAAGCTTGCTTATGCAATAGTAATATACTTAACTCTTAAGAAGAGGATT
ATGAATCTTAGTTATAGAAATAAACCTAGCTAGAAGAGTACTAGATATTAATCTCTAACGTTAGGC-TTTGC
AGAA-TAGATTCCTAA-TTATAACGTAGACTAGCTATGCTGCTACATCTTCTAATATAAGTAAGA-GTTATA
TTTT-ATTAACTAATATAATAATTAGCATAACTGTTGCTCTATCTAGTA-GGCTTT--ATTATATGTTCTAC
TACTAGTCTCTAGAATATAATTTATAATAAACGCGAATA-GAATAGTCTGTATTACCTAAGAAGAATT--AG
CTTAAAGCATATACTAATTTATCTGCAAATAGGCAATAGCTAATTATAAACGCAATTAGCAATAAGATATTC
TAATATATAAAAAAATATTAGTTAGCCTTAAGTC-TAGA-AAGACTAGACGTCTTAGCAATGTCCTTCTATA
TCTAAATATTATCTTATATACTAG-ACTGCATTGCTGACATTGCCTCTTGCTAT-TAGCAGCCTAATTAAAA
TGATAATCTCA-TGTGTAAGTTATATAATCATGCGTCTG-CAAAGAGGCTATTAACATCTCCTAGCGTGCAT
TTAATCTGTTGCAGCTATGCAGCAAACGAAAA-GGCAAAGTCTAAACTAAAGGTATCGACGTAATTAGAGCT
AGTAAACTTAGTCTAGATTATATTAGAGAAAGT--GTTACATACTC-TTTTGCAGTTACAGACTCTGCTGTT
GCTAG-TTCCTCTGCTAA-TCGCCTATTATATGTCTGAAACAGCACTTCC-TACGTCTGCGTAGATATTAAC
AACAGGC-TCTTTTATCTAATAAGGTCGTCCTTTGCGCACATATCTAGTGCATCCGAAATGCTATCAGCT--
ATTACTAAGTCTGCATTTTT-ATCCTTCTCAATGTAATCATATACTATTATAGTAGAGCTTAAGCTGTCTGC
TA-CACATATATGCACCTTCCTAT-CTTAAGCAGTATT--ATACTCGTTGCTCAATAACGTGTACGTTTCGT
TTAACTA-AAGTGTTTCATAAACATTCTCAGACAGTTCTAGACTCTATTGCG-CAAGATGTTAGGAATAGCA
TCTAGCTGTGTATTTAGCAAGCCCTGC-GTAGGTTTTAGGCTAGAAG-CCGCATATTATACAGAAGC-GATC
TAT-GCGCAGAA-CAGAGGGGAACTATATTAT-GCAGAAGAGGTATTATTTTATAAATAAGTAAATAGCGTT
AGAGTTGTTATTTACGATGTTCTTGCGTAAGTTAA-CAGCTGTATACGATAAGTTCATTCTACTATATTGCT
AGTTCCTGCTCAGCTTCAGTAGCTAACAGTTGCAGACAGTCGCCTACCGT----------------------
---------CGTCCTAC-GCTGCCGAAGACTCTATAACTCTCTCC-TATTCTACATACCTACCTTACCTC-C
TCTCCTAGGTCTAGTTAAGCGA-CTAAGTTCCTAGATACTA-AGCACTACTTTTGCTGCTATAGGTTAAACA
GAGGGC--GCAATATAGTGCGATTTAATATCACGTAATCCTC-ATCTCT-GCGTATAGGTCCTG-CTCTAAT
CA-GCTGCTCTTAGA---GTAGGCTTGCTAGCTTCTT--CAACGTAGTAGTTGCAGCAATCTAGCTCCCTAG
GTAGCAGTACGTTCGCAGCGAGAAGA-AGCGCAAAGAGATACTTGCTCTG--CTATTGATTTTTTTTTC-GC
TTACCTCTTAGCAGCCC-CGTGCTAGT-GCCAGCAGG-CATATAAATCTCGCTTATTTTCCTCCCTC-CTTT
CTTCTCTCTAATTATT--AGGCTACTTAC-AGATAGACCTG-CAACTCTACATCCTCTCCAATACCC-AGCA
ACCAGGACTCGTGCTAGTAGTAGAGGAGGA-CAGTAAGAGACAGTGCTGCACTGCCCTAGACCAACAAAG-A
CGACGACTTCTACTGTCGACGTAAGTAACATTATAGTCAA-GGTCACTCTAACTCTAACTCTAGATAGCAGC
T-AATAGTCTCTAAGAGCGCACTAAAAAGT--TTACAGAGAAACCTAGATATATTCAGTGCTATAAGATATC
TTGTCTAGTTTTAGAAAA-GGTTTTGAACATATCTAAGTTACCTCTTTACTATTCTCGTTCAGCGAAG--GC
AGACAGGAATTTTGCTAGAGCTCAGTAGTAATC-TAGAATATGTT--ATTTTATTAGAGTTGCTACTAAGAG
CTTTACCGTAGTTTAGTGCTTACTATACCTATAATC-TACCCTGCTTA--ACTAGCCTAGCAAAGCTAAAGG
AATGCCCTCC-ACGCGCCGTCCTCTTAGGTATTCAGCG-CCCAGGAGTTATAATAGCAGAGGAGGACTGTAA
GAGACAGTGCTGCACCGCTCTTAACTAGCGAGG-CCCTTAGATCACACATAACTTCTATGCAACATTATGCT
CAAAAGGTACTC-TAACTCTAACTTTAAATAATAGCTAGACAGAGCAACAAATGTGTAATTCAATGCCTACT
AGCCTAGCAAAGCTAGACT-TATAACCTCTACGCACCGTCCT-CTTAGATACCCAGCGCCCGGGAGTCATAA
TAGCAGAGGAGG-ACCGTAAGA-GACAGTGCTGCACCGCCCTAGAC-TAGCAAGGCC-CTTAGATCACACAC
AACTTCTACGCAATATTATGCTTAAAAGGTACTCTAACTCCAACTTTAAATAATAGCTAGATAGAGTAACAA
ATATGTAATTCAATGCCTACTAGCCTAACGAAGCTAGACTTATA
>R8_sc1.11_6112_9900_+/1-3789
------------------------------------------------------------------------
------------------------------------------------------------------------
------------------------------------------------------------------------
------------------------------------------------------------------------
------------------------------------------------------------------------
------------------------------------------------------------------------
------------------------------------------------------------------------
------------------------------------------------------------------------
------------------------------------------------------------------------
------------------------------------------------------------------------
------------------------------------------------------------------------
------------------------------------------------------------------------
------------------------------------------------------------------------
------------------------------------------------------------------------
------------------------------------------------------------------------
------------------------------------------------------------------------
------------------------------------------------------------------------
------------------------------------------------------------------------
------------------------------------------------------------------------
------------------------------------------------------------------------
------------------------------------------------------------------------
------------------------------------------------------------------------
------------------------------------------------------------------------
------------------------------------------------------------------------
------------------------------------------------------------------------
------------------------------------------------------------------------
------------------------------------------------------------------------
------------------------------------------------------------------------
------------------------------------------------------------------------
------------------------------------------------------------------------
------------------------------------------------------------------------
------------------------------------------------------------------------
------------------------------------------------------------------------
------------------------------------------------------------------------
------------------------------------------------------------------------
------------------------------------------------------------------------
------------------------------------------------------------------------
------------------------------------------------------------------------
------------------------------------------------------------------------
------------------------------------------------------------------------
------------------------------------------------------------------------
------------------------------------------------------------------------
------------------------------------------------------------------------
------------------------------------------------------------------------
------------------------------------------------------------------------
------------------------------------------------------------------------
------------------------------------------------------------------------
------------------------------------------------------------------------
------------------------------------------------------------------------
------------------------------------------------------------------------
------------------------------------------------------------------------
------------------------------------------------------------------------
------------------------------------------------------------------------
------------------------------------------------------------------------
------------------------------------------------------------------------
------------------------------------------------------------------------
------------------------------------------------------------------------
------------------------------------------------------------------------
------------------------------------------------------------------------
------------------------------------------------------------------------
------------------------------------------------------------------------
------------------------------------------------------------------------
------------------------------------------------------------------------
------------------------------------------------------------------------
------------------------------------------------------------------------
------------------------------------------------------------------------
------------------------------------------------------------------------
------------------------------------------------------------------------
------------------------------------------------------------------------
------------------------------------------------------------------------
------------------------------------------------------------------------
------------------------------------------------------------------------
------------------------------------------------------------------------
------------------------------------------------------------------------
------------------------------------------------------------------------
------------------------------------------------------------------------
------------------------------------------------------------------------
------------------------------------------------------------------------
------------------------AGAATAAATAAGTATATTTATAGTATATACTCTTT-CTTATTTATTAT
AGAGTAGAACTATTTTATTATAGTAATATAATATACTTTGCTATTTGCTCTAGTGCATATACTATCTAAAGC
TCTATATATACGTATATCTTATATAATATATATTAACGCGTGCTACTTAGAATAATTAAAGTTCTTTTCTTT
-CTTTAGCATTTACTAATATACTTAAAATTTCTTCTTAAATATATTTATTCTCTCTAGTGCTTCTTAAATAT
AAGCTAAGGTATT-CTTATTATAACTCTTATATTGCGCTAGTATAAC-TAGATTATATACTATACGAATAAA
ATACAGTATAAAAGGCGCCTTTAATATAAATAATAGAGATATAA-TAGCTATAAGCTATTATATAATTATCT
TTTACTCTATGC-TAGTCTATTAGAA-GACTTCTATAAATGC--TCTCTTATTATTAAAACGCTTTAGGCTA
GTACTATGCATTACTTAATAGAAG-CGCTCGTTTAA-CTAAGTACTA-CTAGATTCTTATATTACTAGTATA
GTACTATT-ATCTTAGGTCTTTCTGCTGCTA-GAATAGATATTATCTAATATATCTTA-TATAAAGTCTAGC
ATCTTTATTACTAAACTTTTAAGCAGTAAGTATAATATATCTATTACTAAAGATATATAAATATTAAAGTTA
TAGTGCTTC-TATCTAAAATAATTAAC-TAGATATATAAA-GTTATTATATCCTTTATTAAGATATCTCTCT
TATTATAGCTAAGTAAATTACTCTATTCTTTATAGATAAGATCTATATAAATTCTCTCTATTATTAGGTGTA
ATAGTATAACGTATACAATAGCAATT--TTTCTTTATAC-TAGTTAAGAGTACTTATT--CTTTATAGTTA-
GCTAAT---ATTACGTAAATAGTTAG-GTAATACTGCCTTATTTATCTATCTACGCATATAAGTAGTATTCT
AGACTTAGCTGCGTTTTCTAGTGACTATATTAGATAGTAAGTAATAGTATTCTACTATATAGGCTAATATAA
TAGTGCTTA-AACTTATATAATAGAAGCTTACTTATATAATAATAATATACTTAACTTTTAAGAAGAGAATT
ATAAATCTTAGTTATAGAAATAAACTTAGCTAGAAGAGTACTAGGTGTTAATCTCTAACGTTAGAC-TTTAT
AGAA-TAGATTTCTAA-TTATAACGTAGACTAGCTATACTACTATATCTTCTAATATAAGTAAGA-GTTATG
TTTT-ATTAACTAATATAATAATTAGCATAACTATTACTCTATCTAGTA-AGCTTT--ATTATATGTTCTAC
TACTAGTCTCTAGAATATAATTTATAATAAACGCAAATA-AGATTATCTATATTACCTAAGAAGAATT--AG
CTTAGAGCATATACTAATTTATCTGCAAATAGGCAATAGCTAATTATAAACGTAATTAGTAATAAGATATTC
TAATATATAAAAAAATATTAGTTAGCCTTAAGTC-TAGA-AAGACTAAACGTCTTAGTAATATCCTCTTATA
TCTAAATATTATCTTATATACTAG-ACTATATTACTAATATTACCTCTTGCTAT-TAGTAGTCTAATTAAAA
TAGTAATCTTA-TATATAAGTTATATAATTATACGTCTA-TAAAGAAGCTATTAATATCTTCTAGCATATAT
TTAATCTATTATAGCTATGCAGTAAATAAAAA-GGTAAAGTCTAAATTAAAGATATTAACGTAATTAGAGCT
AGTAAACTTAGTCTAGATTATATTAGAGAAAGT--ATTATATACTTATTTTATAGTTATAGACTCTACTATT
ACTAGGTTCTTCTACTAAATTGCTTATTATATATCTAAAATAGTACTTCT-TACGTCTACGTAGATATTAAC
AATAGGC-TCTTTTATCTAATAAGGTTGTTCTTTACGCATATATCTAGTGTATCTAAAATACTATTAGCT--
ATTACTAAGTCTATATTTTT-ATTCTTCTTAATATAATTATATACTATTATAGTAGAGCTTAAGCTATCTGC
TG-CATATATATATATCTTTCTAT-CTTAAGCAGTATT--ATACTTATTACTTAATAATATATATATTTTGT
TTAACTA-AAGTATTTTATAAATATTCTTAGATAGTTCTAGACTCTATTATA-TAAGATATTAGAAATAGCA
TTTAGCTATGTATTTAGCAAGCTCTAC-GTAGATTTTAGGCTAGAAG-CTATATATTATATAGAAGC-AATC
TAT-ACGCAGAAATAGAGAGAAACTATATTATTATAGAAGAGGTATTATTTTATAAATAAGTAAATAGCGTT
AGAGTTATTATTTATAATATTCTTGCGTAGATTAA-CAGCTATATATAATAAGTTTATTCTACTATATTGCT
AGTTCCTGCTTAGCTCTAGTAGCTAATAGTTATAGATAGTTACCTACTATTATTCTATAGTTATAGATAGTT
GCTTACTATCGTCTTAT-GCTACTAAAGACTCTATAACTCTTTTC-TATTCTATATACTTATCTTACTCT-C
TCTTCTAGATCTAGTTAAGTAA-CTAGGTTTCTAGATACTA-AGCACTACTTTTACTACTATAAGTTAAATA
GAGAGT--ATAATATAGTATAATTTAATATTACGTAATTCTT-ATCTCT-GCGTATAGATTCTA-CTCTAAT
TA-GCTACTCTTAGA---GTAAGCTTACTAGCTTCTT--TAATATAGTAGTTATAATAATTTAGCTCTCTAG
ATAGTAATACGTTTATAGCAAGAAGA-AGCGCAAAGAGATACTTACTCTG--CTATTAATTTTTTTTTT-AC
TTACTTTTTAGCAGCTC-TATGCTAGT-GCTAGTAAG-TATATAAATCTTACTTATTTTTCTCTCTT-CTTT
TTTCTCTCTAATTATT--AAGCTACTTAC-AGATAGACCTG-CAACTCTATATTCTTTCTAATATCT-AGTA
ACTAAGACTTATACTAGTAGTAGAGAAGGA-TAGTAAGAGATAATACTATACTGCTCTAGACTAATAAAG-A
TAATAACTTCTACTATTAATATAAGTAATATTATAGTTAA-GATTACTCTAACTCTAACTTTAGATAGTAGC
T-AATAGTCTCTAAGAGCGCACTAAAAAGT--TTATAGAGAAATCTAGATATATTTAGTGCTATAAGATATC
TTATCTAGTTTTAGAAAA-GGTTTTAAATATATCTAAGTTATCTCTTTACTATTCTTATTTAGCAAAG--GT
AGATAGAAATTTTGCTAGAGCTTAGTAGTAATC-TAGAATATATT--ATTTTATTAGAGTTACTACTAAGAG
CTTTACTATAGTTTAGTGCTTACTAGGTCTATAATC-TACTCTGCTTA--ACTAGCTTAGCAAAGCTAAAGA
AATACTTTTT-ATACGCTATTCTCTTAGATATTTAGCG-CCTAAGAGTTATAATAGTAGAGAAGAACTATAA
GAGATAGTGCTATACTACTTCTAACTAGTAAGG-CTCTTAGATTATATATAACTTCTACGTAATATTATGCT
TAAAAGATACTC-TAACTCTAACTTTAAATAATAGCTAGATAGAGTAATAAATATATAATTTAATGCCTACT
AGCCTAGCAAAGCTAGACT-TATAATCTCTATATACTATTCT-CTTAGGTACCTAGCGCCTAGAAGTTATAA
TAGTAGAGAAGA-ACTATAAGA-GATAGTGCTGCACTACCTTAGAC-TAATAAGGCT-CTTAGATTCTATAT
AACTTCTACGTAATATTATACTTAAAATATACTCTAACTCTAACTTTAAATAATAGCTAGATAGAGTAATAA
ATATATAATTTAATGCCTACTAGCCTAATAAAGCTAGACTTATA
>R8_sc1.56_30964_32169_-/1-1206
------------------------------------------------------------------------
------------------------------------------------------------------------
------------------------------------------------------------------------
------------------------------------------------------------------------
------------------------------------------------------------------------
------------------------------------------------------------------------
------------------------------------------------------------------------
------------------------------------------------------------------------
------------------------------------------------------------------------
------------------------------------------------------------------------
------------------------------------------------------------------------
------------------------------------------------------------------------
------------------------------------------------------------------------
------------------------------------------------------------------------
------------------------------------------------------------------------
------------------------------------------------------------------------
------------------------------------------------------------------------
------------------------------------------------------------------------
------------------------------------------------------------------------
------------------------------------------------------------------------
------------------------------------------------------------------------
------------------------------------------------------------------------
------------------------------------------------------------------------
------------------------------------------------------------------------
------------------------------------------------------------------------
------------------------------------------------------------------------
------------------------------------------------------------------------
------------------------------------------------------------------------
------------------------------------------------------------------------
------------------------------------------------------------------------
------------------------------------------------------------------------
------------------------------------------------------------------------
------------------------------------------------------------------------
------------------------------------------------------------------------
------------------------------------------------------------------------
------------------------------------------------------------------------
------------------------------------------------------------------------
------------------------------------------------------------------------
------------------------------------------------------------------------
------------------------------------------------------------------------
------------------------------------------------------------------------
------------------------------------------------------------------------
------------------------------------------------------------------------
------------------------------------------------------------------------
------------------------------------------------------------------------
------------------------------------------------------------------------
------------------------------------------------------------------------
------------------------------------------------------------------------
------------------------------------------------------------------------
------------------------------------------------------------------------
------------------------------------------------------------------------
------------------------------------------------------------------------
------------------------------------------------------------------------
------------------------------------------------------------------------
------------------------------------------------------------------------
------------------------------------------------------------------------
------------------------------------------------------------------------
------------------------------------------------------------------------
------------------------------------------------------------------------
------------------------------------------------------------------------
------------------------------------------------------------------------
------------------------------------------------------------------------
------------------------------------------------------------------------
------------------------------------------------------------------------
------------------------------------------------------------------------
------------------------------------------------------------------------
------------------------------------------------------------------------
------------------------------------------------------------------------
------------------------------------------------------------------------
------------------------------------------------------------------------
------------------------------------------------------------------------
------------------------------------------------------------------------
------------------------------------------------------------------------
------------------------------------------------------------------------
------------------------------------------------------------------------
------------------------------------------------------------------------
------------------------------------------------------------------------
------------------------------------------------------------------------
------------------------------------------------------------------------
------------------------------------------------------------------------
------------------------------------------------------------------------
------------------------------------------------------------------------
------------------------------------------------------------------------
------------------------------------------------------------------------
---GCTCTATGCGCAATCTATTAGAA-GACTTCTATAAATACGACTGGTTAGTATTAAAACGCTTTAGGCTA
GTACTATGCATTATCTAATAGAAG-CGCTTATTTAA-CTAAGTACTA-CTAGATTCTTGCATTACTAGTATA
GTACTATT-ATCTTAGATCTTTCTACTGCTA-GAAAAGATGTTGTTTAATATATCTTA-TATAAAGTCTAGC
ATCTTTATTACTAAACCTTTAAGTAGTAAGTATAATATATCTATTACTAAAGATATATAAATATTAAAGTTA
TAGTGCTTC-TACTTAAAATAATTAAC-TAGATATATAAA-GTTATTATGTCCTTTATTAAGATATCTCTCT
TATTATAGCTAAGTAAATTGCTCTATTCTCTATAAGTAAGATCTATATAAATTCTCTCTATTATTAGATATA
ATAGTATAATGCGTATAATAGCGATT--TTTCTTTATAC-TAGTTAAGAGTACTTATT--CTTTATAGTTA-
GCTAAT---ATTATATAAATAGTTAG-GTAATACTACTTTATTTATCTATCTACGTATATAAGTAGTATTTT
AGACTTAGCTATATTTTCTAGTA-CTATATTAGATAGTAAGCAATAGTATTCTACTATGCAGGCTAATATAG
TAGTGCTTA-AACTTATATAATAGAAGCTTACTTATATAATAGTAATATACTTAACTCTTAAGAAGAGGATT
ATAAATCTTAGTTATAAGAATAAACCTAGCTAGAAGAGTACTAGGTATTAATCTCTAACGTTAAGC-TTCGT
AGAA-TAGATTTCTAA-TTATAACATAGACTAGCTATGCTACTATATCTTCTAATATAAGTAAGA-GTTATA
TTTT-ATTAACTAATATAATAATTAGTATAACTATTACTCTATCTAGTA-GGCTTT--ATTATATATTCTAC
TACTAGTCTCTAGAATATAATTTATAATAAACGCAAATA-GAATTATCTATATTACTTAAGAAGAATT--AG
CTTAAAGCGTATACTAATTTATCTACAAATAGGTAATAGCTAATTATAAATGCAATTAGTAATAAGATATTC
TAATATATAAAAAAATATTAGTTAGCCTTAAGTT-TAGA-AAGACTAGACGTCTTAGCAATATTCTCTTATA
TCTAAATATTATCTTATATACTAG-ACTATATTGCTAATATTGCCTCTTACTAT-TAGTAGCTTAATTAAAA
TAGTAATCTTA-TATATAAGTTA-------------------------------------------------
------------------------------------------------------------------------
------------------------------------------------------------------------
------------------------------------------------------------------------
------------------------------------------------------------------------
------------------------------------------------------------------------
------------------------------------------------------------------------
------------------------------------------------------------------------
------------------------------------------------------------------------
------------------------------------------------------------------------
------------------------------------------------------------------------
------------------------------------------------------------------------
------------------------------------------------------------------------
------------------------------------------------------------------------
------------------------------------------------------------------------
------------------------------------------------------------------------
------------------------------------------------------------------------
------------------------------------------------------------------------
------------------------------------------------------------------------
------------------------------------------------------------------------
------------------------------------------------------------------------
------------------------------------------------------------------------
------------------------------------------------------------------------
------------------------------------------------------------------------
------------------------------------------------------------------------
------------------------------------------------------------------------
------------------------------------------------------------------------
------------------------------------------------------------------------
------------------------------------------------------------------------
------------------------------------------------------------------------
------------------------------------------------------------------------
--------------------------------------------
>R8_sc1.67_1_522_-/1-522
------------------------------------------------------------------------
------------------------------------------------------------------------
------------------------------------------------------------------------
------------------------------------------------------------------------
------------------------------------------------------------------------
------------------------------------------------------------------------
------------------------------------------------------------------------
------------------------------------------------------------------------
------------------------------------------------------------------------
------------------------------------------------------------------------
------------------------------------------------------------------------
------------------------------------------------------------------------
------------------------------------------------------------------------
------------------------------------------------------------------------
------------------------------------------------------------------------
------------------------------------------------------------------------
------------------------------------------------------------------------
------------------------------------------------------------------------
------------------------------------------------------------------------
------------------------------------------------------------------------
------------------------------------------------------------------------
------------------------------------------------------------------------
------------------------------------------------------------------------
------------------------------------------------------------------------
------------------------------------------------------------------------
------------------------------------------------------------------------
------------------------------------------------------------------------
------------------------------------------------------------------------
------------------------------------------------------------------------
------------------------------------------------------------------------
------------------------------------------------------------------------
------------------------------------------------------------------------
------------------------------------------------------------------------
------------------------------------------------------------------------
------------------------------------------------------------------------
------------------------------------------------------------------------
------------------------------------------------------------------------
---------------------------------------------------------------AAAGAATT-
AGTTATATCTTAAAGAGTA-TATTAAGGTATATA--GATACC-TCTAAATTATTATGCTCTC-TATATAGTT
TTGCAA-GAAGTTATCTACTATACTATATAATTAGTAGATATACTATTATTAACTAT--CCTTTAGTATTAT
CTATA---GTTAA-TTTCTATTAGCACGTCTTAGA-GGCGCTTATCTATTGCCTTATTAGG-TCTATTTAGC
TTAATTTATTT--AAATTATAGCTATATTT-CTAGCGTTATTAGTATATCTAATAA-TA-TAATATATCTAT
AGCATTAAGGAAAGAGCATAG--CGCAGGCTTTAGCTTAATTTTT-CTATAAGAAC-TCTCTAAAACGTTTT
TCTTAAGACGCATATTATATTAATAGTTTAATTATAAATATAGCTCTATAGAGTTTTATTATAACTATATCT
TATAGT-ATGCTATGCTAGCGTGCTTCTATTAATATTT-ATATATAAGTCTAACTAT-CTGCTATTTTGATC
TAGA-AGTATATGCTACTAC-GTTTATTCTTAAACTCT----------------------------------
------------------------------------------------------------------------
------------------------------------------------------------------------
------------------------------------------------------------------------
------------------------------------------------------------------------
------------------------------------------------------------------------
------------------------------------------------------------------------
------------------------------------------------------------------------
------------------------------------------------------------------------
------------------------------------------------------------------------
------------------------------------------------------------------------
------------------------------------------------------------------------
------------------------------------------------------------------------
------------------------------------------------------------------------
------------------------------------------------------------------------
------------------------------------------------------------------------
------------------------------------------------------------------------
------------------------------------------------------------------------
------------------------------------------------------------------------
------------------------------------------------------------------------
------------------------------------------------------------------------
------------------------------------------------------------------------
------------------------------------------------------------------------
------------------------------------------------------------------------
------------------------------------------------------------------------
------------------------------------------------------------------------
------------------------------------------------------------------------
------------------------------------------------------------------------
------------------------------------------------------------------------
------------------------------------------------------------------------
------------------------------------------------------------------------
------------------------------------------------------------------------
------------------------------------------------------------------------
------------------------------------------------------------------------
------------------------------------------------------------------------
------------------------------------------------------------------------
------------------------------------------------------------------------
------------------------------------------------------------------------
------------------------------------------------------------------------
------------------------------------------------------------------------
------------------------------------------------------------------------
------------------------------------------------------------------------
------------------------------------------------------------------------
------------------------------------------------------------------------
------------------------------------------------------------------------
------------------------------------------------------------------------
------------------------------------------------------------------------
------------------------------------------------------------------------
------------------------------------------------------------------------
------------------------------------------------------------------------
------------------------------------------------------------------------
------------------------------------------------------------------------
------------------------------------------------------------------------
------------------------------------------------------------------------
------------------------------------------------------------------------
------------------------------------------------------------------------
------------------------------------------------------------------------
------------------------------------------------------------------------
------------------------------------------------------------------------
------------------------------------------------------------------------
------------------------------------------------------------------------
------------------------------------------------------------------------
------------------------------------------------------------------------
------------------------------------------------------------------------
------------------------------------------------------------------------
------------------------------------------------------------------------
------------------------------------------------------------------------
------------------------------------------------------------------------
------------------------------------------------------------------------
------------------------------------------------------------------------
------------------------------------------------------------------------
------------------------------------------------------------------------
------------------------------------------------------------------------
------------------------------------------------------------------------
------------------------------------------------------------------------
------------------------------------------------------------------------
------------------------------------------------------------------------
------------------------------------------------------------------------
------------------------------------------------------------------------
------------------------------------------------------------------------
------------------------------------------------------------------------
------------------------------------------------------------------------
------------------------------------------------------------------------
------------------------------------------------------------------------
------------------------------------------------------------------------
------------------------------------------------------------------------
------------------------------------------------------------------------
--------------------------------------------
>R8_sc1.51_69671_74634_+/1-4964
CGTTAGAAAAAGTGAAAAGTATCTAGTTAGTAGTATTGCTGCAATTTACTGTTAATTTAATAGATATAAT-A
ATTTAATAAA-GTTACTCTAGTTACTTTT-TTCTAATATTAGA--TTAACGTTAGAATAGTCTAGTTACTAT
CCTCTACTATTTAGCAC-TATATAGCTATATTGCTT-AACTATGCTT-AGTTATT--AGACTTAGCATACTA
AATA------TTCTATATA----CTCTATAAAGAGC-AGAAGAGGT--AGACTACG--TTAGTTA---CGCA
TATTTTATAGG-CAGT-CTAAGTTCT-CTATGC-AAATATAGC-TGCAGCT-ATTAGG-CTTACTCTA--TC
TATAA-TCTAGTGCTATTAGAGATAG-AGTCTTATATCTGCAA-CTACGTACAAGCTAGTT-CTGCATAGTT
AGTAACTATATAAGATA-GTATTATTACT-CTAGAAACTATAGCAGACTTAATGCATTTTAGAAA-TATAAT
TATATAGCTATTAATTGCTAATTTGCTCTGC--ATTATCTATTTAACTATTACATAGTACTA-TATAGGTTA
GAGC-AGTTTATCTCTTCTTTATATCTTTCTACTAGAGCGTCGCAGTCTTCTAGCTCTAATTTCTATTT-AT
CTTT-TATTAGCGCTAGAGCGTATATAATGCAATTATCTATCGTGTATT-TCTCTACTAATATAGC-AAACT
TA-TTCTACGTGCTATCTATTATAATACTCTAATCTTT-CTCTTTATTCTAAAACTATACTTGCTTATTATC
GTTATATATTATAC-TTTCTATAAAGTTATTAGCTCTATAAAACTCTCTAAGCAATATATT-ATATATTTTC
TCTAATAATTCGCGCAG---TTATACTCTAGTCTCTTTCTATTATCTATTAGCTTTTGCTCTTATATTATAT
TA-GGCATCTTACACTCTCTCTTATTAGCCCTCTATATCTTTCATTATTACGTATAGATTAGTTCTGCACTT
ATCTATAGTAAGAATATTATCTTCTCGTTTCT-CTACGGCAAATTATAGTCTTCTATTAATATATTATATTA
TTGCTGCTTATTATCTATATATTTTATAAGAA-TATTATTAACGTTGTT-ATTGTAATAGTTGTCTAGCATA
GTAATATTAGATCTAGAGTTTTTAATATAGTTTGCGTGTATAGCTATTT-ATTATTTTAAAGTATC-CTAAA
TAAGAAGATAGTATATCTTGCTTAGCCTTTTCTACTTCTTATAGATAGCGTTATAATTATCTATACTATATT
AGCTATCGTTATTTAGTGCTGTTATAATATACTCTCTATAGTATA-ACTATAGAAATAGATTATCTTC-CTT
ATTCTATTATTATAGTACTCTTTAATAGCATTATATAATACTATGCCTATAAGCGCTATTATATTAGTGCTT
AGAAACTAAAACTTATTCTAGTTCTCT-GCTATAG-CACTAATACTCTATTTTCTATTATTATAGAACGCTT
ATGCTATAATAGCTGCAATTGCACTATTTAGAAACTAGAGTAACACAGGCTATTACTCT---ATAAGCTAAT
ACTATTATATTCTAGATTAACTTATAT-TTCTAGGATCCTAGCGCAGATAGACAAAA--TTCTAGAGCAGCT
TACTTAGTTTAAGGACTTGCAGTTTAAGATAGTTTAGAGCATATACAGCTATAACCTCTATACGTGCCTATC
TTATTATATGCATCTATAGGTTAC-TATATATATCTAATATCTAATAAGTACTATTA-GCTATAGTTATAGA
TAGTCTATAACTATACTTACTTAGCAGGCTGCACTTCTATAGAGC-GTAGTTACTATAGATAAGCAGACTAG
TAAAAGCGCTATTTTCTAAGCTTCTAACTATATATC-TAGCATTAGCTATGTAAA-TATACTTCTATAAGCG
TCTAGCTA--TAGATTAACAGGTGTACTATATAG---CGTTATTCTATTATTTATTAATAACTGCAATAAT-
AATATTACCTAAGCCTTATTAAATATACTTTTATATTTAA-GTTGCACTAGTTCTCTTATCTAGCGTTTTTA
TATTCTCTATAGCATTTAATAAAATAGGTCTGCTAGATAAGATAGTAGAAAGAAGG-CTTATATATATAAGT
TAACCATAAACTACTT-TAGTAAT-TATAGTA-TCTTTGCT-TATATTGCATA-GA-ACGCAGTGCG-TTTT
TCTATATTTA-AGAGGTATACTACATAGTAGCAGTGTTCTATTTTA-GTTTATATTAACTAATTATTTTTA-
---TTCTAGCTTAATATCTAGTCTCTATAGATTAACTAGTGCGTAAGAGTATAGGTATCTCTTTATTAGAAC
TAGTATATCTTCTAGGTTTATAGGTTTAAGACTATATAGAAGTTAC-TAAGTCTTATAAG-TTTAATTATAG
TATAGTCTCTTATAATAAAGATAGTAGAGTTACG-CTTTATATAGTTCTTAATTT-CTATAATTCTTAGTCT
TACTATTA-GTGTTAGTATCTATCT-TTAATATAGACCTTTATACTCTCTT---ATATCTAACTAAGCAGCT
GCGCTTTCTTTATAGAAGATAGTGCTATACTGCT-GTG-CATCTGCTAATTTCTTATATTCTTTACTATAA-
TTACGCGTTTTT-CTATATAGTACGTAGGTTTATACTAG-TAAAGAATTA-CGTTTAGTCTATAAAGAATT-
AGTTATATCTTAAAGAGTA-TATTAGAGCATGCAACGATACC-TCTAAATTATTACGCTTTC-TATATAGTT
TTGCAA-GAGGTTATCTGCTATACTGTATAATTAGTAGATATACTATTATTAACTAT--TCTCTAGTATTAT
CTATA---GTTAA-TTCCTGTTAGCACGTCTTAGA-GGCGCTTATCTATTGCCTTATTAAG-TCTATTTAGC
TTAATTTGTTT--AAATTATAGCTATATTT-CTAGCGTTATTAGTATATCTAATAA-TA-TAATATATCTAT
AGCATTAAGAAAAGAGCATAG--CGCAGGCTTTAGCTTAATTTTT-CTATAAGAAC-CTTCTAAAACGTTTT
TCTTAAGACGTATATTATATTAATAGTTTAATTATAAATATAGCTCTATAGAGTTTTATTGCAACTATATCT
TATAGT-GCGCTATGCTAGCGTGCTTCTATTAATATTT-ATATATAAGTCTAACTAT-CTGCTATTTTCGTG
TAGT-AGTATATGCTACTGC-GTTTATTCTTAAACCTTATCTCTCTCTTAAGTATCTATATAAACTATATAT
AGTTAAGGCTACTAATATCTTTATATTCTATTACTAGGTC-GTTGCGCATATATAGTAGTTAGTCTGTTTAT
ATAAG-AATCTAATTCTATTTATATGCACTAGCTACTAGAATAGTTAATAGTTAAGAA---GCATTATCTTA
TAGTGTTAGACTATCTAGCACT-ATA-GACTACAGCCTTAGTATATCTATTATT--ATTCTACTGCTTAGTC
TTAGAATTATAGTTATATTGCATTTTGCGTTGCTTAGAGCGCATCTATTAT-ATTATATTATAATTATATTA
GAC-TGCTAAGTGCGTA-ATTATACGTAAGCAACTAT---TAGGCGCTATACTTTATAGTAAG-CTATTCTA
TTATAACGTAACTACTCTTGCTATCTATCTAATATGCTCTTTTATAGTTGTTATTTGCAGAGACTAATATAA
TATAGCTTATTCTCTTATCTCTCTCTTAACTTCTATATATAGTATCTTATATTTATTACTTATTAAAGTTAT
TACGTTGCAGATGCTATCTCTAGATAAGTATTTCTATATTTATTATAGTAGTATTATAATTATAAAGATATA
GTAATT-TAGGATTCTATTATTAATAGTAGAGTACTATTGTTTATCTTAGAGAACT-ATTATAG-TATAGGT
AGTTGTTATT-ACTAGTTATATCTTAATAAGTTATTATTTATAGAGATAAGGTAT-ATACTGCGCAGTATCT
TCGCAACTCTAGTCTAGCTTATATAATTATCTAGCTAATAAC----CTATAGAGATCTTCTACTTTAATAGC
TTAAGATCCTTA-TTAACTAAGCCTTTATA--CTTATTAGATTT---ATTACGCAGCATTACGCCTG-CATT
AGCATTAGTAAG-TAATAAGACTTCTGCGTTATTAAAGAGAG-AGAGAATTAAGATTAGCATAGTTTCTATA
TGCTATATA---GGCAACTAACCTAATAAGTATAAGAGCTTAGTTAACGAGAATCTTAAGCTATTAAAGTAG
-AAGATCTCTGTAAGTTTTATAATGCTAACGTATAGAATAGCATAGTAGAAGAAGAA-GAACAAAGCAGACT
T-AAGATAAGTTAAGAGAATAGTAATATTAAGAGCTTTAGAAAAAGTAAGAGTAATCTAGAGAAAAATAGAG
AGATAGATTTAGGTATA-GAAGATAAGAATAAGAA------------------GGATAAATAAGTAAGATAT
AGTAAGAGTATAAGATATAGCTTCTGCTATATCTCTCT--ATTA-ACGAAAATTTTAATACAGAAAGAAGAC
TTAATATAAGCAATTAACGTTTACTTTAAGATTTATAAATTATATATAAAGAGCTATCC-TTAGTTATTTTA
TATT-TGCTTCTATTAATACTCTTATAGCGTGTATAGTAAATTA-ATATCAAATATTAGTAAGTATAGGTAG
TTGTATTT--ATTCTAGTTAATATAGTTATTAATATAGTAAGATATAGTAGTATAAGTTATTAAATTAGGTA
GGTCTCTTAGTACTAAGTGCACTAG-ACAGATAA-TTATGCTTAGGT-CGTAAAACTTAAAAGCTTATAATA
TCT-AGCATTTAGAGGCTGCGTTCTAAGCCTGTTA-ACGTATACTTAATATTCT--AGTAGTGTTGTTAATC
TATCTATTATTATTAAATAGCAATATCTTAGAG-AATGCTC-TAATATATGCTATAT--ATTTTCTATCTTT
ATTATAGCA-GGTATAGTTAATAATTATAAGTATTAGCATAGAGCTAAGCTACTACTCTACTATCTATTACT
ATTCTAGACTGT-TGTCTATTATCTCTATGCTTAAATTCTTATATCTAAACGTAGTCTCTACGCTAGAGGCC
TAT---------------------------------------------------------------------
------------------------------------------------------------------------
------------------------------------------------------------------------
------------------------------------------------------------------------
------------------------------------------------------------------------
------------------------------------------------------------------------
------------------------------------------------------------------------
------------------------------------------------------------------------
------------------------------------------------------------------------
------------------------------------------------------------------------
------------------------------------------------------------------------
------------------------------------------------------------------------
------------------------------------------------------------------------
------------------------------------------------------------------------
------------------------------------------------------------------------
------------------------------------------------------------------------
------------------------------------------------------------------------
------------------------------------------------------------------------
------------------------------------------------------------------------
------------------------------------------------------------------------
------------------------------------------------------------------------
------------------------------------------------------------------------
------------------------------------------------------------------------
------------------------------------------------------------------------
------------------------------------------------------------------------
------------------------------------------------------------------------
------------------------------------------------------------------------
------------------------------------------------------------------------
------------------------------------------------------------------------
------------------------------------------------------------------------
------------------------------------------------------------------------
------------------------------------------------------------------------
------------------------------------------------------------------------
------------------------------------------------------------------------
------------------------------------------------------------------------
------------------------------------------------------------------------
------------------------------------------------------------------------
------------------------------------------------------------------------
------------------------------------------------------------------------
------------------------------------------------------------------------
------------------------------------------------------------------------
------------------------------------------------------------------------
------------------------------------------------------------------------
------------------------------------------------------------------------
------------------------------------------------------------------------
------------------------------------------------------------------------
------------------------------------------------------------------------
------------------------------------------------------------------------
------------------------------------------------------------------------
------------------------------------------------------------------------
------------------------------------------------------------------------
------------------------------------------------------------------------
------------------------------------------------------------------------
------------------------------------------------------------------------
------------------------------------------------------------------------
------------------------------------------------------------------------
------------------------------------------------------------------------
------------------------------------------------------------------------
------------------------------------------------------------------------
------------------------------------------------------------------------
--------------------------------------------
>R8_sc1.9_79437_81346_+/1-1910
------------------------------------------------------------------------
------------------------------------------------------------------------
------------------------------------------------------------------------
------------------------------------------------------------------------
------------------------------------------------------------------------
------------------------------------------------------------------------
------------------------------------------------------------------------
------------------------------------------------------------------------
------------------------------------------------------------------------
------------------------------------------------------------------------
------------------------------------------------------------------------
------------------------------------------------------------------------
------------------------------------------------------------------------
------------------------------------------------------------------------
------------------------------------------------------------------------
------------------------------------------------------------------------
------------------------------------------------------------------------
------------------------------------------------------------------------
------------------------------------------------------------------------
------------------------------------------------------------------------
------------------------------------------------------------------------
------------------------------------------------------------------------
------------------------------------------------------------------------
------------------------------------------------------------------------
------------------------------------------------------------------------
------------------------------------------------------------------------
------------------------------------------------------------------------
------------------------------------------------------------------------
------------------------------------------------------------------------
------------------------------------------------------------------------
------------------------------------------------------------------------
------------------------------------------------------------------------
------------------------------------------------------------------------
------------------------------------------------------------------------
------------------------------------------------------------------------
------------------------------------------------------------------------
------------------------------------------------------------------------
------------------------------------------------------------------------
------------------------------------------------------------------------
------------------------------------------------------------------------
------------------------------------------------------------------------
------------------------------------------------------------------------
------------------------------------------------------------------------
------------------------------------------------------------------------
------------------------------------------------------------------------
------------------------------------------------------------------------
------------------------------------------------------------------------
------------------------------------------------------------------------
------------------------------------------------------------------------
------------------------------------------------------------------------
------------------------------------------------------------------------
------------------------------------------------------------------------
------------------------------------------------------------------------
------------------------------------------------------------------------
------------------------------------------------------------------------
------------------------------------------------------------------------
------------------------------------------------------------------------
------------------------------------------------------------------------
------------------------------------------------------------------------
------------------------------------------------------------------------
------------------------------------------------------------------------
------------------------------------------------------------------------
------------------------------------------------------------------------
------------------------------------------------------------------------
------------------------------------------------------------------------
------------------------------------------------------------------------
------------------------------------------------------------------------
------------------------------------------------------------------------
------------------------------------------------------------------------
------------------------------------------------------------------------
------------------------------------------------------------------------
------------------------------------------------------------------------
------------------------------------------------------------------------
------------------------------------------------------------------------
------------------------------------------------------------------------
------------------------------------------------------------------------
------------------------------------------------------------------------
------------------------------------------------------------------------
------------------------------------------------------------------------
------------------------------------------------------------------------
------------------------------------------------------------------------
------------------------------------------------------------------------
------------------------------------------------------------------------
------------------------------------------------------------------------
------------------------------------------------------------------------
------------------------------------------------------------------------
------------------------------------------------------------------------
------------------------------------------------------------------------
------------------------------------------------------------------------
------------------------------------------------------------------------
------------------------------------------------------------------------
------------------------------------------------------------------------
------------------------------------------------------------------------
------------------------------------------------------------------------
------------------------------------------------------------------------
------------------------------------------------------------------------
------------------------------------------------------------------------
------------------------------------------------------------------------
------------------------------------------------------------------------
------------------------------------------------------------------------
------------------------------------------------------------------------
------------------------------------------------------------------------
------------------------------------------------------------------------
------------------------------------------------------------------------
----------------------------------------------TTCCTAACGT--GCGTAGATGTTAAT
AATAGGC-TCTTTTATCTAATAAGGTTATTCTTTGCGCATATATCTAGTGCATCTAAAATGCTATTAGCT--
ATTACTAAGTCTGCATTTTT-ATCCTTCTTAATATAATTATATACTGTTATAGTAGAGCTTAAGCTATCTGC
TG-CATATATATGCATCTTCCTAT-CTTAAGCAGTATT--ATACTTATTGCTTAATAACGTGTACGTTTCGT
TTAACTA-GAGTATTTCGTAAATATTCTTAGATAGTTCTAGACTCTATTGCG-TAAGATGTTAGGAATAGCA
TCTAGCTGTATATTTAGTAAGCTCTGC-GTAGGTTTTAGGCTAGAAG-CTATATATTATATAGAAGC-GATC
TAT-GCGCAGAA-CAGAGGAGAACTGTATTAT-GCAGAAGAGGTATTATTTTATAAATAAGTAAATAGCGTT
AGAGTTATTATTTACAATGTTCTTGCATAGGTTAA-TAGCTGTATATAATAAGTTTATTCTACTGTGTTACT
AGTTCCTGCCTAGCTCTAGTAGCTAATAGTTGTAGATAGTCGCCTACTGT----------------------
---------TATTCTAC-GCTGCTAAAGACTCTATAACTCTCTTC-TATTCTATATATCTATCTTACTCT-C
TCTCTTAGGTCTAGTTAAGCAA-CTAGGTTTCTAGATACTA-AGCACTACTTTTGCTGCTATAGGTTAAATA
GAGAGC--GCAATATAGTGCAATTTAATATTATATAATTCTT-ATCTCT-GCGTATAGGTCCTG-CTCTAAT
TA-GCTGCTCTTAGA---GTAGGCTTGCTAGCTTCTT--TAACGTAGTAGTTATAGCAATCTAGCTCTCTAG
GTAGTAGTATGTTCGCAGCAAGAAGG-AGCGCGAAGAGATACTTACTCTG--CTGTTAATTTTTTTTTC-GC
TTGCCTCTTAGTAGCTC-TATGCTAGT-GCTAGTAGG-CATATAAATCTTACTTATTTTCCTCTCTT-CTTT
CTTCTCTCTAATTATT--AGGCTACTTGT-AGATAGACCTG-CAACTCTATATTCTCTCTAATACCT-AGCG
ACTAGGACTTGTGCTAGTAGTAGAGGAGGA-TAGTAAGAGATAGTACTGCACTGCCTTAGACTAATAAAG-A
CGATAACTTCTACTGTTAACGTAAGTAATATTATAGTTAA-GGTTACTCTAACTCTAACTCTAGATAGCAGC
T-AATAGTCTCTAAGAGCGTACTAAAAAGT--TTATAGAGAAACCTAGATATATTTAGTGCTATAAGATATC
TTATCTAGTTTTAGAAAA-GGTTTTGAATATATCTAAGTTACCTCTTTACTATTCTCGTTCAGCGAAG--GC
AGATAGGAATTTTGCTAGAGCTTAGTAGTAATC-TAAAATATATT--ATTTTATTAGAGTTGCTACTAAGAG
CTTTACTATAGTTTAGTGCTTACTATACCTATAATC-TACCCTGCTTA--ACTAGCCTAGCAAAGCTAAAGA
AATGCTCTCT-ACGCGCTGTCCTCTTAGGTATTTAGCG-CCTAGGAGTTATAATAGCAGGGGAGAACTATAA
GAGACAGTACTGTACTGCTTCTAACTAGCAAGG-CTCTTAGATTACATACAACTTCTACGCAATATTATGCT
TAAAAAGTACTC-TAACTCTAACTTTAAATAATAGCTAGATAGAGCAATAAATATATAATTTAATGCTTACT
AGCCTAGTAAAGCTAGACT-TATAACCTCTACGCACTGTTCT-CTTAGGTACTTAGCGCCTAGGAGTTATAA
TAGTAGAGGAAG-ACTATAAGA-GATAGTACTGCACCGCTCTAGAC-TAGCAAGGCT-CTTAGATTATATAT
AACTTCTACGCAATATTATGCTTAAAAGGTACTCTAACTCTAACTTTAAATAATAGCTAGATAGAGTAATAA
ATGTGTAATTTAATGCCTACTAGCCTAATAAAGCTAGACTTATA
>R8_sc1.63_1_461_-/1-461
------------------------------------------------------------------------
------------------------------------------------------------------------
------------------------------------------------------------------------
------------------------------------------------------------------------
------------------------------------------------------------------------
------------------------------------------------------------------------
------------------------------------------------------------------------
------------------------------------------------------------------------
------------------------------------------------------------------------
------------------------------------------------------------------------
------------------------------------------------------------------------
------------------------------------------------------------------------
------------------------------------------------------------------------
------------------------------------------------------------------------
------------------------------------------------------------------------
------------------------------------------------------------------------
------------------------------------------------------------------------
------------------------------------------------------------------------
------------------------------------------------------------------------
------------------------------------------------------------------------
------------------------------------------------------------------------
------------------------------------------------------------------------
------------------------------------------------------------------------
------------------------------------------------------------------------
------------------------------------------------------------------------
------------------------------------------------------------------------
------------------------------------------------------------------------
------------------------------------------------------------------------
------------------------------------------------------------------------
------------------------------------------------------------------------
------------------------------------------------------------------------
------------------------------------------------------------------------
------------------------------------------------------------------------
------------------------------------------------------------------------
------------------------------------------------------------------------
------------------------------------------------------------------------
------------------------------------------------------------------------
------------------------------------------------------------------------
------------------------------------------------------------------------
---------------------TGCTATATAATTAGTAGATATACTATTATTAACTAT--TCTCTAGTATTAC
CTATA---GTTAA-TTTCTGTTAGCACGTCTTAGA-GGCGCTTATCTATTGCCTTATTAGA-TCTATTTAGC
TTAATTTATTT--AAATTATAGCTATATTC-TTAGCGTTATTAGTATACCTAATAA-TA-TAATATATCTAT
AGTATTAAGAAAAGAGCATAG--CGTAGGCTTTAGCTTAATTTTT-CTATAAGAAC-TCTCTAAAATATTTT
TCTTAAGATATATATTATATTAATAGTTTAATTATAAATATAGCTTTATAGAGTTTCGTTATAACTATATCT
TATAGT-ATGCTATGCTAGCATGCTTCTATTAATATTT-ATATATAAGTCTAACTAT-CTGCTATTTTTATA
TAGT-AGTATATGCTACTGC-GTTTATCCTTAAACTCTACCTCTCTCTTAAGTGTCTGTATGAACTGTGTAT
------------------------------------------------------------------------
------------------------------------------------------------------------
------------------------------------------------------------------------
------------------------------------------------------------------------
------------------------------------------------------------------------
------------------------------------------------------------------------
------------------------------------------------------------------------
------------------------------------------------------------------------
------------------------------------------------------------------------
------------------------------------------------------------------------
------------------------------------------------------------------------
------------------------------------------------------------------------
------------------------------------------------------------------------
------------------------------------------------------------------------
------------------------------------------------------------------------
------------------------------------------------------------------------
------------------------------------------------------------------------
------------------------------------------------------------------------
------------------------------------------------------------------------
------------------------------------------------------------------------
------------------------------------------------------------------------
------------------------------------------------------------------------
------------------------------------------------------------------------
------------------------------------------------------------------------
------------------------------------------------------------------------
------------------------------------------------------------------------
------------------------------------------------------------------------
------------------------------------------------------------------------
------------------------------------------------------------------------
------------------------------------------------------------------------
------------------------------------------------------------------------
------------------------------------------------------------------------
------------------------------------------------------------------------
------------------------------------------------------------------------
------------------------------------------------------------------------
------------------------------------------------------------------------
------------------------------------------------------------------------
------------------------------------------------------------------------
------------------------------------------------------------------------
------------------------------------------------------------------------
------------------------------------------------------------------------
------------------------------------------------------------------------
------------------------------------------------------------------------
------------------------------------------------------------------------
------------------------------------------------------------------------
------------------------------------------------------------------------
------------------------------------------------------------------------
------------------------------------------------------------------------
------------------------------------------------------------------------
------------------------------------------------------------------------
------------------------------------------------------------------------
------------------------------------------------------------------------
------------------------------------------------------------------------
------------------------------------------------------------------------
------------------------------------------------------------------------
------------------------------------------------------------------------
------------------------------------------------------------------------
------------------------------------------------------------------------
------------------------------------------------------------------------
------------------------------------------------------------------------
------------------------------------------------------------------------
------------------------------------------------------------------------
------------------------------------------------------------------------
------------------------------------------------------------------------
------------------------------------------------------------------------
------------------------------------------------------------------------
------------------------------------------------------------------------
------------------------------------------------------------------------
------------------------------------------------------------------------
------------------------------------------------------------------------
------------------------------------------------------------------------
------------------------------------------------------------------------
------------------------------------------------------------------------
------------------------------------------------------------------------
------------------------------------------------------------------------
------------------------------------------------------------------------
------------------------------------------------------------------------
------------------------------------------------------------------------
------------------------------------------------------------------------
------------------------------------------------------------------------
------------------------------------------------------------------------
------------------------------------------------------------------------
------------------------------------------------------------------------
------------------------------------------------------------------------
------------------------------------------------------------------------
------------------------------------------------------------------------
--------------------------------------------
>R8_sc1.46_1_1121_-/1-1121
--TTAGAAAAAGTAAAAAGTATCTAGTTAGTAGTATTGCTGCAATTTGCTATTAATTTAATAAATATAAC-G
ATTTAATAAA-GTTATCTTAGTTACTTTT-TTCTAACGTTAAG--TTAATATTAGAATAGTCTAGTTACTAT
TCTCTACTATTTAGCAC-TATATAGCTATATTGCTT-AACTATACTT-AGTTATT--AGACTTAGTATACTA
AATA------TTCTATATA----CTCTATAAAGAGC-AGAAGAGGT--AGACTACG--TTAGTTA---CGTA
TATTTTATAGA-TAGT-CTAAGTTCTTCTATAT-AAATATAGC-TGTAGCT-ATTAAG-CTTACTCTA--TC
TATAA-TCTAGTGCTATTAGAGATAG-AGTCTTATATCTATAA-CTATATATAAGCTAGTT-CTGCATAGTT
AGTAACTATATAAGATA-GTATTATTACT-CTAGAAACTATAGCAGACTTAATACATTTCAGAAA-TATAAT
TATATAGCTATTAATTGCTAATTTGCTCTGC--ATTATCTATTTAACTATTACATAGTACTA-TATAGGTTA
GAGC-AGTTTATCTCTTCTTTATATCTTTCTACTAGAGCGTCGCAGTCTTCTAGCTCTAATTTCTATTT-AT
CTTT-CGTTAGCGCTAGGGCGTATATAATGCAATTATCTATTGTATATT-CCTCTGCTAATATAGC-AAACT
TA-TTCTACGTGCTGTCTATTATAATGCTCTAACCTTT-CTCTTTATTCTAAAACTATACTTGCTTATCGTC
GTTATATGTTATAC-TTTCTATAAAGTTATTAGCTTTACGAAACTCTCTAAGCAATATATCAGTGTATTTTC
TCTAATAATTTGCGCAG---TTATACTCTAGTCTCTTCCTGTTATCTATTAGCTTTTGCTCTTATATTATAT
TA-AGCATCTTAT-CTCTCTCTTATTAGCC-TCTATATCTTT-CTTATTAC-TATA-ACTAGTTCTATACTT
ATCTATAGTAAGAGTATTATCTTCTTATTTCT-CTGCGC--AATTATAGTCTTCTATTAATATATTATATTA
TTGCTACTTATTATCTATATATTTTATAAGAA-TGTTATTAACGTTGTT-ATTATAATAGTCGTCTAGCATA
GTAATATTAGATCTAGAGTTTTTAATATAGTTTGCGTAT---------------------------------
------------------------------------------------------------------------
------------------------------------------------------------------------
------------------------------------------------------------------------
------------------------------------------------------------------------
------------------------------------------------------------------------
------------------------------------------------------------------------
------------------------------------------------------------------------
------------------------------------------------------------------------
------------------------------------------------------------------------
------------------------------------------------------------------------
------------------------------------------------------------------------
------------------------------------------------------------------------
------------------------------------------------------------------------
------------------------------------------------------------------------
------------------------------------------------------------------------
------------------------------------------------------------------------
------------------------------------------------------------------------
------------------------------------------------------------------------
------------------------------------------------------------------------
------------------------------------------------------------------------
------------------------------------------------------------------------
------------------------------------------------------------------------
------------------------------------------------------------------------
------------------------------------------------------------------------
------------------------------------------------------------------------
------------------------------------------------------------------------
------------------------------------------------------------------------
------------------------------------------------------------------------
------------------------------------------------------------------------
------------------------------------------------------------------------
------------------------------------------------------------------------
------------------------------------------------------------------------
------------------------------------------------------------------------
------------------------------------------------------------------------
------------------------------------------------------------------------
------------------------------------------------------------------------
------------------------------------------------------------------------
------------------------------------------------------------------------
------------------------------------------------------------------------
------------------------------------------------------------------------
------------------------------------------------------------------------
------------------------------------------------------------------------
------------------------------------------------------------------------
------------------------------------------------------------------------
------------------------------------------------------------------------
------------------------------------------------------------------------
------------------------------------------------------------------------
------------------------------------------------------------------------
------------------------------------------------------------------------
------------------------------------------------------------------------
------------------------------------------------------------------------
------------------------------------------------------------------------
------------------------------------------------------------------------
------------------------------------------------------------------------
------------------------------------------------------------------------
------------------------------------------------------------------------
------------------------------------------------------------------------
------------------------------------------------------------------------
------------------------------------------------------------------------
------------------------------------------------------------------------
------------------------------------------------------------------------
------------------------------------------------------------------------
------------------------------------------------------------------------
------------------------------------------------------------------------
------------------------------------------------------------------------
------------------------------------------------------------------------
------------------------------------------------------------------------
------------------------------------------------------------------------
------------------------------------------------------------------------
------------------------------------------------------------------------
------------------------------------------------------------------------
------------------------------------------------------------------------
------------------------------------------------------------------------
------------------------------------------------------------------------
------------------------------------------------------------------------
------------------------------------------------------------------------
------------------------------------------------------------------------
------------------------------------------------------------------------
------------------------------------------------------------------------
------------------------------------------------------------------------
------------------------------------------------------------------------
------------------------------------------------------------------------
------------------------------------------------------------------------
------------------------------------------------------------------------
------------------------------------------------------------------------
------------------------------------------------------------------------
------------------------------------------------------------------------
------------------------------------------------------------------------
------------------------------------------------------------------------
------------------------------------------------------------------------
------------------------------------------------------------------------
------------------------------------------------------------------------
------------------------------------------------------------------------
------------------------------------------------------------------------
------------------------------------------------------------------------
------------------------------------------------------------------------
------------------------------------------------------------------------
------------------------------------------------------------------------
------------------------------------------------------------------------
------------------------------------------------------------------------
------------------------------------------------------------------------
------------------------------------------------------------------------
------------------------------------------------------------------------
------------------------------------------------------------------------
------------------------------------------------------------------------
------------------------------------------------------------------------
------------------------------------------------------------------------
------------------------------------------------------------------------
------------------------------------------------------------------------
------------------------------------------------------------------------
------------------------------------------------------------------------
------------------------------------------------------------------------
------------------------------------------------------------------------
------------------------------------------------------------------------
------------------------------------------------------------------------
--------------------------------------------
>R8_sc1.8_1368525_1377675_+/1-9151
CGTTAGGAAAAGTGAAAAGTGTCTAGTTAGTAGTGTTGCTGCAATTTGCTGTTAATTTAACAGATATGAC-G
ATTTAACAAA-GTCGCTCTAGTTACTTTT-TTCTAACGTTAGG--TCGACGTTAGAATAGTCTAGTTACTGT
CCTCTACTATTTAGCAC-TGTGTAGCTATATTGCTT-AACTGTGCTT-AGTTATT--AGACTTAGCATACTA
AATA------TTCTGTATA----CTCTGTAAAGAGC-AGAAGAGGT--AGACTACG--TTAGTTG---CGCA
TGTTTTATAGG-CAGT-CTAAGTCCT-CTGTGC-AAATATAGC-TGCAGCT-ATTAGG-CTTACTCTG--TC
TGTAA-TCTAGTGCTATTAGAGATAG-AGTCTTGTATCTGCAA-CTATGTGCGAGCTAGTT-CTGCATAGTT
AGTAACTGTGCGAGATA-GTATTGTTACT-CTAGAAACTATAGCAGACTTAATGCATTTTAGAAA-CATAAT
TATATAGCTATTAATTGCTAATTTGCTCTGC--ATTATCTATTTAACTATTACATAGTACTA-TATAGGTTA
GAGC-AGTTTATCTCTTCTTTGTATCTTTTTACTAGAGCGTTGCAGTCTTCTAGCTCTAATTCTTATTT-AT
CTTT-TATTAGCGCTAGAGCGTATATAATGCAATTATCTATTGTATATT-TCTCTGCTAATATAGC-AAACT
CG-TCTTACGTGCTGTCTGTTATAATGCTCTAACTTTT-CTCTTTATTCTAAAACTATACTTGCTCGTCGTT
GTTATGTGTTATAC-TTTCTATAAAGTCGTTAGCTCTACAAAACTCTCTAAGCAATATATT-ATGTATTTTC
TCTAATAATTTGCGCAG---TCGCACTCTAGTCTCTTTCTATTATCTGTTAGCTTTTGCTCTTATATTATAT
TA-GGCATCTTGCCTCTACTCTCGTTAGCC-TCTATATCTTT-CTTATTGC-TGTA-ACTAGTTCTGCACTT
ATCTATAGTAAGGATGTTATCTTCTCGTTTCT-CTACGC--AATTATAGTCTTCTATTAATATATTATATTG
TTGCTGCTTATTATCTGTATATTTTATAAGAA-TGTTATTAACGTTGTT-GTTATAATAGTCGTCTGGCATA
GTAATATTAGATCTAGAGTTTTTAATATAGTTCGCGTGTATAGCTATTT-GTTATTTTAAAGCGTC-TTAAA
TAAGAAGATAGCGTATCTTGCTTAGCCTTTTCTACTTCTTGTAGATAGCGTTATAATTATCTATACTATATT
AGCTATCGTTGTTTAGTGCTGTTGTAATATACTCTCTATAGTATA-ACTATAGAAATAGATTATCTTT-CTT
ATTCTGTTATTGTAGTACTCTTTAATAGCATTATATAATACTGTGCTTATAAGCGCTATTATATTAGCGCTT
AGAAACTAAAACTTATCCTAGTTCTCT-GCTATAG-CACTAATACCTTATTTTCTATTATTATAGAATGCTT
GCGCTATAATAGCTGTAATTGCACTGTTTAGAAACTAAGGCAACGCGGGCTATTACTCT---GTAAGCTAAT
GCTATTATATTCTAGATTAACTTATAT-TTCTAGGATCCTAGCGCAGATAGACAAAA--TCCTAGAGCAGCT
TACTTAGTTTAAGAACTTGCAGTTTAAGATAGTTTAGAGCATATGCAGCTGTAACCTCTATACGTGCTTATC
TTATTATATGCGTCTGCAGATTGC-TGCATATATCTAATATCTAATAAGTACTATTA-GCTATAGTTATAGA
TAGTTCGTAACTATACTTACTTAGTAGGCTGTACTTCTGCAGGGC-GTAGTTACTATAGATAAGTAGACTAG
CAGAAGCGCTATTTTCTAAGCCTCTAACTATACGTC-TAGTATTAGCTGTGTAAA-TATACTTCTATAAGCG
TCTAGCTA--CAGATTAATAGGTATACTATATAG---CGTCGTTCTATCGTTTGTTAATAACTGTAATAAT-
AATATTACTTAAGCTTTATTAAGTATACTTTTGTGTTTAG-GTTATACTAGTTCTCTTGTCTAGCGTTTTTA
TATTCTCTATAGCATTTAATAAAATAGGTCTGCTAAATAAGATAGTAGAAGGAAGG-CTTATGCATATAAGT
TAAT-ATAAACTACTT-TAGTAAT-TATAGTA-TCTTTGCT-TACATTGCACA-GA-ACGCAGTGCG-TTCT
TCTATATTTA-AGAGGTATACTGCGTAGCAGCAGTATTCTATTTTA-GTTTATATTAACTAATCGTTTTTA-
---TTTTAGCTTAATATCTAGTCTCTATAAATTAACTAGTGCGCGAGAGTATAGGCGTCTCTTTATTAGAAC
TAGCATATCTTCTAGGTTCGTGGGTTTAAGACTATATAGAAGTTAC-TAAGTCTTATAAG-TTTAATTATAG
TATAGTCTCTTGTAATAAAGATAGTAGAGTTGCG-CTTTGCATAGTTCTTAATTT-CTATGATTCTTAGTCT
TACTATTA-GTATTAGTGTCTGTCT-TTAATATAGACCTTTACGCTCTCTT---ATATCTAACTAAGCAGCT
GTGCTCTCTTTATAGGAGGTAGTGCTACGCTGCT-GCG-TACCTGCTAGTTTCTTATATTCTTTACTATAA-
TTACGCGTTTTT-CTGTATAGTACGCAGGTTTATACTAG-TAAAGAATCG-CGTTTAGTCTGCAAAGGATT-
AGTTATATCTTAAAGAGTG-TATTAGAGCATGCA--GATACC-TCTAAATTATTACGCTCTC-TATATAGTT
TTGTAA-GAGGTTATCTGCTATGCTGTATAATTAGTAGATATACTATTGTTAACTAT--CCTCTAGTATTAC
CTATA---GTTAA-TTCCTGTTAGCACGTCTTAGA-GGCGCTTATCTATTGCCTTATTAGG-TCTATTTAGC
TTAATTTGTTT--AAATTACAGCTGTGTTT-CTAGCATTATTAGTACACTTAATGA-TA-TAATATGTTTAT
AGCATTAAGGAAAGAGCATAG--CGTAGGCTTTAGCTTAATTTTT-CTATAAGAAC-TCTCTAAAACGTTTT
TCTTAAGACGTATATTATATTAATAGTTTAATTATAAATATAGCTCTATAGAGTTTTATTGTAACTGTATCT
TGCAGT-ATGCTATGCTAGCGTGCTTCTGTTAATATTT-ATATATAAGTCTAACTAT-CTGCTGTTTTTATA
TAGT-AGTATATGCTACTGC-GTTTATCCTTAAACTCTACCTCTCTCTTAAGTGTCTGTATGAACTGTGTAT
AGTTAAGGCTACTAATATCTTTATATTCTATTGCTAGGTC-GTTGCGCATATATAGTAGTTAGTCTGTTTAT
ATAAG-GATCTGATCCTATTTGTATGCACTAGCTACTAGAATAGTTAATAGTTAAGGA---GCGTTGT-TTA
TAGTATTAGACTGTCTAGCACT-ATA-GACTATAGCCTTAGCATATTTATTATT--GTTTCGTAGCCTAGTC
TTAGAATTATAGTTATATTGTATTTTGCGTTGCTTAGAGCGCATCTGTCGT-GTTATATTATAATTATATTA
GAC-TGCTAAGTGCGTA-ATTGTACGTAGGTAACTAT---TAGGCGCTATACTTTATAGTAGG-CTATTCTA
TTGTAACGTAACTACTCTCGCTATCTATCTAATATGCTCTTTTATAGTTGTTATTTGCAGAGACTAATATAA
TATAGCTTATTCTCTTATCTCTCTCTTAACTTCTGCATATAGTATCTTATATTTATTGCTTATTAAGGTTAT
TGCGTTGCAGATGCTGTCTCTAGATAAGCATTTCTGTGTTTATTATAGTAGTGTTATAATTGCAAAGATATA
GCAATT-TAGGATTCTGTTATTAATAGTAGAGTACTGTTATTCGTCTTAGAGAACT-ATTATAG-TATAGAT
AGTTATTATT-GCTGCTTGTGTCTTAATAAGTTATTATTTATAGAGATAGAGCGT-ATGCTGCGTAGCGTCT
TTGCAACTCTAGTCTAGCTTATGTAATTATCTAGCTAATAAC----CTGCAGAGATCTTCTGCTTTAACAGC
TTAAGATTCTTA-TTAACTAAGCCTTTGTA--CTTGTTAGATTT---ATTGCGTAGCATTACGCCTG-CGTT
AGCATTAGCAGG-CAATAAGACTTCTGCGTTATTAAGAAGAG-AGAGGATTAAGATTAGCATAGTTTCTATA
CGCTGTATA---GGCGACTAACCTAATAAGTATAAGAGCTTAGTTAATGAGGATCTTAAGCTGTTAAAGTAG
-AAGATCTCTGCAGATTTTATAATGCTAACGCATAGAACGGCGTAGCAGGAGGAGAA-GGACGAAGCAGACT
T-AAGATAAGTTAAGAAAATAGTAATATTAAGAGCTTTAAAGAGAGTAAGAGTAATCTAGAGGAGAATAGAG
AGATGGATTTAGGTATA-AGGAATAAGGATAAGGA------------------GAATAAATAAGTAAGACGC
AGCGAGAGCATAAGATATAGCTTCTGCTATATCTCTCT--ATCG-ACGAAAATTTTAATGTAGGAAGAAGAC
TTAATATAAGTAATTAACGTTTACTTTAAGATTTATGAATTATATATAAAGGGCTATCC-TTAGTTATTTTA
TATT-TGCTTCTATTAATACTCTCGTAGCGTGCGCAGTAAATTA-ATATTAAATGTTAGCAAGTATAGGCAG
TTGTATTT--ATCTTAGTTAATATAGTTGTTAACGTAGTAAGATATAGTAGTATAAGTTATTAAATTAGGTA
GGTCTCTTAGTACTAAGTACACTAG-GCAGATAA-TCGTGCTTAGGT-TATAAAACTTAAAAGCTTGCAATA
TCT-AGCGTTTAGAGGCTATGTTCTAGGCCTGTTA-ACGCACACTTAACATTCT--AGTAGTGTTGTTAATC
TGTTTATTGTTATTAAATAGCAATATCTTAGAG-AATATCT-TAATATATGCTATGTGTTTTCTATCTTGCT
GTCGTAGCA-GGTATAGTTAATAATTATAAGTATTAG-GTAGAGCTAGGCTACTACTCTACTATCTATTACT
ATTCTAGACTAT-TGTCTATTATCTCTATGCTTAAATTCTTGTACCTAAACGTAGTCTCTACGCTAGAGGCC
TGTCTATTGCTAGTTA-GATGCGTATCTTATAACCTCCTT-ATTGCAGTGTTTAGGGTTATTA-TATCTCTT
ACTAGAGGACTGCTAGCACTTCTAATAGAAGAGTAAATCTGTACACTTATATAGCTAACCTAAGATAGGTTA
ATATCTAAA--TAGTTCTTATTATAAGAA-GTAATTAGTTAGCCT--GCTGCTGCCTAGCGTTTATTGTAGA
CAAATACTGCTGCTGCATATATAAAGTTAGATATTACTATATTTACAGCG-ACCTTGCTTAGAAGCAATTTT
GTTAAATAAGGCTGTATTTCTAGTATTAACTATCTAAGCT-TATAGAAGAGAAGAGAGCGTGTTACTCTCAT
AGAATAAGT-GTAATCTTAGATATTAATAGTAGTAGATAGTTAACTCTATTTAACTATAGTAGTATAGTTAG
CTGCTAGTAGTACTATTCTC-TAAGAATTATATAAGCATATTTATAGTATATACTCTTT-CTTATTTGTTAT
AGAGTAGAACTATTTTACTATAGTAATATAATATGCTTTGCTATTTGCTCTAGTGTATATACTATCTAAAGC
TCTATATATGCGTATGTCTTATATAATATATGTTAACGCGTGCTACTTAGAATAATTAAAGTTCTTCTCTTT
TCTCTAGCGTTTGCTAATATACTTAAAATTCCTCCTTAAATATATTTATCCTCTCTAGTGCTTCTTAAATAT
AGGCTAAGGTATC-CTCGTCGTAACTCTTATATTATGCTAGTGTAAC-TAGGTCGCATACTGTATGAATAAA
ATGTAGCGCAAAAGGCGCTTTTAATATAAATAACAGGGATATAA-TAGCTATAAGCTGTTGTATAATTGCCT
TTTGCTCTATGC-TAGTCTATTAGGA-GACTTCTATAAATGC--TCTCTTATTATTAAAATGCTTTAGGCTA
GTACTATGCATTATCTAATAGAAG-CGCTCGTTTAA-CTAAGTACTA-CTAGATTCTTGCGTTACTAGTATA
GTACTGTT-ATTCTAGGTCTTTCTGCTACTA-GAATAGATATCGTCTAATATATCTTA-TATAAAGTCTAGC
ATCTTTATTACTAAACCTTTAAGCAGCAAGTATAATGTATCTGTTGCTAAAGATACGTAAATATTAAAGTTA
TAGTGCTTC-TACCTAAAATAATTAAC-TAGATGTATAAA-GTTGTCGTGTTCTTTATTAAGATATCTCTCT
TATTATAGCTAAGTAAATTGCTCTGTTCTCTATAGGTAAGATCTATATAAATCCTCTCTATTGTTAGATATA
ATAGTATAACGCGTGCAATAGCAATT--TTTCTTTATAC-TAGTTAAGAGTACTTATT--CTTCGTAGTTA-
GCTAAT---ATTATGTAAATAGTTAG-ATAATACTGCCTTATTCGTCTGTCTGCGCATGTAAGTAGTATTCT
AGACTTAGCTGCGTTTTTTAGTG-CTGTATTAGATAGTAAGCAATAGTATTCTACTATGCAGGCTAATATAG
TAGTGCTTA-AACTTACGTAACAGAAGCTTATCTATATAATAGTAATATACTTAACTCTTAAGAAGAGGATC
ACGAATCTTAGTTGTAGGAATAAACTTAGCTAGAAGAGTACTAGATATTAATCTCTAACGTCGGGC-TTTGC
AGGA-TAGATTTCTAA-TTATAACGTAGACTAGCTATGCTGCTATATCTCCTAATATAAGTAAGA-GTTATA
TTTT-ATTAACTGATATAATAATTAGCATAACTATTACTCTATCTAGTA-GGCTTT--ATTGTATGTTCTAC
TACTAGTCTCTAGAATATAATTTATAATAAACGCGAATA-GGATAGTCTGTATTGCCTAAGAAGAATT--AG
CTTAGAGTGTATACTAATTTATCTGCAAATAGGCGATAGCTAATTATAAACGTAATTAGCAATAAGATATTC
TAATATATGAAAAAATGTTAGTTAGCCTTAAGTC-TAGA-AAGACTAGACGTCTTAGTAATGTCCTTCTATA
TCTAAATATTATCTTATATACTAG-ACTGCATTACTAATATTACCTCTTACTAT-TAGTAGCCTAATTAAAA
TAGTAATCTTA-TATATAAGTTATATAATCGTGCGTCTG-TAAAGAGGCTATTAATATCTTCTAGCGTGCAT
TTAATCTGTTGTAGCTATGCAGTAAACGAAAA-GGCAAAGTCTAAACTAAAGGTATTAACGTAATTAGAGCT
AGTAAACTTAGTCTAGATTATGTTAGAGGAAGT--GTTACATACTC-TTTTATAGTTATAGACTCTGCTGTT
GCTAG-TTCTTCTGCTAA-TTATCTATTATATGTCTAAAATAGCACTTCC-TATGTCTGTGTAGATGTTAAC
AATAAGC-TCTTTTATCTAATAAGGTTGTTCTTTGCGCATATATCTAGTGTATCTGAAATGCTATTAGCT--
ATTGCTAAGTCTGCATTTTT-ATCTTTCTTAATATAATTATATACTATTATAGTAGAGCTTAAGCTGTCTGC
TG-CATATACATGCACCTTTCTAT-CTTAAGCAGTATT--ATACTTATTGCTTAATAATGTATACGTTTTGT
TTAACTA-GAGTATTTTATAAATATTCTTAGATAGTTCTAGACTCTGTTGCG-CAAGATATTAGAAATAGTA
TCTAGCTATGTGTTTAGTAAGCTCTGC-GTAGGTTTTAGGCTAGAAG-CTATATATTATATAGAAGC-GATC
TAT-GCGCAGAA-TAGAGAGGAACTATATTAT-GCAGAAGAGGTATTATTTTATAAATAAGTAAATAGCGTT
AGAGTTGTTATTTACGATGTTCTTGCGTAGGTTAA-TAGCTGTATATAATAAGTTTATTCTACTATATTGCT
AGTTCCTGCTTAGCTCTAGTAGCTAATAGTTATAGATAGTCGTCTACTGT----------------------
---------CGTCCTAC-GCTGCTAAAGACTCTATAACTCTCTTC-TATTCTATATATCTACCTTACTCT-C
TCTTCTAGGTCTAGTTAAGTGA-CTAAGTTTCTAGATACTA-AGCACTACTTTTACTGCTATAGATTAAATA
GAGAGC--ATAATATAGTGCAATTTAATATTATATAATTCTT-ATCTCT-GCGTATAAGTCCTG-CTCTAAT
TA-GCTGCTCTTAGA---GTAGGCTTGCTAGCTTCTT--TAACGTAGTAGTTGTAGTAATCTAGCTCTCTAG
GTAGTAGTACGTTCGCAGTAAGAAGA-AGCGCGAAGAGATACTTGCTCTG--CTGTTAATTTTTTTTTT-GC
TTGCTTCTTAGCAGCTC-TATGCTAGT-GCTAGCAGG-CATATAAATCTTGCTTATTTTTCTCTCTC-CTTT
CTTCTCTCTAATTATT--AGGCTACTTGC-AGATAGACTTA-TAACTCTATATCTTCTCTAATACCT-AGCA
ACTAGGACTCGTGCTAGTAGTAGAGAAGAA-TAGTAAGAGATAGTGCTATACTGCCTTAGACTAACGAAG-A
TAATAACTTCTACTATTAACGTAAGTAATATTATAGTTAA-GGTTACTCTAACTCTAACTCTAGATAGTAGC
T-AATAGTCTCTAAGAGCGTACTAAAAAGT--TTATAGAGAAACCTAAATATATTTAGTGCTATAAGATATC
TTATCTAGTTTTAGAAAA-GGTTTTAAATATATCTAAGTTACCTCTTTACTATTCTTATTTAGCGAAA--GC
AGACAGGAATTTTGCTAGAGCTTAGTAGTAATT-TAGAATATGTT--ATTTTATTAGAGTTGCTACTAAGAG
CTTTACTATAGTTTAGTGCTTACTATATCTATAATC-TACTCTGCTTATAACTAGCCTAGCAAAGCTAAAGG
AATGCTCTCT-ACGCGCTGTTCTCTTAAGTATTTAGCG-CTTAGAAGTTATAATAGCAGAGGAGAACTATAA
GAGATAGTGCTGCACTGCTTCTAACTAGTAAGG-CTCTTAGATTACACATAACTTCTACGCAATATTATGCT
TAAAAGGTACTT-AGACTCTAACTTTAAACGACAGCTAGATAGAGCAATAAATATATAATTTAATGCCTACT
AGCCTAGCAAAGCTAAACT-TATGCTCTCTACGCGCTGTCCT-CTTAGGTATCTAGCGCCTAGGAGTTATAA
TAGCAGAGGAGG-ACTGTAAAG-GATAGTGCTGCACTACTTCTAAC-TAATAAGGCT-CTTAGATTCTATAT
AACTTCTAAGCAATATTATGCTTAAAATATACTCTAACTCTAACTTTAAACGACGGCTAGATAGAGTAATAA
ATGTATAATTTAATGCTCTCTAGCCTAATAAAGCTAGACTTATA
>R8_sc1.1_955770_962784_-/1-7015
CGTCAGGAAAAGTGAAAAGTGTCTGGTCAGTAGTGTCGCCGCAATTCGCCGTCGATTCGACAGATATGAC-G
ATTTAATAAA-GTCGCCCTAGTTACTTTT-TTCTAACGTTAGG--TTAACGTCAGAATAGTCTAGTTACTGT
CCTCTACTATTTAGCAC-TATGTAGCTATATTGCTT-AACTGTGCTT-AGTCGTT--AGACTTAGCATACTA
AACA------TTCTGTATA----CTCTGTAAAGAGC-AGAAGAGGT--AGACTACG--TCAGTTA---CGCA
TATTTTATAAG-CAGT-CTAAGTCCT-CTATGC-AAATATAGC-TATAGCT-ATTAGG-CTTACTCTG--TC
TGTAA-TCTAGTGCTATTAGAGATAG-AGTCTCGTATCTGCAA-CTACGTGCAAGCTAGTT-CTGCACAGTT
AGCAACTATATAAGACA-GTATTATTACT-CTAGGAACTATAGTAGACTTAATATATTTTAGAAA-CACAAT
TATATAGCTATTAATTGCTAATTTACCCTAT--ATTATCTATTTAACTATTATATAGTACTA-TATAGGTTA
GAGC-AGTTTATCTCTTCTTTATATCTTTCTACTAGAGCGTTGCAGTCTTCTAGCTCTAATTCCTATTT-GT
CTTT-TATTAGCGCTAAGGCGTATATAATGCAATTATTTATTATATATT-TCTCTGCTAATATAGC-AAACT
CG-TCCTATATGCTATCTGTTACAATACTCTAATCTTT-CTCTTTATTCTAAAACTATACTTGCTTATCGTT
ATTATGTGTTATAC-TTTCTATAAAGTTATTAGCTCTACGAAACTCTCTAAGCAATATATC-GTGTATTTCT
CTTAATAATTCGCATAG---TTGCACTCTAGTCTCTTCCTATTATCTGTTAGCTTTTGCTCTTATATTATAT
TA-GGCATCTTGC-CTCTCTCTTATTAGCC-TCTATATCTTT-CTTATTGC-TGTA-ACTAGTTCTGCACTT
ATCTATAGTAAGAATATTATCTTCTCATTTCT-CTGCGC--AATTATAGTCTTCTATTAATATATTATATCA
TTACTGCTTATTATCTGTATATTTTATAAGAA-TGTTATTAACGTTATT-ATTATAATAGTCATCTAGTATA
GTAATGTTAGATCTAGAGTTTTTAATATAGTTCGTGTATATAGCTATTT-GTTATTTTAAAGCGTT-CTAAA
TAAGAAGACAGCGTATCTTGCTTAGCCTTTTCTACTTCTTACAGATAGCGTTATAATTATCTATACTATATT
AGCTATCGTTGTTTAGTGCTATTATAATATACTCTCTATAGTATA-ACTATAGAAATAGATTATCTTT-CTT
ATTCTGTCGTCGTAGTACTCTTTAATAGCATTATATAATACTATGCCTATAAGCGCTATTATATTAGCGCTT
AGAAACTAAAACTTATCCTAGTTCTCT-GCTATAG-CACTAATACTCTATTTTCTATTATTATAGAACGCTT
GCGCTATAATAGCTGCAATTACACTATTTAGAAACTAAGATAACGCAGGCTATTACTCT---ATAAGCTAAT
GCTATTATATCCTAGATTAACTTATAT-TTCTAGGATCCTAGCGTAGGTAGACAAAA--TTCTAGAGCAGCT
TACTTAGTTTAAGGACTTGCAGTTTAAGATAGTTTAGAGCATATATAGCTATAACCTCTATGCGTGCCTATC
TTATTATATACGTCTGCAGGTTGC-TATATATATCTAATATCTAATAAGTACTATTA-GCTATAGTTATAGA
TAGTCTGCAACTATACTTACTTAGCAGGCTGTACTCCTATAGAGC-GTAGTTACTATAGATAAGCAGACTAG
CAGAGGCGCTGTTTTCTAAGCCTCTAACTATATATC-TAGTATTAGCTATGCAAA-TACACTCTTATAAGCG
TCTAGCTA--TAGATTAACAGGTGTACTATATAG---CGTTATCCTATTATTTATTAATAACTGCGATAAT-
AATATTACCTAAGCCTTATTAAGTATACTTTTATATTTAG-ATTACACTAGTTCTCTTATCTAGCGTTTTTA
TATTCTCTATAGCATTTAATAAAATAGGTCTGCTAAATAAGATAGTAGAAGAAAGG-CTTATGCATATAAGT
TAAT-ATAAACTACTT-TAGTAAT-TATAGTA-TCTTTGCT-TATATTATACA-GA-ACGCAGTGCG-TTCT
TCTATATTTA-AGAGGTATGCTGCGTAGCAGCAGTATTCTATTTTA-GTTTATATTAACTAATTATTTTCA-
---TTCTAGCTTAATATCTAGTCTCTATAGATTAACTAGTGCGTAAGAGTGCAGGCGTCTCTTTATTAGAAC
TAGCATATCTTCTAGGTTTATAAGTTTAAGACTATATAGAAGTTGC-TAAGTCTTATAAG-TTTAATTATAG
TATAGTCTCTTATAATAAAGATAGTAGAGTTATG-CTTTGCATAGTTCTTAATTT-CTATAATTCTTAGTCT
TGCTATTA-GTATTAGTGTTTGTCT-TTAATATAGACTTTTACGCTCTCTT---ATATCTAACTAAGTAGCT
GCGCTCTCTTTATAGAAGGTAGTGCTATGCTGCT-GCG-CATCTACTAGTTTCTTATATTCTTTACTATAA-
TTATGCATTTTT-CTATGTAGTATGCAGGTTTATACTAG-TAAAGAATTA-CGTTTAGTCTGCAAAGGATT-
AGTTATATCTTAAAGAGTA-TATTAGAGCATGCA--GATACC-TCTAAATTATTATGCTCCT-TATATAGTT
TTGCAA-GAAGTTATCTGCTATGCTGTATAATTAGTAGATATACTATTGTTAACTAT--TCTCTAGTATTGC
TTATA---GTTAA-TTCCTATTAGTACGTCTTAGA-GGCGCTTATCTATTGCCTTATTAGG-TCTATTTAGC
TTAATTTATTT--AAATTACAGCTGTGTTC-TTAGCGTTATTAGTACACCTAATAA-TA-TAATATATTCGT
AGCATTAAGAAAAGAGCATAG--CGTAGGCTTTAGCTTAATTTTT-CTATAAAGAC-TCTCTAAAACGTTTT
TCTTAAGACGCATATTATATTAATAGTTTAATTATAAATGTAGCTTTATAGAGTTTTATTATAACTATATCT
TATAGT-GCGCTATGCTAGCGTGCTTCTATTAATATTT-ATATATAAGTCTAACTAT-CTGCTATTTTCGTA
TAGT-AGTATATGCTACTGC-GTTTATCCTTAAACTCTACCTTTCTTTTAAGTATCTATATAAACTATATAT
AGTTAAAGCTACTAATATCTTTATATTCTATTGCTAGGTC-GTTGCGCATATACAGCAGTTAGTCTATTTAT
ATAAG-AATCTAATCCTATTTGTATACACTAGCTACTAGAATAGTTAATAGTTAAGAA---GCGTTGT-TTA
TAGTATTAGACTATCTAGCACT-ATA-GACTATAGCCTTAGCATATCTATTATT--ATTCTGCTACTTAGTC
TTAGAATTATAGTTATATCGCATTTTACGTTACTTAGAGCGTATCTATTAT-ATTACATTGTAATTATATTA
GAC-TGCTAAGTACGTA-ATTATACGTAGGCAACTAT---TAGGCGCTGTACTTTATAGTAAG-CTATTCTG
TTATAACGCAACTACTCTTACTATCTGTCTAATATACTCTTTTGCAGTTATTATTCGTAGAGACTAATATAA
TATAGCTTATTCTCTTATCTCTCTCTTAACTTCTATATATAGTATCTTATATTTATTGCTTATTAAGGTTAT
TACGTTGCAAATACTATCTCTAGATAAGCGTTTCTATGTTTATTGCAGTAGTGTTATAATTGCAAAGATATA
GCAATT-TAGAATTCTATTATTAATAGTAGAGTACTATTATTTATCTTAGAGAACT-ATTATAG-TATAGGT
AGTCGTTGTT-GCTAATTATATCTTAATAAGTTATTATTTATAGAGATAAGGCGC-ATGCTGCGCAGCGTCT
TTACAACTCTAGTCTAGCTTATATAATTATCTAGCTAACAAC----CTGCAGAGATCTTCTGCTTTAACAGC
TTAAGATTCTTA-TTAACTAGGCTTTTATA--CTTATTAGATTT---ATTACGCAGTATTACGCCTG-CGTT
AGCATTAGCAGA-TAATAAGACTTCTACGTTATTAAGAAGAG-AGAGAATTAAGATTAGCATAGTTTCTACA
CGCTGCATA---GGTAACTAATCTAATAAGTATAAGAGCTTAGTTAATAAGAATCTTAAGCTATTAAAGCAG
-AAGATCTCTGCAGATTTTATAATGCTAACGCATAGAATAGCATAGCAGAAGAAGAA-GGACAAAGCAGACT
T-AAGATAAGTTAAGAGAATAGTAATATTAAGAGCTTTAGAGAGAGTAAGAGTAATCTAGAGAAGAATAGAG
AGATAGATTTAGGTATA-AGAGATAAGAATAAGAA------------------GGATAAACGAGTAAGATGC
AGCAAGAGCATAAGATATAGCTTCTGCTATATCTCTCT--ATTA-ACGAAAATTTTAATGTAGGAAGAAGAC
TTAATATAAGCAATTAACGTTTACTTTAAGATTTATAAATTATATATAAAGAGCTATCC-TTAGTTATTTTA
TATT-TGCTTCTATTAATACTCTTATAGCGTACGCAGTAAATTA-ATGTTAAATGTTAGTAAGTATAGGCAG
TTATATTC--GTCCTAGTTAATATAGTTATTAACGTAGTAAGACATAGTAGTATAAGTTATTAAATTAGGCA
GGTCTCTTAGTACTAAGTGCACTAG-GCAGATAA-TTATGCTTAGGT-TATAAAACTTAAAAGCTTATAATA
TCT-AGCGTTTAGAGGCTGCGTTTTAAGCCTGTTA-ATGCATACTTAATATTTT--AGTAGTATTATTAATC
TATCTATTATTATTAAACAGCAATACCTTAGAG-AATACTC-TAATATATGCTATAT--GTTTTCTATCTTT
ATTATAGCA-GGTATAGTTAATAATTATAAGTATTAG-GTAGAGCTAGGCTACTACTCTACTATCTATTACT
ATTCTAGACTGT-TGTCTATTATCTCTATGCTTAAATTCTTATACTTAAACGTAGTCTCTACGCTAGAGGCT
TATCTATTGCTAGTTACGGTACGCATCTTATAACCTCCTT-ATTATAGTATTTAGAGTTATTA-TGTCTCTT
ACTAGAGAACCGCTAGCACTTT--ATAGAAGAGTAAATCTGTATACTTATATAGCTAACCTAAGATAGGTTA
ATATCTAAA--TAGTTCTTATTATAAGAA-GTAATTAGTTAGCCT--GCTACTACTTAGCATTTATTGCAGA
TAAATACTGCTGCTATATATATAAAGTTAGATATTGCTATATTTACAGCG-ACCTTGCTTAGAGGCAATTTT
ATTAAATAAGGCTGTATTTCTAGTATTAACTATCTAAGCC-TGCAGAAGAGAAGAGAGAGTGTTACTCTTAT
AGAATAAGT-ATAATCTTAGATGTTAATAGTAGTAGATAGTTAACTCTGTTTAACTATAGTAGCATAGTTAG
CTACTAGTAGTGCTGTTCTC-TAAGAATTATATAAGTATATTTGTAGTATATACTCTTT-CTTATTTATTAT
AGAGTAGAACTGTTTTACTATAGTAATATAATATGCTTTGCTGTTTGCTCTAGTGCATATACTATCTAAAGC
TCTATATATATATATATCTTGTATAATATATGTTAACGCATACTACTTAAGATAATTAAAGTTCTTCTCTTC
-CTCTAGCGTTTGCTAATATACTTAAAATTCCTCCTTAAATACATTTATCCTCTCTAGTGCTTCTTAAATAT
AGGCTAAGATATC-CTTATTATAACTCTTATATTACGCTAGTATAAC-TAGGTTGCATACTATATAAATAAA
ATGCAGCGCGAAAGGCGCCTTTAATATAAATAACAGAGATATAA-TAGCTATAAGCTATTATATAATTACCT
TTTGCTCTATGC-TAGTCTATTAGAA-GACTTCTATAAATAC--TCTCTTGTTATTAAAATGCTTTAGGCTA
GTACTATATATTATCTAATAGAAG-CGCTCGTTTAA-CTAAGTACTA-CTAGATTCTTGCATTACTAGTATA
GTACTGTT-ATTCTAGGTCTTTCTGCTACTA-GGATAGATGTTATCTAATATATCTTG-TATAAAGTCTAGC
ATCTTTATTACTAAACCTTTAAGCAGCAAGTGCAATATATCTATTACTAAAGATATATAAATATTAAAGTTA
TAGTACTTC-TACCTAAAATAATTAAC-TAGATATACAAA-GTCGTTGTGTCCTTTATTAAGATATCTCTCT
TATTATAGCTAAGTAAATTGCTCTGTTCTCTATAGATAAGATCTATATAAATTCTCTCTATTATTAGGTATA
ATAGTATAACGCATGCAATAGCGATT--TTTCTTTATAC-TAGTTAAGAGTACTTATT--CTTTATAGTTA-
GCTAAT---ATTACGCAAATAGTTAG-ATAATACTGCCTTATTTATCTGTCTACGCATGCAAGTAGTATTCT
AGACTTAGCTACGTTTTCTAGTA-CTGTATTAGATAGTAAGTAATAGTATTCTACTATGTAGGCTAATATAG
TAGTGCTTA-AACTTACGTAACAGAAGCTTACCTATATAATAGTAATATACTTAACTCTTAAGAAGAGGATT
ACGAATCTTAGTTATAGGAATAAACCTAGCTAGAAGAGTACTAGGTATTAATCTCTAACGTTAGGC-TTTAT
AGGA-TAGATTCCTAA-TTATAATATAGACTAGCTATGCTGCTACATCTCCTAATATAAGTAAGA-GTTATA
TTTT-ATTAACTAATATAATAATTAGCACAACTATTACTCTATCTAGTA-GGCTTT--GTTATATATTCTAC
TACTAGTCTCTAGAATATAATTTATAATAAACGCGAACA-GAATCGTCTATATTGCCTAAGAAGAATT--AG
CTTAGAGCATATACTAATTTATCTGCAAATAAGTAATAGCTAATTATAAACGTAATTAGTAATAAGATATTC
TAATATACGAAAAAATATTAGTTAGCCTTAAGTT-TAGA-AAGACTAGACATCTTAGCAATGTTCTTCTGTA
TCTAAATATTATCTTATATACTAG-ACTACATTGCTAACATTGCCTCTTGCTAT-TAGCAGCCTAATTAAAA
TAGTAATCTTA-TATATAAGTTATATAATTATGTGTC-----------------------------------
------------------------------------------------------------------------
------------------------------------------------------------------------
------------------------------------------------------------------------
------------------------------------------------------------------------
------------------------------------------------------------------------
------------------------------------------------------------------------
------------------------------------------------------------------------
------------------------------------------------------------------------
------------------------------------------------------------------------
------------------------------------------------------------------------
------------------------------------------------------------------------
------------------------------------------------------------------------
------------------------------------------------------------------------
------------------------------------------------------------------------
------------------------------------------------------------------------
------------------------------------------------------------------------
------------------------------------------------------------------------
------------------------------------------------------------------------
------------------------------------------------------------------------
------------------------------------------------------------------------
------------------------------------------------------------------------
------------------------------------------------------------------------
------------------------------------------------------------------------
------------------------------------------------------------------------
------------------------------------------------------------------------
------------------------------------------------------------------------
------------------------------------------------------------------------
------------------------------------------------------------------------
------------------------------------------------------------------------
------------------------------------------------------------------------
--------------------------------------------
>R8_sc1.46_113824_122993_+/1-9170
CGTTAGGAAAAGTAAAAAGTGTCTAGTTAGTAGTGTTGCTGCAATTTGCTGTTAATTTAACAGATATAAT-G
ATTTAATAAA-ATCGCCTTAGTTACTTTT-TTCTAACGTTAGG--TTAACGTTAGAATAGTCTAGTTACTAT
CCTCTACTATTTAGTAC-TGTGTAGCTATATTGCTT-AACTATGCTT-AGTCGTT--AGACTTAGCATACTA
AATA------TTCTATATA----CTCTATAAAGAGC-AGAAGAGGT--AGACTACG--TTAGTTA---CGCA
TGTTTTATAGG-CAGT-CTAAGTCCT-CTATGC-AAATATAGC-TGCAGCT-ATTAGG-CTTACTCTA--TC
TATAA-TCTAGTGCTATTAGAGATAG-AGTCTTATATCTGTAA-CTATGTGCGAGCTAGTT-CTGCATAGTT
AGCAACTGTGCAAGATA-GTATCGTTACT-CTAGAAACTACAGCAGACTTAATGCATTTCAGAAA-CATAAT
TATATAGCTATTAATTACTAATTTGCTCTAT--ATTATCTATTTAACTATTACACAGTACTA-TATAGGTCA
GAGCCAGTTTATCTCTTCTTTATATCTTTCTACTAGAGCGTTGCAGTCTTCTAGCTCTAATTCTTATTTTAT
CTTTGCGTCAGCGCTAGAGCGTATATAATGCAATTATCTATTATATATT-CCTCTGCTAATATAGC-AAACT
CA-TCCTACGTGCTGTCTATTATAATGCTCTAACCTTT-CTCTTTATTCTAAAACTATACTTACTTGTTGTT
ATTGTGTGTTACAC-TTTCTGTAAAGTCGTTAGCTTTACAAAACTCTCTAAGTAATATATT-ATATATTTTC
TCTAATAATTTGCGCAG---TTGCACTCTAGTCTCTTCCTATTATCTATTAGCTTTTGCTCTTATATTATAT
TA-GGCATCTTGC-CTCTCTCTCGTTAGCC-TCTATATCTTC-CTTATTGC-TATA-ACTAGTTCTGCACTT
ATCTATAGTAAGAATGTTGTCTTCTCGTTTCT-CTACGC--AATTATAGTCTTCTATTAATATATTATATTA
TTGCTGCTTATTATCTGTATATTTTATAAGAA-TATTATTAACGTCGTT-ATCGTAATAGTCGTCTGGCCCA
ATAATATTAGATCTAGAGTTTTTAATGTAGTTCGCGTGTATAGCTATTT-ATTATTTTAAAGCGTC-TTAAA
TAAGGAGACAGCGTATCTTGCTTAGCCTTTTCTACTTCTCGCAGATAGCGTTATAATTATCTATACTATATT
AGCTATCGTTATTTAGTGCTGTTATAATATACTCTCTATAGTATA-ACTATAGAAATAGATTGTTTTC-CTC
GTTCTATTATTGTAGTACTCTTTAATAGCATTATATAACACTGTGCCTATAAGCGCTATTATGTTAGCACTT
AGGAACTAAAACTTATTCTAGTTCTCT-GCTATAG-CACTAATACCTTATTTTCTATTATTATAGAACGCTC
GCGCTATAATAGCTGCAATTGCACTATTTAGGAACTAAGGCAACGCAGGCTATTACTCT---ATAAGCTAAT
GCTATTATATTCTAGATTAACTTATAT-TCCTAAGATTCTAGCGTAGGTAGACAAAA--TCCTAGAGTAGCT
TACTTAGTTTAAGGACTTATAGTTTAAGATAGTTTAGAGTATATGCAGCTATAACTTCTATGCGTGCTTATC
TTATTATATACGTCTGCAGGTCGC-TGTATATATTTAATATCTAATAAGTACTATTA-GCTATAGTTATAGA
TAGTCTATAACTATACTTACTTAGTAGGCTGCACTCCTGTAGGGC-GTAGTCGCTATAGATAAGCAGACTAG
CAGAGGCGCTATTTTCTAAGCCTCTAACTATATATT-TAGCATTAGCTGTGCGAA-TATACTTCTGTAAGCG
TCTAGCTA--CAGATTAATAGGTGTACTATATAG---CATTGTCCTATTATTTATTAACAACTATAATAAT-
AATATTACCTAAGCCTTATTAAGTATACTTTTATATTTAG-GTTACACTAGTTCTCTCGTCTAGCGTTTTTG
TATTCTCTATAGTATTTAATAAAACGGGTCTGCTAGATAAGATAGTAGAAGGAAAG-CTTATGCATATAAGT
TAAC-GTAAACTACTT-TAGTAAT-TATAGTA-TCTTTGCT-TATATTGCACA-GA-ACGCAGTGCA-TTCT
TCTATGTTTA-AGAGGTATGCTGCGTAGCAGTAGTGTTCTGTTTTA-GTTTATATTAACTAATTATTTTTA-
---TTCTAGCTTAATGTCTAGTCTCTATAGATTAACTAGTATGTAAGAGTGTAGGCGTCTCTTTATTAGAAC
TAGCATATCTTCTAGGTTCGTAGGTTTAAGACTATATAGAAGTTGC-TAAGTCTTATAAG-TTTAATTATAG
TATAGTCTCTTATAATAAAGATAGTAGAGTTGCG-CTTTGCATAGTTCTTAATTT-CTATAATTCTTAGTCT
TGCTATTA-GTATTAGTATCTGTCT-TTAATACAGATCTTTACGCTCTCTT---ATATCTAACTAAGCAGCT
GCGCTCTCTTTATAGAAGATAGTGCTACGCTGCT-ATG-CACTTACTAGTTTCTTATATTCTTTACTATAA-
TTACGCGTTTTT-CTATATAGTACGCAGGTTTATACTAG-TAAAGAATCG-CGTTTAGTCTGCAAAGGATT-
AGTTATATCTTAAAGAGTA-TATTAGAGCATGTA--GATACC-TCTAAATTATTGCGCTCCT-TATACAGTT
TTGCAA-GAGGTTATCTGCTGTGCTATATAATTAGTAGATATACTGTCGTTAACTAT--CCTCTAGTATTAC
CTATA---GTTAA-TTCCTATTAGCACGTCTTAGA-GGCGCTTATCTATTACCTTATTAGG-TCTATTTAGC
TTAATTTATTT--AAATTATAGCTGTGTTC-TTAGCGTTATTAGTACACCTAACGA-TA-TAATATATCTAT
AGCATTAAGGAAAGAGCACAG--CGCAGGCTTTAGCTTAATTTTT-CTATAAGAAC-CTCTTAAAACGTTTT
TCTTAAGACGCATATTATATTAATAGTTTAATTATAAATATAGCCTTATAGAGTTTTATTGCAACTGTATCT
TGCAGT-GCGCTATGCTAGCGTGCTTCTGTTAATATTT-ATATATAAGTCTAACTATACTGCTATTTTCGTA
TAGT-AGTATATACTACTGC-GTTTATCCTTAAACTCTATCTCTCTCTTAAGTGTCTGTATAAACTGTGTAT
AGTTAAGGCTACTAATATCTTTATATTCTATTGCTAGGTT-ATTACGCACATACAGCAGTTAGTCTGTTTAT
ATAAG-AATCTAATCCTATTTGTGTGCACTAGCTACTAGAATAGTTAATAGTTAAGAA---GCGTTAT-TTA
TAGTATTAGACTATCTAGCACT-ATA-GACTACAGCCTTAGCATATCTATTATT--ATTCTATAGCCTAGTC
TTAGGATTATAGTTATATTGCATTTTGCGTTGCTTAGAGCGCATCTGTCGT-ATTGCATTATAATTATATTA
GAC-TACTAAGTGCGTA-ATTATACATAGGTAACTAT---TAAGCGCTGTACTTTACAGTAAG-CTATTCTG
TTATAACGTAACTACTCTTACTATCTATCTAATATACTCTTTTATAGTTATTGTTTATAGAGACTAATATAA
TATAGCTCGTTCTCTTATCTCTCTCTTAACTTCTGCATATAGTATCTTATATTTATCGCTTATTAAGGTTAT
TGCGTTGCAGATACTATCTCTAGATAAGCATTTCTATATTTATCGCAGTAGTGTTATAATTGCAAAGATATA
GCAATT-TAGAATTCTATCGTTAATAGTAGAGTACTGTTATTCGTCTTAGAGAACT-ATTATAG-TATAGGT
AGTTATTATT-ACTGCTTATATCTTAATAAGTTATTATTTATAGAGATAGGGCGT-ATGCTGCGCAGCGTCT
TCGCAACTCTAGTCTAGCTTATATAATTATCTAGCTAACGAC----CTGCAGGGATTTCCTGCTTTAACAGC
TTAAGATCCTTA-TTAACTAGGCCCTT-TGTACTCGTTAGATTT---ATTACGTAGCATTACGCCTG-CGTT
AGTATTAGCAGG-CAACGAGACTTCTGCATTATTAAGGAGGG-AGAGAATTAAGATTAGCATAGTTTCTATA
CGCTGTATA---GGCAACTAACCTAATAAGTATAAGAGCTTAGTTAATAAGGATCTTAAGCTGTTAAAGCAG
-GAGATCTCTGCAGGTTTTATAATGCTAACGCACAGAATAGCGTAGCAAGAGAAGAA-GGACAAAGCAGACT
T-AAGATAAGTTAAGAGGATAGTAATATTAAGAGCTTTAGAGAGAGTAAGAGTAATCTAGAGGAGGATAGAG
AGATAGATTTAAGTATA-AGGAATAAGAATAAGGA------------------GGATAAATAAGTAAGACGC
AGCAAGGGCATAAGACATAGCTTCTGCTATATCTCTCT--ATTA-ACGAAAATTTTAATATAGAAAGAAGAC
TTAACATAAGCAATTAACGTTTACTTTAAGATTTATAAATTATATATAAAGAGCTATCC-TTAGTTATTTCG
TGTT-TGCTTCTGTTAATACTCTCGTAGCGTGCGTAGTAAATTA-ATATTAAATATTAGTAAGTATAGGCAG
TTATATTT--ATCCTAGTTAATATAGTTATTAACGTAGTAAGATATAGTAGTACGAGTTATTAAATTAGGTA
AGTCTCTTAGTACTAAGTGCACTAA-GCAGATAA-TCGTGCTTAGGT-TGTAAAACTTAAAAGCTTATAATG
TCT-AGCGTTTAGAAGCTGCGTTCTAGGCTTATTA-ACGCATACTCAACATTCT--AGTAGTATTATTAATC
TATCTATTATTATTAAATAGCAATACCTTAGAG-AATGCTC-TAATATACGCTATGT--GTTTTCTATCTTT
ATTATAGCG-AGTATAGTTAATAATTATAAGTATTAA-GTAGAGCTAAGCTACTACTCTACTATCTATTACT
ATTCTAGACTGT-TGTCTATTATCTCTATGCTTAAATTCTTATATCTAAACGTAGTCTCTACGCTAGAGGCC
TATCTATTGCTAGTTA-GGTGCGCATCTTATAACTTCCTT-ATTGCAGTATTTAGAGTCGTTAGTGTCTCTT
ATTAGAGGACTGCTAGCATTTT--ATAGAAGGGTAAATCTATATACTTATATAGCTAATCTAAGATAGGTCG
ATATCTAAA--CAGTTCTTATTATAAGAA-GTAATTAGTTAGCCT--ACTACTGCCTAGCGTTTATTATAGA
CAAACACTGCTGCTGCATGTATAAAGTTAGATATTACTATATTTATAGCA-ACCTCGCTTAGAGGCAATTTT
GTTAAATAAGGCTATATTTCTAGTATTAACTATCTAAGCC-TGCAGAAGAGAAGAGAGCGTGTTACTCTTAT
AGAATAAGT-GCGATCTTAGATATTAATAGTAGTAGATAGTTAACTCTGTTTAACTATAGTAGCATAGTCAG
CTGCTAGTAGTACTGTTCTC-TAAGAATTATATAAGTATATTTACAGTATATACTCTTT-CTTATTTATTAT
AGAGTAGAACTATTTTACTATAATAATATAATATACTTTGCTGTTCGCTCTAGTGCATATACTATCTAAAGC
TCTATATATACGTATATCTTATATAATATGTGTTAACGCATACTACTTAGGATAATTAAAGTTCTTCTCTTC
-CTCTAGCGTTTGCTAATACACTTGAAATTCCTCTTTAAATATATTTATCCTCTCTAGTGCTCCTTAAATAT
AGGCTAAAGTATT-CTTATTATAACTCTTATATTGCGCTAGTGTAAC-TAGGTCGCATACTGCATAAATAAA
ATGCAGCGCAAAAGGCGCCTTTAATATAAACAATAGAGATATAA-TAGCTATAAGCTGTTGTATAATTGTCT
TTTGCTCTATGC-TAGTCTATTAGGAAGACTTCTGTAAATGC--TCTCTTATTATTAAAACGCTTTAGGCTA
GTACTATATATTACCTAATAGAAG-CGCTTATTTAA-CTAAGTACTA-CTAGATTCTTGCGTTACTAGTGTA
GTACTGTT-ATTCTAGGTCTTTCTGCTGCTA-GGATAGATATCGTCTAATATATCTTA-TATAAAGTCTAGC
ATCTTTATTACTAAACCTTTAAGCAGTAAGTGCAATATATCTATTGCTAAAGATACGTAAATATTAAAGTTA
TAGTGCTTC-TACTTAAAATAATTAAC-TAGATATACAAA-GTCGTCATATCCTTTATTAAGATATCTCTCT
TATTATAGCTAAGTAAATTGCTCTGTTCTCTATAGGTAAGATCTATATAAATCCTCTCTGTTATTAGATGCA
ATAGTATAACGCATATAATAGCGATT--TTTCTTTATAC-TAGTTAAGAGTACTTATT--CTTCGTAGTTA-
GCTAAT---ATTACGCAAATAGTTAG-GTAACACTGCCTTATTTATCTATCTGCGCATGCAAGTAGTATTCT
AGACTTAGCTGCGTTTTCTAGTG-CTGTATTAGATAGTAAGCAATAGTGTTCTACTATATAGGCTAATATAG
TAGTGCTTA-AACTTACGTAACAGAAGCTTACTTATATAATAGTAATATACTTAACTCTTAAGAAGAAGATT
ACGAATCTTAGTTATAGGAATAAACTTAGCTAGAAGAGTACTAGGTGTTAATCTCTAACGTTAGGC-TTCGC
AGGA-TAGATTTCTAA-TTATAACGTAGACTAGCTATACTGCTACATCTCCTAATATAAGTAAGAGCTTATG
TGTTTATTAACTAATATAATAATTAGCATAACTATTACTCTATCTAGTA-GGCTTT--GTTGTATATTCTAC
TACTAGTCTCTAGAATGTAATTTATAATAAACGCAAATA-GAATAGTCTGTATTATCTAAGAAGAATT--AG
CTTAGAGCGTATACTAATTTATCTGCAAATAGGCGATAGCTGATTATAAACGCAATTAGCAATAAGATATTC
TAATATACGAAAAAATATTAGTTAGCCTTAAGTC-TAGA-AAGACTAGACGTCTTAGCAATGTCCTCCTATA
TCTAAATATTATCTTATATACTAG-ACTGCATTGCTAACATTGCCTCTTGCTAT-TAGCAGCCTAATTAAAA
TAGTAATCTTA-TATATAAGTTATGTAATTGTGCGTCTG-CAAAGAGGCTATTAATATTTTCTAGCGTGCAT
TTAATCTGTTGCAGCTATGCAGCAAACGAAAA-GGCAAAGTCTAAACTAAAGGTATTAATGTAATTAGAGCT
AGTAAACTTAGTCTAGATTATATTAGAGAAAGT--ATTATATACTC-TTTTGCAGTTATAGACTTTGCTATT
GCTAG-TTCCTCTGCTAA-TTACCTATTATGTGTCTAAAACAGCACTTTC-TATATCTACGTAGATGTTAAT
AATAGGCCTTTTTTATTTAATAAGGTCGTCCTTTGCGCATATATCTAGTGCATCTAAAATACTATTAGCTCT
ATTGCTAAGTCTGCATTTTTTATCCTTCTTAATATAATTATATACTATTATAGTAGAGCTTAAGCTGTCTAC
TGGCATATATATGCACCTTTCTAT-CTTAAGCAGTATT--ATACTTATTGCTTAATAACGTATACGTTTCGT
TTAACTA-GAGTGTTTTATAAATATTCTTAGATAGTTTTAGACTCTGTTGCG-TAAGATGTTAAGAATAGCA
TCTAGCTATATATTTAGCAAGCTCTGC-GTAGGTTTTAGGCTAGAAG-CTGCATATTATATAGAAGC-AATC
TAT-GCGCAGAA-TAAAGGGGAACTGTATTAT-ATAGAAGAGGTATTATTTTATAAATAAGTAAATAGCGTT
AGAGTTATTATTTACGATGTTCTTGCGTAGGTTAA-CAGCTGTATACGATAAGTTTATTCTACTATATTGCT
AGTTCCTGCCTAGCTCTAGTAGCTAACAGTTGCAGATAGTTGCCTACTGT----------------------
---------TATCCTAC-GCTGCTAAAGACTCTATAACTCTCTTC-TATTCTATATATCTACCTTACCCT-C
TCTCTTAGGTCTAGTTAAGCGA-CTAGGTTTCTAGATACTA-AGCACTACTTTTGCTGCTATAGGTTAAATA
GAGAGC--GCAATATAGTGCAATTTAATATTACGTAATCCTT-ATCTCT-GCGTATAAGTTCTGGCTCTAAT
TAAGCTACTCTTAGA--GTAGGGCTTACTAGCTTCTT--CGACGTAGTAGTTGCAGCGATCTAGCTCTCTAG
GTAGTAGTACGTTTGCGGCGAGAAGA-AGCGCGAAGAGATACTTGCTCTA--CTGTTAATTTTTTTTTT-GC
TTACCTCTTAGCAGCTC-CGTGCTAGT-GCTAGCAGG-CATATAAATCTCGCTTATTTTCCTCCCTC-CTTT
CTTCTCTCTAATTATT--AGGCTACTTAT-AGATAGACCTG-TAACTCTATATCCTCTCTAATACCT-AGCG
ACTAGGACTCGTGCTAGTAGTAGAGGAGAA-TAGTAAGAGATAGTGCTATACTGCTTTAGACTAATAAAGGA
CGACGACTTCTACTATTAACGTAAGTAATATTATAGTTAA-GGTTACTCTAACTCTAACTCTAGATAGCAGC
T-AATAGTCTCTAAGAGCGCACTAAAAAGT--TTATAGAGAAACCTAGATATATTTAGTGCTATAAGATATC
TTATCTAGTTTTAGAAAAAGGTTTTAAACATATTTAAGTTACCTCTTTACTGTTCTTATTCAGCGAAGG-GC
AGATAGGAATTTTGCTAAGGCTTAGTAGTAATC-TAAAATATATT--ATTTTATTAGAGTTGCTACTAAGAG
CTTTACTATAGTTTAGTGCTTACTATACCTATAATC-TACTTCTGCTTAACTAGGCCTAGTAAAGCTAAAGG
AATGCTCTTTTACGCGCTGTTCTCTTAGATACCTAGCG-CCTAAGAGTTATAATAGTAGAGGAGAACTATAA
GAAATAGTACTGTACTGCTTCTAACTAGCAAGG-CTCTTAGATTATATATAACTTCTACGCAACATTATGCT
TAAAAGGTACTC-TAACTCTAACTTTAAATAATAGCTAGATAGAGTAACAAATATATAATTTAATGCCTACT
AGCCTAGCAAAGCTAGACT-TATAACCTCTACGCACTATTCTCTTACGGTACCTAGCGCCTAGGAGTTATAA
TAGCAGAGAAGGGACTATAAGA-GATAGTGCTGCACTGCTCTAAACTAGGCAAGGCTTCTTAGATTACATAT
AACTTCTACGTAATATTATGCTTAAAAGGTACTCTAACTCCGACTTTAAATAATAGCTAGATAGAGTAATAA
ATATGTAATTTAATGCTTATTAGCCTAATAAAGCTAGACTTATA
>R8_sc1.54_15159_24323_+/1-9165
CGTTAGGAAAAGTGAAAAGTGTCTAGTTAGTAGTGTCGCTGCAATTTGCTGTTAATTTAACAGATATAAT-G
ATTTAACAAA-GTCGCTCTAGTTACTTTT-TTCTAACGTTAGG--TTAACATTAGAATAGTCTAGTTACTAT
CCTCTACTGTTTAGCAC-TATGTAGCTATATTGCTT-AACTATGCTT-AGTCATT--AGACTTAGCATACTA
AATA------TTCTATATA----CTCTATAAAGAGC-AGAAGAGGT--AGACTACG--TTAGTTG---CGCA
TATTTTATAGG-CAGT-CTAAGTTCT-CTATGC-AAATATAGC-TGCAGCT-ATTAGG-CTTACTCTG--TC
TGTAA-TCTAGTGCTATTAGAGATAG-AGTCTTATATCTATAA-CTACGTACGAGCTAGTT-CTGCACGGTT
AGCAACTGTGCGAGATA-GTATTGTTACT-CTAGGAACTACAGCAGACTTAATATATTTTAGAAA-TACAAT
TATATAGCTATTAATTGCTAATTTGCTCTGC--ATTATCTATTTAATTATTATATAGTACTG-TATAGGTCG
GAGC-AGTTTATCTCTTCTTTATATCTTTCTACTAGAGCGTTGCAGTCTTCTAGCTCTAATTCCTATTT-AT
CTTT-CGTTAGCGCTAGGGCGTATACAATGCAATTATCTATTGTGTATT-TCTCTGCTAATATAGC-AAACT
CG-TCTTACGTGCTGTCTGTTATAATGCTCTAATCTTT-CTCTTTATTCTAAAACTATACTTGCTCGTCGTC
GTTATATGTTACAC-TTTCTATAAAGTCGTTAGCTTCACGAAACTCTCTAAGCAATATATT-ATATATTTCT
CTTAATAATTTGCGCAG---TTGCACTCTAGTCTCTTCCTGTTATCTATTAGCTTTTGCTCTTATATTATAT
TA-GGCATCTTGC-CTTTCTCTCGTTAGCC-TCTATATCTTT-CTTATTGC-TATA-ACTAGTTCTGCACTT
ATCTATAGTAAGGATATTATCTTCTCGTTTCT-CTGCGC--GATTATAGTCTTCTATTAATATATTATATCG
TTGCTGCTTATTATCTGTATATTTTATAAGAA-TGTTATCAACGTTGTT-GTCGTAATAGTCGTCTAGCACA
GTAACGTTAGATCTAGAGTTTTTAATATAGTTCGCGTATATAGCTATTT-GTTATTTTAAAGCGTT-CTAAA
TAAGGAGACAGCGTATCTTGCTTAGCCTTTTCTACTTCTTGCAGATAGCATTATAATTATCTATACTATATT
AGCTATCGTTATTCAGTGCTGTTGTAATATACTCTCTATAGTATA-ACTATAGAAATAGATTATCTTC-CTC
GTTCTGTCGTCGTAGTACTCTTTAATAGCATTATATAACACTATACCTATAAGCGCTATTATGTTAGCGCTT
AGAAACTAAAACTTATTCTAGTTCTCT-GCTATAG-CACTAATACTCTATTTTCTATTATTATAGAACGCTT
GCGCTATAATAGCCGCAATTGCACTATTTAGGAACTAGAGCGACGTAGGCTATTACTCT---ATAAGCTAAT
GCTATTATGTCCTAGATTAACTTATATCTCCTAGGATCCTAGCATAGATAGATAAAA--TCCTAGAGCAGCT
TACTTAGTTTAAGGACTCGCAGTTTAAGATAGTTTAGAGCATATACAGCTATAACCTTTATGCGTGCCTATC
TTATTATATGCGTCTGTAGATTGC-TGTATATATCTAACATCTAATAAGTACTATTA-GCTATAGTTATAGA
TAGTCTGCAATTATACTTACTTAGCAGGCTGCACTTCTGTAGAGC-GTAGTCGCTATAGACGAGCAGACTAG
CAGGAGCGCTATTTTCTAAGCCTCTAACTATGCGTT-TAGCATTAGCTATGCGAA-TACACTCCTATAAGCG
TCTAGCTA--TAGATTAATAGGTGTACTATATAG---CATCGTCCTATTATTTGTTAATAACTATAATAAT-
AATATTACCTAAGCCTTATTAAGTGTACTTTCGTGTTTAG-GTTGCACTAGTTCTCTTATCTAGCGTTTTTA
TGTTCTCTATAGCATTTAATAAAATAGGTCTGCTAGATAAGATAGTAGAAGGAAGG-CTTATGCATATAAGT
TAAC-GTAAACTACTT-TAGTAAT-TATAGTA-TCTTTGCT-TACATTGCATA-GA-ACGCAGTGCG-TTCT
TCTATATTTA-AGAGGTATGCTGCGTAGCAGCAGTATTCTATTTTA-GTTTATATTAACTAATCATTTTTA-
---TTCTAGCTTAATATTCAGTCTCTATAGATTAACTAGTGCGCGAGAGTGCAGGCGTCCCTTTATTAGAAC
TAGCATATCTTCTAGGTTCGTGGGTTTAAGACTATATAGAAGTTAC-TAAGTCTTGTGAA-TTTAATTGTAG
TATAGTCTCTCGTAATAAAGATAGTAGAGTTGCG-CTTTATATAGTTCTTAATTT-CTACGATTCTTAGTCT
TGCTATTA-GTATTAGTGTCTGTCT-TTAATATAGACCTTTATGCTCTCTT---ATGTCTAACTAAGCAGCT
GCGCTCTCTTTATAGGAGGTAGTGCTATGCTGCT-GCG-CACCTGCTAGTTTCTTATATTCTTTACTATAA-
TTACGCGTTTTT-CTATATAGTACGCAGGTTTATACTAG-TAAAGAATCG-CGTTTAGTCTGCAAAGGATT-
AGTTATATCTTAAAGAGTA-TATTAGAGCATGCA--GATACT-TCTAAATTATTGCGCTCTC-TATATAGTT
TTGCAA-GAGGTTATCTGCTGTGCTATATAATTAGTAAATATACTATCGTTAACTGT--CCTCTAGTGTCGC
CTACATACGTTAAGTTCCTATTAGCACGTCTTAGG-GGCGCTTATCTATTGCCTTATTAGG-TCTATTTAGC
TTAATTTATTT--AAATTACAGCTGTGTTC-CTAGCGTTATTAGTATACCTAACGA-TA-TAATATATCCGT
AGCATTAAGGAAAGAGCATAG--CGCAGGCTTTAGCTTAATTTTC-CTATAAGGAC-TCTCTAAAACGTTTT
TCTTAAGACGCATATTATATTAATAGTTTAATTATAAATGTAGCCCTATAGAGTTTCGTTGTAACTATATCT
TGCAGTAGCGCTATGCTAGCGTGCTTCTGTTAATATTC-GTATATAAGTCTAACTAT-CTGCTATTTTCGTG
TAGT-AGTATATGCTACTGC-GTTTATTCTTAAACTCTACCTCTCTCTTAAGTGTCTATATAAACTGTATAT
AGTTAAAGCTACTAATATCTTTGTATTCTGTTGCTAGGTC-GTTGCGCATATATAGCAGTTAGTCTGTTTAT
ATAAG-AATCTAATCCTGTTCGTGTGCACTAGCTACTAGAATAGTTAATAGTTAAGAA---GCGTTAT-TTA
TAGTGTTAGACTGTTTAGCACTCATATGACTATAGCCTTAGCATATCTATTATT--ATTCTGTAGCCTAGTC
TTAGGATTATAGTTATATTGCATTTTGCATTGCTTAGAGCGTATCTGTTAT-ATTATATTATAATTATATTA
GAC-TGCTAAGTGCGTA-ATTATACGTAGGCAACTAT---TAGGCGCTATACTTTATAGCAGG-CTGTTCTG
TTATAACGTAACTACTCTTGCTATCTATCTAATATGCTCTTTTGCAGTTATCGTTCGCAGAGACTAATATAA
TATAGCTTATTCTCTTATCTCTCTCTTAACTTCTATATATAGTGTCTTATATTTATTGCTTATTAAGGTTAT
TACGTTGCAGATGCTATCTCTAGATAAGCGTTTCTGTGTTTATCGCAGTAGTGTTATAATTACAAAGATATA
GCAATT-TAGAATTCTATCGTTAATAGTAGAGTACTATCGTTCGTCTTAGAGAACT-ATCGTAG-TATAAGT
AGTCGTTGTT-GCTGCTTATATCTTAATAAGTTATTATTTATAGAGATAGAGCAT-ATGCTGCGCAGCGTCT
TCGCAACTCTAGTCTAGCTTATATAATTATCTAGCTAACGAC----CTGCAGAGATCTTCTGCTTCGACAGC
TTAAGATCCTTA-TTAACTAGGCCTTTATA--CTTATTAGATTT---GTTATACAGCATTACGCCTG-CGTT
AGCATTAGTAGG-CGATGAGACTTCTGCGTTGTTAAGAAGAG-AGAGAATTAAGATTAGCACAGTTTCTATA
CGCTGCATA---GGCAACTAACCTAATAAGTATAAGAGCTTAGTTAACGAGGATTTTAAGCTATTAAAGTAG
-AAGATCTCTGTAGGTTTTATAATGCTAACGCATAGAACAGCGTAGCAGGAGAAGAA-GGACGAAGCAGACT
T-AAGATAAGTTAAGAGGATAGTAATGTTAAGAGCTTTAGAGAGAGTAAGAGTAATCTAGAGAAGGATAGAG
AGATAGATTTAGGTATAAGAGAATAAGGATAAGGA------------------GGATAAATAAGTAAGACGC
AGTAAGAGTATAAGATATAGCTTCTGCTATATCTCTCT--ATTA-ACGAAAATTTTAATGCAGGAAGGAGAC
TTAATATAAGCAATTAACGTTTACTTTAAGATTTGTAAATTATATATAAAGGGCTATCC-TTAGTTATTTTA
TATT-TGCTTCTGTTAATACTCTTGTAGCGTGCGCAGTAAATTA-ATGTTAAATGTTAGCAAGTATAGGCAG
TTGTATTC--GTCCTAGTTAATATAGTTATTAATATAGTAAGATATAGTAGTACGAGTTATTAAATTAGGTA
GGTTTCTTAGTACTAAGTGCACTAA-GCAGATAA-TCGTGCTTAGGT-CGTAAAACTTAAAAGCTTATAATA
TTC-AGCGTTTAGAGGCTGCATTTTAGGCCTATCG-ACGCACACTTAACATTCT--AGTAGTATTATTAATC
TGTCTATTGTTATTAAATAGTAATACCTTAGAG-AATGCTC-TAATATACGCTATGT--ATTTTCTATCTTT
GTCGTAGTA-GGTATAGTTAATAATTATAAGTATTAG-GTAGAGCTAGGCTACTACTCTACTGTCTGTTACT
ATTCTAGACTGT-TATCTATTATCTCTATGCTTAAATTCTTGTACTTAAATGTAGTCTCTACGCTAGAGGCC
TATCTATTGCTAGTTA-GGTGCGCATCTTACAACCTTCTT-ATCGCAGTATTTAGAGTCGTTA-TATCTCTT
ACTAGAGGACCGCTAGCACTTT--ATAGAAGAGTGAATCTATACACTTATACAGCTAACCTAAGATAGGTTA
ATATCTAAA--TAGTTCTTATTATAAGAAAGTAATTAGTTAGCCT--ACTGCTATCTAGCGTTTATTGCAGA
TAAATACTGCTACTGTATATATAAAGTTAGATATTGCTATATTTGTAGCG-ACCTCGCTTAGAGGCAATTTT
ATTAAATAAGGCTATATTCCTAGTATTAACTATCTAAGCC-TGCAGAAGGGAAGAGAGCGTGTTACTCTTAT
AGAATAAGT-GTAATCTTAGATATTAACAGTAGTAGACGGTTAACTCTGTTTAACTATAGTAGCATAGTTAG
CTGCTAGTAGTGCTATCCTC-TAAGAATTATATAAGCATATTTGCAGTATATACTCTTT-CTTATTTATTAT
AGAGTAGAACTGTTTTACTATAGTAATATAATATGCTTTGCTGTTCGCTCTAGTGCATATACTATCTAAAGC
TCTATATATACGTATATCTTATATAATATATATTAATGCGTGCTACTTAGAATAATTAAAGTTCTTCTCTTC
-TTCTAGCGTTTGCTAATACACTTAAAATTTCTCCTTAAATACATTTATTCTCTCTAGTGCTTCTTAAATAT
AGGCTAAGGTATT-CTTATTATAACTCTTATATTGCGCTAGTATAAC-TAGGTCGTATACTGCACAAATAAA
ATGCAGCGCAAAAGGCGCCTTTGATATAAACAACAGAGATATAATCAGCTATAAGCTGTTATATAATTACCT
TTTGCTCTGTGC-TAGTCTATTAGAA-GACTTCTATAAATGC--TCTCTTGTTATTAAAACGCTTTAGGCTA
GTACTATGCATTACCTAACAGAAG-CGCTCGTTTAA-CTAAGTACTA-CTAGATTCTTGCGTTACTAGTATA
GTACTGTT-ATCTTAGATCTTTCTGCTGCTA-GGATAGATGTCGTCTAATATATCTTA-TATAAAGTCTAGC
ATCTTTATTACTAAACCTTTAAGCAGCAAGTATAATGTATCTGTTGCTAAAGACACGTAAATATTAAAGTTA
TAGTGCTTC-TACCTAAAATAATTAAC-TAGATATATAAA-GTTATTGTGTCCTTTATTAAGATATCTCTCT
TATTATAGCTGAGTAAATTGCTCTGTTCTCTATAGGTAAGATCTATATAAATTCTCTCTATTATTAGGTGCA
ATAGTATAACGTATGCAATAGCGATT--TTTCTTTATAC-TAGTTAAGAGTACTTATT--CTTCGTAGTTAC
GCTAACTGAGTTGCATAAATAGTTAG-GTAACACTGCCTTATTCGTCTATCTACGCATGCAAGTAGTATTTT
AGACTTAGCTGCATTTTCTAGTG-CTATATTAGATAGTAAGTAACAGTATTCTACTGTGCAGGCTAATATAG
TAGTGCTTA-AACTTACGTAACAGAAGCTTGCTTATGTAATAGTAATATACTTAACTCTTAAGAAAGAGATC
ACGAATCTTAGTTATAAGAATGAACTTAGCTAGAAGAGTACTAGGTGTTAATCTCTAACGTTAGGC-TTTAT
AGGA-TAGATTCCTAAATTATAACGTAGACTAGCTATGCTGCTACATCTCCTAATATAAGTAAGA-GTTATG
TTTT-GTTAACTAATATAATAATTAGCACGACTGTTACTCTATCTAGTA-GGCTTT--GTTGTATATTCTAC
TACTAGTCTCTAGAATATAATTTATAATAAACGCGAACA-GGATAGTCTATATTGCCTAAGAAGAATT--AG
CTTAGAGCGTATACTAATTTATCTGCAAATAGGCAATAGCTAATTATAAACGCAATTAGCGATAAGATGTTC
TAATATACGAAAAAATGTTAGTTAGCTTTAAGTT-TAGA-AAGACTAGACGTCTTAGCAATATCCTTCTATA
TCTAAATATTATCTTATATACTAG-ACTGCATTGCTAATATTGCCTCTTGCTAT-TAGCAGCCTAATTAAAA
TAGTAATCTTA-TATGTAAGTTATGTAATCGTGCATCTA-TAAAGAGGCTATTAATATCTTCTAGTGTGCAT
TTAATCTGTTGTAGCTATGCAGCAAATAAAAA-GGTAAAGTCTAAACTAAAGATGTTAACGTAATTAGAGCT
AGTAAACTTAGTCTAGATTATATTAGAGGAAGT--GTTATATACTC-TTTTGCAGTTATAGACTCTGCTATT
GCTAG-TTCCTCTGCTAA-TTACTTATTATATGTCTAAAACAGCACTTCC-TACGTCTGCGTAGATGTTAAT
AATAGGC-TCTTTTATTTAATAAGGTTATCCTTTGCGCATATATCTAGTGCATCTAAAATGCTATTAGCT--
ATTGCTAAGTCTGCATTTTT-ATCCTTCTTAATATAATTATATACTATTATAGTAGAGCTTAAGCTGTCTAC
TG-CATATATATGCACCTTCCTATGCTTAAGCAGTATT--ATACTCGTTGCTTAATAACGTATACGTTTCGT
TTAACTA-GAGTGTTTCGTAAACATTCTTAGACAGTTCTAGACTCTGTTGCG-CAAGATATTAGAAATAGTA
TCTAGCTGTGTATTTAGTAAGCTCTGC-GTAGGTTTTAGACTAGAAG-CTGCATATTATATAGAAGC-GATC
TAT-GCGCAGAA-CAGAGAGGAACTATATTAT-GCAGAAGAGGTATTATTTTATAAATAAGTAAATAGCGTT
AGAGTTGTTATTTATAATGTTCTTGCATAGGTTAA-CAGCTGTATACGATAAGTTTATTCTACTATATTGCT
AGTTCCTGCTTAGCTCTAGTAGCTAACAGTTGCAGATAGTTGCCTACTAT----------------------
---------TATTCTAC-GCTGCTAAAGATTCTATAACTCTCTTC-TATTCTACATATCTACCTTATCTT-C
TCTTCTAGGTCTAGTTAAGCGA-CTAAGTTCCTAGATACTA-AGTACTACTTTTGCTGCTATAGGTTAAATA
GAGGGC--GCAATATAGTGCGATTTAATATTACGTAATTCTT-ATCTCT-GCGTATAGGTCCTG-CTCTAAT
TA-GCTGCTCTTAGA---GTAGGCTTGCTAGCTTCTT--TAACGTAGTAGTTATAGCGATCTAGCTCTCTAG
ATAGTAGTACGTTCGCAGCGAGAAGGGAGCGCGAAGAGATACTTACTCCTGCTTATTAATTTTTTTTTC-GC
TTGCTTCTTAGCAGCTC-TATGCTAGT-GCTAGTAGG-CATATAAATCTTACTTATTTTCTTCTCTC-CTTT
CTTCTCTCTAATTATT--AGGCTACTTGT-AGATAGACCTA-TAACTCTATATCCTCTCTAATATCT-AGCG
ACTAGGACTTATGCTAGTAGTAGAGAAGGA-TAGTAAGAGACAGTGCTGTACTACTCTAGACTAACGAAG-A
TAATAACTTCTACTGTCGACGTAAGTAATATTATAGTTAA-GGTTACTCTAACTCTAACTCTAGATAGCAGC
T-AATAGTCTCTAAGAGCGCACTAAAAAGT--TTACAGAGAAATCTAGATATATTTAGTGCTATAAGATATC
TTATCTAGTTTTAGAAAA-GATTTTAAACATATCTAAGTTATCTCTTTACTATTCTCGTTTAGCGAAG--GC
AGATAGGAATTTTGCTAGAGCTTAGTAATAATC-TAGAATATATGTAGTTTTATTAGAGTTGCTACTAAGAG
CTTTACTATAGTTTAGTGCTTACTATACCTATAATC-TACTCTGCTTA--ACTAGCCTAGTAAAGCTAAAAG
AATGCTCTCT-ATGCGCTGTCTTCTTAGGTACTTAGCG-CCTAGGAGTTATAATAGCAGAGAAGGACTGTAA
GAGACAGTGCTGCACTGCTTCTAACTAGTAAGG-CTCTTAGATTATATATAACTTCTACGCAATATTATGCT
CGAAAGGTACTC-TAACTCTAACTTTAAATAATAGCTAGACAGAGCAATAAATGTGTAATTTAATGCCTACT
AGCCTAGCAAAGCTAGACT-TATAACCTCTATGCACTATCCT-CTTAGGTACCTAGCACCTAGGAGTTATAA
TAGTAGAGGAGG-ACTATAAGA-GATAGTGCTGTACTGCCTTAGAC-TAGTAAGGCT-CTTAGATTACATAT
AACTTCTATGCAATATTATGCTTAAAAGGTACTCTAACTCTAACTTTAAATAATAGCTAAATAGAGTAATAA
ATGTATAATTTAATGCCTACTAGCCTAATAAAGCTAGACTTATA
>R8_sc1.10_6585_15594_+/1-9010
------------------------------------------------------------------------
------------------------------------------------------------------------
------CTGTTTAGCAC-TGTATAGCTATATTGCTT-AACTGTGCTT-AGTCGTT--AGACTTAGCATACTA
AACA------TTCTGTATA----CTCTGTAAAGAGC-AGAAGAGGT--AGACTACG--TTAGTTG---CGCA
TGTTTTGTAGG-CAGT-CTAAGTCCT-CTATGC-AAATATAGC-TGCAGCT-ATTAGG-CTTACTCTG--TC
TGTAA-TCTAGTGCTATTAGAGATAG-AGTCTCGTATCTGCAA-CTACGTGCAAGCTAGTT-CTGCACAGTT
AGCGACTGTGCGAGATA-GTGTCGTTACT-CTAGGAACTATAGCAGACTTAATGCATTTTAGAAA-CATAAT
TATATAGCTATTAATTGCTAATTTGCTCTGC--ATTATCTATTTAACTATTACATAGTACTA-TATAGGTTA
GAGC-AGTTTATCTCTTCTTTGTATCTTTCTACTAGAGCGTTATAGTCTTCTAGCTCTAATTTCTATTT-GT
CTTT-CGTTAGCGCTAGGGCGTATACAATGTAATTATCTATCGTATATT-TCTCTGCTAATATAGC-AAACT
TA-TTCTACGTGCTATCTGTTATAATGCTCTAATCTTT-CCCTTTATTCTAAAACTATACTTGCTTGTCGTC
GTTGTGTGTTATAC-TTTCTGTAAAGTCGTTAGCTTCACGAAACTCTCTGAGTAATATATC-GTGTATTTTC
TCTAATAATTTGCGTAG---TTGCACTCTAGTCTCTTCCTATTATCTGTTAGCTTTTGCTCTTATGTTATAT
TAAGGCATCTTAC-CTCTCTCTTGTTAGCC-TCTATATCTTC-TTTATTGC-TGTG-ACTAGTTCTGCACTT
ATCTATAGTAAGGATGTTATCTTCTCGTTTCT-CTGCGC--AATTATAGTCTTCTATTAATATATTATATCG
TTGCTGCTTATTATCTATACATTTTATAAGAA-TGTTATCAACATCGTT-ATCGTAATAGTCGTCTGGCATA
GTAATGTTAGATCTAGAGTTTTTAATATAGTTCGCGTATATAGCTATTT-GTTATTTTAAAGCATC-CTAAA
TAAGGAGACAGCGTATCTTACTCAGCCTTTTCTACTTCTTGCAGATAGCGTTATAATTATCTATACTATATT
AGCTATCGTTGTTTAGTGCTGTTGTAACATACCCTCTATAGTATA-ACTATAGAAATAGATTATCTTC-CTC
GTTCTGTCGTCGTGGTACTCTTTAATAGCATTATATAATACTGTGCTTATAAGCGCTATTATGTTAGCGCTT
AGAAACTAAAACTTATTCTAGTTCTCT-GCTATAG-CACTAATACCTTATTTTCTATTGTTGTAGAACGCTC
GCGCTATAATAGCTGCAATTGCACTATTTAGAAACTAGAGCGACGCAGGCTATTACTCT---GTAAGCTAAT
GCTATCGTGTCCTAGATTAACTTATAT-TTCTAGGATTCTAGCGCAGGTAGACAAAA--TCCTAAAGCAGCT
TACTTAGTTTAAGGACTTGCAGTTTAAGATAGTTTAGAGCATATGCAGCTGTAACCTCTATGCGTGCCTGTC
TTATTACATGCGTCTGCAGGTTAC-TGTATATGTCTAATATCTAATAAGTACTATTA-GCTATAGTTATAGA
TAGTCTGCAACTATACTTACTTAGCAGGCTGCACTCCTGCAGAGC-GTAGTTGCTATAGACGAGCAGACTAG
CAGAAGCGCTGTTTTCTAAGCCTCTAACTATGCGTT-CAGCATTAGCTATGCGAA-TATACTCCTGTAAGCA
TCTAGCTA--TAGATTAACAGGTGTACTATATAG---CGTCGTCCTGTTATTTGTTAACAACTGCAATAAC-
AATATTACCTAAGCCTTGTTAAGTATACTTTTGTGTTTAG-GTTGCACTAGTTCTCTTATCTAGCGTTTTTG
TGTTCTCTATAGCATTTAATAAAACAGGTCTGCTAGATAAGATAGTAGAAGAAAGG-CTTATGCATATAAGT
TAAC-GTAAACTACTT-TAGTAAT-TATAGTG-TCTTTGCT-TACATTGCATA-GA-ACGCAGTGCG-TTCT
TCTGTGTTTA-AGAAGTGTGCTACGTAGCAGCAGTGTTCTGTTTTA-GTTTATATTAACTGATTGTTTTTA-
---TTCTAGCTTAATATTTAGTCTCTATAGATTGACTAGTGCGCGAGGGTGCAGGCGTCTCTTTATTAGAAC
TAGCATATCTTCTAGGTTTGTAAGTTTAAGACTATATAGAAGTTGC-TAAGTCTTATAAG-TTTAATTATAG
TATAGTCTCTCGTAATAAAGATAGTAGAGTTGCG-CTTTACATAGTTCTTAATTT-CTACGATTCTTAGTCT
TGCTATTA-GTATTAGTGTCTGTCT-TTAATATAGACCTTTACGCTCTCTT---ATATCTAACTAAGCAGCT
GCGCTCTCTTTATAGGAGGTAGTGCTACGCTGCTCGCGTCACCTGCTAGTTTCTTATATTCTTTACTATAA-
TTACGCATTTTTTCTGTATAGTACGCAGGTTTATACTAG-TAAAGAATTG-CGTTTAGTCTGCGAAGGATT-
AGTTATGTCTTAAAGAGTA-TATTAGAGTATGCA--GATACC-TCTAAATTGTTGCGCTCTC-TATATAGTT
TTGTAA-GAGGTTATCTGCTATGCTGTATAATTAGTAGATATACTATCATTAACTAT--CCTCTAGTATTGC
CTATA---GTTGA-TTCCTATTAGCACGTCTTAGA-GGCGCTTATCTATTGCCTTATTAGG-TCTATTTAGC
TTAATTTGTTT--GAATTATAGCTGTGTTC-CTAGCGTTATTAGTATATCTAACGA-TA-TAATATATCTGT
AGCATTAAGGAAAGAGCACAG--CGCAGGCTTTAGCTTAATTTTT-CTATAAGGAC-CCTCTAAAACGTTTT
TCTTAAGACGCATATTATATTAATAGTTTAATTATAAATGTAGCTCTATAGAGTTTCGTTGCAACTGTATCT
TATAGT-GCGCTATGCTAGCGTGCTTCTGTTAATATTT-ATATATAAGTCTAACTAT-CTGCTGTTTTCGTA
TAGT-AGTATATGCTACTAC-GTTTATCCTTAAATCCTACCTCTCTCTTAAGTATCTGTATAAACTGTGTAT
AGTTAAGGCTACTAATATCTTTGTATTCTATTGCTAGGTC-GTCGCGCATATACAGCAGTTAGTCTGTTTGT
ATAAG-GATCTAATCCTGTTTATATGCACTAGCTACTAGAATAGTTAATAGTTAAGAA---GCGTTGT-TTA
CAGTGTTAGACTGTCTAGTACT-ATA-GACTATAGCCTTAGCATATCTATTATT--GTTCTATAGCCTAGTC
TTAGAATTATAGTTATATTGCATTTTGCGTTGCTTAGAGCGCATCTATTGT-GTTGCATTGTAATTATATTA
GAC-TGCTAAGTGCATA-ATTGTACGTAGGCGACTGT---TAGGCGCTGTACTTTACAGCAGG-CTATTCTG
TTATAACGTAACTACTCTTGCTATCTGTCTAATGTGCTCTTTTGCAGTCGTCGTTTACAGAGACTAATATAA
TATAGCTTATTCTCTTATCTCTCTCTTAACTTCTGCATATAGTGTCTTGTATTTATTGCTTGTTAAAGTTAT
TACGTTGCAGATACTGTCTCTAGATAAGCGTTTCTGTGTTTGTCGCAGTAGTGTTATAATTGCAAAGATATA
GCGATT-TAGAATTCTGTCGTTAACAGTAGAGTACTATTATTTATCTTAAAGAACT-GTCGTAGATATAGGT
AGTTGTTATT-GCTACTTATATCTTAATAAGTTGTTATTTATAGAGATAAGGCGC-ATGCTGCGCAGCGTCT
TTGCAACTCTAGTCTAGCTTATATAATTATCTAGCTAACGAC----CTGCAGAGATCTCCTGCTTTAACAGC
TTAAGATCCTTG-TTAACTAGGCCTTTATA--CTTGTTAGATTT---ATTGCGCAGCATTACGCTTG-CGTC
AGCATTAGCGGG-CAACGAGACTTCTGCGTCGTTAAGAAGAG-AGAGAATTAAGATTAGCATAGTTTCTATA
CGCTGTATA---GGTAACTAACCTAACGAGTATAAGAGCTTAGTTAACGAGGATCTTAAGCTAATTAAAGTA
GGAGATCTCTGCAGGTTTTGTAATGCTAACGCATAGAACAGCGTAGCAGAAGGAGAA-GAACGAAGCAGACT
T-AAGATAAGTTAAGAGGATAGTAATATTAAGAGCTTTAGAGAGAGTAAGAGTGATCTAGAGGAGGATAGAG
AGATAGATTTAGGTATA-GGGGATGAGGACGAGAA------------------GGATAAATGAGTAAGATAT
AGCGAGGGCATAAGATATAGCTTCTGCTATATCTCTCT--ATTA-ATGAAAATTTTAATACAGGAAGAAGAC
TTAATATAAGCAATTAACGTTTACTTTAAGATTTGTGAATTATATATAAAGAGCTATCC-TTAGTTATTTTA
TATT-TGCTTCTGTTAATACTCTCGTAGCGTGCGCAGTAAATTA-ATATTAAATATCAGCAAGTATAGGCAG
TTGTATTT--GTCCTAGTTGATATAGTTGTTAACGTAGTAAGATATAGTAGTATAAGTTGTTGAATTAGGTA
GGTCTCTTAGTACTAAGTGCACTAG-GCGGATAA-TCGTGCTTAGGT-CGTAAAACTTAAAAGCTTATAATA
TCT-AGCGTTTAGAGGCTGCGTTTTAGGCCTGTTA-ACGCACACTTAACATTCT--AGTAGTGTTGTTAATC
TGTCTATTGTTATTAAATAGCAATATCTTAGAG-AATGCTC-TAATATACGCTATAT--GTTTTCTATCTTT
GTTGTAGCA-GGTATAGTTAATAATTATAAGTATTAG-GTAGAGCTAGGCTACTACTCTACTATCTGTTACT
ATCCTAGACTGT-CGTCTATTGTCTCTATGCTTAAATTCTTATACCTAAACGTAGTCTCTACGCTAGAGGCC
TGTCTGTTGCTAGTTA-GGTGCGCATCTTATAACCTCCTT-ATTATAGTGTTTAGAGTCGTTG-TATCTCTT
GCTAGAGGACTGCTAGCACTTT--ATAGAAGAGTGAATCTGTATACTTATACAGCTAACTTAAGATAGGTTG
ATATCTAAA--CGGTCCTTGTTATAAGAA-GTAATTAGTTAGCCT--GCTGCTGCCTAGCGTTTGTTGCAGA
CAAACACTGCTGCTGCATATATAAAGTTAGATATTGCTATGTTTGCAGCG-ACCTCGCTTAGAGGCAATTTT
ATTAAATAAGGCTATATTTCTAGTATTAACTATCTAAGCC-TGCGGAAGAGAAGAGGGCGTGTTACTCTTAT
AGAATAAGT-GCGATCTTAGATATCGACAGTAGTAGATAGTTAACTCTGTTTAACTATAGTAGCATAGTTAG
CTGCTAGTAGTGCTGTTCTC-TAAGAATTATGCAAGTATATTTGCAGTATATACTCTTT-CTTATTTGTTAT
AGAGTAGAACTGTTTTACTATAGTAATATAATATACTTCGCTATTTGCTCTAGTGTATATACTATCTAAAGC
TCTATATATGCGTATATCTTATATAATATGTGTTAACGCATACTACTTAGGATAATTAAAGTTCTTCTCTTC
-TTCTAGCGTTCGCTAATATACTTGAAATTCCTCCTTAAATATATTTATCCTCTCTAGTGCTTCTTAAATAT
AGGCTAAGGTATC-CTTATCGTGACTCTTATATTGCGCTAGTATAAC-TAGGTTGCATACTGCATGAATAAA
ATGCAGCGCAAAAGGCGCCTTTAATATAAATAACAGAGATACGA-TAGCTATAAGCTGTTATATAATTGCCT
TTTGCTCTATGC-TAGTCTATTAAGA-GACTTCTGTAAATGC--TCTCTTATTATTAAAACGCTTTAGGCTA
GTACTATGCATTACCTAACAGAAG-CGCTCGTTTAA-CTGAGTACTA-CTAGATTCTTGCGTTACTAGTGTA
GTACTGTT-ATCCTAGGTCTTTCTACTGCTA-GGATAGATATTGTCTAATATATCTTG-CATAAAGTCTAGC
ATCTTTATTACTAAACCTTTAAGCAGTAAGTGCAATGTATTTGTTGCTAAAGATACGTAAATATTAAAGTTA
TAGTGCTTC-TACCTAAAATAATTAAC-TAGATGTACAAA-GTTATTATATCCTTTATTAAGACATCTCTCT
TGTTATAGCTAAGTAAATTGCTCTATTCTCTATAGGTAAGATCTATATAAATCCTCTCTGTCATTAGGTGCG
ACGGTATAACGCGTGCAATAGCGATT--TTTCTTTATAC-TAGTTAAGAGTACTTATT--CTTCGTAGTTA-
GCTAAT---ATCACGCAAATAGTTAG-GTAATACTGCTTTATTCGTCTGTCTACGTATGCAAGTAGTATTTT
AGACTTAGCTGCGTTTTCTAGTG-CTATATTAGACAATAAGCAACAGTGTTCTACTATGCAGGCTAATATAG
TAGTGCTTA-AACTTACGTAACAGAAGCTTGCCTATGCAATAGTAATATACTTAACTCTTAAGAAGAAGATT
ACGAATCTTAGTTATAGAAATGAACCTAGCTAGAAGAGTACTAGGTGTTAATCTCTAACGTTAGGCCTTTGC
AGGA-CAGATTTCTAA-TTGTGACGTAGACTAGCTATGCTGCTATATCTCCTAATATAAGTAAGA-GTTATG
TTTT-GTTAACTAATATAATAATCAGCATAACTATTGCTCTATCTAGTA-GGCTTT--ATTGTATATTCTAC
TACTAGTCTCTAGAATATAATTTATAATAAACGCGAACA-GGATAGTCTGTATTATCTAAGAAGAATT--AG
CTTAGAGCGTATACTAATTTATCTGCAAATAGGTAATAGCTGATTATAAACGCAATTAGCGATAAGATATTC
TAATATACGAAAAAATGTTAGTTAGCTTTAAGTT-CAGA-AAGACTAGACGTCTTAGTAATATCCTCCTGTA
TCTAAATATTATCTTGTATACTAGGACTGCATTGCTGATATTGCCTCTTGCTATCTAGCAGCCTAATTAAAA
TAGTAATCTCG-TGTATAAGTTATATAATTGTGCGTCTG-CAAAGAGGCTATTAATATCTTCTAGCGTGCAT
TTAATCTGTTGCAGCTATGCAGCAAATGAAAA-GGCAAAGTCTGAACTAAAGATATTAACGTGATTAGAGCT
AGTAAACTTAGTCTAGATTATGTTAGAGGAAGT--GTTATATACTC-TTTTATAGTTATAGACTCTGCTGTT
GCTAG-TTCCTCTGCTAA-TCGCCTATTATATATCTGAAACAGCACTTTC-TACGTCTGCGTAGATGTTAAC
AACGGGCTCTTTCAGTCTAATAAGGTCGTCCTTTGCGCATATATCTAGTGCATCTAAAATGCTATTAGCT--
ATTGCTAAGTCTGCATTTTT-ATCCTTCTTAATATAATTATATACTGTTATAGTAGAGCTTAAGCTGTCTGC
TG-CATATATATGCATCTTTCTAT-CTTAAGTAGTATT--ATACTCGTTGCTTAATAACGTGTACGTTTCGT
TTAACTA-GAGTGTTTTATAAATATTCTTAGACAGTTCTAGACTCTGTTGCG-CAAGATGTTAAGAATAGTA
TCTAGCTGTATATTTAGTAAGCCCCTGCGTAGGTTTTAGGCTAGAAG-CTGCATATTATATAGAAGC-GATC
TAT-GCGCAGAA-CAGAGGGGAACTATATTAT-GCAGAAGAGGTATTATTTTATGAATAAGTAAATAGCGTT
AGAGTTGTTATTTATAATGTTCTTGCGTAGGTTAA-CAGCTATATATAATAAGTTTATTCTACTATATTGCT
AGTTCCTGCCTAGCTCTAGTAGCTAACAGTTGCAGATAGTCGCCTACTAT----------------------
---------TATTCTAC-GCTGCTAAAGACTCTATAACTCTCTTC-TATTCTATATATCTACCTTACTCT-C
TCTCTTAGGTCTAGTTAAGCGA-CTGAGTTTCTAGATATTA-AGCACTACTTTTACTGCTATAGGTTAAACG
GAGAGC--GCAATATAGTGCGATTTAATATTATGTAATCCTT-ATCTCT-GCGTATAGGTCCTG-CTCTAAT
CA-GCTGCTCTTAGA---GTAGGCTTACTAGCTTCTT--TAACGTAGTAGTTGCAGCGATCTAGCTTCTTAG
GTAGTAGTACGTTTGCGGCGAGAAGA-AGCGCAAAGAGATACTTACTCTG--CTGTTAATTTTTTTTTC-GC
TTGCTTCTTAGCAGCTC-TATGCTAGT-GCTAGTAGG-TATATAAATCTTACTTATTTTTCTCTCTT-CTTT
CTTCTCTCTAATTATT--AGGCTACTTGC-AGATAGACCTG-CAACTCTATATTCTCTCTAATACTC-AGCG
ACTAAGACTCGTGCTAGTAGTAGAAGAGGA-TAGTAAGAGACAGTGCTGCACTGCTCTAGACTAACGAAG-A
TAATAACTTCTACTATTAACGTAAGTAACATTATAGTTAA-GGTTACTCTAACTCTAACTCTAGATAGTAGC
T-AATAGTCTCTAAGAGCGTACTAAAAAGT--TTATAGAGAAATCTAGATATATTCAGTGCTATAAGATATC
TTATCTAGTTTTAGAAAA-GGTTTTAAACATATCTAAGTTACCTCTTTACTATTCTCGTTTAGCGAAG--GC
AGATAGGAATTTTGCTAAGGCTTAGTAGTAATC-TAGAATATGTT--ATTTTATTAGAGTTGCTACTAAGAG
CTTTACTATAGTTTAGTGCTTACTATACCTATAATC-TACTCTGCTTA--ACTAGCCTAGCAAAGCTAAAGG
AATGCTCTCT-ATGCACTGTTCTCTTAAGTATTGTAGCGCTTAGGAGTTATGATAGTAGAGGAGGACTATAA
GAGATAGTGCTGCACTGCTTCTAACTAGTAAGG-CTCTTAGATTACATACAACTTCTACGCAACATTATGCT
TAAAAGGTACTC-TGACCCTAACTTTAAATAATAGCTAGACAGAGTAATAAATATATAATTTAATGCCTACT
AGCCTAGCAAAGCTAAACT-TATAACCTCTACGCACTGTCCT-CTTAGGTACCTAGCGCCTAGGAGTTATAA
TAGCAGAGAAGG-ACTGTAAGA-GATAGTGCTATACTGCTCTAGAC-TAGCAAGGCT-CTTAGATTACATAT
AACTTCTACGCAACATTATGCTTAAAAGGTACTCTGACTCTAACTTTAAATAATAGCTAGATAGAGTAATAA
ATATGTAATTTAATGCCTACTAGCCTAACAAAGCTAAACTTATA
>R8_sc1.20_124939_134133_-/1-9195
CGTTAGGAAAAGTGAAAAGTGTCTGGTTAGTAGTGTCGCTGCAATTTGCTGTTGATTTAATAGATATAAC-G
ATTTAACAAA-GTCGCTCTAGTTACTTTT-TTCTAACGTTAGG--TTGACGTCGGAACAGTCTAGTTACTGT
CCTCTACTGTTTAGCAC-TATGTAGCTATATTGCTT-AACTATGCTTTAGTTGTTTTAGATCTTAGCCATTA
CCTAAACCATTCCTGTATTACTCCTGTAAAAGAGGC-AGAAGGAGGTAAGACTACGGTTCAGTTGGCGCAAG
TGTTTGGTAGGACAGTTCTAAGTCCTTCTATGCCAAATATAGCCTGCAGCTTATTAGGGCTTACTCCTGTTC
TGTAAATCTAGTACTATTAGAGATAGGAGTCTTATATCTGCAAACTACGTGCGAGCTAGTTTCTGCACAGTT
AGCGACTGTGCGAGATA-GTGTTGTTACTTCTAGGAACTATAGCAGACTTAATGCATTTCAGAAAACATAAT
TGTATAGCTATTAATTGCTAATTTGCTCTGCTAATTATCTATTTAACTATTATATAGTACTA-TATAGGTCA
GAGC-AGTTTATCTCTTCTTCGTATCTTTCTACTAGAGCATTGTAGTCTTCTAGCTCTAATTCCTATTC-GT
CTTT-CGTTAGCGCTAAGGCGTGTATAATGCAATTGTCTATCGTGTATT-CCTCTGCTAATATAGC-AAACT
CG-TCTTACGTGCTGTCTATTATAATGCTCTAACTTTT-CTCTTTATTCTAAAACTATACTTGCTCGTCGTC
GTTATGTGTTACAC-TTTCTATAAAGTTGTTAGCTTTACGAAACTCTCTAAGTAATATATC-GTGTATTTTC
TCTAATAATTTGCGCAG---TTGCACTCTAGTCTCTTCCTGTTATCTGTTAGCTTTTGCTCTTATGTTATAT
TA-GGCATCTTGC-CTCTCTCTCGTCAGCC-TCTATATCTTT-CTTATTGC-TGTA-ACTAGTTCTGCACTT
ATCTATAGTAAGGATATTATCTTCTTATTTTTTCTGCGC--GATTATAGTCTTCTATTAATGTATTATATCG
TTGCCGCTTATTATCTGTACATTTTATAAGAAATGTTATTAACGTTATT-GTCGTGATAGTCGTCTGGCATA
GTAACGTTAGATCTAGAGTTTTCAATGTAGTTCGCGTGTATAGCTATTT-ATTGTTTTAAAGCGTTTCTAAA
TAAGAAGACAGCGTATCTCGCTTAGCCTTTTCTACTTCTTGCAGATAGCGTTATAATTATCTATACTATGTT
AGCTATTATTATTTAGTGCTGTTATAACATACTCTCTACAGTATA-ACTATAGAAATAGATTATCTTT-CTC
GTTCTGTCGTCGTAGTACTCTTTGATAGCATTATATAATACTATGCCTATAAGCGCTATTATGTTAGCGCTT
AGGAACTAAAACTTATTCTAGTTCCCT-GCTATAG-CACTAATACTCTATTTTCTATTATTATAGAACGCTT
GCGCTATAATAGCCGCAATTGCACTGTTTAGGAACTAGAGCGACGCAGGCTATTACTCT---ATAAGCTAAT
ACTATCGTGTCCTAGATTAACTTACAT-TCTTAGGATTCTAGCGCAGGTAGACAAAA--TCCTAGAGCAGCT
TATTTAGTTTAAGGACTCGCAGTTCGAGATAGTTTAGAGTATATGCAGCTGTAACCTCTATGCGTGCCTATT
TTATTATATGCGTCTGCAGGTCGC-TGCATATATCTAACATCTAATAAGTACTGTTA-GCTATAGTTATAGA
TAGTCTGCAACTATACTTACTTAGCAGGCTGCACTTCTGCAGAGC-GTAGTCGCTATAGACGAGCAGACTAG
CAGAGGCGCTGTTTTCTAAGCCTCTGACTATGCATC-TAGCATTAGCTGTGCAAA-TATACTTCTATAAGTA
TCTAGCTA--CAGATTAACAGGTGTACTATATAG---CGTTATCCTATTATTTGTTAATAACTGCAATAAC-
AATATTACCTAAGCCTTATTAAGTGTACTTTTGTGTTTAG-GTTATACTAGTTCTCTCGTCTAGCGTTTTTG
TGTTCTCTATAGCATTTAATAAAATAGGTCTGCTAGATAAGATAGTAGAAGGAAGG-CTTATGCATATAAGT
TAAC-GTAAACTACTT-TAGTAAT-TATAGTA-TCTTTGCT-TATATTGCACA-GA-ACGCAGTGCG-TTCT
TCTGTGTTTA-AGAGGTATGCTGCGTAGCAGCAGTGTTCTGTTTTA-GTTTATATTAACTAATCGTTTTTA-
---TTCTAGCTTAATGTCTAGTCTCTATAGATTAACTAGTGCGTAAGGGTGCAGGCGTCCCTTTATTAGAAC
TAGCATATCTTCTAGGTTCGTGGGTTTAAGACTATATAGAAGTTGC-TAAGTCTTGTGAG-TTTAATTGTAG
TATAGTCTCTCGTAATAAAGATAGTAGAGTTGCG-CTTTGCATAGTTCTTAATTT-CTATAATTCTTAGTCT
TGCTATTA-GTGTTAGTGTCTATCT-TTGATACAGACCTTTACGCTCTCTT---ATATCTAACTAAGCGGCT
GCGCTCTCTTTACAGAAGGTAGTGCTACGCTGCT-GCG-CACCTGCTAGTTTCTTATATTCTTTACTATAA-
TTACGCGTTTTT-CTGTATAGTACGCAGGTTTATACTAG-TAAAGAATCG-CGTTTAGTCTGCGAAGGATT-
AGTTATGTCTCGAAGAGTG-TGTTAGAGCATGCA--GATACT-TCTAAATTGTTACGCTCCT-TGTATAGTT
TTGTAA-GAGGTTATCTGCTGTGCTGTATAATTAGTAGATATACTATTGTTAACTGT--CTTCTAGTGTTGC
CTATA---GTTAA-TTCCTGTTAGCACGTCTTAGG-GGCGCTTATCTATTGCCTTGTTAGG-TCTATTCAGC
TTAATTTGTTT--GAATTATAGCTGTGTTC-CTAGCGTTATTAGTATACCTAATGA-TA-TAATATGTCTAT
AGCATTAAGGAAAGAGCATAG--CGCAGGCTTTAGCTTAATTTTC-CTATAAGGAC-TCTCTAAAACGTTTT
TCTTAAGACGTATATTATATTAATAGTTTAATTACAAATGTAGCTCTATAGAGTTTCGTTGCAACTATATCT
TGCAGT-GCGCTATGCTAGCGTGCTTCTGTTGATATTT-GTATATAAGTCTAACTAT-CTGCTGTTTTCGTG
TAGT-AGTATATGCTACTGC-GTTTATTCTTAAACTCTACCTCTCTCTTAAGTGTCTGTATAAACTGTGTAT
AGTTAAGGCTACTAATATCTTTGTATTCTGTTGCTAGGTC-GTCGCGCACATATAGCAGTTAGTCTATTTGT
ATAAG-GATCTAATCCTGTTCGTATGCACTAGCTACTAGAATAGTTAATAGTTAAGGA---GCGTTGT-TTA
TAGTGTTAGACTGTCTAGCACT-GTA-AACTATAGCCTTAGCATATCTATTATT--ATTCTGCAGCCTAGTC
TTAGAATTATAGTTATATCGCATTTTGCGTTGCTTAGAGCGTATCTGTCGT-ATTATATTGTAATTATATTA
GAC-TGCTAAGTACGTA-ATTGTACATAGGCGACTGT---TAGGCGCTGTACTTTGCAGCAGG-CTGTTCTG
TTGTAACGCAACTACTCTCGCTATCTATCTAATATGCTCTTTTGCAGTCGTCGTTTGCAGAGACTAACATAA
TATAGCTTATTCTCTTATCTCTCTCTTAACTTCTACATATAGTGTCTTGTATTTATTGCTTATTAAGATTAT
TGCGTTGCAGATGCTGTCCCTAGACGAGCGTTCCTGTGTTTGTTGCAGTAGTGTTATAATTATAAAGATATA
GCAATT-TAGGATTCTATCGTTAATAGTAGAGTACTATCGTTTATCTTAGAGAACT-ATTGTAG-TATAGGT
AGTCGTTATTAGCTGCTTGTGTCTTAATAAGTTATTATTTATAGAGATAGAGCGCATGCTGGCGCAGCGTCT
TTGCAACTCTAGTCTAGCTTATATAATTATCTAGCTAACGAC----CTGCAGAGATCTTCTGCTTTAACAGC
TTAAGATTCTTA-TTAACTAGGCCTTTATA--CTTATTAGATTT---GTTGCGCAGCATTACGCCTG-CGTT
AGCATTAGCAGG-CAACGAGACTTCTACGTCGTTAAGGAGAG-AGAGAATTAAGATTAGCATAGTTTCTATA
TGCTGTATA---GGCAACTAACCTAACGAGTATAAGAGCTTAGTTAACGAGGATCTTGAGCTATTAAAGCAG
-GAGATCTCTGCAGGTTTTGTAATGCTAACGCACAGAACAGCGTAGCAGAAGGAGAA-GGACGAAGCAGACT
T-AAGATAAGTTAAGAGAATAGTAATATTAAGAGCTTTAGAGGGAGTAAGAGTAATCTAGAGGAGGATAGGG
AGATAGATTCAGGTATA-GAGGATAAGGATAAGGA------------------GGATAAATAAGTAAGACGC
AGCGAGAGCATAAGATATAGCTTCTGCTATATCTCTCT--ATCGCACGAAAATTTTAATGCAGGAAGGAGAC
TTAACATAAGCAATTAATGTTTACTTTAAGATTTATGAATTATATATAAAGGGCTATTC-TTAGTTATTTCG
TATT-CGCTTCTGTTAATACTCTTATAGCGTGCGCAGTAAATTA-ATATTAAATATTAGCAAGTATAGGCGG
TTATATTTCAATCCTAGTTGATATAGTTGTTAACGTAGTAAGATATAGTAGTATAAGTTATTAAATTAGGCA
GGTCTCTTAGTACTAAGTGCACTAGGGCGGATAA-TCGTGCTTAGGTTCGTAAAACTTAAAAGCTTGCAATA
TCT-AGCGTTTAGAGGCTGCGTTTTAGGCCTGTTG-ACGCACACTTAACATTCT--AGTAGTATTGTTAATC
TGTCTATTATTATTAAACAGCAATACCTTAGAG-AATGCCC-TAATATATGCTATGT--ATTTTCTATCTTT
GTCGTAGCA-GGTATAGTTAATAATTGTAAGTATTAG-GTAGAGCTAAGCTACTACTCTACTATCTGTTACT
GTTCTAGACTAT-CGTCTATTATCTCTATGCTTAAATTCTTGTACCTAAACATAGTCTCTACGCTAGAGGCC
TATCTGTTGCTAGTTA-GGTGCGCATCTTATAACCTCCTTTATTGCAGTGTTTAGAGTTATTA-TGTCTCTT
ACTAGAGGACTGCTAGCACTTT--ATAGAAGAGTGAATCTATATACTTATACAGCTAACCTAAGATAGGTCG
ACATCTAAA--CAGTCTTTATTATAAGAA-GTAATTAGTTAGCCT--GCTGCTGCCTAGCGTTTGTTGCAGA
TAAACACTGCTGCTGCATATATAAAGTTAGATATTGCTATGTTTGCAGCA-ACCTCGCTTAGAGGCAATTTT
ATTAAATAAGGCTGTATTCCTAGTATTAACTATCTAAGCC-TGCGGAAGAGAAGAGGGCGTGTTACTCTTAT
AGAATAAGT-GCGATCTTAGATGTTAACAGTAGTAGACAGTTAACTCTATTTAACTATAGTAGCATAGTCAG
CTGCTAGTAGTGCTGTTCTC-TAAGAATTATATAAGCATATTTGCAGTATATACTCTTT-CTTATTTATTAT
AGAGTAGAACTGTTTTACTATAGTAATATAATATGCTTTGCTGTTTGCTCTAGTGCATATACTATCTAAAGC
TCTATATATGCGTATGTCTTATATGATATATATTAACGCATGCTACTTAGGATAATTAAAGTTCTTCTCTTC
-TCCTAGCGTTTGCTGATATACTTAAAATTTCTCCTTAAATATATTCATCCTCTCTAGTGCTCCTTAAATAT
AGGCTAAGGTATC-CTCGTTATAACTCTTATATTGCGCTAGTATAAC-TAGGTTGTATACTATATAAATAAA
ATGCAGCGCAAAAGGCGCCTTTAATATAAATAACAGAGATACGA-CAGCTATAAGCTGTTATATGATTACCT
TTTGCTCTATGC-TAGTCTATTAGGA-GACTTCTATAAATGC--TCTCTTATTATTAAAACGCTTTAGGCTA
GTACTATGCATTACCTAACAGAAG-CACTCATTTAA-CTAAGTACTA-CTAGATTCTTGCGTTACTAGTGTA
GTACTGTT-ATCCTAGATCTTTCTGCTGCTA-GGATAGATATCGTCTAACATATCTTG-CATAAAGTCTAGC
ATCTTTATTACTAAACCTTTAAGCAGCAAGTGCAATGTATCCGTTGCTAAAGACACGTGAATATTAAAGTTA
TAGTGCTTT-TACCTAAAATAATTAAC-TAGATATATAAA-GTCGTCGTGTCCTTTATTAAGACATCTCTCT
TATTATAGCTAAGTGAATTGCTCTGTTCTCTATAGATAAGATCTATATAAATTCTCTCTGTTATTAGATGCA
ACGGTATAACGCATGCAATAGCAATT--TTTCTTTATAC-TAGTTAAGAGTACTTGTT--CTTCGTAGTTA-
GCTAAT---ATTGCGCAAATAGTTAA-GTAATACTGCCTTGTTCGTCTGTCTACGCATATAAGTAGTATTCT
AGACTTAGCTACGTTTTCTAGTG-CTGTATTAGATAGTAAGCAATAGTGTTCTACTATGCAGGCTAATATAG
TAGTGCTTA-AACTTACGTAATAGAAGCTTGCCTATGTAATAGTAATACACTTAACTCTTAAGAAGAGGATT
ACGAATCTTAGTTGTAGAAATGAACCTAGCTAGAAGAGTACTAGGTGTTAATCTCTAACGTTAGGC-TTTGC
AGGA-CAGATTCCTAA-TTATAACGTAGACTAGCTATGCTGCTACATCTTCTAATATAAGTAAGA-GTTATG
TTTT-GTTAACTAATATAATAATTAGCACGACTATTGCTCTATCTAGTACAGCATATTGTTATATGTTCTAC
TACTAGTCTCTAGAATATAATTTATAATAAATGCGAATA-GGATAGTCTGTATTGCCTAAGAAGAATT--AG
CTTAGAGCGTATACTAATTTATCTGCAAATAGGCGATAGCTGATTATAAACGCAATTAGCGACAAGATGTTC
TAATATACAAAAAAATGTTAGTTAGCCTTAAGTC-TAGA-AAGACTAGACGTCTTAGCAATGTCCTTCTATA
TCTAAATATTATCTTATATACTAG-ACTGCATTGCTAATATTGCCTCTTGCTAT-TAGCAGCCTAATTGAAA
TAGTAATCTCG-TGTATAAGTTATATAATTGTGCGTCTG-CAAAGAGGCTATTAACATCTCCTAGCGTGCAT
TTAATCTATTGCAGCTATGCAGCAAACGAAAA-GGCAAAGTCTAAACTAAAGGTATTAACGTGATTAGAGCT
AGTAAACTTAGTCTAGATTATGTTAGAGGAAGT--GTTATATACTC-TTTTGCAGTTATAGACTCTGCTGTT
GCTAG-TTCCTCTGCTAA-TCGCCTATTATATGTCTGAAACAGTACTTTC-TACGTCTGCGTAGATGTTAAC
AATAGGC-TCTTTCGTCTAATAAGGTCGTCCTTTGCGCATATATCTAGTGCATCTAAAATGCTATTAGCT--
ATTGCTAAGTCTGCATTTTT-ATCCTTCTTAATGTAATTATATACTATTATAGTAGAGCTTAAGCTGTCTGC
TG-CATATATATGCACCTTCCTAT-CTTAAGCAGTATT--ATACTCGTTGCTTAATAACGTGTACGTTTCGT
TTAACTA-GAGTATTTCGTAAATATTCTTAGACGGTTCTAGACTCTATTGCG-CAAGATATCAGAAATAGCA
TCTAGCTATGTGTTTAGCAAGCCCTGC-GTAGGTTTTAGGCTAGAAG-CTGTATATCGTACAGAAGC-GATC
TAT-GCGCAGAA-TAGAGGGGAACTATATTGT-GCAGAAGAGGTATTATTTTATAAATAAGTAAATAGCGTT
AGAGTTGTTATTTATAATGTTCTTGCATAGGTTAA-TAGCTGTGTATAATAAGTTTATTCTACTATATTGCT
AGTTCCTGCCTAGCTCTAGTAGCTAACAGTTGTAGATAGTTGCCTACTAT----------------------
---------CGTTCTAC-GCTGCTGAAGACTCTATAACTCTCTTC-TATTCTATATATCTACCTTACCCC-C
TCTCCTAGGTCTAGTTAAGCGA-CTAGGTTCCTAGATACTA-AGCACTACTTTTGCTGCTATAGGTTAAATG
GAGGGC--GTAATATAGTGCGATTTAATGTTATATAATTCTT-ATCTCT-GCGTATAAGTCCTG-CTCTAAT
TA-GCTGCTCTTAGA---GTAGGCTTGCTAGCTTCTT--TAACGTAGTAGTTATAGCAATCTAGCTCTCTAG
GTAGCAGTATGTTCGCAGCAAGAAGA-AGCGCGAAGAGATACTTGCTCTG--CTGTTAATTTTTTTTTC-GC
TTGCCTCTTAGCAGCCC-TGTGCTAGT-GCTAGCAGG-TATATAAATCTTGCTTATTTTCCTCTCTC-TTTT
CTTCTCTCTAATTATT--AGGCTACTTAT-AGATAGACCTG-TAACTCTACATCCTCTCTAATACCT-AGCA
ACTGGGACTCGTGCTAGTAGTAGAGGAGGA-TAGTAAGAGACAGTGCTGCACTACCTTAAACTAACAAAG-A
CGACGACTTCTACTGTTAACGTAAGTAATATTATAGTTAA-GGTTACTCTGACTCTAACTCTAGATAGTAGC
T-AATAGTCTCTAAGAGCGCACTGAAAAGT--TTACAGAGAAACCTAGATATATTTAGTGCTATAAGATATC
TTATCTAGTTTTAGAAAAAGGTTTTAAACATATCTAAGTTACTTCTTTACTGTTCTCGTTCAGCGAAG--GC
AGACAGGAATTTTGCTAGAGCTTAGTAGTAATC-TAGAATATGTT--ATTTTATTAGAGTTGCTACTAAGAG
CTTTACTATAGTTTAGTGCTTACTATACCTATAATC-TACCCTGCTTA--ACTAGCCTAGCAAAGCTAAAGG
AATGCTCTCT-ACGCGCCGTTCTCTTGAGTATTTAGCG-CCTGAGAGTCATGATAGCAGAGAAGGACTGTAA
GAGATAGTGCTGCACTACTCCTAACTAGCAAGG-CTCTTAGATTATACACAACTTCTACGCAACATTATGCT
TAAAAGGTACTC-TAACTCTAACTTTAAATAATAGCTAGACAGAGCAACAAATGTGTAATTTAATGCTTACT
AGCCTAGCAAAGCTAGACT-TATAATCTCTACGCACCGTTCT-CTTAGGTACCTAGCGCCTAGGAGTCATGA
TAGTAGGGGAGG-ACTGTAAGA-GACGGTGCTGCACTGCTCTAGAC-TAGCGAGGCT-CTTAGATTACACAT
AACTTCTACGCAATATTATGCTTAAAAGGTACTCTGACTCTAACTTTAAATAATAGCTAGATAGAGTAACAA
ATGTGTAATTTAATGCCTACTAGCCTAATAAAGCTAGACTTATA
>R8_sc1.3_1131790_1140903_-/1-9114
---------------------------------------------TTGCTGTTAATTCGACAGATATAAC-A
ATTTAACAAA-GTTGCTCTAGTTACTTTT-TTCTAACGTTAGG--TTAACGTTAGAATAGTCTAGTTACTGT
CCTCTACTGTTTAGCAC-TGTGTAGCTATATTGCTT-AACTGTGCTT-AGTTATT--AGACTTAGCATACTA
AATA------TTCTGTATA----CTCTGTAAAGAGC-AGAAGAGGT--AGACTACG--TTAGTTA---CGCA
TATTTTATAGG-CAGT-CTAAGTCCT-CTATGC-AAATATAGC-TGTAGCT-ATTAGG-CTTACTCTG--TC
TATAA-TCTAGTGCTATTAGAGATAG-AGTCTCGTATCTGCAA-CTACGTGCAAGCTAGTT-CTGCATAGTT
AGCGACTATGCAAGATA-GTATCGTTACT-CTAGAAACTACAGCAGACTTAATGCATTTTAGAAA-TATAAT
TATATAGCTATTAATTGCTAATTTGCTCTGC--ATTATCTATTTAACTATTACACAGTACTAGTATAGGTCG
GAGC-AGTTTATCTCTTCTTTATATCTTTCTACTAGAGCGTTGTAGTCTTCTAGCTCTAATTCCTATTC-GT
CTTT-CGTCAGCGCTAGGGCGTATATAATATAATTATCTATTATATATT-TCTCTGCTAATATAGC-AAACT
CG-TCCTACGTGCTGTCTGTTATAATGCTCTAACTTTT-CTCTTTATTCTAAAACTATACTTGCTCGTCGTC
GTTGTGTGTTATAC-TTTCTATAAAGTTATTAGCTCTACGAAACTCTCTAAGTAATATATC-GTGTATTTCC
TCTAATAATTCGCGCAG---TTGCACTCTAGTCTCTTCCTATTATCTATTAGCTTTTGCTCTTATGTTATAT
TA-GGCATCTTGC-CTCTCTCTCGTTAGCC-TCTATATCTTT-CTTATTGC-TATA-ACTAGTTCTGCACTT
ATCTATAGTAAGAATGTTGTCTTCTTATTTCT-CTGCGC--GATTATAGTCTTCTATTAATGTATTATATTG
TTGCTGCTTATTATCTATACATTTTATAAGAA-TGTTATTAATGTCGTT-GTTGTAATAGTCGTCTGGCATA
GTAATATTAGATCTAGAGTTTTTAATATAGTTCGCGTGTATAGCTATTT-GTTATTTTAAAGCGTC-CTAAA
TAAGAAGACGGCGTATCTTGCTCAGCCTTTTCTACTTCTTGCAGATAGCGTTATAATTATCTATACTATGTT
AGCTATTGTTGTTTAGTGCTATTATAATATACTCTCTATAGTATA-ACTATAGAAATAGATTATCTTTTCTT
ATTCTATCGTCGTAGTACTCTTTAATAGCATTATATAATACTGTGCTTATAAGCGCTATCATATTAGCGCTT
AGGAACTAAAACTTATCCTAGTTCTCT-GCTATAG-CACTAATACTCTATTTTCTATTATTATAGAACGCTT
GCGCTATAATAGCTGCAATTGCACTATTTAGGAACTAAGGCGACGCAGGCTATTACTCT---GTAAGCTAAT
GCTATCGTGTCCTAGATTAACTTATAT-TTCTAGAATTCTAGCGCAGGTAGACAAAA--TCCTAGAGCAGCT
TACTTAGTTTAAGAACTCGCAGTTTAAGATAGTTTAGAGCATATGCAGCTATAACCTCTATACGTGCCTATC
TTATTATATGCGTCTACAGGTTAC-TGCATATATCTAACATCTAATAAGTACTATTA-GCTATAGTTATAGA
TAGTCTGCGACTATACTTACTTAGCGGGCTGCACTTCTACAGAGC-GTAGTTGCTATAGATAAGCAGACTAG
CAGAAGCGCTATTTTCTAAGCTTCTAACTATGCGTC-TAGCATCAGCTGTGCGAA-TATACTCCTATAAGCG
TCTAGCTA--TAGATTAATAGGTGTACTATATAG---CGTCGTCCTATTATTTATTAATAACTGCGATAAT-
AATATTACCTAAGCTTTATTAAGTGTACTTTTGTATTTAG-GTTGCACTAGTTCTCTTATCTAGCGTTTTTA
TGTTCTCTATAGCATTTAATAAAATAGGTCTGCTAGATAAGATAGTAAAAGGAAGG-CTTATGCATATAAGT
TAAC-GTAAACTACTT-TAGTAAT-TATAGTG-TCTTTGCT-TATATTGCATA-GA-ACGCAGTGCG-TTCT
TCTATATTTA-AGAGGTATGCTGCGTAGCAGCAGTGTTCTATTTTA-GTTTATATTAACTAATTATTTTTA-
---TTCTAGCTTAATGTCTAGTCTCTATAGATTAACTAGTGCGCAAGGGTGCAGGCGTCCCTTTATTAGAAC
TAGCATATCTTCTAAGTTCGTAGATTTAAGACTATATAGAAGTTGC-TAAGTCTTATAAG-TTTAATTATAG
TATAGTCTCTCGTAATAAAGATAGTAGAGTTACG-CTTTATATAGTTCTTAATTT-CTACGATTCTTAGTCT
TACTATTA-GTGTTAGTGTCTGTCT-TTAATACAGACCTTTACGCTCTCTT---ATATCTAACTAAGCAGCT
GCGCTCTCTTTATAGGAGGTAGTACTACGCTGCT-GCG-CACCTGCTAGTTTCTTATATTCTTTACTATAA-
TTACGCGTTTTT-CTGTGTAGTACGCAGGTTTATACTAG-TAAAGAATTG-CGTTTAGTCTGCGAAGGATT-
AGTTATGTCTTAAAGAGTA-TATTAGAGTATGCA--GATACCGTCTAAATTATTGCGCTCTC-TATATAGTT
TTGCAA-GAGGTTATCTGCTGTGCTGTATAATTAGTAGATATACTATTGTTGACTGT--CCTCTAGTATCGC
TTATA---GTTAA-TTTCTATTAGCACGTCTTAGG-GGCGCTTATCTATTGCCTTATTAAG-TCTATTTAGC
TTAATTTATTT--AAATTATAGCTATATTC-TTAGCGTTATTAGTATACCTAATAA-TA-CAATATATCTAT
AGCATTAAGGAAAGAGCATAG--TGCAGGCTTTAGCTTAATTTTC-CTATAAAGAC-TCTCTAAAACGTTTT
TCTTAAGACGCATATTATATTAATAGTTTAATTATAAATATAGCTCTATAGAGTTTCGTTGCAACTGTATCT
TGCAGT-GCGCTATGCTAGCGTATTTCTATTAATATTT-ATATATAAGTCTAACTAT-CTGCTGTTTTTATG
TAGT-AGTATATGCTACTGC-GTTTATTCTTAAACTCTACCTCTCTCTTAAGTGTCTGTATGAACTGTGTAT
AGTTAAGGCTACTAATATCTTTATATTCTGTTGCTAGGTC-GTCGCGTATATACAGCAGTTAGTCTATTTAT
ATAAG-GATCTAATCCTGTTCGTGTGCACTAGCTACTAGAATAGTTAATAGTTAAGAA--CGCGTTGT-TTA
TAGTGTTAGACTATCTAGCACT-ATA-GACTATAGCCTTAGCATATTTATTATT--ATTCTGCAGCTTAGTC
TTAGGATTATAGTTATATTATATTTTGCGTTGCTTAAAGCGTATCTATCGT-GTTGCATTGTAATTATATTA
GAC-TACTAAGTGTATA-ATTATATATAGGTAACTGT---TAGGTGCTATACTTTACAGCAGG-CTATTCTA
TCGTAACGTAACTACTCTTACTATCTATCTAATATGCTCTTTTGCAGTTGTTGTTTGCAGAGACTAATATAA
TATAGCTTATTCTCTTATCTCTCTCTTAACTTCTGCATATAGTGTCTCGTATTTATTGCTTATTAAGGTTAT
TGCGTTGCAGATGCTGTCTTTAGATAAGCGTTTCTGTGTTTATCGCAGTAGTGTTATAATTGCAAAGATATA
GCAATT-TAGAATTCTGTTGTTAATAGTAGAGTACTGTCGTTCGTCTTAGAGAACT-GTTATAG-TATAGAT
AGTCGTTATT-ACTACTTATATCTTAATAAGTCGTTGTTTATAGAGATAAAGCGT-ATGCTGCGCAGCGTCT
TTGCAACTCTAGTCTAGCTTATATAATTATCTAGCTAATAAC----CTGTAGGGATCTTCTGCTTTAACAGC
TTAAGATCCTTG-TTAACTAGGCCTTTATA--CTCGTTAGATTT---GTTGCGCAGCATTACGCCTG-CGTT
AGTATTAGCAGG-CGATGAGACTTCTGCGTTATTAAGAAGAG-AGAGGATTAAGATTAGCATAGTTTCTATA
CGCTGCATA---GGCAACTAACCTAATAAGTATAAAGGCTTAGTTAACGAGAATCTTAAGCTGTTAAAGCAG
-AAGATCTCTATAGGTTTTATAATGCTAACGCACAGGACAGCGTAGCAAGAGAAGAA-GGACGAAGCAGACT
T-AAGATAAGTTAAGAAGATAGTAATATTAAGAGCTTTAGAGAGAGTAAGAGTGATCTAGAAGAGGATAGAG
AGATAGATTTAGGTATA-GAGGATAAGGACGAGAA------------------GGATAAATAAGTAAGACGC
AGCAAGAGCATAAGATATAGCTTCTGCTATATCTCTCT--ATTA-ACGAAAATTTTAATGCAGGAAGGAGAC
TTAATATAAGCAATTAACGTTTACTTTAAGATTTATAAATTATGTATAAAGGGCTATCC-TTAGTTATTTTA
TATT-TACTTCTGTTGATACTCTCGTAGCGTGCGTAGTAAATTA-ATATTAAATGTTAGTAAGTATAGGTAG
TTATATTC--GTCCTAGTTAATATAGTTGTTAACGTAGTAAGACATAGTAGTATAAGTTATTAAATTAGGTA
GGTCTCTTAGTACTAAGTGCACTAG-GCGGATAA-TCGTGCTTAGGT-CGTAAAACTTAAAAGCTTATAATA
TCT-AGCGTTTAGGGGCTGCGTTCTAGGCCCGTCG-ACGCACACTTAATATCTCTCAGTAGTGTTATTAATC
TATCTATTATTATTAAATAGCAATATCTTAGAG-AATGCTC-TAATATACGCTATGT--GTTTTCTATCTTT
GTCGTAGTA-GGTATAGTTAATAATTATAAGTATTAA-GTAGAGCTAGGCTACTACTCTACTGTTTGTTACT
GTTCTAGACTGT-CGTCTATTATCTCTATGCTTAAATTCTTATACCTAAACGTAGTCTCTACGCTAGAGGCC
TATCTATTGCTAGTTA-AGTGCGCATCTTAAAACCTTCTT-ATTATAGTGTTTAGAGTCGTTG-TATCTCTT
GCTAGAGGACTGCTAGCACTTT--ATAGAAGGGTAAATCTGTACACTTATATAGCTAATCTAAGATAGGTTA
ATATCTAAAAATAGTCCTTATTATAAGAA-GTAATTAGTTAGCCT--GCTGCTGTCTAGCGTTTATTATAGA
TAAACACTGCTGCTGTATATATAAAGTTAGATATTACTATATTTGTAGCG-ACCTTGCTTAGAGGCAATTTT
GTTGAATAAGGCTGTATTCCTAGTATTGACTATCTAAGCC-TGCAGAAGAGAAGAGAGCGTGTTACTCTCGT
AGAATAAGT-GCGATCTTAGATGTTAATAGTAGTAGATAGTTAACTCTGTTTAACTATAGTAGCATAGTTAG
CTGCTAGTAGTGCTGTCCTC-TAAGAATTATATAAGTATATTTGCAGTATATACTCTTT-CTTATTTGTTAT
AGAGTAGAACTATTTTACTATAGTAATATAATGTGCTTTGCTATTTACTTTAGTGCATATACTATCTAAAGC
TCTATATATGCGTATGTCTTATATAATATGTGTTAACGCGTGCTACTTAGAATAATTAAAGTTCTTCTCTTC
-TTCTAGCGTTTGCTAATACACTTGAAATTCCTCCTTAAATATATTTATCCTCTCTAGTGCTTCTTAAATAT
AGGCTAAGGTATT-CTCGTCGTAACTCTTATATTGCGCTAGTATAAC-TAGGTCGCATACTGCACGAATAAA
ATATAGCGCGAAAGGCGCCTTTAATATAAATAATAAGGATACAA-TAGCTATAAGCTATTGTATAATTGCCT
TTTGCTCTATGC-TAGTCTATTAGGA-GACTTCTATAAATGC--TCTCTTATTATTAAAACGCTTTAGGCTA
GTACTATGCATTACCTAATAGAAG-CGCTTATTTAA-CTAAGTACTA-CTAGATTCTTGCGTTACTAGTGTA
GTACTGTT-ATCCTAAGTCTTTCTGCTGCTA-GGATAGATATCATCTAATATATCTTA-TATAAAGTCTAGC
ATCTTTATTACTAAATCTTTAAGCAGTAAGTGTAATGTATCTGTTGCTAAAGATACATAAATATTAAAGTTA
TAGTGCTTC-TACCTAAAACAATTAAC-TAGATATACAAA-GTTATTGTGTCCTTTATTAAGACATCTCTCT
TATTATAGCTAAGTAAATTGCTCTATTCTCTATAAGTAAGATCTATATAAATCCTCTCTGTTGTTAGATGCG
ATAGTATAACGCATGCAATAGCAATT--TTTCTTTATAC-TAGTTAAGAGTACTTGTT--CTTCGTAGTTA-
GCTAAT---ATTGCGCAAATAGTTAG-GTAACACTGCCTTATTTATCTGTTTACGCATGCAAGTAGTATTCT
AGACTTAGCTGCGTTTTCTAGTG-CTATATTAGATAGTAAGCAATAGTGTTCTACTATATAGGCTAATATAG
TAGTGCTTA-AACTTACGTAACAGAAGCTTGCCTATGTAATAGTAATATACTTAACTCTTAAGAAGAGGATT
ACGAATCTTAGTTATAGGAATAAACCTAGCTAGAAGAGTACTAGGTGTTAATCTCTAACGTTAGGC-TTCGC
AGGA-CAGATTTCTAA-TTATAACGTAGACTAGCTATGCTGCTATATCTCCTAATATAAGTAAGA-GTTGTG
TTTT-ATTAACTAATATAATAATTAGCACGACTATTGCTCTATCTAGTA-GGCTTT--ATTGTATATTCTAC
TACTAGTCTCTAGAATATAATTTATGATAAACGCGAATA-GGATAGTCTATATTGCCTAAGAAGACATATAG
CTTAGAGCATATACTAATTTATCTGTAAATAGGCGATAGCTGATTATAAACGCAATTAGCAATAAGATGTTC
TAATATACGAAAAAATGTTAGTTAGCTTTAAGTC-TAGA-AAGACTAGACGTCTTAGCAATGTCCTCCTATA
TCTAAATATTATCTTGTATACTAG-ACTGCATTGCTGATATTATCTCTTGCTAT-TAGCAGCCTAATTAAAA
TAGTAATCTTA-TATATAAGTCATATAATCGTACATCTG-CAAAGAGGCTATTAATATCTTCTAGCGTGCAT
TTAATCTGTTGCAGCTATGCAGCAAACGAAAA-GGCAAAGTCTAAACTAAAGGTGTCAACGTGATTAGGGCT
AGTAAACTTAGTCTAGATTATATTAGAGGAAGT--GTTATATACTC-TTTTATAGTTATAGACTCTGCTGTT
GCTAGTCCATGCTGCTAA-TTGCTTATTATATATCTGAAACAGCACTTTC-TACGTCTGCGTAGATATTAAT
AATAGGC-TCTTTTATCTAATAAGGTTGTCCTTTGCGCACATATCTAGTACATCTGAAATGCTATTAGCT--
ATTGCTAAGTCTGCATTTTT-ATCCTTCTTAATATAATTATATACTGTTATAGTAGAGCTTAAGCTGTCTGC
TG-CATATATATACACCTTCCTAT-CTTAAGCAGTATT--ATACTCGTTGCTTAATAACGTATATGTTTTAT
TTAACTA-GAGTATTTTATAAACATTCTTAGACAGTTCTAGACTCTATTGCG-CAAGATGTTAGAAATAGCA
TCTAGCTGTATATTTAGTAAGCTCTGC-GTAGGTTTTAGGCTAGAAG-CTGTATATTATATAGAAGCTGATC
TAT-GCGCAGAA-TAGAGAGGAACTATATTAT-GCAGAAGAGGTATTATTTTATAAATAAGTAAATAGCGTT
AGAGTTATTATTTACGATGTTCTTATGTAGATTAA-TAGCTGTGTATAATAAGTTTATTCTACTATGTTGCT
AGTTCCTGCCTGGCTCTAGTAGCTAATAGTTGCAGATAGTTGCCTACTAT----------------------
---------CGTCCTAC-GCTGCTAAAGACTCTATAACTCTCTTC-TATTCTATATATCTACCTTACTCT-C
TCTTCTAGGTCTAGTTAAGCGA-CTAAGTTCCTAGATACTA-AGCACTACTTTTGCTGCTATAGGTTAAATA
GAGAGC--GTAATATAGTGCGATTTAATGTTACGTAATCCTTTATCTCT-GCGTATAGGTCCTG-CTCTAAT
TA-GCTGCTCTTAGA---GTAGGCTTGCTAGCTTCTT--TAACGTAGTAGTTACAGTAATCTAGCTCTCTAG
GTAGTAGTACGTTTGCAGCAAGAAGA-AGCGCAAAGAGATACTTGCTCTG--CTATTAATTTTTTTTTT-GC
TTACTTCTTAGTAGCTC-TATGCTAGT-GCTAGCAGG-CATATAAATCTTGCTTATTTTTCTCTCTT-CTTT
CTTCTCTCTAATTATT--AGGCTACTTGT-AGATAGACTTG-TAACTCTATATTCTCTCTAATATCT-AGCG
ACCGAGACTTATGCTAGTAGTAGAGGAGGA-TAGTAAGAGATAGTGCTGCACTGCTCTAGACTAACGAAGGA
TAATAACTTCTACTGTTAACGTAAGTAATATTATAGTTAACGGTTACTCTAACTCTAACTCTAGATAGTAGC
T-AATAGTCTCTAAGAGCGCACTGAAAAGT--TTACAGAGAAACCTAGATATATTTAGTGCTATAAGATATC
TTATCTAGTTTTAGAAAA-GGTTTTAAATATATCTAAGTTACCTCTTTACTGTTCTCGTTTAGCAAAG--GC
AGATAGGAATTTTGCTAGGGCTTAGTAGTAATC-TAAAATATGTT--ATTTTATTAGAGTTACTACTAAGAG
CTTTACTGTAGTTTAGTGCTTACTATACCTATAATC-TACTCTGCTTA--ACTAGCCTAGCAAAGCTAAAGG
AATGCCCTCT-ACGCGCTGTTCTCTTAGGTATTTAGCG-CCTAGGAGTTATAATAGTAGAGGAGAATTGTAA
GAGATAGTGCTGCACTGCTTCTAACTAGCAAGG-CTCTTAGATTATACACAACTTCTACGTAATATTATGCT
TAAAAGGTACTCGTAACTCTAACTTTAAATAATAGCTAGATAGAGTAATAAATATGTAATTTAATGCCTACT
AGCTTAGCAAAGCCGGACT-TATAACCTCTACGCACTATTCT-CTTAGGTACCTAGCGCCTAGGAGTTATAA
TAGTAGAGGAGG-ACTGTAAGA-GATAGTACTATACTGCTCTAGAC-TAGTAAGGCT-CTTAGATTATATAT
AACTTCTATGCAACATTATGCTTAAAAGGTACTCTGACTCTAACTTTAAATAATAGCTAGATAGAGTAATAA
ATGTGTAATTTAATGCCTACTAGCCTAATAAAGCTAGACTTATA
>R8_sc1.28_434605_443757_-/1-9153
CGTCAGGAAAAGTGAAAAGTGTCTGGTTAGTAGTGTCGCTGCAATTCGCTGTTAATTTAACAGATATAAC-G
ATTCGACAAA-GTCGCTCTAGTTACTTTT-TTCTAACGTTAAG--TTAACGTCAGAATAGTCTAGTTACTAT
TCTCTACTGTTTAGCACGCGTGTAGCTACATTACTT-AACTGTGCTT-AGTCGTT--AGACTTAGTATACTA
AACA------TTCTATATA----CTCTGTAAAGAGC-AGAAGAGGT--AGACTACG--TTAGTTG---CGCA
TGTTTTGTAGG-CAGT-CTAAGTTCT-CTATGC-AAATATAGC-TGCAGCT-ATTAGG-CTTACTCTA--TC
TGTAA-TCTAGTACTATTAGAGATAG-AGTCTTATATCTGCAA-CTACGTGCGAGCTAGTT-CTGCACAGTT
AGTAACTGTGCGAGATA-GTGTCGTTACT-CTAGGAACTACAGCAGACTTAATACATTTCAGAAA-TATAAT
TATATAGCTATTAATTGCTAATTTGCTCTGC--ATTATCTATTTAACTATTACATAGTACTA-TATAGGTTA
GAGC-AGTTTATCTCTTCTTTATATCTTTCTACTAGAGCGTTGCAGTCTTCTAGCTCTAATTCCTATTC-GT
CGTTTCGTCAGCGCTAGGGCGTATATAATGCAATTATCTATTATGTATT-TCTCTGCTAATATAGT-AAACT
CG-TCCTACGTGCTGTCTGTTACAATGCTCTAACCTTT-CCTTTTATTCTAAAACTATACTTGCTCGTCGTC
GTTGTGTGTTACAC-TTTCTGTAAAGTCGTTAGCTCTATGAAACTCTCTAAGTAATATATT-GTGTATTTTC
TCTAATAATTCGCGCAG---TTGCACTCTAGTCTCTTTCTATTATCTATTAGCTTTTGCTCTTATGTTATAT
TA-GGCATCTTGC-CTCTTTCTCGTTAGCC-TCTATATCTTT-CTTATTGC-TGTG-ACTAGTTCTGCACTT
ATCTATAGTAAGGATGTTGTCTTCTTGTTTCT-CTGCGC--GATTATAGTCTTCTATTAATATATTATATCG
TTGCCGCTCATTATCTATATATTTTATAAGAA-TGTTATTAACGTCGTT-GTCGTAATAGTCGTCTAGCATA
GTAATATTAGATCTAGAGTTTTTAATATAGTTCGCGTATATAGCTATTT-ATTGTTTTAAAGCGTC-TTAAA
TAAGAAGACAGCGTATCTTGCTTAGCCTTTTCTACTTCTTGCAGATAGCGTTATAATTATCTATACTATGTT
AGCTATCGTTGTTTAGTGCTATTGTAACATACTCTCTATAGTATAGACTGTAGAAATAGATTATCTTC-CTT
ATTCTGTCGTTATAGTACTCTTTAATAGTATTATATAACACTGTGCTTACAAGCGCTATTATGTTAGCGCTT
AGGAACTAAAACTTATCCTAGTTCTCT-GCTATAG-CACTAATACTCTATTTTTTATTGTTATAGAACGCTC
GCGCTATAATAGCTGCAATTGCACTATTTAGGAACTAAGGCGACGTAGGCTATTACTCT---GTAAGCTAAT
GCTATCGTATTCTAGATTAACTTATAT-TTCTAGGATCCTAGCGCAGGTAGATAAAA--TCCTAGAGCAGCT
TACTTAGTTTAAGGACTTGCAGTTTAAGATAGTTTAGGGCATATGCAGCTGTAACCTCTATGCGTGCTTATC
TTATTATATGCGTCTGCAGGTCGC-TGCATATGTCTAACATCTAATAAGTACTATTA-GCTATAGTTATAGA
TAGTCTGCGACTGTACTTACTTAGCAGGCTGCATTCTTGTAGGGC-GTAGTCGCTATAGATAAGCAGACTAG
CAGAGGCGCTGTTTTCTAAGCCTCTAACTATGCGTC-TAGTATTAGCTATGCGAA-TATACTCCTATAAGCG
TCTAGCTA--CAGATTAATAGGTGTACTATATAG---CGTTGTCCTATTATTTATTAATAACTGCAATAAT-
AATATTACTTAAGCCTTATTAAGTGTACTTTTGTATTCAG-GTTGCACTAGTTCTCTTATTTAGCGTTTTTG
TATTCTCTATAGCATTTAATGAAACGGGTCTGCTAGATAAGATAGTAGAAGAAAGG-CTTATGCATGTAAGT
TAAC-GTAAACTACTT-TAGTAAT-TATAGTG-TCTTTGCT-TATATTGCATA-GA-ACGCAGTGCG-TTCT
TCTATGTTTA-AGAAGTATACTGCGTAGCAGCAGTATTCTGTTTTA-GTTTATATTAACTAATCGTTTTTA-
---TTCTAGCTTAATGTCTAGTCTCTATAGATTAACTAGTGCGCAAGGGTGCAGGCGTCCCTTTATTAGAAC
TAGCATATCTTCTAGGTTTATAGGTTTAAGACTATGTAGAAGTTGCGTAAGTCTTGTAAG-TTTAATTATAG
TATAGTCTCTCGTAATAAAGATAGTAGAGTTGCG-CTTTGCATAGTTCTTAATTT-CTATAATTCTTAGTCT
TGCTATTA-GTATTAGTGTCTGTCT-TTAATATAGACCTTTACGCTCTCTT---ATGTCTAACTAAGCAGCT
GCGCTCTCTTTACAGGAGGTAGTGCTATGCTGCT-GCG-CACCTGCTAGTTTCTTATATTCTTTACTATAA-
TTACGCGTTTTT-CTGTGTAGTACGCAGGTTTATACTAG-TAAAGAATTG-CGTTTAGTCTGCAAAGGATT-
AGTTATATCTTAAAGAGTG-TATTAGAGCATGCA--GATACT-CCTAAATTATTGCGCTTCT-TATACAGTT
TTGCAA-GAGGTCATCTGCTGTGCTATATAATTAGTAGATGTACTGTCGTTAACTAT--TCTTTAGTATCGC
CTATA---GTTAA-TTCCTATTAGCACGTCTTAGG-GGCGCTTATCTATTGCCTTATTAGG-TCTATTTAGC
TTAATTTGTTT--AAATTACAGCTGTGTTC-CTAGCGTTATTAGTACACCTAACGA-TA-TAATATGTCTAT
AGCATTAAGGAAAGAGCATAG--CGCAGGCTTTAGCTTAATTTTC-CTATAAGGAC-TCTCTAAAACGTTTT
TCTTAAGACGCATATTATATTAATAGTTTAATTACAAATATAGCCCTATAGAGTTTTGTTGCAACTGTATCT
TGCAGT-GCGCTATGCTAGCGTGCTTCTATTAATATTT-ATATACAAGTCTAACTAT-CTGCTGTTTTCGTA
TAGT-AGTATATACTACTGC-GTTTATCCTTAAACTCTACTTCTCTCTTAAGTATCTGTATAAACTGTGTAT
AGTTAAGGCTACTAATATCTTTATATTCTGTTACTAGGTC-GTCGCGCATATACAGCAGTTAGTCTGTTTAT
ATAAG-GATCTAATCCTGTTCGTATGCACTAGCTACTAGAATAGTTAATAGTTAAGAA---GCGTTAT-TTA
TAGTGTTAGACTATCTAGTACT-ATA-GACTACAGCCTTAGCATATCTATTATT--GTTCTGTAGCCTAGTC
TTAGAATTATAGTTATATTGCATTTTGCGTCGCTTAGAGCGCATCTGTCGT-ATTGCATTATAATTACATTA
GAC-TACTAAGTATATA-ATTATACGTAGGCGACTAT---TAGGCGCTATACTTTGCAGCAGG-CTGTTCTG
TTATAACGCAACTACCCTCGCTATCTGTCTAATATGCTCTTTTGCAGTCGTTGTTTGCAGAGACTAATATAA
TATAGCTTATTCTCTTATCTCTCTCTTAACTTCTGCATATAGTGTCTTATATTTATCGCTTATTAAGGTTAT
CGCGTCGCAGATGCTGTCCTTAGATAAGCGTTCCTGTGTTTATCGCAGTAGTATTATAATTGCAAAGATGTA
GCAATT-TAGAATTCTGTCGTTAATAGTAGAGTACTATCGTTCGTCTTAAAGAACT-ATTATAG-TATAGGT
AGTCGTTGTT-GCTGCTTATATCTTAATAAGTTATTATTTATAGAGATAGAGCGT-ATACCGCGCAGCGTCT
TCGCAACTCTAGTCTAGCTTATATAATTATCTAGCTAACGAC----CTATAGAGATCTTCTGCTTTAACAGC
TTAAGATTCTTA-TTAACTAGGCCTTTATA--CTTATTAGATTT---GTTGCGTAGCATTACGCCTG-CGTT
AGCATTAGCAGG-CGATGAGACTTCTACGTCGTTAAGGAAGG-AGAGGATTAAGATTAGCATAGTTTCTACA
CGCTGTATA---GGCAACTAACCTAATAAGTATAAGAGCTTAGTTAATGAGGATCTTAAGCTGTTAAAGCAG
-AAGATTCTTGCAGGTTTTGTAATGCTGACGCACAGGACGGCGTAGCAGAAGGAGAA-GGACGAAGCAGACT
T-AAGATAAGTTAAGAGAATAGTAATATCAAGAGCTTTAGAGAGAGTAAGAGTAATCTAGAGGAGGATAGAG
AGATAGATTTAGGTATA-GGAGATAAGGACGAGGA------------------GGATAAATAAGTAAGACGC
GGCGAGAGCATAAGACATAGCTTCTGCTATATCTCTCT--ATTA-ACGAAAATTTTAATGCAGGAAGAAGAC
TCGATACAAGCAATTAATGTTTACTTTAAGATTTATGAATTATGTATAAAGGGCTATCC-TTAGTTATTTCG
TATT-TGCTTCTGTCGATACTCTCGTAGCGTGCGCAGTAAATTA-ATATTAAATGTTAGCAAGTATAGGCGG
TTATATTT--GTTCTAGTTAATATAGTTGTTAACATAGTAAGACATAGTAGTATAAGTTGTTGAATTAGGCA
GGTCTCTTAGTACTAAGTGCACTAG-GCAGATAA-TTATGCTTAGGT-CGTAAAACTTAAAAGCTTGCAATG
TCT-AGCGTTTAGAGGCTGCGTTCTAGGCCTGTTA-ACGCATACTTAACATTCT--AGTAGTGTTGTCGATC
TATCTATTATTATTAAATAGCAATACCTTAGAG-AATGCCT-TAATATACGCTATGT--GTTTTTTATCTTT
GTCGTAGCA-GGTATAGTTAATAATTATAAGTATTAG-GTAGAGCTAGGCTACTACTCTACTGTCTGTTACT
GTTCTAGACTGT-TATCTATTATCTCTATGCTTAAATTCTTATACCTAAACGTAGTCTCTACGCTAGAGGCC
TATCTGTTGCTAGTTA-AGTACGCATCTTACAACCTCCTT-ATTGCAGTATTTAGAGTCGTTA-TGTCTCTT
ACTAGAGGACTGCTAGCACTTT--ATAGAAGGGTGAATCTGTACACTTATACGGCTAATCTAAGATAGGTCG
ATATCTAAA--CAGTCCTTATTATAAGAA-GTAATTAGTTAGCCT--GCTGCTGCCTAGCGTTTATTGCAGA
CAAATACTGCTGCTGCATGTGTAAAGTTAGATATTGCTATGTTTATAGTA-ACCTCGCTTAGAGGCAATTTT
GTTAAATAAGGCTGTATTCCTAGTATTAACTATCTAAGCC-TGCAGAAGAAAAGAGAGCGTGTTACTCTTAT
AGAATAAAT-ATAATCTTAGATGTTAATAGTAGTAGATAGTTAACTCTGTTTAACTATAGTAGCATAGTTAG
CTGCTAGTAGTGCTGTTCTC-TAAGAATTATGCAAGCATATTTACAGTATATACTCTTT-CTTATTTGTTAT
AGAGTAGAACTGTTTTACTATAGTAATGTAATATGCTTCGCTGTTCGCTCTAGTGTATATACTATCTAAAGC
TCTATATATACGTATGTCTTATATGATATATGTTAACGCGTACTACTTAGGATAATTAAAGTTCTTCTCTTC
-CTCTAGCGTTCGCTAATATACTTAAAATTCCTCCTTAAATATATTTATCCTCTCTAGTGCTCCTTAAATAT
AGGCTAAGGTATC-CTCGTCGTAACTCTTGTATTGCGCTAGTATAAC-TAGGTCGTATACTATATAAATAAA
ATGCAGCGCAAAAGGTACCTTTAATATAAATAATAGAGATATAA-TAGCTACAAGCTGTTGTATAATTGCCT
TTTGCTCTGTGC-TAGTCTATTAGGA-GACTTCTGTAAATGC--TCTCTTATTATTAAAACGCTTTAGGCTA
GTACTATGTATTACCTGACAGAAG-CGCTCGTTTAA-CTAAGTATTA-CTAGATTCTTGCGTTACTAGTATA
GTACTGTT-ATCCTAGGTCTTTCTACTGCTA-GGATAGATGTCGTCTAATATATCTTG-CATAAAGTCTAGT
ATCTTTATTACTAAACCTTTAAGCAGTAAGTGTAATGTATCCGTTGCTAAAGATACGTAAATATTAAAGTTA
TAGTGCTTCCTATCTAAAACAATTAAC-TAGATATACAAA-GTCGTTGTGTCCTTTATTAAGACATCTCTCT
TATTATAGCTAAGTGAATTGCTCTGTTCTCTATAGATAAGATCTATATAAATCCTCTCTATCGTTAGGTGCG
ATAGTATAACGCGTATAATAGCGATT--TTTCTTTATAC-TAGTTAAGAGTACTTATT--CTTCGTAGTTA-
GCTAAT---ATTGCGCAAATAGTTAA-GTAACACTGCTTTATTCGTCTGTCTGTGCATGCAAGTAGTATTCT
AGACTTAGCTACGTTTTCTAGTG-CTGTATTAGATAGTAAGCAACAGTGTTCTACTATGCAGGCTAATATAG
TAGTGCTTA-AACTTACGTAATAGAAGCTTGCTTATGCAATAGTAATACACTTAACTCTTAAGAAGGGGATC
ACGAATCTTAGTTGTAGGAATAAACCTAGCTAGAAGAGTACTAGGTATTAATCTCTGACGTTGAGC-TTCGC
AGGA-TAGATTCTTAA-TTATAACGTAGACTAGCTATGCTGCTACATCTCCTAATATAAGTAAGA-GTTATA
TTTT-GTTAACTAATATAATAATTAGCACGACTGTTGCTCTATCTAGTA-GGCTTT--GTTATATATTTTAC
TACTAGTCTCTAGAATGTAATTTATAATAAACGCGAATA-AGATAGTCTGTATTGCCTAAGAAGAATT--AG
CTTAGAGCGTATACTAATTTATCTGCAAATAGGCAATAGCTAATTATAAACGCAATTAGCGATAAGATATTC
TAATATACGAAAAAATGTTAGTTAGCCTTAAGTC-TAGA-AAGACTAAACGTCTTAGCAATGTCCTCCTATA
TCTAAATATTATCTTATATACTAG-ACTGCATTGCTGACATTGCCTCTTGCTAT-TAGCAGCCTAATTAAAA
TAGTAATCTCG-TGTATAAGTTATATAATTATGCGTCTG-TAAAGAGGCTATTAACATCTCCTAGCGTGCAT
TTAATCTGTTGCAGCTATGCAGCAAATGAAAA-GGTAAAGTCTAAACTAAAGATGTTAACGTGATTAAAGCT
AGTAAACTTAGTCTAGATTATATTAGAGGAAGT--GTTATATACTC-TTTTGCAGTTATAGACTCTGCTGTT
GCTAG-TTCCTCTGCTAA-TCGCCTATTATATGTCTAAAATAGCACTTCC-TATATCTACGTAGATGTTAAT
AATAGGC-TCTTTTGTCTAATAAGGTCGTCCTTTGCGCACATATCTAGTGCATCTAAAATGCTATTAGCT--
ATTACTAAGTCTGCATTTTT-ATCTTTCTTAATGTAATTATATACTATTATAGTAGAGCTTAAGCTATCTGC
TG-CATATATATGCACCTTCTTAT-CTTAAGCAGTATT--ATACTCGTTGCTTAATAACGTGTACGTTTCGT
TTAACTA-GAGTGTTTCGTAAACATTCTTAGACAGTTTTAGACTCTGTTGCG-TAAGATATTAGAAATAGCA
TCTAGCTATGTATTTAGTAAGCCCTGC-GTAAGTTTTAGGCTAGAAG-CTGCATATCGTACAGAAGC-AATT
TAT-GCGCAGAA-TAGAGGGGAACTGTATTAT-GCAGAAGAGGTATTATTTTATAAATAAGTAAATAGCGTT
AGAGTTGTTATTTATGATGTTCTTGCATAGGTTAAACGGCTGTGTACGATAAGTTTATTCTACTGTATTACT
AGTTTCTGCCTAGCTCTAGTAGCTAACAGTTACAGACAGTTACCTACTAT----------------------
---------TATCCTACCGCTGCTGAAGACTCTGTAACTCTTTTC-TATTCTATATACTTACCTTACTCT-C
TCTCCTAGGTCTAGTTAAGCGA-CTAGGTTCCTAGATACTA-AGCACTACTTTTGCTGCTATAGGTTAAATA
GAGGGGCGGCAATATAGTGCGATTTAATGTTACGTAATCCCTTATCTCTTGCGTATAGGTCCTG-CTCTAAT
TA-GCTACTCTTAGA---GTAGGCTTGCTAGCTTCTT--TAACGTAGTAGTTGCAGCGATCTAGCTCTCTAG
GTAGCAGTACGTTTACAGCGAGAAGG-AGCGCAAAGAGATACTTGCTCTA--CTATTAATTTTTTTTTT-GC
TTGCTTCTTAGCAGCCC-TGTGCTAGT-GCTAGCAGG-CATATAAATCTTACTTATTTTCCTCTCTC-CTTT
CTTCTCTCTAATTATT--AGGCTACTTATGAGATAGACCTG-CAACTCTATATTCTCTCTAATACCT-AGCG
ACCGGGACTCGTGCTAGTAGTAGAGGAGGA-TAGTAAGAGATAGTACTGCACTGCTCTAGACTAACGAAG-A
CAACGACTTCTACTATTAACGTAAGTAATATTATAGTTAA-GGTTACTCTAACTCTAACTCTAGATAGCAGC
T-AATAGTCTCTAAGAGCGCACTGAAAAGT--TTATAGAGAAACCTAGATATATTTAGTGCTATAAGATATC
TTATCTAGTTTTAGAAAA-GGTTTTGAATATATCTAAGTTACCTCTTTACTGTTCTCGTTCAGCGAAG--GC
AGATAGGAATTTTGCTAGGGCTTAGTAGTAATCACAGAATATATT--ATTTTATTAGAGTTGCTACTAAGAG
CTTTACTGTAGTTTAGTGCTTACTATACCTATAATC-TACCCTGCTTA--ACTAGCCTAGTAAAGCTAAAGG
AATGCCCTCTACGCGGCTGTCCTCTTAGGTATTTAGCG-CCTAGGAGTTATAATAGCAGAGAAGAACTGTAA
GAGATAGTGCTGCACTGCTTCTAACTAGCGAGG-CTCTTAGATTATATACAACTTCTACGCAATATTATGCT
TGAAAGGTACTC-TAACTCTAACTTTAAATAATAGCTAGACAGAGTAACAAATGTATAATTTAATGCTTACT
AGCCTAGCAAAGCTAGACT-TATAATCTCTACGCACTGTCCT-CTTAGGTACCTAGCGCCTAGAAGTTATAA
TAGCAGAGGAGG-ACTGTAAGA-GACAGTACTACACCGCTCTAGAC-TAGCAAGGCT-CTTAGATTACACAT
AACTTCTACGCAATATTATGCTTAAAAGGTACTCTAACTCTAACTTTAAATAATAGCTAGACAGAGTAATAA
ATATGTAATTTAATGCCTACTAGCTTAACGAAGCTAGACT----
>R8_sc1.51_59657_68808_-/1-9152
CGTTAGGAAAAGTAAAAAGTGTCTAGTTAGTAGTATTGCTGCAATTTGCTGTTAATTTAATAGATATAAC-G
ATTTAATAAA-ATCGCCTTAGTTACTTTT-TTCTAACGTTAGG--TTAACGTTAGAACAGTCTAGTTACTAT
CCTCTACTATTTAGTAC-CGTGTAGCTACATTGCTT-AACTATGCTT-AGTTATT--AGACTTAGCATACTA
AACA------TTCTATATA----CTCTGTAAAGAGC-AGAAGAGGT--AGACTACG--TTAGTTG---CGCA
TATTTTAATAGGCAGT-CTAAGTTCT-CTGTGC-AAATATAGCTGGCAGCT-ATTAGG-CTTACTCTTG-TC
TGTAA-TCTAGTGCTATTAGAGATAG-AGTCTTATATCTGCAA-CTACGTACAAGCTAGTT-CTGCATAGTT
AGCAACTATGCAAAGATAGTGTCGTTACT-CTAGGAACTATAGCAGACTTAATACATTTTAGAAA-TATAAT
TATATAGCTATTAATTGCTAATTTGCTCTGC--ATTATCTATTTAACTATTACATAGTACTA-TATAGGTTA
GAGC-AGTTTATCTCTTCTTTATATCTTTCTACTAGAGCGTCGCAGTCTTCTAGCTCTAATTTCTATTT-AT
CTTT-CGTTAGCGCTAGGGCGTATATAATGCAATTATCTATTGTATATTTCCTCTGCTAATATAGC-AAACT
TA-TTCTACGTGCTGTCTATTATAATGCTCTAACCTTT-CTCTTTATTCTAAAACTATACTTGCTTATCGTC
GTTATGTATTATAC-TTTCTGTAAAGTTATTAGCTTTACGAAACTCTCTAAGCAATATATC-GTGTATTTTC
TCTAATAATTTACGCAG---TTGCACTCTAGTCTCTTCCTGTTATCTGTTAGCTTTTGCTCTTATATTATAT
TA-GGCATCTTAC-CTTTCTCTTATCAGCC-TCTATATCTTC-TTTATTGC-TATA-ACTAGTTCTGCACTT
ATCTATAGTAAGGATGTTATCTTCTCGTTTCT-CTGCGC--GATTATAGTCTTCTATTAATATATTATATTG
TTGCTGCTTATTATCTATATATTTTATAAGAA-TGTTATTAACGTTGTT-ATCGTGATAGTCGTCTAGCATA
GTAATGTTAGATCTAGAGTTTTCAATGTAGTTCGCGTATATAGCTATTT-ATTGTTTTAAAGCGTC-CTAAA
TAAGGAGATAGCGTATCTTGCTTAGCCTTTTCTACTTCTCGCAGATAGCGTTATAATTATCTATACTATGTT
AGCTATTGTTATTTAGTGCTATTGTAATATACTCTCTATAGTATA-ACTATAGAAATAGATTGTCTTC-CTT
ATTCTGTTGTCGTAGTACTCTTTAATAGCATTATATAATACTGTGCCTATAAGCGCTATTATATTAGCGCTT
AGAAACTAAAACTTATCCTAGTTCTCT-GCTATAG-CACTAATACTCTATTTTCTATTATTATAGAATGCTT
GCGCTATAATAGCTGTAATTATACTATTTAGGAACTAGAGCAACGCAGGCTATTACTTT---ATAAGCTAAT
ACTATCGTGTTCTAGATTAACTTACAT-TTCTAAGATTCTAGCATAGGTAGATAAAA--TCCTAGAGCAGCT
TACTTAGTTTAAGGACTTACAGTTTAAGATAGTTTAGAGCATATACAGCTGTAACCTCTATGCGTGCCTATC
TTATTATATGCGTCTATAAGTTGC-TGTATATATCTAATATCTAATAAGTACTATTA-GCTATAGTTATAGA
TAGTCTGTAACTATACTTACTTAGCAGGCTGCACTCCTGCAGAGC-GTAGTTACTATAGACGAGCAGACTAG
CAGAGGCGCTGTTTTCTAAGCCTCTAACTATGCGTC-TAGCATTAGCTGTGCGAA-TATACTCCTATAAGCG
TCTAGCTA--TAGATTAACAGGTGTACTACATAG---CGTCGTCTTATTATTTATTAACAACTATAATAAT-
AATATTACCTAAGCCTTATTAAGTATACTTTTGTATTTAG-GTTGCACTAGTTCTCTTATTTAGCGTTTTTG
TGTTCTCTATAGTATTTAATAAAATAGGTCTGCTAGATAAGATAGTAGAAAGAAGG-CTTATATATATAAGT
TAAC-GTAAACTACTT-TAGTAAT-TATAGTA-TCTTTGCT-TATATTGCACA-GA-ACGCAGTGCG-TTCT
TCTATATTTA-AGAGGTGTGCTGCGTAGCAGCAGTGTTCTGTTTTA-GTTTATATTAACTAATTGTTTTTA-
---TTCTAGCTTAATATCTAGTCTCTATAGATTAACTAGTGCGTAAGAGTATAGGCGTCTCTTTATTAGAAC
TAGCATATCTTCTAGGTTCGTGAGTTTAAGACTATATAGAAGTTAC-TAAGTCTTATAAG-TTTAATTATAG
TATAGTCTCTCGTAATAAAGATAGTAGAGTTACG-CTTTGCATAGTTCTTAATTT-CTACAATTCTTAGTCT
TGCTATTA-GTGTTAGTATCTGTCT-TTAATATAGACCTTTATGCTCTCTT---ATATCTAACTAAGCAGCT
GCGCTCTCTTTATAGGAGATAGTGCTATGCTGCT-GCG-CACCTGCTAGTTTCTTATATTCTTTACTATAA-
TTACGCGTTTTT-TTGTGTAGTACGCAGGTTTATACTAG-TAAAGAATTG-CGTTTAGTCTGCAAAGGATT-
AGTTATATCTTAAAGAGTA-TATTAGAGTATACA--GATACC-TCTAAATTATTATGCTCTC-TATATAGTT
TTGTAA-GAAGTTATCTGCTGTGCTATATAATTAGTAGATATACTGTTATTAACTAT--TCTCTAGTATTGC
CTACA---GTTAA-TTCCTGTTAGTATATCTTAGA-GGCGCTTATCTATTACCTTATTAGG-TCTATTTAGC
TTAATTTGTTT--AAATTACAGCTGTGTTT-CTAGCGTTATTAGTATACCTAATAA-TA-TAATATATCTGT
AGCATTAAGGAAAGAGCACAG--CGCAGGCTTTAGCTTAATTTTC-CTATAAGAAC-CCTCTAAAACGTTTT
TCTTAAGACGCATATTATATTAATAGTTTAATTATAAATATAGCCTTATAGAGTTTCGTTGCAACTATATCT
TGCAGT-GCGCTATGCTAGCGTGCTTCTATTAATATTC-GTATATAAGTCTAACTAT-CTGCTATTTTTATA
TAGT-AGTATATGCTACTGC-GTTTATCCTTAAACTCTATCTCTCTCTTAAGTGTCTATATAAACTGTGTAT
AGTTAAGGCTACTAATATCTTTATATTCTGTTGCTAGGTC-ATCGCGTACATACAGCAGTTAGTCTGTTTAT
ATAAG-AATCTAATTCTGTTCGTGTACACTAGCTACTAGAATAGTTAATAGTTAAGGA---GCGTTAT-TTA
CGGTGTTAGACTATCTAGCACT-ATA-GACTACAGCTTTAGCATATCTATTATT--ATTCTGCAGCCTAGTC
TTAGAATTATAGTTATATTGCATTTTGCGTCGCTTAGAGCGCATCTATCGT-GTTGCATTATAATTATATTA
GAC-TGCTAAGTGTATA-ATTATACGTAAGCGACTAT---TAGGCGCTGTACTTTATAGCGAG-CTGTTCTG
TTATAACGCAACTACTCTCGCTATCTATCTAATATGCTCTTTTATAGTCGTTGTTTGCAGAGACTAATATAA
TATAGCTCGTTCTCTTATCTCTCTCTTAACTTCTATATATAGTGTCTTATATTTATTGCTTATTAAGGTCAT
TGCGTTATAGATGCTGTCTCTAGATAAGCGTTTCTGTGTTTATCGCAGTAGTATCATAATTACAAAGATATA
GCAATT-TAGGATTTTATTATTAACAGTAGAGTACTATCGTTCGTCTTAGAGAACT-ATCGTAG-TATAGGT
AGTCGTTATT-GCTGCTCATATCTTAATAAGTCGTTATTTATAGAGATAGAGCGC-ATGCTGCGCAGTATCT
TTGCAACTCTAGTCTAGCTTATGTAATTATCTAGCTAACGAC----CTACAGAGATCTCCTGCTTTAATAGC
TTAAGATTCTTA-TTAACTAGGCCTTTATA--CTTATTAGATTT---ATTACGCAGTATTACGCCTG-CGTT
AGCATTAGCAGG-TAATAAGACTTCTGCGTCGTTAAGAAGAG-AGAGGATTAAGATTAGCATAGTTTCTATA
TGCTGCATA---GGCAACTAACCTAATAAGTATAAGAGCTTAGTTAACAAAGATCTTAAGCTATTAAAGCAG
-AAGATCTCTGCAGGTTTTATAATGCTAACGCATAGAACAGCGTAGTAGAAGGAGAA-GAACGAAGCAGACT
T-AAGATAAGTTAAGAGGATAGTAATATTAAGAGCTTTAGAGAGAGTAAGAGTAATCTAGAAGAGGATAGAG
AGATAGATTTAGATATA-AGAGATAAGGATAAGAA------------------AGATAAATAAGTAAGACGC
AGCAAGAGCATAAGATATAGCTTCTGCTATATCTCTCT--ATTA-ACGAAAATTTTAATGCAGGAAGAAGAC
TTAACATAAGCAATTAACGTTTACTTTAAGATTTATAAATTATGTATAAAGAGCTATTC-TTAGTTATTTTA
TATT-TGCTTCTGTTAATACTCTTATAGCATGCGCAGTAGATTAGATATTAAATATTAGTAAGTATAGGCAG
TTGTATTT--ATCCTAGTTAATATAGTTATTAACGTAGTAAGACATAGTAGTACGAGTTATTAAATTAGGCA
GGTCTCTTAGTACTAAGTGCACTAG-GCAGATAA-TCGTGCTTAGGT-TATAAAACTTAAAAGCTTATAATA
TCT-AGCGTTTAGAGGCTACGTTCTAGGCCTGTCG-ACGCACACTTAACATTCT--AGTAGTGTTATTAATC
TATCTATTGTTATTAAACAGCAATACCTTAGAG-AATGCTC-TAATATATGCTATAT--ATTTTCTATCTTT
ATCGTAGCA-GGTATAGTTAATAATTATAAGTATTAG-GTAGAGCTAAGCTACTATTCTACTATCTATTACT
ATCCTAGACTGT-TGTCTATTATCTCTATGCTTAAATTCTTATACCTAAACGTAGTCTCTACGCTAGAGGCC
TATCTATTGCTAGTTA-GGTGCGCATCTTATAACCTCCTC-ATTATAGTGTTTAGAGTTATTA-TATCTCTT
ACTAGAAGACTGCTAGCACTTT--ATAGAAGAGTAAATCTGTATACTTATATAGCTAACTTAAGATAGGTCG
ACATCTAAA--CAGTCCTTATTATAAGAA-GTAATTAGTTAGCCT--GCTGCTGCCTAGCGTTTATTGCGAA
TAAACACTACTACTGCATATATAAAGTTAGATATTGCTATGTTTACAGCA-ACCTTGCTTAGAGGCAATTTT
ATTAAATAAGGCTGTATTTCTAGTATTAACTATCTAAGCC-TGCAGAAGAGAAGAGAGCATGTTACTCTTAT
AGAATAAGT-GCAATCTTAGATGTTAATAGTAGTAGATAGTTGACTCTGTTTAACTATAGTAGCATAGTTAG
CTGCTAGTAGTGCTGTTCTC-TAAGAATTATATAAGCATATTTGCAGTATATACTCTTT-CTTATTTATTAT
AGAGTAGAACTGTTTTACTATAGTAATATAATATGCTTCGCTGTTCGCTCTAGTGCATATACTATCTAAAGC
TCTATATATGCGTATATCTTATATAATATATGTTAACGCGTGCTACTTAGAATAATTAAAGTTCTTCTCTTC
-CTCTAGCGTTCGCTAATACACTTAAAATTCCTTCTTAAATATATTTATCCTCTCTAGTGCTCCTTAAATAT
AGGCTAAGGTATC-CTCGTTATAACTCTTATATTGCGCTAGTATAACCTAGGTTGCATACTATATAAATAAA
ATGCAGCGCGAAAGGCGCCTTTAATATAAATAATAGGGATATAA-TAGCTATAAGCTGTTATATAATTGCCT
TTTGCTCTGTGC-TAGTCTATTAGAA-GACTTCTGTAAATGC--TCTCTTGTTATTAAAACGCTTTAGGCTA
GTACTATGCATTACCTAATAGAAG-CACTTATTTAA-CTAAGTACTA-CTAGATTCTTGCGTTACTAGTATA
GTACTGTT-ATCCTAGGTCTTTCTGCTGCTA-GGATAGATGTTATCTAATATATCTTG-CATAAAGTCTAGC
ATCTTTATTACTAAACCTTTAAGCAGCAAGTGCAATGTATCTGTTGCTAAAGACACGTAAATATTAAAGTTA
TAGTGCTTC-TACCTAAAATAATTAAC-TAGATATATAAA-GTCGTCGTATCCTTTATTAAGACATCTCTCT
TATTATAGCTAAGTAAATTGCTCTGTTCTCTATAGATAAGATCTATATAAATTCTCTCTATCGTTAGGTACA
ATAGTATAACGCGTGCAATAGCGATT--TTTCTTTATAC-TAGTTAAGAGTACTTGTT--CTTCGTAGTTA-
GCTAAT---ATTATGCAAATAGTTAG-ATAACACTGCCTTATTCGTCTGTCTACGCATGTAAGTAGTATTCT
AGACTTAGCTACGTTTTCTAGTG-CTGTATTAGATAGTAAGCAATAGTATTCTACTATATAGGCTAATATAG
TAGTGCTTA-AACTTACGTAACAGAAGCTTATCTATGCAATAGTAATACACTTAACTCTTAAGAAGAAGATT
ATGAATCTTAGTTATAGAAATAAACCTAGCTAGAAGAGTACTAGATGTCGATCTCTAACGTTAGGC-TTTGC
AGGA-TAGATTCCTAA-TTGTAATATAGACTAGCTATGCTGCTATATCTCCTAATATAAGTAAGA-GTTATG
TTTT-ATTAACTAATATAATAATTAGCACGACTATTGCTCTATCTAGTA-GGCTTT--ATTATATATTCTAC
TACTAGTCTCTAGAATATAATTTATAATAAACGCGAATA-GAATAGTCTGTATTGCCTAAGAAGAATT--AG
CTTAAGGCGTATACTAATTTATCTGCAAATAGGTAATAGCTAATTATAAACGCAATTAGCGATAAGATATTC
TAATATACGAAAAAATGTTAGTTAGCCTTAAGTT-TAGA-AAGATTAGATATCTTAGCAATATCCTCCTATA
TTCAAATATTATCTTATATACTAG-ACTGCATTGCTAACATTACCTCTTGCTAT-TAGCAGCCTAATTAAAA
TAGTAATCTTA-TGTGTAAGTTATATAATTATGCGTCTG-CAAAGAGGCTATTAATATCTTCTAGCGTGCAT
TTAATCTGTTGTAGCTATGCAGTAAACAAAAA-GGCAAAGTCTAAACTAAAGGTGTTAACATAATTAGAGCT
AGTAAACTTAGTCTAGATTATATTAGAGAAAGT--ATTATATACTC-TTTTGTAGTTATAGACTCTGCTATT
GCTAG-TTCCTCTGCTAA-TTGCCTATTATATATCTAAAATAGCACTTTC-TACGTCTGCGTAGATGTTAAC
AATAAGC-TCTTTTATCTAATAAGGTCGTCCTTTGCGCATATATCTAGTGCATCTAAAATACTATTAGCT--
ATTGCTAAGTCTGCATTTTT-ATCCTTCTTAATATAATTATATACTGTTATAGTAGAGCTTAAGCTATCTGC
TG-CATATATATGCACCTTTCTAT-CTTAAGCAGTATT--ATACTTATTGCTTAATAACGTGTACGTTTCGT
TTAACTA-GAGTGTTTTATAAACATTCTTAAATAGTTCTAGACTCTATTGCG-TAAGATATTAGGAATAGCA
TTTAGCTATGTGTTTAGTAAGCCCTGC-GTAGGTTTTAAGCTAGAAG-CTATATATTATACAGAAGC-GATC
TAT-GCGCAGAA-TAGAAGAGAACTGTATTAT-GCAGAAGAGGTATTATTTTATAAATAAGTAAATAGCGTT
AGAGTTATTATTTACGATGTTCTTGCATAAGTTAA-CAGCTGTATACGATAAGTTTATTCTACTATATTGCT
AGTTCCTGCTTAGCTCTAGTAGCTAATAGTTGCAGATAGTCGCCTACTGT----------------------
---------TATTCTAC-GCTGCTGAAGACTCTATAATTCTCTCT-TATTCTATATATCTACCTTACTCT-C
TCTCCTAGGTCTAGTTAAGTGA-CTAGGTTTCTAGATACTATAGCACTACTTTTGCTGCTATAGGTTAAATA
GAGGGC--GTAATATAGTGTGATTTAATATTACGTAATTCTT-ATCTCT-GCGTATAGGTTCTA-CTCTAAT
TA-GCTGCTCTTAGA---GTAGGCTTACTAGCTTCTT--CGACGTAGTAGTTGTAGTAATCTAGCTCTCTAG
GTAGTAGTACGTTTACAGCGAGAAGA-AGCGCAAAGAGATACTTACTCTA--CTATTAATTTTTTTTTT-GC
TTACCTCTTAGCAGCTC-TGTGCTAGT-GCTAGCGGG-CATATAAATCTTACTTATTTTCCTCTCTT-CTTT
CTTCTCTCTAATTATT--AGGCTACTTGC-AGATAGACCTA-TAACTCTATATTCTCTCTAATACTT-AGCG
ACCGGGACTCATGCTAGTAGTAGAGAAAGA-TAGTAAGAGATAGTACTGCACTGCTCTAGACTAATAAAG-A
TAACGACTTCTACTGTCGACGTAAGTAATATTATAGTTAA-GATTACTCTAACTCTAACTCTAGATAGTAGC
T-AATAGTCTCTAAGAGCGCACTGAAAAGT--TTATAGAGAAACCTAGATATATTTAGTGCTATAAGATATC
TTATCTAGTTTTAGAAAA-GGTTTTGAATATATCTAAGTTACCTCTTTACTGTTCTCATTCAGCGAAG--GC
AGATAGGAATTTTGCTAAGGCTTAGTAGTAATT-TAGAATATATT--ATTTTATTAGAGTTGCTACTAAGAG
CTTTACTATAGTTTAGTGCTTACTATACCTATAATC-TACTCTGCTTA--ACTAGCCTAGTAAAGCTAAAGG
AATGCTCTCT-ACGCGCTGTCCTCTTAGATATCTAGCG-CTTAGAAGTTATAATAGCAGAGAAGGACTGTAA
GAGATAGTGCTACACTGCTCCTAACTAGCAAGG-CTCTTAGATTATATATAACTTCTACGTAATATTATGCT
TAAAAGGTACTC-TAACTCTAACTTTAAATAATAGCTAGATAGAGTAATAAATATGTAATTTAATGCCTACT
AGCCTAGTAAAGCTAGACT-TATAATCTCTACGCACTATCCT-CTTAGGTACCTAGCGCTTAGGAGTTATAA
TAGCAGAATGAGGACTATAAGA-GATAGTGCTGCACTGCTCTAGAC-TAGCAAGGCT-CTTAGATTATATAT
AACTTCTACGCAATATTATGCTTAAAAGGTACTCTAACTCTGACTTTAAATAATAGCTAGATAGAGTAATAA
ATATATAATTTAATGCCTACTAGCCTAACAAAGCTAGACTTATA
>R8_sc1.11_699934_709083_+/1-9150
CGTTAGGAAAAGTAAAAAGTGTCTAGTTAGTAGTGTCGCCGCAATTCGCCGTTAATTTAATAGATATAAC-G
ATTTAATAAA-GTCGCTCTAGTTACTTTT-TTCCGACGTTAGG--TCAACGTTAGAATAGTCTAGTTACTGT
CCTCTACTATTTAGCAC-TGTGTAGCTATATTGCTT-AACTATGCTT-AGTTATT--AGACTTAGCATACTA
AACA------TTCTATATA----CTCTGTAAAGAGC-AGAAGAGGT--AGACTACG--TTAGTTA---CGCA
TATTTTATAGG-CAGT-CTAAGTTCT-CTATGC-AAACATAGC-TGCAGCT-ATTAGG-CTTACTCTA--TC
TGTAA-TCTAGTGCTATTAGAGATAG-AGTCTTGTATCTGCAA-CTACGTGCAAGCTAGTT-CTACATAGTT
AGTAACTGTGCGAGATA-GTATTGTTACT-CTAGGAACTACAGCAGACTTAATGCATTTTAGAAA-CACAAT
TATATAGCTATTAATTGCTAATTTGCTCTGC--ATTATCTATTTAACTATTATATAGTACTG-TATAGGTTA
GAGC-AGTTTATCTCTTCTTTATATCTTTCTACTAGAGCGTCGCAGTCTTCTAGCTCTAATTCCTATTC-GT
CTTT-TGTTAGCGCTAGAGCGTGTATAATACAATTGTCTATTATATATT-TCTCTGCTAATATAGC-AAACT
CG-TCCTACGTGCTGTCTATTATAATGCTCTAACCTTT-CTCTTTATTCTAAAACTATACTTGCTCGTCGTT
ATTATGTGTTATAC-TTTCTATAAAGTCGTTAGCTCTACGAAACTCTCTAAGCAATATATT-ATATATTTTC
TCTAATAATTTGCGCAG---TTGCACTCTAGTCTCTTTCTATTATCTATTAGCTTTTGCTCTTATATTATAT
TA-GGCATCTTGC-CTCTCTCTCGTTAGCC-TCTATATCTTT-CTTATTGC-TGTA-ACTAGTTCTGCACTT
ATCTATAGTAAGAATATTATCTTCTCGTTTCT-CTGCGC--AATTATAGTCTTCTATTAATATATTATATCG
TTGCCGCTTATTATCTATATATTTTATAAGAA-TATTATTAACGTTGTT-GTCGTAATAATCGTCTGGCACA
GTAACGTTAGATCTAGAGTTTTTAATATAGTTCGCGTGTATAGCTATTT-ATTATTTTAAAGTATT-CTAAA
TAAAGAGACAGCGTATCTCGCTTAGCCTTTTCTACTTCTTGCAGATAGCGTTATAATTATCTATACTATGTT
AGCTATTATTGTTTAGTGCTGTTATAACATACTCTCTATAGTATA-ACTATAGAAATAGATTATCTTT-CTT
ATTCCGTCGTCGTAGTACTCTTTAATAGCATTATATAACACTGTGCCTATAAGCGCTATCATGTTAGCGCTT
AAGAACTAAAACTTATTCTAGTTCTCT-GCTATAG-CACTAATACTCTATTTTCTATTATTATAGAACGCTT
GCGCTATAATAGCTATAATTACACTATTTAGAAACTAGAGCAACGTAGGCTATTACTCT---ATAAGCTAAT
ACTATTGTGTTCTAGATTAACTTATAT-TCCTAGGATCCTAGCGCAGGTAGACAAAA--TTCTAGAGCAGCT
TACTTAGTTTAAGAACTCGCAGTTTAAGATAGTTTAGAGCATATGCAGCTGTAATCTCTATACATGCCTATC
TTATTATATGCGTCTGCAGGTTGC-TGCATATATCTAACATCTAATAAGTACTATTA-GCTATAGTTATAGA
TAGTCTGTAACTATACTTACTTAGTAGGCTGCACTCCTATAGGGC-GTAGTCGCTATAGATAAGCAGACTAG
CAGAAGCGCTGTTTTCTAAGCCTCTAACTATGCGTC-TAGCATTAGCTATGCAAA-TACACTCCTATAAGCG
TTTAGCTA--CAAATTAACAGGTGTACTACATAG---CGTCATTCTATTATTTATTAACAACTGTAATAAT-
AATATTACCTAAGCCTTATTAAGTATACTTTTGTGTTTAG-GTTGCACTAGTTCTCTTATTCAGCGTTTTTA
TGTTCTCTATAGCATTTAATAAAACAGGTCTGCTAGATAAGATAGTAGAAGGAAGG-CTTATGCATATAAGT
TAAT-ATAAACTACTT-TAGTAAT-TATAGTG-TCTTTGCT-TATATTGCATA-GA-ACGCAGTGCG-TTCT
TCTATATTTA-AAAGGTGTACCGCGTAGCAGCAGTGTTCTGTTTTA-GTTTATATTAACTAATCGTTTTCA-
---TTCTAGCTTAATATCTAGTCTCTATAGATTAACTAGTACGCAAGAGTGTAGGCGTCCCTTTATTAGAAC
TAGCATATCTTCTAGATTCGTAGGTTTAAGACTATATAGAAGTTGC-TAAGTCTTGTAAG-TTTAATTATAG
TATAGTCTCTTATAATAAAGATAGTAGAGTTATG-CTTTGCATAGTTCTTAATTT-CTACGATTCTTAGTCT
TGCTATTA-GTATTAGTATCTATCT-TTAATACAGACCTTTACGCTCTCTT---ATATCTAACTAAGCAGCT
GCGCTCTCTTTATAAGAGGTAGTGCTACGCTGCT-GCG-TACCTGCTAGTTTCTTATATTCTTTACTATAA-
TTACGCGTTTTT-CTGTGTAGTACGCAGGTTTATACTAG-TAAAGAATTGACGTTTAGTCTGCAAAGAATT-
AGTTATGTCTTAAAGAGTA-TGTTAGAGCATGCA--GATACC-TCTAAATTATTGCGCTTCT-TATATAGTT
TTGCAA-GAGGTTATCTGCTGTGCTATATAATTAGTAGATATACTATCGTTAACTAT--CCTCTAGTATTGC
CTATA---GTTAA-TTCCTATTAGCACGTCTTAGG-GGCGCTTATCTATTGCCTTATTAGG-TCTATTTAGC
TTAATTTATTT--AAATTACAGCTATGTTC-CCAGCATTATTAGTACACCTAACGA-TA-TAATATATCTAT
AGCATTAAGGAAAGAGCACAG--CGCAGGCTTTAGCTTAATTTTT-CTATAAGGAC-TCTCTAAAACGTTTT
TCTTAAGACGCATATTATATTAATAGTTTAATTATAAATATAGCTCTATAGAGTTTCGTTGCAACTATATCT
TGCAGT-GCGCTATGCTAGCGTGCTTCTGTTAATATTT-ATATATAAGTCTAACTAT-CTGCTGTTTTTATA
TAGT-AGTATATGCTACTGC-GTTTATCCTTAAACTCTACCTCTCTCTTAAGTGTCTGTATAAACTATGTAT
AGTTAAGGCTACTAATATCTTTATATTCTATTGCTAGGTC-GTTACGCACATATAGCAGTTAGTCTATTTAT
ATAAG-GATCTAATCCTATTCGTATGCACTAGCTACTAGAATAGTTAATAGTTAAGAA---GCATTAT-TTA
TAGTATTAGACTATCTAGCACT-ATA-GACTATAGCCTTAGCATATTTATTATT--ATTCTGCAGCCTAGTC
TTAGAATTATAGTTATATTGCATTTTGCGTTGCTTAGAGCGCATCTGTCAT-ATTGCATTATAATTATATTA
GAC-TACTAAGTGCGTA-ATTATACGTAGGCAACTAT---TAGGCGCTATACTTTGCAGTAGG-CTATTCTG
TCGTAACGTAACTACTCTTGCTATCTATCTAATATGCTCTTTTATAGTTATCGTTCGCAGAGACTAACATAA
TATAGCTTATTCTCTTATCTCTCTTTTAACTTCTGCATATAGTATCTTATATTTATTGCTTATTAAGATTAT
TACGTTGCAGATGCTATCTCTAGATAAGCATTCCTGTATTTATCGCAGTAGTGTTATAATTGCAAAGATGTA
GCGATT-TAGAATTCTGTTGTTAATAGTAGAGTACTATTATTCGTCTTAGAGAACT-ATCGTAG-TATAGGT
AGTCGTTATT-GCTGCTTATATCTTAATAAGTTGTTATTTATAAAGATAGAGCGC-ATGCTGCGCAGCGTCT
TCGTAACTTTAGTCTAGCTTATATAATTATCTAGCTAACGAC----CTATAGAGATCTTCTGCTTCAACAGC
TTAAGATCCTTA-TTAACTAAGCTTTTATA--CTTATTAGATTT---ATTGCGCAGCATTACGCCTG-CGTT
AGTATTAGCAGG-TAATAAGACTTCTGCGTCGTTAAGAAGGG-AGAGAATTAAGATTAGCATAGTTTCTATA
TGCTGCATA---GGCAACTAACCTAATAAGTATAAGAGCTTAGTTAATAAGGATCTTAAGCTATTAAAGCAG
-AAGATCTCTGCAGGTTTTATAATGCTAACGCATAGAATAGCGTAGCAGAAGGAGAA-GAACAAAGCAGACT
T-AAGATAAGTTAAGAGGATAGTAATATTAAGAGCTTTAGAGAGAGTAAGAGTAATCTAGAGGAGAATAGAG
AGATAGATTTAGGTATA-GAGGATAAGAACGAGGA------------------GGATAAATAAGTAAGATGC
AGCAAGAGCATAAGATATAGCTTCTGCTATATCTCTCT--ATTA-ACGAAAATTTCAATGTAGGAAGAAGAC
TTAACATAAGCAATTAACGTTTACTTTAAGATTTATAAATTATATATAAAGGGCTATCC-TTAGTTATTTTA
TATT-TGCTTCTGTTAATACTCTTATAGCGTGCGCAGTAAATTA-ATGTTAAATGTTAGTAAGTATAGGCAG
TTGTATTT--ATTCTAGTTAATATAGTTATTAACGTAGTAAGATATAGTAGTATAAGTTGTTAAATTAGGCA
GGTCTCTTAATATCAAGTGCACTAG-GCAGATAA-TTATGCTTAGGT-CGTAAAACTTAAAAGCTTATAATA
TCT-AGCGTTTAGAGGCTGCGTTCTAGGCCTGTCG-ACGCACACTTAATATTCT--AGTAGTGTTGTTAATC
TGTCTATTATTATTAAATAGTAATACCTTAGAG-AATGCTC-TAATATACGCTATAT--ATTTTCTATCTTT
GTCGTAGCA-GATATAGTTAATAATTATAAGTATTAG-GTAGAGCTAGGCTACTACTCTACTGTCTATTACT
GTCCTAGACTAT-TATCTATTATCTCTATACTTAAATTCTTATACCTAAACATAGTCTCTACGCTAGAGGCC
TATCTATTGCTAGTTA-GGTGCGTATCTTATAACCTTCTT-ATTGCAGTGTTTAGGGTTGTTG-TGTCTCTT
GCTAGAGAACTACTAGCACTTT--ATAGAAGAGTAAATCTATATACTTATATAGCTAACTTAAGATAGGTTA
ACATCTAAA--CAGTCCTTATTATAAGAA-GTAATTAGTTAGCCT--ACTACTGCCTAGCGTTTATTGCAGA
TAAATACTGCTGCTGCATATATAAAGTTAGATATTACTATATTTGCAGTA-ACCTCGCTTAGAGGCAATTTT
GTTAAATAAGGCTGTATTTCTAGTATTAACTATCTAAGCC-TGCAGAAGAGAAGAGAGCGTGTTACTCTTAT
AGAATAAGT-ATAATCTTAGATGTTAATAGTAGTAGATAGTTAACTCTGTTTAACTACAGTAGCATAGTTAG
CTGCTAGTAGTGCTATCCTC-TAAGAATTATATAAGCATATTTGCAGTATATACTCTTT-CTTATTTATTAT
AGAGTAGAACTGTTTTACTATAGTAATATAATATGCTTTGCTATTTGCTCTAGTGCATATACTATCTAAAGC
TCTATATATGCGTATGTCTTATATGATATATATTAACGCGTGCTACTTAGAATAATTAAAGTTCTTCTCTTC
-TCTTAGCGTTCGCTAATATACTCGAAATTTCTCCTTAAATACATTTATCCTCTCTAGTGCTTCTTAAATAT
AGGCTAAGGTATC-CTTATTATAACTCTTATATTGCGCTAGTATAAC-TAGGTCGCATACTATATAAATAAA
ATGCAGCGCAAAAGGCGCCTTTAATATAAACAATAGAGATATAA-TAGCTATAAGCTGTTGTATAATTGCCT
TTTGCTCTATAC-TAGTCTATTAGAA-GACTTCTGTAAATGC--TCTCTTATTATTAAAACGCTTTAGGCTA
GTACTATGCATTACCTAACAGAAG-CGCTTATTTAA-CTAAGTACTA-CTAGATTCTTACGTTACTAGTATA
GTACTGTT-ATCCTAGGTCTTTCTGCTGCTA-GGATAGATATCGTTTAATATATCTTG-CATAAAGTCTAGC
ATCTTTATTACTAAACCTTTAAGCAGTAAGTGCAATGTATCTGTTGCTAAAGATACGTAAATATTAAAGTTA
TAGTGCTTC-TATCTAAAATAATTAACCTAGATATATAAAAGTTGTTGTGTCCTTTATTAAGACATCTCTCT
TATTATAGCTAAGTAAATTGCTCTATTCTCTATAGATAAGATCTATATAAATCCTCTCTATTATTAGGTGCG
ACAGTACAACGCATACAATAGTGATT--TTTCTTTATAC-TAGTTAAGAGTACTTATT--CTTCGTAGTTA-
GCTAAT---ATTGCGTAAATAGTTAG-GTAATACTGCCTTGTTCGTCTGTCTACGCATATAAGTAGTATTCT
AGACTTAGCTACGTTTTCTAGTG-CTGTATTAGATAGTAAGCAATAGTGTTCTACTATATAGGCTAATATAG
TAATGCTTATAACTTACGTAACAGAAGCTTGCCTATGCAATAGTAATATACTTAACTCTTAAGAAGAAGATT
ATAAATCTTAGTTATAAGAATAAACCTAGCTAGAAGAGTACTAGGTATTAATCTCTAACGTTAGGC-TTTGC
AGAA-TAGATTTCTAA-TTATAACGTAGACTAGCTATGCTGCTATATCTCCTAATATAAGTAAGA-GTTATA
TTTT-ATTAACTAATATAATAATTAGCACGACTGTTACTCTATCTAGTA-GGCTTT--GTTATATGTTCTAC
TACTAGTCTCTAGAATATAATTTATAATAAACGCGAATA-GGATAGTCTGTATTGCCTAAGAAGAATT--AG
CTTAGAGCATATACTAATTTATCTGCAAATAGGCAATAGCTAATTATAAACGCAATTAGTAATAAGATGTTC
TAATATATAAAAAAATGTTAGTTAGCCTTAAGTT-TAGA-AAGACTAGACGTCTTAGCAATATCCTCCTATA
TTTAAATATTATCTTATATACTAG-ACTGCATTGCTAACATTGCCTCTTGCTAT-TAGCAGCCTAATTAAAA
TAGTAATCTTA-TGTGTAAGTTATGTAATTATACATTTG-CAAAGAGGCTATTAATATCTTCTAGCGTGCAT
TTAATCTGTTGCAGCTATGCAGCAAATAAAAA-GGTAAAGTCTAAACTAAAGGTGTTAACGTAATTAGAGCT
AGTAAACTTAGTCTAGATTATGTTAGAGAAAGT--ATTATATACTC-TTTTGTAGTTACAGACTCTGCTATT
GCTAG-TTCCTCTGCTAA-TTGCCTATTATATGTCTGAAACAGCACTTCT-TATATCTGCGTAGATATTAAC
AATAGGC-TCTTTTATCTAATAAGGTTATTCTTTGCGCACATATCTAGTGCATCTGAAATGCTATTAGCT--
ATTGCTAAGTCTGCATTTTT-ATCCTTCTTAATATAATTATATACTATTATAGTAGAGCTTAAGCTGTCTGC
TG-TATATATATGCACCTTTCTAT-CTTAAGCAGTATT--ATACTCGTTGCTTAATAACGTATACGTTTTAT
TTAACTA-GAGTATTTTATAAATATTCTTAGATAGTTCTAGACTCTATTGCG-CAAGATGTTAGAAATAGCA
TCTAGCTGTATATTTAGCAAGCTCTGC-GTAGGTTTTAGGCTAGAAG-CTGCATATTATACAGAAGC-GATC
TATCGCGCAGAA-TAGAGGAGAACTATATTAT-GCAGAAGAGGTATTATTTTATAAATAAGTAAATAGCGTT
AGAGTTATTATTTATAATGTTCTTGCATAGGTTAA-TAGCTATATACGATAAGTTTATTCTACTATATTGCT
AGTTTCTGCTTAGCTCTAGTAGCTAACAGTTGTAGATAGTTGCCTACTAT----------------------
---------CGTCCTAC-GCTGCTAAAGACTCTATAACTCTCTTC-TATTCTATATACTTACCTTACCCC-C
TCTTCTAGGTCTAGTTAAGCGA-CTAGGTTTCTAGATACTA-AGCACTACTTTTGCTGCTATAGGTTAAACG
GAGAGC--GCAATATAGTGCAATTTAATATTACGTAATTCTT-ATCTCT-GCGTATAAGTTCTG-CTCTAAT
TA-GCTACTCTTAGA--GTATGGCTTACTAGCTTCTT--CGACGTAGTAGTTGCAGCGATCTAGCTCTCTAG
GTAGCAGTACGTTTGCAGTAAGAAGA-AGCGTAAAAAGATACTTGCTCTA--CTATTGATTTTTTTTTT-AC
TTACTTCTTAGCAGCTC-TGTGCTAGT-GCTAGTAGGGCATATAAATCTTATTTATTTTCCTCTCTT-CTTT
CTTCTCTCTAATTATT--AGGCTACTTAT-AGATAGACCTG-CAACTCTATATCCTCTCTAATACTT-AGCA
ACTAGAACTCGTGCTAGTAGTAGAGGAGAA-TAGTAAGAGATAGTACTGCACTGCCTTAGACTAATAAAG-A
TGACGACTTCTACTATTAACGTAAGTAATATTATAGTTAA-GGTTACTCTAACTCTAACTCTAGATAGCAGC
T-AATAGTCTCTAAGAGCGCACTAAAAAGT--TTATAGAGAAATCTAAATATATTTAGTGCTATAAGATATC
TTATCTAGTTTTAGAAAA-GGTTTTAAATATATCTAAGTTACCTCTTTACTGTTCTCGTTTAGCGAAG--GC
AGACAGAAATTTTGCTAGAGCTTAGTAGTAATC-TAGAATATATT--ATTTTATTAGAGTTGCTACTAAGAG
CTTTACTATAGTTTAGTGCTTACTATACCTATAATC-TACCCTGCTTA--ACTAGCCTAGCAAAGCTAAAAG
AATGCTCTCT-ACGCGCTGTCCTCTTAGGTATTTAGCG-CCTAGAAGTTATAATAGCAGAAGAGAACTATAA
GAGACAGTGCTGCACTACTTCTAACTAGCAAGG-CTCTTAGATTACATATAACTTCTACGCAACATTATGCT
TAAAAGGTACTC-TAACTCTAACTTTAAATAATAGCTAGATAGAGCAATAAATGTGTAATTTAATGCCTACT
AGCCTAGCAAAGCTAGACT-TATAACCTTTATGCACTATCCT-CTTAGGTACCTAGCGCCTAGGAGTTATAA
TAGCAGAAGAGG-ACTATAAGA-GATAGTGCTGCACTGCTCTAGAC-TAGCAAGGCT-CTTAGATTATATAT
AACTTCTACGCAATATTATGCTTAAAAGGTACTCTAACTCTAACTTTAAATAATAGCTAGACAGAGTAATAA
ATATATAATTTAATGCCTACTAGCCTAATAAAGCTAGACTTATA
>R8_sc1.81_111_4795_+/1-4685
CGTTAGGAAAAGTGAAAAGTGTCTAGTTAGTAGTGTTGCTGCAATTTGCTGTTAATTTAATAGATATGAC-G
ATTTAACAAA-GTTGCCTTAGTTACTTTT-TTCTAACGTTAGG--TTAACGTTAGAATAGTCTAGTTACTAT
CCTCTACTGTTTAGCAC-TGTGTAGCTATATTGCTT-AACTATGCTT-AGTTATT--AGACTTAGCATACTA
AATA------TTCTATATA----CTCTATAAAGAGC-AGAAGAGGT--AGACTACG--TTAGTTG---CGCA
TATTTTATAGG-CAGT-CTAAGTTCT-CTGTGC-AAATATAGC-TGCAGCT-ATTAGG-CTTACTCTA--TC
TGTAA-TCTAGTGCTATTAGAGATAG-AGTCTTGTATCTGCAA-CTACGTATAAGCTAGTT-CTGCATAGTT
AGCAACTATGCAAGATA-GTGTCGTTACT-CTAGGAACTATAGCAGACTTAATACATTTTAGAAA-TATAAT
TATATAGCTATTAATTGCTAATTTGCTCTGC--ATTATCTATTTAACTATTACATAGTACTA-TATAGGTTA
GAGC-AGTTTATCTCTTCTTTATATCTTTCTACTAGAGCGTCGCAGTCTTCTAGCTCTAATTTCTATTT-AT
CTTT-CGTTAGCGCTAGGGCGTATATAATGCAATTATCTATTATATATT-CCTCTGCTAATATAGC-AAACT
TA-TTCTACGTGCTGTCTGTTATAATGCTCTAACCTTT-CTCTTTATTCTAAAACTATACTTGCTTATCGTC
GTTATGTATTATAC-TTTCTGTAAAGTTATTAGCTTTACGAAACTCTCTAAGCAATATATC-GTGTATTTTC
TCTAATAATTTGCGCAG---TTACACTCTAGTCTCTTCCTGTTATCTGTTAGCTTTTGCTCTTATATTATAT
TA-GGCATCTTAC-CTCTCTCTCATTAGCC-TCTATATCTTC-TTTATTGC-TATA-ACTAGTTCTGCACTT
ATCTATAGTAAGGATGTTATCTTCTCGTTTCT-CTGCGC--GATTATAGTCTTCTATTAATATATTATATTG
TTGCTGCTTATTATCTATATATTTTATAAGAA-TGTTATTAACGTTGTT-ATCGTGATAGTCGTCTAGCATA
GTAATGTTAGATCTAGAGTTTTCAATGTAGTTCGCGTATATAGCTATTTAGTTGTTTTAAAGCGTC-CTAAA
TAAGGAGATAGCGTATCTTGCTTAGCCTTTTCTACTTCTCGCAGATAGCGTTATAATTATCTATACTATGTT
AGCTATTGTTATTTAGTGCTATTGTAATATACTCTCTATAGTATA-ACTATAGAAATAGATTGTCTTC-CTT
ATTCTGTTGTCGTAGTACTCTTTAATAGCATTATATAATACTGTGCCTATAAGCGCTATGATATTAGCGCTT
AGAAACTAAAACTTATCCTAGTTCTCT-GCTATAG-CACTAATACTCTATTTTCTATTATTATAGAATGCTT
GCGCTATAATAGCTGTAATTATACTATTTAGGAACTAGAGCAACGCAGGCTATTACTTT---ATAAGCTAAT
ACTATCGTGTTCTAGATTAACTTACAT-TCCTAAGATTCTAGCATAGGTAGATAAAA--TCCTAGAGCAGCT
TACTTAGTTTAAGGACTTACAGTTTAAGATAGTTTAGAGCATATACAGCTGTAACCTCTATGCGTGCCTATC
TTATTATATGCGTCTATAAGTTGC-TGTATATATCTAATATCTAATAAGTACTGTTACGCTATAGTTGTAGA
TAGTCTGCAACTATACTTACTTAGCAGGCTGCACTCCTGCAGAGC-GTAGTCGCTATAGATAAGCAGACTAG
CAGAAGCGCTGTTTTCTAAGCCTCTAACTATGCGTC-TAGTATTAGCTATGCGAA-TACACTTCTGTAAGCG
TCTAGCTA--CAGATTAACAGGTGTACTATATAG---CGTCATCCCGTTGTTTGTTAATAACTGCAATAAC-
AATATTACCTAAGCCTTATTAAGTGTACTTTTGTGTTTAG-GTTGCACTAGTTCTCTCATCTAGCGTTTTTG
TGTTCTCTATAGCATTTAATAAAACAGGTCTGCTAGATAAGACAGTAGAAGGAAGG-CTTATGCATGTAAGT
TAAC-ATAAACTACTT-TAGTAAT-TATAGTA-TCTTTGCT-TATATTGCACACGAAACGCAGTGCG-TTCT
TCTATATTTA-AGAGGTGTGCTGCGTAGCAGCAGTGTTCTGTTTTA-GTTTATATTAACTAATTGTTTTTA-
---TTCTAGCTTAATATCTAGTCTCTATAGATTAACTAGTGCGTAAGAGTATAGGCGTCTCTTTATTAGAAC
TAGCATATCTTCTAGGTTCGTGAGTTTAAGACTATATAGAAGTTAC-TAAGTCTTATAAG-TTTAATTATAG
TATAGTCTCTCGTAATAAAGATAGTAGAGTTACG-CTTTGCATAGTTCTTAATTTTCTACAATTCTTAGTCT
TGCTATTA-GTGTTAGTATCTGTCT-TTAATATAGACCTTTATGCTCTCTT---ATATCTAACTAAGCAGCT
GCGCTCTCTTTATAGGAGATAGTGCTATGCTGCT-GCG-CACCTGCTAGTTTCTTATATTCTTTACTATAA-
TTACGCGTTTTT-TTGTGTAGTACGCAGGTTTATACTAG-TAAAGAATCG-CGTTTAGTCTGCAAAGGATT-
AGTTATATCTTAAAGAGTA-TATTAGAGTATGCA--GATACC-TCTAAATTATTATGCTCTC-TATATAGTT
TTGTAA-GAAGTTATCTGCTGTGCTGTATAATTAGTAGATATACTATTGTTAACTAT--TCTCTAGTATTGC
CTACA---GTTAA-TTCCTGTTAGTATATCTTAGA-GGCGCTTATCTATTGCCTTATTAGGGTCTATTTAGC
TTAATTTGTTT--AAATTACAGCTGTGTTT-CTAGCGTTATTAGTATACCTAATAAATA-TAATATATCTGT
AGCATTAAGGAAAGAGCACAG--CGCAGGCTTTAGCTTAATTTTC-CTATAAGAAC-CCTCTAAAACGTTTT
TCTTAAGACGCATATTATATTAATAGTTTAATTATAAATATAGCCTTATAGAGTTTCGTTGCAACTATATCT
TGCAGT-GCGCTATGCTAGCGTGCTTCTATTAATATTC-GTATATAAGTCTAACTAT-CTGCTATTTTTATA
TAGT-AGTATATGCTACTGC-GTTTATCCTTAAACTCTATCTCTCTCTTAAGTGTCTATATAAACTGTGTAT
AATTAAGGCTACTAATATCTTTATATTCTGTTGCTAGGTC-ATCGCGTACATACAGCAGTTAGTCTGTTTAT
ATAAACGATCTAATTCTGTTCGTGTACACTAGCTACTAGAATAGTTAATAGTTAAGGA---GCGTTAT-TTA
CAGTGTTAGACTATCTAGCACT-ATA-GACTACAGCTTTAGCATATCTATTATT--ATTCTGCAGCCTAGTC
TTAGAATTATAGTTATATTGCATTTTGCGTCGCTTAGAGCGCATCTATCGT-GTTGCATTATAATTATATTA
GAC-TGCTAAGTGTATA-ATTATACGTAAGCGACTAT---TAGGCGCTGTACTTTGTAGCGAG-CTGTTCTG
TTATAACGCAACTACTCTCGCTATCTATCTAATATGCTCTTTTATAGTCGTCGTTTGCAGAGACTAATATAA
TATAGCTCGTTCTCTTATCTCTCTCTTAACTTCTATATATAGTGTCTTATATTTATTGCTTATTAAGGTCAT
TGCGTTATAGATGCTGTCTCTAGATAAGCGTTTCTGTGTTTATCGCAGTAGTATTATAATTGCAAAGATATA
GCAATTCTAGAATTTTATTATTAACAGTAGAGTACTATCGTTCGTCTTAGAGAACT-ATTGTAG-TATAGGT
AGTCGTTATT-GCTGCTCGTATCTTAATAAGTTGTTATTTATAGAGATAGAGCGC-ATGCTGCGCAGCATCT
TTGCAACTCTAGTCTAGCTTATGTAATTATCTAGCTAACGAC----CTACAGAGATCTCCTGCTTTAACAGC
TTAAGATTCTTA-TTAACTAGGCCTTTATA--CTTATTAGATTT---ATTACGCAGTATTACGCCTG-CGTT
AGCATTAGCAGG-TAATAAGACTTCTGCGTCGTTAAGAAGAG-AGAGGATTAAGATTAGCATAGTTTCTATA
TGCTGCATA---GGCAACTAACCTAATAAGTATAAGAGCTTAGTTAACAAAGATCTTAAGCTATTAAAGCAG
-AAGATCTCTGCAGGTTTTATAATGCTAACGCATAGAACAGCGTAGTAGAAGGAGAA-GAACGAAGCAGACT
T-AAGATAAGTTAAGAGGATAGTAATATTAAGAGCTTTAGAGAGAATAAGAGTAATCTAGAGGAGAATAGAG
AGATAGATTTAGATATA-AGAGATAAGGATAAGAA------------------AGATAAATAAGTAAGACGC
AGCAAGAGCATAAGATATAGCTTCTGCTATATCTCTCT--ATTA-ACGAAAATTTTAATGCAGGAAGAAGAC
TTAACATAAGCAATTAACGTTTACTTTAAGATTTATAAATTATGTATAAAGAGCTATTC-TTAGTTATTTTA
TATT-TGCTTCTGTTAATACTCTTATAGCATGCGCAGTAAATCG-ATATTAAATATTAGTAAGTATAGGCAG
TTGTATTT--ATCCTAGTTAATATAGTTATTAACGTAGTAAGACATAGTAGTACGAGTTATTAAATTAGGCA
GGTCTCTTAGTACTAAGTGCACTAG-GCAGATAAGTCGTGCTTAGGT-TATAAAACTTAAAAGCTTATAATA
TCT---------------------------------------------------------------------
------------------------------------------------------------------------
------------------------------------------------------------------------
------------------------------------------------------------------------
------------------------------------------------------------------------
------------------------------------------------------------------------
------------------------------------------------------------------------
------------------------------------------------------------------------
------------------------------------------------------------------------
------------------------------------------------------------------------
------------------------------------------------------------------------
------------------------------------------------------------------------
------------------------------------------------------------------------
------------------------------------------------------------------------
------------------------------------------------------------------------
------------------------------------------------------------------------
------------------------------------------------------------------------
------------------------------------------------------------------------
------------------------------------------------------------------------
------------------------------------------------------------------------
------------------------------------------------------------------------
------------------------------------------------------------------------
------------------------------------------------------------------------
------------------------------------------------------------------------
------------------------------------------------------------------------
------------------------------------------------------------------------
------------------------------------------------------------------------
------------------------------------------------------------------------
------------------------------------------------------------------------
------------------------------------------------------------------------
------------------------------------------------------------------------
------------------------------------------------------------------------
------------------------------------------------------------------------
------------------------------------------------------------------------
------------------------------------------------------------------------
------------------------------------------------------------------------
------------------------------------------------------------------------
------------------------------------------------------------------------
------------------------------------------------------------------------
------------------------------------------------------------------------
------------------------------------------------------------------------
------------------------------------------------------------------------
------------------------------------------------------------------------
------------------------------------------------------------------------
------------------------------------------------------------------------
------------------------------------------------------------------------
------------------------------------------------------------------------
------------------------------------------------------------------------
------------------------------------------------------------------------
------------------------------------------------------------------------
------------------------------------------------------------------------
------------------------------------------------------------------------
------------------------------------------------------------------------
------------------------------------------------------------------------
------------------------------------------------------------------------
------------------------------------------------------------------------
------------------------------------------------------------------------
------------------------------------------------------------------------
------------------------------------------------------------------------
------------------------------------------------------------------------
------------------------------------------------------------------------
------------------------------------------------------------------------
------------------------------------------------------------------------
------------------------------------------------------------------------
--------------------------------------------
>R8_sc1.46_140612_142652_-/1-2041
------------------------------------------------------------------------
------------------------------------------------------------------------
------------------------------------------------------------------------
------------------------------------------------------------------------
------------------------------------------------------------------------
------------------------------------------------------------------------
------------------------------------------------------------------------
------------------------------------------------------------------------
------------------------------------------------------------------------
------------------------------------------------------------------------
------------------------------------------------------------------------
------------------------------------------------------------------------
------------------------------------------------------------------------
------------------------------------------------------------------------
------------------------------------------------------------------------
------------------------------------------------------------------------
------------------------------------------------------------------------
------------------------------------------------------------------------
------------------------------------------------------------------------
------------------------------------------------------------------------
------------------------------------------------------------------------
------------------------------------------------------------------------
------------------------------------------------------------------------
------------------------------------------------------------------------
------------------------------------------------------------------------
------------------------------------------------------------------------
------------------------------------------------------------------------
------------------------------------------------------------------------
------------------------------------------------------------------------
------------------------------------------------------------------------
------------------------------------------------------------------------
------------------------------------------------------------------------
------------------------------------------------------------------------
------------------------------------------------------------------------
------------------------------------------------------------------------
------------------------------------------------------------------------
------------------------------------------------------------------------
------------------------------------------------------------------------
------------------------------------------------------------------------
------------------------------------------------------------------------
------------------------------------------------------------------------
------------------------------------------------------------------------
------------------------------------------------------------------------
------------------------------------------------------------------------
------------------------------------------------------------------------
------------------------------------------------------------------------
------------------------------------------------------------------------
------------------------------------------------------------------------
------------------------------------------------------------------------
------------------------------------------------------------------------
------------------------------------------------------------------------
------------------------------------------------------------------------
------------------------------------------------------------------------
------------------------------------------------------------------------
------------------------------------------------------------------------
------------------------------------------------------------------------
------------------------------------------------------------------------
------------------------------------------------------------------------
------------------------------------------------------------------------
------------------------------------------------------------------------
------------------------------------------------------------------------
------------------------------------------------------------------------
------------------------------------------------------------------------
------------------------------------------------------------------------
------------------------------------------------------------------------
------------------------------------------------------------------------
------------------------------------------------------------------------
------------------------------------------------------------------------
------------------------------------------------------------------------
------------------------------------------------------------------------
------------------------------------------------------------------------
------------------------------------------------------------------------
------------------------------------------------------------------------
------------------------------------------------------------------------
------------------------------------------------------------------------
------------------------------------------------------------------------
------------------------------------------------------------------------
------------------------------------------------------------------------
------------------------------------------------------------------------
------------------------------------------------------------------------
------------------------------------------------------------------------
------------------------------------------------------------------------
------------------------------------------------------------------------
------------------------------------------------------------------------
------------------------------------------------------------------------
------------------------------------------------------------------------
------------------------------------------------------------------------
------------------------------------------------------------------------
------------------------------------------------------------------------
------------------------------------------------------------------------
------------------------------------------------------------------------
------------------------------------------------------------------------
------------------------------------------------------------------------
------------------------------------------------------------------------
------------------------------------------------------------------------
------------------------------------------------------------------------
------------------------------------------------------------------------
------------------------------------------------------------------------
------------------------------------------------------------------------
------------------------------------------------------------------------
------------------------------------------------------------------------
------------------------------------------------------------------------
------------------------------------------------------------GTAATTAGAGCT
AGTAAACTTAGTCTAGATTATATTAGAGAAAGTTGGGTATATACTC-TTTTATAGTTATAGACTCTACTATT
ACTAG-TTCTTCTACTAA-TTGCTTATTATATATCTAAAACAGCACTTCT-TATATCTGCATAGATATTAAT
AATAGGC-TCTTTTATCTAATAAGGTTATTCTTTGCGCATATATCTAGTATATCTAAAATACTATTAGCT--
ATTACTAAGTCTATATTTTT-ATCCTTTTTAATATAATTATATACTATTATAGTAGAGCTTAAGCTATCTGC
TG-CATATATATATACCTTTCTAT-CTTAAGTAGTATT--ATACTTATTACTTAATAATATATATATTTTAT
TTAAATA-GAGTATTTTATAAATATTCTTAGATAATTCTAGACTCTATTATA-TAAGATATTAGAAATAGCA
TTTAGCTATATATTTAGTAAGCTCTAT-ATAGATTTTAGGCTAGAAG-CTATATATTATATAAAAGC-AATC
TAT-GCGCAGAA-TAGAGAGAAACTATATTAT-GCAGAAGAGATATTATTTTATAAATAAGTAAATAGCGTT
AGAGTTATTATTTATAATATTCTTGCATAAGTTAA-TAGCTATATATAATAAGTTTATTCTACTATATTACT
AGTTTCTGCTTAGCTTTAGTAGCTAATAGTTATAGATAGTTACTTACTAT----------------------
---------TATTCTAC-GCTGCTAAAGACTCTATAACTCTCTTC-TATTCTATATATCTATCTTACTCT-C
TCTTCTAGATCTAGTTAAGTAAACTAGGTTTCTAGATACTA-AGTACTACTTTTACTGCTATAGATTAAATA
GAAAGC--ATAATATAGTATAATTTAATATTATATAATTCTT-ATCTCT-ATATATAAGTTCTA-CTCTAAT
TA-GCTACTTTTAGA---GTAAGCTTACTAGCTTCTT--TAACGTAGTAGTTATAGTAATCTAGCTCTCTAG
GTAGTCGTATATTTATAGCAAGAAGA-AGTATAAAGAGATACTTACTTTG--CTATTAATTTTTTTTTTTAT
TTACTTCTTAGTAGCTT-TATGCTAGT-GCTAGTAAG-TATATAAATCTTACTTATTTTTCTCTCTC-TTTT
CTTCTCTCTAATTATT--AGGCTACTTAT-AGATAGACTTA-TAACTCTATATTCTTTCTAATACTT-AGTA
ACTAAAACTTATACTAGTAGTAGAGAAGAA-TAGTAAGAGATAATACTATACTACTCTAGACTAATAAAG-A
TAATAACTTCTACTATTAATATAAGTAATATTATAGTTAA-GATTACTCTAACTCTAACTCTAGATAGCAGC
T-AATAGTCTCTAAGAGCGCACTAAAAAGT--TTATAAAGAAATCTAGATATATTTAGTACTATAAGATATC
TTATCTAGTTTTAGAAAA-GATTTTAAATATATCTAAGTTACCTCTTTACTATTCTTATTTAGTAAAG--AT
AGATAGAAATTTTGCTAGAGCTTAGTAGTAATC-TAGAATATATT--ATTTTATTAGAGTTGCTACTAAGAG
CTTTACTATAGTTTAGTACTTACTATATCTATAATCATACTCTGCTTA--ACTAGCCTAGTAAAGCTAAAAA
AATGCTCTTT-ATATACTATTCTCTTAGATATTTAGTG-CCTAGAAGTTATAATAGTAGAAGAAGACTATAA
GAGATAGTACTATACTACTTCTAACTAATAAAG-CTCTTAGATTATATATAACTTCTACGCAATATTATACT
TAAAAGATACTT-AGACTCTAACTTTAAATAATAGCTAGATAGAGTAATAAATATATAATTTAATACTTACT
AGCCTAGTAAAGCTAGACT-TATGCTCTCTATGCGCTGTTCT-CTTAGATATCTAGCGCCTAGAAGTTATAA
TAGCAGAGAAAG-ACTATAAAG-AATAATGCTATACTGCTTCTAAC-TAATAAGGCT-CTTAGATCTTATAT
AACTTCTAAGCAATATTATGCTTAAAATATACTCTAACTCTAACTTTAAATAACAGCTAGATAGAGTAATAA
ATATATAATTTAATGCTCTCTAGCCTAATAAAGCTAGACTTATA
>R8_sc1.55_1_1641_+/1-1641
------------------------------------------------------------------------
------------------------------------------------------------------------
------------------------------------------------------------------------
------------------------------------------------------------------------
------------------------------------------------------------------------
------------------------------------------------------------------------
------------------------------------------------------------------------
------------------------------------------------------------------------
------------------------------------------------------------------------
------------------------------------------------------------------------
------------------------------------------------------------------------
------------------------------------------------------------------------
------------------------------------------------------------------------
------------------------------------------------------------------------
------------------------------------------------------------------------
------------------------------------------------------------------------
------------------------------------------------------------------------
------------------------------------------------------------------------
------------------------------------------------------------------------
------------------------------------------------------------------------
------------------------------------------------------------------------
------------------------------------------------------------------------
------------------------------------------------------------------------
------------------------------------------------------------------------
------------------------------------------------------------------------
------------------------------------------------------------------------
------------------------------------------------------------------------
------------------------------------------------------------------------
------------------------------------------------------------------------
------------------------------------------------------------------------
------------------------------------------------------------------------
------------------------------------------------------------------------
------------------------------------------------------------------------
------------------------------------------------------------------------
------------------------------------------------------------------------
------------------------------------------------------------------------
------------------------------------------------------------------------
------------------------------------------------------------------------
------------------------------------------------------------------------
------------------------------------------------------------------------
------------------------------------------------------------------------
------------------------------------------------------------------------
------------------------------------------------------------------------
------------------------------------------------------------------------
------------------------------------------------------------------------
------------------------------------------------------------------------
------------------------------------------------------------------------
------------------------------------------------------------------------
------------------------------------------------------------------------
------------------------------------------------------------------------
------------------------------------------------------------------------
------------------------------------------------------------------------
------------------------------------------------------------------------
------------------------------------------------------------------------
------------------------------------------------------------------------
------------------------------------------------------------------------
------------------------------------------------------------------------
------------------------------------------------------------------------
------------------------------------------------------------------------
------------------------------------------------------------------------
------------------------------------------------------------------------
------------------------------------------------------------------------
------------------------------------------------------------------------
------------------------------------------------------------------------
------------------------------------------------------------------------
------------------------------------------------------------------------
------------------------------------------------------------------------
------------------------------------------------------------------------
------------------------------------------------------------------------
------------------------------------------------------------------------
------------------------------------------------------------------------
------------------------------------------------------------------------
------------------------------------------------------------------------
------------------------------------------------------------------------
------------------------------------------------------------------------
------------------------------------------------------------------------
------------------------------------------------------------------------
------------------------------------------------------------------------
------------------------------------------------------------------------
------------------------------------------------------------------------
------------------------------------------------------------------------
------------------------------------------------------------------------
------------------------------------------------------------------------
------------------------------------------------------------------------
------------------------------------------------------------------------
------------------------------------------------------------------------
------------------------------------------------------------------------
------------------------------------------------------------------------
------------------------------------------------------------------------
------------------------------------------------------------------------
------------------------------------------------------------------------
------------------------------------------------------------------------
------------------------------------------------------------------------
------------------------------------------------------------------------
------------------------------------------------------------------------
------------------------------------------------------------------------
------------------------------------------------------------------------
------------------------------------------------------------------------
------------------------------------------------------------------------
------------------------------------------------------------------------
------------------------------------------------------------------------
------------------------------------------------------------------------
------------------------------------------------------------------------
------------------------------------------------------------------------
------------------------------------------------------------------------
------------------------------------------------------------------------
------------------------------------------------------------------------
------------------------------------------------------------------------
------------------------------------------------------------------------
TTTAGCTATGTATTTAGCAAGCTCTAC-GTAGATTTTAGGCTAGAAG-CTATATATTATATAGAAGC-AATC
TAT-ACGCAGAA-TAGAGAGAAACTATATTAT-ATAGAAGAGGTATTATTTTATAAATAAGTAAATAGCGTT
AAAGTTATTATTTATAATATTCTTGCGTAGATTAA-CAGCTGTATATAATAAGTTTATTTTACTATATTACT
AGTTTCTGCTTAGCTCTAGTAGCTAATAGTTGTAGATAGTTACCTACTATTATTTTATAGTTATAGATAGTT
GCTTACTATTGTTCTAC-GCTGCTAAAGACTCTATAACTCTCTTC-TATTCTATATGCTTATCTTACTCT-C
TCTTCTAGATCTAGTTAAGCAA-CTAGGTTTCTAGATACTA-AGCACTACTTTTACTACTATAAGTTAAATA
GAAAGT--ATAATATAGTATAATTTAATATTACGTAATTCTT-ATCTCT-GCGTATAGATTCTA-CTCTAAT
TA-GCTACTCTTAGA---GTAAGCTTACTAGCTTCTT--TAACGTAGTAGTTATAGTAATCTAGCTCTCTAG
ATAGTAGTACGTTTATAGTAAGAAGA-AGCGCAAAGAGATACTTACTCTG--CTATTAATTTTTTTTTT-AC
TTACCTCTTAGCAGCTC-TATGCTAGT-GCTAGTAAG-TATATAAATCTTACTTATTTTTCTCTCTT-CTTT
CTTCTCTCTAATTATT--AGGCTACTTAT-AGATAGATCTA-TAACTCTATATTCTCTCTAATACTTTAGTA
ACTAAGACTTATACTAGTAGTAGAGAAGAATAGTAAGGAGATAGTGCTATACTGCTCTAAACTAATAAAG-A
TAATAACTTCTACTATTAATATAAGTAATATTATAGTTAA-GGTTACTCTAACTCTAACTCTAGATAGTAGC
T-AATAGTCTCTAAGAGCGTACTAAAAAGT--TTATAGAGAAACTTAGATATATTTAGTGCTATAAGATATC
TTATCTAGTTTTAGAAAA-GGTTTTAAATATATCTAAGTTATCTCTTTACTATTCTTATTTAGTAAAG--AT
AGATCAGAATTTTGCTAGAGCTTAGTAGTAATC-TAGAATATATT--ATTTTATTAGAGTTACTACTAAGAG
CTTTACTATAGTTTAGTGCTTACTATACCTATAATC-TACTCTGCTTA--ACTAGCCTAGTAAAGCTAAAGA
AATATTCTCT-ATATGCTATTCTCTTAGATATTTAGCG-CCTAAGAGTTATAATAGTAGAAGAAAACTATAA
GAGATAGTACTATACTGCTTCTAACTAGTAAGG-CTCTTAGATTATATATAACTTCTATATAATATTATACT
TAAAAGGTACTC-TAACTCTAACTTTAAATAATAGCTAATTAGAGTAATAAATATATAATTTAATGCCTACT
AGCTTAGCCAAGCTAGACT-TATAATCTCGATATACTATCTT-CTTAGATATCTAGCGCTTAGAAGTTATAA
TAGCAGAGAAGA-ACTATAAGA-GATAGTACTATACTACTCTAGAC-TAATAAGGCT-CTTAGATTCTATAT
AACTTCTGCTCAACATTGCGCTTAACAGATACGTCGACTCTAACTTTAAATAATAGCTAGATAGAGTAATAA
ATATATAATTTAATGCCTACTAGCCTAATAAAGCTCGACTTATA
>R8_sc1.56_25123_26814_-/1-1692
------------------------------------------------------------------------
------------------------------------------------------------------------
------------------------------------------------------------------------
------------------------------------------------------------------------
------------------------------------------------------------------------
------------------------------------------------------------------------
------------------------------------------------------------------------
------------------------------------------------------------------------
------------------------------------------------------------------------
------------------------------------------------------------------------
------------------------------------------------------------------------
------------------------------------------------------------------------
------------------------------------------------------------------------
------------------------------------------------------------------------
------------------------------------------------------------------------
------------------------------------------------------------------------
------------------------------------------------------------------------
------------------------------------------------------------------------
------------------------------------------------------------------------
------------------------------------------------------------------------
------------------------------------------------------------------------
------------------------------------------------------------------------
------------------------------------------------------------------------
[truncated: 66,271 more chars]
