# Supplementary material for: RIPCAL: a tool for alignment-based analysis of repeat-induced point mutations in fungal genomic sequences
Source: BMC Bioinformatics. 2008 Nov 12;9:478. doi: 10.1186/1471-2105-9-478 (PMC2621366; doi:10.1186/1471-2105-9-478)
Supplement: Additional file 5 — Snodorum Alignments. Compressed (.zip) file containing alignments for all Stagonospora nodorum repeat families in Fasta (.fas) format. [file 1471-2105-9-478-S5.zip › r9_aln.fas]

>R9_sc1.1_157347_161456_+/1-4110
TTGCGAAGCTTTTGCAAAAGACCT-ATAGATCAAGATCAC-TACGAAGTATGAGATACAAGAACAAGGGCTA
GCAGAGTAGTTCTATAGGCATAAGGATCGTTAGAAACT--GAGAAAAGAGAACGATT-ACG-CTGGTTCACG
ATACCTACATTAAGAAGATTG-CAAAGAAGTTTAACTTAATCAATA-GAACCTTTCT--AGCTACTCCTCTA
CCGTCAGAAGAGCTCAAAAAGTTCGAGG-GAGAAGCCACCAAGC-AAGAAGTCAA-GCTTTACC--AGG-AA
AAGGTCGAA--TCAGCATTGTACACTGC-AATAATGCT-GCGCCTAGACGTAGCTTTTGCAG-TATTAAAGC
TGTTACACTACCT--AACTAATTCTAGCTAAACGCACATGAG-CACAATCGATCGAGTTATTATGTACCTAT
ATCGTACACGAT-GGGAAGCAATCTAATACAGCAA-TTATAATGGTCCTAA-CCTTATAATATGTGGAGACG
CATCATTTGCAGATGACTCAATTACC-CAGCGCTC-ATCTTATAGATACATAGCTATGCTCTTTA-GAGGAG
CTATCCTATAGAAAGCTGCTTAG-CAAAGTACAGTAACGA--CCTCTACAACTAAGGCTGAGCTTATTGCAC
TTAAGCATGTTGCGAAGGAAACTATT--GCCTTAAAAAGA-TTCTTTAACGAAC-TCACATTTAATCTAGGC
--GATTTATAGAAGATCTAGTGTGATAACTAGCAAACAATT-AGACTTATT-GTTAGTTAAAATAAGCGAAT
TAC-TACC-CGTCTTCGATAT-GTTGACATATAAAACATATAGCTTAGATAAGAACACGCAAAAG--GATCA
TTCTTAGTAGAGTACTTGCTAACAAAG-GAAATG-CTAGCAGA-TAGACTAACTAA-AGC-TCTTACCTATT
AACAATTCGATTACTTCAAGCAGCTTTTAAACCTCAA-GGACATAGTT------GGAT-TAGTCACAGTTAA
TAG-CAATAAG-GTGTGATAGCATCAGTTT-AATTACTATTAG-AAAGGGCCTTTAAGACCAAGAAAGCTCA
AGCAGAGCGAAAA-GAG-GCCTTTTCAACTGCC-TGCTACCCTAGAAA-GATCGTTTAATCCAGCACATCTA
TACAAGAAGTAA-GGAGAACTACGCCCAAAGCGTTAAGAAA---GGAAAAGTTTGCTTAATAGCAAGAAG-A
TCGAACCGAG-ACACTTAGTCCAGAAGG-TCTAAAGCTATCTGCATAAG-ACGCATTGAATTCTCTATAATG
TAAAGCACAGAAGCACGACGCTC--GTTACGATTAGGTTAAGCTAAGG--TGTGGTATCGCT-CACGAATAT
--CCAGAGCAGGGGCAAGAGAATCCT-AAGGAACTCTACGACGATTAAGA-CGCCTCTC--TTGCCTCACTA
T--CTTATCCTTAAACGA-AACAAAAGAGACGACGT-CACCC-TAGTTAAAGTAACGCGCC--TCTTCATTA
TCTAA--------------TAGATAGCGA--TCAGCGTA-GCTCTGACT--AGAGCGATC-CACTGAATTTG
CGATGAGG-AAAAGGTTAGCGTTAG-GGTCAGTTATATAAGGAAGCTTGAAGGAG-AACAGATCAGGCTGTA
GAGTAGCAGGACT-----AGGTAGCGCAACCTT-CTTACTACTAGTCAAAGG-GGTGTCAGCACTACTGCGG
TCAGCTCAATCGCCACCACT-AAACTCAGAAGCAGGA-GGAGTAAGCGCTAGTTAACCGTTACGAGCATCTT
GACC-CTAGGCAGCGGCAGTAAGCTAAC-GATTCAACTTAACTAATCCG--------------GAAACTTAA
GGA--TTGGCATCGGAA-GGCCGCCGAGACTGCTAAGAAGTTTGAGAAGAA--GGGCGAATTAGACCTTACC
TAGTCTCC-CCAAAGGCAGGACGCTTTAA-TTGATCTTTACGAGGCTTCGCCGCAGTACTAGTCTCAATAGA
CTTAATCACAGCA--GGTTGAGGAACGTC--------------------------------------CTTC-
AGACGCGCCTCTTAATTAGCTTTCTCCTTC-------------------------------GCGAGGCGCGC
CTCTC-GTTCGATAAGAAGCTTCTTTAAGCGCGCCGCTGCATCAGCTTTAGCC-TTCTTAATCTTCTCGAGA
CTAGATCGAGTCTCAGCAGCACGCC-TATTAAGCTCCTTTGCCTAAG-CTTCTAATCTCGATAACTCAAGAT
CAGCC-TTACTGTCACTAAT-CGTCATCACCGGATTAGGGCTAGTCAGATTAATAGTGCCCTATCCGGTGTT
GCCC-GTAACGATAGGCAGAGTGTTGAATAAGAATTCCTGCTCAAACTGAGA-CGGAAGCTTATGCTGCG-C
CCCCACAGAGAGA-GCGTTTTAAACG-TCAGCAGCA-TCTAGGATCTGCTCAGCAGGTAACTTAGAA-GGCT
TAGAGATCG-AAACAATCAGC-TTAGTGCTACGAAG-GCCGCTGT-TTAATCTACTTAAGCCTGCTGCCTTG
CGAGAAAAA-GGAGAATTTGATCTATAAAGGTTAGTC-AGAGTAGCCTTATTCCTCCTCTTCTCTCTAGGCG
CCTT-TTCAGGCATAAGAGGAGCAGGACGAA-CAGGCCTACGCGAGC-CGCTC-AAAGAAAGACTTAACTCT
AGATCAGTGGAAT-GCTGAACAGAGCTACT-AGGTGCAGCTTAAGCCGGTTAGGAAG-AGGCAGCATAACTA
GGACGAATCGATTTCTTGTTCACGCCAAGAGAGGTGTCGATATGACCTATTTAGTCATTAAAAGCGACCAGA
GCGTTAAGATCGAAGCTAGCTGA-GGTTGAAGCGCCCTCATC-ATCAAACAGC-TTATTAAGCACATCAGTC
TTACGACTG-AAAGGCTTAGCC-TGCTCACTACGCTCAGTTCCTAGAGAACTAGA-GCTCAGGCTAGAAAGA
T---CGCTAGCGGGCA-CCGTAGTCTCATCCTCCTCCTTA-TTATCTTAAACAGAGGCCT-AGTGGGCAGAT
ACCTTTGAAGG-GGTCAAATCGGTTAAGAGCAACTTTCT-ATTAGAGCCCATTTTCCGACTAAAAGAATCTG
AATGGGGTTGCAAAGGCGTAAGTGGCGCAGC--TTTCTTCGCGCGCTTA-GGGGTCGAATCGGATGCGGCGG
TTTC-AGATCGGTCGCG-CTTAAAGCCGGAC-GGCTTATTGTAACCAGCGATGTACTTACAGACCTC-GTCT
ATAAGCTCATTTCG-CCTATCAGTATACTTAGAAGTCTGCAAAA-GATCAGTACAACGCT--GCTATAAT-A
AGATTAACGATTACTTACAGTCATAGTTG-CTGTATTG-CCTATAGCGTAGTCGTACAAAGCTATTATCTTG
GTTATAAA-GAGAT-TAATGCTATAGTATAATCAGTACGAGA-GGTAACTAAAATAAGGTAAGAAACA-TGC
CTTAGAATGCACTGCTT-AGAGTTGCAGGCAGCGCAACGACCC-AACTTGCCACCCTTGTCAACACATTCAA
G-CTTATTCTTAGTTAAGTTGCTTAACTACTTAAGGA-TGCAATTAGCGCAAGGGCTCTCGCAGAGTGCCCC
AGCGACTAGCTTCAATAGAGTATCTGGGGCCGGATTGCTCTCCTCAGAAGC-TAACTTCTGCTGATTAATTT
GAGCTGAGGCGCGCGTGCCT----------------------------------------------TTTAAA
TCTGATATCTTAGA-GAACCAAGCGGCGCGAGCGTTCTTAAGGTTCTTCTTCTGCGCTAGAGTAGCTGTTTT
T-CCTTTTCGCTGCGAAACAGCTAAGTTAGCATAACTGATAGCCTAGAGTTCAAGGCGAT-TGCAATGCGGA
GTACGCGCAAGGTACTTAATCACCTCTTG-ATCGGTAGG-ACTTACTAGAGCCATAGTCAGCA-GATTGAAT
TCTTAAAGCTGGG-TGGTAGGGTGTCAAAAGA-TCGTGAGGCGCAGAGCAAGG-TGTTGATATCGC-GCGCG
CTAAGGCTAAACGCGCAAGTTGA---CCGATCTCTACGACAACGCAACAACAAACA-GACGCTTACCAATCG
AGCGATTAGA-GCAGAGCGGGAGC-GGAGTAATAGCTCATTCACATG--CACACTGCGTA-ACGTTATCTCA
ATC--------AAACAGGGCAA-TTAAGATGAGGGGTGTGTTGCAGTATTGATAC-ATGAGAACA-GTAA--
-----AGTACTG-ATCCACGTGACTGAGCT--GACTAAGCTCAGGAA-GTGGACTAACATTTCTCCGTAATC
TGTTT-GTATATTTAAGCC-AGCTCTTCTGATACATTAGAAGAGCAGTAATCAATACAATCTTTT-CTCTCA
AGTTTGCTCAGCCACAACA
>R9_sc1.48_1_4024_+/1-4024
------------------------------------------------------------------------
-----------------GCATAAGGATCGTTAGAAACT--GAGAAAAGAGAACGATT-ACG-CTAGTTCACG
ATACCTACATTGAGAAGATTG-CAAAGAAGTTTAACTTAATCGATA-GAACCTTTCT--AGCTACTCCTCTA
CCGTTAGAAGAGCTTAAAAAGTTCGAGA-GAGAAGCCACTAAGC-AAGAAGTTAA-GCTTTACT--AGG-AA
AAGGTTGGA--TTAGCATTGTACACTGC-GATAATGCT-GCGCCTAGACGTAGCTTTTACAG-TATTAAAGC
TGTCACACTACCT--AACTAATCCTAGCTAAACGCATATGAG-CATAATCGATTAAGTTATTATATACCTGT
ATCGTACACAAT-GAGAAGCGATCTAATACGGCAA-TTATAATGGTCCTAA-CCTTATAATATGTGAAGACG
CATTATTTGCAGACGACTTAATTACC-CAGCGCTC-ATCTTATAGATACATAGCTATGCTCTTTA-GAGGAG
CTATCCTATAGAAAGCTGCTCAG-CAAAGTACAGTAACGA--CCTCTATAACTAAGGCTGAGCTTATTGCAC
TTAAGCATGTTGCGAAGGAAACTATT--GCCTTAAAAAGG-TTCTTTGACGAAC-TTACATTTGATCTAGGC
--GATTTATAGAAGATCTAGTGTGATAACTAGCAAACAATC-AGACTTGTT-GTTAGTTAAAATAAGCGAAT
TAC-TACC-TGTCTTCGACAT-GTTGACATATAAAACATGTAGCTTAGATAAGAACACGCAAAAG--GATCA
TTCTCAGTGGAGTACTTGCCAACAAAG-GAAATG-CCAGCAGA-TAGACTAACTAA-AGC-TCTTACTTATC
AACAATTCGATTACTTCAAGCAGCTTTTAAACCTTAA-GGACATAGTT------GGAT-TAGTCACGGTTAA
TAG-CAATAAG-GTGTAATAGCATCAGTTT-GATTACTATCAG-AAAGGGCCTTTAAGACTAAGAAAGCTCG
AGCAGAGCAAAAA-GAA-GCCTTTTTAACTGCC-TGCTACCCTAGAAA-GATCGTTTAATCCAGCACATCTA
TATAAGAAGTGA-GGAGAACTACGCCTAAAGCGTTAAGAAA---GGAAAAGTTTGCTTAATAGCAAGAAG-A
TCGAACTGAG-ACACTTAGTCTAGAAGG-TCTAAAGCTATCTGCATAAG-ACGCATTAAATCCTCTATAATG
TAAAGCACAGAAGCACGACGCTC--GTTACGATTAGGTTAAGCTAAGG--TGTGGTATCGCT-CACGAACAT
--CTAGAGCAGGGGCAAGAGAATCCT-AAGGAACTCTACGACGATTAAGA-CGCCTCTC--TTGCCTCACTA
T--CTTGTCCTTAAACGA-AACAAAAGAGACGACGT-TACCC-TAGTTAAAGTGACGCGCC--TCTTCATTA
TCTAA--------------TAGATAGCGA--TCAGCGTA-GCTCTGACT--AGGGCGATC-TACTAAATTTG
CGATAGGG-AAAAGGTTGGCGTTAG-GGTTAGTTGTATAAGGAAGCTTAAAGGAG-AACAGATCGGGCTGTA
GAGTAGCAGGACT-----AGGTAGCGCAACCTT-CTCACTACTAGTTAAAGG-GGTGGCAGCACTACTGCGG
TCAGCTCGATCGCCACTACT-AAACTTAGAGGCAGAA-GGAGTAAGCGCTAGTTAACTGTTACGAGCATCTT
GACC-CTAGGCAGCAGCAGTAAGCTGAC-GATTCAACTCAACTAATTCG--------------GAAACTTAA
GGA--TTAGCATCAGAA-GGCCGCTGAGACTGCTGAGAAGTTTAGGAAGAA--GGGCGAATTAGACCTTGCT
CAGTCTCC-CTAAAGGCAGGACGCTTTAA-TCAATCTTTACAAGGCTTCGCCGCAGTACCAGTCTCAATAGA
CTTAATTACAGCA--GGTTAAGGAACGTC--------------------------------------CTTC-
AGACGCGCCTCTTAATTAGCCTTCTCCTTC-------------------------------GCGAGGCGCGC
CTCTC-GTTTAATAAGAAGCTTCTTTGAGCGCGCCGCTGCATCAGCTTTAGCC-TTCTTAATCTTCTTAAGA
CTAGATCGAGTCTCAGCAGCACGCC-TATTAAGCTCCTTTGCCTAAG-CTTCTAATCTCGATGACTTAAGAT
CAGCC-TTACTGTCACCGAT-CGTTATTACCGGATTAGAGCTAGTCAGATCAATAGTGCCCTGTCCGGTGTT
GCCC-GTAACAATAGGCGGAGTGTTAAATGAGTATTCCTGCTTAAACTAAGA-CAGAAGCTTGTGCTGCG-C
CCCTATAGAGAGA-GCGTTTTAAACG-TTAGCAGCA-TCTAGGATCTGCTTAGCAGGTGACTTAGAA-GGCT
TAGAGATCG-AAACAATCGGC-TTAGTGCTACGAAG-GCCGCTGT-TTAATCCACTTAAGCCTGCTGCCTTG
CGAGAAAAA-GGAGAATTTAATCTATGAAGGTTAGTCGAGAGTAGCCTTGTTCCTCCTCTTCTCTCTAGGCG
CCTT-TTTAGGCACAAGAGGAGCAGGACGAA-CAGGCCCACGCAAGC-CGCTT-AAAGAGAGACTTAACTCT
AGATTAGTGGAAT-GCTGAACAGAGCTACT-AGGTGCAGCTTAAGCTAGTTAGGAAG-AGGCAGCATAACTA
GGACGAATCGATTTCTTGTTCACGCCAAGAGAGGTGTCGATATGACCTATTTAGTCATCAAAAGCGACCGGA
GCGTTAAGATCAAAGCTAGCTGA-GGTTAAAGCGCCCTTATC-ATTAAATAGC-TTATTAAGCACATTAGTC
TTACGACCG-AAAGGCTTAGCC-TGCTTACCACGCTCGGTTCCTGGAGGACTAGG-GCTCAGGCTAGAAAGA
T---TGCTAGCAGGCA-CCGTAGTCTTATCCTCCTCCTTA-TCATCTTGAACAGAGGCCT-AGTGAGCAGAC
ACCTTTAAAGA-GGTCAAATCAGTTAAGAGCAACTTTCC-ATCAGGGCCTATTTTCTGACTAAAAGGATCCG
AATAGGGTTACGAAGGCGTAAGTAGCGCAGC--TTTCCTCGCGCGCTTA-GAGGTCAGATTAGATGCGGCAG
TTTC-GGATCGGTCGCG-CTTAAAGCCGGAC-GGCTTATTATAACTAGCGATGTACTTACGGACCTC-GTCC
ATAAGCTCATTTTG-CCTATTAGTATACTCAGAAGTCTGCAAAA-GATCAGTACAACGCT--GCTACAAT-A
AGATCAACGATCACTTACAGTCATAGTTG-CCGTATTG-CCTATGGCGTAGTTGTACAAAGCCATCGTCTTG
GTTACAAA-GGGAT-TAATGCTATAGTACAATTAGTACGAGA-GGTAACCAAAATAAGGTAAGAAATA-TGC
CTTAGAATGCACTGCTT-GAAGTTGCAGGCGGCGCAACGACCT-AACTTGCTACTCTTATCAATACATTCGA
G-CTTGTTCTTAGTTAAGTTGCTTAACTACTTAAGGA-TGCAATTAGCGCAAGGGCTCTCGCGGGGTGCCTC
AGCGACTGGCTTCGATAGAGTATCTGAGGCCAGATCGCTCTCCTCAGAAGC-TGACTTCTGCTGATTAATTC
GAGCTGAGGCGCGCGTGCCT----------------------------------------------TTCGAA
TCTGATGCCTTAGA-GGACTGAGCGGCGCGAGCGTTCTCAAGGTTCTTCTTCTGCGCTAGAGTAGCCGTTTT
T-CCCTTTTGCTGCGAAACAGCTAAGTTAGCATAACCGATAGCCTGGAGTTCAAGGCGAT-CGCGATGCAGA
GTACGCGCAAGGTACTTAATCACCTCTTA-ATTAGTAGG-ACTTACTGGAGCCATAGTCAGCG-GATTGAAT
TCTTGAAGCTAGG-TGGTAGAGTGTTAAAAGA-TCGTGAGGCGCAGGGCAAGG-TGTTAATATCGC-GCGCG
CTAAGGCTAAACGCGCAAGTTAA---CTAATCTCTACGACAACGCAACAACAAACA-GACGCTTACTAATCA
AGCGATTAGG-GCAGAGCAGAAGC-GGGGTAATAGCTTATTCACATG--CATACTGCGTG-ACGTTATCTCA
ATC--------AAACAGGACAA-TTAAGATAGGGGGTGTGTCGCAGTATTAATAC-ATGAGAACA-GTGA--
-----AGTACTG-ATCCACGTGACTGAGCT--GACTAAGCTTAGGAA-GTAGACTAACGTTTCTCCGTAATC
TGTTT-GTATATTTAAGCC-AGCTCTTCTGATATATTAGAAGAGCAGTGATCAATACAATCTTTT-CTCTTA
AGTTTACTCAGCTACAACA
>R9_sc1.46_81615_85724_-/1-4110
TTACGAAGCTTTTGCAAAAGACCT-ATAGATTAAGATTAC-TACGAAGTATAAGATATAAGAACAAGGGCCA
GCAGAGTAGTTCT-TAGGCATAAGGATCGTTAGAAACT--GAGAAAAGAGAACGATC-ACG-CTGGTTTATG
ATACCTACATTAAGAAGATTG-CAAAGAAGTTTAACTTAATTAATA-GAACCTTTCC--AGCTACTCCTCTA
CCGTCAGAAGAGCTTAAAAAGTTTAAGA-GAGAAGCTACTAAGC-AAGAAGTCAA-GCTTTACT--AGG-AA
AAGGTCAGA--TTAGCATTGTACACTGC-GATAATGCT-GCGCCTAGACGTAGCTTTTGCAG-TATTAAAGC
TATTACACTACCT--AACTAATCCTAGCTAAACGCACATAAG-CATAATCGATCGAGTTATTATGTACCTGT
ATTATATACGAT-AGAAAGCGATCTAATACGGCAA-TTATAATAGTCCTAA-CCTTATAATATATAGAGACG
CATTATTTGCAGACGACTCAATCACC-CGGCGCTC-ATCTTATAGATATATAGCTATGCTCTTTA-GAGGAG
CTATCCTATAGAAAGCTGCTCAG-CAAAGTACAGTAACGA--CCTCTATAACTAAGGCTAAGCTTATTGCAC
TTGAGCATATTGCGAAGGAAACTATT--GCCTTAAAAAGG-TTCTTTAACGAAC-TCACATTTAATCTAGGC
--GATTTATAGAAGATCTAGTGTGATAACTAGCAAACAATC-AGACTTATT-ATTAGTCAAAATGAGCGAAT
TAC-TACC-TATCTTCAACAT-GTCGACATACAAAACATATAGCTTAGATAAGAACACGCAAAAG--GGTCA
TTCTTAGTAGAGTACTTGCTAACAAAG-GAAATG-CTAGCAGA-TAGACTAACTAA-AGC-TCTTACCTATC
AACAATTCGATCACTTTAAGCAGCTTTTAAACCTTAA-GGACATAGTT------AGAT-TAGTCATAGTTAA
TAG-CAACAAG-GTATAATAGCATCAGTTT-AATTACTATCAG-AAAGAGCCTTTAAGACTAAGAAAGCTTA
AGCAGAGCAAAAAAGAG-GCCTTTTTAACTGCC-TGCTACCCTAGAAA-GATCGTTCAATCTAGCACATCTA
TATAAGAAGTAA-GGAGAACTACGCCTAAAGCGTTAAGAAA---GAAAAAGTTTGCTTAATAGCAAGAAG-A
TCGAACTAAG-ACACTCAGTCCAGAAGG-TCTAAAGCTATCTGCATAAG-ACGCATTAAATCCTCTATAATA
TAAAGCACAGAAGCACGACGCTT--ATTACGATTAAGTTAAGCTAAGG--TGTAGTATCGCT-TACGAACAT
--CTAGAGCAAGGGCAAGAGAATCCT-AAGGAACTCTACGACGATTAAGA-CGCCTCTC--TTGCCTCACTA
T--CTTATCCTTAAACGA-AACAAAAGAGACGACGT-CACCC-TAGTTAAAGTAACGCGCC--TCTTCATTA
TCTAA--------------TAGATAGCGA--TTAGCGTA-GCTCTGACT--AGGGCGATC-TACTAAATTTG
CGATAGGG-AAAAGGTTAGCGTTAG-GGTTAGTTATATAAGGAAGCTTAAAGGAG-AACAGATTAGGCTATA
GAGTAGCAGGACT-----AGATAGCGCAACCTT-CTTACTACTAGTCAAAGA-GGTAGCAGCACTACTGCAG
TTAGCTTAATCGCCACCACT-AAACTTAGAGGCAGGA-AGAGTAAGCGCTAGTTAACCGTTACGAGCATCTT
AACC-CTAGGCAGCAGCAGTAAGCTGAC-AATTCAACTTAACTAATCCG--------------GAAACTTAA
GGA--TTGGCATCAGAA-GGCCGCCGAGACTGCTAAGAAGTTTAGGAAGAA--GGGCGAATTAGACCTTGCC
TAGTCTCT-CTAAAGGCAGGACGCTTTAA-TCGATCTTCACGAGGCTTCGCCGCAGTACCAGTCTTAATAGA
CTTAATTACAGCA--GGTTAAGGAACGTC--------------------------------------CTTT-
AGACGCGCCTCTTAATTAGCCTTCTCCTTC-------------------------------GCGAGGCGCGC
CTCTC-GTTTAATAAGAAGCTTCTTCGAGCGCGCCGCTGCATCAGCTTTAGCC-TTCTTAATCTTCTTAAGA
CTAGATCGAGTCTTAGCAGCACGCC-TATTAAGCTCCTTTGCCTAAG-CTTCTAATCTCAATAACTCGAGAT
TAGCC-TCACTGTTACCAAT-CGTCATCACCGGATCAGAGCCAGTCAGATTAATAGTGCCCTGTCTAGTGTT
GCCT-ATAACGATAGGCAGAGTGTTAAATAAGTATTCCTGCTTAAACTAAGA-CGGAAGCTTGTGCTGCG-C
CCCTACAGAGAGA-GCGTTTTAAACG-TTAGCAGCA-TCTAGGATCTGCTCAGCAGGTAACTTAGAA-GGCT
TAGAGATTA-AAACAATCAGC-TTAGTGCTACGAAG-GCCGCTGT-TCAATCTACTTAAGCCTGCTGCCTTG
CGAGAAAAA-GGAGAATTTGATCTATAAAGGTTAGTC-AGAGTAGCCTTGTTCCTCCTCTTCTCTCTAGGCG
CCTT-TTCAGGCACAAGAGGAGCAGGACGAA-TAGGCCTACGCGAGC-CGCTT-AAAGAGAGACTTAACTCT
AGATTAGTAGAAT-GCTGAACAGAGCCACT-AGGTGCAGCTTAAGCCGGTTAGGAAG-AGGCAGCATAACTA
GGACGAATCGATTTCTTGTTCACGCTAAGAGAGGTGTCGATATGACCTATTTAGTCATCGAAAGCGACCGGA
GCGTTAAGATTAAAGCTAGCTAA-GGTTAAAGCGCCCTTATT-ATCAAACAGC-TTATTAAGCACATCAGTC
TCACGACCG-AAAGGCTTAGCC-TGCTTACTACGCTCAGTTCCTAGAGGACTAGG-GCTTAGGCTAGAAAGA
T---CGCTAGCGGGCA-CTGTGGTCTTATCCTCCTCCTTA-TCATCTTAAACAGAGGCCT-AGTGGGCAGAC
ACCTTTAAAGG-GGTTAAATCAGTCAAGAGCAACTTTCC-ATTAGGGCCTATTTTCCGACTAAAAGGATCCG
AATAGAGTTGCAAAGGCGTAAGTAGCGCAGC--TTTCCTTGCGCGCTTA-GGAGTTAGATCAGATGCGGCAG
TTTC-AGATCAGTCGCG-CTTGAAGCCGAAC-GGCTTATTATAACTAGCGATGTACTCACGGACCTC-GTCT
ATAAGCTCATTTCG-CCTATCAGTATACTTAGAAGTCTGCAAAA-GATCAGTACAACGCT--GCTACAAT-A
AGATTAACGATCACTTACAGTCATAGTTG-CTGTATTG-CCTATAGCGTAGTCGTACAAAGCTATTATCTTA
GTTATAAA-GGGAT-TAATGCTATAGTACAATTAGTACGAGA-GGTAACTAAAATAAGGTGAGAAACA-TGC
CTTAGAATGCACTGCTT-AGAGTTGCAGGCGGCGTAACGACCT-AACTTGCTACCCTTATCAACACATTCGA
G-CTTGTTCTTAGTTAAGTTGCTTAACCACTTAAGGA-TGCAATTAGCGCAAGGGCTCTTGCAGGGTGCCCT
AGCAACTAGCTTTAATAGAGTATCCGGGGCTAGATCGCTCTCCTTAGAAGC-TAACTTCTGCTAATTAATTT
GAGCTGAGGCGCGCGTGCCT----------------------------------------------TTCGAA
TCTAATGCCTTAGA-GGACTGAGCGGCGCGAGCGTTCTCAAGGTTCTTCTTCTGCGCCGGAGTGGCTGTTTT
T-CCCTTTCGCTGCGAAACAGCTAAGTTAGCATAACTAATAGCCTAGAGTTTAAGGCGAT-CGCGATGCGGA
GTACGCGCAAGGTACTTAATCACCTCTTA-ATCAGTAGG-ACTTACTAGAGCCATAGTTAGCA-GATTGAAT
TCTTGAAGCTAGG-TAGTAGGGTGTTAAAAGA-TCGTGAGGCGCGGGGCAAGG-TGTTGATATCGC-GCGCG
CTAAGGCCAAACGCGCAAGTTAA---CTAATCTCTACGACAACGCAACAACAAACA-GACGCTTACCAATTA
AGCGATTAGA-GCAGAGCAGGAGC-AGAGTAATAGCTTATTCACATG--CACACTGCGTG-ACGTCATCTTA
ATT--------AAACAGGACAA-TTAAGATGGGGGGTGTGTCGCAGTATTAATAC-ACGAGAACA-GTAA--
-----AGTACTA-ATCTACGTGACTGAGCT--GACTAAGCTTAGGAA-GTGGACTAACGTTTCTCTGTAATC
TGTTT-GTATATTTAAGCC-AGCTCTTCTAATATATTAGAAGAGCAGTGATCAATACAATCTTTT-CTCTTA
AGTTTGCTTAGCCACAACA
>R9_sc1.7_599291_603402_-/1-4112
TTGCGAAGCTTTTGCAAAAGACCT-GTAGATTAAGATTAC-TACGAAGTATGAGATACAAGAATAAGGGCTA
GCAGAGTGGTTCT-TAGGCATAAGGATCGTTAGAAACT--AAGAAAAGAGAATAATC-ACG-CTAGTTCACG
ATACCTACATTGAGAAGATTG-CAAAGAAGTTTAACTTAATTAATA-GAACCTTTCC--AGCTACTCCTCTA
CTATCAGAAGAGCTTAAAAAGTTCGAGG-GAGAAGCTACCAAGC-AAGAAGTTAA-GCTTTACT--AGA-AA
AAGGTCAGA--TCAGCATTATACACTGC-GATAATGCT-GCGCCTAGACGTAGCTTTTGCAG-TATCAAAGC
TATTACACTACCT--AACTAATCCTAGCTAAACGCATATAAG-CATAATTAATTAAGTTATCATGTACCTAT
ATCATACACGAT-GGGAAGCGATCCAATACAGCAA-TTATGATAGTTCTAA-CCTCATGATATGTAGAGACG
CATTATTTGCAGACAACTTAATCACC-TAGCGCTC-ATCTTATAGATACATAGCCATGCTCTTTA-GAGGAG
CTATCCTATAGAAAGCTGCTTAG-CAAAGTACAGTAACGA--CCTCTACAACTAAGGCTAAGCTTATTGCAC
TTAAGCATATTACGAAGGAAACTATT--GCCTTAAAAAGG-TTCTTTAACGAAC-TCACATTTAATCTAGGC
--GATTTATAGAAGATCTAGTGTGATAACTAGCAAACAATC-AGACTTATT-ATTAGTTAAAATAAGCGAAT
TAC-TACC-CATCTTCGACAT-GTTAACATACAAAACATATAGCTTAGATAAGAACACGCAAAAG--GGTCA
TTCTTAGTAGAGTACTTGCTAACAAAG-GAAATG-CTAGCAGA-TAGACTAACTAA-AGC-TCTTACCTATT
AACAATTCGATCACTTTAAGCAGCTTTTAAACCTTAA-GGACATAGTT------AGAT-TAGTCACAGTTAA
TAG-CAATAAG-ATATGATAGCATCAGTTT-AATTACTATTAGTAAAGGGCCTTTAAGACCAAGAAAGCTTA
AGCAGAGCGAATAAGAG-GCCTTTTTAACTACC-TGCTACTCCAGAAA-GATCGTTTAATCTAGCACATCTA
TACAAGAAGTGA-GGAGAACTACGCCCAAAGCGTTAAGAAA---AGAAAAGTTTGCTTAATAGCAAGAAG-A
TCGAACCAAG-ACACTTAGTCTAGAAGG-TCCAAAGCTATCTGCATAAG-ACGCATTAAATCCTTTATAATA
TAAAGCACAGAAGCACGACGCTC--GTTACGATCAGGTTAAGCTAAGG--TGTAGTATCGCT-CACAAATAT
--CTAGAGCAGGAGCAAGAGAATCCT-AAGGAACTCCACGACAATTAAGA-CGCCTCTC--TTGCCTTACTA
T--CTTATCCTCAAACGA-AATAAAAGAGATAACGT-TACTT-TAGTCAAAGTAACGCGCC--TCTTCATTA
TCTAA--------------TAGATGGCGA--TTAGCGTA-GCTCTAACC--AGGGCGATC-TACTGAATTTG
CGATAGGG-AAAAGGTTAGCGTTAG-GGTCAGTTATATAAGGAAGCTTAAAGAAG-AACAGATTAGGCTGTA
AAGTAGTAGGACT-----AGGTAGCGCAACCTT-CTTACTACTAGTTAAAGA-GGTGGCAGCACTACTGCAG
TCAGCTCAATCGCTACTACT-AAACTCAGAGGCAGGA-GAAGTAAGCGCTAGTTAACTGTTACGAGCATCTT
AACT-CTAGGCAGCAGCAGTAAGCTAAC-GATTCAACTTAACTAATCCG--------------GAAACTTAA
GGA--TTAGCATCAGAA-GGCTGCTAAGACTACTAAGAAGTTTAGGAAGAA--GGGCGAATTAGACCTTGCC
TAGTCTCC-CCAAAGGCAGGACGCTTTAA-TTAATCTTTACGAGGCTTCGCCGCAGTACCAGTCTTAATAGA
CTTAATTACAGCA--GGTTAAGGAACGTC--------------------------------------CTTC-
AGACGCGCCTCTTAATCAGCCTTCTCCTTC-------------------------------GCGAGGCGCGC
CTCTT-ATTTAATAAGAAGCTTCTTCAAGCGCGCCGCTGCATCAGCCTTAGCC-TTCTTAATCTTCTTAAGA
CTAGATCGAGTCTTAGCAGCACGCC-TATTAAGCTCCCTTGCCTAAG-CTTCCAATCTCAATAACTTAAGAT
TAGCC-TTACTGTCACCGAT-CGTCATCACCGGATTAGGGCTAGTTAGATTAATAGTGCTCTGTCTGGTATT
GCCC-GTAACGATAGGCGGAGTGTTAAATAAGAATTCCTGCTTAAACTAAGA-CAGAAGCTTATGCTGCG-C
TTCTACAGAGAGA-GCGTTTTGAACG-TTAGCAGCA-TCTAGAATCTGCTTAGCAGGTAACTTAGAA-GGCT
TAGAGATTA-AAACAATCAGC-TTAGTGCTACAAAA-GCCGCTGTCTCAATCCACTTAAGCCTGCAGCCTTG
CAAGAAAAA-GGAGAATTTAATCTATAAAGGTTAGTT-AGAGTAGCCTTGTTCCTCCTCTTCTCTCTAGGCG
CCTT-TTTAGGCACAAGAGGAGCAGGACGAA-TAGGCCCACGCGAGC-TGCTT-AAAGAGAGACTTAACTCT
AGATTAGTAGAAT-GCTAAATAGAGCTACT-AGGTGCAGCTTAAGCTAGTTAGGAAG-AGGCAGCATAACTA
GGACGAATCGATTTCTTGTTCACGCTAAGAGAGGTGTCGATATGACCTATTTGGTTATCGAAAGCAACTAGA
GCGTTAAGATCAAAGCTAGCTGA-GGTTAAAGCGCTCTTATT-ATCAAACAGC-TTATTAAGCACATTAGTC
TTACGACTA-AAAGGCTTAGCC-TGCTCACTACGCTCAGTTTCTAGAGGACTAGA-GCTTAGGCTAGAAAGA
T---CGCTAGCGGGCA-CTATAGTCTCATCCTCCTCCTTA-TCATCTTAAACAGAGGCCT-GGTAGGCAGAC
ACCTTTAAAGG-GGTTAAATCGGTTAAGAGCAACTTTCT-ATCAGAGCCTATTTTCTGACTAAAAGGATCTA
AATAGAGTTGCGAAGGCGTAAGTAGCGCAGC--TTTCTTCGCGCGCTTA-GAGGTTAGATTAGATGCGGCGG
TTTC-AGATCAGTCGCG-CTTGAAGCCGGAC-AGCTTATTATAACTAGCGATGTACTCACGGACCTC-GTCT
ATAAGCTTATTTCG-CCTATTAGTATACTCAGAAGTCTGCAAAA-GATTAGTACAACGCT--GCTATAAT-A
AGATTAACGATTACTTACAGTTATAGTTG-CCGTATTG-CCTATAGCGTAGTCGTACAAAGCCATCGTCTTG
GTTACAAA-GGGAT-TAATGCTATAGTACAATCAGTACGAGA-GGTAACCAAAACAAGGTAAGAAACA-TGC
CTTAGAATGCACTGCTT-AGAGTTGCAGGCAGCGCAACGACCT-AACTTGCTACCCTTATTAACATATTTAA
G-CTTGTTCTTAGTCAAGTTGCTTAACTACTTAAGGA-TGCAATTAGCGCAAGGGCTCTCGCAGGGTGCCCT
AGCGACTAGCTTCAATAGAGTATCTAGGGCCGGATCGCTCTCCTCAGAAGC-TGACTTCTGCTGATTGATTC
GAGCTGAGGCGCGCGTGCCT----------------------------------------------TTCAAA
TCTAATGCCTTAGA-GGACTAAGCAGCGCGAGCGTTCTCAAGGTTCTTCTTCTGCGCCGGAGTAGCCGTTTT
T-CCCTTTTGCTGCGAAACAGCTAAGTTAGCATAACTAATAGCCTAGAGTTCAAGGCGAT-CGCGATGCAGA
GTACGCGCAAGGTACTCAAGCACCTCTTG-ATTAGTAGG-ACTTACTAGAGCCATAGTCAGCG-AGTTGAAT
TCTTGAAGCTAGG-TAGTAGGGTGTCAAAAGA-TCGTAAGGCGCAGGGCAAGG-TGTTGATATCGC-GCGCG
CTAAGGCCAAACGCGCAAGTTAA---CTGATCTCTATGACAACGCAACAACAAACA-GACGCTTACTAATCG
AGTGATTGGG-GCAGAGCAGGAGC-GGGGTAATAGCTTATTTACATG--CACACTGCGTG-ACGTCATCTTA
ATC--------AAACAGAGCAA-TTGAGATAGGGGGTGTGTCGCAGTATTAATAC-ACGAGAATA-GTAA--
-----AGTACTA-ATCCACGTAACTGAGCT--GACTAAGCTCAGGAA-GTAGACTAACGTTTCTCCGTAATC
TATTT-GTATATTTAAGCC-AGCTCTTCTGATACATTAGAAGAGCAGTGATCAATACAATCTTTT-CTCTTA
AGTTTGCTCAGCCACAACA
>R9_sc1.46_70827_71591_+/1-765
------------------------------------------------------------------------
------------------------------------------------------------------------
------------------------------------------------------------------------
------------------------------------------------------------------------
------------------------------------------------------------------------
------------------------------------------------------------------------
------------------------------------------------------------------------
------------------------------------------------------------------------
------------------------------------------------------------------------
------------------------------------------------------------------------
------------------------------------------------------------------------
------------------------------------------------------------------------
------------------------------------------------------------------------
------------------------------------------------------------------------
------------------------------------------------------------------------
------------------------------------------------------------------------
------------------------------------------------------------------------
------------------------------------------------------------------------
------------------------------------------------------------------------
------------------------------------------------------------------------
------------------------------------------------------------------------
------------------------------------------------------------------------
------------------------------------------------------------------------
------------------------------------------------------------------------
------------------------------------------------------------------------
------------------------------------------------------------------------
------------------------------------------------------------------------
------------------------------------------------------------------------
------------------------------------------------------------------------
------------------------------------------------------------------------
------------------------------------------------------------------------
------------------------------------------------------------------------
------------------------------------------------------------------------
------------------------------------------------------------------------
------------------------------------------------------------------------
------------------------------------------------------------------------
------------------------------------------------------------------------
------------------------------------------------------------------------
------------------------------------------------------------------------
------------------------------------------------------------------------
------------------------------------------------------------------------
------------------------------------------------------------------------
------------------------------------------------------------------------
------------------------------------------------------------------------
------------------------------------------------------------------------
------------------------------------------------------------------------
------------------------------------------------------------------------
---------------------------------------CCTATAGCATAATTATATAAAGATATTATCTTA
GTTATAAA-GTAGT-ATAAGCTATAGTATAATTAGTATAAGA-AGTAACTAAAATAAGATAAGAAATA-TAT
CTTAGAATATACTGCTT-AGAATTATAAGCAGTATAATAATCT-AACTTACTACTTTTATTAATATATTTAA
G-CTTATTCTTAGTTAAGTTACTTAACTACTTAAAGA-TATAATTAGCATAAGAGCTCTTACAGAGTATACT
ATTAGAAGGCTTTAATAGAGTATCTAAGGCTAAATTACTCTTCTTAGAAGC-TAACTTCTACTAATTAATTT
AAGCTAAGGCGCATATGCCT----------------------------------------------TTTAAA
TCTAATGCCTTAGA-GAACTAAGTAGCGCAAGCGTTCTTAAAGTTCTTCTTCTATACTAGAGTAGCTATTTT
T-CTTTTTTGCTGCAAAATAGCTAAGTTAGTATAACTAATAGCTTAGAGTTTAAGGTAAT-TATAATGCAGA
GTATACGTAAGATACTTAAGTATCTCTTA-ATTAGTAAA-ACTTACTAGAGCTATAGTTAGTA-GATTAAAT
TCTTAAAGCTAAG-TAGTAGAATATTAAAAGA-TTATAAAGCATAGAGCAAAGATGTTAATATTAC-GCGCG
CTAAAGCTAAATATGCAAGTTAA---CTAATTTCTATAATAACGTAATAATAAATA-GATGCTTACTAATTA
AGTAATTAAG-GCAGAGCAGAAGC-AGAGTAATAGCTTATTTATATA--TATACTACATA-ACGTTATCTTA
ATT--------AAATAGAGCA---------------------------------------------------
------------------------------------------------------------------------
------------------------------------------------------------------------
-------------------
>R9_sc1.46_67665_71591_+/1-3927
TTATAAAGCTTTTATAAAAGACCT-ATAGATTAAGATTAC-TATAAAGTATAAGATATAAGAATAAGAGCTA
GCAGAGTAGTTCT-TAGGTATAAGAATTATTAGAAACT--AAGAAAAGAGAATAATT-ACG-CTAGTTTATA
ATACTTATATTAAGAAAGTTGATAAAGAAGTTTAACTTAATTAATA-GAACCTTTCT--AGCTATTTCTCTA
CTATTAGAAGAGCTTAAGAAGTTTAAGA-GAGAAGCTACTAAGTGAAGAAGTTAA-GCTTTACT--AAG-AA
AAAGTTAGA--TTAGTATTATATACTAT-AATAATGCT-GCGCCTAGACGTAGCTTTTATAG-TATTAAAGC
TATTATACTATCT--AACTAATCCTAGCTAAACATATATAAG-TATAATTAATTAAGTTATTATATATCTAT
ATTATATATAAT-AGAAAGCAATCTAATATAGCAA-TTATAATAGTTCTAA-CTTTATAATATATAGAGATA
TATTATTTATAGATAACTTAATTACCTCAGCGCTTTATCTTATAGATATATAGCTATGCTCTTTAAGAGGAG
CTATTCTATAGAAAGCTGCTTAGGCAAAGTATAGTAAATAACCTCTTATAACTAAGGCTAAGCTTATTACAC
TTAAGCATATTATAAAGAAAACTATTTAGCTTTAAAAAGA-TTCTTTAATAAAC-TTATATTTAATCTAGGC
--GATTTATAGAAGATCTAGTATAATAACTAGTAAATAATTTAGACTTATT-ATTAGTTAAAATAAGCAAAT
TAC-TACC-TATCTTTAATAT-ATTAATATATAAAATATATAGCTTAGATAAGAATATATAAAAG--AATTA
TTCTTAGTAAAGTACTTACTAATAAAG-AAAATG-CTAGCAGA-TAGACTAACTAA-AGC-TCTTACTTATT
AATAATTTAATTACTTTAAGTAGCTTTTAAACCTTAA-GAATATAGTT------AGAT-TAGTTATAGTTAA
TAG-TAATAAG-GTATAATAGTATTTATTT-AATTACTATTAA-GAAGAGCTTTTAAGACTAAGAAAGCTTA
AGTAGAGTAAAAA-GAG-GCCTTTTTAACTATC-TACTACTCTAAAAA-GATTATTTAATTTAGCATATCTA
TATAAGAAGTAA-GAAGAACTATGCCTAAAGCGTTAAGAAA---AGAAAAGTTTACTTAATAGCAAGAAG-A
TTAAACTAAG-ATACTTAGTTAAGAAGG-TCTAAAGCTATCTATATAAG-ACGCAGTAAATTCTCTATAATA
AAAAATATAGAAGTATAATGCTT--ATTATAATTAAGTTAAGCTAAGG--TATAGTAGTAAT-TATAAATAT
--TTAAAGTAGTAGAGAGTAAATCTC-TAGCAACTCTATAGTAATTAAGA-TACCTCTC--TTACTTTACTA
C--TTTATTCTTATATAG-AATAAAAGAAAGCTTAT-TACTC-TGCTTAAAATAATGCATA--TCTTTATTA
TCTAA--------------TAAGTAGTAA--TTAGCGTA-GCTATAGCT--AGAGTAATC-TACTAAATTTA
TAATAGAG-AAAAGATTAGTAGTAG-AGTTATTTATACTAAGAAGCTTAAAGAAG-AATAGATTAGATAGTA
GAGTAGAAGTACT-----AGATAGCATAACTTT-CTTACTACTAGTTAAAGA-GATAGTAGTACTACTATAG
TTAGCTTAATTACTACTATT-AAACTTAGAAGTAAGA-GAAGTTAGCGCTAGTTAATTATTATAAGCACTCT
AACT-CTAAGCAGCAGCAGTAAGCTAAT-AATTTAACTTAACTAATTTA--------------GAAACTTAA
GAA--TTTATATTAGAA-GGCTGCTAAGACTGCTAAGAAGTTTAAGAAGAA--GAGTAAATTAGACCTTACT
TAGTCTTC-TTAAAGATAAGATACTTTAA-TTAATCTTTATAAGGCTTTACTATAGTACTAGTCTTAATAGA
CTTAACTATAGTA--GATTAAAAAACATT--------------------------------------CTTT-
AGATATGCCTCTTAATTAGCTTTATTCTTT-------------------------------ATAAAGCGCTT
CTCTT-ATTTAATATAAAGCTTCTTTAAGCACGCTAATTTATTAGCTTTAGCC-TTCTTAATCTTCTTAAGA
CTAGATTAAGTCTTAGTAGCATGCT-TATTAAGCTCTCTTATCTAAG-CTTCTAATCTTAATAACTTAAGAT
TAGCT-TTGCTATTACTAAT-TATTATTATTAAATTAGAGCTAGTTAGATTAATAGTGCTTTATCTAGTTTT
ATCT-ATAATAATAGGCAGAGTATTAAATAAGTATTTCTACTTAAACTAAGA-TAGAAGCTTATACTGCG-C
TTCTATAGAGAGA-GCGTTTTAAATA-TTAGCAGCA-TCTAGAATCTGCTTAGTAGGTAACTTAGAA-GGCT
TAGAGATTA-AAATAATTAGC-TTAGTGCTATAAAG-GCTACTAT-TTAATCTACTTAAGCCTACTATCTTA
TAAGAAAAA-GAAGAATTTAATCTATAAAAGTTAGTT-AGAGTAGCTTTATTCCTTCTCTTCTCTCTAGGCG
CTTT-TTTAGATATAAGAGAAGTAGAATAAA-TAAGCTTATATAAGC-TGCTT-AAAGAAAGACTTAACTCT
AGATTAGTAAAAT-GCTAAATAAAGCTACT-AGGTATAGCTTAAGCTAATTAAGAAG-AAGCAGCATAACTA
AGATAAATTAATTTCTTATTTATGCTAAGAGAGATATTAATATAATCTATTTAGTTATTAAAAATAACTAGA
GTATTAAGATTAAAGCTAGCTAA-AGTTAAAGCGCTCTTATTTATTAAATAGCCTTATTAAGTATATTAGTC
TTATAACTACAAAAGCTTAGCCCTGCTTACTATACTTAGATCTTAGAGAACTAGA-GCTTAGGCTAGAAAGA
T---TGCTAGTAGGCA-CTATAGTCTTATTCTTCTTCTTA-TTATCTTAAATAGAGGCCT-AGTAGAAAGAT
ATCTTTAAAGA-GGTTAAATTAGTTAAGAGTAACTTTCT-ATTAGAGCCTATTTTCTAACTAAAAGAATCTA
AATAGAGTTATAAAGGCGTAAGTAGCGTAGC--TTTCTTTGCGCGCTTA-GAAGTTAGATTAGATATAGTAG
TTTT-AGATTAATTACG-CTTAAAGCTAGAT-AGCTTATTATAACTAGTAATATACCTATAGACCTT-ATCT
ATAAGCTTATTTTA-CCTATTAGTATACTTAGAAGTCTATAAAA-GATTAGTATAGAGCT--GCTATA-T-A
AGATTAATAACTACTTATAGTTATAGTAA-CTATATAG-CCTATAGCATAATTATATAAAGATATTATCTTA
GTTATAAA-GTAGT-ATAAGCTATAGTATAATTAGTATAAGA-AGTAACTAAAATAAGATAAGAAATA-TAT
CTTAGAATATACTGCTT-AGAATTATAAGCAGTATAATAATCT-AACTTACTACTTTTATTAATATATTTAA
G-CTTATTCTTAGTTAAGTTACTTAACTACTTAAAGA-TATAATTAGCATAAGAGCTCTTACAGAGTATACT
ATTAGAAGGCTTTAATAGAGTATCTAAGGCTAAATTACTCTTCTTAGAAGC-TAACTTCTACTAATTAATTT
AAGCTAAGGCGCATATGCCT----------------------------------------------TTTAAA
TCTAATGCCTTAGA-GAACTAAGTAGCGCAAGCGTTCTTAAAGTTCTTCTTCTATACTAGAGTAGCTATTTT
T-CTTTTTTGCTGCAAAATAGCTAAGTTAGTATAACTAATAGCTTAGAGTTTAAGGTAAT-TATAATGCAGA
GTATACGTAAGATACTTAAGTATCTCTTA-ATTAGTAAA-ACTTACTAGAGCTATAGTTAGTA-GATTAAAT
TCTTAAAGCTAAG-TAGTAGAATATTAAAAGA-TTATAAAGCATAGAGCAAAGATGTTAATATTAC-GCGCG
CTAAAGCTAAATATGCAAGTTAA---CTAATTTCTATAATAACGTAATAATAAATA-GATGCTTACTAATTA
AGTAATTAAG-GCAGAGCAGAAGC-AGAGTAATAGCTTATTTATATA--TATACTACATA-ACGTTATCTTA
ATT--------AAATAGAGCA---------------------------------------------------
------------------------------------------------------------------------
------------------------------------------------------------------------
-------------------
>R9_sc1.61_17422_19523_-/1-2102
------------------------------------------------------------------------
------------------------------------------------------------------------
------------------------------------------------------------------------
------------------------------------------------------------------------
------------------------------------------------------------------------
------------------------------------------------------------------------
------------------------------------------------------------------------
--------------------------------------------------------------TTA-GAGAAG
CTATTCTATAGAAAGCTACTAGG-CAAAGTATAGTAATAA--CCTCTATAACTAAGGCTAAGCTTATTATAC
TTAAGCATATTATAAAAGAAACTATA--GCCTTAAAAAGA-TTCTTTAATAAAC-TTATATTTAATCTAGGC
--AATTTATAGAAGATTTAGTATAATAACTAGTAAATAATT-AGACTTAGT-ATTAGTTAAAATAAGCAAAT
TAC-TACC-TATCTTTAATAT-ATTAATATATAAAATATATAGCTTAGATAAGAATATATAAAAG--AATTA
TTCTTAGTAAAGTACTTACTAATAAAG-AAAATA-CTAGCAGA-TAAACTAACTAACAGCGTTTTACTTATT
AATAATTTAATTACTTTAAATAGCTATTAAATCTTAA-GAATATAGTT------AAAT-TAGTTATAAGTAA
TAG-AAATAAA-GTATAATAGCATTAGTTT-AATTACTATTAA-GAAGAGTCTTTAAGACTAAGAAAGCTTA
AGCAGAGTAAA-AAGAG-CTCTTATTAACTACT-TACTACTCTAAAAA-GATTATTTAATTTATTAAATCTA
TATTAAAAGTAA-GAAGAACTATGCTAAAAGCGTAGAAAAAGAAAAAAAAGTTTGCTTAATAGCAAGAAA-A
TTAAACTAAG-ATACTTAGTCTAGAAAGGTCTAAAGCTATCTGCATAAG-ATATATTAAATTCTTTATAATA
TAAAGTATAGAAGTATAATGCTTC-ATTATAATTAGATTAAGCTAAAG--TATAGTATTACT-TATAAATAT
--CTAGAGTAGTAGTAAGAGAATCCTGAAGGCGCTTTATAATAATTAAGA-TATCTCTC-TTATT-ATACTA
T--CTTATCTTTAAATAA-AGTAAAAAAGATAATAT-TACTT-TAGTTAAAGTAATATGCC--TTTTTACTA
TCTAA--------------TAAATAGTAA--TTAGCATA-GCTATAACT--AGAGTAATT-TACTAAATTTG
CAATAGAG-AAAAAGTTAGCAGTAG-AGTTATTTATATTAAAAAGCTTAAAGAAG-AATAGATTAAGTAGTA
AAGTAGTAGGAAGATCATAAGTAGTATAATCTT-CTTATTACTAGTTAAAAG-AGTAGTAGTACTACTATAG
TTAGCTTAATTACTATTACT-AAACTTAGAGATAAGAGAAGTAAGCGCTAGTTAAACTATTATAAGTATCTT
AACTTCTAGATAGCAGTAGTAAGCTAAT-AATTTAACTTAACTAATCTA--------------GAAACTTAA
GAA--TTAGCATTAGAA-AGTTAATAAGACTACTAAGAAGTCTAAGAAGAA--ACGTAAATTAAACTTAGCC
TAGTTTTT-CTAAAAATAAAATACTTTAA-TTAATCTTAGTAAGGCTTCTCTATAGTGCTAATTTTAATAGA
CTTAATTATAGTA--AATTAAGAAATATT--------------------------------------CTTT-
AGATATACTTCTTAATTAGCTTTTTTCTTC-------------------------------TTAAAGTATAC
TTTTT-ACTTAATAAGAAGCTTTTTTAAGCATACTACTATATTAGCTTTAGCC-TAATTAAATATTTTAAGA
TTAAGTTAAGTAGTAGTAGCATAAG-CTATTAGCTTCTTTATCTTAG-CCTCTAATCTTATTATCTCTAGAT
TAGAG-CTACTATTATTAAC-TTTCTTTACTAAAGTAGAACTAGTTAGATTAATAGAAGCTAGTTTGCTACT
ACTT-ATAATAATAAGTAAAGTTTTAAGTAAGAATTTCTACTTAAACTAAGA-TAGAAGCTTATGCTATG-C
TTCTATAGAAGAA-TTATTATAGATA-CTAATAGTA-TCTAGAATCTATATAGTAAGTAACTTAAGA-ACTA
GTAGAATTA-AAATAATTAGC-TTAGTACTAAAAGA-GTTACTAT-TTAATCTACTTAAGCTTACTACTTTA
GAACTAAAA-AGAGAATTTAATTTATAGAGATTTAAT-AGAGTAGCCTTATTTCTTCTCTTCTCTCTAAGTA
TCTT-TTTAGATATAATAGAAGTAGAATAAA-TAGGCTTATATAAGC-TACTT-AAAGAGAGACTTAACTTT
AGATTAGTAAAAT-ACTAAATAGAGCTACT-AGATATAGCTTAAGCTAATAAGAAAG-AAGTAGCATAACTA
AAATAAGTTAATTTCTTATTTATGCTAAAAAAGATATTAATATAATATGTTTTATAACTAAA----------
------------------------------------------------------------------------
------------------------------------------------------------------------
------------------------------------------------------------------------
------------------------------------------------------------------------
------------------------------------------------------------------------
------------------------------------------------------------------------
------------------------------------------------------------------------
------------------------------------------------------------------------
------------------------------------------------------------------------
------------------------------------------------------------------------
------------------------------------------------------------------------
------------------------------------------------------------------------
------------------------------------------------------------------------
------------------------------------------------------------------------
------------------------------------------------------------------------
------------------------------------------------------------------------
------------------------------------------------------------------------
------------------------------------------------------------------------
------------------------------------------------------------------------
------------------------------------------------------------------------
------------------------------------------------------------------------
------------------------------------------------------------------------
-------------------
>R9_sc1.22_575567_575984_+/1-418
------------------------------------------------------------------------
------------------------------------------------------------------------
------------------------------------------------------------------------
------------------------------------------------------------------------
------------------------------------------------------------------------
------------------------------------------------------------------------
------------------------------------------------------------------------
------------------------------------------------------------------------
------------------------------------------------------------------------
------------------------------------------------------------------------
--------------------TATAATAACTAGCAAATAATT-AAATATATT-ATTAGTTAAAATAAGCAAAT
TAC-TATC-TATTTTTAATAT-ATTAATATATAAAATATATAGCTTAGATAAGAATATGCAAAAG--AATTA
TTCTTAGTAGAGTACTTACTAATAAAG-AAAATG-CTAGTAGA-TAGACTAACTAA-AGC-TCTTACTTATT
AATAATTTAATTACCTTAAATAGCTATTAAACCTTAA-GAATATAGTT------AGAT-TAGTTATAATTAA
TAG-AAATAAA-GTATAATAGTATTAGTTA-AATTACTATTAA-GAAGAGCTTTTAAGACTAAAAAAGCTTA
AGTAGAGTAAA-AAGAG-GCTTTATTAACTGCCCTACTACTCTAAAAA-GATTATTTAATTTATTAAATTTA
TATAAGAAGTAA-GAAAAACTATACTAAAAGTAT--------------------------------------
------------------------------------------------------------------------
------------------------------------------------------------------------
------------------------------------------------------------------------
------------------------------------------------------------------------
------------------------------------------------------------------------
------------------------------------------------------------------------
------------------------------------------------------------------------
------------------------------------------------------------------------
------------------------------------------------------------------------
------------------------------------------------------------------------
------------------------------------------------------------------------
------------------------------------------------------------------------
------------------------------------------------------------------------
------------------------------------------------------------------------
------------------------------------------------------------------------
------------------------------------------------------------------------
------------------------------------------------------------------------
------------------------------------------------------------------------
------------------------------------------------------------------------
------------------------------------------------------------------------
------------------------------------------------------------------------
------------------------------------------------------------------------
------------------------------------------------------------------------
------------------------------------------------------------------------
------------------------------------------------------------------------
------------------------------------------------------------------------
------------------------------------------------------------------------
------------------------------------------------------------------------
------------------------------------------------------------------------
------------------------------------------------------------------------
------------------------------------------------------------------------
------------------------------------------------------------------------
------------------------------------------------------------------------
------------------------------------------------------------------------
------------------------------------------------------------------------
------------------------------------------------------------------------
------------------------------------------------------------------------
------------------------------------------------------------------------
------------------------------------------------------------------------
------------------------------------------------------------------------
------------------------------------------------------------------------
------------------------------------------------------------------------
------------------------------------------------------------------------
------------------------------------------------------------------------
------------------------------------------------------------------------
-------------------
>R9_sc1.46_27685_31436_+/1-3752
------------------------------------------------------------------------
------------------------------------------------------------------------
------------------------------------------------------------------------
------------------------------------------------------------------------
-------------AGTATTATATACTAT-AATAATGCT-GCGCCTAGATATAGCCTTTATAG-TATTAAAGC
TATTATACTATCT--AACTAATTCTAGCTAAATATATATAAG-CATAATTAATTAAGTTATTATATACCTAT
ATTATATACGAT-AAGAAGCAATCTAATATAGCAA-CTATAATAGACCTAA-CCTTATAATATATAGAGACG
TATTATTTATAGATAACTTAATTACTCG-TTACTT-ATCTTATAGATATATAGCTATGCTTTTTA-GAGAAG
CTATTCTATAAAAAGCTGCTAGG-CAAAGTATAGTAATAA--CCTCTATAACTAAAGCTAAGCTTATTATAC
TTAAGTATATTGCAAAGAAAACTATA--GCTTTAAAAAGA-TTCTTTAATAAAC-TTATATTTAATCTAGGC
--AATTTATAGAAGATCTAGTATAATAACTAGCAAATAATT-TAACTTACT-ATTAGTTAAAATAAGTAAAT
TAT-AACC-TATCTTTAATAT-ATTAATATATAAAATATATAGCTTAGATAAGAATATATAAAAG--AATTA
TTCTTAGTAAAGTACTTACTAATAAAG-AAAATG-CTAGTAGA-TAGACTAACTAA-AGC-TCTTACTTATT
AATAATTTAATTACTTTAAGTAGCTTTTAAACCTTAA-GAATATAGTT------AAAT-TAGTTATAAGTAA
TAA-GAATAAAAGTATAATAGTATTAGTTT-AATTACTATTAA-GAAAGATCTTAAAGACTAAAAAAGCTTA
AGCAGAGTAAA-AAGAG-GCCTTATTAACTACC-TACTACTCTAAAA--GATTATTTAATCTATTAAATCTA
TATAAGAAGTAA-AGAGAACTATGCTAAAAGTATAGAGAAAAGAAAAAAAGTTTACTTAATAGTAAGAAG-A
TTAAACTAAG-ATACTTAGTCTAGAAGA-TCTAAAGCTATCTATATAAG-ACGCATTAAATTCTCTATAATA
TAAAGTATAGAAGCATAATGCTT--ATTATAATTAAATTAAGCTAAGA--TATAGTATTGCT-TATAAATAT
--CTAGAGCAGAGGTAAGAGAATTCT-AAGAAACTCTATAATAATTAAGA-CGCCTCTT-TTATC-TTACTA
T--CTTATTCTTAAATAA-AGTAAAAGAGATAATAT-TATTC-TAGTTAAAGTAATATACT--TCTTAATTA
TCTAA--------------TAGATAGTAA--TTAGCATA-GCTCTAACT--AGAGCAATT-TACTAAATTTA
TAATAGAA-AAAAGATTAGCATTAG-AGTTAGTTATATAAGAAAGCTTAAAGAAG-AATAGATTAAGCTATA
GAGTAGTAGAAC-----TAGATAGTATAACCTT-CTTACTACTAGTTAAAGA-GATAGTAGTACTACTATAA
TTAGCTTAATTATTACTACT-AAACTTAGAGATAGAAAGAGTAAGCGCTAGTTAA-CTATTATAAGTATCTT
AACT-CTAGGCAGTAGTAGTAAGCTAAT-AATTTAACTTAACTAATTTA--------------GAAACTTAA
GAA--TTAGTATTAGAA-GGTTAATAAGACTACTAAGAAGTCTAAAAAGAA--GAGTAAATTAAATCTAGCC
TAGTCTCT-CTAAAAATAGAATACTTTAA-TTAATCTTAGTAAGGCTTCTCTATAGTGCTAGTCTTAATAGA
CTTAATTATAGTA--AGTTAAAGAATATC--------------------------------------TTTT-
AGATATACCTCTTAATTAGCTTTCTTCTTC-------------------------------TTAAGGTATGC
CTCTT-ATTTAATAAGAAGCTTCTTTAAGTGCGCTACTATATTAGCTTTAGCC-TAATTAAATATCTTAAGA
TTAAGTTAAGTAGTAGTAGTATAAG-CTATAAGCTTCTTTACTTTAG-CCTCTAATCTTATTATCTCTAGAT
TAAAG-CTACTATTATTAAC-TTTCTTTACTAGATTAGAGCTAGTTAGATTAATAAGGCTCTATCTAGTATT
ATCT-ATAACAATAGGCAGAGTATTAAATAAGTATTTCTACTTAAACTAAGA-TAGAAGCTTATGCTACG-C
CTCTATAGAGAAA-GCGTTTTAAATA-TTAGTAGTA-TCTAGAATCTACTTAGTAAGTAACTTAGAA-GGCT
TAGAGATTA-AAATAATTAGC-TTAGTGCTATAAAG-GCTACTAT-TTAATCTACTTAAGCTTACTACCTTA
TAAGTAAAA-GAAGAATTTAATCTATAAAGGTTAGTT-AGAGTAGCCTTATTTCTTCTCTTCTTTCTAGGCA
CCTT-TTTAGGCATAAGAGAAGTAGAATAAA-TAAGCTTATATAAGC-TACTT-AAAGAGAGACTTAACTTT
AGATTAGTAGAAT-ACTAAATAGAGTTACT-AAGTGCAGCTTAAGCTAGTTAGAAAG-AAGTAGTATAACTA
AGATAAATTAATTTCTTATTTATGCTAAGAAAGATATTAATATAATCTATTTTATTATTAAAAGCGTTAGAA
GTAGTAAAGTCTAAGCTAGCTAA-GATTAAAGCGCTCTTATT-ACTAAATACGCTATTAAGCTTATTAGTCT
TACTACTAA--AAGGCTTAGCTTACTTACTATGCTTAATTTCTAGAGAACTAGAA-CTTAGGCTAAAATAAT
T---ACTAGTAGGCAC-TTTTAGTCTATTTCTTCTCTTTC-TTATCTTAAATAGAGGCTT-AATAAGTAGAT
ATCTTTAAAGA-GATTAAATTAGTTAAGAGTAACTTTCT-ATTAGAACCTATCTTCTAACTAAAAGAATCTA
GAGTAGATTATAAAGATATAACTATTATAGCGCTTTCTTCTTATGCTTA-GAGATTAACTTAGATATAGTAG
TTTT-AGATTATTCGCG-TTTAACGCTAGAG-AGCTTATTATAACTACTAATATACTTATAGATCTC-TTCT
ATAAGATTATTACG-CCTATTAGTATACTTAGAAGTCTATAAAAAGATTAGTATAATGCT--ACTATAAT-A
AGATTAATAATTACTTATAGTTATAGTTA-CTATATTG-CCTATAGCATAGTTATATAAAGCTATTATCTTA
GTTATAAA-GAGCT-TAATACTATAGTATAATTAGTATAAGA-GATAACTAAAATAAGATAAGAAATA-TAC
CTTAGAATATACTACTT-AGAGTTATAAGCAGCATAATAACTT-AACTTACTACTTTTATTAATATATTTAA
G-CTTATTCTTAGTTAAGTTACTTAACTACTTAAAGA-TATAATTAGTATAAGAGCTCTTATAGAGTATACT
AGTAACTAGCTTAGATAGAGTATCTAGAACTAGATTACTCTTCTTAGAAGC-TAACTTCTACTAATTAATTT
AAGTAGAGATACGCGTACCT----------------------------------------------TTTAAG
TTAGATATCTTAGA-GAACTAAATAGTATAAGCGTTCTTAAGGTTCTTCTTTTATATAGAAGTAACTACTTT
T-CTCTTTTACTATAAAAAAGCTAAGTTAGTATAACTAATAGCTTAGAGTTTAAAGTAAT-TATAGTATAGA
GTACGCATAATATACTTAAGTACCTTCTTAATTAGTAAG-ACTTACTAGAGCTATAGTTAGTA-AGTTAAAT
TCTTAAAGCTAAG-TAGTAGAGTATTAAAAGA-TTATAAGATATAGAGTAAAGATATTAATATTAT-ACGCG
CTAAGACTAAACGTATAACTTAA---CTAATTTCTATAATAATATAATAATAAATA-GAGGCTTACTAATTA
CGCAATAAGC-TTAGCGTAGAAGT-AGAGAAATTACTTATTTATATA--ATAACTATATA-ACGTTATCTTA
ATT--------AAATAAAATAA-TTAAGATAAGAGGTATATTGCAGTATTAATAC-CTAAGAATAGTAAA--
-----GCACTAA-TCTATATAACTAAGCTA--ACTAAGCTTAGAAAG-TAGACTAACGTTTCTCTATAATCT
ATT---------------------------------------------------------------------
-------------------
>R9_sc1.22_577233_577497_+/1-265
------------------------------------------------------------------------
------------------------------------------------------------------------
------------------------------------------------------------------------
------------------------------------------------------------------------
------------------------------------------------------------------------
------------------------------------------------------------------------
------------------------------------------------------------------------
------------------------------------------------------------------------
------------------------------------------------------------------------
------------------------------------------------------------------------
------------------------------------------------------------------------
------------------------------------------------------------------------
------------------------------------------------------------------------
------------------------------------------------------------------------
------------------------------------------------------------------------
------------------------------------------------------------------------
--------------------------------------AAAAGAAAAAAAGTTTACTTAATAGTAAGAAG-A
TTAAACTAAG-ATACTTAGTTTAGAAAG-TCTAAAGCTATCTATATAAG-ATGTATTAAATTCTCTATAATA
TAAAGTATAGAAGTATAATACTT--ATTATAATTAAGTTAAGCTAAGA--TATAGTATTACT-TATAAATAT
--CTAGAGCAGTAGTAAGAGAATTCT-AAGAAACTCTATAATAATTAAGA-CGCCTCTCCTTATCGTTACTA
T--CTTATTCTTATATAA-AGTAAAAGAGAG-----------------------------------------
------------------------------------------------------------------------
------------------------------------------------------------------------
------------------------------------------------------------------------
------------------------------------------------------------------------
------------------------------------------------------------------------
------------------------------------------------------------------------
------------------------------------------------------------------------
------------------------------------------------------------------------
------------------------------------------------------------------------
------------------------------------------------------------------------
------------------------------------------------------------------------
------------------------------------------------------------------------
------------------------------------------------------------------------
------------------------------------------------------------------------
------------------------------------------------------------------------
------------------------------------------------------------------------
------------------------------------------------------------------------
------------------------------------------------------------------------
------------------------------------------------------------------------
------------------------------------------------------------------------
------------------------------------------------------------------------
------------------------------------------------------------------------
------------------------------------------------------------------------
------------------------------------------------------------------------
------------------------------------------------------------------------
------------------------------------------------------------------------
------------------------------------------------------------------------
------------------------------------------------------------------------
------------------------------------------------------------------------
------------------------------------------------------------------------
------------------------------------------------------------------------
------------------------------------------------------------------------
------------------------------------------------------------------------
------------------------------------------------------------------------
------------------------------------------------------------------------
------------------------------------------------------------------------
------------------------------------------------------------------------
------------------------------------------------------------------------
------------------------------------------------------------------------
------------------------------------------------------------------------
------------------------------------------------------------------------
-------------------
>R9_sc1.46_27146_27442_+/1-297
TTATAAAGCCTTTATAAAAGACGT-ATAGAGCAATATTAT-CTTAAAGTATAAGATATAAGAATAAAAGCTA
GTAGAGTAGTTCT-TAAGTATAAGAATTATTAGAAACT--AAGAAAAGAGAATAATT-ATA-CTAGTTTATA
ATACCTATATTAAAAAGATTG-CAAAGAAGTTTAGCTTAATTAATA-GAACTTTCCT--AGCTACCTCTTTA
CTATTAGAGAAGCTTAAGAAGTTTAAAG-AAAAATTTACTAAAT-AAGAAATTAA-GCTTTTCT--AAA-AA
AAGGTTAGA--TTAGTATTATATACTAT--------------------------------------------
------------------------------------------------------------------------
------------------------------------------------------------------------
------------------------------------------------------------------------
------------------------------------------------------------------------
------------------------------------------------------------------------
------------------------------------------------------------------------
------------------------------------------------------------------------
------------------------------------------------------------------------
------------------------------------------------------------------------
------------------------------------------------------------------------
------------------------------------------------------------------------
------------------------------------------------------------------------
------------------------------------------------------------------------
------------------------------------------------------------------------
------------------------------------------------------------------------
------------------------------------------------------------------------
------------------------------------------------------------------------
------------------------------------------------------------------------
------------------------------------------------------------------------
------------------------------------------------------------------------
------------------------------------------------------------------------
------------------------------------------------------------------------
------------------------------------------------------------------------
------------------------------------------------------------------------
------------------------------------------------------------------------
------------------------------------------------------------------------
------------------------------------------------------------------------
------------------------------------------------------------------------
------------------------------------------------------------------------
------------------------------------------------------------------------
------------------------------------------------------------------------
------------------------------------------------------------------------
------------------------------------------------------------------------
------------------------------------------------------------------------
------------------------------------------------------------------------
------------------------------------------------------------------------
------------------------------------------------------------------------
------------------------------------------------------------------------
------------------------------------------------------------------------
------------------------------------------------------------------------
------------------------------------------------------------------------
------------------------------------------------------------------------
------------------------------------------------------------------------
------------------------------------------------------------------------
------------------------------------------------------------------------
------------------------------------------------------------------------
------------------------------------------------------------------------
------------------------------------------------------------------------
------------------------------------------------------------------------
------------------------------------------------------------------------
------------------------------------------------------------------------
------------------------------------------------------------------------
------------------------------------------------------------------------
------------------------------------------------------------------------
------------------------------------------------------------------------
------------------------------------------------------------------------
------------------------------------------------------------------------
-------------------
>R9_sc1.53_10885_11595_+/1-711
TTGCAAAGCCTTTGCAAAAGATAT-ATAGAGTAATATTAT-CTTAAAGTATAAGATATAAGAATAAGAGCTA
GCAGAGTAGTTCT-TAGGCATAAGAATTATTAGAAACT--AAGAAAAGAGAATAATT-ATG-CTAGTTTATA
ATATCTATATTAAGAAGATTA-TAAAGAAGTTTAACTTAATTAATA-GAATCTTTCT--AGCTACTTCTCTA
CTATTAGAAGAGCTTAAGAAGTTTAAGA-AAGAAGCTACTAAGT-AAGAAGTTAA-GCTTTACT--AGA-AA
AAGGTTAGA--TTAGCATTATATACTAT-AATAATGCT-ACGCTTAGACGTAGCTTTTGCAG-TATTAAAGC
TATTATACTACTT--AACTAATTCTAGCTAAACGCATATAAG-CATAATTAATTAAGTTATTATATACCTAT
ATTATATATAAT-AGAAAGCGATCTAATATAGTAA-TTATAATAGTTCTAA-TCTTATAATATATAGAAATG
CATTATTTATAGATAACTTAATTACCTA-GCGCTT-ATCTTATAGATATATAGCTATACTCTTTA-GAGAAG
CTATTCTATAGAAAGCTACTTAG-TAAAGTATAGTAATAA--TCTCTATAACTAAGGCTAAGCTTATTGCAC
TTAAGCATGTTATAAAGAAAACTATT--ACTTTAAAAAGA-TTCTTTAATAAAC-TTATATTTAATCTAGGC
--AATTTATAGAAAATCTAGTATAATAACTA-----------------------------------------
------------------------------------------------------------------------
------------------------------------------------------------------------
------------------------------------------------------------------------
------------------------------------------------------------------------
------------------------------------------------------------------------
------------------------------------------------------------------------
------------------------------------------------------------------------
------------------------------------------------------------------------
------------------------------------------------------------------------
------------------------------------------------------------------------
------------------------------------------------------------------------
------------------------------------------------------------------------
------------------------------------------------------------------------
------------------------------------------------------------------------
------------------------------------------------------------------------
------------------------------------------------------------------------
------------------------------------------------------------------------
------------------------------------------------------------------------
------------------------------------------------------------------------
------------------------------------------------------------------------
------------------------------------------------------------------------
------------------------------------------------------------------------
------------------------------------------------------------------------
------------------------------------------------------------------------
------------------------------------------------------------------------
------------------------------------------------------------------------
------------------------------------------------------------------------
------------------------------------------------------------------------
------------------------------------------------------------------------
------------------------------------------------------------------------
------------------------------------------------------------------------
------------------------------------------------------------------------
------------------------------------------------------------------------
------------------------------------------------------------------------
------------------------------------------------------------------------
------------------------------------------------------------------------
------------------------------------------------------------------------
------------------------------------------------------------------------
------------------------------------------------------------------------
------------------------------------------------------------------------
------------------------------------------------------------------------
------------------------------------------------------------------------
------------------------------------------------------------------------
------------------------------------------------------------------------
------------------------------------------------------------------------
------------------------------------------------------------------------
------------------------------------------------------------------------
------------------------------------------------------------------------
------------------------------------------------------------------------
------------------------------------------------------------------------
------------------------------------------------------------------------
-------------------
>R9_sc1.79_4538_4869_+/1-332
TTGCGAAGCTTTTGCAAAAGATCT-GTAGATTAAGATTAC-TATAAAGTATAAGATATAAGAATAAGAGCTA
GCAGAGTAGTTCT-TAGGCATAAGGATCGTTAGAAACT--AAGAAAAGAGAATAATT-ACG-CTAGTTCACA
ATACCTACATTAAGAAGATTG-CAAAGAAGTTTAACTTAATTAATA-GAACCTTTCT--AGCTACTTCTCTA
CTATTAGAAGAGCTTAAAAAGTTTAAGG-AAGAAGCTACTAAGC-AAGAAGTTAA-GCTTTACT--AGG-AA
AAGGTTAGA--TTAGCATTATACACTACCAATAATGCT-GCGCCTAGACGTAGCTTTTGCAG-TA-------
------------------------------------------------------------------------
------------------------------------------------------------------------
------------------------------------------------------------------------
------------------------------------------------------------------------
------------------------------------------------------------------------
------------------------------------------------------------------------
------------------------------------------------------------------------
------------------------------------------------------------------------
------------------------------------------------------------------------
------------------------------------------------------------------------
------------------------------------------------------------------------
------------------------------------------------------------------------
------------------------------------------------------------------------
------------------------------------------------------------------------
------------------------------------------------------------------------
------------------------------------------------------------------------
------------------------------------------------------------------------
------------------------------------------------------------------------
------------------------------------------------------------------------
------------------------------------------------------------------------
------------------------------------------------------------------------
------------------------------------------------------------------------
------------------------------------------------------------------------
------------------------------------------------------------------------
------------------------------------------------------------------------
------------------------------------------------------------------------
------------------------------------------------------------------------
------------------------------------------------------------------------
------------------------------------------------------------------------
------------------------------------------------------------------------
------------------------------------------------------------------------
------------------------------------------------------------------------
------------------------------------------------------------------------
------------------------------------------------------------------------
------------------------------------------------------------------------
------------------------------------------------------------------------
------------------------------------------------------------------------
------------------------------------------------------------------------
------------------------------------------------------------------------
------------------------------------------------------------------------
------------------------------------------------------------------------
------------------------------------------------------------------------
------------------------------------------------------------------------
------------------------------------------------------------------------
------------------------------------------------------------------------
------------------------------------------------------------------------
------------------------------------------------------------------------
------------------------------------------------------------------------
------------------------------------------------------------------------
------------------------------------------------------------------------
------------------------------------------------------------------------
------------------------------------------------------------------------
------------------------------------------------------------------------
------------------------------------------------------------------------
------------------------------------------------------------------------
------------------------------------------------------------------------
------------------------------------------------------------------------
-------------------
>R9_sc1.102_1414_2322_+/1-909
TTATAAAGCTTTTATAAAAGACTT-ATAGATTAAGATTAC-TATAAAGTATAAGATATAAGAATAAGAGCTA
GCAGAGTAGTTCT-TAGGCATAAGAATTATTAGAAACT--AAGAAAAGAGAATAATT-ACG-CTAGTTTATA
ATACCTATATTAAGAAGATTA-TAAAGAAGTTTAACTTAATTAATA-GAATCTTTCT--AGCTACTTCTCTA
CTGTTAGAAGAGCTTAAGAAGTTTAAGA-GAGAAGCTACTAAAT-AAGAAGTTAA-GCTTTACT--AGA-AA
AAGGTTAGA--TTAGCATTATATACTGC-AATAATGCT-GCGCCTAGATATAGCCTTTATAG-TATTAAAGC
TATTATACTACTT--AACTAATTCTAGCTAAATATATATAAG-CATAATTAATTAAGTTATTATATACTTAT
ATTATATATAAT-AGAAAGCAATCTAATATAGTAA-TTATAATAGTTCTAA-CCTTATAATATATAGAGACG
TATTATTTGCAGATAACTTAATTACCTA-GTACTT-ATCTTATAGATATATAGCTATGCTCTTTA-AAGAAG
CTATTCTATAGAAAGCTGCTAGG-CAAAGTATAGTAATAA--CCTCTATAACTAAGGCTAAGCTTATTATAC
TTAAGCATATTGCAAAGAAAACTATA--GCTTTAAAAAGA-TTCTTTAACGAAC-TTATATTTAATCTAGGC
--AATTTATAGAAAATCTAGTATAATAACTAGTAAATAATT-AGACTTATT-ATTAGTTAAAATAAGCAAAT
TAC-TACC-TATCTTTAACAT-ATTAATATATAAAACATATAGCTTAGATAAGAATACGCAAAAG--AATTA
TTCTTAGTAGAGTACTTACTAATAAAG-AAAATG-CTAGCAGACTAGACTAACTAA-AGC-TCTTATCTATT
AATAATTTAATTACTTAAGCAGCT------------------------------------------------
------------------------------------------------------------------------
------------------------------------------------------------------------
------------------------------------------------------------------------
------------------------------------------------------------------------
------------------------------------------------------------------------
------------------------------------------------------------------------
------------------------------------------------------------------------
------------------------------------------------------------------------
------------------------------------------------------------------------
------------------------------------------------------------------------
------------------------------------------------------------------------
------------------------------------------------------------------------
------------------------------------------------------------------------
------------------------------------------------------------------------
------------------------------------------------------------------------
------------------------------------------------------------------------
------------------------------------------------------------------------
------------------------------------------------------------------------
------------------------------------------------------------------------
------------------------------------------------------------------------
------------------------------------------------------------------------
------------------------------------------------------------------------
------------------------------------------------------------------------
------------------------------------------------------------------------
------------------------------------------------------------------------
------------------------------------------------------------------------
------------------------------------------------------------------------
------------------------------------------------------------------------
------------------------------------------------------------------------
------------------------------------------------------------------------
------------------------------------------------------------------------
------------------------------------------------------------------------
------------------------------------------------------------------------
------------------------------------------------------------------------
------------------------------------------------------------------------
------------------------------------------------------------------------
------------------------------------------------------------------------
------------------------------------------------------------------------
------------------------------------------------------------------------
------------------------------------------------------------------------
------------------------------------------------------------------------
------------------------------------------------------------------------
------------------------------------------------------------------------
------------------------------------------------------------------------
------------------------------------------------------------------------
------------------------------------------------------------------------
------------------------------------------------------------------------
------------------------------------------------------------------------
-------------------
>R9_sc1.70_2476_3646_+/1-1171
TTATAAAGCTTTTATAAAAGACTT-ATAGATTAAGATTAC-TATAAAGTATAAGATATAAGAATAAGAGCTA
GCAGAGTAGTTCT-TAGGTATAAGAATTATTAGAAACT--AAGAAAAGAGAATAATT-ACG-CTAGTTTATA
ATATCTATATTAAGAAAGTTA-TAAAGAAGTTTAACTTAATTAATA-GAACCTTTCT--AGCTACTTCTCTA
CTATTAGAAGAGCTTAAGAAGTTTAAGA-AAGAAGCTACTAAGT-AAGAAGTTAA-GCTTTACT--AGGGAA
AAGGTTAGA--TTAGCATTATATACTAT-AATAATACT-GCGCTCAGACATAGCTTTTGCAG-TATTAAAGC
TATTACACTACCT--AACTAATCCTAGCTAAACGCATATAAG-CATAATTAATTAAGTTATTATATATCTAT
ATTATATATAAT-AGGAAGCGATCTAATATAGCAA-TTATAATAGTTCTAA-TCTTATAATATATAGAGACG
TATTATTTATAGATAACTTAATTATCTA-GCGCTT-ATCTTATAGATATATAGCTATGCTCTTTA-GAGAAG
CTATTCTATAAAAAGCTACTAGG-CAAAGTATAGTAATAA--CCTCTATAACTAAGGCTATGCTTATTATAC
TTAAGCATATTATAAAGGAAACTATA--GCCTTAAAAAGA-TTCTTTAATAAAC-TTATATTTAATCTAAGC
--AATTTATAGAAAATCTAGTATAATAACTAGTAAATAATT-AGACTTATT-ATTAGTTAAAATAAGTAAAT
TAC-TACC-TATCTTTAATAT-ATTAATATATAAAATATATAGCTTAGATAAGAATATATAAAAG--AATTA
TTCTTAGTAGAGTACTTATTAATAAAG-AAAATG-CTAGCAGA-TAGACTAACTAA-AGC-TCTTACTTATT
AATAATTTAATTACTTTAAGTAGCTTTTAAACCTTAA-GAATATAGTT------AAAT-TAGTTATAGTTAA
TAG-TAATAAG-GTATAATAGCATTAGCTT-AATTACTATTAA-AAAGAGCCTTTAAGACTAAGAAAGCTTA
AGCAGAGCAAA-AAGAG-GCTTTTTTAACTACT-TACTACTCTAAAAA-GATTATTTAATCTAGTATATTTA
TATAAGAAGTAAAGAAGAACTACGCTTAAAGCGTTAAGAAAA--GAAAAAGTTTACTTAATAGTAAGAAG-A
TTAAACTAAG-ATACTTA------------------------------------------------------
------------------------------------------------------------------------
------------------------------------------------------------------------
------------------------------------------------------------------------
------------------------------------------------------------------------
------------------------------------------------------------------------
------------------------------------------------------------------------
------------------------------------------------------------------------
------------------------------------------------------------------------
------------------------------------------------------------------------
------------------------------------------------------------------------
------------------------------------------------------------------------
------------------------------------------------------------------------
------------------------------------------------------------------------
------------------------------------------------------------------------
------------------------------------------------------------------------
------------------------------------------------------------------------
------------------------------------------------------------------------
------------------------------------------------------------------------
------------------------------------------------------------------------
------------------------------------------------------------------------
------------------------------------------------------------------------
------------------------------------------------------------------------
------------------------------------------------------------------------
------------------------------------------------------------------------
------------------------------------------------------------------------
------------------------------------------------------------------------
------------------------------------------------------------------------
------------------------------------------------------------------------
------------------------------------------------------------------------
------------------------------------------------------------------------
------------------------------------------------------------------------
------------------------------------------------------------------------
------------------------------------------------------------------------
------------------------------------------------------------------------
------------------------------------------------------------------------
------------------------------------------------------------------------
------------------------------------------------------------------------
------------------------------------------------------------------------
------------------------------------------------------------------------
------------------------------------------------------------------------
------------------------------------------------------------------------
------------------------------------------------------------------------
------------------------------------------------------------------------
------------------------------------------------------------------------
-------------------
>R9_sc1.6_1185_2568_+/1-1384
TTATAAAGCTTTTATAAAATATCT-ATAGATTAAGATTAC-TATAAAGTATAAGATATAAGAATAAGAGCTA
GCAGAGTAGTTCT-TAAGTATAAGAATTATTAGAAACT--AAGAAAAGAGAATAATT-ACG-CTAGTTTATA
ATATCTATATTAAGAAGATTA-TAAAGAAGTTTAACTTAATTAATA-GAACCTTTCT--AGCTACTTCTCTA
CCTTTAGAAGAGCTTAAAAAGTTTAAGA-GAGAAGCTACTAAAT-AAGAAGTTAAAGCTTTACT--AGA-AA
AAGGTTAGA--TTAGCATTATATACTAT-AATAATACT-GCGCTTAGATATAGCTTTTACAG-TATTAAAGC
TATTATACTATCT--AACTAATTCTAGCTAAACGTATATAAG-CATAATTAATTAAGTTATTATATACCTAT
ATTATATATAAT-AGGAAGCGATCTAATACAGCAA-TTATAATAGTTCTAA-CCTTATAATATATAGAGACG
TATTATTTGCAGATAACTTAATTACCTA-GCGCTT-ATCTTATAGATATATAGCTATGCTCTTTA-AAGAAG
CTATCTTATAGAAAGCTGCTTAG-TAAAGTATAGTAATAA--CCTCTATAACTAAGGCTAAGCTTATTGCAC
TTAAGCATATTGCAAAGGAAACTATT--GCTTTAAAAAGA-TTCTTTAATAAAC-TTATATTTAATCTAGGC
--AATTTATAGAAGATCTAGTATAATAACTAGCAAATAATT-AGACTTATT-ATTAGTTAAAATAAGTAAAT
TAC-TACC-TATCTTTAATAT-ATTAATATATAAAATATATAGCTTAGATAAAAATATATAAAAG--AATTA
TTCTTAGTAGAGTACTTGCTAATAAAG-AAAATG-CTAGCAGA-TAGACTAACTAA-AGC-TCTTATCTATT
AATAATTTAATTACTTTAAGTAGCTTTTAAACCTTAA-GAATATAGTT------AGAT-TAGTTATAGTTAA
TAG-TAATAAG-GTATAATAGCATTAGTTT-AATTACTATTAA-GAAGAGCCTTTAAGACTAAGAAAGCTTA
AGCAGAGTAAA-AAGAG-GCCTTTTTAACTGCC-TACTACTCTAAAAA-GATTACTTAATCTAGCATATCTA
TATAAGAAGTAA-GAAGAACTATGCCTAAAGCATTAAGAAA---GAAAAAGTTTGCTTAATAGTAAGAAG-A
TTAAACTAAG-ATACTTAGTTAAGAAGG-TCTAAAGCTATCTATATAAG-ACGCAGCAAATTCTCTATAATA
AAAAGTATAGAAGCATAACGCTT--ATTATAATTAAGTTAAGCTAAGA--TATAGTAGTAAT-TATAAATAT
--CTAAAGCAGTAGAGAGTAAATCTC-TAGTAACTCTATAGTAATTA-GA-CGCTTCTC-TTACC-TTACTA
T--CCTTATTCTTATGCA-AAATAAAAGAAAGCT--------------------------------------
------------------------------------------------------------------------
------------------------------------------------------------------------
------------------------------------------------------------------------
------------------------------------------------------------------------
------------------------------------------------------------------------
------------------------------------------------------------------------
------------------------------------------------------------------------
------------------------------------------------------------------------
------------------------------------------------------------------------
------------------------------------------------------------------------
------------------------------------------------------------------------
------------------------------------------------------------------------
------------------------------------------------------------------------
------------------------------------------------------------------------
------------------------------------------------------------------------
------------------------------------------------------------------------
------------------------------------------------------------------------
------------------------------------------------------------------------
------------------------------------------------------------------------
------------------------------------------------------------------------
------------------------------------------------------------------------
------------------------------------------------------------------------
------------------------------------------------------------------------
------------------------------------------------------------------------
------------------------------------------------------------------------
------------------------------------------------------------------------
------------------------------------------------------------------------
------------------------------------------------------------------------
------------------------------------------------------------------------
------------------------------------------------------------------------
------------------------------------------------------------------------
------------------------------------------------------------------------
------------------------------------------------------------------------
------------------------------------------------------------------------
------------------------------------------------------------------------
------------------------------------------------------------------------
------------------------------------------------------------------------
------------------------------------------------------------------------
------------------------------------------------------------------------
------------------------------------------------------------------------
------------------------------------------------------------------------
-------------------
>R9_sc1.14_1019207_1021090_-/1-1884
TTGCAAAGCTTTTATAAAAGACCT-ATAAATTAAGATTAC-TACGAAGTATAAGATATAAGAATAAGAGCTA
GCAGAGTAGTGCT-TAGGCATAAGAATTATTAGAAACT--AAGAAAAGAGAATAATT-ACG-CTAGTTTATA
ATACCTATATTAAGAAGATTG-CAAAGAAGTTTAACTTAATTAATA-GAACCTTTTTTAAGCTACTTCTCTA
CTATTAGAAGAGCTTAAGAAGTTTAAGA-GAGAAGCTACTAAGT-AAGAAGTTAA-GCTTTACT--AGA-AA
AAAGTTAGA--TTAGCATTATATACTAT-AATAATGCT-GCGCCTAGACGTAGCTTTTATAA-TATTAAAGC
TATTATACTACCT--AACTAATTCTAGCTAAATGTATATAAG-TATAATTAATTAAGTTATTATATACCTAT
ATTATATATAAT-AGAAAGCGATCTAATATAGCAA-TTATAATAGTTCTAA-CCTTATAATATATAAAGATA
TATTATTTACAGATAACTTAATTACCTA-GCGCTT-ATCTTATAGATATATAGCTATGCTCTTTA-GAGAAG
CTATTCTATAGAAAGCTGCTTAG-TAAAGTATAGTAATAA--TCTCTATAACTAAGGCTAAGCTTATTGCAC
TTAAGCATATTATAAAGAAAACTATT--ATCTTAAAAAGA-TTCTTTAATAAAC-TTATATTTAATCTAGGC
--AATTTATAGAAGATCTAGTATAATAACTAGCAAATAATT-AGACTTATT-ATTAGTTAAAATAACTAAAT
TAC-TACC-TATCTTTAACAT-ATTAATATATAAAATATATAGCTTAGATAAGAATACGTAAAAG--AATTA
TTCTTAGTAAAGTACTTGCTAATAAAG-AAAATG-CTAGCAGA-TAGACTAACTAA-AGC-TCTTACTTATT
AATAATTTAATTACTTTAAGTAGCTTTTAAACCTTAA-GAATATAGTT------AGAT-TAGTTATAGTTAA
TAA-TAATAAG-ATATAATAGCATTAGTTT-AATTACTATTAA-GAAGAGCCTTTAAGACTAAGAAAGCTTA
AGTAGAGTAAA-AAGAG-GCCTTTTTAACTATC-TACTGCCTTAAAAA-GATTATTTAATCTAGTATATCTA
TATAAGAAGTAA-GGAGAACTATGCTTAAAGCATTAAGAAA---AGAAAAGTTTACTTAATAGTAAGAAG-A
TTAAACTAAG-ATACTTAGTTAAGAAAG-TCTAAAGCTATCTATATAAG-ACGTAGCAAATTCTCTATAATA
AAAAGTATAAAAGTATAACGCTT--ATTATAATTAGATTAAGCTAAGA--TATAGTAGTAAT-TATAAATAT
--TTAAAGTAGTAAAGAGTAAATCTC-TAGTAACTCTATAGTAATTAAGA-CGCCTCTC-TTACT-TTACTA
C--TTTATCTTTATATAG-AAATAAAAGAAAGCTTA-TTACT-CTACTTAAAGTAATTGGT--GTATCTTTA
TTATC--------------TAATAAGTAG--TAATTAGC-ATACGCTAT--AGCTAGAAG-CAATCTACTAA
ATTTATAA-TAAAAAGAAAGATTAG-TAGTAGAGGTTATTTATACTAGAAAAGCTTAAAGGAAGAAATAGAT
TTAGATAGTAGAG----TAGAAGT-AACTAGAT-AGCATAAATCTTTCTTAC-TACTAGTTAAAAGAGGTAG
TAGCACTACTATAGTTAGCT-TAATTACTACTATTAA-ACTTAGAAGTAGAAGAAGTTAGTGCTAGTTAATT
ATTA-TAAGTACTCTAACTTTAGGCAGT-AGCAGTAAGCTAACGATTTAACTTAACTAATCTAGAAACTTAA
GAA--TTAGCATTAGAA-AGCTGCTAAGACTGCTAAGAAGTTTAGAAAGAA--GAGTAAATTAGACCTTACT
TAGTCTCT-CTAAAGGTAGAACACTTTAA-TTAATCTTTATAAAGCTTTGCTATAGTACTAGTCTTAATAGA
------------------------------------------------------------------------
------------------------------------------------------------------------
------------------------------------------------------------------------
------------------------------------------------------------------------
------------------------------------------------------------------------
------------------------------------------------------------------------
------------------------------------------------------------------------
------------------------------------------------------------------------
------------------------------------------------------------------------
------------------------------------------------------------------------
------------------------------------------------------------------------
------------------------------------------------------------------------
------------------------------------------------------------------------
------------------------------------------------------------------------
------------------------------------------------------------------------
------------------------------------------------------------------------
------------------------------------------------------------------------
------------------------------------------------------------------------
------------------------------------------------------------------------
------------------------------------------------------------------------
------------------------------------------------------------------------
------------------------------------------------------------------------
------------------------------------------------------------------------
------------------------------------------------------------------------
------------------------------------------------------------------------
------------------------------------------------------------------------
------------------------------------------------------------------------
------------------------------------------------------------------------
------------------------------------------------------------------------
------------------------------------------------------------------------
------------------------------------------------------------------------
------------------------------------------------------------------------
------------------------------------------------------------------------
------------------------------------------------------------------------
-------------------
>R9_sc1.84_1720_3262_+/1-1543
-TGCAAAGCTTTTATAAAAGACTT-ATAAATTAAGATTAC-TATAAAGTATAAAATATAAGAATAAGAGCTA
GCAGAGTAGTTCT-TAGGCATAAGAATTATTAGAAACT--AAAAAAAGAGAATAATT-ACGGCTAGTTTATA
ATACCTATATTAAGAAGATTA-TAAAGAAGTTTAACTTAATTAATA-GAACCTTTCT--AGCTACTTCTCTA
CTATTAGAAGAGCTTAAGAAGTTTAAGA-GAGAAGCTATTAAGT-AAGAAGTTAA-GCTTTACT--AGA-AA
AAGGTTAGA--TTAGTATTATATACTGC-AATAATGCT-GCGCCTAGATATAGCTTTTGCAG-TATTAAAGC
TATTATACTATCT--AACTAATTCTAGCTAAATGCATATAAG-CGCAATTAATTAAGTTATTATATATCTAT
ATTATATATAAT-AGGAAGCAATCTAATATAGTAA-TTATAATAGTTCTAA-CTTTATAATATATAGAGACG
TATTATTTACAGACAACTTAATTATCTA-GCGCTT-ATCTTATAGATATATAGCTATACTCTTTA-GAGGAG
CTATTCTATAGAAAGCTGCTTAG-CAAAGTATAGTAATAA--CCTCTATAACTAAGGCTAAGCTTATTTTAC
TTAAGCATATTGCAAAGAAAACTATT--GCCTTAAAAAGG-TTCTTTAATAAAC-TTATATTTAATTTAGGC
--GATTTATAGAAGATCTAGTATAATAACTAATAAATAATT-AGACTTATT-ATTAGTTAAAATAAGCAAAT
TACGTACCGTGCCTTTAATAT-ATTAATATACAAAATATATAGCTTAGATAAGAATATGCAAAAG--AATTA
TTCTTAGTAGAGTACTTACTAATAAAG-AAAATG-CTAGCAGA-TAGACTAACTAA-AGC-TCTTACTTATT
AATAATTTAATTACTTTAAGCAGCTTTTAAACCTTAA-GAATATAGTT------AGAT-TAGTTATAGTTAA
TAG-CAATAAG-GTGTAATAGTATTAGTTT-AATTACTATTAA-GAAGAGCTTTTAAGACTAAGAAAGCTTA
AGCAGAGTAAA-AAGAG-GCCTTTTTAACTACT-TACTACTCTAAAAA-GATTATTTAATTTAGCATATCTA
TATAAGAAGTAA-GAAGAACTATGCCTAAAGCGTTAAGAAA---GAAAAAATTTGCTTAATAGTAAGAAG-A
TTAAACTAAG-ATACTTAGTTAAGAAAG-TCTAAAGCTATCTATATAAG-ACGCAGCAAATTCTCTATAATA
AAAAGCATAGAAGTATAATGCTT--ATTATAATTAGGTTAAGCTAAAG--TATAGTAGCAAT-TATAAATAT
--CTAAAGCAGCAGAGAGTAAATCTC-TAGTAACTCTATAGCAATTAAGA-TACCTCTC-TTATC-TTATTA
T--CTTATTCTTATGCAG-AATAAAAGAAAGTTTAT-TACTC-TACTTAAAGTAACGCATA--TCTTTATTA
TCTAA--------------TAGATAGTAA--TTAGCGTA-GCTATAGCT--AGAGCAATT-TACTAAACTTA
TAATAGAG-AAAAG-TTAGTAGTAA-AGTTATCTATACTAGAAAGCTTAAAGGAGGAATAAATTAGATAGTA
GA----------------------------------------------------------------------
------------------------------------------------------------------------
------------------------------------------------------------------------
------------------------------------------------------------------------
------------------------------------------------------------------------
------------------------------------------------------------------------
------------------------------------------------------------------------
------------------------------------------------------------------------
------------------------------------------------------------------------
------------------------------------------------------------------------
------------------------------------------------------------------------
------------------------------------------------------------------------
------------------------------------------------------------------------
------------------------------------------------------------------------
------------------------------------------------------------------------
------------------------------------------------------------------------
------------------------------------------------------------------------
------------------------------------------------------------------------
------------------------------------------------------------------------
------------------------------------------------------------------------
------------------------------------------------------------------------
------------------------------------------------------------------------
------------------------------------------------------------------------
------------------------------------------------------------------------
------------------------------------------------------------------------
------------------------------------------------------------------------
------------------------------------------------------------------------
------------------------------------------------------------------------
------------------------------------------------------------------------
------------------------------------------------------------------------
------------------------------------------------------------------------
------------------------------------------------------------------------
------------------------------------------------------------------------
------------------------------------------------------------------------
------------------------------------------------------------------------
------------------------------------------------------------------------
------------------------------------------------------------------------
------------------------------------------------------------------------
------------------------------------------------------------------------
-------------------
>R9_sc1.8_679059_680780_+/1-1722
TTGCAAAGCTTTTATAAAAGACCT-ATAAATTAAGATTAC-TATAAAGTATAAAATATAAGAATAAGAGCTA
GCAGAGTAGTTCT-TAGGCATAAGAATTATTAGAAACT--AAAAAAAGAGAATAATT-ACG-CTAGTTTATA
ATACCTATATTAAGAAGATTA-TAAAGAAGTTTAACTTAATTAATA-GAACCTTTCT--AGCTACTTCTCTA
CTATTAGAAGAGCTTAAGAAGTTTAAGA-GAGAAGCTATTAAGT-AAGAAGTTAA-GCTTTACT--AGA-AA
AAGGTTAGA--TTAGTATTATATACTGC-AATAATGCT-GCGCCTAGATATAGCTTTTGCAG-TATTAAAGC
TATTATACTATCT--AACTAATTCTAGCTAAATGCATATAAG-CGCAATTAATTAAGTTATTATATATCTAT
ATTATATATAAT-AGGAAGCAATCTAATATAGTAA-TTATAATAGTTCTAA-CTTTATAATATATAGAGACG
TATTATTTACAGACAACTTAATTATCTA-GCGCTT-ATCTTATAGATATATAGCTATACTCTTTA-GAGGAG
CTATTCTATAGAAAGCTGCTTAG-CAAAGTATAGTAATAA--CCTCTATAACTAAGGCTAAGCTTATTTTAC
TTAAGCATATTGCAAAGAAAACTATT--GCCTTAAAAAGG-TTCTTTAATAAAC-TTATATTTAATTTAGGC
--GATTTATAGAAGATCTAGTATAATAACTAATAAATAATT-AGACTTATT-ATTAGTTAAAATAAGCAAAT
TAC-TACC-TGCCTTTAATAT-ATTAATATACAAAATATATAGCTTAGATAAGAATATATAAAAG--AATTA
TTCTTAGTAGAGTACTTACTAACAAAG-AAAATA-CTAGCAGA-TAGACTAACTAA-AGC-TCTTATCTATT
AATAATTTAATTACTTTAAGTAGCTTTTAAACCTTAA-GAATATAGTT------AGAT-TAGTTATAGTTAA
TAG-CAATAAG-GTGTAATAGCATTAGTTT-AATTACTATTAA-GAAGAGCTTTTAAGACTAAGAAAGCTTA
AGCAGAGTAAACAAGAG-GCCTTTTTAACTGCT-TGCTACTCTAAAAA-GATTATTTAATCTAGCATATCTA
TATAAGAAGTAA-GAAGAACTATACCTAAAGTATTAAGAAA---GAAAAAGTTTACTTAATAGCAAGAAG-A
TTAAACTAAG-ATACTTAGTTAAGAAGA-TCTAAAGCTATCTATATAAG-ACGCAGCAAATTCTCTATAATA
AAAAGTATAGAAGTATAATGCTT--ATTATAATTAGATTAAGCTAAAG--TATAGTAGTAAT-TATAAATAT
--CTAAAGTAGTAGAAAGTAAATCTC-TAGTAACTCTATAGTAATTAAGA-CGCTTCTC-TTACT-TTATTA
T--CTTATTCTTATGCAG-AATAAAAGAAAGCTTAT-TACTC-TACTTAAAGTAATATATA--TCTTTATTA
TCTAA--------------TAAGTAATAA--TTAGCATA-GCTATAGCT--AGAGCAATC-TACTAAATTTA
TAATAGAG-AAAAGGTTAGTAGTAG-AGTTATTTATACTAGACAGCTTAAAGAAG-AATAGATTAGATAGTA
AAGTAGAAGTACT----AGGTAGT-ATAACCTT-CTTACTACTAGTTAAAGA-GGTAGTAGTATTACTATAG
TTAGCTTAATTACTACTACT-AAACTTAGAAGTAGAA-GAAGTTAGCGCTAGTTAATTATTATAAGCACTCT
AACT-CTAGGCAGCAGCAGTAAGCTAAT-AATTTAACTTAACTAATCTA-----------------------
------------------------------------------------------------------------
------------------------------------------------------------------------
------------------------------------------------------------------------
------------------------------------------------------------------------
------------------------------------------------------------------------
------------------------------------------------------------------------
------------------------------------------------------------------------
------------------------------------------------------------------------
------------------------------------------------------------------------
------------------------------------------------------------------------
------------------------------------------------------------------------
------------------------------------------------------------------------
------------------------------------------------------------------------
------------------------------------------------------------------------
------------------------------------------------------------------------
------------------------------------------------------------------------
------------------------------------------------------------------------
------------------------------------------------------------------------
------------------------------------------------------------------------
------------------------------------------------------------------------
------------------------------------------------------------------------
------------------------------------------------------------------------
------------------------------------------------------------------------
------------------------------------------------------------------------
------------------------------------------------------------------------
------------------------------------------------------------------------
------------------------------------------------------------------------
------------------------------------------------------------------------
------------------------------------------------------------------------
------------------------------------------------------------------------
------------------------------------------------------------------------
------------------------------------------------------------------------
------------------------------------------------------------------------
------------------------------------------------------------------------
------------------------------------------------------------------------
------------------------------------------------------------------------
-------------------
>R9_sc1.96_1415_2504_+/1-1090
TTATATAGCTTTTGCAAAAGACAT-ATAGAGTAAAATTAC-CTTAAAGTATAAGATATAAGAATAAGAGCTA
GTAGAGTAGTTCT-TAGGCATAAAGATTATTAGAAACT--AAGAAAAGAGAATAATT-ATG-CTAGTTTATA
ATATCTATATTAAGAAGATTA-TAAAGAAGTTTAACTTAATTAATA-GAACCTTTTT--AGCTACTTCTTTA
CTATTAGAAGAGCTTAAAAAGTTTAAGA-GAGAAGCTACTAAGC-AAGAAGTTAA-GCTTTACT--AAG-AA
AAGATTAGA--TTAGCATTATATACTAT-AATAATATT-GCGCTTAGATATAGCTTTTGCAG-TATTAAAGC
TATTATACTATCT--AACTAATTCTAGCTAAACGCACATAAG-CATAATTAATTAAGTTATTATATATCTAT
ATTATATACAAT-AGGAAGCAATCTAATATAGCAA-TTATAAGAGTTCTAA-TCTTATAATATATAGAGATG
TATTATTTACAGATAACTTAATTACCTA-GCGCTT-ATCTTATAGATATATAGCTATACTCTTTA-GAGGAG
CTATTCTATAGAAAGCTACTTAG-CAAAGTATAGTAATAA--CTTCTATAACTAAAGCTAAGCTTATTACAC
TTAAGTATATTATAAAGAAAACTATT--ACCTTAAAAAGG-TTCTTTAATAAAC-TTATATTTAATCTAGGC
--AATTTATAGAAAATCTAGTATAATAATTAGTAAATAATT-AGACTTATT-ATTAGTTAAAATAAGCAAAT
TAC-TACT-TGTCTTTAATAT-ATTAATATATAAAATATATAGCTTAGATAAGAATATATAAAAG--AATTA
TTCTTAGTAGAGTACTTACTAACAAAG-AAAATA-CTAGCAGA-TAGACTAACTAA-AGC-TCTTATCTATT
AATAATTTAATTACTTTAAGTAGCTTTTAAACCTTAA-GAATATAGTT------AGAT-TAGTTATAGTTAA
TAG-CAATAAG-GTGTAATAGCATTAGTTT-AATTACTATTAA-GAAGAGCTTTTAAGACTAAGAAAGCTTA
AGCAGAGCAAA-AAGAG-GCCTTTTTAACTGCT-TGCTACTCTAAAAA-GATTCTTTAATCTATCATATCTA
TATAAG------------------------------------------------------------------
------------------------------------------------------------------------
------------------------------------------------------------------------
------------------------------------------------------------------------
------------------------------------------------------------------------
------------------------------------------------------------------------
------------------------------------------------------------------------
------------------------------------------------------------------------
------------------------------------------------------------------------
------------------------------------------------------------------------
------------------------------------------------------------------------
------------------------------------------------------------------------
------------------------------------------------------------------------
------------------------------------------------------------------------
------------------------------------------------------------------------
------------------------------------------------------------------------
------------------------------------------------------------------------
------------------------------------------------------------------------
------------------------------------------------------------------------
------------------------------------------------------------------------
------------------------------------------------------------------------
------------------------------------------------------------------------
------------------------------------------------------------------------
------------------------------------------------------------------------
------------------------------------------------------------------------
------------------------------------------------------------------------
------------------------------------------------------------------------
------------------------------------------------------------------------
------------------------------------------------------------------------
------------------------------------------------------------------------
------------------------------------------------------------------------
------------------------------------------------------------------------
------------------------------------------------------------------------
------------------------------------------------------------------------
------------------------------------------------------------------------
------------------------------------------------------------------------
------------------------------------------------------------------------
------------------------------------------------------------------------
------------------------------------------------------------------------
------------------------------------------------------------------------
------------------------------------------------------------------------
------------------------------------------------------------------------
------------------------------------------------------------------------
------------------------------------------------------------------------
------------------------------------------------------------------------
------------------------------------------------------------------------
-------------------
>R9_sc1.10_29810_32154_-/1-2345
TTGCAAAGCTTTTGCAAAAGACCT-ATAGATTAAGATTAC-TACAAAGTATAAGATATAAGAATAAGAGCTA
GCAGAGTAGTTCT-TAGGCATAAGAATTATTAGAAACT--AAGAAAAGAGAATAATT-ATG-CTAGTTTATA
ATATCTACATTAAGAAAATTG-CAAAGAAGTTTAACTTAATTAATA-GAACCTTTTCT-AGCTACTTCTCTA
CTATTAGAAGAGCTTAAGAAGTTTAAGA-GAGAAGCTACTAAGC-AAGAAGTTAA-GCTTTACT--AGA-AA
AAAGTTAGA--TTAGCATTATATACTGC-AATAATGCT-GCGCCTAGACGTAGCTTTTGCAG-TATTAAAGC
TATTATACTACCT--AACTAATTCTAGCTAAACGCATATAAG-CATAATTAATTAAGTTATTATATACCTAT
ATTATACACAAT-AGGAAGCGATCTAATACAGCAA-TTATAATAGTCCTAA-CCTTATAATATATAGAAACA
TATTATTTGCAGATAACTTAATTACCTA-GCGCTT-ATCTTATAGATATATAGCTATGCTCTTTA-AAGAAG
CTATTCTATAAAAAGCTGCTTAG-CAAAGTACAGTAATAA--CCTCTATAACTAAGGCTAAGCTTATTATAC
TTAAGCATATTGCGAAGGAAACTATT--GCCTTAAAAAGA-TTCTTTAATAAAC-TTATATTTAATCTAGGC
--AATTTATAGAAGATCTAGTATAATAACTAGCAAATAATT-AAGCTTATT-ATTAGTTAAAATAAGCAAAT
TAC-TACC-TATCTTTAATAT-GTTAATATACAAAATATATAGCTTAGATAAGAACACGCAAAAG--AATTA
TTCTTAGTAGAGTACTTGCTAATAAAG-AAAATG-CTAGCAGA-TAGACTAACTAA-AGC-TCTTACCTATT
AACAATTTAATTATTTTAAGTAGCTTCTAAACCTTAA-GAACATAGTT------AGAT-TAGTTATAGTTAA
TAG-TAATAAG-GTATAATAGCATTAGTTT-AATTACTATTAA-GAAGAGCCTTTAAGACTAAGAAAGCTTA
AGCAGAGCAAA-AAGAG-GCCTTTTTAACTGCC-TACTACTCTAAAAA-GATTATTTAATCTAGCACATCTA
TATAAGAAGTAA-GGAGAACTACGCCTAAAGCGTTAAGAAA---GAAAAAGTTTACTTAATAGCAAGAAG-A
TTAAACTAAG-ATACTTAGTCTAGAAGG-TCTAAAGCTATCTGCATAAG-ACGCATTAAATCCTCTATAATA
TAAAGTATAGAAGCACGACGCTT--ATTATAATTAGGTTAAGCTAAGG--TATAGTATTGCT-TACAAATAT
--CTAGAGCAGAGGCAAGAGAATTCT-AAGAAACTCTATAATAATTAAGA-TGCCTCTC-TTGCC-TTACTA
T--CTTATCCTTAAATAA-AATAAAAGAGATAACGT-TACTC-TAGTTAAAGTAACGCGCC--TCTTTATTA
TCTAA--------------TAGATAGCAA--TTAGCGTA-GCTATAGCT--AGAGCAATC-TACTAAATTTG
CAATAGAA-AAAAAGTTAGTAGTAG-AGTTATCTATACTAGAAAGCTTAAAGAAG-AACAGATTAGATAGTA
GAGTAGAAGTACT----AGATAGC-ATAATCTT-CTTACTACTAGTTAAAGA-GGTAGCAGCACTACTGCAG
TTAGCTTAATTGCTACTACT-AAACTTAGAAGTAGAA-GAAGTTAGCGCTAGTTAATTATTATAAGCACTCT
AACT-CTAGGTAGTAGCAGTAAGCTAAC-GATTTAACTTAACTAATCTA--------------GAAACTTAA
GAA--TTAGCATTAGAA-GGCTGCTAAGACTGCTAAGAAGTTTAGAAAGAA--GAGCAAATTAGACCTTGCC
TAGTCTCC-TTAAAGGCAGAACGCTTTAA-TTAATCTTTATAAAGCTTTGCTGCAGTACTAGTCTTAATAGA
CTTAACTATAGTA--GGTTAAGAAACGTC--------------------------------------TTTT-
AGACGCGCCTCTTAATTAGCCTTATCCTTT-------------------------------ATAAAGCGCTC
TCTTT-ATTTAATATAAAGCTTCTTTAAGTACGCTAATTTATTAGCCTTAGCC-TTCTTAATCTTCTTAAGA
CTAGATTAAGTCTTAGCAGCACGCC-TATTAAGCTCTCTTGCCTAAG-CTTCTAATCTTAATAACTTAAGAT
TAGCC-TTACTATTACTAAT-TATTATTACTAAATTAGAGCTAGTTAGATTAATAGTGCCCTATCTAGTGTT
GCCT-ATAATAATAGGCAGAGTATTAAATAAGAATTTCTGCTTAAACTAAGA-CAGAAGCTTATGCTGCG-C
TTCTATAGAGAGA-GCGTTTTAAACG-TTAGCAGCA-TCTAGAATCTACTTAGCAAGTAACTTAGAA-GGCT
TAGAGATTA-AAATAATTAGC-TTAGTGCTACGAAG-GCTGCTAT-TTAATCTACTTACGTC----------
------------------------------------------------------------------------
------------------------------------------------------------------------
------------------------------------------------------------------------
------------------------------------------------------------------------
------------------------------------------------------------------------
------------------------------------------------------------------------
------------------------------------------------------------------------
------------------------------------------------------------------------
------------------------------------------------------------------------
------------------------------------------------------------------------
------------------------------------------------------------------------
------------------------------------------------------------------------
------------------------------------------------------------------------
------------------------------------------------------------------------
------------------------------------------------------------------------
------------------------------------------------------------------------
------------------------------------------------------------------------
------------------------------------------------------------------------
------------------------------------------------------------------------
------------------------------------------------------------------------
------------------------------------------------------------------------
------------------------------------------------------------------------
------------------------------------------------------------------------
------------------------------------------------------------------------
------------------------------------------------------------------------
------------------------------------------------------------------------
-------------------
>R9_sc1.51_35787_37817_+/1-2031
TTGCAAAGCTTTTGCAAAAGACCT-ATAAATTAAGATTAC-TATAAAGTATAAGATATAAGAATAAGAGCTA
GCAGAGTAGTTCT-TAGGTATAAGAATTATTAGAAACT--AAAAAAAGAGAATAATT-ACG-CTAGTTTATA
ATACCTATATTAAGAAGATTG-CAAAGAAGTTTAACTTAATTAATA-AAACTTTTTT--AGCTACTTCTCTA
CTATTAGAAGAGCTTAAGAAGTTTAAGA-GAGAAGCTACTAAGT-AAGAAGTTAA-GCTTTACT--AGA-AA
AAAGTTAGA--TTAGCATTATACACTAT-AATAATACT-GCGCCTAGATATAGCTTTTGTAG-TATTTAAGC
TATTATACTACCT--AACTATTTCTAGCTAAACGCATATAAG-CACAATTAATTAAGTTATTATATACCTGT
ATTATACACGAT-AGAAAGCGATCTAATATAGCAA-TTATAATAGTGCCTAACCTTATAATATGTAGAGATA
TATTATTTGCAGATAACTTAATTACTTAAGCGCTT-ATCTTATAGATACATAGCTATGCTCTTTA-GAGAAG
CTATCCTATAGAAAGCTGCTTAG-CAAAGTATAGTAATAA--CCTCTATAACTAAGGCTAAGCTTATTGCAC
TTAAGTATATTGCGAAGGAAACTATT--GCCTTAAAAAAG-TTCTTTAACGAAC-TTATATTTAATCTAGGC
--GATTTATAGAAGATCTAGTATAATAACTAGCAAATAATT-AGACTTATT-ATTAGTTAAAATAAGCAAAT
TAC-TACC-TATCTTTAATAT-ATTAATATATAAAACATATAGCTTAGATAAGAATACGCAAAAG--AATTA
TTCTTAGTAGAGTACTTGCTAACAAAG-GAAATA-CTAGCAGA-TAGACTAACTAA-AGC-TCTTACCTATT
AACAATTTAATTACTTTAAGCAGCTTTTAAACCTTAA-GGATATAGTT------AGAT-TAGTTATAGTTAA
TAG-CAATAAG-GTATAATAGCATTAGTTT-AATTACTATTAA-GAAGGGCCTTTAAGACTAAGAAAGCTTA
AGCAGAGCAAA-AAGAG-GCCTTTTTAATTACC-TGCTACTCTAAAAA-GATCGTTTAATCTAGCATATCTA
TATAAGAAGTAA-GGAGAACTACGCCTAAAGCATTAAGAAA---AGAAAAGTTTGCTTAATAGCAAGAAG-A
TTAAACTAAG-ACACTTAGTTAAGAAGG-TCTAAAGCTATCTATATAAG-ACGCAGCAAATTCTCTATAATA
AAAAGTATAGAAGCACAACGCTT--ATTACGATTAGGTTAAGCTAAGG--TATAGTAGCAAT-TACGAATAT
--CTAAAGCAGTAGAGAGTAAATCTC-TAGTAACTCTATAGCAATTAAGA-CGCTTCTT-TTGCC-TTACTA
T--CTTATTCTTATGCAG-AATAAAAGAAAGCTTAT-TACCT-TACTTAAAGTAATACGCA--TCTTTATTA
TCTAA--------------TAGGTAGCAA--TTAGCGTA-GCTGTAGCT--AGAGCGATC-TACTAAATTTG
CAATGAAGGAAAAGATTAGCGTTAG-AGTTAGTTATATAAGAAAGCTTAAAGAAG-AATAGATTAGGCTATA
AAGTAGCAGAACT----AGATAGC-GCAACCTT-TTTACTACTAGTTAAAGA-GGTAGCAGCACTACTGCAG
TTAGCTTAATTGCTACTACT-AAACTTAGAAGCAGAA-GAAGTTAGCGCTAGTTAATTATTATAAGCACTCT
AACT-CTAGGCAGCAGCAGTAAGCTAAT-AATTTAACTTAACTAATCTA--------------GAAACTTAA
GAA--TTAGCATCAGAA-GGCTGCTAAGACTGCTAAGAAGTTTAGGAAGAA--AGGTAAATTAGACCTTATC
TAGTCTCT-CTAAAAGCAGAACGCTTTAA-TTAATCTTTATAAGGCTTTGCTATAGTACTAGTCTTAATAGA
CTTAATTATAGTA--GGTTAAGAAATATT--------------------------------------CTTT-
AGATATACCTCTTAATTAGCCTTATCTTTT-------------------------------GCAAAGCGCTC
TTCTT-ATTTAATATAAAGCTTCTTTAAGCGCGCTAATTTATTAGCTTTTACT-TTCTTAATCTTCTTAAGA
CTAGATTAAGTCTTAGCAG-----------------------------------------------------
------------------------------------------------------------------------
------------------------------------------------------------------------
------------------------------------------------------------------------
------------------------------------------------------------------------
------------------------------------------------------------------------
------------------------------------------------------------------------
------------------------------------------------------------------------
------------------------------------------------------------------------
------------------------------------------------------------------------
------------------------------------------------------------------------
------------------------------------------------------------------------
------------------------------------------------------------------------
------------------------------------------------------------------------
------------------------------------------------------------------------
------------------------------------------------------------------------
------------------------------------------------------------------------
------------------------------------------------------------------------
------------------------------------------------------------------------
------------------------------------------------------------------------
------------------------------------------------------------------------
------------------------------------------------------------------------
------------------------------------------------------------------------
------------------------------------------------------------------------
------------------------------------------------------------------------
------------------------------------------------------------------------
------------------------------------------------------------------------
------------------------------------------------------------------------
------------------------------------------------------------------------
------------------------------------------------------------------------
------------------------------------------------------------------------
-------------------
>R9_sc1.40_28139_29975_+/1-1837
TTATAAAGCTTTTGCAAAATACCT-ATAGATTAAGATTAC-TATAAAGTATAAGATATAAGAATAAGAGCTA
GTAGAGTAGTTCT-TAAGCATAAGAATTATTAGAAACT--AAGAAAAGAGAATAATTTACG-CTAGTTTATA
ATACCTATATTAAGAAGATTG-CAAAGAAGTTTAACTTAATTAATA-GAACCTTTCT--AGCTACTTCTCTA
CCTTTAGAAGAGCTTAAAAAGTTTAAGA-GAGAAGCTACTAAAT-AAGAAGTTAA-GCTTTACT--AGG-AA
AAAGTTAAA--TTAGTATTATATACTAT-AATAATACT-GCGCCTAGACGTAGCTTTTATAG-TATTAAAGC
TATTATACTACCT--AACTAATTCTAGCTAAACGTATATAAG-CATAATTAATTAAGTTATTATATACCTAT
ATTGTATACAAT-AGAAAGCAATCTAATATAGTAA-TTATAATAGTTCTAACCCTTATAATATATAGAGACG
TATTATTTGCAGATAACTTAATTACTTA-GCGCTT-ATCTTATAGATACATAGCTATACTCTTTA-GAGAAG
CTATCCTATAGAAAGCTGCTTAG-TAAAGTATAGTAATAA--CCTCTATAACTAAGGCTAAGCTTATTATAC
TTAAGCATGTTATGAAGGAAACTATT--ACCTTAAAAAGG-TTCTTTAATAAAC-TTATATTTAATCTAGGC
--AATTTATAGAAGATCTAGTATAATAACTAGCAAATAATT-AGACTTATT-ATTAGTTAAAATAAGTAAAT
TAC-TACT-TATCTTTAATAT-GTTAACATATAAAACATATAGCTTAGATAAGAATATATAAAAG--AATTA
TTCTTAGTAGAGTACTTACTAATAAAG-AAAATG-CTAGCAGA-TAGACTAACTAA-AGC-TCTTACTTATT
AACAATTTAATTACTTTAAGCAGCTTTTAAACCTTAA-GAATATAGTT------AGAT-TAGTTATAGTTAA
TAG-CAATAAG-ATATAATAGCATTAGTTT-AATTACTATTAA-GAAGAGCCTTTAAGACTAAGAAAGCTTA
AGCAGAGTAAA-AAGAG-GCTTTTTTAACTACC-TACTACTCTAAAAA-GATTATTTAATCTAGTATATCTA
TATAAGAAGTAA-GAAGAACTACGTCTAAAGCGTTAAGAAA---AGAAAAGTTTACTTAATAGCAAGAAA-A
TTAAACTAAA-ATACTTAGTTAAGAAGG-TCTAAAGCTATCTGCATAAG-ATGCAGTAAATTCTCTATAATA
AAAAGCATAGAAGTATAACGCTT--ATTATAATTAGGTTAAGCTAAAG--TATAGTAGTAAT-TATAAATAT
--CTAAAGCAGCAGAGAGTAAATTCT-TAGTAACTCTATAGTAATTAAGA-CGCCTCTT-TTATC-TTACTA
C--TTTATTCTTATGCAG-AATAAAAGAAAGCTTAT-TACTC-TGCTTAAAGTAACGTGCA--TCTTTATTA
TCTAA--------------TAGGTAGTAA--TTAGCGTA-GCTATAGCT--AGAGTAATC-TACTAAATTTA
TAATAGAA-AAAAGATTAATAGTAG-AGTTATTTATACTAGAAAGCTTAAAAGAG-AATAGATTAAGTAGTA
GAGTAGAAGTACT----AGATAGA-GTAATCTT-CTTACTACTAGTTAAAGACAGTAGCAGTACTACTATAG
TTAGCTTAATTACTACTACT-AAATTTAGAAGTAGAA-GAAGTTAGCGCTAGTTAATTATTATAAGCACTCT
AACT-CTAGGCAGTAGCAGTAAGCTAAT-AATTTAACTTAACTAATCTA--------------GAAACTTAA
GAA--TTAGCATTAAAA-GGCTGCTAAGACTACTAAGAAGTTTAAGAAGAA--GAGTAAATTAGATCTTACT
TAGTCTCT-CTAAAGGCAGAACGCTTTAA-TTAATCTTT---------------------------------
------------------------------------------------------------------------
------------------------------------------------------------------------
------------------------------------------------------------------------
------------------------------------------------------------------------
------------------------------------------------------------------------
------------------------------------------------------------------------
------------------------------------------------------------------------
------------------------------------------------------------------------
------------------------------------------------------------------------
------------------------------------------------------------------------
------------------------------------------------------------------------
------------------------------------------------------------------------
------------------------------------------------------------------------
------------------------------------------------------------------------
------------------------------------------------------------------------
------------------------------------------------------------------------
------------------------------------------------------------------------
------------------------------------------------------------------------
------------------------------------------------------------------------
------------------------------------------------------------------------
------------------------------------------------------------------------
------------------------------------------------------------------------
------------------------------------------------------------------------
------------------------------------------------------------------------
------------------------------------------------------------------------
------------------------------------------------------------------------
------------------------------------------------------------------------
------------------------------------------------------------------------
------------------------------------------------------------------------
------------------------------------------------------------------------
------------------------------------------------------------------------
------------------------------------------------------------------------
------------------------------------------------------------------------
------------------------------------------------------------------------
-------------------
>R9_sc1.46_36018_40128_+/1-4111
TTGCAAAGCTTTTATAAAAGACCT-ATAGATTAAGATTAC-TACGAAGTATAAGATATAAGAATAAGAGCTA
GTAAAGTAGTTCT-TAGGCATAAGAATTATTAGAAACT--AAGAAAAGAGAACAATT-ACG-CTAGTTTACG
ATACCTATATTAAGAAGATTG-CAAAGAAGTTTAACTTAATTAATA-GAACCTTTCT--AGCTACTTCTCTA
CTATTAGAAGAGCTTAAGAAGTTTAAGA-AAGAAGCTACTAAGT-AAGAAGTTAA-GCTTTATT--AGA-AA
AAGGTTAGA--TTAGCATTATATACTAT-AATAATACT-GCGCTCAGACATAGCTTTTGCAG-TATTAAAGC
TATTACACTACCT--AACTAATCCTAGCTAAACGCATATAAG-CATAATTAATTAAGTTATTATATACCTAT
ATCGTATATAAT-AGGAAGCGATCTAATATAGCAA-TTATAATAGTTCTAA-TCTTATAATATATAGAGACG
TATTATTTGCAGATAACTTAATTACCTA-GCGCTT-ATCTTATAGATACATAGCTATGCTCTTTA-GAGAAG
CTATTCTATAGAAAGCTACTTAG-CAAAGTATAGTAACAA--CCTCTATAACTAAGGCTAAGCTTATTGCAC
TTAAGCATATTGCGAAGGAAACTATT--GCCTTAAAAAGG-TTCTTTAACAAAC-TTATATTTAATCTAGGC
--GATTTATAGAAGATCTAGTGTAATAACTAGCAAATAATT-AGACTTATT-ATTAGTTAAAATAAGCAAAT
TAC-TACC-TATCTTTAATAT-GTTAACATATAAAACATATAGCTTAGATAAGAATACGTAAAAG--AATTA
TTCTTAGTAGAGTACTTGCTAACAAAG-AAAATG-CTAGTAGA-TAGACTAACTAA-AGC-TCTTACCTATT
AATAATTTAATTACTTTAAGCAGCTTTTAAACCTTAA-GGACATAGTT------AGAT-TAGTTATAGTTAA
TAG-CAATAAG-GTGTAATAGCATTAGTTT-AATTACTATTAA-GAAGAGCCTTTAAGACTAAGAAAGCTTA
AGCAGAGCAAA-AAGAG-GCCTTTTTAACTGCC-TGCTACTCTAAAAA-GATCGTTTAATCTAGCATATCTA
TATAAGAAGTAA-GGAGAACTACGCTTAAAGCGTTAAGAAA---GAAAAAGTTTGCTTAATAGTAAGAAG-A
TTAAACTAAG-ATACTTAGTTAAGAAGG-TCTAAAGCTATCTGCATAAG-ACGCAGCAAATTCTCTATAATA
AAAAGTATAGAAGCATAACGCTC--GTTACGATTAGATTAAGCTAAGG--TATAGTAGCAAT-TATAAATAT
--CTAAAGCAGTAGAGAGTAAATCTC-TAGTAACTTTATAGTAATTAAGA-CGTCTCTC-TTGCC-TTACTA
C--CTTATTCTTATGCAG-AATAAAAGAAAGCTTAT-TACTC-TGCTTAAAGTAATGCGCA--TCTTTATTA
TCTAA--------------TAGGTAGTAA--TTAGCGTA-GCTGTAGCT--AGAGCAATC-TACTAAATTTG
CAATAGAGAAAAAGTTAGCTGTTAG-AGTTAGTTATATAAGGAAGCTTAAAGGAG-AACAGATTAAGCTATA
GAGTAGTAGGACT----AGGTAGC-GCAACCTT-CTTACTACTAGTTAAAGA-AGTAGCAGCACTACTGCAG
TTAGCTTAATTACTACTACT-AAACTTAGAAGCAGGA-GGAGTTAGCGCTAGTTAATCGTTATAAGTACTCT
AACT-CTAAGTAGCAGCAGTAAGCTAAT-AATTTAACTTAACTAATCTA--------------GAAACTTAA
GGA--TTAGCATTAGAA-GGCTGCTAAGACTGCTAAGAAGTTTAGAAAGAA--GAGTAAATTAGACCTTGCC
TAGTCTCC-TTAAAAGCAGGACACTTTAA-TTAATCTTTATAAGGCTTTGCTGCAGTACTAGTCTTAATAGA
CTTAACTATAGCA--GGTTAAGGAACGTC--------------------------------------TTTT-
AGATACGCCTCTTAATTAGCCTTATTCTTT-------------------------------GCAAAGCGCTC
TCCTT-ATTTAATATAAAGCTTCTTTAAGCGCGCTAATTTATTAGCTTTAGCC-TTCTTAATCTTCTTAAGA
CTAGATTAAGTCTTAGCAGCACGCC-TATTAAGCTTCTTTGCCTAAG-CTTTTAATCTTAATAACTTAAGAT
TAGCT-TTACTATTATTAAC-TTTCTTTACTAGATTAGAGCTAGTTAGATTAATAAGGCTCTATTTAGTGTT
ACCT-ATAATAATAGGCAGAGTGTTAAATAAGTATTTCTACTTAAACTAAGA-TAGAAGCTTATGCTGCG-C
CTCTATAGAGAGA-GCGTTTTAAACG-TTAGCAGTA-TCTAGAATCTGCTTAGCAGGTAACTTAGAA-AGCT
TAGAGATTA-AAATAATTAGC-TTAGTGCTACGAAA-GCTGCTAT-TTAATCTACTTAAGCTTACTGCCTTA
TAAGAAAAA-GGAGAATTTAATCTATAAAGGTTAGTT-AGAGTAGCCTTATTTCTTCTCTTCTCTCTAGGCG
CCTT-TTTAGGCATAAGAGGAGTAGAACGAA-TAGGCCTACGCGAGC-TACTT-AAAGAGAGACTTAACTCT
AGATTAGTAGAAT-ACTAAACAGAGCTACT-AAGTATAGCTTAAGCTAGTTAGGAAG-AGGCAGCATAACTA
GAACGAATCGATTTCTTATTTATGCTAAGAGAGATGTTAATATAACCTATTTAGTTATTAAAAGCGACTAGA
GCGTTAAGATTAAAGCTAGCTAA-GGTTAAAGCGCTCTTATT-ATTAAA-TAGCTTATTAAGCATATTAGTC
TTATAACTA--AAAGGCTTAGCCTGCTTACTACGCTTAGATCCTAGAGGACTAGA-GCTTAGGCTAGAAAGA
T---TACTAGCAGGCA-CTATAGTCTTATCCTTCTCCTTA-TTATCTTAAATAGAGGCCT-AGTAGGCAGAC
ACCTTTAAAGA-GGTTAAATCTATTAAAAGCAACTTTCT-ATTAGGGCCTATTTTCTAACTAAAAGAATCTA
AATAGAGTTATAAAGGCATAAGTAGCGCAGC--TTTCTTCGCGCGCTTA-GAGGTTAGATTAGATATAGCAG
TTTT-AGATTAGTCGCG-CTTAAAGCTAAAC-AGCTTATTATAACTAGTAATATACTTATAGACCTT-GTCT
ATAAGCTTATTTTG-CCTATTAGTATACTTAGAAGTCTGCAAAA-GATTAGTATAACGCT--GCTATAAT-A
AGATTAACGATTACTTATAGTTATAGTTG-CTATATTG-CCTATAGCATAGTTATATAAAGCTATCGTCTTA
GTTATAAA-GAGAT-TAATGCTATAGTATAATTAGTATAAGA-TATAACTAAAATAAAATAAGAAATA-TGC
CTTAGAATGCACTGCTT-AGAGTTGCAGGCAGCGCAACGACCT-AACTTGCTACTCTTATTAACATATTTAA
G-CTTATTCTTAGTTAAGTTGCTTAACTACTTAAAGA-TGTAATTAGCGCAAGAGCTCTTGCAGAGTGCCTT
AGTAACTAGCTTTAATAGAGTATCTAGAGCTAAATTGCTCTCCTTAGAAGC-TAACTTCTACTAATTAATTT
AAGCTAAGGCGCGCGTGCCT----------------------------------------------TTTAAA
TCTAATACCTTAGA-GAACTAAGCAGCGCAAGCGTTCTTAAGATTCTTCTTCTGCACTAGAGTAGCTATTTT
T-CTCTTTTGCTACAAAATAGCTAAGTTAGCATAACTAATAGCCTAAAGTTTAAGGCGAT-TACGATGCAGA
GTACGCATAAGGTACTTAATTATCTCTTA-ATTAGTAGA-ACTTACTAGAGCTATAGTTAGCA-GATTAAAT
TCTTAAAGCTAAG-TAGTAGAGTATTAAAAGA-TCGTAAGGCACAGAGTAAGATATTAATATTGCG-CGCGC
TAAGACTAAATGCATAAGTTAAC---TAATCTCTACGATAA-CGCAATAATAAACA-GATGCTTACTAATTA
AGCAATTAGA-GTAGAGTAGAAGA-GAGATAATAGCTTATTTATATG--TACACTGCGTA-ACGTTATCTTA
ATT--------AAATAGAGCAA-TTAAGATAGAGGGTATATCGCAGTATTAATAT-ATAAGAATAAGTAA--
-----AGTACTA-ATCTATGTAACTAAGCT--AACTAAGCTTAGAAA-GTAGACTAACGTTTCTCTATAATC
TATTT-ATATATTTAAGCT-AGCTCTTCTAATACATTAGAAGAGCAGTAATTAATATAATCTTTT-CTCTTA
AGTTTGCTTAGCTACAACA
>R9_sc1.46_36018_36413_+/1-396
TTGCAAAGCTTTTATAAAAGACCT-ATAGATTAAGATTAC-TACGAAGTATAAGATATAAGAATAAGAGCTA
GTAAAGTAGTTCT-TAGGCATAAGAATTATTAGAAACT--AAGAAAAGAGAACAATT-ACG-CTAGTTTACG
ATACCTATATTAAGAAGATTG-CAAAGAAGTTTAACTTAATTAATA-GAACCTTTCT--AGCTACTTCTCTA
CTATTAGAAGAGCTTAAGAAGTTTAAGA-AAGAAGCTACTAAGT-AAGAAGTTAA-GCTTTATT--AGA-AA
AAGGTTAGA--TTAGCATTATATACTAT-AATAATACT-GCGCTCAGACATAGCTTTTGCAG-TATTAAAGC
TATTACACTACCT--AACTAATCCTAGCTAAACGCATATAAG-CATAATTAATTAAGTTAT-----------
------------------------------------------------------------------------
------------------------------------------------------------------------
------------------------------------------------------------------------
------------------------------------------------------------------------
------------------------------------------------------------------------
------------------------------------------------------------------------
------------------------------------------------------------------------
------------------------------------------------------------------------
------------------------------------------------------------------------
------------------------------------------------------------------------
------------------------------------------------------------------------
------------------------------------------------------------------------
------------------------------------------------------------------------
------------------------------------------------------------------------
------------------------------------------------------------------------
------------------------------------------------------------------------
------------------------------------------------------------------------
------------------------------------------------------------------------
------------------------------------------------------------------------
------------------------------------------------------------------------
------------------------------------------------------------------------
------------------------------------------------------------------------
------------------------------------------------------------------------
------------------------------------------------------------------------
------------------------------------------------------------------------
------------------------------------------------------------------------
------------------------------------------------------------------------
------------------------------------------------------------------------
------------------------------------------------------------------------
------------------------------------------------------------------------
------------------------------------------------------------------------
------------------------------------------------------------------------
------------------------------------------------------------------------
------------------------------------------------------------------------
------------------------------------------------------------------------
------------------------------------------------------------------------
------------------------------------------------------------------------
------------------------------------------------------------------------
------------------------------------------------------------------------
------------------------------------------------------------------------
------------------------------------------------------------------------
------------------------------------------------------------------------
------------------------------------------------------------------------
------------------------------------------------------------------------
------------------------------------------------------------------------
------------------------------------------------------------------------
------------------------------------------------------------------------
------------------------------------------------------------------------
------------------------------------------------------------------------
------------------------------------------------------------------------
------------------------------------------------------------------------
------------------------------------------------------------------------
------------------------------------------------------------------------
------------------------------------------------------------------------
------------------------------------------------------------------------
------------------------------------------------------------------------
-------------------
>R9_sc1.62_5_3932_-/1-3928
TTGCAAAGCTTTTACAAAAGACGT-ATAAAGTAAAATTAT-CTTAAAGTATAAGATATAAGAATAAGAGCTA
GTAGAGTAGTTCT-TAGGTATAAGAATTATTAGAAACT--AAGAAAAGAGAATAATT-ACG-CTAGTTTATA
ATACCTATATTAAGAAGATTA-TAAAGAAGTTTAACTTAATTAATA-GAACCTTTCT--AGCTACTTCTCTA
CTATTAGAAGAGCTTAAAAAGTTTAAGA-GAGAAGTTACTAAGT-AAGAAGTTAA-GCTTTACT--AGA-AA
AAGGCTAGA--TTAGTATTATATACTAT-AATAATATT-ACGCCTAGATATAGCTTTTGCAG-TATTAAAGC
TATTATACTACCT--AACTAATTCTAGCTAAACGCATATAAG-CATAATTAATTAAGTTATTATATACTTAT
ATTATATATAAT-AGAAAGCAATCTAATATAGCAA-TTATAAGAGTTCTAA-CCTTATAATATATAGAGACG
TATTATTTACAGATAACTTAATTACCTA-GCGCTT-ATCTTATAGATATATAGCTATGCTCTTTA-GAGAAG
CTATCCTATAAAAAGCTGCTTAG-TAAAGTATAGTAATAA--TTTCTATAACTAAGGCTAAGCTTATTGCAC
TTGAGTATATTATAAAGAAAACTATT--GCCTTAAAAAGG-TTCTTTAACAAAC-TTATATTTAATCTAGGC
--AATTTGTAGAAAATCTAGTATAATAACTAGTAAATAATT-AGACTTATT-ATTAGTTAAAATAAGCAAAT
TAC-TACC-TATCTTTAATAT-GTTAATATATAAAATATATAGCTTAGATAAGAATATATAAAAG--AATTA
TTCTTAGTAGAGTACTTACTAATAAAG-AAAATA-CTAGCAGA-TAGACTAACTAA-AGC-TCTTACCTATT
AACAATTTAATTACTTTAAGTAGCTTTTAAATCTTAA-GAATATAGTT------AGAT-TAGTTATAGTTAA
TAG-TAATAAG-GTATAATAGCATTAGTTT-AATTACTATTAA-GAAGAGCTTTTAAGACTAAGAAAGCTTA
AGCAGAGTAAA-AAGAA-GCTTTTTTAACTATC-TGCTATCTTAAAAA-GATTATTTAATCTAGTATATCTA
TATAAGAAGTAA-GAAGAACTATGCTTAAAGCATTAAGAAA---AGAAAAGTTTACTTAATAGTAAGAAG-A
TTAAACTAAG-ATACTTAGTTAAGAAAG-TCTAAAGCTATCTGCATAAG-ATGTAGCAAATTCTCTATAATA
AAAAGTATAGAAGCATAACGCTT--ATTATAATTAGATTAAGCTAAAG--TATAGTAGCAAT-TATAAATAT
--CTAAAGTAGTAGAGAGTAAATCTT-TAGTAACTCTATAGTAATTAAGA-CGCCTCTC-TTATC-TTACTA
T--CTTATTCTTATATAG-AATAAAAGAAAGCTTAT-TACTC-TGCTTAAAGTAATATATA--TCTTTATTA
TCTAA--------------TAGATAGTAA--TTAGCGTA-GCTATAGCT--AGAGCAATC-TACTAAATTTA
TAATAGAGAAAAGGGTTAGTAGTAGGAGTTATTTATACTAGAAAAGCTTAAAGAAGAATAGATTAAGTAGTA
GAGTAGAAGTACT----AAGTAGCCATAATCTT-CTTACTACTAGTTAAAGA-GATAGTAGTATTACTATAG
TTAGCTTAATTACTACTACT-AAACTTAGAAGTAGAAAGAAGTTAGCGCTAGTTAATTATTATAAGCACTCT
AACT-CTAGGTAGTAGCAGTAAGCTAAT-AATTTAACTTAACTAATCTA--------------GAAATCTAA
AGA--TTAGCATTAGAA-GGCTGCTAAGACTGCTAAGAAGTTTAGAAAGAA--GAGCAAATTAGACCTTACT
TAGTCTCT-CTAAAGGCAGAATACTTTAA-TTAATCTTTATAAAGCTTTGCTGCAGTACTAGTCTTAATAGA
CTTAACTATAGTA--AGTTAAGAAACGTT--------------------------------------CTTT-
AGATATGCCTCTTAATTAGCCTTATTCTTT-------------------------------ACAAAGTACTT
CTCTT-ATTTAATATAAAGCTTCTTTAAGCGTGCTAATTTATTAGCTTTAGCC-TTCTTAATCTTCTTAAGA
CTAGATTAAGTCTTAGTAGCACGCC-TATTAAGCTCTCTTACTTAAG-CTTCTAATCTTAATAACTTAAGAT
TAGCC-TTACTATTACTAAT-TATTATTACTAGATTAGAGCTAGTTAGATTAATAGTGCTCTATCTAGTATT
ACCT-ATAATAATAAGCAGAGTATTAAATAAGAATTTCTGCTTAAACTAAGA-TAGAAGCTTATACTACG-C
CTCTATAGAGAGA-GCATTTTAAATA-TTAGTAGCA-TCTAGAATCTGCTTAGTAGGTAACTTAGAA-GGCT
TAGAGATTA-AAATAATTAGC-TTAGTACTATAAAG-GCTACTAT-TTAATCTACTTAAGCCTACTACCTTG
CAAGAAAAA-GAAGAATTTAATTTATAAAAGTTAGTT-AGAGTAGCCTTATTCTTTCTCTTCTCTCTAGGTA
TCTT-TTTAGGCGTAGAAGAAATAGAATAAA-TAGGCCTACGTAAGC-TGCTT-AAAAGAAAACTTAACTCT
AGATTAGTAGAAT-ACTAAACAGAGCTACT-AGGTGCAGCTTAAGCTAGTTAAGAAG-AAGCAGCATAACTA
GGATAAATTAATTTCTTATTTACGCTAAGAGAGATATTAATATAACTTATTTAGTTATTAAAAGTAACTAGA
GCATTAAGATTAAAGCTAGCTAA-GGTTAAAGCGCTTTTATT-ATTAAA-TAGCTTATTAAGCATATTAGTC
TTATAACTA--AAAGGCTTAGCCTACTTACTATGCTTAGATTCTAGAGAACTAGA-GCTTAGGCTAGAAAGA
T---TGCTAGTAGGTA-CTATAGTCTTATCTTCCTCTTTA-TTATCTTAAATAGAAGCCT-AGTAGATAGAT
ACCTTTAAAGA-GGTTAAATTAGTTAAGAGTAACTTTCT-ATTAGAGCCTATTTTCTAACTAAAAGAATCTA
AATAGAGTTATAAAGGCGTAAGTAGCGTAGC--TTTCTTTGTGCGCTTA-GAAGTTAGATTAGATATAGTAG
TTTT-AGATTAGTTACG-CTTAACGCTAGAT-AGCTTATTATAACTAGTAATATACTTATAGACCTT-ATCT
ATAAGCTTATTTTG-CTTATTAGTATACTTAGAAATCTGCAAAA-GATTAGTATAGAGCT--GCTATAAT-A
AGATTAATAATTACTTATAGTTATAGTTA-ACGTATTA-CCTATAGCGTAGTTATATAAAGCTATTATCTTA
GTTATAAA-GAGAT-TAATACTATAGTATAATTAGTATAAGA-GGTAACTAAAATAAGATAAGAAATA-TAC
CTTAGCATGCACTGCTT-AGAATTATAAGCAGTATAATAACTT-AACTTACTACTCTTATTAATATATTTAA
G-CTTATTCTTAGTTAAGTTGCTTAACTACTTAAAGA-TATAATTAGTATAAAGGCTCTTATAGAGTATACT
ACTAGAAGGCTTTAATAGAGTATCTAAGGCTAGATTACTCTTCTTAGAAGC-TAACTTTTGCTAATTAATTT
AAGCTAAGATGCACGTATCT----------------------------------------------TTTAAA
TCTAATGCCTTAGA-GAAATAAGCAGCGTAAGCGTTCTTAAAGTTCTTCTTCTATGCTAGAGTAGCTATTTT
T-TCTTTTTACTATAAAATAGCTAAGTTAGTATAACTAATAGCCTAGAGTTTAAGGTAAT-TATAGTGCAGA
GTGCGCGTAATATACTTAAGTACCTCTTA-ATTAGTAGA-ACTTACTAGAGCTATAGTTAGCA-AGTTAAAT
TCTTAAAGCTAAG-TAGTAGAGTATTAAAAGA-TTATAAGGCGCAGAGTAAAGATGTTAATATTAC-GCGCG
CTAAGACTAAATGCATAACTTAA---CTAATTTCTATAATA-TATAATAATAAATA-GAGGCTTACTAATTA
CGCAATAGGC-TTAGCGTAGAAGC-AAGAAAATTACTTATTTATATA--ATAACTGCGTA-ACGTTATCTTA
ATT--------AAATAGAGCAA-TTAAGATAGA---------------------------------------
------------------------------------------------------------------------
------------------------------------------------------------------------
-------------------
>R9_sc1.69_5152_9266_+/1-4115
TTGCAAAGCCTTTGCAAAAGATAT-ATAGAGTAAAATTAT-CTTAAAGTATAAAATATAAGAATAAGAGCTA
GCAGAGTAGTTCT-TAGGTATAAAGATTATTAAAAACT--AAGAAAAGAGAATAATT-ATA-CTAGTCTATA
ATACCTATATTAAAAAGATTA-TAAAGAAGTTTAGCTTAATTAATA-GAACTTTTCT--AGCTATCTCTCTA
CTATTAGAGAAGCTTAAGAAGTTTAAGA-AAGAAGCTACTAAAT-AAGAAATTAA-GCTTTACT--AGA-AA
AAGGTTAGA--TTAGCATTATACACTAT-AATAATACT-ACGCCTAGATATAGCCTTTGCAG-TATTAAAGC
TATTATACTACTT--AACTAATCTTAGCTAAATATATATAAG-CATAATTAATTAAGTTATTATATATCTAT
ATTATATATAAT-AAGAAGCAATCTAATATAGTAA-CTATAATAGATCTAA-TCTTATAATATATAGAGACG
TATTATTTACAGATAATTTAATTACTTA-TTACTT-ATCTTATAGATATATAGCTATGCTTTTTA-AAGGAG
CTATTCTATAAAAAGCTACTAGG-CAAAGTATAGTAATAA--CCTCTATAACTAAAGCTAAGCTTATTATAC
TTAAGCATATTATAAAGGAAACTATA--GCTTTAAAAAGA-TTCTTTAATAAACCTTATATTTAATCTAGGC
--AATTTATAGAAGATCTAGTATAATAACTAGCAAATAATT-AGACTTATT-ATTAGTTAAAATAAGTAAAT
TAT--AACTTATCTTTAATAT-ATTAATATATAAAATATATAGCTTAGATAAGAATACGTAAAAG--GATTA
TTCTTAGTAGAGTACTTACTAATAAAG-AAAATG-CTAGCAGA-TAGACTAACTAA-AGC-TCTTACTTATT
AATAATTTAATTACTTTAAGTAGCTTTTAAACTTTAA-GAATATAATC------AGAT-TAGTTATAGGTAA
TAG-AAATAAA-GTATAATAGTATTAGTTT-AATTACTATTAA-GAAGAGCCTTAAAGACTAAGAAAGCTTA
AGTAGAGTAAA-AAGAG-GCCTTATTAACTGCC-TGCTACTCTAAAA--GATTATTTAATCTATTAAATCTA
TATAAGAAGTAA-GAAGAACTACGCATAAAGCGTTAAGAAAGA-AAAAAAGTTTACTTAAGAGTAAGAAG-A
TTAAACTAAG-ATACTTAGTCTAGAAGA-TCTAAAGCTATGTATATAAG-ATATATTAAATTCTTTATAATA
AAGAGTATAGAAGCATAACGCTT--ATTATAATTAGATTAACCTAAGG--TATAGTATTACT-TATAAATAT
--CTAGAGTAAAGGTAAGAGAATTCT-AAGAAACTCTATAATAATTAAGA-TATCTCTC-TTACC-TTACTA
T--CTTATTCTTAAATAA-AGTAAAAGAGATAATAT-TATCT-TAGTTAAAGTAATATACC--TCTTAATTA
TCTAA--------------TAGATAGTAA--TTAGCATA-GCTATAACT--AGAGTAATC-TACTAAATTTA
TAATAGAG-AAAAAGTTAGTAGTAG-AGTTATTTATATTAGAAAGCTTAAAGAAG-AATAGATTAGATAGTA
GAGTAGCAGAACT----AGATAGC-ATAACCTT-CTTACTACTAATTAAAGA-GATAGTAGTACTACTATAG
TTAGCTTAATTACTACTACT-AAACTTAGAGGCAGAA-GAAGTAAGCGCTAGTTAACTATTATAAGCATCTT
AACT-CTAAGTAGTAGTAGTAAGCTAAT-AATTTAACTTAACTAATCTA--------------GAAACTTAA
GAA--TTAGCATTAGAA-AGTTAATAAGACTACTAAGAAGTCTAAGAAGAA--GAGTAAATTAAATCTAGCC
TAGTTTTC-TTAAAAATAGAATACTTTAA-TTAATCTTAGTAAGGCTTCTCTGCAGTGCTAGTTTTAATAGA
CTTAATTATAGTA--AGTTAAGAAACGTT--------------------------------------CTTT-
AGATATACTTCTTAATTAGCTTTCTTCTTC-------------------------------TTAAAGCGTAC
CTCTT-ATTTAATAAAAAGCTTTTTTATACGCGCTGCTTTATTAGCTTTAGCC-TAAGTAAATATCTTAAGA
TTAAGTTAAGTAGTAGTAGCATAAG-CTATAAGCTTCTTTACCTTAG-CCTCTAATCTTATTACCTCTAGAT
TAAAG-CTACTATTATTAAC-TTTCTTTACTAAATTAAAGTTAGTTAGATTAATATAGCTCTATCTAGTGCT
GCCT-ATAATAATAGGCAGAGTATTAAATAAGTATTTCTGCTTAAACTAAGA-TAGAAGCTTATGCTACG-C
CTCTATAGAAGAA-TTATTATAGATA-CTAGAAGTG-TCTAGAATTTGCTTAGTAAATAACTTAAGA-ACTA
GTAGAACTA-AAATAATTAGC-TTAGTATAAAGAGA-GCTACTAT-TTAATCTACTTAAGCCTACTGCCTTA
GAACTAAAA-GAGAAATTTAATTTATAGAGATTTAAT-AGAGTAGCCTTATTCTTTCTCTTCTCTCTAAGCG
CCTT-TTTAGGCATAATAGAAGTAGAATAAA-TAGACTTACGCAAGC-TGCTT-AAAAGAAAACTTAACTCT
AGATTAGTAGAAT-ACTAAATAGAGCTACT-AAGTATAGCTTAAGATAGTTAAGAAG-ATACAGCATAACTA
GAATAAATTAATTTCTTATTTATGCTAAGAAAAGTATTAATATAATCTATTTTATTATTAAAAGCATTAGAA
GTAGTAAAGACTAAGCTAGCTAA-AGTTAAAGCGCTCTTATT-ATTAAAGTACGCTATTAAGCTTATTAGTC
TTACTATTA--GAAGGCTTAGCCTGCTTACTATGCTTAGATTCTAGAGAACTAGA-GCTTAAGCTAGAATAA
T---TACTAGTAAGTA-TCTTAGTTTATTCTTTCTCTTTC-TTATCTTAAATAGAAGCTT-AATAGACAGAT
ACCTTTAAAGA-GGTTAAATTAGTTAAGAGTAACTTTCT-ATTAGAATCTATCTTCTAACTAAAAGAATCTA
GAGCAGATTATAAAGATATAACTATTATAGC--CTTCTTCTTATGCTTA-AGAGTTAACTTAGATGCAGTAG
TTTT-AGATTATATATA-TTTAATGCTAAAG-AGCTTATTATAACTACTAATATACTTATAGATCTC-TTCT
ATAAGATTATTGCG-CCTATTAGTATACTTAGAAGTCTATATAA-GATTAGTATAACGCT--GCTATAAT-A
AGATTAATAATTACTTATAGTTATAGTTA-CTATATTA-CTTATAGCGTAGTTATATAAAGCTATTATCTTA
GTTATAAA-GAGCT-TAATACTATAGTATAATTAGTATAAGA-GGTAACTAAAATAAGATAAGAAATA-TAC
CTTAGAATACACTGCTT-AGAGTTATAAGCAGCATAATAACTT-AACTTACTACTCTTAATAATATATTTAA
G-CTTATTCTTAGTTAAGTTACTTAACTACTAAAAGA-TATAATTAGCGTAAAGGCTCTTATAAGGTGCACT
AGCAACTAGCTTAGATAGAGTATCTAGAACTAAATTACTCTTCTTAGAAGC-TAACTTCTACTAATTAATTT
AAGCTAAGATATACGTACTA----------------------------------------------TTTAAA
TTAGATATCTTAGA-GAACTAAATAGTATAAGCGTTCTTAAGGTTCTTTTTTTATATAGAAGTAACTACTTT
T-TTTTTTTACTGCAAAAAAGCTAAGTTAGTATAACTAATAGCTTAGAGTTTAAAGTAATATATAGTATAGA
GTATGCGCAATATACTTAAGTATCTCTTCCATTAGTAAG-ACTTACTAGAGTTATAGTTAGCA-AGTTAAAT
TCTTAAAGCTAAG-TAGTAAAGTATTAAAAGA-TCATAAAGCATAGAGTAAAGATATTAATATTAT-ATGCG
CTAAGACTAAACGCATAACTTAA---CTAATTTCTATAATAATATAATAATAAATA-GAAGCTTACTAATTA
TATAATAAGC-TTAGCGCAAAAGT-AGGAAAATTACTTATTTATATA--ATAACTGCGTA-ATATTATCTTA
ATT--------AAATAAAGTAA-TTAAGATAGAGAGTATATTATAGTATTAATAC-CTAAGAATA-GTAA--
-----AGTGCTA-ATCTACGTAACTAAGCT--AACTAAGCTTAGAAA-GTAGACTAACGTTTCTCTATAATC
TATTT-ATATATTTAAGCT-AGCTCTTCTAATATATTAGAAGAGTAGTAATTAATATAATCTTTT-CTCTTA
AGTTTACTTAGCTATAATA
>R9_sc1.1_947088_951196_-/1-4109
TTGCGAAGCTTTTGCAAAAGACCT-GTAGATTAAGATTAC-TACGAAGTATGAGATATAAGAATAAGGGCTA
GCAGAGTGGTTCT-TGGGCATAAGGATCGTTAGAAACT--AAGAAAAGAGAACGATT-ACG-CTAGTTCACG
ATACCTACATTGAGAAGATTG-CAAAGAAGTTTAACTTAATCGATG-GAACCTTTCT--AGCTACTCCTCTA
CCGTTAGAAGAGCTCAAAAAGTTCGAGG-GAGAAGCCACTAAGC-AAGAAGTTAA-GCTTTACT--AGG-AA
AAGGTTAGA--TCAGCATTGTACACTGC-AATAATGCT-GCGCCTAGACGTAGCTTTTGCAG-TATTAAAGC
TGTTACACTATCT--AACTAATCCTAGCTAAACGCACATGAG-CACAATCGATTGAGTTATTATGTACCTGT
ATCGTACACGAT-GGGAAGCGATCTAATACAGCAA-TTATGATAGTCCTGA-CCTCATGATATGTAGAGACG
CATTATTTGCAGATGACTTAATTACCCG-GCGCTC-ATCTCATGGATACATAGCTATGCTCTTTA-GAGGAG
CTATCCTATAGAAAGCTGCTCGG-CAAAGTACAGTAACGA--CCTCTACAACTGAGGCTGAGCTTATTGCAC
TTGAGCATGTTGCGAAGGAAACTATT--GCCTTAAAAAGA-TTCTTTGACGAAC-TCACATTTGATCTAGGC
--GATTTATAGAAGATCTAGTGTGATAACTAGCAAACAATT-AGACTTGTT-GTTAGTCGAAATAAGCGAAT
CAC-TACC-TGTCTTCGACAT-GTTGACATATAAAACATATAGCTTAGACAAGAACACGCAAAAG--GATCA
TTCTCAGTGGAGTACTTGCCAACAAAG-GAAATG-CCAGCAGA-TAGACTAACTAA-AGC-TCTCACCTATT
AACAATTCAATTACTTTAAGCAGCTTTTAAACCTCAA-GGACATAGTT------GGAT-TAGTCACGGTTAA
TGG-CAATAAG-GTGTGATAGCATCAGTTT-AATTACTATCAG-AAAGGGCCTTTAAGACTAAGAAAGCTTA
AGCAGAGCGAA-AAGAG-GCCTTTTTAACTGCC-TGCTACCTCAGAAA-GATCGTTCAATCCAGCACATCTA
TATAAGAAGTAA-GGAGAACTACGCCCAAAGCGTTAAGAAA---GGAAAAGTTTGCTTAATAGCAAGAAG-A
TCGAACTGAG-ACACTTAGTCCAGAAGG-TCTAAAGCTATCTGCATGAG-ACGCATTGAATCCTCTATAATG
TAAAGCACAGAAGCACGACGCTC--GTTACAATTAGGTTAAGCTAAGG--TGTAGTATCGCT-TACGAACAT
--CCAGAGCAGAGGTAAGAGAATCCT-GAGGAACTCTACGACGATTGAGA-CGCCTCTC--TTGCCTCACTA
T--CTTGTCCTCAAACGA-AACAAAAGAGACGACGT-TACTC-TAGTTAAAGTGACGCGCC--TCTTCATTA
TCTAA--------------TAGATAGCGA--TCAGCGTA-GCTCTGACT--AGGGCGATC-TACTAAATTTG
CGATAGGG-AAAAGGTTGGCGTTAG-GGTCAGTTGTATAAGGAAGCTTAAAGGAG-AACAGATCGGGCTGTA
GAGTAGCAGGACT-----AGGTGGCGCAACCTT-CTTACTACTAGTTAAAGG-GGTGTTAGCACTACTGCGG
TTAGCTCGATCGCTACCACT-AAACTCAGAGGCAGGA-GGAGTAAGCGCTGGTTGACCGTTATGAGCATCTT
AACT-CTAGGCAGCGGCAGTAAGCTGAC-GATTCAACTCAACTAATCTA--------------GAAACTTGA
GGA--TTGGCATCGGAA-GGCCGCTGAGACTACTGAGAAGTTTAAGAAGAA--GGGCGAATTGGACCTTGCC
CAGTCTCC-TTAAAGGCAGGACGCTTTGA-TTGATCTTCACGAGGCTTCGCCGCAGTACTAGTCTTAATAGA
CTTAATTACAGCA--GGTTAAGGAACGTC--------------------------------------CTTTC
AGACGCGCCTCTTGATCAGCCTTCTCCTTC-------------------------------GCGAGGCGCGC
CTCTC-GTTTAATAAGAAGCTTCTTCGAGCGCGCTGCTGCATCAGCTTTAGCC-TTCTTGATCTTCTCGAGA
CTAGATCGAGTCTCAGCAGCACGCC-TATTAAGCTCCTTTGCCTAAG-CTTTCAATCTCAATAACTTAAGAT
TAGCC-TTACTGTCACCGAT-CGTCATTACTGGATTAGAGCCAGTCAGATTAATAGTGCCCTGTCCGGTGTT
ACCC-GTAACGATAGGCAGAGTGTTAAATGAGAATTCCTGCTTAAACTAAGA-CGGAAGCTTATGCTGCG-C
CCCTATAGAGGGA-GCGTTTTAAACG-TCAGCAGCA-TCTAGGATCTGCTTAGCAGGTGACTTGAAA-GGCT
TAAGGATCG-AAACAATCAGC-TTAGTGCTACGAAG-GCCGCTGT-TTAATCCACTTAAGCCTGCTGCCTTA
CGAGAAAAA-GGAGAATTTGATCTATAAAGGTTAGTC-AGAGTAGCCTTATTCCTCCTCTTCTCTCTAGGCG
CCTT-TTTAGGCACAAGAGGAGCAGGACGAA-CAGGCCTACGCGAGC-TGCTC-AAAGAGAGACTTAACTCT
AGATTAGTAGAAT-GCTAAACAGAGCTACT-AGGTGCAGCTTGAGCTAGTTAGGAAG-AGGCAGCATAACTA
AGATGAATTAATTTCTTGTTCACGCCAAGAGAGGTGTCGATATGACCTATTTAGTTATTGAAAGCGACCGGA
GCGTTAAGATTAAAGCTAGCTGA-GGTTAAAGCGCCCTTATT-ATCAAACAGC-TTATCAAGCACATCGGTC
TTACGACCG--AAAGGCTTAGCCTGCTCACTACGCTTAGTTCCTAGAGGACTAGG-GCTTAGGCTAGAAAGA
T---CGCTAGCGGGCA-CTGTAGTCTTATTCTCCTCCTTA-TCATCTTGAACAGAGGCCT-AGTGGGCAGAC
ACCTTTAAAGA-GGTTAAATCGGTCGAGAGCAACTTTCT-ATTAGGGCCTATTTTCCGACCAAAAGGATCTG
AATGGGGTTGCGAAGGCGTAAGTAGCGCAGC--TTTCTTCGCGCGCTTA-GGGGTCGGATTGGATGCGGCAG
TTTC-AGATTGGTCGCG-CTTGAAGCTGGAC-GGCTTATTGTAACTAGCGATGTACTTACAGACCTC-GTCT
ATAAGCTTATTTCG-CCCATCAGTATACTTAGAAGTCTGCAAAA-GATCAGTACAACGCT--GCTACAAT-A
AGATTAACGATCACTTACAGTCATAGTTG-CCGTATTG-CCTATAGCGTAGTCGTATAAAGCTATCGTCTTA
GTTACAAA-GAGAT-TAATGCTATAGTACAATCAGTACGAGA-GGTAACCAAAATAAGGTGAGAAATA-TGC
CTTAGAATGCACTGCTT-AGAGTTGCAGGCAGCGCAACGACTC-GACTTGCTACTCTTGTTAACACATTTAA
G-CTTGTTCTTGGTTAAGTTGCTTAACTACTTGAGGA-TGCAATTGGCGCAAGGGCTCTCGCGGGGTGCCCT
AGCGACTAGCTTTGATAGAGTATCCGGGGCTAGATCGCTCTCCTTAGAAGC-CGACTTCTGCTGATTGATTC
GAGCTAAGGCGCGCGTGCCT----------------------------------------------TTTGAA
TCTGATGCCTTGGA-GGACTAAGCGGCGCGAGCGTTCTCAAGGTTCTTCTTCTGCGCTGGAGTAGCCGTTTT
T-CCTTTTCGCTGCGAAATAGCTAAGTTAGCATGACTGATAGCCTGGAGTTCGAGGCGAT-CGCGATGCGGA
GTACGCGCAAGGTACTTAATTACCTCTTG-ATTAGTAGG-ACTTACTAGAGCCATAGTTAGCA-GATTAAAT
TCTTAAAGCTAGGGTGGTGGGGTGTTAAAAGA-TCGTGAGGCGCGGGGCAAGG-TGTTGATATCGC-GCGCG
CTAAGGCCAAACGCGCAAGTTAA---CTGATCTCTACGACAACGCAACAACAAACA-GACGCTTACCAATTG
AGCGATTAGG-GCAGAGCGGGAGC-AGGGTAATAGCTTATTTACATG--CACACTGCGTG-ACGTCATCTTA
ATT--------AAACAGGGCAA-TTAAGATGGGGGGTGTGTCGCAGTATTGATAC-ACGAGAACA-GTGA--
-----AGTACTG-ATCTACGTGACTGAGCT--GACTAAGCTTAGGAA-GTAGACTAACGTTTCTCTGTGATC
TGTTT-GTATATTTAAGCT-AGCTCTTCTGATACATTAGAAGAGCAGTGATCAATACAATCTTTT-CTCTTA
AGTTTGCTTAGCCACAA--
>R9_sc1.21_1_2684_+/1-2684
------------------------------------------------------------------------
------------------------------------------------------------------------
------------------------------------------------------------------------
------------------------------------------------------------------------
------------------------------------------------------------------------
------------------------------------------------------------------------
------------------------------------------------------------------------
------------------------------------------------------------------------
------------------------CAAAGTATAGTAATAA--TCTCTATAACTAAGGCTAAGCTTATTAGAC
TTAAGCATATTATAAAGAAAACTATT--ATCTTAAAAAGA-TTCTTTAATAAAC-TTATATTTAATCTAGGC
--AATTTATAGAAAATCTAGTGTAATAACTAGTAAATAATT-AGACTTATT-ATTAGTTAAAATAAGTAAAT
TAC-TATC-TATCTTTAATAT-ATTAATATATAAAATATATAGCTTAGATAAGAATACGTAAAAG--AATTA
TTCTTAGTAGAGTACTTACTAATAAAG-GAAATG-CTAGTAGA-TAAACTAACTAA-AGC-TCTTACTTATT
AATAATTTAATTACTTTAAGTAGCTTTTAAACTTTAA-GGATATAGTT------AGAT-TAGTTATAGTTAA
TAG-TAATAAG-ATATAATAGCATTAGTTT-AATTACTATTAG-AAAGAGCCTTTAAGACTAAGAAAGCTTA
AGTAGAGCAAA-AAAAG-ACCTTTTTAACTACT-TACTACTCTAAAAA-GATTGTTTAATCTAGCATATTTA
TATAAGAAGTAA-GAAGAACTATGCCTAAAGCATTAAGAAA---GAAAAAGTTTACTTAATAGTAAGAAG-A
TTAAACTAAG-ATACTTAGTCTAGAAAG-TCTAAAGCTATCTATATAAGCATATATTAAATTCTCTATAATA
TAAAGCATAGAAGTATAATGCTTTAATTATAATTAAGTTAAGCTAAGGG-TATAGTATTACT-TATAAATAT
--TTAAAGCAGAGGCAAGAGAATTCT-AAGAAACTCTATAATAATTAAGA-CGCTTCTC--TTACTTTACTA
T--CTTATCTTTAAATAA-AGTAAAAGAGATAATAT-TACTT-TAGTTAAAGTAATGCGCC--TCTTAATTA
TCTAA--------------TAAATAGCAA--TTAGCATA-GCTCTAACT--AGAGTAATCGTACTAAATTTA
TAAGTAGAGAAAAGGTTAGCATTAG-AGTTAGTTATATAAGGAAGCTTAAAGAAA-AATAGATTAAGCTATA
AAGTAGCAGAACT-----AAGTAAGATAATCTT-CTTACTACTGAGTTAAAGAGGTAGTAGTATTACTATAG
TTAGCTTAATTACTACTACT-AAACTTAGAGATAGAA-AGAGTAAGCGCTAGTTAACTATTATAAGCATCTT
AACT-TTAAGTAGCAGCAGTAAGCTAAT-AATTTAACTTAACTAATCTA--------------GAAACTTAA
GAA--TTAGCATTAGAA-AGCTGCCTAGACTACTAAGAAGTTTAGAAAAAA--GAGTAAATTAGACCTTATC
TAGTCTCT-CTAAAGATAGAATACTTTAA-TTAATCTTTATAAGGCTTTGCTGCAGTACTAGTCTTAATAGA
CTTAATTATAGTA--GGTTAAGAAACGTT--------------------------------------CTTT-
AGATATACCTCTTAATTAGCTTTCTTCTTT-------------------------------ATAAAGTATAT
CTCTT-ATTTAATAAGAAGCTTTTTTATATGCGCTGCTTTATTAGCTTTAGCC-TAAGTAAATATCTTAAGA
TTAAGTTAAGTAGTAGTAGCATAAG-CTATAAGCTTCTTTATCTTAG-CCTCTAATCTTATTATCTCTAAAT
TAGAG-CTACTATTATTAAC-TTTCTTTACTAGACTAGAGCTAGTTAGATTAATAATGCTCTATTTAGTATT
ATCT-ATAATAATAGGTAGAGTATTAAATAAGTATTTCTGCTTAAACTACGA-TAACAGCTTATGCTATG-C
CTCTATAGAGAAA-GTATTTTAAATA-TTAGTAGCA-TCTAGCATCTGCTTAGCAGATAACTTAGAA-GGCT
TAGAGATTA-AAATAATTAGC-TTAGTGCTATAAAG-GCTGCTAT-TTAATCTACTTAAGCTTACTATCTTA
GAAGTAAAA-GAAGAATTTAATCTATAAAAGTTAGTT-AGAGTAGCTTTATTTCTTCTCTTCTCTCTAGGCG
CCTT-TTTAAGCATAAGAGAAGTAGAATAAA-TAAGCTTACGTAAGC-TGCTT-AAAGAGAGACTTAACTCT
AGATTAGTAGAAT-ACTAAATAGAGCTACT-AGGTGTAGCTTAAGCTAGTTTAGAAA-AGATAGCATAACTA
GAATAAATTAATTTTCTTATTT-----------------------------------------ATACTAGAA
GTAGTAAAGTCTAAGCTAGCTAA-GGTTAAAGCGCTCTTATT--ACTAAATACGCTATTAAGCTTATTAGTC
TTACTACTA--GAAAGCTTAGCCTACTTACTATGCTTAGATTCTAGAGAACTAGA-GCTTAGGCTAAAATAA
T---TACTAGCAGGTA-TCTTAGTCTGTTTCTTCTCTTTC-TTATCTTAAATAGAAGCTT-AATAGGCAGAT
ACTTTTAAAGA-GGTTAAATTAGTTAAGAGTAACTTTCT-ATTAGAGCCTATTTTCTAACTAAAAGAATCTA
AATAAAGTTATAAAGATATAACTAGCGCAGC--TTTCTTCTTATACTTA-AGAGTTAACTTAGATATAGTAG
TTTT-AGATTATTTACG-TTTAACGCTAGAG-AGCTTATTATAACTAGTAATATACTTATAGATCTT-ATCT
ATAAGCTTATTTCG-CCTATTAGTATACTTAGAAGTCTATAAAA-GATTAGTATAGAGCT--GCTATA-T-A
AGATTAATAACTACTAATAGTTATAGTAA-CTATATAG-CCTATAGCATAATTATATAAAGATATTATCTTA
GTTATAAA-GTAGT-ATAAGCTATAGTATAATTAGTATAAGA-AGTAACTAAAATAAGATAAGAAATA-TGC
CTTAGAATAAACTACTT-AGAATTATAAGTAGTATAATA---------------------------------
------------------------------------------------------------------------
------------------------------------------------------------------------
------------------------------------------------------------------------
------------------------------------------------------------------------
------------------------------------------------------------------------
------------------------------------------------------------------------
------------------------------------------------------------------------
------------------------------------------------------------------------
------------------------------------------------------------------------
------------------------------------------------------------------------
------------------------------------------------------------------------
------------------------------------------------------------------------
-------------------
>R9_sc1.49_75006_76218_-/1-1213
TTGCAAAGTCTTTATAAAAGACGT-ATAAAGTAATATTAT-CTTAAAGTATAAGATATAAGAATAAGAGCTA
GCAGAGTAGTTCT-TAGATATAAGAATTATTAGAATCT--AA-AAAAGAGAATAATT-ATA-CTAGTCTATA
ATACCTATATTAAAAAGATTG-CAAAGAAGTTTAGCTTAATTAATA-GAACTTTTCT--AGCTATCTCTCTA
CTATTAAAGAAGCTTAAGAAGTTTAAGA-GAAAATCTATTAAAT-AAGAAATTAA-GCTTTTCT--AAA-AA
AAGGTTAGA--TTAGTATTATATACTAT-AATAATGCT-GCGCCTAGATATAGCCTTTATAG-TATTAAAGC
TATTATACTATCT--AACTAATCCTAGCTAAATATATATAAG-CATAATTAATTAAGTTATTATATACCTAT
ATTATATATAAT-AAGAAGCAATCTAATATAGCAA-CTATAATAGACTTAA-CCTTATAATATATAGAGACG
CATTATTTATAGATAACTTAATTACTCG-TTACTT-ATCTTATAGATATATAGCTATGCTTTTTA-GAGAAG
CTATTCTATAAAAAGCTACTAGG-CAAAGTATAGTAATAA--CCTCTATAACTAAGGCTAAGCTTATTATAC
TTAAGTATATTGCAAAGAAAACTATA--GCCTTAAAAAGA-TTCTTTAATAAAC-TTATATTTAATCTAGGC
--AATTTATAGAAAATCTAGTATAATAACTAGTAAATAATT-AGACTTACT-ATTAGTTAAAATAAGCAAAT
TAT--AACCTATCTTTAACAT-ATTAATATATAAAATATATAGCTTAGATAAGAATATATAAAAG--AATTA
TTCTTAGTAAAGTACTTACTAATAAAG-AAAATG-CTAGCAGA-TAGACTAACTAA-AGC-TCTTACTTATT
AATAATTTAATTACTTTAAGTAGCTTTTAAATCTTAA-AAATATAGTT------AAAT-TAGTTATAGGCAA
TAA-GAATAAAAGTATAATAGTATTAGTTT-AATTACTATTAA-GAAAGATCTTAAAGACTAAGAAAGCTTA
AGTAGAGTAAA-AAGAG-GCCTTATTAACTACC-TACTATACTAAAA--GATTATTTAATCTATTAAATCTA
TATAAGAAGTAA-GAAGAACTATGTATAAAGCGTTAAGAAAGA-AAAAAAGTTTGCTTAATAGTAAGAAA-A
TTAAACTAAG-ATACTTAGTCTAGAAGA-TCTAAAGCTATCTATATAAGATGTTGTCGCAGTA---------
------------------------------------------------------------------------
------------------------------------------------------------------------
------------------------------------------------------------------------
------------------------------------------------------------------------
------------------------------------------------------------------------
------------------------------------------------------------------------
------------------------------------------------------------------------
------------------------------------------------------------------------
------------------------------------------------------------------------
------------------------------------------------------------------------
------------------------------------------------------------------------
------------------------------------------------------------------------
------------------------------------------------------------------------
------------------------------------------------------------------------
------------------------------------------------------------------------
------------------------------------------------------------------------
------------------------------------------------------------------------
------------------------------------------------------------------------
------------------------------------------------------------------------
------------------------------------------------------------------------
------------------------------------------------------------------------
------------------------------------------------------------------------
------------------------------------------------------------------------
------------------------------------------------------------------------
------------------------------------------------------------------------
------------------------------------------------------------------------
------------------------------------------------------------------------
------------------------------------------------------------------------
------------------------------------------------------------------------
------------------------------------------------------------------------
------------------------------------------------------------------------
------------------------------------------------------------------------
------------------------------------------------------------------------
------------------------------------------------------------------------
------------------------------------------------------------------------
------------------------------------------------------------------------
------------------------------------------------------------------------
------------------------------------------------------------------------
------------------------------------------------------------------------
------------------------------------------------------------------------
------------------------------------------------------------------------
------------------------------------------------------------------------
------------------------------------------------------------------------
------------------------------------------------------------------------
-------------------
>R9_sc1.88_4_951_-/1-948
TTGCAAAGCTTTTATAAAAGACCT-ATAGATTAAGATTAC-TATAAAGTATAAGATATAAGAATAAGAGCTA
GTAGAGTAGTTCT-TAGGTATAAGAATTATTAGAAACT--AAGAAAAGAGAATAATT-ACG-CTAGTTTATA
ATATCTATATTAAGAAGATTG-CAAAGAAGTTTAACTTAATTAATA-GAACCTTTCT--AGCTATTTCTCTA
CTATTAGAAGAGCTTAAGAAGTTTAAAATGAGAAGCTACTAAGT-AAGAAATTAA-GCTTTACT--AGA-AA
AAGGTTAGA--TTAGTATTATATACTGC-AATAATATT-ATGCCTAGATATAGCTTTTGCAG-TATTAAAGC
TATTATACTACCT--AACTAATTCTAGCTAAACGCATATAAG-CATAATTAATTAAGTTATTATATATCTAT
ATCGTATATAAT-AGGAAGCAATCTAATATAGCAA-TTATAATAGTTCTAA-TCTTATAATATATAGAGACG
CATTATTTATAGATAACTTAATTACCTA-GCGCTT-ATCTTATAGATATATAGCTATGCTCTTTA-GAGGAG
CTATTCTATAGAAAGCTGCTTAG-TAAAGTATAGTAATAA-CTTTCTATAACTAAGGCTAAGCTTATTACAC
TTAAGTATATTATAAAGGAAACTATT--GCCTTAAAAAGA-TTCTTTAATAAAC-TTATATTTAATCTAGGC
--GATTTATAGAAGATCTAGTGTAATAACTAGCAAATAATT-AGACTTATT-ATTAGTTAAAATAAGCAAAT
TAC-TACC-TATCTTTAATAT-ATTAATATATAAAATATATAGCTTAGATAAGAATATATAAGAG--AGT-A
TTCTTAGTAGAGTACTTGCTAACAA---GAAATG-CTAGCAGA-TAGACTAACTAA----------GCTCTT
ACTATCATATTTATACTTAGTAGCTT---AATCTAGA-TATAGTAGAT------AGTA-TAGT--------A
TAG-TAGTAAGTATATAGTAT---------------------------------------------------
------------------------------------------------------------------------
------------------------------------------------------------------------
------------------------------------------------------------------------
------------------------------------------------------------------------
------------------------------------------------------------------------
------------------------------------------------------------------------
------------------------------------------------------------------------
------------------------------------------------------------------------
------------------------------------------------------------------------
------------------------------------------------------------------------
------------------------------------------------------------------------
------------------------------------------------------------------------
------------------------------------------------------------------------
------------------------------------------------------------------------
------------------------------------------------------------------------
------------------------------------------------------------------------
------------------------------------------------------------------------
------------------------------------------------------------------------
------------------------------------------------------------------------
------------------------------------------------------------------------
------------------------------------------------------------------------
------------------------------------------------------------------------
------------------------------------------------------------------------
------------------------------------------------------------------------
------------------------------------------------------------------------
------------------------------------------------------------------------
------------------------------------------------------------------------
------------------------------------------------------------------------
------------------------------------------------------------------------
------------------------------------------------------------------------
------------------------------------------------------------------------
------------------------------------------------------------------------
------------------------------------------------------------------------
------------------------------------------------------------------------
------------------------------------------------------------------------
------------------------------------------------------------------------
------------------------------------------------------------------------
------------------------------------------------------------------------
------------------------------------------------------------------------
------------------------------------------------------------------------
------------------------------------------------------------------------
------------------------------------------------------------------------
------------------------------------------------------------------------
------------------------------------------------------------------------
------------------------------------------------------------------------
------------------------------------------------------------------------
------------------------------------------------------------------------
-------------------
>R9_sc1.8_689599_693742_-/1-4144
TTATAAAGCTTTTATAAAAGACTT-ATAAATTAAGATTAC-TATAAAGTATAAGATATAAGAATAAGAGCTA
GCAGAGTAGTTCT-TAGGCATAAGAATTATTAGAAACT--AAGAAAAGAGAATAATT-ACG-CTAGGTTATA
ATACCTATATTAAGAAGATTA-TAAAGAAGTTTAACTTAATTAATA-GAATCTTTCT--AGCTACTTCTCTA
CTATTAGAAGAGCTTAAGAAGTTTAAGA-GAGAAGCTACTAAGT-AAGAAGTTAA-GCTTTACT--AAG-AA
AAGGTTAGA--TTAGCATTATATACTGC-AATAATACT-GCGCCTAGATATAGCTTTTGCAG-TATTAAAGC
TATTATACTACTT--AACTAATCCTAGCTAAATGCATATAAG-TATAATTAATTAAGTTATTATATACTTAT
ATTATATATAATTAGGAAGCAATCTAATATAGTAAATTATAATAGTTCTAA-CCTTATAATATATAAAGATA
TATTATTTGCAGATAACTTAATTACTTA-GCGCTT-ATCTTATAGATATATAGCTATGCTCTTTA-GAGGAG
CTATCCTATAGAAAGCTACTTAG-TAAAGTATAGTAATAA--CTTCTATAACTAAGGCTAAGCTTATTATAC
TTAAGCATATTACAAAGAAAATTATT--ATCTTAAAAAGA-TTCTTTAATAAAC-TTATATTTAATCTAGGC
--AATTTATAGAAGATCTAGTATAATAACTAGCAAATAATT-AGACTTATT-ATTAGTTAAAATAAGCAAAT
TACGTACCGTGTCTTTAATAT-ATTAATATATAAAATATATAGCTTAGATAAGAATATGCAAAAG--AATTA
TTCTTAGTAGAGTACTTACTAATAAAGCAAAATG-CTAGCAGA-TAGACTAACTAA-AGC-TCTTACCTATT
AATAATTTAATTACTTTAAGCAGCTTTTAAACCTTAA-GAATATAGTTCCCATTAGTTATAGTTATAGTTAA
TAG-CAATAAG-GTGTAATAGTATTAGTTT-AATTACTATTAA-GAAGAGCTTTTAAGACTAAGAAAGCTTA
AGTAGAGTAAA-AAGAG-GCCTTTTTAACTACT-TACTACTCTAAAAA-GATTATTTAATTTAGCATATCTA
TATAAGAAGTAA-GAAGAACTATGCCTAAAGCGTTAAGAAA---GAAAAAATTTGCTTAATAGTAAGAAG-A
TTAAACTAAG-ATACTTAGTTAAGAAAG-TCTAAAGCTATCTATATAAG-ACGCAGCAAATTCTCTATAATA
AAAAGCATAGAAGTATAATGCTT--ATTATAATTAGGTTAAGCTAAAG--TATAGTAGCAAT-TATAAATAT
--CTAAAGCAGCAGAGAGTAAATCTC-TAGTAACTCTATAGCAATTAAGA-TACCTCTC--TTATCTTATTA
T--CTTATTCTTATGCAG-AATAAAAGAAAGCTTAT-TACTC-TACTTAAAGTAACGCATA--TCTTTATTA
TCTAA--------------TAGATAGTAA--TTAGCGTA-GCTATAGCT--AGAGCAATT-TACTAAACTTA
TAATAGAG-AAAAAGTTAGTAGTAA-AGTTATCTATACTAGAAAGCTTAAAGAAGGAATAAATTAGATAGTA
GAGTAGAAGTACT-----AGGTAGCATAACCTT-CTTACTATTAGTTAAAGA-GATAGCAGCACTACTTTAG
TTAGCTTAATTACTACTACT-AAACTTAGAAGTAGAA-AAAGTTAGCGCTAGTTAATTATTATAAATACTCT
AACT-TTAAGCAGTAGCAGTAAGCTAAT-AATTTAACTTAACTAATTTA--------------GAAACTTAA
GAA--TTAGCATTAGAA-GGCTGCTAAGACTGCTAAGAAGTTTAAGAAGAA--GAGCAAATTAAACCTTACC
TAGTCTCT-CTAAAGGCAGAATGCTTTAA-TTAATCTTTATAAAGCTTTGCTATAGTACTAGTCTTAATAGA
CTTAACTATAGTA--GGTTAAGGAACGTC--------------------------------------TTTT-
AGACGTACCTCTTAATTAGCCTTATTCTTT-------------------------------ATAAAGCGCTT
TTCTT-ATTTAATATAAAGCTTCTTTAAGCGCGCTAATTTATTAGCTTTAGCT-TTCTTAATCTTCTTAAGA
CTAGATTAAGTCTTAGCAGTATGCT-TATTAAGCTCTTTTGCCTAAG-CTTCTAATCTTAATAACTTAAGAT
TAGCC-TTACTATTACTAAT-TATTATTATTAGATTAGAGCTAGTTAGATTAATAGTGCTCTGTCTAGTATT
GCCT-ATAATAATAGGCAGAGTATTAAATAAGTATTTCTACTTAAACTAAGAACAGAAGCTTATGCTGCG-C
TCTTATAGAGAGA-GCGTTTTAAACG-TTAGTAGTA-TCTAGAATCTACTTAGTAAGTAACTTAGAA-GGCT
TAGAGATTA-AAATAATTAGC-TTAGTGCTATAAAG-GCTGCTAT-TTAATCTACTTAAGCCTGCTGCCTTA
TAAGAAAAAAGAAGAATTTAATCTATAAAGATTAGTT-AGAGTAGCCTTATTTCTTCTCTTCTCTCTAGGCG
CCTT-TTTAAGTATAAGAGAAGTAGAATAAA-TAAGCTTACGCAAGC-TACTT-AAAGAGAGACTTAACTCT
AGATTAGTAGAAT-ACTAAATAGAGCTACT-AGGTGCAGCTTAAGCTAGTTAGAAAGGAGGCAGTATAACTA
AGATAAATTAATTTCTTATTTACGCTAAAAGAGATATTAATATAACTTATTTAGTTATTAAAAGTAACTAGA
GTATTAAGATTAAAGCTAGCTAA-AGTTAAAGCGCTCTTATT--ATTAAATAGCTTATTAAGTATATTAGTC
TTATAACTA--AAAGGCTTAGCCTACTTACTATGCTTAGATTCTAGAGAACTAGA-GCTTAGGCTAGAAAGA
T---TGCTAGTAGGCA-CTATAGTCTCTTTCTTCTTCTTA-TTATCTTAAATAGAGGCTT-AGTAAGCAGAT
ACCTTTAAAGA-GGTTAAATTAGTTAAAAGTAACTTTCT-ATTAGAGCCTATTTTCTAACTAAAAGAATCTA
AATAGAGTTATAAAAGCATAAGTAGCGTAGC--TTTCTTTATGCGCTTA-GAAGTTAGATTAGATATAGTAG
TTTT-AAATTAGTTGCG-CTTAATGCTAAAT-AGCTTATTATAACTAGTAATATACTTATAGACCTT-ATTT
ATAAGCTTATTTCG-CCTATTAGTATACTTAGAAGTCTATAAAA-GATTAGTATAACGCT--GCTATAAT-A
AGATTAATAATTACTTATAGTTATAGTTA-ATATGTTG-CTTATAGCGTAGTTATATAAAGCTATTATCTTA
GTTATAAA-GAGAT-TAATGCTATAGTATAATTAGTATAAGA-GATAACTAGAATAAAGTAAAAAATA-TGC
CTTAGAATATACTGCTT-AGAGTTATAAGCAGCATAATAACCT-AACTTACTACTCTTATTAATATATTTAA
G-CTTATTCTTAGTTAAGTTACTTAACTACTTAAAGA-TATAATTAGCGCAAGAGCTCTTATAGAGTGCTCT
AGTAACTAGCTTTAATAGAGTATTTAGAGCTAGATTACTCTTCTTAGAAGC-TAACTTCTGCTAATTAATTT
AAGCTAAGGCGCGCGTGCTT----------------------------------------------TTTAAA
TCTAATGCCTTAGA-GAACTAAGTAGCATAAGCGTTCTTAAGATTCTTCTTCTGCGCTAAAGTAGCTATCTT
T-CTCTTTTACTGCGAAATAGCTAAGTTAGCATAACTAATAGCCTAGAGTTTAAGGCAAT-TGCAATGCAGA
GTACGCGTAAGATACTTAAGTACCTCTTAACTAGTAAAG-ACTTACTAAAGCTATAGTTAGTA-GATTACAT
TCTTAAAGCTAAG-TAGTAGAGTATTAAAAGA-TTATAAAGCGCAGAGCAAAGATGTTAATATTAT-GCGCG
CTAAGGCTAAACGCGTAAGTTAAA--CTAATCTCTATAATAACGTAATAATAAATA-GATGCTTACTAATTA
AGTAATTAGA-GTAGAGCAGAAGT-AGAGTAATAGCTTATTTATATA--TATACTGCGTA-ATATTATCTTA
AATTCAATTGAACATAGAGCAG-ATTAGGAGATAAGAGTGTAGTATTAATAGTAT-TAATATATAAGACATA
GTAATAGTACTA-ATCTACATAACTAAGCCTAACTAAAGCTTAGAAA-GTAGACTAACGTTTCTCTATAATC
TGTTT-ATATATTTAAGCT-AGCTCTTCTAATACATTAGAAGAGCAGTAATTAATATAATCTTTT-CTCTTA
AGTTTGCTTAGCTACAA--
>R9_sc1.31_246139_250212_+/1-4074
----------------------------------------------------------------AAGAGCTA
GCAGAGTAGTTCT-TAGGTATAAGAATTATTAGAAACT--AAGAAAAGAGAATAATT-ACG-CTAGTTTATA
ATACTTATATTAAGAAGATTA-TAAAGAAGTTTAACTTAATTAATA-AGAACCTTTTTAAGCTACTTCTCTA
CTATTAGAAGAGCTTAAGAAGTTTAAGA-GAGAAGCTACTAAGT-AAGAAGTTAA-GCTTTACT--AGA-AA
AAGGTTAGA--TTAGTATTATATACTGC-AATAATGCT-ACGCTTAGATATAGCTTTTATAGATATTAAAGC
TATTATACTACTT--AACTAATCCTAGCTAAATATATATAAG-TATAATTAATTAAGTTATTATATATCTAT
ATTATATATAAT-AGGAAGCGATCTAATATAGTAA-TTATAATAGTTCTAA-TCTTATAATATATAGAGACG
CATTATTTGCAGATAACTTAATTACTTA-GCGCTT-ATCTTATAGATATATAGCTATGCTCTTTA-GAGAAG
CTATTCTATAGAAAGCTGCTAAG-CAAAGTATAGTAATAA--CTTCTATAACTAAGGCTAAGCTTATTACAC
TTAAGTATATTATAAAGAAAACTATA--GCTTTAAAAAGA-TTCTTTAATAAAC-TTATATTTAATCTAGGC
--AATTTATAGAAAATCTAGTATAATAACTAGTAAATAATT-AGACTTATT-ATTAGTTAAAATAAGCAAAT
TAC-TACC-TATCTTTAATAT-ATTAATATATAAAATATGTAGCTTAGATAAGAATATGTAAAAG--AATTA
TTCTTAGTAGAGTACTTGCTAATAAAG-AAAATG-CTAGTAGA-TAGACTAACTAA-AGC-TCTTATCTATT
AATAATTTAATTACTTTAAGTAGCTTTTAAACCTTAA-GAATATAATT------AGAT-TAGTTATAGTTAA
TAT-TAATAAA-GTATAATAGCATTAGTTT-AATTACTATTAA-AAAGGGCCTTTAAGACTAAGAAAGCTTA
AGCAGAGCAAA-AAGAG-GCCTTTTTAACTACC-TGCTACTCTAAAAA-GATTATTTAATCTAGCATATTTA
TATAAGAAGTAA-GGAGAACTACGCTTAAAGTATTAAGAAA---GAAAAAGTTTGCTTAATAGTAAGAAG-A
TTAAACTAAG-ATACTTAGTTAAAAAAG-TCTAAAGCTATCTATATAAG-ACGCAGTAAATTCTTTATAATA
AAAAGTATAAAAGTATAACGCTT--ATTATAATTAAGTTAAGCTAAGG--TATAATAGTAAT-TATAAATAT
--CTAAAGTAGTAGAGAGTAAATTCC-TAGCAACTCTATAGCAATTAAGA-CGCTTCTC--TTGCTTTACTA
C--CTTATTCTTATATAG-AATAAAAGAAAGCTTAT-TACTC-TGCTTAAAGTAATATGCA--TCTTTATTG
CCTAA--------------TAGGTAGTAA--TTAGCGTA-GCTATAGCT--AGAGTAATC-TACTAAATTTA
TAATAAAG-AAAAGATTAGCGTTAA-AGTTAGTTATATAAGAAAGCTTAAAAGAG-AATAAATTAGGCTATA
GAGTAGTAGAACT-----AGATAGCGTAACTTT-CTTACTACTAGTTAAAGA-GATAGTAGTACTACTATAG
TTAGCTTAATTACTATTACT-AAACTTTAGAGGCAGAAGAAGTAAGTACTAGTTAACTATTATAAGTATCTT
AACTCTAAGTCAGCAGCAGTAAGCTAATTAATTTAACTTAACTAATCTAG-------------AAACTTTAA
GAA--TTAGTATTAGAATGGCTACTAAGACTGCTAAGAAGTTTAAGAAAAAA-GAGTAAATTAGATCTTACT
TAGTCTCTTCTAAAGATAGAACGCTTTAAATTAATCTTTATAAAGCTTTGCTATAGTACTAGTTTTAATAGA
CTTAATTATAGTA--GGTTAAGAAATATT--------------------------------------CTTT-
AGATATACTTCTTAATTAGCCTTCTTCTTT-------------------------------ATAAAGCGCGC
CTCTT-ATTTAATAAGAAGCTTTTTTATATGCGCTGCTTTATTAGCTTTAGCT-TAAGTAAATATCTTAAGA
TTAAGTTAAGTAGTAGTAGCATAAGGCTATAAGCTTCTTTGCCTTAG-TCTCTAATCTTATTATCTCTAGAT
TAGAG-CTACTATTATTAAC-CTTCTTTACTAGATTAGAGCTAGTTAGATTAATAAAGCTCTATCTAGTATT
GCCT-ATAATAATAGGCAGAGTATTAAATAAGTATTTCTACTTAAACTAAGA-TAGAAGCTTATGCTGCG-C
TTCTATAGAGAAA-GCGTTTTAAACG-TTAGCAGCA-TCTAGAATCTACTTAGTAAGTAACTTAGAA-GGCT
TAGAGATTA-AAATAATTAGC-TTAGTACTATAAAG-GCTGCTAT-TTAATCTACTTAAGCTTACTGCCTTA
TAAGTAAAAAGAAGAATTTAATCTATAAAGATTAGTT-AGAGTAGCCTTATTCCTTCTCTTCTCTCTAGGCG
CCTT-TTTAGATATAAGAAGAGTAGAATAAAATAGGCTTATATAAGC-TACTT-AAAGAGAGACTTAACTCT
AGATTAGTAGAATTACTAAATAGAGCTACTTAAGTGCAGCTTAAGCTAGTTAGAAAAGAAGTAGTATAACTA
AGATAAATTAATTTCCTTATTT-----------------------------------------ACGCTAAGA
ATAGTAAAGTCTAAGCTAGCTAA-GGTTAAAGCGCTCTTATT--ACTAAATACGCTATTAAGCTTATTAGTC
TTACTACTA--GAAGGCTTAGCCTACTTACTATGCTTAGATTCTAGAGAACTAGA-GCTTAGGCTAAAATAA
T---TACTAGTAGGTA-TCTTAGTCTATTTCTTCTCTTTC-TTATCTTAAATAGAGGCTT-AATAGGCAGAT
ACCTTTAAAGA-GGTTAAATTAGTTAAGAGTAACTTTCT-ATTAGAGCCTATTTTCTAACTAAAAGAATCTA
AATAGAGTTATAAAAGTATAAGTAGCGCAGC--TTTCTTCTTATGCTTA-GAAGTTAACTTAGATATAGTAG
TTTT-AGATTATTTGCG-TTTAACGCTAGAG-AGCTTATTATAACTAGTAATATACTTATAGACCTT-ATCT
ATAAGCTTATTTTA-CTTATTAATATACTTAGAAGTCTGCAAAA-GATTAGTATAGAGCT--ACTATA-T-A
AGATTAATAACTACTAATAGTTATAGTTA-CTATATTA-CTTATAGCATAGTTATATAAAGCTATTATCTTA
GTTATAAA-GAGAT-TAATACTATAGTATAATTAGTATAAGA-GATAACTAAAATAAGGTAAGAAATA-TAC
CTTAGAATATACTACTT-AGAATTATAAGCAGTATAATAACTT-AACTTACTACTCTTATTAATATATTTAA
G-CTTATTCTTAGTTAAGTTACTTAACTACTTAAGAA-TATAATTAGTATAAAGAGCTCTNNNNNNNNNNNN
NNNNNNNNNNNNNNNNNNNNNNNNNNNNNNNNNNNNNNNNNNNNNNNNNNN-NNNNNNNNNNNNNNNNNNNN
NNNNNNNNNNNNNNNNNCTTAGAAGCTAACTTCTGCTAATTAATTTAAGCTAAGCCAGTGATACTTTTTAAA
TCTAATATCTTAGAAGAAATAAGCAGCGTAAGTGTTCTTAAGATTCTTCTTCTATACTAAAGTAGCTATTTT
TTCTCTTTTACTGCAAAATAGCTAAGTTAGTATAACTAATAGCTTAAAGTTTAAAGTAAT-TATAATATAGA
GTATGCGTAAGATACTTAAGTACCTCTTA-ATTAGTAGA-ATTTACTAGAGCTATAGTTAATA-GATTAAAT
TCTTAAAGCTAAG-TAGTAGAGTATTAAAAGA-TTATAAGGCGCAGAGTAAAGATATTAATATTGC-GCGCG
CTAAGGCTAAATGCATAAGTTAA---CTAATCTTTATAATAATATAATAATAAATA-GACGCTTACTAATTA
AGTAATTAGGCTTAGCGTAGAAGCTAGAGTAATAGCTTATTTATATAA-TAAACTGCATA-ACGTTATCTTA
ATT--------AAATAGAGTAA-TTAAGATAGAGAGTATATTACAGTATTAATAT-ATAAGAATAGTAAA--
------GTATTA-ATCTACGTAACTAAGCT--AACTAAGCTTAAGAA-GTAGACTAACGTTTCTCTATAATC
TATTT-ATATATTTAAGCT-AGCTCTTCTAATATATTAGAAGAGTAGTAATTAATATAATCTTTT-CTCTTA
AGTTTACTTAGCTATAACA
>R9_sc1.19_828331_830519_-/1-2189
------------------------------------------------------------------------
------------------------------------------------------------------------
------------------------------------------------------------------------
------------------------------------------------------------------------
------------------------------------------------------------------------
------------------------------------------------------------------------
------------------------------------------------------------------------
------------------------------------------------------------------------
-------------------------------------------------GGCTAAGCTTATTGGCACTTCCT
TTGCATGGTGGGTGAAAGAAAACTATGGGGCTTAAAAAGA-TTCTTTAATGAAC-TTATATTTAATCTAGGC
--AATTTATAGAAGATCTAGTATAATAACTAGCAAATAATT-AGACTTATT-ATTAGTTAAAATAAGTAAAT
TAC-TACC-TATCTTTAATAT-ATTAATATATAAAATATATAGCTTAGATAAGAATACGTAAAAAGAAATTA
TTCTTAGTAGAGTACTTGCTAATAAAG-AAAATG-CTAGCAGA-TAGACTAACCTAAAGCTCTTAACCTATT
AATAATTTAATTACTTTAAGTAGCTTTTAAATCTTAA-GAATATAGTT------AGAT-TAGTTATAGTTAA
TAG-TAATAAG-ATATAATAGTATTAGTTT-AATTACTATTAA-GAAGAGCTTTTAAGACTAAGAAAGCTTA
AGTAGAGCAAA-AAGAG-GCCTTTTTAACTGCC-TACTACTTTAAAAA-GATTATTTAATCTAGCATATCTA
TATAAGAAGTAA-GAAGAACTACGCTTAAAGCGTTAAGAAA---GAAAAAGTTTACTTAATAGTAAAAAG-A
TTAAACTAAG-ATACTTAGTTAAGAAAG-TCTAAAGCTATCTATATAAG-ATGCAGCGAATTCTCTATAATA
AAAAGCATAGAAGTATAATACTT--ATTATAATTAAGTTAAGCTAAAGGGTATAGTAGCAAT-TATAAATAT
--CTAAAGTAGTAGAGAGTAAATCTT-TAGTAACTTTATAGTAATTAAGA-TGCCTCTTCTTATC-TTACTA
C--TTTATTCTTATATAGGAATAAAAGAAAGCTTAT-TACTCCTACTTAAAGTAATACGTA--TCTTTATTA
TCTAA--------------TAGATAGTAA--TTAGCGTA-GCTATAGCT--AGAGTAATC-TACTAAATTTA
TAATAAGA-AAAAGGTTAGTAGTAG-AGTTATTTATACTAAGAAGCTTAAAAGAG-AATAGATTAGGCAGTA
AAGTAGAAGTACT-----AAGTAGCATAATTTT-CTTACTATTAGTTAAAGA-AGTAGTAGCACTACTATAG
TTAGCTTAATTACTACTACT-AAACTTAGAAGTAGAA-GAAGTTAGCGCTAGTTAATTATTATAAGCACTCT
AACT-CTAGGCAGTAGTAGTAAGCTAAT-AATTTAACTTAACTAATCTA--------------GAAACTTAA
GAA--TTAGTATTAGAA-AGCTGCTAAGACTACTAAGAAGTTTAAGAAAAA--AAGCAAATTAGACCTTACC
TAGTCTCT-CTAAAGGTAGAATACTTTAA-TTAATCTTTATAAAGCTTTACTATAGTACTAGTCTTAATAGA
CTTAACTATAGTA--GATTAAGAAACGTC--------------------------------------CTTT-
AGACGCGCTTCTTAATTAGCCTTATTCTTT-------------------------------ATAAAGTGCTT
CTCTT-ATTTAATATAAAGCTTCTTTAAGTATGCTAATTTATTAGCTTTAGCT-TTCTTAATCTTCTTAAGA
CTAGATTAAGTCTTAGCAGTATACT-TATTAAGCTCTCTTGCCTAAG-CTTCTAATCTTAATAACTTAAGAT
TAGCT-TTACTATTACTAAT-TATTATTACTAAATTAGAGCTAGTTAGATTAATAGTGCTCTATCTAGTGTT
ACTT-ATAATAATAGGCAGAGTATTAAATAAGTATTTCTACTTAAACTAAGA-TAGAAGCTTATGCTGCG-C
TTCTATAGAGAAA-GTATTTTAAATA-TTAGCAGTA-TCTAAAATCTACTTAGTAAGTAACTTAGAA-GGCT
TAGAGATTA-AAATAATTAGC-TTAGTACTATAAAA-GCTACTAT-TTAATCTACTTAAGCCTGCTGTCTTA
TAAGAAAAA-GAAGAATTTAATCTATAAAGGTTAGTT-AGAGTAGCTTTATTTCTTCTCTTCTCTCTAGGCG
CCTT-TTTAGGCATAAGAGAAGTAGAATAAA-TAAGCTTACGCAAGC-TACTT-AAAGAGAGACTTAACTCT
AGATTAGTAGAAT-ACTAAATAGAGCTACT-AAGTGCAGCTTAAGCTAGTTAGAAAG-AAGTAGCATAACTA
GAATAAATTAATTTCTTATTTACGCTAAGAGAGGTATTAATATAACTTATTTAGTTATTAAAAGTAACTAAA
GTATTAAGATTAAAGCTAGCTAA-AGTTAAAGCGCTCTTATT--ATTAAATAGCTTATTAAGTATATTAGTC
TTATAACTA---AAGGCTTAGCCTACTTACTACGCTTAGATTCTAGAGAACTAGA-GCTTAGGCTAGAAAG-
------------------------------------------------------------------------
------------------------------------------------------------------------
------------------------------------------------------------------------
------------------------------------------------------------------------
------------------------------------------------------------------------
------------------------------------------------------------------------
------------------------------------------------------------------------
------------------------------------------------------------------------
------------------------------------------------------------------------
------------------------------------------------------------------------
------------------------------------------------------------------------
------------------------------------------------------------------------
------------------------------------------------------------------------
------------------------------------------------------------------------
------------------------------------------------------------------------
------------------------------------------------------------------------
------------------------------------------------------------------------
------------------------------------------------------------------------
------------------------------------------------------------------------
------------------------------------------------------------------------
-------------------
>R9_sc1.51_2286_6402_-/1-4117
TTATAAAGCTTTTGCAAAAGACCT-ATAGATTAAGATTAC-TATAAAGTATAAGATATAAGAATAAGAGCTA
GCAGAGTAGTTCT-TAGATATAAGAATTATTAGAAACT--AAGAAAAGAGAATAATT-ACG-CTAGTTTATA
ATACCTATATTAAGAAGATTG-CAAAGAAGTTTAACTTAATTAATA-GAATCTTTCT--AGCTACTTCTCTA
CTATTAGAAGAGCTTAAGAAGTTTAAGA-GAGAAGCTACTAAGT-AAGAAGTTAA-GCTTTACT--AGA-AA
AAGGTTAGA--TTAGCATTATATACTAT-AATAATACT-ATACTTAGATATAGCTTTTGCAG-TATTAAAGC
TGTTATACTATCT--AACTAATTCTAGCTAAATATATATAAG-CATAATTAATTAAGTTATTATATATCTAT
ATTATATATAAT-AGAAAGCGATCTAATACAGCAA-TTATAATAGTTCTAA-CCTTATAATATATAGAGACG
TATTATTTGTAGATAACTTAATTACCTA-GCGCTT-ATCTTATAGATATATAGCTATACTCTTTA-GAGAAG
CTATCTTATAGAAAGCTGCTTAG-CAAAGTATAGTAATAA--CCTCTATAACTAAGGCTAAGCTTATTGCAC
TTAAGCATGTTACAAAGAAAACTATA--GCCTTAAAAAGA-TTCTTTAATAAAC-TTATATTTAATCTAGGC
--AATTTATAGAAGATTTAGTGTAATAACTAGCAAATAATT-AGACTTATT-ATTAGTTAAAATAAGTAAAT
TAC-TACC-TATCTTTAATAT-ATTAATATATAAAATATATAGCTTAGATAAGAATACGCAAAAG--AATTA
TTCTTAGTAGAGTACTTACTAATAAAG-AAAATG-CTAGCAGA-TAGACTAACTAA-AGC-TCTTATCTATT
AATAATTTAATTACTTTAAGTAGCTTCTAAATCTTAA-GAATATAGTT------AGAT-TAGTTATAGTTAA
TAG-CAGTAAG-ATATAATAGCATTAGCTT-AATTACTATTAA-AAAGAGCCTTTAAGACTAAGAAAGCTTA
AGTAGAGCAAA-AAGAG-GCCTTTTTAACTATC-TACTACTCTAAAAA-GATTATTTAATTTAGCATATCTA
TATAAGAAGTAA-GAAAAACTACGCCTAAAGCGTTAAGAAA---GAAAAAGTTTACTTAATAGCAAGAAG-A
TTAAATAGAG-ATACTTAGTTAAGAAAG-TCTAAAGCTATCTGCATAAA-ATATAGCAAATTCTCTATAATA
AAAAGTATAGAAGTATAATGCTT--ATTACGATTAAGTTAAGCTAAGA--TATAGTAGTAAT-TATAAATAT
--CTAAAGCAGTAGAGAGTAAATCTT-TAGTAACTCTATAGCAATTAAGA-CGCTTCTC--TTACTTTACTA
TT-CTTATTCTTATATAG-AATAAAAGAAAGCTTAT-TACTC-TACTTAAAGTAACGCATA--TCTTTATTA
TCTAA--------------TAAGTAGTAA--TTAGCGTA-GCTATAGCT--AAAGTAATC-TACTAAATTTA
TAATAAGA-AAAAGGTTAGTAGTAG-AATTATTTATACTAAGAAGCTTAAAGAAG-AATAGATTAAGTAGTA
GAGTAGAAGTACT-----AAGTAGCATAACTTT-CTTACTACTAGTTAAAGA-GATAGTAGTACTACTATAG
TTAGCTTAATTACTACTACT-AAACTTAGAAGTAGAA-GAAGTTAGCGCTAGTTAATTATTATAAGCACTCT
AACT-CTAGGCAGCAGCAGTAAGCTAAC-GATTTAACTTAACTAATCTA--------------GAAACTTAA
GAA--TTAGCATTAGAA-AGCTGCTAAGACTACTAAGAAGTTTAGAAAGAA--GAGTAAATTAGACCTTGCT
TAGTCTCT-CTAAAGGTAGAATACTTTAA-TTAATCTTTATAAGGCTTTGCTATAGTACTAGTCTTAATAGA
CTTAACTATAATA--GGTTAAGAAATATC--------------------------------------TTTT-
AGACGCGCTTCTTAATTAGCTTTATTCTTT-------------------------------ATAAAGTGCTC
TTCTT-ATTTAATATAAAGCTTCTTTAAGCGTGCTAATTTATTAGCTTTAGCC-TTCTTAATCTTCTTAAGA
CTAGATTAAGTTTTAGTAATATACT-TATTAAGCTCTCTTACCTAAG-CTTCTAATCTTAATAACTTAAGAT
TAGCT-TTACTATTACTAAT-TATTATTACTAGATTAGAGCTAGTTAGATTAATAGTGCTCTATCTAGTATT
ATCT-ATAATAATAAGCAGAATATTAAATAAGTATTTCTGCTTAAACTAAAA-CAGAAGCTTATACTACG-C
CTCTATAAAGAGA-GCGTTTTAAACG-TTAGCAGTA-TCTAGAATCTACTTAGCAGGTAACTTAGAA-GGCT
TAGAGATTA-AAATAATTAGC-TTAGTGCTATAAAG-GCTACTAT-TTAATCTACTTAAGCTTACTGCCTTA
TAAGAAAAA-GAAGAATTTAATCTATAAAGGTTAGTT-AGAGTAGCCTTATTTCTTCTCTTCTCTCTAGGCA
CTTT-TTTAGGCGTAGAAGAAGCAGAATAAA-TAGACTTATATAAGC-TGCTT-AAAGAGAGACTTAACTCT
AGATTAGTAGAAT-ACTAAACAGAGCTACT-AGATGCAGCTTAAGCTAGTTAGGAAG-AAGTAGCATAACTA
GAATAAATTAATTTCTTATTTATGCTAAGAGAGGTATTAATATAATCTATTTAGTTATTAAAAGTAACTAGA
GCGTTAAGATTAAAGCTAGCTAA-GGTTAAAGCGCTCTTATT--ATTAAATAGCTTATTAAGTATATTAGTC
TTATAACTA--AAAGGCTTAGCTTACTTACTACGCTTAGATTCTAGAGAACTAGA-GCTTAGGCTAGAAAGA
T---TACTAGCAGGTA-CTATAGTCTTATTCTTCTTCTTA-TTATCTTAAATAGAGGCCT-AGTAGATAGAT
ACCTTTAAAGA-AGTTAAATTAGTTAAGAGCAACTTTCT-ATTAGAGCCTATTTTTTAACTAAAAGAATCTA
AATAAAGTTATAAAGGCGTAAGTAGCATAGC--TTTCTTTGCGCGCTTA-GAAGTTAGATTAGATATAGTAG
TTTT-AGATTAATCGCG-CTTAAAGCTAGAT-AGCTTATTATAACTAGCAATATACTTATAGACCTT-ATCT
ATAAGCTTATTTCG-CCTATTAGTATACTTAGAAGTGTGCAAAG-AATTAGTATAGAGCT--ATTATA-T-A
AGATTAATAACTACTAATAGTTATAGTTA-CTATATTG-CCTATAGCGTAGTTATATAAAGCTATTATCTTA
GTTATAAA-GAGCT-TAATACTATAGTATAATTAGTATAAGA-GATAACTAGAATAAGGTAAGAAATA-TAC
CTTAGAATATACTACTTTAGAGTTATAGGCAGCGTAATAACCTTAACTTACTACTCTTATTAATATATTTAA
GGCTTATTCTTAGTTAAGTTACTTAACTACTTAGAGAATATAATTAGCGTAAGAGCTCTTGCAGAGTACTCT
AGTAACTAGCTTTAATAGAGTATCTAGAGCTAAATTGCTCTTCTTAGAAGC-TAACTTCTACTAATTAATTT
AAGCTAAAGTATATATGCCT----------------------------------------------TTTAAA
TCTAATGCCTTAGA-GAAATAAGTAGCGTAAGTATTCTTAAGATTCTTCTTCTACGCTAGAGTAGCTATTAC
T-TCCTTTTACTACAAAATAGCTAAGTTAGTATAACTAATAGCTTAGAGTTTAAAGCAAT-TATAATGCAGA
GTATACGCAAGATACTTAAGTACCCTCTTAATTAGTAGGGACTTACTAGAGCTATAGTTAGTA-GATTAAAA
TTCTTAAAGCTAAGTAGTAGAGTATTAAAAGAATTATAAGGCGCAGAGTAAGA-TATTAATATTAC-GCGCG
CTAAGGCTAAATACGCAAGTTAA---CTAATCTCTATAATAATGCAATAATAAATA-GATGCTTACTAATTA
AGTAATTAGA-GCAGAGTAGAAGT-AGAATAATAGCTTATTTATATG--TATACTGCATA-ACATTATCTTA
ATT--------AAATAAAGTAA-TTAAGATAGAGAGTATATTATAGTATTAATAT-ATAAGAATAGTAAA--
------GTACTA-ATCTACGTAACTAAGCT--AACTAAGCTTAGAAA-GTAGACTAACGTTTCTCTATAATC
TATTT-GTATATTTAAGCT-AGCTCTTCTAGTATATTAGAAGAGCAGTAATTAATATAATCTTTT-CTCTTA
AGTTTGCTTAGCTACAATA
>R9_sc1.46_22636_26705_+/1-4070
TTATAAAGCCTTTGCAAAAGACGT-ATAGAGCAATATTAC-CTTAAAGTATAAGATATAAGAATAAGAGCTA
GCAGAGTAGTTCT-TAAGCATAAGAATTATTAGAAACT--AAGAAAAGAGAATAATT-ACG-CTAGTTTATA
ATACCTACATTAAGAAGATTG-CAAAGAAGTTTAACTTAATTAATA-GAATCTTTCT--AGCTACTTCTCTA
CTATTAGAAGAGCTTAAGAAGTTTAAGA-AAGAAGCTACTAAGT-AAGAAGTTAA-GCTTTACT--AGA-AA
AAGGTTAGA--TTAGCATTATATACTAT-AATAATACT-ATACTTAGATATAGCTTTTGCAG-TATTAAAGC
TGTTATACTATCT--AACTAATTCTAGCTAAATATATATAAGGCATAATTAATTAAGTTATTATATATCTAT
ATTATATATAAT-AGAAAGCGATCTAATACAGCAA-TTATAATAGTTCTAA-CCTTATAATATATAGAGACG
TATTATTTGTAGATAACTTAATTACCTA-GCGCTT-ATCTTATAGATATATAGCTATACTCTTTA-GAGAAG
CTATCTTATAGAAAGCTGCTTAG-CAAAGTATAGTAATAA--CCTCTATAACTAAGGCTAAGCTTATTGCAC
TTAAGCATGTTACAAAGAAAACTATA--GCCTTAAAAAGA-TTCTTTAATAAAC-TTATATTTAATCTAGGC
--AATTTATAGAAGATTTAGTGTAATAACTAGCAAATAATT-AGACTTATT-ATTAGTTAAAATAAGTAAAT
TAC-TACC-TATCTTTAATAT-ATTAATATATAAAATATATAGCTTAGATAAGAATACGCAAAAG--AATTA
TTCTTAGTAGAGTACTTACTAATAAAG-AAAATG-CTAGCAGA-TAGACTAACTAA-AGC-TCTTATCTATT
AATAATTTAATTACTTTAAGTAGCTTCTAAATCTTAA-GAATATAGTT------AGAT-TAGTTATAGTTAA
TAG-CAGTAAG-ATATAATAGCATTAGCTT-AATTACTATTAA-AAAGAGCCTTTAAGACTAAGAAAGCTTA
AGTAGAGCAAA-AAGAG-GCCTTTTTAACTATC-TACTACTCTAAAAA-GATTATTTAATTTAGCATATCTA
TATAAGAAGTAA-GAAAAACTACGCCTAAAGCGTTAAGAAA---GAAAAAGTTTACTTAATAGCAAGAAG-A
TTAAATAGAG-ATACTTAGTTAAGAAAG-TCTAAAGCTATCTGCATAAA-ATATAGCAAATTCTCTATAATA
AAAAGTATAGAAGTATAATGCTT--ATTACGATTAAGTTAAGCTAAGA--TATAGTAGTAAT-TATAAATAT
--CTAAAGCAGTAGAGAGTAAATCTT-TAGTAACTCTATAGTAATTAAGA-CGCTTCTC--TTACTTTACTA
T--CTTATTCTTATATAG-AATAAAAGAAAGCTTAT-TACTC-TACTTAAAGTAACGCATA--TCTTTATTA
TCTAA--------------TAAGTAGTAA--TTAGCGTA-GCTATAGCT--AAAGTAATC-TACTAAATTTA
TAATAAGA-AAAAGGTTAGTAGTAG-AATTATTTATACTAAGAAGCTTAAAGAAG-AATAGATTAAGTAGTA
GAGTAGAAGTACT-----AAGTAGCATAACCTTTCTTACTACTAGTTAAAGA-GATAGTAGTACTACTATAA
TTAGCTTAATTGCTATTACT-AAACTTAGAAGTAGAA-GAAGTTAGCGCTAGTTAATTATTATAAGCACTCT
AACT-CTAGGCAGCAGCAGTAAGCTAAC-GATTTAACTTAACTAATCTA--------------GAAACTTAA
GAA--TTAGCATTAGAA-AGCTGCTAAGACTACTAAGAAGTTTAAGAAGAA--GAGTAAATTAGACCTTACC
TAGTCTCT-CTAAAGGCAGAACGCTTTAA-TTAATCTTTATAAGACTTTACTGCAGTACTAGTCTTAATAGA
CTTAATTATAGCA--GATTAAGAAATATT--------------------------------------CTTT-
AGATACGCCTCTTAATTAGCCTTCTTCTTT-------------------------------GCAAAGCATAT
CTCTT-ATTTAATAAGAAGCTTTTTTACGCGCGCTGCTTTATTAGCTTTAGCC-TAAGTAAATATCTTAAGA
TTAAGTTAAGTAGTAGCAGTATAAG-CTATAAGCTTCTTTACCTTAG-CTTCTAATCTTATTATCTCTAGAT
TAGAG-TTACTATTATTAACCTTTCTTTACTAGACTAGAGCTAGTTAGATTAATAATGCTTTATCTAGTATT
GCCT-ATAACGATAGGCAGAGTATTAAATAAGTATTTCTGCTTAAACTAAGA-TAGAAGCTTATACTGCG-C
CTCTATAGAGAGA-GCGTTTTAAATA-TTAGTAGCA-TCTAGAATCTGCTTAGCAGATAACTTAGAA-GGCT
TAGAGATTA-AAATAATTAGC-TTAGTGCTATAAAA-GCTACTGT-TTAATCTACTTAAGCCTACTGCCTTA
GAAGTAAAA-GAAGAATTTAATCTATAAAGATTAGTT-AGAGTAGCCTTATTCCTTCTCTTCTCTCTAGGTA
TCTT-TTTAGGCATAAGAGGAGCAGAATAAA-TAGGCCTACGCAAGC-TGCTT-AAAGAGAGACTTAACTCT
AGATTAGTAGAAT-GCTAAATAGAGCTACT-AGATATAGCTTAAGCTAGCTTAGAAG-AGGTAGCATAACTA
GGATAAATTAATTTTATATTTA------------------------------------------TACTAGAA
GTAGTAAAGTTTAAGCTAGCTAA-GATTAAAGCACTCTTATT--ACTAAATACGCTATTAAGCTTATTAGTC
TTACTACTA--GAAGGCTTAGCCTACTTACTATACTTAGATTCTAGAGAACTAGA-GCTTAGGCTAGAATAA
T---TACTAGCAGGTA-TCTTAGTCTATTCCTTCTCTTTC-TTATCTTAAATAGAGGCTT-AATAGGCAGAT
ACCTTTAAAGG-GGTTAAATTAATTAAGAGCAACTTTCT-ATTAGAGCCTATTTTCTAACTAAAAGAATCTA
AATAGAGTTATAAAGGTATAACTAGCGTAGC--TTTCTTCTTATGCTTA-GAGGTTAACTTAGATATAGCAG
TTTT-AGATTAATCGCG-CTTAAAGCTAAAT-AGCTTATTATAACTAGTAATATACTTACAGACCTT-ATCT
ATAAGCTTATTTCG-CCTATTAGTATACTTAGAAGTCTACAAAA-GATTAGTATAGAGCT--ATTATA-T-A
AGATTAATAACTACTAATAGTTATAGTTA-CTATATTG-CCTATAGCATAGTTATATAAAGCTATTATCTTA
GTTATAAA-GAGCT-TAATACTATAATATAATTAGTATAAGA-GATAACTAGAATAAGGTAAAAAACA-TAC
TTTAGAATACACTGCATTAGAGTTATAGGCAGCGTAATAACCT-AACTTGCTACTCTTATTAATATATTTAA
G-CTTATTCTTAGTTAAGTTACTTAACTACTTAAGAA-TATAATTAGCGTAAGAGCTCTTACAGAGTGCACT
ACTAAAAGGCTTTAATAGAGTATCTAGAGCTAAATTACTTTTCTTAGAAGC-TAACTTCTACTAATTAATTT
AAGCTAAGGCACGCGTGCCT----------------------------------------------TTTAAA
TCTAATGCCTTAGA-AAACTAAGCAGCGTAAGCGTTCTTAAGATTCTTTTTCTGCGCTAGAGTAGCTATTTT
T-CTCTTTTACTATAAAATAGCTAAGTTAGTATAACTAATAGCCTAGAGTTTAAGGTAAT-TGCAATGCAGA
GTACGCGTAAGGTACTTAAGTACCTCTTA-ATTAGTAGA-ACTTACTAGAGCTATAGTTAGCA-GATTAAAT
TCTTAAAGCTAAG-TAGTAGAGTGTTAAAAGA-TTATAAAGTAAGAGATAAGG-TATTAATATTAC-GCGCG
CTAAGGCTAAACGCGTAAGTTAA---CTAATCTCTATAATAATATAATAATAAATA-GATACTTACTAATTA
AGCAATTAGA-GCAGAGCAGAAGC-AGAGTAATAGCTTATTTATATA--TATACTGCGTA-ATGTTATCTTA
ATT--------AAACAGAGCAA-TTAAGATAGAGAGTATATTATAGTATTAATAT-ATAAGAATAGTAAA--
------GTACTA-ATCTACGTAACTAAGCT--AACTAAGCTTAGAAA-GTAGACTAACGTTTCTCTATAATC
TATTT-GTATATTTAAGCT-AGCTCTTCTAATATATTAGAAGAGTAGTAATTAATACAATCTTTT-CTCTTA
AGTTTGCTTAGCTATAACA
>R9_sc1.57_3717_7843_+/1-4127
TTGCAAAGCTTTTATAAAAGACCTTATAGATTAAGATTACCTATAAAGTATAAGATATAAGAATAAAAGCTA
GCAGAGTAGTTCT-TAGGCATAAGAATTATTAGAAACCTAAGAAAAAGAGAATAATT-ACG-CTAGTTTATA
ATATCTATATTAAGAAGATTG-CAAAGAAGTTTAACTTAATTAATA-GAACCCTTTCT-AGCTACTTCTCTA
CTATTAGAAGAGCTTAAGAAGTTTAAGA-GAGAAGCTACTAAGT-AAGAAGTTAA-GCTTTACT--AGA-AA
AAAGTTAGA--TTAGCATTATATACTGC-AATAATATT-GCGCCTAGACGTAGCTTTTATAG-TATTAAAGC
TATTATACTACTT--AACTAATCCTAGCTAAACGCATATAAG-CATAATTAATTAAGTTATTATATACCTAT
ATTATATATAAT-AGGAAGCGATCTAATATAGCAA-TTATAATAGTCCTAA-TCTTATAATATATAGAGACG
TATTATTTGCAGATAACTTAATTATCTA-GCGCTT-ATCTTATAGATACATAGCTATACTCTTTA-AAGGAG
CTATCTTATAGAAAGCTGCTTAG-CAAAGTATAGTAATAA--CCTCTATAACTAAGGCTAAGCTTATTACAC
TTAAGCATATTGCAAAGAAAACTATT--GCCTTAAAAAGA-TTCTTTAATAAAC-TTATATTTAATCTAGGT
--AATTTATAGAAGATCTAGTATAATAACTAGCAAATAATT-AGACTTATT-ATTAGTTAAAATAAGTAAAT
TAC-TACC-TATCTTTAATAT-GTTAATATATAAAATATATAGCTTAGATAAGAATATGCAAAAG--AATTA
TTCTTAGTAGAGTACTTACTAATAAAG-AAAATG-CTAGCAGA-TAGACTAACTAA-AGC-TCTTACTTATT
AATAATTTAATTACTTTAAGTAGCTTTTAAACCTTAA-GGATATAGTT------AGAT-TAGTTATAGTTAA
TAG-TAATAAG-GTATAATAGCATTAGCTT-AATTACTATTAA-GAAGAGCTTTTAAGACTAAGAAAGCTTA
AGTAGAGTAAA-AAGAA-GCTTTTTTAACTATC-TACTACTCTAAAAA-GATTATTTAATCTAGCATATCTA
TATAAGAAGTAAAGAAGAACTATGCTTAAAGCGTTAAGAAA---GAAAAAGTTTACTTAATAGCAAGAAG-A
TTAAACTAAG-ATACTTAGTTAAGAAGG-TCTAAAGCTATCTATATAAG-ACGTAGCAAATTCTCTATAATA
AAAAGTATAGAAGCATAATACTT--ATTATAATTAAGTTAAGCTAAAGA-TATAGTAGCAAT-TATAAATAT
--CTAAAGCAGTAGAGAGTAAATCTC-TAGCAACTCTATAGTAATTAAGATCGCTTCTC--TTATCTTACTA
TC-TTATTTCTTATATAG-AATAAAAGAAAGCTTAT-TACTC-TACTTAAAGTAATATATA--TCTTTATTA
TCTAA--------------TAAGTAGTAA--TTAGCATA-GCTATAGCT--AGAGTAATC-TACTAAATTTA
TAATAGAG-AAAAAGTTAGTAGTAG-AGTTATTTATACTAAGAAGCTTAAAGAAG-AATAGATTAGATAGTA
GAGTAGAAGTACT-----AAGTAGCGTAATCTT-CTTACTACTAGTTAAAGA-GATAGCAGCACTACTATAG
TTAGCTTAATTACTACTACT-AAACTTAAAAGTAGAA-GAAGTTAGCGCTAGTTAATTATTATAAGTACTCT
AACT-CTAGGTAGTAGCAGTAAGCTAAT-AATTTAACTTAACTAATCTA--------------GAAACTTAA
GGAATTCAGCATTAGAAGGGCTGCTAAGACTACTAAGAAGTTTAGAAAAAGAAGAGCAAATTAGACCTTACT
TAGTCTTC-TTAAAGGTAGAATACTTTAA-TTAATCTTTATAAGGCTTTACTATAGTACTAGTCTTAATAGA
CTTAACTATAGTA--AGTTAAGAAACGTT--------------------------------------CTTT-
AGATACGCCTCTTAATTAGCCTTATTCTTT-------------------------------ATAAAGTACTT
CTCTT-ATTTAATATAAAGCTTCTTTAAGCGCGCTAATTTATTAGCCTTAGCC-TTCTTAATCTTCTTAAGA
TTAGATTAAGTTTTAGCTAGTATGCTTATTAAGCTTCTTTGCCTAAG-CTTCTAATCTTAATAACTTAAGAT
TAGCT-TTATTATTACTAAT-TATTATTACTAGATTAGAGCTAGTTAGATTAATAGTACTCTATCTAGTATT
ACCT-ATAATAATAGGCAGAGTATTAAATAAGTATTTCTACTTAAACTAAGA-TAGAAGCTTATGCTATG-C
CTCTATAGAAAAA-GCATTTTAAACG-TTAGCAGCA-TCTAAGATCTACTTAGTAAGTAACTTAGAA-AGCT
TAGAGATTA-AAATAATTAGC-TTAGTGCTATAAAA-GCTGCTAT-TTAATCTACTTAAGCTTACTATCTTA
TAAGAAAAA-GAAGAATTTAATCTATAAAAGTTAGTT-AGAGTAGCTTTATTTCTTCTCTTCTCTCTAAGCG
CCTT-TTTAGGCGTAGAAGAAGTAGAATAAA-TAAGCTTACTTAAGC-TGCTT-AAAGAGAGACTTAACTCT
AGATTAGTAGAAT-ACTAAATAGAGCTACT-AGATATAGCTTAAGCTAGTTAAGAAG-AGGCAGCATAACTA
GAATAAATTAATTTCTTATTTATGCTAAGAGAGGTATTAATATAATCTATTTAGTTATTAAAAGTAACTAAA
GCATTAAGATTAAAGCTAGCTAAAGGTTAAAGCGCTCTTATT--ATTAAATAGCTTATTAAGTATATTAGTC
TTATAACTA--AAAGGCTTAGCCTACTTACTATGCTTAGATTCTAAAGAACTAGAAGCTTAGGCTAGAAAGA
T---TACTAGTAGGTA-CTATAGTCTTATTTTCCTCCTTA-TTATCTTAAATAGAGGCCT-AGTAAGTAGAT
ACCTTTAAAGA-GGTTAAATTAGTTAAGAGCAACTTTCT-ATTAGAGCCTATTTTCTAACTAAAAGAATCTA
AATAAAGTTATAAAGGTATAAGTAGCATAGC--TTTCTTCGTGCGCTTA-GAGGTTAGATTAGATACAGCAG
TTTT-AGATTAGTTACG-CTTAACGCTAGAT-AGCTTATTATAACTAGTAATATACTTATAGACCTT-ATCT
ATAAGCTTATTTCG-CCTATTAGTATACTTAGAAGTCTGCAAAA-GATTAGTATAATGCT--GCTATAAT-A
AGATTAATAATTACTTATAGTTATAGTTA-CTATATTA-TCTATAGCATAGTTATATAAAGCTATTATCTTA
GTTATAAA-GAGAT-TAATGCTATAGTATAATTAGTATAAGA-AGTAACTAAAATAAGATAAGAAATA-TAC
CTTAGAATGCACTGCTT-AGAATTATAAGCAGTGCAATAATCT-AACTTACTACTCTTATTAATATATTTAA
G-CTTATTCTTAGTTAAGTTACTTAACTACTTAAGAA-TATAATTAGCATAAAAGCTCTTATAGAATATACT
ACTAGAAAGCTTTAATAGAGTATCTAGAGCTAGATTGCTCTTCTTAGAAGC-TAACTTCTACTAATTAATTT
AAGCTAAGGCGCGCATACTT----------------------------------------------TTTAAA
TCTAATATCTTAAA-GAACTAAGTAGCGTAAGCATTCTTAAGATTTTTCTTCTGCGCTAGAGTAGCTGTTTT
T-TTCTTTTACTGCAAAATAGCTAAGTTAGCATAACTAATAGCTTAGAGTTTAAGATAAT-TATAATATAGA
GTACGCGCAAGGTACTTAAGCACCTCTTA-ATTAGTAAG-ACTTACTAGAGCTATAGTTAGCA-GATTAAAT
TCTTAAAGCTAGA-TAGTAGAGTATTAAAAGA-TTATAAGGCATAGAGTAAGA-TATTAATATTGC-GCGCG
CTAAAGCTAAACGCGTAAGTTAA---CTAATCTCTATAATAACGTAATAATAAATA-GACGCTTACTAATTA
AGCGATTAAG-GCAGAGTAAGAGC-AGAGTAATAGCTTATTTATATA--TATACTGCATA-ATATTATCTTA
ATT--------AAATAAGGCAA-TTAAGATAGAAGGTGTGTTGCAGTATTAATAT-ATAAGAATAGTAAA--
------GTACTA-ATCTACGTAACTAAGCT-AACTAAGCTTAGAAAA-GTAAACTAACGTTTCTCTATAATC
TATTT-ATATATTTAAGCT-AGCTCTTCTAATACATTAGAAGAGCAGTAATTAATATAATCTTTT-CTCTTA
AGTTTGCTTAGCTATAATA
>R9_sc1.1_2443688_2447807_+/1-4120
TTATAAAGCTTTTGCAAAAGACCT-ATAGATTAAGATTAC-TACAAAGTATAAGATATAAGAATAAGAGCTA
GTAGAGTAGTTCT-TAGGCATAAGAATTATTAGAAACT--AAGAAAAGAAAATAATT-ACG-CTAGTTTATA
ATACCTATATTAAGAAGATTA-TAAAGAAGTTTAACTTAATTAATA-GAACTTTTCT--AGCTACTTCTCTA
CTATTAGAAGAGCTTAAAAAGTTTAAGAGAAGAAGCTACTAAGT-AAGAAGTTAA-GCTTTACCTCAGGCAA
AAGGTTAAA--TTAGTATTATATACTAC-AATAATATT-ACGCCTAAACGTAGCTTTTGCAG-TATTAAAGC
TATTATACTATCT--AACTAATCCTAGCTAAACGCATATAAG-CATAATTAATTAAGTTATTATATACCTAT
ATTATATACAAT-AGAAAGCAATCTAATACAGCAA-TTATAATAGTTCTAA-CCTTATAATATATAGAGACG
TATTATTTGCAGATAACTTAATTACCTA-GCGCTT-ATCTTATAGATATATAGCTATGCTCTTTA-GAGAAG
CTATCCTATAGAAAGCTGCTTAG-CAAAGTATAGTAATAA--CCTCTATAACTAAGGCTAAGCTTATTGCAC
TTAAGCATATTATAAAGAAAACTATT--ATCTTAAAAAGG-TTCTTTAACGAAC-TTACATTTAATTTAGGC
--AATTTATAGAAAATCTAGTATAATAACTAACAAATAATT-AGACTTATT-ATTAGTTAAAATAAGCAAAT
TAC-TACC-TACCTTTAATAT-ATTAACATATAAAATATATAGCTTAGATAAGAACATGCAAAAG--AATTA
TTCTTAGTAGAGTACTTACTAATAAAG-AAAATG-CTAGCAGA-TAGACTAACTAA-AGC-TCTTACCTATT
AATAATTTAATTACTTTAAGCAGCTTTTAAACCTTAA-GGATATAGTT------AGAT-TAGTTATAGTTAA
TAGGCAATAAGGATATAATAGCATTAGTTT-AATTACTATTAA-GAAGAGCCTTTAAGACTAAGAAAGCTTA
AGCAGAGCGAAAAGAAG-CGCTTTTTAACTGCC-TGCTACTCTAAAAA-GATTATTTAATCTAGCATATCTA
TATAAGAAGTAA-GAAGAACTACGCTTAAAGCATTAAAAAA---GAAAAAGTTTGCTTAATAGTAAGAAGGA
TTAAACTAAGGATACTTAGTTAAGAAAG-TCTAAAGCTATCTATATAAG-ATGTAGTAAATCCTCTATAATA
AAAAGCATAGAAGCATAATGCTT--ATTATAATTAGGTTAAGCTAAGG--TATAGTAGTAAT-TATAAATAT
--CTAAAACAGTAGAGAGTAAATCTC-TAGTAACTCTATAGTAATTAAGA-CGCCTCTC--TTACCTTACTA
C--TTTATTCTTATATAG-AATAAAAGAAAGCTTAT-TACTC-TACTTAAAGTAACGCATA--TCTTTATTA
TCTAA--------------TAAGTAGTAA--TTAGCGTA-GCTATAGCT--AGAGTAATT-TACTAAATTTA
TAATAGAG-AAAAGGTTAGTAGTAG-AGTTATTTATACTAGAAAGCTTAAAGAAG-AATAAATTAGATAGTA
GAGTAGAAGTACT-----AGATAGCATAACCTT-CTTACTACTAGTTAAAGA-AGTAGCAGTACTACTATAG
TTAGCTTAATTGCTACTACT-AAACTTAGAAGTAAGA-GAAGTTAGTGCTAGTTAATTATTATAAGTACTCT
AACT-CTAGGCAGTAGCAGTAAGCTAAT-AATTTAACTTAACTAATCTA--------------GAAACTTAA
GAA--TTAGCATTAGAA-GGCTGCTAAAACTGCTAAGAAGTTTAAGAAGAA--GAGCAAATTAGACCTTGCT
TAGTCTCT-TTAAAGGCAGAACGCTTTAA-TTAATCTTTATAAGGCTTTGCTATAGTACTAGTCTTAATAGA
CTTAACTATAATA--GGTTAAGAAACGTT--------------------------------------CTTT-
AGACGCGCCTCTTAATTAGCCTTATTCTTT-------------------------------GCAAAGCACTC
TCTTT-ATTTAATATAAAGCTTCTTTAAGCGCGCTAATTTATTAGCTTTAGCC-TTCTTAATCTTCTTAAGA
CTAAATTAAGTCTTAGTAGCACGCC-TATTAAGCTCTTTTACTTAAG-CTTCTAATCTTAATAACTTAAGAT
TAGCC-TTACTATTACTAAT-CGTTATTACTAGATTAGAGCTAGTTAGATTAATAGTGCTCTATCTAGTATT
ACCT-ATAATAATAGGTAGAGTATTAAATAAGTATTTCTACTTAAACTAAGA-TAGAAGCTTATGCTGTG-C
TTCTATAGAGAGA-GTATTTTAAATA-TTAGTAGTA-TCTAGAATCTGCTTAGCAGATAACTTAGAA-GGCT
TAGAGATTA-AAATAATTAGC-TTAGTGCTACAAAG-GCTACTAT-TTAATCTACTTAAGCCTGCTGCCTTA
TAAGAAAAA-AGAGAATTTAATCTATAAAAGTTAGTT-AGAGTAGCCTTATTCCTCCTCTTCTCTCTAGGCA
CCTT-TTTAGGCATAAGAGAAGTAGAATAAA-TAAGCTTATATAAGC-TGCTT-AAAGAGAGACTTAACTCT
AGATTAGTAGAAT-GCTAAATAGAGCTACT-AGATGCAGCTTAAGCTAGTTAGAAAG-AGGTAGCATAACTA
AGATAAATTAATTTCTTATTTACGCTAAGAGAGGTATTAATATAACTTATTTAATTATTAAAAGTAACTAGA
GTATTAAGATTAAAGCTAGCTAA-GGTTAAAGCGCCTTTATT--ATTAAATAGCTTATTAAGCATATTAGTC
TTATAACTA--AAAGGCTTAGCTTACTTACTATGCTTAGATTCTAGAGGACTAGA-GCTTAGGCTAGAAAGA
T---CGCTAGCAGGCA-CTATAGTCTTATTCTTCTCCTTA-TTATCTTAAATAAAGGCCT-AGTAAGCAGAC
ACCTTTAAAGA-AGTTAAATTAATTAAGAGTAACTTTCT-ATTAGAGCCTATCTTCTAACTAAAAGAATCTA
AATAGAGTTGCAAAGATATAAGTAGCGTAGC-TTTCTTTGCGGCGCTTA-GAAGTTAGATTAGATATAGTAG
TTTT-AGATTAGTCGCG-CTTAACGCTAAAT-AGCTTATTATAACTAGTAATATACTTATAGATCTT-ATCT
ATAAGCTTATTTTG-CCTATTAGTATACTTAGATATCTATAAAA-GATTAGTATAACGCT--GCTATAAT-A
AGATTAATAATTACTTATAGTTATAGTTA-CTATATTG-CTTATAGCGTAGTTATATAAAGCTATTATCTTA
GTTATAAA-GAGAT-TAATGCTATAGTATAATTAGTATAAGA-GGTAACTAAAATAAGATAAGAAATA-TAC
CTTAGAATATACTGCTT-AGAATTATAAGCAGTATAATAACTT-AACTTACTACTCTTATTAATATATTTAA
G-CTTATTCTTAGTTAAGTTACTTAACTACTTAAGAA-TATAATTAGCGTAAGAGCTCTTATAGAATGCACT
ATTAGAAGGCTTTAATAGAGTATCTAAAGCTAAATTACTCTTCTTAGAAGC-TAACTTCTGCTAATTAATTT
AAGCTAAGGCGCATATGCTT----------------------------------------------TTTAAA
TCTAATATCTTAGA-GAAATAAGCAGCGTAAGCGTTCTTAAAGTTCTTCTTCTGCGCTAAAGTAGCTATTTT
T-CTCTTTTACTGCAAAATAGCTAAGTTAGTATAACTAATAGCCTAGAGTTTAAGGTAAT-TGCAATGTAGA
GTACGCATAAGATACTTAAGCACCTCTTA-ATTAGTAGA-ACTTACTAGAGCTATAGTTAGCA-GATTAAAT
TCTTAAAGCTAGA-TAGTAGAGTATTAAAAGA-TTATAAGGCGTAGAGTAAGA-TATTAATATTAC-GCGCG
CTAAGGCTAAACGCGCAAGTTAA---CTAATCTCTATAATAACGCAATAATAAACA-GACGCTTACTAATTA
ATTAATTAGA-GTAGAGTAGAAGC-AAAGTAATAGCTTATTTATATG--CATACTACGTA-ACGTTATCTTA
ATT--------AAATAGAGCAAATTAAGATAGAGAGTATATTGCAGTATTAATAT-ATAAGAATAGTAAA--
------GTACTA-ATCTACGTAACTAAGCT--AACTAAGCTTAGAAA-GTAGACTAATATTTCTCTATAATC
TATTT-ATATATTTAAGCT-AGCTCTTCTAATATATTAGAAGAGCAGTAATTAATATAATCTTTT-CTTTTA
AGTTTACTTAGCTATAACA
>R9_sc1.91_1_2776_-/1-2776
------------------------------------------------------------------------
------------------------------------------------------------------------
------------------------------------------------------------------------
------------------------------------------------------------------------
------------------------------------------------------------------------
------------------------------------------------------------------------
------------------------------------------------------------------------
------------------------------------------------------------------------
------------------------------------------------------------------------
--------------------------------------GA-TTCTTTAATAAACTTGGTTTGGAATCTAGGC
--AATTTATAGAAGATCTAGTATAATAACTAGCAAATAATT-AGACTTAGTGATTAGTTAAAATAAGCAAAT
TAC-TACC-TATCTTTAATAT-ATTAATATATAAAATATATAGCTTAGATAAGAATACGTAAAAG--AATTA
TTCTTAGTAGAGTACTTGCTAATAAAG-AAAATG-CTAGCAGA-TAGACTAACTAA-AGC-TCTTACTTATT
AATAATTTAATTACTTTAAGTAGCTTTTAAATCTTAA-GAATATAGTT------AGAT-TAGTTATAGTTAA
TAG-TAATAAG-ATATAATAGCATTAGTTT-AATTACTATTAA-GAAGAGCCTTTAAGACTAAGAAAGCTTA
AGTAGAGCAAA-AAGAG-GCCTTTTTAACTACC-TACTACCTTAAAAA-GATTATTTAATTTAGTATATCTA
TATAAGAAGTAA-GAAGAACTATACTTAAAGCGTTAAGAAA---GAAAAAGTTTGCTTAATAGTAAGAAG-A
TTAAACTAAG-ATACTTAGTTAAGAAGA-TCTAAAGCTATCTATATAAG-ACGTAGTAAATTCTCTATAATA
AAAAGTATAGAAGCATAATACTT--ATTATAATTAAGTTAAGCTAAAG--TATAGTAGTAAT-TATAAATAT
--CTAAAGTAGTAGAGAGTAAATCTT-TAGTAACTCTATAGCAATTAAGA-CGCTTCTCCTTACTTTATTAA
CT-TTTATTCTTATATAGAAATAAAAGAAAGCTTATGTACTTCTACTTAAAGTAATATACCATCCTTTATTA
TTCTAGTAAGGTAGTAAATTAGGTAGTAA--TTAGTATA-GCTATAGCT--AGAGCAATT-TACTAAATTTG
CAATAGAG-AAAAGATTAGTAGTAG-AGTTATTTATACTAGAAAGCTTAAAGAAG-AATAGATTAGATAGTA
GAGTAGCAAGTAC---TAGATAGGCGTAACCTT-CTTACTACTAGTTAAAAGAAGTAGTAGCACTACTGCAG
TTAGCTTAATTACTACTATT-AAACTTAGAAGTAGAA-GAAGTTAGTGCTAGTTAATTATTATAAGCACTCT
AACT-CTAAGCAGCAGCAGTAAGCTAAT-AATTTAACTTAACTAATCTA--------------GAAACTTAA
GAA--TTAGTAATAGACAAGCTGCTAAGACTACTAAGAAGTTTAGAAAGAA--GAGTAAATTAGATCTTACT
TAGTCTCT-TTAAAGGCAGAATGCTTTAA-TTAATCTTTATAAGGCTTTGCTATAGTACTAGTCTTAATAGA
CTTAACTATAGTA--AGTTAAGAAATATT--------------------------------------CTTT-
AGATGCACTTCTTAATTAGCTTTATTCTTT-------------------------------ATAAAGCACTC
TCTTT-ATTTAATATAAAGCTTCTTTAAGCGCGCTAATTTATTAGCTTTAGCT-TTCTTAATCTTCTTAAGA
CTAGATTAAGTCTTAGTAGCATGCT-TATTAAGCTCTCTTATCTAAG-CTTTTAATCTTAATAACTTAAGAT
TAGCT-TTACTATTACTAAT-TATTATTACTAGATTAGAGCTAGTTAGATTAATAGTGCTCTGTCTAGTATT
ACCT-ATAATAATAAGTAGAGTATTAAATAAGTATTTCTACTTAAACTAAGA-TAAAAGCTTATGCTATG-C
TTCTATAGAAAGA-GCATTTTAAATA-TTAGCAGTA-TCTAGAATCTACTTAGTAAGTAACTTAGAA-AGCT
TAGAGATTA-AAATAATTAGC-TTAGTGCTATAAAG-GCTGCATATTTAATCTACTTAAGCCTACTATCTTA
TAAGAAAAA-GAAGAATTTAATTTATAAAGGTAAGTT-AGAGTAGCCTTATTTCTTCTCTTCTCTCTAGGCG
CCTT-TTTAAGCATAAGAGAAGTAGAATAAA-TAAGCTTATATAAGC-TACTT-AAAGAGAGACTTAACTCT
AGATTAGTAAAAT-GCTAAATAGAGCTACT-AAGTGCAGCTTAAGCTAGTTAAGAAG-AGGTAGCATAACTA
GAATAAATTAATTTCTTATTTATGCTAAGAGAGATATTAATATAACTTATTTAGTTATTAAAAGTAACTAAA
GTATTAAGATTAAAGCTAGCTAA-GGTTAAAGCGCTCTTATT--ATTAAATAGCTTATTAAGTATATTAGTC
TTATAACTA--AAAAGCTTAGCTTGCTTACTACGCTTAGATTCTAGAGAACTAGA-GCTTAGGCTAGAAAGA
T---TGCTAGTAGGCA-CTATAGTCTTATTCTTCTTCTTA-TTATCTTAAACAGAGGTCT-AGTAGATAGAT
ATCTTTAAAGA-AGTTAAATTAGTTAAGAGTAACTTTTT-ATTAGAGCTTATTTTCTAACTAAAAGAATCTA
AATAGAGTTATAAAAGCATAAGTAGCGCAGC--TTTCTTTATGCACTTA-GAAGTTAAATTAGATATAGTAG
TTTT-AGATTAGTTACG-CTTAATACTAGAT-AGCTTATTATAACTAGTAATATACTTATAGACCTT-ATCT
ATAAGCTTATTTTA-CCTATTAGTATACTTAGAAGTCTGCAAAA-GATTAGTATAGAGCT--GCTATA-T-A
AGATTAATAACTACTTATAGTTATAGTAA-CTGCATAG-CCTATAGCGTAATTATATAAAGATATTATCTTA
GTTATAAA-GTAGT-ATAAGCTATAGTATAATTAGTATAAGA-AGTAACTAAAATAAGGTAAGAAATA-TAT
CTTAGAATATACTACTT-AGAATTATAAGCAGTATAATAATCT-AACTTACTACTCTTATTAATATATTTAA
G-CTTATTCTTAGTTAAGTTACTTAACTACTTAAGAA-AATAATTAGTATAAGAGCTCTTATAGAGTATACT
ACTAAAAGG---------------------------------------------------------------
------------------------------------------------------------------------
------------------------------------------------------------------------
------------------------------------------------------------------------
------------------------------------------------------------------------
------------------------------------------------------------------------
------------------------------------------------------------------------
------------------------------------------------------------------------
------------------------------------------------------------------------
------------------------------------------------------------------------
------------------------------------------------------------------------
-------------------
>R9_sc1.14_1009065_1012771_-/1-3707
------------------------------------------------------------------------
------------------------------------------------------------------------
------------------------------------------------------------------------
------------------------------------------------------------------------
------------------------------------------------------------------------
------------------------------------------------------------------------
----------------------------------------AATAGTTCTAA-CCTTATAATATATAGAGACG
TATTATTTATAGATAACTTAATTACTTA-GCGCTT-ATCTTATAGATATATAGCTATGCTCTTTA-AAGAAG
CTATTTTATAAAAAGCTACTTAG-CAAAGTATAGTAATAA--CCTCTATAACTAAGGCTAAGCTTATTATAC
TTAAGCATATTATAAAGAAAACTATT--ATCTTAAAAAGG-TTCTTTAATAAAC-TTATATTTAATTTAGGC
--AATTTATAGAAGATCTAGTATAATAACTAGTAAATAATT-AGACTTATT-ATTAGTTAAAATAAGCAAAT
TAC-TACCTTATCTTTAATATGATTAATATATAAAATATATAGCTTAGATAAGAATACGTAAAAG--AATTA
TTCTTAGTAGAATACTTACTAATAAAG-AAAATA-CTAGTAGA-TAGACTAACTAA-AGC-TCTTACCTATT
AATAATTTAATTACTTTAAGTAGCTTTTAAACTTTAA-GAATATAGTT------AAAT-TAGTTATAGTTAA
TAA-AAGTAAG-ATATAATAGCATTAGCTT-AATTACTATTAA-AAAGAGCTTTTAAGACTAAGAAAGCTTA
AGTAGAGTAAA-AAGAG-GCCTTTTTAACTACT-TACTACTCTAAAAA-GATTATTTAATCTAGCATATCTA
TATAAGAAGTAA-GGAGAACTACGCCTAAAGCATTAAGAAA---AAAAAAGTTTACTTAATAATAAGAAG-A
TTAAACTAAG-ATACTTAGTCTAGAAGA-TCTAAAGCTATCTATATAAG-ATATATTAAATTCTCTATAATA
TAAAGCATAGAAGTATAATTGCTT-ATTATAATTAAGTTAAGCTAAGA--TATAGTATTACT-TATAAATAT
--CTAGAGCAGAGATAAGAGAATTCT-AAGAAACTCTATAATAATTAAGA-TATCTCTC--TTGCCTTACTA
T--CTTATTCTTAAATAA-AGTAAAAGAAATAATAT-TACTC-TAGTTAAAGTAATATACC--TCTTAATTA
TCTAA--------------TAGATAGTAA--TTAGCATA-GCTCTAACT--AAAGCAATC-TACTAAATTTG
TAATAGAA-GAAAGATTAGCATTAG-AGTTAGTTATATAAAGAAGCTTAAAGAAG-AATAGATTAGGCTATA
GAGTAGCAGAACT-----AGATAATATAATCTT-CTTACTACTAGTTAAAGA-GATAGTAGTATTACTATAA
TTAGCTTAATTACTACTACT-AAACTTAGAGATAGAA-GAAGTAAGTACTAGTTAACTATTATAAGCATCTT
AACT-TTAAGTAGCAGTAGTAAGCTAAT-AATTTAACTTAACTAATCTA--------------GAAACTTAA
GAA--TTAGCATTAGAA-AGCTACTAAGACTACTAAGAAGTTTAAGAAGAA--GAGTAAATTAGATCTTACC
TAGTCTTC-TTAAAAGTAGAATACTTTAA-TTAATCTTTATAAAGCTTTGCTATAGTACTAGTCTTAATAGA
CTTAACTATAGAA--GGCTAAAGAAAGTTAGTTTTACTTTTTGCATATAACTCTTAATTAGCCTTATTCTTT
ATATATAACTCTTAATTAGCTTTATTCTTT-------------------------------ATAAAGTGCTC
TTCTT-ATTTAATATAAAGCTTCTTTAAGTGCGCTGCTTTATTAGCTTTAGCC-TAATTAAATATCTTAAAA
TTAAGTTAAGTAGTAGTAGTATAAG-CTATAAGCTTCTTTATCTTAG-CTTCTAATCTTATTATCTCTAGAT
TAGAG-CTACTATTATTAAC-CTTCTTTACTAAATTAGAGCTAGTTAGATTAATAAAGCTCTATCTAGTGTT
ACCT-ATAATAATAAGCAGAGTATTAAATAAGTATTTCTACTTAAACTAAGA-TAGAAGCTTATACTGCG-C
CTTTATAGAGAGA-GTATTTTAAATA-TTAGTAGTA-TCTAAGATCTACTTAGTAGGTAACTTAGAA-GATT
TAGAGATTATAAATAATTAGC-TTAGTGCTATAAAA-GCTGCTAT-TTAATTTACTTAAGCTTGCTATCTTA
TAAGTAAAA-GAAGAATTTAATCTATAAAGATTAGTT-AGAGTAGCCTTATTTCTTCTCTTCTCTCTAAGCG
CCTT-TTTAGGCGTAGAAGAAGTAAGATAAA-TAGAGCTACGTAAGC-TGCTT-AAAGAGAGACTTAACTCT
AGATTAGTAAAAT-GCTAAATAGAGCTACT-AGATGCAGCTTAAGCTAGTTAGAAAG-AAGTAGTATAACTA
GAATAAATTAATTTCTTATTTATACTAAGAGAGATATTAATATAACTTATTTAGTTATTAAAAGTAACTAGA
GCATTAAGATTAAAGCTAGCTAA-GGTTAAAGCGCTCTTATT--ATTAAATAGCTTATTAAGTATATTAGTC
TTATAACTA--AAAGGCTTAGCCTACTTACTACGCTTAGATCTTAGAGAACTAGA-GCTTAGGCTAGAAAGA
T---TACTAGCAGGCA-CTATAGTCTCTTTCTTTTTCTTA-TTATCTTAAATAGAAGCTT-AGTAAGCAGAT
ATCTTTAAAAG-AGTTAAATTAGTTAAGAGCAACTTTTT-ATTAGAGCCTATTTTCTAACTAAAAGAATCTA
AATAGAGTTATAAAGATATAAGTAGCATAGC--TTTCTTCTTACGCTTA-GAAGTTAACTTAGATATAGTAG
TTTT-AGATTAGTTACG-CTTAACGCTAGAT-AGCTTATTATAACTAGTAATATACTTATAGACCTT-ATCT
ATAAGCTTATTTTA-CCTATTAGTATACTTAGAAGTCTGCAAAA-GATTAGTATAAAGCT--GCTATA-T-A
AGATTAATAACTACTAATAGTTATAGTAA-CTATATAG-CCTATAGCATAATTATATAAAGATATTATCTTA
GTTATAAA-GTAGT-ATAAGCTATAGTATAATTAGTATAAGA-AGTAACTAAAATAAGATAAGAAATA-TAT
CTTAGAATATACTGCTT-AGAATTATAAGCAGTATAATAACTT-AACTTACTACTCTTATTAATATATTTAA
G-CTTATTCTTTATTAAGTTATTTAACTACTTAAGAA-TATAATTAGCATAAGAGCTTTTATAGAGTATACT
ACTAGAAAGCTTTAATAGAGTATCTAGAGCTAGATTACTCTTCTTAGAAGC-TAACTTTTACTAATTAATTT
AAGCTAAGATATATATGCTT----------------------------------------------TTTAAA
TTTAATATCTTAGA-AGACTAAGTAGCGCAAGCGTTCTTAAGATTCTTCTTCTATACTAAAGTAGCTATTTT
TTCTCTTTTACTATAAAATAGCTAAGTTAGCATAACTAATAGCTTAGAGTTTAAGATAAT-TATAATATAGA
GTATATATAAGATACTTAAGTACCTCTTA-ATTAGTAAG-ACTTACTAGAGCTATAGTTAGCA-GATTAAAT
TCTTAAAGCTAAG-TAGTAAAGTATTAAAAGA-TTATAAAGCATAGAGTAATA-TATTAATATTAT-ATATA
CTAAGGCTAAACGCATAAGTTAA---CTAATCTCTATAATAATATAATAATAAATA-GATACTTACTAATTA
AGTAATTAAA-GCAAAGCAGAAGT-AGAGTAATAGCTTATTTATATA--TATACTGCATA-ATATTATCTTA
ATT---------AAATAAGAAAATTAAGATAAAGAGTATATTATAGTATTAATAT-ATAAGAATAGTAAA--
------GTACTA-ATCTATGTAACTAAGCT--AACTAAGCTTAGAAA-GTAGACTAATATTTCTCTATAATC
TATTT-ATATATTTAAGCT-AGCTCTTCTAATACATTAGAAGAGCAGTAATTAATATAATCTTTT-CTCTTA
AGTTTGCTCAGCCACAACA
>R9_sc1.1_2424686_2428805_+/1-4120
TTGCGAAGCTTTTGCAAAAGATCT-GTAGATTAAGATTAC-TATAAAGTATAAGATATAAGAATAAGAGCTA
GCAGAGTAGTTCT-TAGGCATAAGGATCGTTAGAAACTAAGATATAAGAGAATAATT-ACG-CTAGTTCACA
ATACCTACATTAAGAAGATTG-CAAAGAAGTTTAACTTAATTAATA-GAACCTTTCT--AGCTACTTCTCTA
CTATTAGAAGAGCTTAAAAAGTTTAAGG-AAGAAGCTACTAAGC-AAGAAGTTAA-GCTTTACT--AGG-AA
AAGGTTAGA--TTAGCATTATACACTAC-AATAATGCT-GCGCCTAGACGTAGCTTTTGCAG-TATTAAAGC
TATTATACTACTT--AACTAATTCTAGCTAAACGCATATAAG-CATAATTAATTAAGTTATCATATACCTAT
ATTATATACGAT-AGGAAGCGATCTAATACAGCAA-TTATAATAGTTCTAA-CTTTATAATATGTAGAGACG
TATTATTTGCAGATAACTTAATTACCTA-GCGCTT-ATCTTATAGATATATAGCTATGCTCATTTAGAGAAG
CTATTCTATAAAAAGCTGCTTAG-CAAAGTATAGTAACAA--CCTCTATAACTAAAGCTAAGCTTATTGCAC
TTAAGCATATTACAAAGGAAACTATT--GCCTTAAAAAGG-TTCTTTAATAAAC-TTATATTTAATCTAGGC
T-GATTTATAGAAGATCTAGTGTAATAACTAGCAAATAATT-AGACTTATT-ATTAGTTAAAATAAGCAAAT
TAC-TACC-TGTCTTCAATAT-GTTAATATATAAAATATATAGCTTAGATAAGAACATGCAAAAG--AGTTA
TTCTTAGTAGAGTACTTGCTAATAAAG-GAAATG-CTAGCAGA-TAGACTAACTAA-AGC-TCTTACCTATT
AATAATTTAATTACTTTAAGCAGCTTTTAAACCTTAAAGGATATAGTT------AGAT-TAGTTATAGTTAA
TAG-TAATAAG-GTGTAATAGCATTAGTTT-AATTACTATTAG-AAAGAGCCTTTAAGACTAAGAAAGCTTA
AGTAGAGTAAA-AAGAG-GCCTTTTTAACTACC-TACTACTCTAAAAA-GATCGTTTAATCTAGCATATCTA
TATAAGAAGTAA-GGAGAACTACGCCTAAAGTATTAAGAAA---GGAAAAGTTTGCTTAATAGTAAGAAT-A
TTAAACTAAG-ATACTTAGTTAAGAAGG-TCTAAAGCTATCTGCATAAG-ATGCAGCAAATCCTCTATAATA
AAAAGCATAGAAGCACGACGCTT--ATTACGATTAGGTTAAGCTAAGG--TGTAGTAGCGAT-TATAAATAT
--CTAAAGCAGTAGAGAGTAAATCTC-TAGTAACTCTATAGTAATTAAGA-TGCCTCTC--TTGCCTTACTC
CACCTTATCCTTATGTAG-AACGAAAGAAAGCTTAT-TACTC-TGCTTAAAGTAACGCGCA--TCTTCATTA
TCTAA--------------TAAGTAGCAA--TTAGCGTA-GCTATAGCT--AGAGCAATC-TACTAAATTTG
CAATAAGA-AAAAGGTTAGCGTTAG-AGTTAGTTATATAAGAAAGCTTAAAAGAG-AATAGATTAGGCTATA
GAGTAGTAGAACT-----AGGTAGCGTAACCTT-CTTACTACTAGTTAAAGA-GGTAGCAGCACTACTACAG
TTAGCTTAATTGCTACTACT-AAACTTAGAAGTAGGA-GGAGTTAGCGCTAGTTAATTATTATAAGCACTCT
AACT-CTAGGCAGCAGCAGTAAGCTAAC-GATTTAACTTAACTAATCTA--------------GAAACTTAA
GAA--TTAGCATTAGAA-AGCTGCTAAGACTGCTAAGAAGTTTAGAAAGAA--GAGCAAATTAGATCTTACC
TAGTCTCT-CTAAAGGTAGGACACTTTAA-TTAATCTTTATAAGGCTTTGCTGCAGTACTAGTCTTAATAGA
CTTAACTATAGTACAGCTTAAGGAACGTC---------------------------------------TTTT
AGATGCGCCTCTTAATTAGCCTTATCCTTT-------------------------------GCAAAGCGCTC
TTCTTTATTTAATATAAAGCTTTTTTAAGCGCGCTAATTCGTTAGCCTTAGCC-TTCTTAATCTTCTTAAGA
CTAGATTAAGTCTTAGTAGCACGCC-TATTAAGCTCTCTTACCTAAG-CTTCTAATCTTAATAACTTAAGAT
TAGCC-TTACTGTTACTAAT-CGTTATTACTAGATTAGAGCTAGTTAGATTAATAGTGCCCTATCTAGTATT
GCCT-ATAATAATAGGCAGAGTATTAAATAAGAATTTCTGCTTAAACTAAGA-TAGAAGCTTATGCTGCG-C
TCTTATAGAGAGA-GCGTTTTAAACG-TTAGCAGCA-TCTAGGATCTGCTTAGCAGGTAACTTAGAA-GGCT
TAGAGATTA-AAATAATTAGC-TTAGTGCTATAAAG-GCTGCTGT-TTAATCTACTTAAGCCTACTACCTTG
CGAGAAAAA-GAAGAATTTAATCTATAAAGGTTAGTT-AGAGTAGCCTTATTCCTCCTCTTCTCTCTAGGCG
CCTT-TTTAGGCATAAGAGGAGCAGGACAAA-CAGGCTTACGCAAGC-TACTT-AAAGAAAGACTTAACTCT
AGATTAGTAGAAT-ACTAAACAGAGCTACT-AGATGCAGCTTAAGCTAGTTAGGGAAGAAGCAGCATAACTA
GAACGAATTAATTTCTTATTTACGCTAAAAGAGATATTAATATAACCTATTTAGTTATTAAAAGCGACTAGA
GCGTTAAGATTAAAGCTAGCTAA-GGTTAAAGCGCTCTTATT--ATTAAACAGCTTATTAAGTACATTAGTC
TTATAACTA--AAAGGCTTAGCCTGCTTACTACGCTTAGATCCTAGAGAACTAGA-GCTTAAGCTAGAAAGA
T---TGCTAGCAGGCA-CTATAGTCTTATCCTTCTCCTTA-TTATCTTAAATAGAGGCCT-AGTAGGCAGAC
ACCTTTAAAGA-GGTTAAATCTATTAAGAGTAACTTTCT-ATTAGAGCCTATTTTCTAACTAAAAGGATCTG
AATAGAGTTATAAAGGCGTAAGTAGCGCAGC--TTTCTTCGCGCGCTTA-GAGATTAGATTAGATGCAGCAG
TTTT-AGATTAGTTACG-CTTAAAGCTAGAC-AGCTTATTATAACTAGCAATATACTTACAGACCTC-GTCT
ATAAGCTTATTTTA-CTTATTAGTATACTTAGAAGTCTGCAAAA-GATTAGTACAACGCT--GCTATAAT-A
AGATTAACGATTACTTATAGTTATAGTTG-CTGTATTG-CCTATAGCGTAGTTATATAAAGCTATCGTCTTA
GTTACAAA-GAGAT-TAATGCTATAGTATAATTAGTATAAGA-GATAACTAAAATAAGATAAGAAATA-TGC
CTTAGAATATACTACTT-AGAGTTGCAGGCAGCGCAATAACTT-AACTTACTACTCTTATTAACATATTTAA
G-CTTATTCTTAGTTAAGTTGCTTAACTACTTAAGGA-TGCAATTAGCGCAAGAGCTCTTATAGAGTGCCCT
AGCAACTAGCTTTAATAGAGTATCTAGAGCTAGATCGCTCTTCTTAGAAGC-TAACTTCTACTAATTAATTT
AAGCTAAGGCGCGCGTGCTT----------------------------------------------TTTAAA
TCTAATATCTTAGA-GGACTAAGCAGCGTAAGCGTTCTTAAGGTTCTTCTTCTGCGCTAGAGTAGCTATTTT
T-CTCTTTTGCTACAAAATAGCTAAGTTAGCATAACTAATAGCCTAGAGTTTAAGGTAAT-TGCAATGCAGA
GTACGCGCAAGATACTTAATTACCTCTTA-ATTAGTAGG-ACTTACTAGAGCTATAGTTAGCA-GATTAAAT
TCTTAAAGCTAGG-TAGTAGGATGTTAAAAGA-TTATAAGGCGCAGAGCAAGG-TGTTAATATTGC-GCGCG
CTAAGGCTAAATGCGTAAGTTAA---CTAATCTCTATAATAATGCAATAATAAATA-GACGCTTACTAATTA
AGCGATTAGA-GCAGAGCAGAAGC-AGAGTAATAGCTTATTTATATG--CACACTGCGTA-ACGTTATCTTA
ATT--------AAATAGAGCAA-TTAAGATAGAGAGTGTGTCGCAGTATTAATAT-ATAAGAATAGTAAA--
------GTACTA-ATCTACATAACTAAGCT--AACTAAGCTTAGAAA-ATAGACTAACGTTTCTCTGTGATC
TGTTT-GTATATTTAAGCT-AGCTCTTCTAATATATTAGAAGAGCAGTAATTAATACAATCTTTT-CTCTTA
AGTTTGCTTAGCTACAACA
>R9_sc1.40_51496_55605_-/1-4110
TTGCAAAGCTTTTATAAAAGACCT-ATAGATTAAGATTAC-TACAAAGTATAAGATATAAGAATAAGGGCTA
GCAGAGTAGTTCT-TAGGCATAAGAATTATTAGAAACT--AAGAAAAGAGAATAATT-ATG-CTAGTTTACG
ATACCTATATTAAGAAGATTG-CAAAGAAGTTTAACTTAATTAATACGAATCTTTCT--AGCTACTCCTCTA
CTATTAGAAGAGCTTAAGAAATTTAAGA-GAGAAGCTACTAAGC-AAGAAGTTAA-GCTTTACT--AGA-AA
AAGGTTAAA--TTAGTATTATACACTGC-AATAATACT-GCGCCTAGACGTAGCTTTTATAG-TATTAAAGC
TATTATACTACCT--AACTAATTCTAGCTAAATGCACATAAG-CATAATTAATTAAGTTATTATATACCTAT
ATTATACACAAT-AGGAAGCAATCTAATACAGCAA-TTATAATAGTCCTAA-CCTTATAATATATAGAGACG
CATTATTTGCAGATAACTTAATTACCTA-GCGCTT-ATCTTATAGATATATAGCTATGCTCTTTA-GAGAAG
CTATTCTATAGAAAGCTGCTTAG-CAAAGTATAGTAATAA--CCTCTATAACTAAGGCTAAGCTTATTATAC
TTAAGCATGTTGCGAAGGAAACTATT--ACCTTAAAAAGA-TTCTTTAACGAAC-TTATATTTAATCTAGGC
--GATTTATAGAAGATCTAGTATAATAACTAGCAAATAATT-AGACTTATT-ATTAGTTAAAATAAGCAAAT
TAC-TACC-TATCTTCGACAT-GTTAATATATAAAACATGTAGCTTAGATAAGAATATGCAAAAG--AATTA
TTCTTAGTAGAGTACTTGCTAATAAAG-GAAATG-CTAGCAGA-TAGACTAACTAA-AGC-TCTTACCTATT
AATAATTTAATTACTTTAAGCAGCTTTTAAATCTTAA-GGATATAGTT------AGAT-TAGTTATAGTTAA
TAG-CAATAAG-GTATAATAGCATTAGTTT-AATTACTATTAA-GAAGAGCCTTTAAGACTAAGAAAGCTTA
AGCAGAGTAAACAAGAG-GCCTTTTTAACTACC-TACTACTCTAAAAA-GATTGTTTAATTTAGCATATCTA
TATAAGAAGTGA-GGAAAACTACGCCTAAAGCATTAAGAAAG--AAAAAAGTTTGCTTAATAGCAAGAAT-A
TTAAACTAAG-ATACTTAGTTAAGAAGG-TCTAAAGCTATCTGCATAAG-ACGCAGCAAATTCTCTATAATA
AAAAGTATAGAAGCACAACGCTC--GTTACAATTAGATTAAGCTAAGG--TATAGTAGCAAT-TACGAATAT
--CTAAAGTAGTAGAGAGTAAATTTC-TAGTAACTCTATAGTAATTAAGA-CGCCTCTC--TTACCTTACTA
T--CTTATCCTTATGCAG-AATGAAAGAAAGCTTAT-TACTC-TGCTTAAAGTAACGCGTA--TCTTTATTA
TCTAA--------------TAAGTAGCAA--TTAGCGTA-GCTATAGCT--AGGGCGATC-TACTAAATTTA
TAATAGAA-AAAAGGTTAGCGTTAG-AGTTAGTTATATAAGAAAGCTTAAAAGAG-AATAGATTAGGCTATA
GAGTAGTAGAACT-----AGGTAGCGTAACCTT-CTTACTACTAGTTAAAGA-GGTAGCAGCACTACTGCAG
TTAGCTTAATTGCTACTACT-AAACTTAGAAGCAGAA-GAAGTTAGCGCTAGTTAATTATTATAAGCACTCT
AACT-CTAAGTAGCAGCAGTAAGCTAAT-AATTTAACTTAACTAATCTA--------------GAAACTTAA
GAA--TTAGTATTAGAA-GGCTGCTAAGACTACTAAGAAGTTTAGAAAGAA--GAGTAAATTAGATCTTACC
TAGTCTCT-CTAAAGGTAGGATGCTTTAA-TTAATCTTTATAAGGCTTTGCTGCAGTACTAGTCTTAATAGA
CTTAACTATAGTA--GGTTAAGGAACGTT---------------------------------------CTTT
AGACGCACTTCTTAATTAGCCTTATTCTTT-------------------------------GCAAAGCGCTT
TCTTT-ATTTAATATAAAGCTTCTTTAAGCACGCTAATTTATTAGCCTTAGCC-TTCTTAATCTTCTTAAGA
CTAGATTAAGTCTTAGTAGCACGCT-TATTAAGCTCTCTTGCCTAAG-CTTCTAATCTTAATAACTTAAGAT
TAGCC-TTACTGTTACTAAT-CGTTATTACTAAATTAGAGCTAGTTAGATTAATAGTGCTCTATCTAGTGTT
GCCT-ATAATAATAGGCAGAGTGTTAAATAAGAATTTCTGCTTAAACTAAGA-TAGAAGCTTATGCTGCG-C
CTCTATAGAGAGA-GCGTTTTAAACG-TTAGTAGTA-TCTAGAATCTGCTTAGCAGATAACTTAGAA-GGCT
TAGAGATTA-AAATAATTAGC-TTAGTGCTACGAAG-GCTGCTGT-TTAATCTACTTAAGCCTGCTACCTTA
CAAGAAAAA-GGAGAATTTAATTTATAAAGGTTAGTT-AGAGTAGCCTTATTCCTTCTCTTCTCTCTAGGCG
CCTT-TTTAGGTATAAGAGGAGTAGGACGAA-TAGGCCTATGTAAGC-TACTT-AAAGAGAGACTTAACTCT
AGATTAGTAGAAT-ACTAAATAGAGCTACT-AGGTGCAGCTTAAGCTAGTTAGGAAG-AAGCAGCATAACTA
AGATAAATTAATTTCTTATTTACGCTAAGAGAGGTGTTAATATAACCTATTTAGTTATTAAAAGTAACTAGA
GCGTTAAGATTAAAGCTAGCTAA-GATTAAAGCGCTCTTATT--ATTAAACAGCTTATTAAGCATATTAGTC
TTATAACTA--AAAGGCTTAGCCTGCTTACTATGCTTAGATCCTAGAGAACTAGA-GCTTAGGCTAGAAAGA
T---TACTAGCAGGCA-CTATAGTCTTATCCTTCTCTTTA-TTATCTTAAATAGAAGCCT-AGTAGGCAGAT
ACCTTTAAAAG-AGTTAAATCTATTAAGAGCAACTTTCT-ATTAGAGCCTATTTTCTAACTAAAAGGATCTA
AATAGAGTTATAAAGGCGTAAGTAGCGCAGC--TTTCTTTGCGCGCTTA-GAGGTTAGATTAGATGCAGCAG
TTTT-AGATTAGTTACG-CTTAAAGCTAGAC-AGCTTATTATAACTAGTAATATACTTACAGATCTT-ATCT
ATAAGCTTATTTTG-CCTATTAGTATACTTAGAAGTCTGCAAAA-GATTAGTATAATACT--GCTATAAT-A
AGATTAACGATTACTTATAGTTATAGTTG-CTATATTG-CCTATAGCGTAGTTATACAAAGCTATTGTCTTA
GTTACAAA-GAGAT-TAATGCTATAGTATAATTAGTATAAGA-AGTAACTAAAATAAGGTAAGAAATA-TGC
CTTAGAATGCACTGCTT-AGAGTTGCAGGCAGTATAATAATCT-AACTTACTACTCTTATTAATATATTTAA
G-CTTATTCTTAGTTAAGTTGCTTAACTACTTAAGAA-TGCAATTAGCATAAGAGCTCTTGCAGAGTGCTCT
AGCAACTAGCTTTAATAGAGTATCTAGAGCTAGATTGCTCTTCTTAGAAGC-TAACTTCTACTAATTAATTT
AAGCTAAGGCGCGCATGCCT----------------------------------------------TTTAAA
TCTAATATCTTAGA-AGACTAAGCAGCGTAAGTATTCTTAAGGTTCTTCTTCTATGCTAGAGTAGCTGTTTT
T-CTCTTTTACTGCGAAATAGCTAAGTTAGCATAACTAATAGCCTAGAGTTTAAGGCGAT-TGCAATGCAGA
GTACGCGTAAGATATTTAATTACCTCTTA-ATTAGTAGG-ACTTACTAAAGCTATAGTTAGCA-GATTAAAT
TCTTAAAGCTAGG-TAGTAGAATATTAAAAGA-TTATAAGATGCAGAGTAAGG-TGTTAATATTGC-GCGCG
CTAAGGCTAAACGTGCAAGTTAA---CTAATCTCTATGATAACGCAATAATAAACA-GACGCTTACTAATTA
AGTAATTAGA-GTAGAGTAGAAGT-AGAGTAATAGCTTATTTATATG--CATACTGCGTA-ACGTTATCTTA
ATT--------AAATAGAGCAA-TTAAGATAGAGAGTATATTGCAGTATTAATAC-ACGAGAATAGTAAA--
------GTACTA-ATCTACGTAACTAAGCT--AACTAAGCTTAGGAA-GTAGACTAACGTTTCTCTATAATC
TGTTT-ATATATTTAAGCT-AGCTCTTCTAATATATTAGAAGAGTAGTAATTAATATAATCTTTT-CTCTTA
AGTTTGCTTAGCTACAA--
>R9_sc1.68_8821_10720_-/1-1900
------------------------------------------------------------------------
------------------------------------------------------------------------
------------------------------------------------------------------------
------------------------------------------------------------------------
------------------------------------------------------------------------
------------------------------------------------------------------------
------------------------------------------------------------------------
------------------------------------------------------------------------
------------------------------------------------------------------------
------------------------------------------------------------------------
------------------------------------------------------------------------
------------------------------------------------------------------------
------------------------------------------------------------------------
------------------------------------------------------------------------
------------------------------------------------------------------------
------------------------------------------------------------------------
------------------------------------------------------------------------
------------------------------------------------------------------------
------------------------------------------------------------------------
------------------------------------------------------------------------
------------------------------------------------------------------------
------------------------------------------------------------------------
------------------------------------------------------------------------
------------------------------------------------------------------------
------------------------------------------------------------------------
------------------------------------------------------------------------
------------------------------------------------------------------------
------------------------------------------------------------------------
------------------------------------------------------------------------
------------------------------------------------------------------------
------------------------------------------------------------------------
------------------------------------------------------------------------
------------------------------------------------------------------------
-----------------------------------------------------------------CTACG-C
TTCTATAGAGAAA-GCGTTTTAAACG-TTAGTAGTA-TCTAGAATCTGCTTAGTAGATAACTTAGAA-AGCT
TAGAGATTA-AAATAATTAGC-TTAGTGCTATAAAA-GCTACTAT-TTAATCTACTTAAGCCTACTGCTTTA
TAAGAAAAA-GAAGAATTTAATCTATAAAAGTTAGTT-AGAGTAGCCTTATTTTTTCTCTTCTCTCTAGGCG
CCTT-TTTAGGCATAAGAGAAGTAGACATAAATAAGCTTATATAAGC-TGCTT-AAAGAGAGACTTAACTCT
AGATTAGTAGAAT-ACTAAATAGAGCTACT-AGATATAGCTTAAGCTAGTTAAGAAG-AGGTAGTATAACTA
AGATAAATTAATTTCTTATTTATGCTAAGAGAGGTATTAATATAATCTATTTAGTTATTAAAAGTAACTAGA
GCATTAAGATTAAAGCTAGCTAA-GGTTAAAGCGCTCTTATT--ATTAAATAGCTTATTAAGCATATTAGTC
TTATAACTA--AAAAGCTTAGCTTACTTACTATGCTTAGATTCTAGAAAACTAGA-GCTTAGACTAGAAAGA
T---TACTAGTAGGCA-CTATAGTCTTATTCTTCTTTTTA-TTATCTTAAATAGAGGCCT-AGTAGAAAGAT
ATCTTTAAAGA-GGTTATATTAGTTAAGAGTAACTTTCT-ATTAGAGCCTATTTTCTAACTAAAAGAATCTA
AATAGAGTTATAAAAGCGTAAGTAGCGTAGC--TTTCTTTATACGCTTA-AAAGTTAGATTAGATATAGTAG
TTTT-AGATTAATTACG-CTTAAAGCTAAAT-AGCTTATTATAACTAGTAATATACTTATAGATCTT-ATTT
ATAAGCTTATTTTG-CTTATTAGTATACTTAGAAGTCTGCAAAA-GATTAGTATAGAGCT--GCTATA-T-A
AGATTAATAACTACTTATAGTTATAGTAA-CTATATAG-CCTATAGCATAATTATATAAAGATATTATCTTA
GTTACAAA-GTAGT-ATAAGCTATAGTATAATTAGTATAAGA-AGTAACTAAAATAAGATAAGAAATA-TGC
CTTAGAATATACTGCTT-AGAATTATAAGCAGTATAATAACTT-AACTTACTACTCTTATTAATATATTTAA
G-CTTATTCTTAGTTAAGTTACTTAACTACTTAAGAA-TATAATTAGCGTAAGAGCTCTTATAAAGTGCACT
ACTAGAAGACTTTAATAAAGTATCTAGAGCTAGATTACTCTTCTTAGAAGC-TAACTTCTACTAATTAATTT
AAGCTAAGATGCGCATATCT----------------------------------------------TTTAAA
TCTAATATCTTAAA-GAACTAAGCAGCGTAAGCATTCTTAAAGTTTTTCTTCTATGCTAGAGTAGCTGTTTT
T-CTCTTTTACTGCAAAATAGCTAAGTTAGCATAACTAATAGCCTAGAGTTTAAGGTAAT-TATAATATAGA
GTATGCGCAAGATACTTAAGTATCTCTTA-ATTAGTAGA-ACTTACTAAAGCTATAGTTAGCA-GATTAAAT
TCTTAAAGCTAAG-TAGTAGAGTATTAAAAGA-TTATAAAGCATAGAGTAAAGATATTAATATTAT-ACGCG
CTAAGGCTAAATGCGTAAGTTAA---CTAATCTCTATAATAATATAATAATAAATA-GATACTTACTAATTA
AGCAATTAAGGGCAGAGTAGAAGC-AGAGTAATAGCTTATTTATATG--CATACTATATA-ACGTTATCTTA
ATT--------AAATAGAGCAA-TTAAGATAGAGAGTATATCGCAGTATTAATATTATAAGAATAGTAAA--
------GTACTA-ATCTATATAACTAAGCT--AACTAAGCTTAGAAA-GTAGACTAACATTTCTCTGTAATC
TATTT-ATATATTTAAGCT-AGCTCTTCTAATATATTAGAAGAGTAGTAATTAATATAATCTTTT-CTCTTA
AGTTTGCTTAGCTACAACA
>R9_sc1.68_7939_8821_-/1-883
------------------------------------------------------------------------
------------------------------------------------------------------------
------------------------------------------------------------------------
------------------------------------------------------------------------
------------------------------------------------------------------------
------------------------------------------------------------------------
------------------------------------------------------------------------
------------------------------------------------------------------------
------------------------------------------------------------------------
------------------------------------------------------------------------
------------------------------------------------------------------------
------------------------------------------------------------------------
------------------------------------------------------------------------
------------------------------------------------------------------------
------------------------------------------------------------------------
------------------------------------------------------------------------
------------------------------------------------------------------------
------------------------------------------------------------------------
------------------------------------------------------------------------
------------------------------------------------------------------------
------------------------------------------------------------------------
------------------------------------------------------------------------
------------------------------------------------------------------------
------------------------------------------------------------------------
------------------------------------------------------------------------
------------------------------------------------------------------------
------------------------------------------------------------------------
------------------------------------------------------------------------
------------------------------------------------------------------------
------------------------------------------------------------------------
------------------------------------------------------------------------
------------------------------------------------------------------------
------------------------------------------------------------------------
------------------------------------------------------------------------
------------------------------------------------------------------------
------------------------------------------------------------------------
------------------------------------------------------------------------
------------------------------------------------------------------------
------------------------------------------------------------------------
------------------------------------------------------------------------
------------------------------------------------------------------------
------------------------------------------------------------------------
------------------------------------------------------------------------
------------------------------------------------------------------------
------------------------------------------------------------------------
------------------------------------------------------------------------
------------------------------------------------------------------------
------------------------------------------------------------------------
---------------------------------------------------AAATAAGATAAGAAATA-TAT
CTTAGAATATACTACTT-AGAATTATAAGCAGTATAATAATCT-AACTTACTACTCTTATTAATATATTTAA
G-CTTATTCTTAGTTAAGTTACTTAACTACTTAAGAA-TATAATTAGCATAAGAGCTCTTATAGAGTATACT
ACTAAAAGGCTTTAATAGAGTATCTAGAGCTAGATTACTCTTCTTAGAAGC-TAACTTCTACTAATTAATTT
AAGCTAAGGCATATTTACTT----------------------------------------------TTTAAA
TCTAATATCTTAGA-GAACTAAGTAGCATAAGCATTCTTAAGATTCTTCTTCTATGCTAGAGTAGCTATTTT
T-TTCTTTTACTATAAAATAGCTAAGTTAGTATAACTAATAGCTTAAAGTTTAAGATAAT-TATAATGCAGA
GTACGTATAAGGTACTTAAGTACCTCTTA-ATTAGTAGA-ACTTACTAGAGCTATAGTTAGCA-GATTAAAT
TCTTAAAGCTAGA-TAGTAGAGTATTAAAAGA-TTATAAGATATAAAGATAAGATATTAATATTAT-ATGCG
CTAAGGCTAAATACGCAAGTTAA---CTAATCTCTATAATAATATAATAATAAACA-GATGCTTACTAATTA
AGTAATTAAGATGAGAGCAGAAGT-AAAGTAATAGCTTATTTATATA--TATACTGCGTA-ATATTATCTTA
ATT--------AAATAGAGCAA-TTAAGATAGAGAGTATATTATAGTATTAATAT-ATAAGAATAGTAAA--
------GTACTA-ATCTATATAACTAAGCT--AACTAAGCTTAGAAA-GTAGACTAACGTTTCTCTATAATC
TGTTT-ATATATTTAAGCT-AGCTCTTCTAATATATTAGAAGAGCAGTAATTAATATAACCTTTTTCTCTTA
AGTTTGCTTAGCTATAACA
>R9_sc1.46_50209_54337_+/1-4129
TTGCAAAGCTTTTATAAAAGACTT-ATAAATTAAGATTAC-TATAAAGTATAAGATATAAGAATAAGAGCTA
GCAGAGTAGTTCT-TAAGCATAAGAATTATTAGAAACT--AAGAAAAGAGAATAATT-ATG-CTAGTTTATA
ATATCTATATTAAGAAGATTG-CAAAGAAGTTTAACTTAATTAATA-GAACTTTTCT--AGCTACTTCTCTA
CTATTAGAAGAGCTTAAGAAGTTTAAGA-GAGAAGCTACTAAGT-AAGAAGTTAA-GCTTTACT--AGAAAA
AGGATTAGGATTTAGCATTATATACTAT-AATAATGCTTATGCCTAGACGTAGCTTTTATAG-TATTAAAGC
TATTATACTACCCTAAACTAATTCTAGCTAAATGCATATAAG-CATAATTAATTAAGTTATTATATATCTAT
ATTATATATAAT-AGAAAGCAATCTAATATAGCAA-TTATAATAGTTCTAA-CTTTATAATATATAGAGATA
TATTATTTATAGATAACTTAATTACTTA-GCGCTT-ATCTTATAGATATATAGCTATGCTCTTTA-AAGAAG
CTATTCTATAGAAAGCTACTTAG-CAAAGTATAGTAATAA--TCTCTATAACTAAGGCTAAGCTTATTATAC
TTAAGCATATTATAAAGAAAACTATA--GCTTTAAAAAGA-TTCTTTAATAAAC-TTATATTTAATCTAGGC
--AATTTATAGAAGATCTAGTATAATAACTAGCAAATAATT-AGACTTATT-ATTAGTTAAAATAAGCAAAT
TAC-TACC-TATCTTTAATAT-ATTAATATATAAAATATATAGCTTAGATAAGAATACGCAAAAG--AATTA
TTCTTAGTAGAGTACTTGCTAATAAAG-AAAATG-CTAGCAGA-TAGACTAACTAA-AGC-TCTTACTTATT
AATAATTTAATTACTTTAAGTAGCTTTTAAATCTTAA-GAATATAGTT------AGAT-TAGTTATAGTTAA
TAG-TAATAAG-ATATAATAGCATTAGTTT-AATTACTATTAA-GAAGAGCCTTTAAGACTAAGAAAGCTTA
AGTAGAGCAAACAGTAGCGCCTTTTTAACTACC-TACTACCTTAAAAA-GATTATTTAATTTAGTATATCTA
TATAAGAAGTAA-GAAGAACTATACTTAAAGCGTTAAGAAA---GAAAAAGTTTGCTTAATAGTAAGAAG-A
TTAAACTAAG-ATACTTAGTTAAGAAGA-TCTAAAGCTATCTATATAAG-ACGTAGTAAATTCTCTATAATA
AAAAGTATAGAAGCATAATACTT--ATTATAATTAAGTTAAGCTAAAG--TATAGTAGTAAT-TATAAATGA
TGCTAAAGTAGTAGAGAGTAAATCTT-TAGTAACTCTATAGCAATTAAGA-CGCTTCTC--TTACTTTATTA
C--TTTATTCTTATATAG-AATAAAAGAAAGCTTAT-TACTC-TACTTAAAGTAATATACA--TCTTTATTA
TCTAA--------------TAGGTAGTAA--TTAGTATA-GCTATAGCT--AGAGCAATT-TACTAAATTTG
CAATAGAGAAAAGTATTAGTAGTAG-AGTTATTTATACTAGAAAGCTTAAAGAAG-AATAGATTAGATAGTA
GAGTAGCAAGTAC---TAGATAGGCGTAACCTT-CTTACTACTAGTTAAAAGAGGTAGTAGCACTACTGCAG
TTAGCTTAATTACTACTATT-AAACTTAGAAGTAGAA-GAAGTTAGTGCTAGTTAATTATTATAAGCACTCT
AACT-CTAAGCAGCAGCAGTAAGCTAAT-AATTTAACTTAACTAATCTA--------------GAAACTTAA
GAA--TTAGTAATAGAA-AGCTGCTAAGACTACTAAGAAGTTTAGAAAGAA--GAGTAAATTAGATCTTACT
TAGTCTCT-TTAAAGGCAGAATGCTTTAA-TTAATCTTTATAAGGCTTTGCTATAGTACTAGTCTTAATAGA
CTTAACTATAGTA--AGTTAAGAAATATT---------------------------------------CTTT
AGATGCACTTCTTAATTAGCTTTATTCTTT-------------------------------ATAAAGCACTC
TCTTT-ATTTAATATAAAGCTTCTTTAAGCGCACTAATTTATTAGCTTTAGCT-TTCTTAATCTTCTTAAGA
CTAGATTAAGTCTTAGTAGCATGCT-TATTAAGCTCTCTTATCTAAG-CTTTTAATCTTAATAACTTAAGAT
TAGCT-TTACTATTACTAAT-TATTATTACTAGATTAGAGCTAGTTAGATTAATAGTGCTCTGTCTAGTATT
ACCT-ATAATAATAGGTAGAGTATTAAATAAGTATTTCTACTTAAACTAAGA-TAAAAGCTTATGCTATGAC
TTCTATAGAAAGA-GCATTTTAAATA-TTAGCAGTA-TCTAGAATCTACTTAGTAAGTAACTTAGAA-AGCT
TAGAGATTA-AAATAATTAGC-TTAGTGCTATAAAG-GCTGACTATTTAATCTACTTAAGCCTACTATCTTA
TAAGAAAAA-GAAGAATTTAATTTATAAAGGTAAGTT-AGAGTAGCCTTATTTCTTCTCTTCTCTCTAGGCG
CCTT-TTTAAGCATAAGAGAAGTAGAATAAA-TAAGCTTATATAAGC-TACTT-AAAGAGAGACTTAACTCT
AGATTAGTAAAAT-GCTAAATAGAGCTACT-AAGTGCAGCTTAAGCTAGTTAAGAAG-AGGTAGCATAACTA
GAATAAATTAATTTCTTATTTATGCTAAGAGAGATATTAATATAACTTATTTAGTTATTAAAAGTAACTAAA
GTATTAAGATTAAAGCTAGCTAA-GGTTAAAGCGCTCTTATT--ATTAAATAGCTTATTAAGTATATTAGTC
TTATAACTA--AAAAGCTTAGCTTGCTTACTATGCTTAGATTCTAAAGAACTAGA-GCTTAGGCTAGAAAGA
T---TGCTAGTAGGCA-CTATAGTCTTATTCTTCTTCTTA-TTATCTTAAACAGAGGTCT-AGTAGATAGAT
ATCTTTAAAGA-AGTTAAATTAGTTAAGAGTAACTTTTTTATTAGAGCTTATTTTCTAACTAAAAGAATCTA
AATAGAGTTATAAAAGCATAAGTAGCGCAGC--TTTCTTTATGCACTTA-GAAGTTAAATTAGATATAGTAG
TTTTTAGATTAGTTACG-CTTAATACTAGAT-AGCTTATTATAACTAGTAATATACTTATAGACCTT-ATCT
ATAAGCTTATTTTA-CCTATTAGTATACTTAGAAGTCTGCAAAA-GATTAGTATAGAGCT--GCTATA-T-A
AGATTAATAACTACTTATAGTTATAGTAA-CTGCATAG-CCTATAGCGTAATTATATAAAGATATTATCTTA
GTTATAAA-GTAGTATAATGCTATAGTATAATTAGTATAAGA-AGTAACTAAAATAAGGTAAGAAATA-TAT
CTTAGAATATACTACTT-AGAATTATAAGCAGTATAATAATCT-AACTTACTACTCTTATTAATATATTTAA
G-CTTATTCTTAGTTAAGTTACTTAACTACTTAAGAA-TATAATTAGTATAAGAGCTCTTATAGAGTATACT
ACTAAAAGGCTTTAATAGAGTATCTAGAGCTAGATTACTCTTCTTAGAAGC-TAACTTCTACTAATTAATTT
AAGCTAAGGCATATATACTT----------------------------------------------TTTAAA
TCTAATATCTTAGA-GAACTAAGTAGCATAAGCATTCTTAAGATTCTTCTTTTATGCTAAAGTAGCTATTTT
T-TCTTTTTACTATAAAATAGCTAAGTTAGTATAACTAATAGCCTAGAGTTTAAGGCAAT-TGCAATATAGA
GTATATATAAGGTACTTAAGTACTTCTTA-ATTAGTAGA-ACTTACTAGAGCTATAGTTAGCACGATTAAAG
TCTTAAAGCTAAG-TAGTAGAGTGTTAAAAGATTATAAGAGCGCAGAATAAGA-TATTAATATTAT-ACGCA
CTAAGGCTAAATATATAAGTTAA---CTAATCTCTATAATAATATAATAATAAATA-GATGCTTACTAATTA
AGTAATTAGA-GTAGAGCAGAAGC-AGAATAATAGCTTATTTATATA--TATACTGCGTA-ATGTTATCTTA
ATT--------AAATAGAGTAA-TTAAGATAGAGAGTATATTATAGTATTAATAT-ATAAGAATAGTAAA--
------GTACTA-ATCTACGTAACTAAGCT--AACTAAGCTTAGAAA-GTAGACTAACGTTTCTCTATAATC
TATTT-ATATATTTAAGCT-AGCTCTTCTAATATATTAGAAGAGCAGTAATTAATATAATCTTTT-CTCTTA
AGTTTGCTTAGCTACACTA
>R9_sc1.1_235472_239585_-/1-4114
TTGCGAAGCTTTTACAAAAGACCT-ATAGATTAAGATTAC-TATAAAGTATAAGATATAAGAATAAGAGCTA
GCAGAGTAGTTCT-TAGGTATAAGAATTATTAGAAACT--AAGAAAAGAGAATAATT-ACG-CTAGTTTACA
ATACCTATATTAAGAAGATTA-TAAAGAAGTTTAACTTAATTAATA-GAACCTTTCT--AGCTACTCCTCTA
CTATTAGAAGAGCTTAAGAAGTTTAAGA-GAGAAGCTACTAAGT-AAGAAGTTAA-GCTTTACT---AAGAA
AAGGTTAGA--TTAGCATTATATACTAT-AATAATACT-ATGCCTAGACGTAGCCTTTATAG-TATTAAAGC
TGTTATACTATCT--AACTAATCTTAGCTAAACGCATATAAG-CATAATTAATTAAGTTATTATATACTTAT
ATCGTACACGAT-AAGAAGCAATCTAATATAGCAA-TTATAAGAGTTCTAA-TCTTATAATATATAGAGACG
TATTATTTGCAGATAACTTAATTACTTA-GCGCTT-ATCTTATAGATATATAGCTATGCTCTTTA-GAGAAG
CTATTCTATAGAAAGCTACTTAG-CAAAGTATAGTAATAA--CCTCTATAACTAAGGCTAAGCTTATTACAC
TTAAGCATGTTACAAAGGAAACTATT--GCCTTAAAAAGA-TTCTTTAACGAAC-TTATATTTAATCTAGGC
A-GATTTATAGAAGATCTAGTATAATAACTAGCAAATACATTAGACTTATT-ATTAGTTAAAATAAGCAAAT
TAC-TACC-TATCTTTAATAT-ATTAACATATAAAATATATAGCTTAGATAAGAATATGCAAAAG--AATTA
TTCTTAGTAGAGTATTTGCTAATAAAGAAACATGTCTAGTAGA-TAGACTAACTAA-AGC-TCTTACCTATT
AATAATTTAATTACTTTAAGTAGCTTTTAAACCTTAA-GAATATAGTT------AAAT-TAGTTATAGTTAA
TAG-TAATAAG-GTATAATAGCATTAGTTT-AATTACTATTAA-GAAGAGCCTTTAAGACTAAGAAAGCTTA
AGTAGAGCAAA-AAGAG-GCCTTTTTAACTACC-TACTATCTTAAAAA-GATTATTTAATTTAGCATATCTA
TATAAGAAGTAA-GGAGAACTACGCCTAAAGCGTTAAGAAAA--GGAAAAGTTTACTTAATAGCAAAAAG-A
TTAAACTAAG-ATACTTAGTTAAGAAGG-TCTAAAGCTATCTATATAAG-ATATAGTAAATTCTCTATAATA
AAAAGCATAGAAGCATAACGCTT--ATTATAATTAAGTTAAGCTAAGG--TATAGTAGTAAT-TATAAATAT
--CTAAAGTAGTAGAGAGTAAATCTC-TAGCAACTCTATAGTAATTAAGA-TGCCTTTC--TTACTTTACTA
T--CTTATTCTTATGCAG-AATAAAAGAAAGCTTAT-TACTC-TACTTAAAGTAATATGCA--TCTTTATTG
CCTAA--------------TAGGTAGTAA--TTAGCATA-GCTATAGCT--AGAGCAATC-TACTAAATTTA
CAATAGAG-AAAAGATTAGTAGTAG-AGTTATTTATACTAGAAAGCTTAAAGGAG-AATAGATTAGGTAGTA
GAATAGAAGTACT-----AGGTAGCATAACCTT-CTTACTACTAGTTAAAGA-GATAGCAGTACTACTACAG
TTAGCTTAATTACTACTACT-AAACTTAGAAGCAGAA-GAAGTTAGCGCTAGTTAATTATTATAAGCACTCT
AACT-CTAAGTAGTAGCAGTAAGCTAAT-AATTTAACTTAACTAATCTA--------------GAAACTTAA
GAA--TTAGCATTAGAA-GGCTGCTAAGACTACTAAGAAGTTTAGAAAGAA--AAGCAAATTAGACCTTACT
TAGTCTTC-TTAAAGGCAGGACGCTTTAA-TTAATCTTTATAAAGCTTTACTATAGTATTAGTCTTAATAGA
CTTAACTATAGTA--GGTTAAGAAACGTT---------------------------------------CTTT
AGATGCGCCTCTTAATTAGCCTTATTCTTT-------------------------------GCAAAGCGCTT
CTTTT-ATTTAATATAAAGCTTCTTTAAGCGCGCTAATTTATTAGCTTTAGCC-TTCTTAATCTTCTTAAGA
CTAGATTAAGTCTTAGTAGCATACC-TATTAAGCTCTCTTACCTAAG-CTTCTAATCTTAATAACTTAAGAT
TAGCC-TTACTATTACTAAT-TATTATTACTAGATTAGAGCTAGTTAGATTAATAGTGCTCTATCTAGTATT
ATCT-ATAATAATAGGCAGAGTATTAAATAAGTATTCCTGCTTAAACTAAGA-TAGAAGCTTATGCTGCG-C
CTCTATAGAGAGA-GCTTTTTAAACG-TTAGTAGTA-TCTAGAATCTGCTTAGCAGATAACTTAGAA-GGCT
TAGAGATTA-AAATAATTAGC-TTAGTACTACAAAGTGCTACTAT-TTAATCTACTTAAGTCTACTACCTTG
CAAGAAAAA-AGAGAATTTAATCTATAAAGGTTAGTT-AGAGTAGCCTTATTCCTTCTCTTCTCTCTAGGCG
CCTT-TTTAGATATAAGAGAAGTAGAACAAA-TAGGCCTACGCAAGC-TGCTT-AAAGAGAAACTTAACTCT
AGATTAGTAGAAT-GCTAAATAGAGCTACT-AAGTATAGCTTAAGCTAGTTAGAAAG-AAGCAGTATAACTA
GGATAAATTAATTTCTTATTTACGCTAAGAGAGGTATTAATATAATCTATTTAGTTATTAAAAGTAACTAGA
GCGTTAAGATTAAAGCTAGCTAA-GGTTAAAGCGCTCTTATT--ATTAAATAACTTATTAAGCATATTAGTT
TTATAACTA--AAAGGCTTAGCCTGCTTACTATGCTTAGATTCTAGAAGACTAGA-GCTTAGGCTAGAAAGA
T---TGCTAGCAGGCA-CTATAGTCTTATTCTCTTTCTTA-TTATCTTAAATAGAGGCCT-AGTAAGTAGAC
ACCTTTAAAGA-GGTTAAATTAGTTAAGAGCAACTTTCT-ATTAGAGCCTATCTTCTAACTAAAAGAATCTA
AATAGAGTTACGAAGACGTAAGTAGCGCAGC--TTTCTTTACGCGCTTA-GAGGTTAGATTAGATATAGTAG
TTTT-AGATTAGTTACG-CTTAAAGCTAGAT-AGCTTATTATAACTAGTAATATACTTATAGACCTT-ATCT
ATAAGCTTATTTCG-CTTATTAGTATACTTAGAAGTCTATAAAA-GATTAGTATAGAGCT--GCTATA-T-A
AGATTAATAACTACTTATAGTTATAGTAA-CTATATTGGCCTATAGCGTAGTTATATAAAGCTATTATCTTA
GTTATACA-AGAGCTTAATACTATAGTATAATTAGTATAAGA-GGTAACTAGAATAAGGTAAGAAATA-TGC
CTTAGAATGCACTGCTT-AAAGTTATAGGCAGCGTAATAACTT-AACTTACTACTCTTATTAATATATTTAA
G-CTTATTCTTAGTTAAGTTACTTAACTACTTAAAAA-TATAATTAGCGCAAAGGCTCTTGCAGAGTGCTCT
AGCAACTAGCTTTAATAGAGTATCTAGAGCTAGATTACTCTTCTTAGAAGC-TAACTTCTACTAATTAATTT
AAGCTAAGGCGTGCGTGCCT----------------------------------------------TTTAAA
TCTAATATCTTAGA-GAACTAAGTAGCATAAGCATTCTTAAGGTTCTTCTTCTACGCTAGAGTAGCTATTTT
T-CTCTTTTGCTATAAAATAGCTAAGTTAGCATAACTAATAGCCTAGAGTTTAAGGTAAT-TATAATGCAGA
GTACGCGTAAGATACTTAAGTATCTCTTA-ATTAGTAGG-ACTTACTAGAGCTATAGTTAGCA-GATTAAAT
TCTTAAAGCTAGG-TAGTAGAGTATTAAAAGA-TTATAAAGTGCAGAGTAAGA-TATTAATATTAC-GCGCG
CTAAGGCTAAACGCGTAAGTTAA---CTAATCTCTATAATAACGCAATAATAAATA-GATGCTTACTAATTA
AGCAATTAGA-GTAGAGCAGAAGT-AAAGTAATAGCTTATTTATATG--CATACTGCGTA-ATATTATCTTA
ATT--------AAATAAAGTAA-TTAAGATAGAGAGTATATTGTAGTATTAATAT-ATAAGAATAGTAAA--
------GTACTA-ATCTACATAACTAAGCT--AACTAAGCTTAGAAA-GTAGACTAACGTTTCTCTGTAATC
TATTT-GTATATTTAAGCT-AGCTCTTCTAATATATTAGAAGAGCAGTAATTAATACAATTTTTT-CTCTTA
AGTTTGCTTAGCTACAA--
>R9_sc1.12_419183_423305_-/1-4123
TTATAAAGCTTTTGCAAAAGACCTCATAGATTAAGATTAC-TATAAAGTATAAGATATAAGAATAAGAGCTA
GCAGAGTAGTTCT-TAGGCATAAGAATTATTAGAAACT-AAGAAAAAGAGAACAATT-ACG-CTAGTTTATA
ATATCTATATTAAGAAGATTA-TAAAGAAGTTTAACTTAAATTAATAGAACCTTTCT--AGCTACTTCTCTA
CTATTAGAAGAGCTTAAGAAGTTTAAGA-GAGAAGCTACTAAGT-AAGAAGTTAA-GCTTTACT--AGA-AA
AAGGTTAGA--TTAGCATTATATACTGC-AATAATGCT-GCGCCTAGATATAGCTTTTGCAGTATTAGAAGC
TATTATACTACCT--AACTAATCCTAGCTAAATATATATAAG-CATAATTAATTAAGTTATTATATACCTAT
ATTATACACAAT-AGAAAGCAATCTAATACAGCAA-TTATAATAGTTCTAA-CCTTATAATATATAGAGATG
TATTATTTGCAGATAACTTAATTACCTA-GCGCTT-ATCTTATAGATATATAGCTATGCTCTTTA-GAGAAG
CTATTCTATAGAAAGCTGCTAGG-TAAAGTATAGTAATAA--CCTCTATAACTAAGGCTAAGCTTATTATAC
TTAAGCATATTGCGAAGGAAACTATT--GCCTTAAAAAGA-TTCTTTAACGAAC-TTATATTTAATCTAGGC
--GATTTATAGAAGATCTAGTGTAATAACTAGCAAATAATT-AGACTTATT-ATTAGTTAAAATAAGTAAAT
TAC-TACC-TATCTTTAATAT-ATTAACATATAAAACATATAGCTTAGATAAGAATATGCAAAAG--AATTA
TTCTTAGTAGAGTACTTGCTAATAAAG-AAAATG-CTAGCAGA-TAGACTAACTAA-AGC-TTTTACTTATT
AACAATTTAATTACTTTAAGTAGCTTCTAAACCTTAA-GGATATATCT------AGAT-TAGTTATAGTTAA
TAA-AAGTAAG-GTATAATAGCATTAGCTT-AATTACTATTAA-AAAGAGCCTTTAAGACTAAGAAAGCTTA
AGTAGAGCGAA-AAGAG-GCTTTTTTAACTACC-TGCTACTCTAAAAAAGATTATTTAATCTAGCATATTTA
TATAAGAAGTAA-GAAGAACTATGCCTAAAGCATTAAGAAA---GAAAAAATTTGCTTAATAGTAAGAAG-A
TTAAACTAAG-ATACTTAGTTAAGAAGA-TCTAAAGCTATCTGTATAAG-ACGTAGCAAATTCTCTATAATA
AAAAGCATAGAAGTATAACGCTT--ATTATAATTAGGTTAAGCTAAGG--TATAGTAGCAAT-TATAAATAT
--CTAAAGTAGTAGAGAGTAAATCTC-TAGTAACTCTATAGTAATTAAGA-CGCCTCTC--TTACCTTACTA
T--CTTATTCTTATATAG-AACGAAAGAAAGCTTAT-TACTC-TGCTTAAAGTAATGCATA--TCTTTATTA
TCTAA--------------TAAGTAGCAA--TTAGCATA-GCTATAGCT--AGAGTAATT-TACTAAATTTG
CAATAGAG-AAAAGGTTAGTAGTAG-AGTTATCTATACTAGGAAGCTTAAAGAAG-AATAGATTAGGTAGTA
GAGTAGAAGTACT-----AGGTAGTATAACTTT-CTTACTACTAGTTAAAGA-GATAGCAGCACTACTATAG
TTAGCTTAATTACTACTACT-AAACTTAGAAGTAGGA-GAAGTTAGCGCTAGTTAATTATTATAAGCACTCT
AACT-CTAAGCAGCAGCAGTAAGCTAAT-AATTTAACTTAACTAATCCTA-------------GAAACTTAA
GAA--TTAGCATTAGAA-GGCTGCTAAGACTGCTAAGAAGTTTAGAAAGAA--AAGTAAATTAGACCTTGCT
TAGTCTCT-CTAAAGGCAGGACGCTTTAA-TTAATCTTTATAAGGCTTTGCTGTAGTACTAGTCTTAATAGA
CTTAACTATAGCA--GGTTAAGGAACGTC---------------------------------------CTTT
AGATGCGCCTCTTAATTAGCCTTATTCTTT-------------------------------ATAAAGCGCTC
TCTTT-ATTTAATATAAAGCTTCTTTAAGCGCGCTAATTTATTAGCCTTAGCC-TTCTTAATCTTCTTAAGA
CTAGATTAAGTCTTAGTAGCACGCC-TATTAAGCTCTCTTACCTAAG-CTTCTAATTTTAATAACTTAAGAT
TAGCC-TTACTATTACTAAT-TATTATTACTAGATTAGAGCTAGTTAGATTAATAGTGCTCTATCTAGTGTT
ACTTTATAATAATAGGCAGAGTATTAAATAAGAATTTCTACTTAAACTAAGACAGAAGGCTTATACTGCG-C
TTCTATAGAGAGAAGCATTTTAAACGGTTAGTAGTA-TCTAGAATCTGCTTAGTAGGTAACTTAGAA-GGCT
TAGAGATTA-AAATAATTAGCCTTAGTGCTATAAAG-GCTACTAT-TTAATCTACTTAAGCCTACTGCCTTA
TAAGAAAAAAGAAGAATTTAATCTATAAAGGTTAGTT-AGAGTAGCCTTATTTCTTCTCTTCTCTCTAAGCG
CCTT-TTTAGGCATAAGAGAAGTAGGATAAA-TAGGCCTATATAAGC-TGCTT-AAAGAGAGACTTAACTCT
AGATTAGTAGAAT-ACTAAACAGAGCTACT-AGGTGTAGCTTAAGCTAGTTAGAAAG-AGACAGCATAACTA
GAACAAATTAATTTCTTATTTATGCTAAGAGAGATATTAATATAATCTATTTAGTTATTAAAAGCGACTAGA
GCGTTAAGATTAAAGCTAGCTAA-GATTAAAGCGCTCTTATT--ATTAAACAGCTTATTAAGCATATTAGTC
TTATAACTA--AAAGGCTTAGCCTACTTACTACGCTTAGATTCTAGAGAACTAGA-GCTTAGGCTAGAAAGA
T---TGCTAGCAGGCA-CTATAGTCTTATTCTTCTTCTTA-TTATCTTAAATAGAGGCCT-AGTAAGCAGAT
ACCTTTAAAGA-GGTTAAATTAGTTAAGAGCAACTTTCT-ATTAGAGCCTATTTTCTAACTAAAAGGATCTA
AATAGAGTTATAAAGGCATAAGTAGCGCAGC--TTTCTTTACGCGCTTA-GAGGTTAGATTAGATATAGTAG
TTTT-AGATTAGTTGCG-CTTAAAGCTAAAT-AGCTTATTATAACTAGCAATATACTTATAGACCTT-ATCT
ATAAGCTTATTTTG-CCTATTAGTATACTTAGAAGTCTGCAAAA-GATTAGTATAGAGCT--GCTATAAT-A
AGATTAATAATTACTTATAGTTATAGTTA-ACGTATTA-TCTATAGCGTAGTTATACAAAGCTATTATCTTA
GTTATAAA-GAGAT-TAATGCTATAGTATAATTAGTATAAGAAGGTAACTAAAATAAGATAAAAAATA-TAC
CTTAGAATGCACTGCTT-AGAATTATAAGCAGTATAACAATCT-AACTTACTACTCTTATTAATATATTTAA
G-CTTATTCTTAGTTAAGTTACTTAACTACTTAAGGA-TATAATTAGCGCAAAGGCTCTTGCAGAATACACT
ATTAGAAGGCTTTAATAGAGTATCTAGAGCTAGATCGCTCTTCTTAGAAGC-TAACTTCTGCTAATTAATTT
AAGCTAAGGCGCGTATGCCT----------------------------------------------TTTAAA
TCTAATATCTTAGA-AAACTAAGCAGCGCAAGCGTTCTTAAGATTCTTCTTCTGCGCTAGAGTAGCTATTTT
T-CTCTTTTGCTGCAAAATAGCTAAGTTAGCATAACTAATAGCCTAGAGTTTAAGGCAAT-TGCAGTGCAGA
GTGCGCGTAATATACTTAAGCACCTCTTA-ATTAGTAGG-ACTTATTAGAGCTATAGTTAGTA-AGTTAAAT
TCTTAAAGCTAGA-TAATAAAGTATTAAAAGA-TTATAAAGCGCAGAGTAAGG-TATTAATATTAC-GCGCG
CTAAGGCTAAACGCGCAAGTTAA---CTAATCTCTATAATAATATAATAATAAATA-GATGCTTACTAATTA
AGCGATTAAG-GCAGAGCAGGAGC-AGAGTAATAGCTTATTTATATA--TATACTACGTA-ACATTATCTTA
ATT--------AAATAGAGCAA-TTAAGATAGAGAGTATGTTACAGTATTAATAT-ATGAGAATAAGTAA--
-----AGTACTA-ATCTACGTAACTAAGCT--GACTAAGCTTAGAAA-GTAGACTAACGTTTCTCTGTAATC
TGTTT-GTATATTTAAGCT-AGCTCTTCTAATATATTAGAAGAGCAGTAATTAATATAATCTTTT-ATCTTA
AGTTTGCTCAGCCACAACA
>R9_sc1.83_3156_3421_-/1-266
------------------------------------------------------------------------
------------------------------------------------------------------------
------------------------------------------------------------------------
------------------------------------------------------------------------
------------------------------------------------------------------------
------------------------------------------------------------------------
------------------------------------------------------------------------
------------------------------------------------------------------------
------------------------------------------------------------------------
------------------------------------------------------------------------
------------------------------------------------------------------------
------------------------------------------------------------------------
------------------------------------------------------------------------
------------------------------------------------------------------------
------------------------------------------------------------------------
------------------------------------------------------------------------
------------------------------------------------------------------------
------------------------------------------------------------------------
------------------------------------------------------------------------
------------------------------------------------------------------------
------------------------------------------------------------------------
------------------------------------------------------------------------
------------------------------------------------------------------------
------------------------------------------------------------------------
------------------------------------------------------------------------
------------------------------------------------------------------------
------------------------------------------------------------------------
------------------------------------------------------------------------
------------------------------------------------------------------------
------------------------------------------------------------------------
------------------------------------------------------------------------
------------------------------------------------------------------------
------------------------------------------------------------------------
------------------------------------------------------------------------
------------------------------------------------------------------------
------------------------------------------------------------------------
------------------------------------------------------------------------
------------------------------------------------------------------------
------------------------------------------------------------------------
------------------------------------------------------------------------
------------------------------------------------------------------------
------------------------------------------------------------------------
------------------------------------------------------------------------
------------------------------------------------------------------------
------------------------------------------------------------------------
------------------------------------------------------------------------
------------------------------------------------------------------------
------------------------------------------------------------------------
------------------------------------------------------------------------
------------------------------------------------------------------------
------------------------------------------------------------------------
------------------------------------------------------------------------
------------------------------------------------------------------------
------------------------------------------------------------------------
------------------------------------------------------------------------
------------------------------------------------------------------------
------------------------------------------------------------------------
------------------------------------------------------------------------
------------TAGCGTAGAAGC-AAGAAAATTACTTATTTATATA--ATTTTTGTGTA-ACGTTATCTTA
ATT--------AAATAGAGCAA-TTAAGAGGGAGGATATATTATAGTATTAATAC-CTAAGAATAGTAAA--
------GTGCTA-ATCTATATAACTAAGCT--AACTAAGCTTAGAAA-GTAGACTAACGTTTCTCTATAATC
TGTTT-GTATATTTAAGCT-AGCTCTTCTAATAGATTAGAAGAGCAGTAATTAATATAATCTTTT-CTCTTA
AGTTTGCTTAGCTATAATA
>R9_sc1.5_5952_6218_+/1-267
------------------------------------------------------------------------
------------------------------------------------------------------------
------------------------------------------------------------------------
------------------------------------------------------------------------
------------------------------------------------------------------------
------------------------------------------------------------------------
------------------------------------------------------------------------
------------------------------------------------------------------------
------------------------------------------------------------------------
------------------------------------------------------------------------
------------------------------------------------------------------------
------------------------------------------------------------------------
------------------------------------------------------------------------
------------------------------------------------------------------------
------------------------------------------------------------------------
------------------------------------------------------------------------
------------------------------------------------------------------------
------------------------------------------------------------------------
------------------------------------------------------------------------
------------------------------------------------------------------------
------------------------------------------------------------------------
------------------------------------------------------------------------
------------------------------------------------------------------------
------------------------------------------------------------------------
------------------------------------------------------------------------
------------------------------------------------------------------------
------------------------------------------------------------------------
------------------------------------------------------------------------
------------------------------------------------------------------------
------------------------------------------------------------------------
------------------------------------------------------------------------
------------------------------------------------------------------------
------------------------------------------------------------------------
------------------------------------------------------------------------
------------------------------------------------------------------------
------------------------------------------------------------------------
------------------------------------------------------------------------
------------------------------------------------------------------------
------------------------------------------------------------------------
------------------------------------------------------------------------
------------------------------------------------------------------------
------------------------------------------------------------------------
------------------------------------------------------------------------
------------------------------------------------------------------------
------------------------------------------------------------------------
------------------------------------------------------------------------
------------------------------------------------------------------------
------------------------------------------------------------------------
------------------------------------------------------------------------
------------------------------------------------------------------------
------------------------------------------------------------------------
------------------------------------------------------------------------
------------------------------------------------------------------------
------------------------------------------------------------------------
------------------------------------------------------------------------
------------------------------------------------------------------------
------------------------------------------------------------------------
------------------------------------------------------------------------
------------TAGCGCAGAAGC-AGAGAAATTACTTATTTACATAA-TA-ACTACGTA-ACATTATCTTA
ATT--------AAATAAAGTAA-TTAAGATAGAGAGTATATTATAGTATTAATAC-CTAAGAATAGTAAA--
------GTGCTA-ATCTACGTAACTAAGCT--AACTAAGCTTAGAAA-GTAGACTAACGTTTCTTTATAATC
TATTT-ATATATTTAAGCT-AGCTCTTCTAATAGATTAGAAGAGCAGTAATTAATATAATCTTTTCTCTTAT
AGTTTACTTAGCTACAACA
>R9_sc1.7_236549_238856_-/1-2308
------------------------------------------------------------------------
------------------------------------------------------------------------
------------------------------------------------------------------------
------------------------------------------------------------------------
------------------------------------------------------------------------
------------------------------------------------------------------------
------------------------------------------------------------------------
------------------------------------------------------------------------
------------------------------------------------------------------------
------------------------------------------------------------------------
------------------------------------------------------------------------
------------------------------------------------------------------------
------------------------------------------------------------------------
------------------------------------------------------------------------
------------------------------------------------------------------------
------------------------------------------------------------------------
------------------------------------------------------------------------
------------------------------------------------------------------------
------------------------------------------------------------------------
------------------------------------------------------------------------
------------------------------------------------------------------------
------------------------------------------------------------------------
------------------------------------------------------------------------
------------------------------------------------------------------------
------------------------------------------------------------------------
------------------------------------------------------------------------
------------------------------------------------------------------------
--GTCTTT-CTAAAAATAGAATACTTTAA-TTAATCT-AGTAAGGCTTCTCTGCAGTGCTAGTCT-AATAGA
CTTAATTATAGTA--AGTTAAGAAACGTT---------------------------------------CTTT
AGATATACCTCTTAATTAGCTTTCTTTTTC-------------------------------TTAAAGTGCAC
CTTTT-ATTTAATAAGAAGCTTCTTTATATGCGCTATTTTATTAGCTTTAGCT-TAAGTAAATATCTTAAGA
TTAAGTTAAGTAGTAGTAGCATAAG-CTATAAGCTTCTTTATCTTAG-CTTCTAATCTTATTACTTCTAGAT
TAGAG-CTATAATTATTAAC-TTTCTTTACTAAATTAGAGCTAGTTAGATTAATAGAGCTCTATTTAGTGCT
GCTT-ATAATAATAGGCAGAGTATTAAATAAGTATTTCTACTTAAACTAAGA-TAAAAGCTTATGCTATG-C
CTCTATAGAAGAA-TTATTATAGATA-CTAGTAGTA-TATAGAATTTATATAGTAAGTAACTTAAGA-ACTA
TTAGAATTA-AAATAATTAGC-TTAGTACTAAGAGA-GTAGCTAT-TTAATTTACTTAAGCTTACTACCTTA
GAACTAAAA-GAAGAATTTAATTTATAAAGATTTAAT-AGAGTAGCTTTATTTCTTCTCTTCTCTCTAAGTA
CCTT-TTTAGGCATAATAGAAGTAGAATAAA-TAGAACTATATAAGC-TGCTT-AAAGAGAGACTTAACTCT
AGATTAGTAGAAT-ACTAAATAGAGCTACT-AGGTGCAGCTTAAGCTAGTTAGAAAG-AGGTAGTATAACTA
AGATAAGTTAATTTCTTATTTATGCTAAGAAAGATATTAATATAATTTATTTAGTTATTAAAAGTATTAGAA
GTAGTAAAGTCTAAGCTAGCTAA-GGTTAAAGCGCTCTTATT--ACTAAATATGCTATTAAGCTTATTAGTC
TTATTACTA--GAAAGCTTAGCCTACTTACTATGCTTAGATTTTAGAGAACTAGA-GCTTAAGCTAGAATAA
T---TACTAGTAAGTA-TCTTAGTCTATTTCTTCTCTTTC-TTATCTTAAATAGAGGCTT-AATAAGTAAAT
ACTTTTAGAGA-AGTTAAATTAGTTAAAGGTAACTTTCT-ATTAGAATTTATCTTTTAACTAAAAGAATCTA
GAGTAGATTATAAAGATATAACTATTATAGC--TTTCTTCTTATGCTTA-GAAGTTAACTTAAATATAGTAG
TTTT-AGATTATTTGCG-TTTAACGCTAGAG-AGCTTATTATAATTACTAATATACTTATAGATCTC-TTCT
ATAAGATTATTACG-CTTATTAGTATACTTAGAAGTCTATAAAA-GATTAGTATAATGCT--GCTATA-T-A
AGATTAATAATTACTTATAGTTATAGTTA-CTATATTA-CTTATAGCATAGTTATATAAAGCTATTATCTTA
GTTATAAA-GAGCT-TAATACTATAGTATAATTAGTATAAGA-GGTAACTAGAATAAGATAAGAAATA-TGC
CTTAAAATATACTACTT-AGAGTTATAAGCAGCGCAACGATCT-AACTTACTACTCTTATTAATATATTTAA
G-CTTATTCTTAGTTAAGTTACTTAACTACTTAAGAA-TATAATTAGTATAAGAGCTCTTATAGAGTAAATT
AGTAACTAGCTTAGATAAAGTATCTAGAACTAAATTACTCTCTTTATAAGC-TAACTTTTACTAATTAATTT
AAGCTAAAGTATATATACTT----------------------------------------------TTTAAA
TTAGATACTTTAAA-GAACTAAATAGCATAAGTATTCTTAAAGTTGTTCTTTTATATAGAAGTAGCTACTTT
T-CTCTTTTACTATAAAAAAGCTAAGTTAGCATAACTAATAGCTTAGAGTTTAAGGTAAT-TATAGTATAGA
GTATGCATAATATACTTAAGTATCTCTTA-ATTAGTAAG-ACTTACTAGAGCTATAGTTAGCA-AGTTAAAT
TCTTAAAGCTAAG-TAGTAGAGTATTAAAAGG-TTATAAAGCATAGAATAAAGATATTAATATTAT-GCGCG
CTAAGACTAAATATATAACTTAA---CTAATTTCTATAATAATATAATAATAAATA-GAAGCTTACTAACTA
CGCAATAGGC-TTAGCGTAAGAGT-AGAGAAATTACTTATTTATATAA-TA-ACTACGTA-ATATTATCTTA
ATT--------AAATAAAGCAA-TTAATATAGAGAGTATATTATAGTATAAATAC-CTAAGAATAGTAAA--
------GTGCTA-ATCTATATAACTAAGCT--AACTAAGCTTAGAAA-GTAGACTAACGTTTCTCTATAATC
TATTT-ATTCATTTAAGCT-AGCTCTTCTAATATATTAGAAGAGCAGTAATTAATATAATCTTTT-CTCTTA
AGTTTGCTTAGCTACAATA
>R9_sc1.62_12820_16632_-/1-3813
------------------------------------------------------------------------
------------------------------------------------------------------------
------------------------------------------------------------------------
------------------------------------------------------------------------
------------------------------------------CCTAGACGTAGCTATTATAG-TATTAAAGC
TATTATACTCCGGGTGAGGGATCCTAGCTAAACGTATATAAG-CATAATTAATTTAGTTATTATATATCTAT
ATTATATACGAT-AGGAAGCAATCTAATATAGCAA-TTATAATAGTTCTAA-CTTTATAATATATAGAAACG
TATTATTTATAGATAACTTAATTACCTA-GCGCTT-ATCTTATAGATATATAGCTATGCTCTTTA-AAGGAG
CTATTCTATAGAAAGCTGCTTAG-TAAAGTATAGTAATAA--CCTCTATAACTAAGGCTAAGCTTATTGCAC
TTAAGTATATTATAAAGGAAACTATA--GCCTTAAAAAGAGTTCTTTAATAAAC-TTATATTAGATCTAGGA
GCAATTTATAGAAAATCTAGTATAATAACTAGCAAATAATTTAGACTTATT-ATTAGTTAAAATAAGCAAAT
TAC-TACC-TATCTTTAATAT-ATTAATATATAAAATATATAGCTTAGATAAGAATATACAAAAG--AATTA
TTCTTAGTAGAGTACTTACTAACAAAG-AAAATA-CTAGCAGA-TAGACTAACTAA-AGC-TCTTACCTATT
AATAATTTAATTACTTTAAGCAGCTTTTAAATCTTAA-GAATATAGTT------AGAT-TAGTTATAGTTAA
TAG-CAATAAG-GTATAATAGTATTAGTTTTAATTACTATTAG-AAAAGGCCTTTAAGACTAAGAAAGCTTA
AGCAGAGTAAAAAGAAG--CCTTTTTAACTATC-TGCTACTCTAAAAA-GATTATTTAATCTAGCATATCTA
TATAAGGAAGTAAGAAGAACTATACTTAAAGCGTTAAGAAA---GAAAAAGTTTACTTAATAGTAAGAAG-A
TTAAACTAAG-ATACTTAGTCTAGAAGG-TCTAAAGCTATCTATATAAG-ACGTATTAAATTCTCTATAATA
TAAAGTATAGAAGTATAACGCTT--ATTATAATTAAGTTAAGCTAAGG--TATAGTATTACT-TATAAATAT
--CTAGAGCAGAAGTAAGAGAATTCT-AAGAAACTCTATAATAATTAAGA-TGCCTCTC--TTATCTTACTA
T--CTTATTCTTAAATAA-AGTAAAAGAGATAATAT-TACTT-TAGTTAAAGTAATGCGCC--TCTTTATTA
TCTAA--------------TAGATAGTAA--TTAGCATA-GCTCTAACT--AGAGTAATC-TACTAAATTTA
TAATAAGA-AAAAGATTAGTGTTAG-AGTTAGTTATATAAGGAAGCTTAAAGAAG-AATAGATTAGGCTATA
GAGTAGTAGAACT-----AGATAATGCAATCTT-CTTACTATTAGTTAAAGA-GATAGTAGTACTACTGCAG
TTAGCTTAATTACTACTACTTAAACTTAGAGGTAGAA-GAAGTAAGCACTAGTTAACTATTATAAGCATCTT
AACT-CTAAGCAGCAGCAGTAAGCTAAT-AATTTAACTTAACTAATTTA--------------AAAACTTAA
GAA--TTAGCATTAGAA-AGCTACTAAGACTACTAAGAAGTTTAGGAAGAA--AGGTAAATTAGACCTTACT
TAGTCTTC-TTAAAGATAGAATGCTTTAA-TTAATCTTTATAAGGCTTTGCTGTAGTACTAGTCTTAATAGA
CTTAATTATAGTA--GATTAAGAAATATC---------------------------------------CTTT
AGACGCGCTTCTTAATTAGCTTTCTTCTTT-------------------------------ATAAAGTATAT
CTCTT-ATTTAATAAGAAGCTTCTTTAAGTGCGCTGCTATATTAGCTTTAGCC-TAATTAAATATCTTAAGA
TTAAGTTAAGTAGTAGTAGCATAAG-CTATAAGCTTCTTTGCCTTAG-CTTCTAATCTTATTATCTCTAAAT
TAGAG-CTACTATTATTAAT-CTTCTTTACTAGATTAGAGCTAGTTAGATTAATAAAGCTTTATCTAGTATT
ATCT-ATAATAATAGGCAGAGTATTAAATAAGTATTTCTACTTAAACTAAGA-TAGAAGCTTATGCTAGG-C
CTCTATAGAGAGA-GCATTTTAAATA-TTAGCAGTAGTTTAGAATCTACTTAGTAAGTAACTTAGAA-AGCT
TAGAGATTA-AAATAATTAGC-TTAATGCTATAAAG-GCTGCTAT-TTAATCTACTTAAGCCTACTACCTTA
TTAGTAAAA-GAAGAATTTAATCTATAAAGGTTAGTT-AGAGTAGTCTTATTCTTTCTCTTCTCTCTAGGCG
CCTT-TTTAGGCGCAAAAAGAGTAGAATAAA-TAGGCTTACATAAGC-TACTT-AAAGAGAAACTTAACTCT
AGATTAGTAGAAT-GCTAAATAGAGCTACT-AGATATAGCTTAAGCTAGTTAGAAAAAAAAGAGCATAACTA
GAATAAATTAATTTCTTATTTATGCTAAGAGAGGTATTAATATAATTTATTTAGTTATTAAAAGTAACTAGA
ATATTAAGATTAAAGCTAGCTAA-AGTTAAAGTGCTCTTATT--ATTAAATAGCTTATTAAGTATATTAGTC
TTATAACTA--GAAGGCTTAGCTTACTTACTATGCTTAGATCTTAGAAAACTAGA-GCTTAGGCTAGAAAGA
T---TACTAGCAGGTA-CTATAGTCTCTTTCTTCTCTTTA-TTATCTTAAATAGAGATCT-AGTGCGCAGAT
ATCTTTAAAGA-GGTTAAATTAGTTAAGAGTAACTTTCT-ATTAGAGCCTATTTTCTAACTAAAAGAATCTA
AATAGAGTTATAAAGGCATAATTAGCGCAGC--TTTCTTCTTGCGCTTA-GAAATTAACTTAGATGTAGTAG
TTTT-AGATTATTTACG-TTTAACGCTAGAG-AGCTTATTATAACTACTAATATACTTATAGATCTT-TTCT
ATAAGATTATTGCG-CCTATTAGTATACTTAGAAGTCTATAAAAAGATTAGTACAACGCT--GCTATAAT-A
AGATTAACAATTACTTATAGTTATAGTTA-CTATATTG-CCTATAGCGTAGTTATATAAAGCTATTATCTTA
GTTACAAA-GAGAT-TAATGCTATAGTATAATTAGTATAAGA-GATAACTAAAATAAAGTAAGAAATA-TAC
CTTAGAATATACTGCTT-AGAATTATAAGCAGTATAATAACCATAACTTACTACTCTTATTAATATATTTAA
G-CTTATTCTTAGTTAAGTTACTTAACTACTTAAGAA-TATAATTAGCATAAGAGCTCTTATAGAGTATACT
ACTAGAAGGCTTTAATAGAGTATCTAGAGCTAGATTGCTCTTCTTAGAAAC-TAACTTCTGCTAATTAATTT
AAGCTAAGGCGCATATACTT----------------------------------------------TTTAAA
TCTAATACTTTAGA-GAAATAAGCAGCATAAGCGTTCTTAAGATTCTTCTTCTGCGCTAGAGTAGCTATTTT
T-CTCTTTTACTATAAAATAGCTAAGTTAGTATAACTAATAGCTTAGAGTTTAAGGCAAT-TATAGTATAGA
GTACGCGCAATATACTTAAGCACCTCTTA-ATTAGTAGA-ACTTACTAGAGCTATAGTTAGCA-GATTAAAT
TCTTAAAGCTAGA-TAATAAGATATTAAAAGA-TTATAAGGCATAGAGTAAAG-TATTAATATTAC-GCGCA
CTAAAGCTAAACGCATAAGTTAA---CTAATTTCTATAATAATATAATAATAAACA-GATGCTTACTAATTA
AGCAATTAGA-GCAGAGCAGAAGT-AAGATAATAGCTTATTTATATA--TATACTATATA-ACGTTATCTTA
ATT--------AAATAGAGTAA-TTAAGATAGAGAGTATATTATAGTATTAATAT-ATAAGAATAGTAAA--
------GTACTA-ATCTATATAACTAAGCT--AACTAAGCTTAGAAA-GTAAACTAATATTTCTCTATAATC
TATTT-GTATATTTAAGCT-AGCTCTTCTAATATATTAGAAGAGCAGTAATTAATATAATCTTTT-CTCTTA
AGTTTGCTTAGCTACAATA
>R9_sc1.53_35112_38524_+/1-3413
------------------------------------------------------------------------
------------------------------------------------------------------------
------------------------------------------------------------------------
------------------------------------------------------------------------
------------------------------------------------------------------------
------------------------------------------------------------------------
------------------------------------------------------------------------
------------------------------------------------------------------------
------------------------------------------------------------------------
------------------------------------------------------------------------
-----------------------------TAGCAAATAATT-AGACTTATT-ATTAGTTAAAATAAGCAAAT
TAC-TACC-TATCTTTAATAT-ATTAATATATAAAATATATAGCTTAGATAAGAATATGCAAAAG--AATTA
TTCTTAGTAGAGTACTTACTAACAAAG-AAAATG-CTAGCAGA-TAGACTAACTAA-AGC-TCTTATCTATT
AATAATTTAATTACTTTAAGTAGCTTTTAAATCTTAA-GAATATAGTT------AGAT-TAGTTATAGTTAA
TAG-CAATAAG-ATATAATAGTATTAGTTT-AATTACTATTAG-AAAGAGCCTTTAAGACTAAAAAAGCTTA
AGTATAGCAAAAAGAAG--CCTTTTTAACTACC-TACTACTCTAAAAA-GATTATTTAATTTAGCATATCTA
TATAAGAAGTAA-GGAGAACTATGCTTAAAGTATTAAGAAA---GAAAAAGTTTGCTTAATAGTAAGAAG-A
TTAAACTAAG-ATACTTAGTTTAGAAGA-TCTAAAGCTATCTATATAAG-ACGTATTAAATTCTCTATAATA
TAAAGTATAGAAGCATAATGCTT--ATTATAATTAAGTTAAGCTAAGG--TATAGTATTACT-TATAAATAT
--CTAGAGTAGAGGCAAGAGAATTCT-AAGAAACTCTATAATAATTAAGA-TACCTCTC--TTATCTTACTA
T--CTTATTCTTAAATAA-AGTAAAAGAGATAATAT-TACTC-TAGTTAAAGTAATGCGCC--TCTTTATTA
TCTAA--------------TAGATAGTAAATTTAGCATAAGCTTTAACCTAGAAGTTAATTTACTAAATTTA
TAATAAAGAAAAAGATTAGTATTAG-AGTTAGTTATATAAGAAAGCTTAAAGGAA-AATAGATTAAGCTATA
GAGTAGTAGAACT-----AGGTAGCATAATCTT-CTTACTACTAGTTAAAGA-GATAGCAGTACTACTATAG
TTAGCTTAATTACTACTACT-AAACTTAGAGGCAGAA-AGAGTAAGCGCTAGTTAACTATTATAAGCATCTT
AACT-CTAGGCAGCAGCAGTAAGCTAAT-AATTTAACTTAACTAATCTA--------------GAAACTTAA
GAA--TTAGTATTAGAA-GGCTGCTAAGACTACTAAGAAGTTTAAGAAGAA--GAGTAAATTAAATCTTACT
TAGTCTTT-CTAAAAGTAGGATACTTTAA-TTAATCTTTATAAGGCTTTACTATAGTACTAGTCTTAATAGA
CTTAATTATAGTA--GATTAAGAAATATT---------------------------------------CTTT
AGATACGCCTCTTAATTAGCTTTCTTCTTT-------------------------------ATAAGATATGC
TTCTT-ATTTAATAAGAAGCTTCTTTAAGTGCGCTGCTATATTAGCTTTAGCC-TAATTAAATATCTTAAGA
TTAAGTTAAGTAGTAGTAGCATAAG-CTATAAGCTTCTTTACTTTAG-CCTCTAATCTTATTACCTCTAAAT
TAGAG-CTACTATTATTAAC-CTTCTTTACTAGATTAGAGCTAGTTAGATTAATAAGGCTCTATCTAGTATT
ACCT-ATAATAATAGGCAGAGTATTAAATAAGTATTTCTACTTAAACTAAGA-TAGAAGCTTATGCTACG-C
TCTTATAGAGAAA-GCGTTTTAAATA-TTAGCAGCA-TCTAGAATCTGCTTAGTAGATAACTTAGAA-AGCT
TAGAGATTA-AAATAATTAGC-TTAGTGCTATAAAG-GCTACTAT-TTAATCTACTTAAGCCTACTACCTTA
CTAGTAAAA-GAAGAATTTAATCTATAAAAGTTAGTT-AGAGTAGTCTTATTTCTTCTCTTCTCTCTAGGCG
CCTT-TTTAGGCGCAGAAGAAATAGAATAAA-TAGGCTTACGTAAGC-TGCTT-AAAAGAAAACTTAACTCT
AGATTAGTAGAAT-GCTAAATAGAGCTACT-AAGTATAGCTTAAGCTAGTTAAGAAA-AGGCAGTATAACTA
GAATAAATTAATTTCTTATTTATGCTAAGAGAAGTATTAATATAATCTATTTAGTTATTAAAAGTAACTAGA
GTATTAAGATTAAAGCTAGCTAA-GGTTAAAGCGCTCTTATT--ATTAAATAGCTTATTAAGTATATTAGTC
TTATAACTA--AAAAGCTTAGCCTACTTACTACGCTTAGATTCTAGAAGACTAGA-GCTTAGGCTAGAAAGA
T---TGCTAGCAGGCA-CTATAGTCTCTTTCTTCTTCTTA-TTATCTTAAATAGAGGCCT-AGTAGACAGAT
ACCTTTAAAGA-GGTTAAATTAGTTAAGAGCAACTTTCT-ATTAGAGCTTATTTTCTAACTAAAAGAATCTA
AATAGAGTTACGAAGGTATAAGTAGCGTAGC--TTTCTTTATACGCTTA-GAGATTAGATTAGATATAGTAG
TTTT-AGATTAGTTACG-CTTAATGCTAAATTAGCTTATTATAACTAGTAATATACTTATAGACTTT-ATCT
ATAAGCTTATTTTA-CCTATTAGTATACTTAGAAGTCTATAAAAAGATTAGTATAACGCT--GCTATAAT-A
AGATTAATAATTACTTATAGTTATAGTTA-CTATATTATACTATAGCGTAGTTATATAAAGCTATTATCTTA
GTTATAAA-GAAAT-TAATACTATAGTATAATTAGTATAAGA-GATAACTAAAATAAGATAAGAAATA-TGC
CTTAGAATATACTACTT-AGAATTATAAGCAGTATAATAACTT-AACTTACTACTCTTATTAATATATTTAA
G-CTTATTCTTAGTTAAGTTACTTAACTACTTAAAGA-TATAATTAGCATAAGAGCTCTTATAGAGTATACT
ACTAGAAAGCTTTAATAGAGTATCTAGAGCTAAATTACTCTTCTTAGAAGC-TAACTTTTACTAATTAATTT
AAGCTAAAGCGCGCATACCT----------------------------------------------TTTAAA
TCTAATACTTTAGA-GAAATAAGCAGCGTAAGTATTCTTAAGATTCTTCTTCTACGCTAGAGTAGCTATTTT
T-CTCTTTTGCTGCAAAATAGCTAAGTTAGTATAACTAATAGCCTAAAGTTTAAAGTAAT-TATAATATAGA
GTATGCATAAGATACTTAAGTACCTCTTA-ATTAGTAGA-ACTTACTAGAGCTATAGTTAGCA-GATTAAAT
TCTTAAAGCTAAG-TAGTAGAGTATTAAAAGA-TTATAAGGCGTAGAGTAAGA-TATTAATATTAC-GCGCG
CTAAGACTAAACGCATAACTCTAACACTAATTTCTATAATAATATAATAATAAATA-GAGGCTTACTAATTA
CGTAATAAGC-TTAGCGTAGAAGT-AGAGAAATTACTTATTTATATAA-TA-ACTACGTA-ACGTTATCTTA
ATT--------AAATAGAGCAA-TTAAGATAGAGAGTATATTATAGTATTAATAT-ATAAGAATAGTAAA--
------GTACTA-ATCTACGTAACTAAGCT--AACTAAGCTTAGAAA-GTAGACTAATATTTCTCTATAATC
TGTTT-GTATATTTAAGCT-ACCTCTTCTAATATATTAGAAGAGTAGTAATTAATATAATCTTTT-CTCTTA
AGTTTACTTAGCTATAACA
>R9_sc1.47_140448_142484_-/1-2037
------------------------------------------------------------------------
------------------------------------------------------------------------
------------------------------------------------------------------------
------------------------------------------------------------------------
------------------------------------------------------------------------
------------------------------------------------------------------------
------------------------------------------------------------------------
------------------------------------------------------------------------
------------------------------------------------------------------------
------------------------------------------------------------------------
------------------------------------------------------------------------
------------------------------------------------------------------------
------------------------------------------------------------------------
------------------------------------------------------------------------
------------------------------------------------------------------------
------------------------------------------------------------------------
------------------------------------------------------------------------
------------------------------------------------------------------------
------------------------------------------------------------------------
------------------------------------------------------------------------
------------------------------------------------------------------------
------------------------------------------------------------------------
------------------------------------------------------------------------
------------------------------------------------------------------------
------------------------------------------------------------------------
------------------------------------------------------------------------
------------------------------------------------------------------------
------------------------------------------------------------------------
------------------------------------------------------------------------
------------------------------------------------------------------------
------------------------------------------------------------------------
-----------------------------------------------------------------------T
TAGAG-TTACTATTATTAAT-CTTCTTTACTAGATTAGAGCTAGTTAGATTAATAGTGCTCTATCTAGTATT
GCCT-ATAATAATAAGCAGAGTATTAAATAAGTATTTCTGCTTAAACTAAGA-TAGAAGCTTATGCTGCG-C
TTCTATAGAGAGA-GCATTTTAAATA-TTAGCAGTA-TTTAAAATCTGCTTAGTAGATAACTTAGAA-AGCT
TAGAGATTA-AAATAATTAGC-TTAGTGCTATAAAG-GCTACTAT-TTAATCTACTTAAGCTTACTGCCTTA
TAAGTAAAA-AAAGAATTTAATCTATAAAAGTTAGTT-AGAGTAGCCTTATTTCTTCTCTTCTCTCTAGGTA
CCTTATTTAGGTATAAGAGAAGTAAAATAAA-TAAGCTTATATAAGC-TACTT-AAAGAGAGACTTAACTCT
AGATTAGTAGAAT-ACTAAATAGAGCTACT-AAGTATAGCTTAAGCTAGTTAAGAAG-AGATAGCATAACTA
GAATAAATTAATTTCTTATTTATGCTAAGAAAGGTATTAATATAACTTATTTAGTTATTAAAAGTAACTAGA
GTATTAAGATTAAAGCTAGCTAA-GGTTAAAGCGCTCTTATT--ATTAAATAGCTTATTAAGTATACTAGTC
TTATAACTA--AAAGGCTTAGCTTACTTACTACGCTTAGATTCTAAAGAACTAGA-GCTTAGGCTAAAAAGA
T---TACTAGTAGGTA-CTATAGTCTCTTTCTTCTTCTTA-TTATCTTAAATAGAGGCTT-AGTAAGCAAAT
ACCTTTAAAGA-GGTTAAATTAGTTAAGAGTAACTTTTCTATTAGAGCCTATTTTCTAACTAAAAGAATCTA
AATAGAGTTATAAAGGCGTAAGTAGCGCAGC--TTTCTTCTTACGCTTA-GAGATTAACTTAGATATAGTAG
TTTT-AGATTAGTCGCG-CTTAATACTAGAT-AGCTTATTATAACTAGTAATATACTTATAGACCTT-ATCT
ATAAGCTTATTTTG-CCTATTAGTATACTTAGAAGTCTATAAAA-GATTAGTATAGAGCT--GCTATA-T-A
AGATTAATAACTACTAATAGTTATAGTAA-CTATATAG-CTTATAGCGTAATTATATAAAGATATTATCTTA
GTTATAAAAGTAGTATAAGGCTATAGTATAATTAGTATAAGAAAGTAACTAAAATAAGATAAGAAATA-TAC
CTTAGAATATACTGCTT-AGAATTATAAGTAGTATAATAACCT-AACTTACTATCTTTATTAATATATTTAA
G-CTTATTCTTAGTTAAGTTACTTAACTACTTAAGAA-TATAATTAGTATAAAGGCTCTTATAGAGTATACT
ACTAGAAGGCTTTAATAAAGTATCTAGAACTAGATTACTCTTCTTAGAAGC-TAACTTCTACTAATTAATTT
AAGCTAAAGCGCATATACTT----------------------------------------------TTTAAA
TCTAATATCTTAGA-AGAATAAGCAGTATAAGTATTCTTAAGATTCTTCTTCTATACTAAAGTAGCTATTTT
T-CTTTTTTACTGTAAAATAGCTAAGTTAGTATAACTAATAGCCTAGAGTTTAAGATAAT-TATAATGTAGA
GTATGCATAAGATACTTAAGTACTTCTTA-ATTAGTAAG-ACTTACTAGAGCTATAGTTAGTA-AGTTAAAT
TCTTAAAGCTAAG-TAGTAGAGTATTAAAAGA-TTATAAAGCATAGAATAAAGATATTAATATTGC-GCGCG
CTAAGACTAAATGCATAACTTAA---CTAATTTCTATAATAATATAATAATAAATA-AAAGCTTACTCAATT
ACGCAATAGGCTTAGCGCAGAAGT-AGAAAAATTACTTATTTATATAA-TA-ACTGCGTA-ACGTTATCTTA
ATT--------AAATAGAGTAA-TTAAGATAGAAAGTATATTATAGTATTAATAT-ATAAGAATAGTAAA--
------ATACTA-ATCTATGTAACTAAGCT--AACTAAGCTTAGAAA-GTAGACTAACGTTTCTCTGTAATC
TATTT-ATATATTTAAGCT-AGCTCTTCTAGTATATTAGAAGAGCAGTAATTAATATAATCTTTT-CTCTTA
AGTTTGCTTAGCTATAATA
>R9_sc1.74_4743_7355_-/1-2613
------------------------------------------------------------------------
------------------------------------------------------------------------
------------------------------------------------------------------------
------------------------------------------------------------------------
------------------------------------------------------------------------
------------------------------------------------------------------------
------------------------------------------------------------------------
------------------------------------------------------------------------
------------------------------------------------------------------------
------------------------------------------------------------------------
------------------------------------------------------------------------
------------------------------------------------------------------------
------------------------------------------------------------------------
------------------------------------------------------------------------
------------------------------------------------------------------------
------------------------------------------------------------------------
------------------------------------------------------------------------
------------------------------------------------------------------------
------------------------------------------------------------------------
------------------------------------------------------------------------
------------------------------------------------------------------------
------------------------------------------------------------------------
------------------------------------------------------------------------
----AGCAGAACT-----AGATAGTATAATCTT-CTTACTACTAGTTAAAGA-GATAGTAGTACTACTGTAA
TTAGCTTAATTACTACTACT-AAACTTAAAAGTAGAA-GAAGTTAGCGTTAGTTAATTATTATAAGCACTCT
AACT-CTAGGCAGTAGTAGTAAGCTAAT-AATTTAACTTAACTAATCTA--------------GAAACTTAA
GAA--TTAGTATTAGAA-AGCTGCTAAGACTGCTAAGAAGTTTAAGAAGAA--AGATAAATTAAATCTTATC
TAGTCTCT-CTAAAGGCAGAACGCTTTAA-TTAATCTTTATAAGGCTTTGCTATAGTACTAGTCTTAATAGA
CTTAACTATAGAA--GGCTAAAGAGAGTTAGTTTTGCCTTTTGCATATAACTCTTAATTAGCTTTATCTTTT
GCATATAACTCTTAATTAGCTTTATCTTTT-------------------------------GTAAAGCGCTT
CTCTT-ATTTAATATAAAGCTTCTTTAAGCGCGCTAATTTATTAGCTTTAGCT-TTCTTAATCTTCTTAAGA
CTAAATTAAGCCTTAGCAGCACGCT-TATTAAGCTCTCTTATCTAAG-CTTCTAATCTTAATAACTTAAGAT
TAGCC-TTACTATTACTAAT-TATTATTACTAGATTAGAGCTAGTTAGATTAATAGTGCTCTATCTAGTGCT
GCCT-AGAATAATAGATAGAATATTAAATAAGTATTTCTGCTTAAACTAAGA-CAGAAGCTTATACTACG-C
TTCTATAGAGAGA-GCGTTTTAAACG-TTAGCAGTA-TCTAGAATTTACTTAGCAAGTAACTTAGAATGGCT
TAGAGATTA-AAATAATTAGC-TTAGTGCTATAAAA-GCTGCTAT-TTAATCTACTTAAGCTTACTACTTTA
TAAGCAAAA-GAAGAATTTAATTTATAAAGGTTAGTT-AGAGTAGCCTTATTCTTTCTCTTCTCTCTAAGTG
CCTT-TTTAGGCGTAGAAGAAGTAGAATAAA-TAAGCTTATATAAGC-TGCTT-AAAGAGAGACTTAACTTT
AGATTAGTAGAAT-GCTAAATAGAGCTACT-AGATGCAGCTTAAGCTAGTTAGAAAG-AGGCAGCATAACTA
GAATAAATTAATTTCTTATTTATACTAAGAAAGATATTAATATAATCTATTTAGTTATTAAAAGTAACTAGA
GCATTAAAATTAAAGCTAGCTAA-GGTTAAAGCGCTTTTATT--ATTAAATAGCTTATTAAGCATATTAGTC
TTATAACTA--AAAAGCTTAGCCTACTTACTATACTTAGATCCTAGAGAACTAGA-GCTTAGGCTAGAAAGA
GATATGCTAGTAGGCA-CTATAGTCTCTTTCTTCTTCTTA-TTATCTTAAATAGAGGCTT-AGTAAGCAGAT
ATCTTTAAAGA-GGTTAAATTAGTTAAGAGTAACTTTCT-ATTAGAGCCTATTTTCTAACTAAAAGAATCTA
AATAGAGTTATAAAGGCATAAGTAGCATAGC--TTTCTTCTTGCGCTTA-GAAGTTAACTTAGATATAGTAG
TTTT-AGATTAGTTACG-CTTAACGCTAGAT-AGCTTATTATAACTAGTAATATACTTATAGACCTT-ATCT
ATAAGCTTATTTCG-CCTATTAGTATACTTAGAAGTCTATAAAA-GATTAGTATAGAGCT--GCTATA-T-A
AGATTAATAACTACTAATACTTATATTTA-CTATATAG-CCTATAGCATAAATATATAAAGATATTATCTTA
GTTATAAA-GTAGTATAA-GCTATAGTATAATTAGTATAAGA-AGTAACTAAAATAAGATAAGAAATA-TAC
CTTAGAATGCACTGCTT-AGAATTATAAGCAGTATAATAACTT-AACTTACTACTCTTATTAATATATTTAA
GCTTATCTCTTAGTTAAGTTACTTAACTACCTTAAGAATGCAATTAGCGTAAGAGCTCTTATAGAGTATACT
ACTAGAAGGCTTTAATAGAGTATCTAGAGCTAGATTACTCTCCTTAGAAGC-TAACTTTTACTAATTAATTT
AAGCTAAGGCGTATATACTT----------------------------------------------TTTAAA
TCTAATATCTTAGA-GAACTAAGTAGCATAAGCATTCTTAAAGTTCTTTTTCTGCGCTAAAGTAGCTATTTT
T-CTCTTTTACTGCAAAATAGCTAAGTTAGCATAACTAATAGCCTAGAGTTTAAGATAAT-TATAATATAGA
GTATGCGTAAAGTACTTAAGTACCTCTTA-ATTAGTAGA-ACTTACTAGAGCTATAGTTAGCA-GATTAAAT
TCTTAAAGCTAAG-TAGTAGAGTATTAAAAGA-TTATAAAGCGCAGAGTAAAGATATTAATATTAT-GCGCG
CTAAGACTAAATGCATAACTTAA---CTAATTTCTATAATAATATAATAATAAATA-GAGGCTTACTAATTA
CATAATAAGC-TTAGCGCAGAAGC-AGAAAAATTACTTATTTATATAA-TAACTCGCGTA-ACATTATCTTA
ATT--------AAATAGGAGCAATTAAGATAGAGAGTATATTATAGTATTAATAT-CTAAGAATAGTAAA--
------GTGCTA-ATCTACGTAACTAAGCT--AACTAAGCTTAGAAA-GTAGACTAATATTTCTCTATAATC
TATTT-GTATATTTAAGCT-AGCTCTTCTAATAGATTAGAAGAGCAGTAATTAATATAATCTTTT-CTCTTA
AGTTTGCTTAGCTATAATA
>R9_sc1.51_36818_39900_+/1-3083
------------------------------------------------------------------------
------------------------------------------------------------------------
------------------------------------------------------------------------
------------------------------------------------------------------------
------------------------------------------------------------------------
------------------------------------------------------------------------
------------------------------------------------------------------------
------------------------------------------------------------------------
------------------------------------------------------------------------
------------------------------------------------------------------------
------------------------------------------------------------------------
------------------------------------------------------------------------
------------------------------------------------------------------------
------------------------------------------------------------------------
------------------------------------------------------------------------
--------------GAG-GCCTTTTTAATTACC-TGCTACTCTAAAAA-GATCGTTTAATCTAGCATATCTA
TATAAGAAGTAA-GGAGAACTACGCCTAAAGCATTAAGAAA---AGAAAAGTTTGCTTAATAGCAAGAAG-A
TTAAACTAAG-ACACTTAGTTAAGAAGG-TCTAAAGCTATCTATATAAG-ACGCAGCAAATTCTCTATAATA
AAAAGTATAGAAGCACAACGCTT--ATTACGATTAGGTTAAGCTAAGG--TATAGTAGCAAT-TACGAATAT
--CTAAAGCAGTAGAGAGTAAATCTC-TAGTAACTCTATAGCAATTAAGA-CGCTTCTT--TTGCCTTACTA
T--CTTATTCTTATGCAG-AATAAAAGAAAGCTTAT-TACCT-TACTTAAAGTAATACGCA--TCTTTATTA
TCTAA--------------TAGGTAGCAA--TTAGCGTA-GCTGTAGCT--AGAGCGATC-TACTAAATTTG
CAATGAAGGAAAAGATTAGCGTTAG-AGTTAGTTATATAAGAAAGCTTAAAGAAG-AATAGATTAGGCTATA
AAGTAGCAGAACT-----AGATAGCGCAACCTT-TTTACTACTAGTTAAAGA-GGTAGCAGCACTACTGCAG
TTAGCTTAATTGCTACTACT-AAACTTAGAAGCAGAA-GAAGTTAGCGCTAGTTAATTATTATAAGCACTCT
AACT-CTAGGCAGCAGCAGTAAGCTAAT-AATTTAACTTAACTAATCTA--------------GAAACTTAA
GAA--TTAGCATCAGAA-GGCTGCTAAGACTGCTAAGAAGTTTAGGAAGAA--AGGTAAATTAGACCTTATC
TAGTCTCT-CTAAAAGCAGAACGCTTTAA-TTAATCTTTATAAGGCTTTGCTATAGTACTAGTCTTAATAGA
CTTAATTATAGTA--GGTTAAGAAATATT---------------------------------------CTTT
AGATATACCTCTTAATTAGCCTTATCTTTT-------------------------------GCAAAGCGCTC
TTCTT-ATTTAATATAAAGCTTCTTTAAGCGCGCTAATTTATTAGCTTTTACT-TTCTTAATCTTCTTAAGA
CTAGATTAAGTCTTAGCAGTACGTC-TATTAAGCTCTCTTATCTAAG-CTTCTAATCTTAATAACTTAAGAT
TAGCC-TTACTATTACTAAT-TATTATTACTAGATTAGAGCTAGTTAGATTAATAGTGCTCTATCTAGTATT
GCCT-ATAATAATAGGCAGAGTATTAAATAAGTATTTCTGCTTAAACTAAGA-TAGAAGCTTATGCTACG-C
CTCTATAGAGAAA-GCGTTTTAAATA-TTAGTAGTA-TCTAGAATCTTCTTAGCAGATAACTTAGAA-GGCT
TAGAGATTA-AAATAATTAGC-TTAGTGCTATAAAG-GCTACTGT-TTAATCTACTTAAGCCTACTGCCTTG
CGAGAAAAA-GAAGAATTTAATCTATAAAGGTTAGTT-AGAGTAGCCTTATTCCTTCTCTTCTCTCTAGGCG
CCTT-TTTAGGCATAAGAGGAGCAGGATAAA-TAGGCTTACGCAAGC-TGCTT-AAAGGAAGACTTAACTCT
AGATTAGTAGAAT-GCTAAATAGAGCTACT-AGGTGCAGCTTAAGCTAGTTAGAAAG-AAGCAGCATAACTA
AGATAAATTAATTTCTTATTTATGCTAAGAAAGGTATTAATATAACCTATTTAGTTATTAAAAGTAACTAGA
GCGTTAAGATTAAAGCTAGCTGA-GATTAAAGCGCTCTTATT--ATTAAATAGCTTATTAAGTATATTAGTC
TTATAACTA--AAAGGCTTAGCTTACTTACTATGCTTAGATTCTAGAAGACTAGA-GCTTAGGCTAGAAAGA
T---TACTAGCAGGCA-CTATAGTTTTATCCTTCTTCTTA-TTATCTTAAATAGAAGCCT-AGTAAGCAGAC
ACCTTTAAAGA-GGTTAAATTAGTTAAGAGCAACTTTCT-ATTAGAGCTTATTTTCTAACTAAAAGAATCTA
AATAGAGTTATAAAGGCGTAAGTAGCGCAGC--TTTCTTTATGCGCTTA-GAAGTTAGATTAGATATAGTAG
TTTT-AGATTAGTTGCG-CTTAACGCTAGAC-AGCTTATTATAACTAGTAATATACTTATAAATCTT-ATCT
ATAAGCTTATTTTAACTTATTAGTATACTTAGAAGTCTATAAAA-GATTAGTATAGAGCT--GCTATAAT-A
AGATTAATAATTACTTATAGTTATAGTTA-ACGTATTA-CCTATAGCGTAGTTATATAAAGCTATTATCTTA
GTTATAAA-AAGAT-TAATGCTATAGTATAATTAGTATAAGA-GGTAACTAAAATAAGGTAAGAAATA-TGC
CTTACAATATACTACTT-AGAGTTATAGGCAGCGTAATAATCT-AACTTACTACTCTTATTAATATATTTAA
G-CTTATTCTTAGTTAAGTTACTTAACTACTTAAGAA-TATAATTAGCGTAAGAGCTCTTATAGAGTATACT
ACTAGAAGGCTTTAATAGAGTATCTAGAGCTAGATTGCTCTTCTTAGAATC-TAACTTCTGCTAATTAATTT
AAGCTAAAGCGTGCGTGCTT----------------------------------------------TTTAAA
TCTAATATCTTAAA-GAAATAAGTAGCGCAAGCGTTCTTAAGATTTTTCTTCTGCGCTAGAGTAGCTATTTT
T-CTCTTTTACTATAAAATAGCTAAGTTAGTATAACTAATAGCTTAGAGTTTAAGGCAAT-TATAATATAGA
GTACGCGTAAGGTACTTAAGCACCTCTTA-ATTAGTAGA-ACTTACTAAAGCTATAGTTAGTA-GATTAAAT
TCTTAAAGCTAGG-TAGTAAGGTATTAAAAGA-TTATAAGGCGCAGAGTAAGA-TATTAATATTAC-GCGCG
CTAAGGCTAAACGCGTAAGTTAA---CTAATCTCTATAATAATATAATAATAAATA-GATGCTTACTAATTA
AGTAATTAAG-GCAGAGCAGAAGTCAGAGTAATAGCTTATTTATATA--TATACTGCGTA-ACGTTATCTTA
ATT--------AAATAGAGTAA-TTAAGATAGAGAGTGTATTGCAGTATTAATAT-ATAAGAATAGTAAA--
------GTACTA-ATCTATATAACTAAGCT--AACTAAGCTTAGAAA-GTAGACTAACGTTTCTCTACAATC
TATTT-ATATATTTAAGCT-AGCTCTTCTAATATATTAGAAAAGCAGTAATTAATATAATCTTTT-CTCTTA
AGTTTGCTTAGCTATAATA
>R9_sc1.80_1189_1389_+/1-201
------------------------------------------------------------------------
------------------------------------------------------------------------
------------------------------------------------------------------------
------------------------------------------------------------------------
------------------------------------------------------------------------
------------------------------------------------------------------------
------------------------------------------------------------------------
------------------------------------------------------------------------
------------------------------------------------------------------------
------------------------------------------------------------------------
------------------------------------------------------------------------
------------------------------------------------------------------------
------------------------------------------------------------------------
------------------------------------------------------------------------
------------------------------------------------------------------------
------------------------------------------------------------------------
------------------------------------------------------------------------
------------------------------------------------------------------------
------------------------------------------------------------------------
------------------------------------------------------------------------
------------------------------------------------------------------------
------------------------------------------------------------------------
------------------------------------------------------------------------
------------------------------------------------------------------------
------------------------------------------------------------------------
------------------------------------------------------------------------
------------------------------------------------------------------------
------------------------------------------------------------------------
------------------------------------------------------------------------
------------------------------------------------------------------------
------------------------------------------------------------------------
------------------------------------------------------------------------
------------------------------------------------------------------------
------------------------------------------------------------------------
------------------------------------------------------------------------
------------------------------------------------------------------------
------------------------------------------------------------------------
------------------------------------------------------------------------
------------------------------------------------------------------------
------------------------------------------------------------------------
------------------------------------------------------------------------
------------------------------------------------------------------------
------------------------------------------------------------------------
------------------------------------------------------------------------
------------------------------------------------------------------------
------------------------------------------------------------------------
------------------------------------------------------------------------
------------------------------------------------------------------------
------------------------------------------------------------------------
------------------------------------------------------------------------
------------------------------------------------------------------------
------------------------------------------------------------------------
------------------------------------------------------------------------
------------------------------------------------------------------------
------------------------------------------------------------------------
------------------------------------------------------------------------
------------------------------------------------------------------------
------------------------------------------------------------------------
------------------------------------------------------------------------
--------------TAAATAAAGCTATAATAGAG----TGTTGCAGTATTAATAT-ATAAGAACAGTAAA--
------GTACTA-ATCTATATAACTAAGCT--AACTAAGCTTAGAAA-GTAGACTAACGTTTCTCTATAATC
TATTT-GTATATTTAAGCT-AGCTCTTCTAATATATTAGAAGAGTAGTAATTAATATAATCTTTT-CTCTTA
AGTTTGCTTAGCTATAATA
>R9_sc1.31_241504_241753_+/1-250
------------------------------------------------------------------------
------------------------------------------------------------------------
------------------------------------------------------------------------
------------------------------------------------------------------------
------------------------------------------------------------------------
------------------------------------------------------------------------
------------------------------------------------------------------------
------------------------------------------------------------------------
------------------------------------------------------------------------
------------------------------------------------------------------------
------------------------------------------------------------------------
------------------------------------------------------------------------
------------------------------------------------------------------------
------------------------------------------------------------------------
------------------------------------------------------------------------
------------------------------------------------------------------------
------------------------------------------------------------------------
------------------------------------------------------------------------
------------------------------------------------------------------------
------------------------------------------------------------------------
------------------------------------------------------------------------
------------------------------------------------------------------------
------------------------------------------------------------------------
------------------------------------------------------------------------
------------------------------------------------------------------------
------------------------------------------------------------------------
------------------------------------------------------------------------
------------------------------------------------------------------------
------------------------------------------------------------------------
------------------------------------------------------------------------
------------------------------------------------------------------------
------------------------------------------------------------------------
------------------------------------------------------------------------
------------------------------------------------------------------------
------------------------------------------------------------------------
------------------------------------------------------------------------
------------------------------------------------------------------------
------------------------------------------------------------------------
------------------------------------------------------------------------
------------------------------------------------------------------------
------------------------------------------------------------------------
------------------------------------------------------------------------
------------------------------------------------------------------------
------------------------------------------------------------------------
------------------------------------------------------------------------
------------------------------------------------------------------------
------------------------------------------------------------------------
------------------------------------------------------------------------
------------------------------------------------------------------------
------------------------------------------------------------------------
------------------------------------------------------------------------
------------------------------------------------------------------------
------------------------------------------------------------------------
------------------------------------------------------------------------
------------------------------------------------------------------------
------------------------------------------------------------------------
------------------------------------------------------------------------
------------------------------------------------------------------------
--------------------------------TAGCATATTTACTAG---ATAATATATA-GCATTAGTATA
ATTATAT-----AATAGTAGACTTAGAATTTAATCTTTTATCGCAGTATTAATAT-ATAAGAATAGTAAA--
------GTACTA-ATCTACGTAACTAAGCT--AACTAAGCTTAGAAA-GTAGACTAACGTTTCTCTATAATC
TATTT-ATATATTTAAGCT-AGCTCTTCTAATATATTAGAAGAGCAGTAATTAATATAATCTTTT-CTCTTA
AGTTTGCTTAGCTATAATA
>R9_sc1.40_33261_33479_-/1-219
------------------------------------------------------------------------
------------------------------------------------------------------------
------------------------------------------------------------------------
------------------------------------------------------------------------
------------------------------------------------------------------------
------------------------------------------------------------------------
------------------------------------------------------------------------
------------------------------------------------------------------------
------------------------------------------------------------------------
------------------------------------------------------------------------
------------------------------------------------------------------------
------------------------------------------------------------------------
------------------------------------------------------------------------
------------------------------------------------------------------------
------------------------------------------------------------------------
------------------------------------------------------------------------
------------------------------------------------------------------------
------------------------------------------------------------------------
------------------------------------------------------------------------
------------------------------------------------------------------------
------------------------------------------------------------------------
------------------------------------------------------------------------
------------------------------------------------------------------------
------------------------------------------------------------------------
------------------------------------------------------------------------
------------------------------------------------------------------------
------------------------------------------------------------------------
------------------------------------------------------------------------
------------------------------------------------------------------------
------------------------------------------------------------------------
------------------------------------------------------------------------
------------------------------------------------------------------------
------------------------------------------------------------------------
------------------------------------------------------------------------
------------------------------------------------------------------------
------------------------------------------------------------------------
------------------------------------------------------------------------
------------------------------------------------------------------------
------------------------------------------------------------------------
------------------------------------------------------------------------
------------------------------------------------------------------------
------------------------------------------------------------------------
------------------------------------------------------------------------
------------------------------------------------------------------------
------------------------------------------------------------------------
------------------------------------------------------------------------
------------------------------------------------------------------------
------------------------------------------------------------------------
------------------------------------------------------------------------
------------------------------------------------------------------------
------------------------------------------------------------------------
------------------------------------------------------------------------
------------------------------------------------------------------------
------------------------------------------------------------------------
------------------------------------------------------------------------
------------------------------------------------------------------------
------------------------------------------------------------------------
------------------------------------------------------------------------
----------------------------------------------------------------AAATAGTA
AGTT--------ATTATATAGATAGATAATAAAGCTCTTATCGTAGTATTAATAC-CTAAGAATAGTAAA--
------GTACTA-ATCTACGTAACTAAGCT--AACTAAGCTTAGAAA-GTAGACTAACGTTTCTCTATAATC
TATTT-ATATATTTAAGCT-AGCTCTTCTAATATATTAGAAGAGCAGTAATTAATATAATCTTTT-TTCTTA
AGTTTGCTTAGCAATAATA
>R9_sc1.6_2717_5171_+/1-2455
------------------------------------------------------------------------
------------------------------------------------------------------------
------------------------------------------------------------------------
------------------------------------------------------------------------
------------------------------------------------------------------------
------------------------------------------------------------------------
------------------------------------------------------------------------
------------------------------------------------------------------------
------------------------------------------------------------------------
------------------------------------------------------------------------
------------------------------------------------------------------------
------------------------------------------------------------------------
------------------------------------------------------------------------
------------------------------------------------------------------------
------------------------------------------------------------------------
------------------------------------------------------------------------
------------------------------------------------------------------------
------------------------------------------------------------------------
------------------------------------------------------------------------
------------------------------------------------------------------------
------------------------------------------------------------------------
------------------------------------------------------------------------
------------------------------------------------------------------------
------------------------------------------------------------------------
------------------------------------------------------AATTATTATAAGTACTCT
AACT-CTAGGCAGCAGTAGTAAGCTAAC-GATTTAACTTAACTAATCTA--------------GAAACTTAA
GAA--TTAGCATTAGAA-AGCTGCTAAGACTACTAAGAAGTTTAGAAAGAA--GAGTAAATTAGACCTTACT
TAGTCTTC-TTAAAAGCAGAACGCTTTAA-TTAATCTTTATAAAGCTTTACTATAGTACTAGTCTTAATAGA
CTTAACTATAGTA--AGTTAAGAAACGTT---------------------------------------CTTT
AGATACGCCTCTTAATTAGCCTTATTCTTT-------------------------------ATAAAGCACTC
CTCTT-ATTTAATATAAAGCTTCTTTAAGCATGCTAATTCGTTAGCTTTAGCC-TTCTTAATCTTCTTAAAA
CTAGATTAAGTCTTAGTAGTATGCT-TATTAAGCTCTCTTACCTAAG-CTTCTAATCTTAATAACTTAAGAT
TAGCC-TTACTATTACTAAT-TATTATTACTAGATTAGAGCTAGTTAGATTAATAGTGCTCTATCTAGTATT
GCTT-ATAATAATAGGCAGAGTATTAAATAAGTATTTCTACTTAAACTAAGA-TAGAAGCTTATACTGCG-C
CTCTATAGAGAGA-GCATTTTAAATA-TTAGCAGTA-TCTAGAATCTGCTTAGTAGGTAACTTAGAA-GGCT
TAGAGATTA-AAATAATTAGC-TTAGTGCTATAAAG-GCTACTAT-TTAATCTACTTAAGCTTACTATCTTA
TAAGAAAAA-GAAGAATTTAATTTATAAAAGTTAGTT-AGAGTAGCCTTATTCTTTCTCTTCTCTCTAGGCG
CCTT-TTTAGGCATAAGAGAAGTAGAATAAA-TAGGCCTACGTAAGCGTGCTT-AAAGAGAGACTTAACTCT
AAATTAGTAGAAT-ACTAAATAAAGCTACT-AGATGCAGCTTAAGCTAATTAGAAAG-AGGCAGTATAACTA
GAATAAATTAATTTCTTATTTACGCTAAGAGAGGTATTAATATAACCTATTTAGTTATTAAAAGTAACTAGA
GTATTAAGATTAAAGCTAGCTAA-GGTTAAAGCGCTCTTATT--ATTAAACAGCTTATTAAGCATATTAGTC
TTATAACTA--AAAGGCTTAGTCTACTTACTACGCTTAGATTCTAGAGAACTAGA-GCTTAGGCTAGAAAGA
T---TGCTAGTAAGCA-CTATAGTCTCTTTCTTCTTCTTA-TTATCTTAAATAGAGGCCT-AATAAGCAAAT
ACCTTTAAAGAAGGTTAAATTAGTTAAGAGTAACTTTCT-ATTAGAGCCTATTTTCTAACTAAAAGAATCTA
AATAAAGTTATAAAAGCATAAGTAGCGCAGC--TTTCTTTATACGCTTA-GAGATTAGATTAAATATAGCAG
TTTT-AGATTAGTTGCG-CTTAACGCTAGAT-AGCTTATTATAACTAGTAATATACTTATAGATCTT-ATCT
ATAAGCTTATTTCG-CTTATTAGTATACTTAGAAGTCTATAAAA-GATTAGTATAACGCT--GCTATAAT-A
AGATTAATAATTACTTATAGTTATAGTTA-CTATATTA-TCTATAGCGTAGTTATATAAAGCTATTATCTTA
GTTATAAA-GAGAT-TAATACTATAGTATAATTAGTATAAGA-GATAACTAAAATAAGGTAAGAAATA-TAC
CTTAGAATATACTACTT-AGAGTTGTAGGCAGCGTAATAATCT-AACTTACTACTCTTATTAATATATTTAA
G-CTTATTCTTAGTTAAGTTACTTAAGTACTTAAGAA-TATAATTAGCGTAAGAGCTCTTATAGAGTACTCT
AGCAATTAGCTTTAATAGAGTATCTAAGGCTAAATTACTCTTCTTAGAAGC-TAACTTCTACTAATTAATTT
AAGCTAAGGCATGCATGCCT----------------------------------------------TTTAAA
TCTAATGCCTTAGA-GAACTAAGTAGCATAAGCGTTCTTAAGATTCTTCTTTTATGCTAGAGTAGCTATTTT
T-CTCTTTTGCTATAAAATAGCTAAGTTAGTATAACTAATAGCCTAGAGTTTAAGATAAT-TATAGTATAGA
GTATACGCAATATACTTAAGCACCTCTTA-ATTAGTAGA-ACTTACTAAAGCTATAGTTAGTA-AGTTAAAT
TCTTAAAGCTAGA-TAGTAGAGTATTAAAAGA-TTATAAGGCGTAGAGTAAGA-TATTAATATTAC-GCGCG
CTAAGGCTAAATGCGCAAGTTAA---CTAATCTCTATAATAATATAATAATAAATA-GATACTTACTAATTA
AGCAATTAAA-GCAGAGCAGAAGC-AGAGTAATAGCTTATTTATATG--CATACTATATA-ATATTATCTTA
ATT--------AAATAGAGTAA-TTAAGATAGAAGGTATATTATAGTATTAATAT-ATAAGAATAGTAAA--
------GTACTA-ATCTACGTAACTAAGCT--AACTAAGCTTAGAAA-GTAGACTAACGTTTCTCTATAATC
TATTT-ATATATTTAAGCT-AGCTCTTCTAATATATTAGAAGAGCAGTAATTAATATAATCTTTT-CTCTTA
AGTTTGCTTAGCTATAATA
>R9_sc1.12_4137_6803_+/1-2667
------------------------------------------------------------------------
------------------------------------------------------------------------
------------------------------------------------------------------------
------------------------------------------------------------------------
------------------------------------------------------------------------
------------------------------------------------------------------------
------------------------------------------------------------------------
------------------------------------------------------------------------
------------------------------------------------------------------------
------------------------------------------------------------------------
------------------------------------------------------------------------
------------------------------------------------------------------------
------------------------------------------------------------------------
------------------------------------------------------------------------
------------------------------------------------------------------------
------------------------------------------------------------------------
------------------------------------------------------------------------
------------------------------------------------------------------------
------------------------------------------------------------------------
------------------------------------------------------------------------
------------------------------------------------------------------------
--------------------------------------------TAAAGATAGAGTAATT-TACTAAATTTG
CAATAGAG-AAAAGGTTAGTAGTAG-AGTTATTTATATTAGAAAGCTTAAAGAAG-AATAGATTAGGTAGTA
GAGTAGAAGTATT-----AGATAGTATAACCTT-CTTACTATTAGTTAAAAA-GATAGTAGTACTACTATAG
TTAGCTTAATTACTACTACT-AAACTTAGAAGTAGAA-GAAGTTAGCGCTAGTTAATTATTATAAGTACTTT
AACT-CTAGGTAGCAGCAGTAAGCTAAT-AATTTAACTTAACTAATCTA--------------GAAACTTAA
GAA--TTAGTATTAGAA-AGCTACTAAGACTACTAAGAAGTTTAAGAAGAA--AAGTAAATTAGACCTTACT
TAGTCTCT-CTAAAGGTAAAACGCTTTAA-TTAATCTTTATAAAGCTTTGCTATAGTATTAGTCTTAATAGA
CTTAACTATAGTA--AGTTAAGAAACGTT---------------------------------------CTTT
AGACGCGCCTTTTAATTAGCTTTATTCTTT-------------------------------ATAAAGCGCTC
TCTTT-ATTTAATATAAAGCTTCTTTAAGTATGCTAATTTATTAGCTTTAGCT-TTCTTAATCTTCTTAAGA
CTAGATTAAGTCTTAGCAGTATACT-TATTAAGCTCTCTTATCTAAG-CTTCTAATCTTAATAACTTAAGAT
TAGCT-TTACTATTACTAAT-TATTATTACTAGATTAGAGCTATTTAGATTAATAGTACTCTATCTAGTATT
GCCT-ATAATAATAGGCAGAGTATTAAATAAGTATTTCTACTTAAACTAAGA-TAGAAGCTTATGCTGCG-C
TTCTATAGAAAGA-GCATTTTAAATA-TTAGTAGTA-TCTAGAATCTGCTTAGTAAGTAACTTAGAA-AGCT
TAGAGATTA-AAATAATTAGC-TTAGTGCTATAAAG-GCTGCTAT-TTAATCTACTTAAGCTTACTGCTTTA
TAAGAAAAA-GAAGAATTTAATCTATAAAGGTTAGTT-AGAGTAGCCTTATTTTTCCTCTTCTCTCTAGGCA
TTTT-TTTAGGTATAGAAGAAGTAGAATAAA-TAGACTTATATAAGC-TACTT-AAAGAGAGACTTAACTCT
AGATTAGTAGAAT-ACTAAATAGAGCTACT-AGATGCAGCTTAAGCTAGTTAGAAAG-AAGTAGCATAACTA
GAATAAATTAATTTCTTATTTATGCTAAGAGAGATATTAATATAATCTATTTAGTTATTAAAAGTAACTAGA
GTATTAAGATTAAAGCTAGCTAA-GGTTAAAGCGCTCTTATT--ATTAAATAGCTTATTAAGTATATTAGTT
TTATAACTA--AAAGGCTTAGCTTACTTACTATACTTAGATTCTAGAGAACTAGA-ACTTAGGCTAGAAAGA
T---TACTAGCAGGTA-CTATAGTCTTATTCTTCTCTTTA-TTATCTTAAATAGAGGCCT-AATAAGCAGAT
ATCTTTAAAGA-GGTTAAATTAGTTAAGAGTAACTTTCT-ATTAGAGCTTATTTTCTAACTAAAAGAATCTA
AATAGAGTTATAAAGATATAAGTAGCGTAGC--TTTCTTCGTACGCTTA-GAAGTTAGATTAGATATAGTAG
TTTT-AGATTAGTTACG-CTTAACGCTAGAT-AGCTTATTATAACTAGTAATATACTTATAGATCTT-ATCT
ATAAGCTTATTTTG-CCTATTAGTATACTTAGAAGTCTATAAAA-GATTAGTATAGAGCT--GCTATA-T-A
AGATTAATAACTACTAATAGTTATAATAA-CTATATAG-CCTATAGCGTAATTATATAAAGATATTATCTTA
GTTATAAA-GTAGTATAA-GCTATAGTATAATTAGTATAAGAAGGTAACTAAAATAAGATAAGAAATAATAC
CTTAGAATACACTGCTT-AGAATTATAAGCAGTATAATAACCT-AACTTACTACTCTTATTAATATATTTAA
G-CTTATTCTTAGTTAAGTTACTTAGCTACTTAAGAA-TATAATTAGCATAAGAGCTTTTATAGAGTATACT
ACTAGAAAGCTTTAATAGAGTATCTAGAGCTAGATTATTCTCTTTAGAAGC-TAACTTCTACTAATTAATTT
AAGCTAAAGCGTATATACTT----------------------------------------------TTTAAA
TCTAATATCTTAGA-GAAATAAGTAGCGTAAGCGTTCTTAAGATTCTTCTTCTATACTAGAGTAGCTATTTT
T-CTCTTTTACTGCAAAATAGCTAAGTTAGCATAACTAATAGCCTAGAGTTTAAGATAAT-TATAATATAGA
GTACGCGTAAGATACTTAAGTACCTCTTA-ATTAGTAAA-ACTTACTAGAGCTATAGTTAGCA-GATTAAAT
TCTTAAAGCTAGA-TAGTAGAGTATTAAAAGA-TTATAAGGCATAGAGTAAGA-TATTAATATTAC-GCGTG
CTAAGGCTAAATGCATAAGTTAA---CTAATCTCTATAATAATATAATAATAAATA-GATACTTACTAATTA
AGTAATTAGA-GCAGAGTAGAAGT-AAGATAATAGCTTATTTATATA--TATACTGCGTA-ATATTATCTTA
ATT--------AAATAGAGTAA-TTAAGATAGAGAGTATATTGTAGTATTAATAT-ATAAGAATAGTAAA--
------GTACTA-ATCTATATAACTAAGCT--AACTAAGCTTAGAAA-GTAGACTAACGTTTCTCTATAATC
TATTT-GTATATTTAAGCT-AGCTCTTCTAATATATTAGAAGAGTAGTAATTAATATAATCTTTT-CTCTTA
AGTTTGCTTAGCAACAACA
>R9_sc1.8_681666_683065_+/1-1400
------------------------------------------------------------------------
------------------------------------------------------------------------
------------------------------------------------------------------------
------------------------------------------------------------------------
------------------------------------------------------------------------
------------------------------------------------------------------------
------------------------------------------------------------------------
------------------------------------------------------------------------
------------------------------------------------------------------------
------------------------------------------------------------------------
------------------------------------------------------------------------
------------------------------------------------------------------------
------------------------------------------------------------------------
------------------------------------------------------------------------
------------------------------------------------------------------------
------------------------------------------------------------------------
------------------------------------------------------------------------
------------------------------------------------------------------------
------------------------------------------------------------------------
------------------------------------------------------------------------
------------------------------------------------------------------------
------------------------------------------------------------------------
------------------------------------------------------------------------
------------------------------------------------------------------------
------------------------------------------------------------------------
------------------------------------------------------------------------
------------------------------------------------------------------------
------------------------------------------------------------------------
------------------------------------------------------------------------
------------------------------------------------------------------------
------------------------------------------------------------------------
------------------------------------------------------------------------
------------------------------------------------------------------------
------------------------------------------------------------------------
------------------------------------------------------------------------
------------------------------------------------------------------------
------------------------------------------------------------------------
------------------------------------------------------------------------
------------------------------------------------------------------------
------------------------------------------------------------------------
------------------------------------------------------------------------
-------------------AGCCTGCTTACTACGCTTAGATTCTAGAGAACTAGA-GCTTAGGCTAGAAAGA
T---TACTAGCAGGCATCTATAATCTTATTCTTCTTCTTACTTATCTTAAATAGAGGTCT-AGTAAGCAGAT
ATCTTTAAAGGAGGTTAAATTAGTTAAGAGTAACTTTCT-ATTAGAGCCTATTTTCTAACTAAAAGAATCTA
AATAGAGTTATAAAGGCATAAGTAGCGTAGC--TTTCTTTATGCGCTTAAGAGGTTAGATTAGATATAGTAG
TTTT-AGATTAGTTACGGCTTAACGCTAGATAAGCTTATTATAACTAGTAATATACTTATAGATCTT-ATCT
ATAAGCTTATTTCG-CTTATTAGTATACTTAGAAGTCTATAAAA-GATTAGTATAGAGCT--GCTATAATCA
AGATTAATAATTACTTATAGTTATAGTTAACGATATTAGCTTATAGCGTAGTTATATAAAGCTATTATCTTA
GTTATAAA-GAGAT-TAATACTATAGTATAATTAGTATAAGA-AGTAACTAAAATAAGATAAGAAATA-TGC
CTTAGAATATACTGCTT-AGAGTTATAAGTAGCGTAATAACCT-AACTTACTACTTTTATTAATATATTTAA
G-CTTATTCTTAGTTAAGTTACTTAACTACTTAAGGA-TATAATTAGCATAAGAGCTCTTATAGAGTGCTCT
AGTAACTAGCTTTAATAGAGTATCTAGAGCTAAATTACTCTTCTTAGAAGC-TAACTTCTACTAATTAATTT
AAGCTAAGATGCGTATACTT----------------------------------------------TTTAAA
TCTAATGCCTTAGA-GAACTAAGCAGTATAAGCATTCTTAAAGTTCTTCTTCTATGCTAGAGTAGCTATTTT
TTCTCTTTTGCTATAAAATAGCTAAGTTAGTATAACTAATAGCCTAGAGTTTAAGATAAT-TATAATATAGA
GTACGCGTAAGGTACTTAAGCACCTCTTA-ATTAGTAGA-ACTTACTAGAGCTATAGTTAGCA-GATTAAAT
TCTTAAAGCTAGA-TAGTAGAGTATTAAAAGA-TTATAAGGCATAGAGTAAGA-TATTAATATTAT-ATGCG
CTAAGGCTAAATATGCAAGTTAA---CTAATCTCTATAATAACGTAATAATAAATA-GATGCTTATTAATTA
AGCAATTAGA-GTAGAGCAGAAGC-AGAGTAATAGCTTATTTATATG--CATACTGCGTA-ATATTATCTTA
ATT--------AAATAGAGTAA-TTAAGATAAAAAGTATATTATAGTATTAATAT-ATAAGAATAGTAAA--
------GTACTA-ATCTACGTAACTAAGCT--AACTAAGCTTAGGAA-GTAGACTAACGTTTCTCTATAATC
TATTT-ATATATTTAAGCT-AGCTCTTCTAATATATTAGAAGAGCAGTAATTAATATAATCTTTT-CTCTTA
AGTTTGCTTAGCTACAATA
>R9_sc1.53_18_230_+/1-213
------------------------------------------------------------------------
------------------------------------------------------------------------
------------------------------------------------------------------------
------------------------------------------------------------------------
------------------------------------------------------------------------
------------------------------------------------------------------------
------------------------------------------------------------------------
------------------------------------------------------------------------
------------------------------------------------------------------------
------------------------------------------------------------------------
------------------------------------------------------------------------
------------------------------------------------------------------------
------------------------------------------------------------------------
------------------------------------------------------------------------
------------------------------------------------------------------------
------------------------------------------------------------------------
------------------------------------------------------------------------
------------------------------------------------------------------------
------------------------------------------------------------------------
------------------------------------------------------------------------
------------------------------------------------------------------------
------------------------------------------------------------------------
------------------------------------------------------------------------
------------------------------------------------------------------------
------------------------------------------------------------------------
------------------------------------------------------------------------
------------------------------------------------------------------------
------------------------------------------------------------------------
------------------------------------------------------------------------
------------------------------------------------------------------------
------------------------------------------------------------------------
------------------------------------------------------------------------
------------------------------------------------------------------------
------------------------------------------------------------------------
------------------------------------------------------------------------
------------------------------------------------------------------------
------------------------------------------------------------------------
------------------------------------------------------------------------
------------------------------------------------------------------------
------------------------------------------------------------------------
------------------------------------------------------------------------
------------------------------------------------------------------------
------------------------------------------------------------------------
------------------------------------------------------------------------
------------------------------------------------------------------------
------------------------------------------------------------------------
------------------------------------------------------------------------
------------------------------------------------------------------------
------------------------------------------------------------------------
------------------------------------------------------------------------
------------------------------------------------------------------------
------------------------------------------------------------------------
------------------------------------------------------------------------
------------------------------------------------------------------------
------------------------------------------------------------------------
------------------------------------------------------------------------
------------------------------------------------------------------------
------------------------------------------------------------------------
----------------------------------------------------------------TTTTCTTA
GTT------------AGAAAGATTACAATTAGGGGG--TGTCGCAGTATTAATAC-ACGAGAATAGTAAA--
------GTACTT-ATCTACGTAACTAAGCT--AACTAAGCTTAGAAA-GTAGACTAATATTTCTTTATAATC
TATTT-ATATATTTAAGCT-ACCTCTTCTAATATATTAGAAGAGCAGTAATTAATATAATCTTTT-CTCTTA
AGTTTGCTTAGCTATAATA
>R9_sc1.109_1_2005_-/1-2005
------------------------------------------------------------------------
------------------------------------------------------------------------
------------------------------------------------------------------------
--------AGAGCTTAAGAAGTTTAAGA-AAGAAGCTACTAAGT-AAGAAGTTAA-GCTTTACT---AGAAA
AAAGTTAGA--TTAGTATTATATACTAT-AATAATGCT-ACGCCTAGACGTAGCTTTTATAG-TATTAAAGC
TATTATACTACCT--AACTAATCCTAGCTAAACGCATATAAG-TATAATTAATTAAGTTATTATATATCTAT
ATTGTATATAAT-AGAAAGCAATCTAATATAGCAA-TTATAATAGTTCTAA-CTTTATAATATATAGAGATA
TATTATTTGCAGATAACTTAATTACTTA-GCGCTT-ATCTTATAGATATATAGCTATACTTTTTA-GAGAAG
CTATTCTATAGAAAGCTGCTAGG-TAAAGTATAGTAATAA--CCTCTATAACTAAGGCTAAGCTTATTACAC
TTAAGTATATTGTAAAGAAAACTATT--ATCTTAAAAAGA-TTCTTTAATAAAC-TTATATTTAATCTAGGC
--GATTTATAGAAAATCTAGTGTAATAACTAGTAAATAATT-AGACTTATT-ATTAGTTAAAATAAGCAAAT
TAC-TACC-TATCTTTAATAT-ATTAATATATAAAATATATAGCTTAGATAAGAATATATAAAAG--AATTA
TTCTTAGTAGAGTACTTACTAATAAAG-AAAATA-CTAGCAGA-TAGCCTAACTAA-AGC-TCTTACCTATT
AATAATTTAATTACTTTAAGTAGCTTTTAAATCTTAA-GAGTATATCT------AGAT-TAGTTATAGTTAA
TAA-AAGTAAG-ATATAATAGCATTAGCTT-AATTACTATTAA-AAAGAGTCTTTAAGACTAAGAAAGCTTA
AGCAGAGCAAA-AAGAG-GCTTTTTTAACTATC-TACTACTCTAAAAA-GATTATTTAATCTAGCATATCTA
TATAAGAAGTAA-GAAGAACTATATCTAAAGCATTAAGAAA---GAAAAAGTTTACTTAATAGTAAAAAG-A
TTAAACTAAG-ATACTTAGTTAAGAAGG-TTGAAAGCTATCTATATAAG-ACGTAGCAAATTCTCTATAATA
AAAAGTATAGAAGTATAACGCTT--ATTATAATTAGATTAAGCTAAGG--TATAGTAGTAAT-TATAAATAT
--CTAAAGCAGTAGAGAGTAAATCTC-TAGTAACTTTATAGCAATTAAGA-CGCCTCTC--TTATCTTACTA
T--CTTATTCTTATATAG-AATAAAAGAAAGCTTAT-TACTC-TGCTTAAAGTAATATATA--TTTTTATTA
CTTAA--------------TAGGTAGTAA--TTAGCGTA-GCTATAGCT--AGAGTAATC-TACTAAATTTA
TAATAAAG-AAAAGATTAGCATTAG-AGTTAGTTATATAAGAAAGCTTAAAGAAG-AATAGATTAGACTATA
GAGTAGTAGAACT-----AGATAGCATAACTTT-CTTACTACTAGTTAAAGA-GGTAGCAGCACTACTATAA
TTAGCTTAATTACTACTACT-AAACTTAGAAGTAGAA-GAAGTTAGTGCTAGTTAAGTATTATAAGCACTCT
AATC-TTAGGTAGCAGCAGTAAGCTAAT-AATTTAACTTAACTAATCTA--------------AGAACTTAA
AGA--TTAGCATTAGAA-AGCTGCTAAGACTGCTAAGAAGTTTAGAAAGAA--AGGTAAATTAGACCTTATC
TAGTCTCT-CTAAAGGTAGAATGCTTTAA-TTAATCTTTATAAGGCTTTGCTATAGTACTAGTCTTAATAGA
CTTAACTATAGAA--GGCTAAAGAAAGTTAGTTTTATCTTTTATATATCACTCTTAGTTAGCTGTATCTTGT
ATACGTAACTCTTAAGTAGCTTTATCTTTTGCACGTAACTCTTAATTAGCCTTATCTTGTTACACAGCACTT
CTCTT-ATTTCATATGAAGCTTCTTTAAGCATACTAGTTTATTAGCTGTAGCC-TTCTTAATCTTCTGAAGA
CTAGATTAAGCCTTAGCAGTATACT-TATGAAGCTCTCTTATCTAAGGCTTCTACTCTTAATAACTTAAGAT
TAGCTGTTACTATTTACTAATGATTATTACTAGACGAGAGCTAGTTAGATTAATAGTGCTCTATCTAG----
------------------------------------------------------------------------
------------------------------------------------------------------------
------------------------------------------------------------------------
------------------------------------------------------------------------
------------------------------------------------------------------------
------------------------------------------------------------------------
------------------------------------------------------------------------
------------------------------------------------------------------------
------------------------------------------------------------------------
------------------------------------------------------------------------
------------------------------------------------------------------------
------------------------------------------------------------------------
------------------------------------------------------------------------
------------------------------------------------------------------------
------------------------------------------------------------------------
------------------------------------------------------------------------
------------------------------------------------------------------------
------------------------------------------------------------------------
------------------------------------------------------------------------
------------------------------------------------------------------------
------------------------------------------------------------------------
------------------------------------------------------------------------
------------------------------------------------------------------------
------------------------------------------------------------------------
------------------------------------------------------------------------
------------------------------------------------------------------------
------------------------------------------------------------------------
------------------------------------------------------------------------
------------------------------------------------------------------------
-------------------
>R9_sc1.103_1_346_-/1-346
------------------------------------------------------------------------
------------------------------------------------------------------------
------------------------------------------------------------------------
------------------------------------------------------------------------
------------------------------------------------------------------------
------------------------------------------------------------------------
------------------------------------------------------------------------
------------------------------------------------------------------------
------------------------------------------------------------------------
------------------------------------------------------------------------
------------------------------------------------------------------------
------------------------------------------------------------------------
------------------------------------------------------------------------
------------------------------------------------------------------------
------------------------------------------------------------------------
------------------------------------------------------------------------
------------------------------------------------------------------------
---------AGATACTTAGTTAAGAAAG-TCTAAAGCTATCTGCATAAA-ACGCAGTAAATTCTCTATAATA
AAAAGCATAGAAGTATAATACTT--ATTATAATTAAGTTAAGCTAAGA--TATAGTAGTAATGTATAAATAT
--CTAAAGCAGTAGAGAGTAAATCTC-TAGCAACTCTATAGTAATTAAAA-CGCCTCTC--TTATCTTACTA
T--CTTATTCTTATATAG-AATAAAAGAAAGCTTAT-TACTC-TACTTAAAGTAATGCGTA--TCTTTATTA
TCTAA--------------TAAGTAGTAA--TTAGCGTA-GCTATAGCT--AAAGTAATC-TACTAAATTTA
TAATAGAG-AAAAGGTTAGTAGTAG-AGTTATTTAT------------------------------------
------------------------------------------------------------------------
------------------------------------------------------------------------
------------------------------------------------------------------------
------------------------------------------------------------------------
------------------------------------------------------------------------
------------------------------------------------------------------------
------------------------------------------------------------------------
------------------------------------------------------------------------
------------------------------------------------------------------------
------------------------------------------------------------------------
------------------------------------------------------------------------
------------------------------------------------------------------------
------------------------------------------------------------------------
------------------------------------------------------------------------
------------------------------------------------------------------------
------------------------------------------------------------------------
------------------------------------------------------------------------
------------------------------------------------------------------------
------------------------------------------------------------------------
------------------------------------------------------------------------
------------------------------------------------------------------------
------------------------------------------------------------------------
------------------------------------------------------------------------
------------------------------------------------------------------------
------------------------------------------------------------------------
------------------------------------------------------------------------
------------------------------------------------------------------------
------------------------------------------------------------------------
------------------------------------------------------------------------
------------------------------------------------------------------------
------------------------------------------------------------------------
------------------------------------------------------------------------
------------------------------------------------------------------------
------------------------------------------------------------------------
------------------------------------------------------------------------
------------------------------------------------------------------------
------------------------------------------------------------------------
------------------------------------------------------------------------
------------------------------------------------------------------------
-------------------
>R9_sc1.40_30156_32438_+/1-2283
------------------------------------------------------------------------
------------------------------------------------------------------------
------------------------------------------------------------------------
------------------------------------------------------------------------
------------------------------------------------------------------------
------------------------------------------------------------------------
------------------------------------------------------------------------
------------------------------------------------------------------------
------------------------------------------------------------------------
------------------------------------------------------------------------
------------------------------------------------------------------------
------------------------------------------------------------------------
------------------------------------------------------------------------
------------------------------------------------------------------------
------------------------------------------------------------------------
------------------------------------------------------------------------
------------------------------------------------------------------------
------------------------------------------------------------------------
------------------------------------------------------------------------
------------------------------------------------------------------------
------------------------------------------------------------------------
------------------------------------------------------------------------
------------------------------------------------------------------------
------------------------------------------------------------------------
------------------------------------------------------------------------
------------------------------------------------------------------------
------------------------------------------------------------------------
---------------------------------ATCTTTATAAAGCTTCGCTATAGTATTAGTCTTAATAGA
CTTAACTATAGTA--AGTTAAGAAACGTT--------------------------------------CTTTA
AGACGCGCCTCTTAATTAGCCTTATTCTTT-------------------------------ATAAAGCGCTC
TCTTT-ATTTAATATAAAGCTTCTTTAAGCGCGCTAATTTATTAGCTTTAGCC-TTCTTAATCTTCTTAAGA
CTAAATTAAGTCTTAGTAGCACGCT-TATTAAGCTCTCTTACCTAAG-CTTCTAATCTTAATAACTTAAGAT
TAGCC-TTACTATTACTAAT-TATTATTACTAGATTAAAGCTAGTTAGATTAATAGTGCTCTGTCTAGTATT
GCCT-ATAATAATAAGCAGAGTATTAAATAAGTATTTCTGCTTAAACTAAGA-TAGAAGCTTATGCTGCA-C
CTCTATAGAGAGA-GCGTTTTAAACG-TTAGCAGCA-TCTAGAATCTACTTAGCAGATAACTTAGAA-GACT
TAGAGATTA-AAATAATTAGC-TTAGTGCTATAAAG-GCTACTAT-TTAATCTACTTAAGCTTACTACCTTA
TAAGAAAAA-AGAGAATTTAATTTATAAAGATTAGTT-AGAGTAGCCTTATTTCTTCTCTTCTCTCTAGGTG
CCTT-TTTAGGCATAAGAGAAGTAGAACGAA-TAAGCCTACGCAAGC-TGCTT-AAAGAGAGACTTAACTCT
AGATTAGTAGAAT-ACTAAATAGAGCTACT-AAGTATAGCTTAAGCTAGTTAGAAAG-AGGCAGCATAACTA
AGACAAATTAATTTCTTATTTACGCTAAGAGAGATATTAATATAACCTATTTAGTTATTAAAAGTAACTAGA
GTATTAAGATTAAAGCTAGCTAA-GGTTAAAGCGCTCTTATT--ATTAAATAGCTTATTAAGTATATTAGTC
TTATAACTA--AAAGGCTTAGCCTACTTACTACGCTTAGATTCTAGAGAACTAGA-GCTTAGGCTAGAAAGA
T---TGCTAGCAGGCA-CTATAGTCTCTTTCTTCTTCTTA-TTATCTTAAATAGAGGCCT-AGTAAGCAGAC
ACCTTTAAAGA-GGTTAAATTAGTTAAGAGTAACTTTCT-ATTAGAGCCTATTTTCTAACTAAAAGAATCTA
AATAGAGTTATAAAGGCGTAAGTAGCGCAGC--TTTCTTTATACGCTTA-GAAGTTAGATTAGATATAGTAG
TTTT-AGATTAGTTACG-CTTAACGCTAGAT-AGCTTATTATAACTAGCAATATACTTATAGACCTT-ATCT
ATAAGCTTATTTTA-CTTATTAGTATACTTAGAAGTCTATAAAA-GATTAGTATAACGCT--GCTATAAT-A
AGATTAATAATTACTTATAGTTATAGTTA-CTATATTG-CCTATAGCGTAGTTATATAAAGCTATCGTCTTA
GTTATAAA-GAGAT-TAATACTATAGTATAATTAGTATAAGA-GGTAACTAAAATAAGATAAGAAATA-TGC
CTTAGAATATACTGCTT-AGAGTTATAGATAGCGTAATGACTT-AACTTACTACTCTTATTAATATATTTAA
G-CTTATTCTTAGTTAAGTTACTTAACTACTTAAGAA-TATAATTAGCGTAAGAGCTCTTATAGAGTGCTCT
AGTAACTAGCTTTAATAGAGTATCTAGAGCTAGATTGCTCTTCTTAGAAGC-TAACTTCTACTAATTAATTT
AAGCTAAGGCGCGTATGCCT----------------------------------------------TTTAAA
TCTAATACCTTAGA-GAACTAAGTAGCGTAAGCGTTCTTAAGATTCTTCTTCTATACTAAAGTAGCTATTTT
T-CTCTTTTACTATAAAATAGCTAAGTTAGCATAACTAATAGTCTAGAGTTTAAGGCAAT-TATAGTGCAGA
GTACGCGTAATATACTTAAGCACTTCTTA-ATTAGTAGA-ACTTACTAGAGCTATAGTTAGTA-AGTTAAAT
TCTTAAAGCTAGG-TAGTAGAGTATTAAAAGA-TTATAAGGCGCAGAGTAAGA-TATTAATATTAT-ACGCG
CTAAAGCTAAACGCATAAGTTAA---CTAATCTCTATAATAACGTAATAATAAACA-GATACTTACTAATTA
AGCAATTAAG-GCAGAGTAGAAGCAGAGTTAATAGCTTATTTATATA--TATACTGCGTA-ACGTTATCTTA
ATT--------AAATAGAGCAA-TTAAGATAGAGAGTATATTATAGTATTAATAT-ATAAGAATAGTAAA--
------GTACTA-ATCTATATAACTAAGCT--AACTAAGCTTAGAAA-GTAGACTAACGTTTCTCTATAATC
TATTT-GTATATTTAAGCT-AGCTCTTCTAATATATTAGAAGAGCAGTAATTAATATAATCTTTT-CTCTTA
AGTTTGCTTAGCTATAATA
>R9_sc1.19_827069_828230_-/1-1162
------------------------------------------------------------------------
------------------------------------------------------------------------
------------------------------------------------------------------------
------------------------------------------------------------------------
------------------------------------------------------------------------
------------------------------------------------------------------------
------------------------------------------------------------------------
------------------------------------------------------------------------
------------------------------------------------------------------------
------------------------------------------------------------------------
------------------------------------------------------------------------
------------------------------------------------------------------------
------------------------------------------------------------------------
------------------------------------------------------------------------
------------------------------------------------------------------------
------------------------------------------------------------------------
------------------------------------------------------------------------
------------------------------------------------------------------------
------------------------------------------------------------------------
------------------------------------------------------------------------
------------------------------------------------------------------------
------------------------------------------------------------------------
------------------------------------------------------------------------
------------------------------------------------------------------------
------------------------------------------------------------------------
------------------------------------------------------------------------
------------------------------------------------------------------------
------------------------------------------------------------------------
------------------------------------------------------------------------
------------------------------------------------------------------------
------------------------------------------------------------------------
------------------------------------------------------------------------
------------------------------------------------------------------------
------------------------------------------------------------------------
------------------------------------------------------------------------
------------------------------------------------------------------------
------------------------------------------------------------------------
------------------------------------------------------------------------
------------------------------------------------------------------------
------------------------------------------------------------------------
------------------------------------------------------------------------
------------------------------------------------------------------------
------------------------------------------------------------------------
------------------------------------------------------------------------
--------------------------------------------------GAAGTTAAATTAGATATAGTAG
TTTT-AGATTAGTTGCC-GTTAAAGGTAGAC-AGCTTATTATAATTAGTAATATACTTATATTTCTTTATCT
ATAAGCTTATTTCG-CCTATTAGTATACTTAGAAGTCTATAAAA-GATTAGTATAACGCT--GCTATAAT-A
AGATTAATAATTACTTATAGTTATAGTTA-CTATATTG-CTTATAGCGTAGTTATATAAAGCTATTATCTTA
GTTATAAA-GAGAT-TAATACTATAGTATAATTAGTATAAGA-AGTAACTAAAATAAGATAAGAAATA-TAT
CTTAGAATATACTGCTT-AGAATTATAAGCAGTGCAATAACCT-AACTTACTACTCTTATTAATATATTTAA
G-CTTATTCTTAGTTAAGTTACTTAACTACTTAAGAA-TATAATTAGCGTAAGAGCTCTTATAAGATATACT
ACTAGAAAGCTTTAATAGAGTATCTAGAGCTAGATTGCTCTTCTTAGAAGC-TAACTTCTACTAATTAATTT
AAGCTAAGATGCACGTATAC--------------------------------------------CTTTTAAA
TCTAATATCTTAGA-GAACTAAGTAGCATAAGCGTTCTTAAGATTCTTCTTCTGCGCTAGAGTAGCTATTTT
T-CTCTTTTACTATAAAATAGCTAAGTTAGTATAACTAATAGCCTAGAGTTTAAGGTAAT-TATAATATAGA
GTACGCGTAAGGTACTTAAGTACCTCTTA-ATTAGTAGA-ACTTACTAGAGCTATAGTTAGCA-GATTAAAT
TCTTAAAGCTAGA-TAGTAAGGTATTAAAAGA-TTATAAGGCGCAGAGTAAGG-TATTAATATTACCGCGCA
CTAAGGCTAAATACGTAAGTTAAAC-TAATCTTCTATAATAACGTAATAATAAATAAGACGCTTACTAATTA
AGTAATTAGA-GTAGAGTAGAAGT-AGAGTAATAGCTTATTTATATA--TATACTGCGTA-ACGTTATCTTA
ATT--------AAATAAAGTAA-TTAAGATAGAAGGTATATTATAGTATTAATAT-ATAAGAATAGTAAA--
------GTACTA-ATTTATGTAACTAAGCT--AACTAAGCTTAGAAA-GTAGACTAACGTTTCTTTATAATC
TATTT-GTATATTTAAGCT-AGCTCTTCTAATATATTAGAAGAGCAGTAATTAATATAATCTTTT-CTCTTA
AGTTTACTTAGCTATAATA
>R9_sc1.1_936663_936919_+/1-257
------------------------------------------------------------------------
------------------------------------------------------------------------
------------------------------------------------------------------------
------------------------------------------------------------------------
------------------------------------------------------------------------
------------------------------------------------------------------------
------------------------------------------------------------------------
------------------------------------------------------------------------
------------------------------------------------------------------------
------------------------------------------------------------------------
------------------------------------------------------------------------
------------------------------------------------------------------------
------------------------------------------------------------------------
------------------------------------------------------------------------
------------------------------------------------------------------------
------------------------------------------------------------------------
------------------------------------------------------------------------
------------------------------------------------------------------------
------------------------------------------------------------------------
------------------------------------------------------------------------
------------------------------------------------------------------------
------------------------------------------------------------------------
------------------------------------------------------------------------
------------------------------------------------------------------------
------------------------------------------------------------------------
------------------------------------------------------------------------
------------------------------------------------------------------------
------------------------------------------------------------------------
------------------------------------------------------------------------
------------------------------------------------------------------------
------------------------------------------------------------------------
------------------------------------------------------------------------
------------------------------------------------------------------------
------------------------------------------------------------------------
------------------------------------------------------------------------
------------------------------------------------------------------------
------------------------------------------------------------------------
------------------------------------------------------------------------
------------------------------------------------------------------------
------------------------------------------------------------------------
------------------------------------------------------------------------
------------------------------------------------------------------------
------------------------------------------------------------------------
------------------------------------------------------------------------
------------------------------------------------------------------------
------------------------------------------------------------------------
------------------------------------------------------------------------
------------------------------------------------------------------------
------------------------------------------------------------------------
------------------------------------------------------------------------
------------------------------------------------------------------------
------------------------------------------------------------------------
------------------------------------------------------------------------
------------------------------------------------------------------------
------------------------------------------------------------------------
------------------------------------------------------------------------
------------------------------------------------------------------------
------------------------------------------------------------------------
-----------------------------TAATAGTTTAATTAGAGCTAGAACCTACGCAGATGTTATCTTA
GAGAAAT---ACGTTAGCATTATAAGAGATAAAGAATATGTCGCAGTATTGATAC-ACGAGAACAGTGAA--
------GTACTA-ATCCACGTAACTAAGCT--GACTAAGCTTAGAAA-GTAGACTAACGTTTCTCTGTAATT
TGTTT-GTATATTTAAGCT-AGCTCTTCTAATACATTAGAAGAGCAGTAATTAATACAATCTTTT-CTCTTA
AGTTTGCTTAGCTACAA--
>R9_sc1.77_1_2549_+/1-2549
------------------------------------------------------------------------
------------------------------------------------------------------------
------------------------------------------------------------------------
------------------------------------------------------------------------
------------------------------------------------------------------------
------------------------------------------------------------------------
------------------------------------------------------------------------
------------------------------------------------------------------------
------------------------------------------------------------------------
------------------------------------------------------------------------
------------------------------------------------------------------------
------------------------------------------------------------------------
------------------------------------------------------------------------
------------------------------------------------------------------------
------------------------------------------------------------------------
------------------------------------------------------------------------
------------------------------------------------------------------------
------------------------------------------------------------------------
------------------------------------------------------------------------
------------------------------------------------------------------------
------------------------------------------------------------------------
------------------------------------------------------------------------
----------------TAGCATTAA-AGTTAGTTATATGAGAAAGCTTAAAGAAG-AATAGATTAAGCTATA
GAGTAGTAGAACT-----AGATAGCGTAATCTT-CTTACTACTAGTTAAAGA-GATAGCAGTACTACTATAA
TTAGCTTAATTACTACTACT-AAACTTAGAAGTAGAA-GAAATAAGCGCTAGTTAACTATTATAAGCATCTT
AACT-CTAGGTAGTAGTAGTAAGCTAAT-AATTTAACTTAACTAATCTA--------------GAAACTTAA
GAA--TTAGCATTAGAA-AGCTGCTAAGACTGCTAAGAAGTTTAGAAAGAA--GAGTAAATTAGACCTTACC
TAGTCTCT-CTAAAGGTAAGATACTTTAA-TTAATCTTTATAAGGCTTTGCTATAGTACTAGTCTTAATAGA
CTTAATTATAGTA--AGTTAAGAAATATC---------------------------------------CTTT
AGACGCGCTTCTTAATTAGCCTTCTTCTTT-------------------------------ATAAGGTGCAC
TTCTT-ATTTAATAAGAAGCTTCTTTAAGTGCGCTGCTATATTAGCTTTAGCCCTAATTAAATATCTTAAGA
TTAAGTTAAGTAGTAGTAGTATAAG-CTATAAGCTTCTTTACCTTTAGCCTCTAATCTTATTGCCTCTAGAT
TAGAG-CTACTATTATTAATCTTTCTTTACTAGATTAGAGCTAGTTAGATTAATAAGGCTCTATCTAGTATT
ACTT-ATAATAATAGGCAGAGTATTAAATAAGTATTTCTGCTTAAACTAAGA-TAGAAGCTTATGCTGCG-T
CTCTATAGAGAAA-GCGTTTTAAATA-TTAGCAGCA-TCTAGAATCTGCTTAGCAGGTAACTTAGAA-AGCT
TAGAGATTA-AAATAATTAGC-TTAGTACTATAAAG-GCTACTAT-TTAATCTACTTAAGCCTACTGCTTTG
CTAGTAAAA-GAAGAATTTAATCTATAAAGATTAGTT-AGAGTAGCTTTATTCCTTCTCTTCTCTCTAGGTG
CCTT-TTTAGGTGCAGAAAGAGTAGAATAAA-TAAGTCTACGTAAGC-TGCTT-AAAGAGAGACTTAACTTT
AGATTAGTAGAAT-ACTAAATAGAGCTACT-AGATATAGCTTAAGCTAGTTAGAAAG-ATGCAGCATAACTA
GGACGAATTAATTTCTTATTTATGCTAAGAGAGATATTAATATAACTTATTTAGTTATTAAAAGTAACTAGA
GTATTAAGATTAAAGCTAGCTAA-GGTTAAAGCGCTCTTATT--ATTAAATAGCTTATTAAGTATATTAGTC
TTATAACTA--AAAGGCTTAGCCTGCTTACTATGCTTAGATTCTAGAGAACTAGA-GCTTAGGCTAGAAAGA
T---CGCTAGCAGGCA-CTATAGTCTCTTTCTTCTTTTTA-TTATCTTAAATAGAAGCCT-AGTGCGCAGAT
ATCTTTAAAGA-GGTTAAATTAGTTAAGAGTAACTTTCT-ATTAGAGCCTATTTTCTAACTAAAAGAATCTA
AATAGAGTTATAAAGGCATAATTAGCATAGC--TTTCTTCTTACGCTTA-GAGGTTAACTTAGATATAGTAG
TTTT-AGATTATTTACG-TTTAACGCTAGAG-AGCTTATTATAACTACTAATATACTTATAGATCTCTTTCT
ATAAGATTATTGCGCCCTATTAGTATACTTAGAAGTCTATAAAAAGATTAGTATAACGGCTGGCTATAAT-A
AGATTAATAATTACTTATAGTTATAGTTA-CTATATTA-CTTATAGCATAGGTATATAAAGCTATTATCTTA
GTTATAAA-GAGAT-TAATACTATAGTATAATTAGTATAAGA-GGTAACTAAAATAAGATAAGAAATA-TAT
CTTAGAATATACTGCTT-AGAGTTATAAGTAGCATAATAACTT-AACTTACTACTCTTATTAATATATTTAA
G-CTTATTCTTAGTTAAGTTACTTAACTACTTAAAGA-TATAATTAGCATAAGAGCTCTTATAGAGTATACT
AGTAACTAGCTTAGATAGAGTATCTAGGACTAGATTACTCTTCTTAAAAGC-TAACTTCTACTAATTAATTT
AAGCTAAGGCGCGCGTGCCT----------------------------------------------TTTAAG
TTAGATACTTTAGA-GAACTAAATAGCGTAAGCATTCTTAAGATTCTTCTTTTATATAGAAGTAGCTACTTT
T-CTCTTTTGCTATAAAAAAGCTAAGTTAGCATAACTAATAGCTTAGAGTTTAAGGTAAT-TGCAGTGCAGA
GTATGTATAATATACTTAAGTATCTCTTA-ATTAGTAAG-ACTTACTAGAGCTATAGTTAGTA-AGTTAAAT
TCTTAAAGCTAAG-TAGTAGAGTATTAAAAGA-TTATAAGATATAGAGTAAAGATATTAATATTAT-ACGCG
CTAAGACTAAACGTATAACTTAA---CTAATTTCTATAATAATATAATAATAAATA-GAGGCTTACTAATTA
CGCAATAAGC-TTAGCGTAGAAGT-AGAGAAATTACTTATTTATATAA--TAACTATATA-ACGTTATCTTA
ATT--------AAATAAAATAA-TTAAGATAAGAGGTATATTGCAGTATTAATAC-CTAAGAATAGTAAA--
------GCACTA-ATCTATATAACTAAGCT--AACTAAGCTTAGAAA-GTAGACTAACGTTTCTCTATAATC
TATT--------------------------------------------------------------------
-------------------
>R9_sc1.10_4700_6476_-/1-1777
------------------------------------------------------------------------
------------------------------------------------------------------------
------------------------------------------------------------------------
------------------------------------------------------------------------
------------------------------------------------------------------------
------------------------------------------------------------------------
------------------------------------------------------------------------
------------------------------------------------------------------------
------------------------------------------------------------------------
------------------------------------------------------------------------
------------------------------------------------------------------------
------------------------------------------------------------------------
------------------------------------------------------------------------
------------------------------------------------------------------------
------------------------------------------------------------------------
------------------------------------------------------------------------
------------------------------------------------------------------------
------------------------------------------------------------------------
------------------------------------------------------------------------
------------------------------------------------------------------------
------------------------------------------------------------------------
------------------------------------------------------------------------
------------------------------------------------------------------------
------------------------------------------------------------------------
------------------------------------------------------------------------
------------------------------------------------------------------------
------------------------------------------------------------------------
------------------------------------------------------------------------
------------------------------------------------------------------------
------------------------------------------------------------------------
------------------------------------------------------------------------
------------------------------------------------------------------------
------------------------------------------------------------------------
------------------------------------------------------------------------
------------------------------------------------------------------------
---------------------------------------------------------AAGCCTGCTGCCTTA
TAAGATAAAAAGAGAATTTAATCTATAAAGGTTAGTT-AGAGTAGCCTTATTTCTTCTCTTCTCTCTAGGCG
CTTT-TTTAGGCATAAGAAGAGTAGAACGAA-TAAGCTTACGCAAAGCTGCTTTAAAGAGAGACTTAACTCT
AGATTAGTAGAAT-ACTAAACAGAGCTACT-AGGTACAGCTTAAGCTAGTTAAGAAA-AAGCAGTATAACTA
GAATAAATTAATTTCTTATTTACGCTAAGAGAAGTATTAATATAACCTATTTAGTTATTAAAAGTAACTAGA
GCGTTAAGATTAAAGCTAGCTAA-GGTTAAAGCGCTCTTATT--ATTAAATAGCTTATTAAGCATATTAGTC
TTATAACTA--AAAGGCTTAGCCTACTTACTACGCTCAGATTCTAGAGAACTAGA-GCTTAGGCTAGAAAGA
T---CGCTAGCAGGCA-CTATAGTCTTATTCTCCTCCTTA-TTATCTTAAACAGAGGCCT-AGTAGGCAGAT
ACCTTTAAAGA-GGTTAAATCTATTAAGAGCAACTTTCT-ATTAGAGCCTATTTTCTAACTAAAAGAATCTA
AATAGAGTTATAAAGGCATAAGTAGCGTAGC--TTTCTTTGCGCGCTTA-GAAGTTAGATTAGATGCAGCAG
TTTT-AGATTAGTCGCG-CTTAAAGCTAGAC-AGCTTATTATAACTAGTAATATACTTATAGATCTT-ATCT
ATAAGCTTATTTTG-CCTATTAGTATACTTAGAAGTCTGCAAGA-GATTAGTATAACGCT--GCTATAATAA
CGATTAACGACTACTTATAGTTATAGTTG-CTATATTA-CCTATAGCATAGTTATATAAAGCTATTATCTTA
GTTACAAA-GAGAT-TAATACTATAGTATAATTAGTATAAGA-GGTAACTAAAATAAGGTAAGAAACA-TGC
CTTAGAATGCACTACTT-AGAGTTATAGGCAGCGTAACAACCT-AACTTGCTACTCTTATTAATATATTTAA
G-CTTATTCTTAGTTAAATTGCTTAACTACTTAAGAA-TATAATTAGCGTAAGAGCTCTTACAGAGTGCTCT
AGCAACTAGCTTTAATAGAGTATCTAGAGCTAGATTGCTCTTCTTAGAAGC-TAACTTCTACTAATTAATTT
AAGCTAAGGCGCGCGTACCT----------------------------------------------TTTAAA
TCTAATACCTTAGA-GAACTAAGCAGCGCAAGCGTTCTTAAAGTTCTTCTTCTACGCTAGAGTAGCTGTTTT
T-TCCTTTTGCTGCAAAATAGCTAAGTTAGCATAACTAATAGCCTAGAGTTTAAGGCAAT-TGCAATGCAGA
GTACGCGCAAGGTACTTAAGCACCTCTTA-ATTAGTAGA-ACTTACTAGAGCTATAGTTAGCG-AGTTAAAT
TCTTAAAGCTAAG-TAGTAGAGTATTAAAAGA-TTATAAGGCGCAGAGCAAGA-TATTAATATCGC-GCGCG
CTAAGGCTAAACGCGCAAGTTAA---CTAATCTCTATAATAACGTAATAATAAATA-GACGCTTACTAATTA
AGCAATTAGA-GTAGAGCAGAAGT-AAAGTAATAGCTTATTTATATG--CATACTACGTA-ACGTTATCTTA
ATT--------AAATAAAGCAA-TTAAGATAGAGAGTATATTGCAGTATTAATAT-ATAAGAATAGTAAA--
------GTACTA-ATCCACGTAACTAAGCT--AACTAAGCTTAGAAAAGTAGACTAACGTTTCTCCGTAATC
TGTTTTATATATTTAAGCCCAGCTCTTCTAATACATTAGAAGAGCAGTAATTAATACAATCTTTT-CTCTTA
AGTTTGCTCAGCTACAACA
>R9_sc1.100_1_2360_+/1-2360
------------------------------------------------------------------------
------------------------------------------------------------------------
------------------------------------------------------------------------
------------------------------------------------------------------------
------------------------------------------------------------------------
------------------------------------------------------------------------
------------------------------------------------------------------------
------------------------------------------------------------------------
------------------------------------------------------------------------
------------------------------------------------------------------------
------------------------------------------------------------------------
------------------------------------------------------------------------
------------------------------------------------------------------------
------------------------------------------------------------------------
------------------------------------------------------------------------
------------------------------------------------------------------------
------------------------------------------------------------------------
---------------------------GATCTAAAGCTATCTATATAAG-ACGCAGCAAATTCTCTATAATA
AAAAGTATAGAAGTATAATGCTT--ATTATAATTAGATTAAGCTAAAG--TATAGTAGTAAT-TATAAATAT
--CTAAAGTAGTAGAAAGTAAATCTC-TAGTAACTCTATAGTAATTAAGA-CGCTTCTC--TTACTTTATTA
T--CTTATTCTTATGCAG-AATAAAAGAAAGCTTAT-TACTC-TACTTAAAGTAATATATA--TCTTTATTA
TCTAA--------------TAAGTAATAA--TTAGCATA-GCTATAGCT--AGAGCAATC-TACTAAATTTA
TAATAGAG-AAAAGGTTAGTAGTAG-AGTTATTTATACTAGAAAGCTTAAAGAAG-AATAGATTAGATAGTA
AAGTAGAAGTACT-----AGGTAGTATAACCTT-CTTACTACTAGTTAAAGA-GGTAGTAGTATTACTATAG
TTAGCTTAATTACTACTACT-AAACTTAGAAGTAGAA-GAAGTTAGCGCTAGTTAATTATTATAAGCACTCT
AACT-CTAGGCAGCAGCAGTAAGCTAAT-AATTTAACTTAACTAATCTA--------------GAAACTTAA
GAA--TTAGTATTAAAA-GGCTACTAAGACTACTAAGAAGTTTAGAAAGAA--GAGCAAATTAGATCTTACC
TAGTTTCT-CTAAAGGTAGAATACTTTAA-TTAATCTTTATAAGGCTTTACTATAGTACTAGTCTTAATAGA
TATAACTATAGAA--GGCTAAAGAGAGTTAGCTTT------------------------------ATTCTTT
GTATATAACTCTTAATTAGCCTTTTTCTTT-------------------------------ACAAAGCGCTC
TTCTT-ATTTAATATAAAGCTTCTTTAAGTACGCTAATTTATTAGCTTTAGCC-TTCTTAATCTTCTTAAAA
CTAGATTAAGTCTTAGCAGTACGCC-TATTAAGCTCTCTTATCTAAG-CTTCTAATCTTAATAACTTAAGAT
TAGCC-TTACTATTACTAAT-TATTATTACTAGATTAGAGCTAGTTAGATTAATAGTACTCTATCTAGTATT
ACCT-ATAATAATAGGCAGAGCGTTAAATAAGTATTTCTGCTTAAACTAAGA-TAGAAGCTTATACTATG-C
CTCTATAGAAAGA-GCGTTTTAAATA-TTAGTAGCA-TCTAGAATCTACTTAGTAGGTAACTTAGAA-AGCT
TAGAGATTA-AAATAATTAGC-TTAGTGCTATAAAG-GCTGCTAT-TTAATCTACTTAAGCCTACTACCTTA
TAAGAAAAA-AGAGAATTTAATTTATAAAGGTTTAGTTAAAGTAGCCTTATTTCTTCTCTTCTCTCTAGGTA
TCTT-TTTAGGCGCAGAAGAAGCAGAATAAA-TAAGCTTACGTAAGC-TACTT-AAAGAGAGACTTAACTCT
AGATTAGTAGAAT-ACTAAATAGAGCTACT-AGGTATAGCTTAAGCTAGTTAAGAAG-AGATAGTATAACTA
GAATAAATTAATTTCTTATTTACGCTAAGAGAGATATTAATATAACTTATTTAGTTATTAAAAGTAACTAAA
GTGTTAAGATTAAAGCTAGCTAA-GGTTAAAGTGCTCTTATT-ATTAAATAGCCTTATTAAGTATATTAGTC
TTATAACTA--AAAAGCTTAAGCTGCTTACTATGCTTAGATTCTAGAGAACTAGA-GCTTAGGCTAGAAAGA
T---TGCTAGCAGGCA-CTATAGTCTCTTTCTCTTTCTTA-TTATCTTAAATAGAGGCCT-AGTAAGTAGAT
ACCTTTAAAAG-AGTTAAATTAGTTAAGAGCAACTTTCT-ATTAGAGCCTATTTTCTAACTAAAAGAATTTA
AATAGAGTTATAAAGGTATAAGTAGCGTAGC--TTTCTTTATGCGCTTA-GAAGTTAGATTAGATACAGTAG
TTTT-AGATTAGTTACG-CTTAAAGCTAGAC-AGCTTATTATAACTAGTAATATACTTATAGACCTT-ATCT
ATAAGCTTATTTTG-CTTATTAGTATACTTAGAAGTCTATAAAA-GATTAGTATAGAGCT--GCTATA--TA
AGATTAATAACTACTAATAGTTATAGTAA-CTGCATAG-CTTATAGCATAATTATATAAAGATATTATCTTA
GTTATAAA-GTAGTATAA-GCTATAGTATAATTAGTATAAGA-AGTAACTAAAATAAGGTAAGAAATA-TAT
CTTAGAATATACTGCTT-AGAATTATAAGCAGTATAATAACTT-AACTTACTACTCTTATTAATATATTTAA
G-CTTATTCTTAGTTAAGTTGCTTAACTACTTAAGGA-TATAATTAGTATAAGAGCTCTTATAGAGTGCACT
ACTAAAAGGCTTTAATAGAGTATCTAAGACTAGATTACTCTTCTTAGAAAAATAACTTCTACTAATTAATTT
AAGCTAAGGCGTACACCTAT-----------------------------------------------TGTAA
TCTAATACTTTAGA-GAACTAAGTAGCATAAGTATCTTAAG-------------------------------
------------------------------------------------------------------------
------------------------------------------------------------------------
------------------------------------------------------------------------
------------------------------------------------------------------------
------------------------------------------------------------------------
------------------------------------------------------------------------
------------------------------------------------------------------------
------------------------------------------------------------------------
-------------------
>R9_sc1.14_1017061_1019061_-/1-2001
------------------------------------------------------------------------
------------------------------------------------------------------------
------------------------------------------------------------------------
------------------------------------------------------------------------
------------------------------------------------------------------------
------------------------------------------------------------------------
------------------------------------------------------------------------
------------------------------------------------------------------------
------------------------------------------------------------------------
------------------------------------------------------------------------
------------------------------------------------------------------------
------------------------------------------------------------------------
------------------------------------------------------------------------
------------------------------------------------------------------------
------------------------------------------------------------------------
------------------------------------------------------------------------
------------------------------------------------------------------------
------------------------------------------------------------------------
------------------------------------------------------------------------
------------------------------------------------------------------------
------------------------------------------------------------------------
------------------------------------------------------------------------
------------------------------------------------------------------------
------------------------------------------------------------------------
------------------------------------------------------------------------
------------------------------------------------------------------------
------------------------------------------------------------------------
------------------------------------------------------------------------
------------------------------------------------------------------------
------------------------------------------------------------------------
------------------------------------------------------------------------
------------------------------------------------------------------------
----------------------------------TTAGAGCTAGTTAGATTAATAGTGCTCTATCTAGTATT
ATCT-ATAATTATAGGCAGAGTATTAAATAAGTATTTCTGCTTAAACTAAGA-TAGAAGCTTATACTGCG-C
CTCTATAGAAAGA-GCATTTTAAACG-TTAGTAGTA-TCTAGAATCTACTTAGTAGATAACTTAGAA-GGCT
TAGAGATTA-AAATAATTAGC-TTTATGCTATAAAG-GCTGCTAT-TTAATCTACTTAAGCCTACTACCTTA
TAAGTAAAA-GAAGAATTTAATCTATAAAGATTAGTT-AGAGTAGCCTTATTTCTTCTCTTCTCTCTAGGCG
CCTT-TTTAGGCGTAGAAGAAGTAAGATAAA-TAAAGCTACGTAAGC-TACTT-AAAGAGAGACTTAACTCT
AGATTAGTAAAAT-ACTAAATAGAGCTACT-AGATGCAGCTTAAGCTAGTTAGAAAG-AAGTAGTATAACTA
GAATAAATTAATTTCTTATTTATGCTAAGAGAGATATTAATATAACTTATTTAGTTATTAAAAGTAACTAGA
GCATTAAGATTAAAGCTAGCTAA-GGTTAAAGCGCTCTTATT--ATTAAATAGCTTATTAAGCATATTAGTT
CTATAACTA--AAAGGCTTAGCCTGCTTACTACGCTTAGATTCTAGAGAACTAGA-GCTTAGGCTAGAAAGA
T---TGCTAGTAGGCA-CTATAGTCTTATTCTTCTTCTTA-TTATCTTAAATAGAAGCCTTAGTAAGCAGAT
ACTTTTAAAGA-GGTTAAATTAGTTAAGAGTAACTTTCT-ATTAGAGCTTATTTTCTAACTAAAAGAATCTA
AATAGAGTTATAAAGACGTAAGTAGCGCAGC--TTTCTTTATGCGCTTAGAGGTTAGATTAGAATATAGTAG
TTTT-AGATTAGTTACG-CTTAATACTAGAC-AGCTTATTATAACTAGTAATATACTTATAGACCTT-ATCT
ATAAGCTTATTTCG-CCTATTAGTATACTTAGAAGTCTATAAAAAGATTAGTATAGAGCT--GCTATA--TA
AGATTAATAACTACTTATAGTTATAGTAA-CTATATTG-CCTATAGCATAGTTATATAAAGCTATTATCTTA
GTTATAAA--GAGCTTAATACTATAGTATAATTAGTATAAGA-GATAACTAGAATAAGATAAGAAATA-TAT
CTTAGAATATACTACTT-AGAGTTGCAGGCAGCGTAATAATCT-AACTTGCTACTCTTATTAATATATTTAA
G-CTTATTCTTAGTTAAGTTACTTAACTACTTAAGGA-TATAATTAGCGTAAGAGCTCTTATAGAGTACTCT
AGTAACTAGCTTTAATAGAGTATCTAGAGCTAGATTACTCTTCTTAGAAGC-TAACTTCTACTAATTAATTT
AAGCTAAGGCGCGCATGCTT----------------------------------------------TTTAAA
TCTAATATCTTAGA-GAACTAAGTAGCGTAAGCGTTCTTAAGATTCTTCTTCTGCGCTAGAGTAGCTATTTT
T-CTCTTTTACTATAAAATAGCTAAGTTAGTATAACTAATAGCTTAGAGTTTAAGGTAAT-TATAATATAGA
GTACGCGTAAGATACTTAAGCATCTCTTA-ATTAGTAAG-ACTTACTAGAGCTATAGTTAGTA-AGTTAAAT
TCTTAAAGCTAAG-TAGTAGAGTATTAAAAGA-TTATAAAGTATAGAGTAAGA-TATTAATATTAC-GCGCG
CTAAAGCTAAATGCATAAGTTAA---CTAATCTCTATAATAACGTAATAATAAATA-GACGCTTACTAATTA
AGTAATTAGA-GTAAAGTAGAAGC-AGAGTAATAGCTTATTTATATA--TATACTACGTA-ACATTATCTTA
ATT--------AAATAAAGTAA-TTAAGATAGAGAGTATATTATAGTATTAATAT-ATAAGAATAGTAAA--
------GTACTA-ATCTATATAACTAAGCT--AACTAAGCTTAGAAA-GTAGACTAATATTTCTCTATAATC
TATTT-ATATATTTAAGCT-AGCTCTTCTAATATATTAGAAGAGCAGTAATTAATACTAATCTTTTCTCTTA
AGTTTGCTTAGCTATAATA
>R9_sc1.25_494067_494812_-/1-746
------------------------------------------------------------------------
------------------------------------------------------------------------
------------------------------------------------------------------------
------------------------------------------------------------------------
------------------------------------------------------------------------
------------------------------------------------------------------------
------------------------------------------------------------------------
------------------------------------------------------------------------
------------------------------------------------------------------------
------------------------------------------------------------------------
------------------------------------------------------------------------
------------------------------------------------------------------------
------------------------------------------------------------------------
------------------------------------------------------------------------
------------------------------------------------------------------------
------------------------------------------------------------------------
------------------------------------------------------------------------
------------------------------------------------------------------------
------------------------------------------------------------------------
------------------------------------------------------------------------
------------------------------------------------------------------------
------------------------------------------------------------------------
------------------------------------------------------------------------
------------------------------------------------------------------------
------------------------------------------------------------------------
------------------------------------------------------------------------
------------------------------------------------------------------------
------------------------------------------------------------------------
------------------------------------------------------------------------
------------------------------------------------------------------------
------------------------------------------------------------------------
------------------------------------------------------------------------
------------------------------------------------------------------------
------------------------------------------------------------------------
------------------------------------------------------------------------
------------------------------------------------------------------------
------------------------------------------------------------------------
------------------------------------------------------------------------
------------------------------------------------------------------------
------------------------------------------------------------------------
------------------------------------------------------------------------
------------------------------------------------------------------------
------------------------------------------------------------------------
------------------------------------------------------------------------
------------------------------------------------------------------------
------------------------------------------------------------------------
------------------------------------------------------------------------
------------------------------------------------------------------------
------------------------------------------------------------------------
------------------------------------------------------------------------
-----------------------------------------------CATAAGAGCTCTTATAAAGTATACT
AGTAAGTAGCTTAGATAGAGTATCTAGAACTAAATTACTCTCTTTAGAAGC-TAACTTCTACTAATTAATTT
AAGCTAAGATATATATATCT----------------------------------------------TTTAAG
TTAGATATCTTAAA-AAACTAAATAGTATAAGTATTCTTAAGATTCTTCTTTTATATAGAAGTAGCTACTTT
T-CTCTTTTATTATAAAATAGCTAAGTTAGTATAACTAATAGCTTAGAGTTTAAGATAAT-TATAGTATAGA
GTATATATAAAGTACTTAAGTACTTCTTA-ATTAATAAG-ACTTACTAAAGTAATAGTTAGTA-AGTTAGAT
TCTTAAAGCTAAG-TAGTAGAGTATTAAAAGA-TTATAAAGTATAGAGTAAAG-TATTAATATTAT-ACGTA
CTAAGACTAAATATATAACTTAA---GCAATTTTTATAATAATATAATAATAAATA-GAGGCTTACTAATTA
AGTAATAAGC-TTAGCGTAGAGAT-AAAGAAATTACTTATTTATATAA--GAACTATATA-ATATTAGCTTA
ATT--------AAATAAAGTAA-TTAAAATAGAGAGTATATTATAGTATTAATAT-CTAAGAATAGTAAA--
------GTGCTACATTTATATAACTAAGCT--AATAAAGCTTAGAAA-GTAGACTAATATTTCTCTATAATT
TATTT-ATATATTTAAGCT-AGCTCTTCTAATATATTAGAAGAATAGTAATTAATATAATTTTTT-CTTTTA
AGTTTACTTAGCTATAATA
