# Supplementary material for: RIPCAL: a tool for alignment-based analysis of repeat-induced point mutations in fungal genomic sequences
Source: BMC Bioinformatics. 2008 Nov 12;9:478. doi: 10.1186/1471-2105-9-478 (PMC2621366; doi:10.1186/1471-2105-9-478)
Supplement: Additional file 5 — Snodorum Alignments. Compressed (.zip) file containing alignments for all Stagonospora nodorum repeat families in Fasta (.fas) format. [file 1471-2105-9-478-S5.zip › x0_aln.fas]

>X0_sc1.1_152761_156619_-/1-3859
--CTCTTCTTGCGCCTAGCAAGAAGGTATTCTGAAA-GTCAGCTCATA---AACTATCATTATCATCTAGAT
CGGC-GATCAGTGCATATACTCTAGTACCTGC-ACCCCCTATCTGGTCGTCT-CGATTGCTATCTCTTCTCC
T---CCTGCGCAACGGCAGGTA-GGTACTTATTCCTTGATC-ATTTTCTGGCGCTTTGCC-CTGTTGCCTCC
GGCTCATTC--TCTGAGTGCG-CGGAGCTTATAGCTCTGTTGCACCTA-GATTAGGAGTAGTCGTTTGCCGC
AATTGCTAGC-GTGCTCAA--------ACGAGCAACTAATCTGCTTCGTCTGGAGTGTTTAAGTTAAGTCCT
CTAGGTT-GAGTGGCAGAGCA-GGTAACACGCTGCAGTGTTGCCCTCTGTGATCTAATTCGATCACTAGAGC
GAGACGGGCCAGCTCTACCAGCTAGA-TGCATCTGCTGTTGGCTGTCTC-CTCCTATACTTTGAGCCTTAA-
--GCCCTAAGTTTCCCCCTATATCACCTAGCTC-AGGTGTAGATTCTAGGGTTGCAAGCTGATTTTGATC-T
TTTAGAGGTCCTGCGCGAATTCTCAGTCGATTGCTGGCTATGCTATCGTCTCGCGCAGTTTCTTC-CTGCAT
AACTC-CCTGATCGTTTGGTTAGCTGGCTG-TCTGATTAGTTTGTGCACTTAGTTCACCC-CCGAGATTGCT
CTTAGTG-TCTCTCCTGACCTTATCAGTTTGCTGCTCTTCTAGGTACAATCCATCCTTAATAAGGAGGCC-T
AGATTAT-CTAGCTCGCCGTCGTGTAGA-ATATCAGCAACCTTAAGCGCT--AATTCCTTTTCTATATTCTC
ATCG--TTCTTTCCTTGAAAGAAACGACTTTCGT--CGAACCT-AACATTGCGAGTTAT-AATAACCTGGTT
GAGC--AAAGGGATCTATATCCT---GTAGATGTTCGAGGCTCGATAGCCTACTAAGTA--TCTGATATGAC
CCCTAGG-ATTAGTT-TTAAAAAAC--CTGTGTCTTGTACTAGCTG--CTCGATCCAAATTCA-ATAGATAG
GC-TCGACAGCCGTACGCATATATA---CTACTCTAATCTAGGCGTAGATCGGC--TGTTCTTAATCGAATG
ACTGCTGGTTCGTAGTAC-CTGAAGTATTGTCGAAACCAGGAATCAAGAACCTTATTTGGTG-ATCGATATC
TATGCATTGCTGTTAGGCTCATC-CTATGAAGCTAAGCAGCTGCAT-CTAGTATCTCTAG-CTAAAGCTCGT
TAGGCAGATTT---GCGCTCGTGCGCATC-TTTATCGCCTTTGTGATTATTTCCTGTCCTGTACGCTCAGCT
AAGCTATTTGGCTCGTGAGTATGAGACAGAGTAGCTTTGATAGCGATC-TCATTTTTATCT--GCCTATTTC
TTAAATCTTGATCGTTCTC-TCTACGGTCGCGTTGCCTAATTACTGTCTTAGTGTATCTCTATGA-TCGAAA
GGTTGTATTTTG-T-TCTCACTCTCTAGTAGTACCTTTC-GATGACTTTTATGATC--TTAGGCAGC-GACT
TTGAT--GGAAGATTGTTGTT-CTTAATCTTTCCAGAAT-AATCATCCTTTATTAGCAATGACTATTGCTC-
TCCTAATCGTCCTAAATGCATATTAAA-CAGG-TCCTATGAGATCTGATAGAAGAGTTGA-GGTGATCTCTC
TTTTAG-TCTTCTTAAGATTATCTAAGAGGCATGTGCTGTTGCACAATGTTCGCATTCGATCCTCCTAATA-
CTAGTGATCTCGACGTTTT-GTGCATGTTTAG-TTAAAGCCTGCAGTGCCCTTTG-TCTAAGATGACCTAAT
CGTT-AGTGCTATATTTGCTT-ATTACTACCTCTT--CTTTGCGGATAATACGATC-TTAGCACAGCTTTCA
C-AATAGT-AGAGACTAGAGAAT-AGGAAGACTC-AATCAATT-CTAAGAA-GTTAAGGTTGTA-CTTCC-T
AATGAGCGT---GTAGAGCAACTT-GTTCTCAGAT---AGGT-TACTATA-TCGGAGAGTTCGATCCT-AAC
TAGTATACCAGACGTTTTCT--TAATCTCGAAGTCTTGCTTC-TGAGACGATATTAAGGTAGA-AACCTTCA
ACGACCTTTACGTTAGTGAGTGTGAGG-TCTACTGTATGT-GGCCTACTTAGTCCAATTATGAGGTTTCTTA
TGATCT-GAGTGCTAATACTATCAATAGG-TAAGTATT---GGGTT-CCTGCCTC-AACGCACTCTC-TATT
TGTAGCCTT-AATAAACGTTCCCTTTTCGATT-AGACTGCGATCATTTACTAAGTGGACGCAT-GCTCTACT
A--TTAAGGATTGTAGATCAGTGC-AGTAGGTGCTGATTGAAAGTAGTGC-TGTAGACCCCTAGTGACTCTT
TTATA-AAGAGGGTTAGATTAATTAAGCTTGCTTAAATGGCGATGGGGTGATCTTTGTCTGATCTTTCCTTT
CTTAGAGTAGTAGACTAACCTGACTTTTTAATCTATTTGCGGAGA-TCT-TGCCATTCAGGC-TTGTTGTAC
CGTTCTAAGAT-CTTTTTCTTATCTACATCGTTG-AGCTTGAT-TGGATTGCTAAG-AGCTGATCCTGTC-A
CCGCTGTTTGAAGCTTAA-AACAGGTGAT-TGGTTT-CCAACGATGA--AACTTGTCTAAT-TAGGGCTTTT
GCGGG--TGAGACCTGATGC-ACGGGCATACTTTCAGG--CCTTTTTCGGTTTTTCCAGTTAAGCTGTTTTG
AGCGGTTTGCCTATTTAGGG-TTAGTACTGCAAAGATCGACAGTCCCTTTTCTTTTTCAGCGTTTCTAGATT
GCTC-GCTTAGCATAGCGTTGAACACCGTAGCAATATTG--TCTAATATCATATCGTCCTTTTCTA-GAGAT
GCCCTTTCTATGACTTC-CGCTCGT-TTCTGTCAGGCCCATTCTAGGGCGTATT-TCGCTATAATTGCC-TC
AAGAAA-GTCGGTGAGAG-CAATGGTCCCTTTAACCTC-TAGGACGTCGTACGTCTGGGCTCAGGCATAGAG
AGTTTGC-TATTCGTTAAACTACTTCTCTAGCCTAA-TCCTGCCGTGCTTAGC-TTTGTCTAGGTAAGCTCA
GTACTCCTGTCTGA-TTTAATTCTAAGTTGTAGCC-TTACTCGGG-GCTAGCTGATCTTTGAG-CAGTTTGA
GTTGTGATTAGAGGCTT-AAGTCGTCCGTTTGGGAAAGCC-TAATCTGTACTAGCTTGAGAA-GGTCTGGTG
AGACTGTTTTC-GTGATCTAG--TCTTAGAGGTTTGCGAGTGC-AGCAGCTTTTTGAGACTAT--TCGGCGG
TGAGAACTTT-CTATTGTCGGACTCT-CTCGTTGTGGTC-AGCTGACAAAACTT-CGTAGGCTTCGATATCT
TT-GATATATTCTTGTAAAG--ACTTTTCGTGATCAGCTTTCGCTTCATC-AGTAGCTCTAGCA-GGAGGAT
CC-TTTAGCTTGACCGGCTTAGTGGATAATTCTAGGTATA-GGGGAGCGTTATTGAGAAGATCGG-GTTGCG
ATGGGCTATCTGGATTG-ACATAGTCCC-ATACTCGCTTTCCGATAGCGTGAACTTTGAGCTGAATATACTA
TGCTGGCTAGTCTTTACGAGCTTAAAGGGTGA-CTGTAGAAGG-AAGTTTTGTCTGGTCTGTTTGGTC---C
AT-TT-AGACTGATGTCGTTG-GGATGATTTAGGAGGTTTAAGAGG-AATAAGAGTAGTAGAATGATT-AAT
TCAAGTACTCAGCA-AATACAAGATGCACAGTAGAGAATTAACTCTGTGATTC-TATAGCGCCGGGC-TCAT
AAC-TGTTGTGGCTGAGCAAA-CTTGAGAGAAAA-GATTGTATTA-ATTACTGCTCTTCTAATATATTAGAA
GAGCTAGCTTAAATATACAAACAGATTACGGAGAAACGTT-AGTCCAC-TTCCTGAGCTTAGTTAGCTCAGT
CACGTGGATTAGTACTTTACT-GTTCTCGT-GTATCAATACTGCGACAACTTATTAATTA-----------
>X0_sc1.1_155749_156619_-/1-871
--CTCTTCTTGCGCCTAGCAAGAAGGTATTCTGAAA-GTCAGCTCATA---AACTATCATTATCATCTAGAT
CGGC-GATCAGTGCATATACTCTAGTACCTGC-ACCCCCTATCTGGTCGTCT-CGATTGCTATCTCTTCTCC
T---CCTGCGCAACGGCAGGTA-GGTACTTATTCCTTGATC-ATTTTCTGGCGCTTTGCC-CTGTTGCCTCC
GGCTCATTC--TCTGAGTGCG-CGGAGCTTATAGCTCTGTTGCACCTA-GATTAGGAGTAGTCGTTTGCCGC
AATTGCTAGC-GTGCTCAA--------ACGAGCAACTAATCTGCTTCGTCTGGAGTGTTTAAGTTAAGTCCT
CTAGGTT-GAGTGGCAGAGCA-GGTAACACGCTGCAGTGTTGCCCTCTGTGATCTAATTCGATCACTAGAGC
GAGACGGGCCAGCTCTACCAGCTAGA-TGCATCTGCTGTTGGCTGTCTC-CTCCTATACTTTGAGCCTTAA-
--GCCCTAAGTTTCCCCCTATATCACCTAGCTC-AGGTGTAGATTCTAGGGTTGCAAGCTGATTTTGATC-T
TTTAGAGGTCCTGCGCGAATTCTCAGTCGATTGCTGGCTATGCTATCGTCTCGCGCAGTTTCTTC-CTGCAT
AACTC-CCTGATCGTTTGGTTAGCTGGCTG-TCTGATTAGTTTGTGCACTTAGTTCACCC-CCGAGATTGCT
CTTAGTG-TCTCTCCTGACCTTATCAGTTTGCTGCTCTTCTAGGTACAATCCATCCTTAATAAGGAGGCC-T
AGATTAT-CTAGCTCGCCGTCGTGTAGA-ATATCAGCAACCTTAAGCGCT--AATTCCTTTTCTATATTCTC
ATCG--TTCTTTCCTTGAAAGAAACGACTTTCGT--CGAACCT-AACATTGCGAGTTAT-------------
------------------------------------------------------------------------
------------------------------------------------------------------------
------------------------------------------------------------------------
------------------------------------------------------------------------
------------------------------------------------------------------------
------------------------------------------------------------------------
------------------------------------------------------------------------
------------------------------------------------------------------------
------------------------------------------------------------------------
------------------------------------------------------------------------
------------------------------------------------------------------------
------------------------------------------------------------------------
------------------------------------------------------------------------
------------------------------------------------------------------------
------------------------------------------------------------------------
------------------------------------------------------------------------
------------------------------------------------------------------------
------------------------------------------------------------------------
------------------------------------------------------------------------
------------------------------------------------------------------------
------------------------------------------------------------------------
------------------------------------------------------------------------
------------------------------------------------------------------------
------------------------------------------------------------------------
------------------------------------------------------------------------
------------------------------------------------------------------------
------------------------------------------------------------------------
------------------------------------------------------------------------
------------------------------------------------------------------------
------------------------------------------------------------------------
------------------------------------------------------------------------
------------------------------------------------------------------------
------------------------------------------------------------------------
------------------------------------------------------------------------
------------------------------------------------------------------------
------------------------------------------------------------------------
------------------------------------------------------------------------
------------------------------------------------------------------------
------------------------------------------------------------------------
------------------------------------------------------------------------
------------------------------------------------------------------------
------------------------------------------------------------------------
------------------------------------------------------------------------
-----------------------------------------------------------------------
>X0_sc1.1_951924_955767_+/1-3844
--CTCTTCTTGCGCCTAGCAAGAAGGTATTCTGAAA-GTCAGCCCACA---AACTATTATTGTCATCTAGAT
CGGC-GATCAGTGCATATACTCTAGTACCCGT-ACTCTCTATCTAGTCGTCT-CAATCGCTATCTCTTCTCC
T---CCTGCGCAACGGCAGATA-GGTACTTGTTCCTTAATC-ATTTTCTAGCGCTTTGCC-CTATTGCCTCC
GGCTTATTC--TCTGAGTGCG-CAGAGCTTATAGCTCTGTTGCACCTA-GATCAGGAGTAGTCGTTTGCCGC
AATTGCCGGC-GTACTTAA--------ACGAGCAACTAATCTGCTTCGTCTGAAGTGTTTAAGTTAAGTCCT
CTAGGTC-GAGTAGCAGAGCA-GGTAACACGCTGCGGTGTTGCCCTCTGTGATCTAATCCAATCACTAGAGC
AAGACGGGCTAGCTCTACCAGCTAGA-TGCATCTGCTGTTAGCTGTCTC-CTCCTATACTTTAAGCCTCAA-
--GCCCTAAGTTTCCCCCCATATCACCTGGCTC-AGGTGTAGATTCTGAGGTTGCAAGCTAATTTTAATC-T
TTTAGAGGTCCTGCGCGAATTCTCAGTCAATTGCTAGCTATGCTATCGTCTCGCGCAGTTTCTTC-CTGCAT
GACTC-CCTAATCGTTTAGTTAGCTAGCCG-TCTAATCAGTTTGTGCACTTAGTTCACCC-CTAAGATTGCT
CTCAGTG-TCCCTCCTAACCTTATCAGTTTGCCGCTCTTCTAGGTACAATCTATCCTTAATAAGGAGGCCCT
AGATCAT-CTAGCTCACCGTCGTGTAGG-ATATCAGCAACCTTAAGCGCT--GATTCCTTTTCCATATTCTC
ATCG--TTCTTTCCTTAAAAGAAACAACTTTCGT--CGAACCT-AACATTGCGAGTTAT-AATGACCTAGTT
AAGC--AAAGAGATCTATATCCT---GTAGATGTTCGAGGCTCGATAGCCTACTAAGTA--TCCGATATAAC
TCCTAGG-ATTGGTT-TTAAAAAAC--CTATGTCTTGTACCGGCTG--CCTAATCTAAATTCA-ATAGATAG
GC-TTAACAGCTGTACGCATATATA---CCACTCCAATCTAGGCGTAGATTAGC--TGTTCTTAATCGAATG
ACTGCTAGTTCGTAGTAC-CTAAAGTATTATCGAAACCAGGAATCAAGAACCTCATTTAGTG-ATTAATATC
TATGCATTGCTGTTAGGCTCATC-CCATAAAGCTAAGCAGCTGCAT-CCAGTATCTCTAG-CCAAAGCTCGT
TAGGCAGATTT---GCGCTCATGCGCATC-TTTATCGCCTTTATGATTATTTCCTGTCCTGCACGCTCAGCT
GAGCCATTTAGCTCGTAAGTATAAGACGGAGTAGCTTTAATAGCGATC-CTATTTTCATCT--GCCTATTCC
TCAAATCTTAATCATCCTC-TCTACGGTCGCGTTGCCTAATCACTGTCTTAGTGTATCTCCACAA-TTAAAA
GGTTGTATTTTG-T-TCTCACCCTCTAGTAGTACCTTTC-GATGACTTTCATGATC--TTAGGCAGC-GACT
TTAAT--AGAAGATTATTGTT-CTCAATCTTTCTAGAAT-AATCATCCTTTATTAGCAATAACTATTGCTC-
TCCTAATCGTCCTAAATGCATATCAAA-CAGG-TCCTATAAGATCTGATAGAAGAGTTGAAGGTGATCTCTC
TTTTAG-TCTTCTTAAGATTACCTAAGAGGCATATGCTGTTGCACAATGTTCGCATTCGATCCTCCTAATA-
CTAGTAATCTCAACGTTTT-GTGCATGTTTAG-TTAAAGCCTGCAGTGCCCTTTG-TCTAAGATGACCTAAT
CATT-AGTGCTATATTTGCTC-ATCACTACCTCTT--CTTTGCAGATAATACGATC-TTGGCACAGCTTTCA
T-AATAGT-AGAGACTAGAGAAT-AGAAAGACTC-AATCAATT-CTAAGAA-GTTAAAGTTGTA-CTTCC-T
AATAAGCGT---GTAGAGCAACTT-ATTCTTAGAT---AAGT-CACTATA-TCGGAGAGTTCGATCCT-AAC
TAGTATACCAGACGTTTCCT--TGATCTCGAAGTCTTGCTTC-TAAGACAATATTAAGGTGGA-AACCTTCA
ACGACCTTTACGTTAGTGAGTGTAAGG-TCTACTGTATGT-AGCCCACTTAGTCTAATCATAAGGTTTCTTA
TGATCC-GAGTGCTAACACTATCAATAGG-TAAGTGTT---AGGTT-CCTGCCTT-AATGCACTCTC-TATT
TGTAGCCTT-AACAAACGTTCCCTTTTCGATC-AGACTGCGATTATTTACTAAGTGGACGCAT-GCTCCACT
A--TCAAGAATTGTGGATCGGTGC-AGTAGGTGCTGATTGAAAGTAGTAC-TATAGACCCCTAGTGACTCTT
TTGTA-AAGAGGGTTAGATCAATTAAGCTTGCTTAAATAGCGATAGAGTGATCTTTGTCTGATCTTTCCTTT
CTTAGAGTAGTAGACTAACCTGACTTTTTAATCTGTTCGCAGAGA-TCT-TACTATTTAGGC-TTGTTGTAC
CGTTCTAAGAT-CTTTTTCTTATCTACATCGTTG-AGCTTAAT-TGGATTGCTAGG-AGCTGATCCTGTC-A
CCGCTGTTTAAAGCTTAA-GACAGGTGAT-TAGTTT-CTAACGATAA--AACTTGTTTGAT-TGAGGCTTTT
GCGGG--TGAGACCTAATGC-ACGGGCATACTTTCAGG--CCTTTTTCGGTTTTTCCAGTTAAGCTGTTTTG
AGCAGTTTGCTTATTCAGGG-TTAGTACTGCAAAGATCGATAGTCCCTTTTCTTTTCCAGCGTTTCTAGATT
GCTC-GCTTAGCATAGCGTTAAACACTGTAGCAACATTG--TCTAATATCATATCGTCCTTTCCTA-GAGAT
GCCCTTTCTACGACTTC-CGCTCGT-TTCTGTCGGGCCTATTCTAGGGCGTATT-TCGCTATAATTGCC-TC
AAGAAA-GTCGGTAAGAG-CAATAGTCCCTTTAACCTC-TAGGACGTCGTACGTCTGGGCTCGGGCATAGAG
AGTTTGC-TATTCGTTGAACCACTTCTCTGGCCCGA-TCCTGCCGTGCTTAGC-TTTGTCTAGGTAAGCTCG
GTACTCCTATCTAA-TTTAATTCTAAGTCGTGGCC-TTACTCAGA-GCTAGCTGATCTTTAAG-CAGTTTAA
GTTGTAATTAGAGGCTT-AAGTCGTCCGTTCGGGAAAGCC-TGATCTGTACTAGCTCGAGAA-GGTCCAGTA
AGACTGTTTTC-GTAATCTAG--TCTTAGAGGTTTGTGAGTGC-AGCAGCTTTTTGAGACTAT--TCAGCAG
TGAGAACTTT-CCATTGTCAGACTCT-CTCGTTGTAGTC-GGCTGACAAAACTT-CGTAGGCTTCGATATCT
TT-AATATATTCTTGTAAAG--ACTTTTCGTAATCAGCTTTCGCTTCATC-AGTAGCTCTAGCA-GGAGGAT
CC-TTTGGCTTGACCGGCTTAGTAGATAATCCTGGGTATA-GAGGAGCGTTATTGAGAAGATCGG-GTTGCG
ATAGGCCATCTGGATTA-ACATGGTCCC-ATACTCGCTTTCTGATAGCGTGAACTTTAAGCTGAATGTACCA
TGCTAGCCAGTCTTTACGAGCTCGAAGGGTGA-CTGTAGAAGG-AAGTTTTATCTAGTCTGTTTAGTC---C
AT-TT-GGACTGATGTCGTTA-GGATGATTTAGGAGGTTTGAGAGG-AATAAGAGTGGTAGAATGATT-AAT
TCAAGTACTCAGCA-AATACAAGATGCACAGTGGAGAATTAACTCTGTAATCC-TATAGCGCCGGGC-TCAT
AAC-TGTTGTGGCTAAGCAAA-CTTAAGAGAAAA-GATTATATTG-ATCACTGCTCTTCTAATGTATCAGAA
GAGCTGGCTTAAATATACAAACAGATCACGGAGAAACGTT-AGTCCACCTTCCTAAGCTTAGTCAGCTCAGT
CACGTAGATCAGTACTTCACT-GTTCTCGT-GTATCAATACT-----------------------------
>X0_sc1.46_86452_90292_+/1-3841
--CTCTTCTTGCGCCTAGCAAGAAGGTATTCTGAAA-GTCAGCTTATA---AACTATCATTGTTATCTAGAT
CGGC-GATTAGTGCATGTACTCTAGTACCTGC-ACCCCTTATCTAGTCGTCT-TAATCGCTATCTCTTCTTC
T---TCTGCGTAACAGCAGGTA-GGTACTTGTTCTTTGATC-ATTTTCTAGCGCTTTGCC-TTATTGCCTCC
GGCTCATTC--TCTAAGTGCG-CAGAGCTTATAGCTCTGTTGCACCTA-GATTAGGAGTAGTCGTTTGCTGC
AATTGCCAGC-GTGCTTAA--------ATAAGCAACTTATCTGCTTCGTCTAGAGTGTTTGAGTTAAGTCCT
CTAGGTT-AAGTAGCAGAGCA-GGTAACACGCTGCGGTGTTGCTCTCTGTAATCTAATCTAATTACTAGAGC
AAGACGGGCTAGCTCTACTAGCTAGA-TGCATCTGCTGTTAGCTGTCTC-CTCCTATACTTTAAGCCTTAA-
--GCTCTAAGTTTCCCTCTATATCACCTAGCTT-AGGTGTAGATTCTAGGGTTGCAAGCTGATTTTAATC-T
TTTAGAGGTCCTGCGCGAATTCTTAGTTGATTGCTAGCTATGCTATCGTCTTGCGCAGTTTCTTC-CTGCAT
AACTC-TCTAATCGTTTAGTTAGCTAGCTG-TCTGATTAGTTTGTGCACTTAGTTTACCT-CTAAGATTGCT
CTTAGTG-TCCCTCCTAACCTTATCAGTTTGCTGCTCTTCTAGGTACAATCTATCTTTGATTTAAAGACC-T
AGATTAT-CTAGCTCGCTATCGTGCAGG-ATATTAGCAACCTTAAGCGCT--AATTCCTTTTCTATGTTCTT
ATTG--TTCTTTCCTTAAAAGAAACGACTTTCGT--CGAACCT-AACATTGCGAGTTGT-AATAACCTAGTT
AAGC--AAAGGGATCTATATCCT---ATAGATGTTCGAGGCTCGATAGCCTACTAAGTA--TCTGATATAAC
CCCTAGG-ATTAGTT-TTGAAAAAC--CTGTGTCTTGTACCGGCTG--CCTAATCTAAATTCA-ATAGATAG
GC-TTAACAGCCGTACGCATATATA---CTACTCTAATCTAGGCGTAGATCGGC--TGTTTTTAATCGAATA
ACTGCTAGTTTGTAGTAC-CTAAAGTATTGTCGAAACTAGGAATTAAGAACCTTATTTAGTG-ATTGATATC
TATGCATTGCTGTTAGGCTTATC-CTATAAAGCTAAGCAGCTGCAT-CTAGTATCTCTAG-CTAAAGCTCGT
TAGGCAGATTT---GCGCTCGTGCGCATC-TTTATTGCCTTTGTAATTATTTCCTGTCCTGCACGCTCAGCT
GAGCTATTTAGCTCATGAGTATGAGACGGAGTAGCTTTAATAGCGATC-CTATTTTCATCT--GCCTATTTC
TTAAATCTTAATCGTCCTC-TCTACGGTTGCGTTGCCTAATTACTGTCTTAGTGTATCTCTACGA-TTAAAA
GGTTGTATTTTG-T-TCTCACCCTCTAGTAGTACCTTTC-GATGACTTTCATGATC--TTAGGCAGC-GACT
TTGAT--AGAAGATTGTTATT-CTTAATCTTTCTAGAAT-AATCATCCTTTATTAGCAATGACTATTGCTC-
TCCTAATTGTCCTGAATGCATATCAAA-CAGG-TCCTATAAGATCTAATAGAAGAGTTAA-GGTAATCTCTC
TTTTAG-TCTTCTTAAGATTACCTAAGAGGCATATGCTGTTGCACAATGTTCGCATTCGATCCTCCTAATA-
CTAGTAATCTTAACGTTTT-GTGCATGTTTAG-TTAAAGCCTGCAGTGCCCTTTA-TCTAAGATGACCTAAT
TATT-AGTGCTATATTTGCTT-ATTACTACCTCTT--CTTTGCAGATGATATGATC-TTAGCACAGCTTTCA
C-AATAGT-AGAGACTAGAGAAT-AGGAAGACTT-AATTAATT-CTAAGAA-GTTAAGGTTGTA-CTTCC-T
AATAAGCGT---ATAGAGCAACTT-ATTCTCAGAT---AGGT-TACTATA-TCGGAGAGTTCGATTCT-AAC
TAGTATACTAGACGTTTCCT--TAATCTCGAAGTCTTGCTTC-TAAGACGATATTAAGGTAGA-AACCTTTA
ACGACCTTTACGTTAGTGAGTGTGAGG-TCTACTATATAT-GGCCTATTTAGTCTAATTATAAGGTTTCTCA
TGATCC-GAGTACTAACACTATTAATAGG-TAAGTATT---AGGTT-CCTGCCTT-AACGCACTCTC-TATT
TGTAGCCTT-AACAAACGTTCCCTTTTTAATT-AGACTGCGATTATTTACTAAGTAGACGCAT-GCTCTACT
A--TTAAGGATTGTAGATCGGTGT-AGTAGGTGCTGATTGAAAGTAGTGC-TGTAGACCCCTAGTAACTCTT
TTGTA-AAGAGGGTTAGATTAATTAAGCTTGCTTGAATAGCGATAGGGTAATCTTTATCTAATCTTTCCTTT
CTTAGAGTAGTAGACTAACCTAACTTTTTGATCTGTTCGCGGAGA-TCT-TGCTATTCAGGC-TTATTGTAC
CGTTCTAAGAT-CTTTTTCTTATCCACATCGTTG-AGCTTAAT-TAGATTGCTAGA-GGCTGATCCTGTC-A
CCGCTGTTTAAAGCTTAA-GACAGGTGAT-TAGTTT-CCAACGATGA--AACTTGTCTAAT-TAGGGCTTTT
GCGGG--TAAGACCTGATGC-ACGGGTATACTTTCGGG--CCTTTTTCAGTTTTTCCGGTTGAGCTGTTTTG
AGCAGTTTGCCTATTTAGAG-TTAGTACTGCAAAGATCAACAGTCCCTTTCCTTTTCTAGCGTTTCTAGATT
GCTC-GCTTAGCATAGCGTTGAACACTGTGGTAACATTG--TCTAATATTATATCGTCCTTTCCTA-GAGAT
GCCCTTTCTACAACTTC-CGCTCGT-TTCTGTCAGGCCTATTCTAGGGCGTATT-TCGCTATAATTGCC-TT
AAGAAA-GTCGGTAAGAG-CAATAGTCTCTTTAACCTC-TAGGACGTCGTACGTCTGGGCTCGGGCATAGAG
AGTTTGC-TATTCGTTAAACTACTTCTCTAGCCTAA-TCCTGCCGTGCTTAGC-TTTATCTAGGTGAGCTTG
GTACTCCTGTCTGA-TTTAATTCTGAGTCGTGGCC-TCACTTAGG-GCTAGCTGATCTTTGAG-CAGTTTGA
GTTGTAATTAGAGGCTT-AAGTCGTCTGTTCGGGAAAGCC-TAATCTGTACTAGCTTGAGAA-GGTCTAGTG
AGACTGTTTTC-GTGATCTAG--TCTTAGAGGTTTGCGAGTGC-AGCAGCTTTTTAAGACTAT--TTAGCAG
TGAGAACTTT-CTATTATCAGACTCT-CTCGTTGTAGTT-AGCTGACAAAACTT-CGTAGGCTTCGATATCT
TT-AATATATTCTTATAAAG--ACTTTTCGTAATCAGCTTTCGCTTTATT-AGTAGCTCTAGCA-GGAGGAT
CC-TTTAGCTTAACCAGCTTAGTAGATAATCCTAGGTATA-GGGGAGCGTTATTGAGAAGATCGG-GTTGCG
ATGGGCTATCTGGATTA-ACATGGTCCT-ATACTCGCTTTCCGATAGCGTGAACTTTGAGCTAAATGTACCA
TGCTAGCTAGTCTTTACGAGCTCGAAGAGTAA-CTGTAGAAGG-AAGTTTTGTCTAGTCTGTTTGGTC---C
AT-TT-GGACTAATGTCGTTG-GGATGATTTAGGAGGTTTAAGAGG-AATAAGAGTAGTAGAATAATT-AAT
TTAAGTACTCAGCA-AATATAAGATGCACAGTGGAGAATCAACTCTGTAATTC-TATAGCGCTGGGC-TCAT
AAC-TGTTGTAGCTGAGCAAA-CTTAAGAGAAAA-GATTGTATTA-ATCACTGCTCTTCTAATGTATTAGAA
GAGCTGGCTTAAATATATAAACAGATTATAGAGAAACGTT-AGTCCAC-TTCCTAAGCTTAGTCAGCTCAGT
CACGTGGATCAGTACTTCACT-ATTCTCGT-GTATTAATACT-----------------------------
>X0_sc1.21_124339_124552_+/1-214
------------------------------------------------------------------------
------------------------------------------------------------------------
------------------------------------------------------------------------
------------------------------------------------------------------------
------------------------------------------------------------------------
------------------------------------------------------------------------
------------------------------------------------------------------------
------------------------------------------------------------------------
------------------------------------------------------------------------
------------------------------------------------------------------------
------------------------------------------------------------------------
------------------------------------------------------------------------
------------------------------------------------------------------------
------------------------------------------------------------------------
------------------------------------------------------------------------
------------------------------------------------------------------------
------------------------------------------------------------------------
------------------------------------------------------------------------
------------------------------------------------------------------------
------------------------------------------------------------------------
------------------------------------------------------------------------
------------------------------------------------------------------------
------------------------------------------------------------------------
------------------------------------------------------------------------
------------------------------------------------------------------------
------------------------------------------------------------------------
------------------------------------------------------------------------
------------------------------------------------------------------------
------------------------------------------------------------------------
------------------------------------------------------------------------
------------------------------------------------------------------------
------------------------------------------------------------------------
------------------------------------------------------------------------
------------------------------------------------------------------------
------------------------------------------------------------------------
------------------------------------------------------------------------
------------------------------------------------------------------------
------------------------------------------------------------------------
------------------------------------------------------------------------
------------------------------------------------------------------------
------------------------------------------------------------------------
------------------------------------------------------------------------
------------------------------------------------------------------------
------------------------------------------------------------------------
------------------------------------------------------------------------
------------------------------------------------------------------------
------------------------------------------------------------------------
------------------------------------------------------------------------
------------------------------------------------------------------------
------------------------------------------------------------------------
------------------------------------------------------------------------
------------------------------------------------------------------------
------------------------------------------------------------------------
---------------------------------------------------AC-TAC-GCTTATACT-GTTT
AGG-TGTTGTGGCTGAGCAAA-CTTGAGAGAAAA-GATTGTATTG-ATCACTGCTCTTCTAATATATCAGAA
GAGCTGGCTTAAATATACAAACAGATTACGGAGAAACGTT-AGTCCAC-TTCCTGAGCTTAGTTAGCTCAGT
CACGTGGATCAGCACTTCACT-GTTCTCAG-GTATCAATACTGCGACATTAGGTTAATCA-----------
>X0_sc1.11_2_2533_+/1-2532
------------------------------------------------------------------------
------------------------------------------------------------------------
------------------------------------------------------------------------
------------------------------------------------------------------------
------------------------------------------------------------------------
------------------------------------------------------------------------
------------------------------------------------------------------------
------------------------------------------------------------------------
------------------------------------------------------------------------
------------------------------------------------------------------------
------------------------------------------------------------------------
------------------------------------------------------------------------
------------------------------------------------------------------------
------------------------------------------------------------------------
------------------------------------------------------------------------
------------------------------------------------------------------------
------------------------------------------------------------------------
------------------------------------------------------------------------
------------------------------------------------------------------------
----------------------------GAGTAGCTTTAATAGCGATC-CTATTTTCATCT--GCCTATTTC
TTAAATCTTGATCGTCCTCGTCTACGGTCGCGTTGCCTAATTACTGTCTTAGTATATCTTTACGA-TCGAAA
GGTTGTATTTTG-T-TCTCACCCTCTAGTAGTACCTTTC-GATGACTTTCATAATC--TTAGGCAGC-AACT
TTAAT--AGAAGATTGTTGTT-CTTAATCTTTCTAGAAT-AATTATCCTTTATTAGCAATGACTATTGCTC-
TCCTAATCGTCCTAAATGCATATCAAA-CAGG-TCCTATAAGATCTAATAGAAGGGTCGA-GGTGATCTCTC
TTTTAG-TCTTCTTAAGATTACCTAAGAGGCATGTGCTGTTGCACAATGTTCGCATTTAATCCTCCTAATA-
CTAGTGATCTCAACGTTTT-GTGCATGTTTAG-TTAAAGCCTGCAGTGCTCTTTG-TCCAAGATGACCTAAT
CGTT-GGTGCTATATTTGCTC-ATCACTACCTCTT--CTTTGCAGATGATATGATC-TTAGCACAGCTTTCA
C-AATAGT-AGAGACTAGAGAAT-AGGAAGACTT-AATTAATT-CTAAGAA-GTTAAGGTTGTA-CTTCC-T
AATGAGCGT---ATAGAGCAACTT-GTTCTCAGAT---AGGT-TACTATA-TTAGAGAGTTCGATCCT-AAC
TAGTATACTAGACGTTTCCT--TGATCTCGAAGTCTTGCTTC-TAAGACGATATTAAGGTAGA-AACCTTTA
ACGACCTTTACGTTAGTAAGTGTGAGG-TCTACTATATATAGGCCTATTTAGTCTAATTATAAGGTTTCTCA
TGATCCTGAGTACTAACACTATTAATAGG-TAAGTATT---AGGTTTCCTGCCTT-AACGCACTCTC-TATT
TGTAGCCTT-AACAAACGTTCCCTTTTTAATT-AGACTGCGATTATTTACTAAGTAGACGCAT-GCTCTACT
A--TTAAGGATTGTAGATCGGTGT-AGTAGGTGCTGATTGAAAGTAGTGC-TGTAGACCCCTAGTAACTCTT
TTGTA-AAGAGGGTTAGATTAATTAAGCTTGCTTGAATAGCGATAGGGTAATCTTTATCTAATCTTTCCTTT
CTTAGAGTAGTAGACTAACCTAACTTTTTGATCTGTTCGCGGAGA-TCTCTGCTATTCAGGC-TTATTGTAC
CGTTCTAAGAT-CTTTTTCTTATCCACATCGTTG-AGCTTAAT-TAGATTGCTAGA-GGCTGATCCTGTC-A
CCGCTGTTTAAAGCTTAA-GACAGGTGAT-TAGTTT-CCAACGATGA--AACTTGTCTAAT-TAGGGCTTTT
GCGGG--TAAGACCTGATGC-ACGGGTATACTTTCGGG--CCTTTTTCAGTTTTTCCGGTTGAGCTGTTTTG
AGCAGTTTGCCTATTTAGAG-TTAGTACTGCAAAGATCAACAGTCCCTTTCCTTTTCTAGCGTTTCTAGATT
GCTC-GCTTAGCATAGCGTTAAACACTGTGGCAACATTG--TCTAATATCATATCGTCCTTTCCTA-GAGAT
GCCCTTTCTACGACTTC-CGCTCGT-TTCTGTCGGGCCTATTCTGGGGCGTATT-TCGCTATAATTGCC-TT
AAGAAA-GTTGGTAAGAG-TAATAGTCCCTTTAACCTC-TAGGACGTCGTACGTCTGGGCTTAGGCATAGAG
AGTTTGC-TATTCGTTGAACTACTTCTCTAGCCCGA-TCCTGCCGTGCTTAGC-TTTGTCTAGGTGAGCTTA
GTACTCCTATCTAA-TTTGATTCTGAGTCGTGGCC-TCACTCAGG-GCTAGCTGATCTTTGAG-CAGTTTAA
GTTATGATTAGAGGCTT-AAGTCGTCTGTTCGGGAAAGCC-TGATCTGTACCGGCTCGAGAA-GGTCCGGTA
AGACTGTTTTC-GTGATCTAG--TCTTAGAGGTTTGCGAGTGC-AGCAGCTTTTCGAGACCAT--TCGGCGG
TAAGAACTTT-CTATTATCGGACTCT-CTCGTTGTAGTC-AGCTAACAAAACTT-CGTAGGCTTCGATATCT
TT-GATATATTCTTGTAAAG--ACTTTTCGTAATCAGCTTTCGCTTTATT-AGTAGCTCTAGCA-GGAGGAT
CC-TTTAGCTTAACTAGCTTAGTAGATAATCCTAGGTATG-GGGGAGCGTTATTAAGAAGATCGG-GTTGCG
ATAGGCTATCTAGATTG-ACATGGTCCT-ATACTCGCTTTCCGATAGCGTGAACTTTAAGCTAAATGTACTA
TGCTAGCCAGTCTTTACGAGCTTAAAGGGTGA-CTGTAGAAGG-AAGTTTTGTCTAGTCTGTTTAGTC---C
AT-TT-AGACTAATGTCGTTA-GGATGATTTAGGAGGTTTGAGAGG-AATAAGAGTAGTAGAATGATT-AAT
TTAAGTACTCAGCA-AATACAAGATGCACAGTAGAGAATCAACTCTGTGATCC-TATAGCGCTGGGC-TCAT
AAC-TGTTATGGCTGAGCAAA-CTTAAGAGAAAA-GATTGTATTG-ATCACTGCTCTTCTAATGTATCAGAA
GAGCTGGCTTAAATATACAAACAGATTACGGAGAAACGTT-AGTCTAC-TTCCTGAGCTTAGTCAGCTCAGT
CACGTGGATCAGTACTTCACT-GTTCTCGT-GTATCAATACT-----------------------------
>X0_sc1.7_604131_607997_+/1-3867
--CTCTTCTTGCGCCTAGCAAGAAGGTATTCTGAAA-GTTAGCCTATA---AACTATCATTGTTATCTAGAT
CGGC-GATTAGTGTATATACTCTAGTACCCGC-ACCTTCTATCTAGTTATCT-TAATTGCTATCTCTTCTCC
T---CCTGCGCAATAGCAGGTA-GGTACTTGTTCCTTAATT-ATTTTCTAGCGCTTTGCC-TTGTTGCCTTC
AGCTCATTC--TCTGAGTGCG-CGGAGCTTGTGGCTCTATTGCACCTG-GATTAGAAGTAGTCGTTTGCTGC
AATTGCTGGC-GTGCTTAA--------ACGAGCAACTCATCTGCTTTGTCTAGAGTGTTTAAGTTAAGTCCT
CTAGGTT-AAGTAGCAGAGCG-GGTAACACGCTGCAGTGTTGCCCTCTATGATCTAATCTAATTACTAGAGC
GAGACGGGCTAGCTCTATTAGCTAGA-TGCATCTGCTGTTAGCTGTCTC-CTCCTATACTTTAAGCCTTAA-
--GCTCTAAGTTTCCCCCTATATCACCTGGCTC-AGGTGTAGATTCTGGGGTTGTAAGCTAATTTTAATC-T
TTTGGAGGTCCTGCGCGAATTCTTAGTTAATTGCTGGCCATGCTATTGTCTCGCGCAGTTTCTTC-CTGCAT
AACTC-TCTAATCGTTTGGTTAGCCGGCTG-TCTGATTAGTTTGTGCACTTAGTTCACCT-CTAAGATTGCT
CTTAGTA-TCCCTCCTAACCTCATTAGTTTGCTGCTCTTCTAGGTACAATCTATACCTCAATTTGAAGACCT
AGATTAT-CTAGCTCGCTATCGTGCAGG-ATATCAGCAACCTTAAGCGCT--GATTCCTTTTCTATGTTCTC
ATCG--TTCTTTCCTTAAAAGAAACGACTTTCGT--TAAACCT-AACATTGCGAGTTAT-AATAACCTAGTT
AAGC--AAAGAGATCTATATCCT---ATAGATGTTCGAGGCTTAATAGCCTACTAAGTA--TCTAATATAAC
CCCTAGG-ATTGGTT-TTAAAAAAC--CTGTGTCTTGTACTAGCTG--CCTGATCTAAATTTA-ATAGATAG
GC-TCAACAGCCGTACGCATATATA---CTACTCTAATCTAGGCGTAGATCAGC--TGTTCTTGATCGAATA
ACTGCTAGTTCGTAGTAC-CTAAAGTATTGTCGAAACCAGGAATTAAGAACTTTATTTAGTG-ATCGATATC
TATGCATTGCTGTTAGGCTCATC-CTATAAAGCTAAGCAGCTGCAT-CTAGTATCTCTAG-CTAAAGCTTAT
TAGGCAGATTC---GCGCTCATACGCATT-TTTATCGCCTTTGTAATTATTTCCTGTCCTGCACGCTTAGCT
GAGCTATTTAGCTCGTGAGTATAAGACGGAGTAGCTTTGATAGCGATC-CTATTTTCATCT--GCCTATTCC
TTAAATCTTAATCGTCCTC-TCTACGGTCGCGTTGCCTGATTACTGTCTTAGTGTATCTCTATAA-TCGAAA
GGTTGTATTTTG-T-TCTTACTCTCTAGTAGTACCTTTT-AATGACTTTCATGATC--TTAGGCAGC-GACT
TTGAT--GGAAGATTATTGTT-CTTAATCTTTCCAGAAT-AATTATCCTTTATTAGCAATGACTATTGCTC-
TCCTAATCGTCCTGAATGCATATCAAA-CAGG-TCCTATAAGATCTGATAGAAGGGTTGA-GGTAATCTCTC
TTTTAG-TCTTCTTGAGATTACCTGCAAGGCGTGTGCTGTTGCACAATGTTTATAATCAATCCTCCTGATA-
CTAGTGATTTTAACGTTTT-GTGCATGTTTGG-TTAGAGCCTGCAGTGCCTTCTG-TCTAAGATAACCTAAT
CGTT-AGTGCTATATTTGCTC-ATTACTACTTCTG--TTTTGCGGATAATACGATC-TTGGCACAGCTTTCA
T-AATAGT-AGAGACTAGAGAAT-AGGAAGACTT-AATTAATT-CTAAGAA-GTTAAGGTTGTA-CTTCC-T
AATGAGCGT---ATAGAGCAACTT-GTTCTCAGAT---AAGT-TACCATA-TTAGAGAGTTCGATCCT-AAC
TAGTATACCAGACGTTTCCT--TGATCTTGAAGTCTTGCTTC-TAAGACGATATTAAGGTGGA-AACCTTCA
ACGACCTTTACGTTAGTAAGTGTGAGG-TCTACTGTATAT-AGCCTACTTGGTCTAATCATAAGGTTTCTCA
TGATCT-GAGTACTAACACTATTAATAGG-TAAGTGTT---AGGTT-CCTGCCTT-AACGCACTCTC-TATT
TATAGCCTT-AACAAACGTTCCCTTTTCAATT-AGACTGCGATCATTTACCAAGTAGACGCAT-GCTCTACT
A--TTAAGGATTGTGGATCAGTGC-AGTAGGTGCTGATTGAAAGTAGTGC-TGTAGACCCCTAGTAACTCTT
TTATA-AAGAGGGTTAGATTAATTAAGCTTGCTTAAATAGCGATGGGGTGATCTTTGTCTGATCTTTCCTTT
CTTAGAGTAGTAGACTAACCTGACTTTTTGATCTGTTCGCGGAGA-TCT-TGCTATTTAGGC-TTATTGTAC
TGTTCTAAGAT-CTTTTTCTTATCCACATCGTCG-AGCTTGAT-TGGATTGCCAGA-GGCTGATCCTGTC-A
CCGCTGTTTGAAGCTTAA-GATAGGTAAT-TGGTTT-CCAACGATGA--AACTTATCTAAT-TAGAGCTTTT
GCGGG--TGAGACCTGATGC-ATAGGCATACTTTTGAG--CCTTTTTCAGTTTTCCCGGTCGAGCTGCTCTG
AGCGGTTTGCCTATTTAGAG-TTGGTACTGCAAAGATCAACAGTCCCCTTCCTTTTCTAGCGTTTCCAGATT
GCTC-GCTTAGCATAGCGTTGAACACTGTGGCAATATTA--TCCAATATCATATCGTCCTTTCCTA-GAGAT
GCCCTTTCTACGACTTC-CGCTCGT-TTCTGTTAGGCTCATTCTAGAGCGTATT-TCGCCATAATTGCC-TT
AAGAAA-GTTAGTAAGAG-CAATAGTCCCTTTAACCTC-TAGGACGTCGTACGTCTGAGCTTAGGCATAGAG
AGTTTGC-TATTCGTTGAACTACTTCTCTAGCCTGA-TCCTGCTGTGCTTAGC-TTTGTCTAGGTAAGCTTA
GTACTCCTGTCTGA-TTTAATTCTGAGTCGTAGCC-TCACTTAGG-GCTAGCTGATCTTTAAG-CAGTTTGA
GTTGTAATTAGAGGCTT-AAGTCGTCTGTTTAGGAAAGCC-TAATCTGTATAGGCTTAAGAA-GGTCCAGTG
AGACTGTTTTC-GTGATCTAG--TCTTGAAGATTTGCGAGTGC-AGCAGCTTTCTGAGACTAT--TTAGCAG
TAAGAACTTT-CTATTATCAGACTCT-CTCGTTGTAGTT-AGCTAACAAAACTTGCGTAAGCTTCGATATCT
TT-AATATATTCTTGTAAAG--ACTTTTCGTGATCGGCTTTCGCTTTATTTAGTAGCTCTAGCA-GGAGGAT
CC-TTTAGCTTAACTAGCTTAGTAGATAATCCTGGGTATA-GGGGAGCGTTATTGAGAAGATCAG-GTTGCG
ATAGGCTATCTGGATTG-ACATGGTCCT-ATACTTGCTTTCCAATAGCGTGAACTTTGAGCTGAATGTACTA
TGCTGGCTAGTCTTTATAAGCTTAAAGAGTGA-CTGTAGAAGG-AAGTTTTGTCTAGTCTGTTTGGTC---T
AT-TT-AGACTGATGTCGTTG-GGATGATTTAGGAGGTTTGAGAGG-AATAAGAGTAGTAGAATGATT-AAT
TTAAGTACTCAGCA-AATATAAGATGCATAGTGGAGAATCAACTCTGTAATCC-TATAGCGCCGGGCCTCAT
AAC-TGTTGTAGCTAAGCAAA-CTTAAGAGAAAA-GATTGTATTA-ATCACTGCTCTTCTAATATATTAGAA
GAGCTAGCTTAAATATACAAACAGATTACGGAGAAACGTT-AGTCCAC-TTCCTGAGCTTAGTTAGCTCAGT
CACGTGGATCAGTACTTCACT-GTTCTCGT-GTATCAATACTGCGACATAATATATATATTATA-------
>X0_sc1.64_2224_2459_+/1-236
------------------------------------------------------------------------
------------------------------------------------------------------------
------------------------------------------------------------------------
------------------------------------------------------------------------
------------------------------------------------------------------------
------------------------------------------------------------------------
------------------------------------------------------------------------
------------------------------------------------------------------------
------------------------------------------------------------------------
------------------------------------------------------------------------
------------------------------------------------------------------------
------------------------------------------------------------------------
------------------------------------------------------------------------
------------------------------------------------------------------------
------------------------------------------------------------------------
------------------------------------------------------------------------
------------------------------------------------------------------------
------------------------------------------------------------------------
------------------------------------------------------------------------
------------------------------------------------------------------------
------------------------------------------------------------------------
------------------------------------------------------------------------
------------------------------------------------------------------------
------------------------------------------------------------------------
------------------------------------------------------------------------
------------------------------------------------------------------------
------------------------------------------------------------------------
------------------------------------------------------------------------
------------------------------------------------------------------------
------------------------------------------------------------------------
------------------------------------------------------------------------
------------------------------------------------------------------------
------------------------------------------------------------------------
------------------------------------------------------------------------
------------------------------------------------------------------------
------------------------------------------------------------------------
------------------------------------------------------------------------
------------------------------------------------------------------------
------------------------------------------------------------------------
------------------------------------------------------------------------
------------------------------------------------------------------------
------------------------------------------------------------------------
------------------------------------------------------------------------
------------------------------------------------------------------------
------------------------------------------------------------------------
------------------------------------------------------------------------
------------------------------------------------------------------------
------------------------------------------------------------------------
------------------------------------------------------------------------
------------------------------------------------------------------------
------------------------------------------------------------------------
------------------------------------------------------------------------
------------------------------------------------------------------------
-----------------TACTA-ACGCACTA-GTATATTTTACTAATTACTAC-TTAAACTTTAAGT---TA
ACT-TGTTGTGGCTGAGCAAA-CTTAAGAGAAAA-GATTGTATTG-ATCACTGCTCTTCTAATGTATTAGAA
GAGCTGGCTTAAATATATAAACAGATTACGGAGAAACGTT-AGTCTAC-TTCCTGAGCTTAGTTAGCTCAGT
TATGTGGATCAGTACTTTACTTGTTCTCGTTGTATTAATACTGCGACAT----------------------
>X0_sc1.40_51462_51675_+/1-214
------------------------------------------------------------------------
------------------------------------------------------------------------
------------------------------------------------------------------------
------------------------------------------------------------------------
------------------------------------------------------------------------
------------------------------------------------------------------------
------------------------------------------------------------------------
------------------------------------------------------------------------
------------------------------------------------------------------------
------------------------------------------------------------------------
------------------------------------------------------------------------
------------------------------------------------------------------------
------------------------------------------------------------------------
------------------------------------------------------------------------
------------------------------------------------------------------------
------------------------------------------------------------------------
------------------------------------------------------------------------
------------------------------------------------------------------------
------------------------------------------------------------------------
------------------------------------------------------------------------
------------------------------------------------------------------------
------------------------------------------------------------------------
------------------------------------------------------------------------
------------------------------------------------------------------------
------------------------------------------------------------------------
------------------------------------------------------------------------
------------------------------------------------------------------------
------------------------------------------------------------------------
------------------------------------------------------------------------
------------------------------------------------------------------------
------------------------------------------------------------------------
------------------------------------------------------------------------
------------------------------------------------------------------------
------------------------------------------------------------------------
------------------------------------------------------------------------
------------------------------------------------------------------------
------------------------------------------------------------------------
------------------------------------------------------------------------
------------------------------------------------------------------------
------------------------------------------------------------------------
------------------------------------------------------------------------
------------------------------------------------------------------------
------------------------------------------------------------------------
------------------------------------------------------------------------
------------------------------------------------------------------------
------------------------------------------------------------------------
------------------------------------------------------------------------
------------------------------------------------------------------------
------------------------------------------------------------------------
------------------------------------------------------------------------
------------------------------------------------------------------------
------------------------------------------------------------------------
------------------------------------------------------------------------
------------------------------------------ATCTATACTAC-TAAATTAAGTAATTTAGA
AGA-TGTTGTAGCTAAGCAAA-CTTAAGAGAAAA-GATTATATTA-ATTACTACTCTTCTAATATATTAGAA
GAGCTAGCTTAAATATATAAACAGATTATAGAGAAACGTT-AGTCTAC-TTCCTAAGCTTAGTTAGCTTAGT
TACGTAGATTAGTACTTTACT-ATTCTCGT-GTATTAATACTGCAATAT----------------------
>X0_sc1.53_38343_38556_-/1-214
------------------------------------------------------------------------
------------------------------------------------------------------------
------------------------------------------------------------------------
------------------------------------------------------------------------
------------------------------------------------------------------------
------------------------------------------------------------------------
------------------------------------------------------------------------
------------------------------------------------------------------------
------------------------------------------------------------------------
------------------------------------------------------------------------
------------------------------------------------------------------------
------------------------------------------------------------------------
------------------------------------------------------------------------
------------------------------------------------------------------------
------------------------------------------------------------------------
------------------------------------------------------------------------
------------------------------------------------------------------------
------------------------------------------------------------------------
------------------------------------------------------------------------
------------------------------------------------------------------------
------------------------------------------------------------------------
------------------------------------------------------------------------
------------------------------------------------------------------------
------------------------------------------------------------------------
------------------------------------------------------------------------
------------------------------------------------------------------------
------------------------------------------------------------------------
------------------------------------------------------------------------
------------------------------------------------------------------------
------------------------------------------------------------------------
------------------------------------------------------------------------
------------------------------------------------------------------------
------------------------------------------------------------------------
------------------------------------------------------------------------
------------------------------------------------------------------------
------------------------------------------------------------------------
------------------------------------------------------------------------
------------------------------------------------------------------------
------------------------------------------------------------------------
------------------------------------------------------------------------
------------------------------------------------------------------------
------------------------------------------------------------------------
------------------------------------------------------------------------
------------------------------------------------------------------------
------------------------------------------------------------------------
------------------------------------------------------------------------
------------------------------------------------------------------------
------------------------------------------------------------------------
------------------------------------------------------------------------
------------------------------------------------------------------------
------------------------------------------------------------------------
------------------------------------------------------------------------
------------------------------------------------------------------------
---------------------------------------TATTGCTAAGCTAA-TATTATGCATAAG---TA
GTC-TGTTATAGCTAAGTAAA-CTTAAGAGAAAA-GATTATATTA-ATTACTACTCTTCTAATATATTAGAA
GAGGTAGCTTAAATATACAAACAGATTATAGAGAAATATT-AGTCTAC-TTTCTAAGCTTAGTTAGCTTAGT
TACGTAGATTAGTACTTTACT-ATTCTTAT-ATATTAATACTATAATAT----------------------
>X0_sc1.54_11940_12287_+/1-348
------------------------------------------------------------------------
------------------------------------------------------------------------
------------------------------------------------------------------------
------------------------------------------------------------------------
------------------------------------------------------------------------
------------------------------------------------------------------------
------------------------------------------------------------------------
------------------------------------------------------------------------
------------------------------------------------------------------------
------------------------------------------------------------------------
------------------------------------------------------------------------
------------------------------------------------------------------------
------------------------------------------------------------------------
------------------------------------------------------------------------
------------------------------------------------------------------------
------------------------------------------------------------------------
------------------------------------------------------------------------
------------------------------------------------------------------------
------------------------------------------------------------------------
------------------------------------------------------------------------
------------------------------------------------------------------------
------------------------------------------------------------------------
------------------------------------------------------------------------
------------------------------------------------------------------------
------------------------------------------------------------------------
------------------------------------------------------------------------
------------------------------------------------------------------------
------------------------------------------------------------------------
------------------------------------------------------------------------
------------------------------------------------------------------------
------------------------------------------------------------------------
------------------------------------------------------------------------
------------------------------------------------------------------------
------------------------------------------------------------------------
------------------------------------------------------------------------
------------------------------------------------------------------------
------------------------------------------------------------------------
------------------------------------------------------------------------
------------------------------------------------------------------------
------------------------------------------------------------------------
------------------------------------------------------------------------
------------------------------------------------------------------------
------------------------------------------------------------------------
------------------------------------------------------------------------
------------------------------------------------------------------------
------------------------------------------------------------------------
------------------------------------------------------------------------
------------------------------------------------------------------------
------------------------------------------------------------------------
------------------------------------------------------------------------
------------------------------------------------------------------------
-------------------------------------------------TCTAGTATCTCTTACAGTC---T
AT-TT-AGACTAATGTTATTA-GGATAATTTAAGAGGTTTAAGAGA-AATAAAAGTAGTAGAATAATT-GAT
TTAAGTACTTAGCA-AATATAAGATGCATAGTAGAGAATTAACTCTATAATCC-TATAGCGCTAGGC-TTAT
AAC-TGTTATAGCTAAGCAAA-CTTAAGAGAAAA-GATTATATTA-ATTACTGCTCTTCTAATATATTAGAA
GAGCTAGCTTAAATATACAAATAGATTATAGAGAAACGTT-AGTTTAC-TTTCTAAGCTTAGTTAGCTTAGT
TACGTAGATTAGTACTTTACT-ATTCTCGT-GTATTAATACTGCGATAGTATATTA---------------
>X0_sc1.48_136866_137275_-/1-410
------------------------------------------------------------------------
------------------------------------------------------------------------
------------------------------------------------------------------------
------------------------------------------------------------------------
------------------------------------------------------------------------
------------------------------------------------------------------------
------------------------------------------------------------------------
------------------------------------------------------------------------
------------------------------------------------------------------------
------------------------------------------------------------------------
------------------------------------------------------------------------
------------------------------------------------------------------------
------------------------------------------------------------------------
------------------------------------------------------------------------
------------------------------------------------------------------------
------------------------------------------------------------------------
------------------------------------------------------------------------
------------------------------------------------------------------------
------------------------------------------------------------------------
------------------------------------------------------------------------
------------------------------------------------------------------------
------------------------------------------------------------------------
------------------------------------------------------------------------
------------------------------------------------------------------------
------------------------------------------------------------------------
------------------------------------------------------------------------
------------------------------------------------------------------------
------------------------------------------------------------------------
------------------------------------------------------------------------
------------------------------------------------------------------------
------------------------------------------------------------------------
------------------------------------------------------------------------
------------------------------------------------------------------------
------------------------------------------------------------------------
------------------------------------------------------------------------
------------------------------------------------------------------------
------------------------------------------------------------------------
------------------------------------------------------------------------
------------------------------------------------------------------------
------------------------------------------------------------------------
------------------------------------------------------------------------
------------------------------------------------------------------------
------------------------------------------------------------------------
------------------------------------------------------------------------
------------------------------------------------------------------------
------------------------------------------------------------------------
------------------------------------------------------------------------
------------------------------------------------------------------------
------------------------------------------------------------------------
------------------------------------------------------------------------
-----------------------------------------------------GCGTAAATTCTTAGTTAAT
TGCTAGCTAGTCTTTATAAGCTTAAAGAGTAA-CTATAGAAGA-AAGTTTTATCTAGTCTATTTAGTC---T
AT-TT-AGACTAATATCGTTA-GAATAATTTAAGAAGTTTAAGAGA-AATAAGAGTAGTAGAATAATTTAAT
TTAAGTACTTAGTA-AATATAAGATATATAGGAAAGAATTAACTCTATAATCC-TATAGCACTAAGC-TTAT
AAC-TATTATAGCTAAGTAAA-CTTAAGAAAAAA-GATTATATTA-ATTACTGCTCTTCTAATATATTAGAA
GAGCTAGCTTAAATATATAAATAGATTATAGAGAAACGTT-AGTCTAC-TTCCTAAGCTTAGTTAGCTTAGT
TACGTAGATCAGTACTTCACT-ATTCTCAT-GTATTAATACTGCGACATCA--------------------
>X0_sc1.55_31973_32368_-/1-396
------------------------------------------------------------------------
------------------------------------------------------------------------
------------------------------------------------------------------------
------------------------------------------------------------------------
------------------------------------------------------------------------
------------------------------------------------------------------------
------------------------------------------------------------------------
------------------------------------------------------------------------
------------------------------------------------------------------------
------------------------------------------------------------------------
------------------------------------------------------------------------
------------------------------------------------------------------------
------------------------------------------------------------------------
------------------------------------------------------------------------
------------------------------------------------------------------------
------------------------------------------------------------------------
------------------------------------------------------------------------
------------------------------------------------------------------------
------------------------------------------------------------------------
------------------------------------------------------------------------
------------------------------------------------------------------------
------------------------------------------------------------------------
------------------------------------------------------------------------
------------------------------------------------------------------------
------------------------------------------------------------------------
------------------------------------------------------------------------
------------------------------------------------------------------------
------------------------------------------------------------------------
------------------------------------------------------------------------
------------------------------------------------------------------------
------------------------------------------------------------------------
------------------------------------------------------------------------
------------------------------------------------------------------------
------------------------------------------------------------------------
------------------------------------------------------------------------
------------------------------------------------------------------------
------------------------------------------------------------------------
------------------------------------------------------------------------
------------------------------------------------------------------------
------------------------------------------------------------------------
------------------------------------------------------------------------
------------------------------------------------------------------------
------------------------------------------------------------------------
------------------------------------------------------------------------
------------------------------------------------------------------------
------------------------------------------------------------------------
------------------------------------------------------------------------
------------------------------------------------------------------------
------------------------------------------------------------------------
------------------------------------------------------------------------
------------------------------------------------------------------------
-------TAGTCTTTATAAGCTTAAAGAGTAA-CTATAGAAGA-AAGTTTTATCTAGTCTATTTAGTC---T
AT-TTTAGACTAATGTTATTA-AGATAATTTAAGAGGTTTAAGAGA-AATAAGAGTAGTAGAATAATT-AAT
TTAAGTACTTAGCA-AATATAAGATACATAGTAGAGAATTAACTCTATAATTC-TATAGCGCTAGGC-TTAT
AAC-TATTATAGCTAAGTAAA-CTTAAGAGAAAA-GATTATATTA-ATTACTACTCTTCTAATCTATTAGAA
GAGCTAGCTTAAATATATAAACAGATTATAGAGAAACGTT-AGTCTAC-TTTCTAAGCTTAGTTAGCTTAGT
TACGTAGATTAGCACTTTACT-ATTCTTAG-ATATTAATACTGCAACACTTAGTTAACTATAA--------
>X0_sc1.40_468_4218_-/1-3751
------------------------------------------------------------------------
--------------------------------------------------------------TTTTCCTAAC
G---TCTGCGTAACAGCAGGTA-GATACTTATTTCTTAATT-ATTTTCTAGCGCTTTGCC-TTATTATCTCT
AGCTTATTC--TCTAAGTATG-CAGAGTTTATAGATCTATTATACTTA-GATTAGAAGTAGTTATTTGCTGC
AATTGCTAGC-GTACTTAA--------CTAAGTAACTTATTTGCTTTATCTAGAGTATTTAAGTTAAGTTCT
CTAGGTT-AAGTAGTAGAGTA-GGTAATATGCTATAGTATTACTCTCTATAATCTAATCTAATTACTAGAGC
AAGATAGGCTAGCTCTACTAGCTAGA-TATATCTGCTATTAGCTATTTC-TTTCTATACTTTAAGCATTAT-
--GCTTAAAGTTTCTCTCTATATTACTTAGCTT-AGGTGTAGATTCTAGAGTTATAAGCTAATTTTAATC-T
TTTAGAGATCTTACGTAAATTCTTAGTTAATTGCTAGCTATGCTATTATCTTACGCAGTTTCTTC-TTATAT
AACTC-TCTAATTATTTAGTTAGCTAGCTA-TCTAATTAGTTTATATACTTAGTTTATCT-CTAAGATTACT
CTTAGTA-TCTCTTCTAACCTTATTAGTTTGCTGCTCTTCTAGGTATAATCTATCTTTAATTTAAAGACT-T
AGATTAT-CTAGCTTACTATTATGCAGG-ATATTAGCAATCTTAATAGCT--AATTTCTTTTCTATATTCTT
ATTA--TTCTTTTCTTAAAAGAAATAACTTTTAT--TAAACCT-AATATTGCAAGTTAT-AATAACCTAGTT
AAGC--AAAGAGATCTATATCCT---ATAGATATTTAAGGCTTAATAGCCTACTAAGTA--TCTAATATAAC
TCTTAGA-ATTAGTT-TTAAAAAAC--CTATATCTTATACTAGCTG--CCTAATCTAAATTTA-ATAGATAG
GC-TTAATAGCTATACGCATATATA---CTACTCTAATCTAGGCGTAGATTAGC--TATTCTTAATTAAATA
ACTGCTAGTTCGTAGTAC-CTAAAGTATTATTAAAACTAGAAATTAAGAACTTTATTTAGTA-ATTAATATC
TATACATTGCTATTAGGCTTATT-CTATAAAGCTAAGCAGCTATAT-CTAGTATCTCTAG-CTAAAGCTTAT
TAGGTAGATCTCGCAGCGTTATACGCATT-TTTATTACTTTTATAATTATTTTCTATCCTATACGCTTAGCT
AAGCTATTTAGCTTATAAGTATAAGACAGAGTAGCTTTAATAGCAATT-CTATTTTTATCT--ACCTATTTC
TTAAATCTTAATTATTCTC-TCTATAGTTACGTTATCTAATTACTATCTTAGTATATCTCTATAA-TTAAAA
AGTTATATTTTA-T-TCTTACTCTCTAGTAGTATCTTTT-AATAACTTTTATAATC--TTAAGTAGT-AACT
TTAAT--AGAAGATTATTATT-CTTAATCTTTCTAGAAT-AATTATTCTTTATTAGTAATAACTATTGCTC-
TTCTAATTATTCTAAATACATATTAAA-TAGG-TTCTATAAGATCTAATAGAAGAGTTAA-GATAATTTCTC
TTTTAG-TCTTCTTAAGATTATCTATAAGGCGTATACTGTTGCATAATATTTATAATTAATTCTTCTAATA-
CTAGTAATTTTAACATTTT-ATATATATTTAG-TTAGAGCCTATAGTGCCTTCTA-TCTAAGATAACCTAAT
TATT-AGTGCTATATTTGCTT-ATTACTACTTCTA--TTTTGCAGATAATATAATC-TTAGTATAGCTTTTA
T-AATAGT-AGAGACTAGAGAAT-AGAAAGACTT-AATTAATT-CTAAGAA-GTTAAGATTATA-CTTCC-T
AATAAGCGT---GTAGAGCAACTT-ATTCTTAGAT---AAGT-TACTATA-TTAGAGCGTTTAATCCT-AAC
TAGTATACTAGACGTTTTCT--TAATCTTAAAGTCTTGCTTC-TAAGATAATATTAAGATAGA-AACCTTTA
ATAACCTTTATGTTAGTAAGTATAAGA-TCTACTATATAA-GGCTTATTTAGTCTAATTATTAGATTTCTTA
TAATTT-AAGTACTAATACTATTACTAGA-TAAGTATT---AGGTT-CTTGCTTT-AACGCACTCTC-TATT
TATAGCCTT-AATAAACGTTCTCTTTTTAATT-AGACTATAATTATTTACTAGATAGATGCAC-GCTCTACT
A--TTAAGAATTATAAATTAGTAT-AGTAGGTGCTAATTAAAAGTAGTAC-TATAGACCTCTAGTAACTCTT
TTATA-AAGAAAGTTAGATTAATTAAGCTTGCTTAAATAGTAATAGAGTAATCTTTATCTAATCTTTTCTTT
CTTAGAGTAGTAAACTAACCTAACTTCTTAATCTATTTGCAGAGA-TCT-TGCTATTTAGGC-TTATTATAC
TATTCTAAGAT-CTTTTTCTTATCTATATTATTA-AGCTTAATATAGATTGCTAGA-GGCTAATCCTGTT-A
CTGCTATTTAAAGCTTAA-GATAGGTAAT-TAGTTT-CTAATAATAA--AACTTATCTAAT-TAGAGCTTTT
ATAGG--TGAGACCTAATGC-ATAGGTATACTTTTAGG--CCTTTTTTAGTTTTTCTAGTTAAGCTGCTTTA
AGCAGTTTGCCTATTTAGAG-TTAATACTGCAAAGATTAATAGTCTCTTT-CTTTTTTAGCGTTTCTAGATT
ACTT-ACTTAGCATAGCATTAAATACTATAGTAATATTA--TCTAATATTAGATTATTCTTTCTTA-GAGAT
GCCTTTTTTATAACTTC-TGCTCGT-TTCTATTAGGCCTATTCTAGAGCGTATT-TTGCTATAATTGCC-TT
AAGAAA-GTTAGTAAGAGGTAATAGTCTCTTTAACCTC-TAGAACGTTGTACGTCTAAGCTTAGGCATAGAG
AGTTTAC-TATTTATTAAACTACTTCTCTAGCTTAA-TTCTGCTATACTTAGC-TTTATTTAGATAAGCTTA
GTACTTCTATCTAA-TTTAATTCTAAGTCGTAGCC-TTACTTAGA-GCTAGCTAACCTTTAAG-CAGTTTAA
GTTGTAATTAGAGGCTT-AAGTTATCTATTTAGAAAAGCT-TAATTTAGATAGGCTTAAGAA-AGTCTAGTA
AGACTATTTTT-ATAATCTAG--TCTTAAAGATTTATAAGTAT-AGCAGCTTTTTAAGACTAT--TTAGCAG
TAAGAACTTT-CTATTATTAGACTCT-CTTATTATAGTT-AGCTAACAAAACTTTATAAGCTTTAATATCCT
TT-AATATATTCTTATAAAGGAACTTTTTATAATTAGCTTTCGCTTTATT-AGTAGCTCTAGCA-GAAGGAT
CCGTTTAGCTTAACTAGCTTAGTAGATAATTCTAGGTATA-GAGGAGCATTATTAAGAAGATTAG-GTTGCA
ATAGGCTATCTAAATTA-ACATAGTCTT-ATATTTACTTTCTAATAGTATATACTTTAAGCTAAATATACTA
TGCTAGCTAGTCTTTATAAGCTTAAAGAGTAAACTATAAAAGGGAAGTTTTATCTAGTCTATTTAGTC---T
AT-TT-AGACTAATGTTATTA-AGATAATTTAAGAGGTTTAAGAGA-AATAAGAGTAGTAGAATAATT-AAT
TTAAGTACTTAGCA-AATATAAGATGCATAGTAGAGAATTAACTCTATAATCC-TATAGCACTAAGC-TTAT
AAC-TATTATAGCTAAGTAAA-CTTAAGAGAAAA-GATTATATTA-ATTACTACTCTTCTAATATATTAGAA
GAGCTAGCTTAAATATACAAATAGATTATAGAGAAACGTT-AGTCTAC-TTTCTAAGCTTAGTTAGCTTAGT
TACGTAGATTAGTACTTTACT-ATTCTCGT-ATATTAATACTGCAATACTTTCTTAAGGTAATTATA----
>X0_sc1.49_74577_75009_+/1-433
------------------------------------------------------------------------
------------------------------------------------------------------------
------------------------------------------------------------------------
------------------------------------------------------------------------
------------------------------------------------------------------------
------------------------------------------------------------------------
------------------------------------------------------------------------
------------------------------------------------------------------------
------------------------------------------------------------------------
------------------------------------------------------------------------
------------------------------------------------------------------------
------------------------------------------------------------------------
------------------------------------------------------------------------
------------------------------------------------------------------------
------------------------------------------------------------------------
------------------------------------------------------------------------
------------------------------------------------------------------------
------------------------------------------------------------------------
------------------------------------------------------------------------
------------------------------------------------------------------------
------------------------------------------------------------------------
------------------------------------------------------------------------
------------------------------------------------------------------------
------------------------------------------------------------------------
------------------------------------------------------------------------
------------------------------------------------------------------------
------------------------------------------------------------------------
------------------------------------------------------------------------
------------------------------------------------------------------------
------------------------------------------------------------------------
------------------------------------------------------------------------
------------------------------------------------------------------------
------------------------------------------------------------------------
------------------------------------------------------------------------
------------------------------------------------------------------------
------------------------------------------------------------------------
------------------------------------------------------------------------
------------------------------------------------------------------------
------------------------------------------------------------------------
------------------------------------------------------------------------
------------------------------------------------------------------------
------------------------------------------------------------------------
------------------------------------------------------------------------
------------------------------------------------------------------------
------------------------------------------------------------------------
------------------------------------------------------------------------
------------------------------------------------------------------------
------------------------------------------------------------------------
------------------------------------------------------------------------
------------------------------------------------------------------------
---------------------TAGTTCT-ATATTTGCTTTCTAATAGCGTAAACTTTAAGCTAAATATACTA
TGCTAGCTAGTCTTTATAAGCTTAAAGAGTAA-CTATAGAAAG-AAGTTTTATCTAGTCTATTTAGTC---T
AT-TT-AGACTAATATTATTA-GAATAATTTAAGAGGTTTAAGAGA-AATAAGAGTAGTAGAATAATT-AAT
TTAAGTACTTAGTA-AATATAAGATGCATAGTAGAGAATTAACTCTGTAATCC-TATAGCGCTGAGC-TTAT
AAC-TATTATAGCTAAGCAAA-CTTAAGAGAAAA-GATTATATTA-ATTACTGCTCTTCTAATATATTAGAA
GAGCTAGCTTAAATATATAAATAGATTATAGAGAAACGTTTAGTTTAC-TTCCTAAGCTTAGTTAGCTTAGT
TACGTAGATTAGTACTTCACTTATTCTTAT-GTATTAATACT-----------------------------
>X0_sc1.8_682884_683108_-/1-225
------------------------------------------------------------------------
------------------------------------------------------------------------
------------------------------------------------------------------------
------------------------------------------------------------------------
------------------------------------------------------------------------
------------------------------------------------------------------------
------------------------------------------------------------------------
------------------------------------------------------------------------
------------------------------------------------------------------------
------------------------------------------------------------------------
------------------------------------------------------------------------
------------------------------------------------------------------------
------------------------------------------------------------------------
------------------------------------------------------------------------
------------------------------------------------------------------------
------------------------------------------------------------------------
------------------------------------------------------------------------
------------------------------------------------------------------------
------------------------------------------------------------------------
------------------------------------------------------------------------
------------------------------------------------------------------------
------------------------------------------------------------------------
------------------------------------------------------------------------
------------------------------------------------------------------------
------------------------------------------------------------------------
------------------------------------------------------------------------
------------------------------------------------------------------------
------------------------------------------------------------------------
------------------------------------------------------------------------
------------------------------------------------------------------------
------------------------------------------------------------------------
------------------------------------------------------------------------
------------------------------------------------------------------------
------------------------------------------------------------------------
------------------------------------------------------------------------
------------------------------------------------------------------------
------------------------------------------------------------------------
------------------------------------------------------------------------
------------------------------------------------------------------------
------------------------------------------------------------------------
------------------------------------------------------------------------
------------------------------------------------------------------------
------------------------------------------------------------------------
------------------------------------------------------------------------
------------------------------------------------------------------------
------------------------------------------------------------------------
------------------------------------------------------------------------
------------------------------------------------------------------------
------------------------------------------------------------------------
------------------------------------------------------------------------
------------------------------------------------------------------------
------------------------------------------------------------------------
------------------------------------------------------------------------
---------------------------TAATAATAGTAATAGTTCTTTAGAAT-AAATTAGCTTACTATTAT
A-----TTGTAGCTAAGCAAA-CTTAAGAGAAAA-GATTATATTA-ATTACTGCTCTTCTAATATATTAGAA
GAGCTAGCTTAAATATATAAATAGATTATAGAGAAACGTT-AGTCTAC-TTCCTAAGCTTAGTTAGCTTAGT
TACGTAGATTAGTACTTTACT-ATTCTTAT-ATATTAATACTATAATAT----------------------
>X0_sc1.51_10812_11454_+/1-643
------------------------------------------------------------------------
------------------------------------------------------------------------
------------------------------------------------------------------------
------------------------------------------------------------------------
------------------------------------------------------------------------
------------------------------------------------------------------------
------------------------------------------------------------------------
------------------------------------------------------------------------
------------------------------------------------------------------------
------------------------------------------------------------------------
------------------------------------------------------------------------
------------------------------------------------------------------------
------------------------------------------------------------------------
------------------------------------------------------------------------
------------------------------------------------------------------------
------------------------------------------------------------------------
------------------------------------------------------------------------
------------------------------------------------------------------------
------------------------------------------------------------------------
------------------------------------------------------------------------
------------------------------------------------------------------------
------------------------------------------------------------------------
------------------------------------------------------------------------
------------------------------------------------------------------------
------------------------------------------------------------------------
------------------------------------------------------------------------
------------------------------------------------------------------------
------------------------------------------------------------------------
------------------------------------------------------------------------
------------------------------------------------------------------------
------------------------------------------------------------------------
------------------------------------------------------------------------
------------------------------------------------------------------------
------------------------------------------------------------------------
------------------------------------------------------------------------
------------------------------------------------------------------------
------------------------------------------------------------------------
------------------------------------------------------------------------
------------------------------------------------------------------------
------------------------------------------------------------------------
------------------------------------------------------------------------
------------------------------------------------------------------------
------------------------------------------------------------------------
------------------------------------------------------------------------
------------------------------------------------------------------------
------------------------------------------------------------------------
------------------------------------------------------------------------
-------------TTGCTAGCCTGCT-CTCGTTATAGTT-AGCTAATAAAACTT-TATAGGCTTTAATATCT
TT-AATATATTCTTATAAAG--ACTTTTTATAATTAGCTTTTGCTTTATT-AGTAACTCTAGTA-GGAGGAT
CC-TTTAGCTTAACTAGCTTAGTAGATAATCCTAGGTATA-AGAGAGCGTTATTAAGAAGATTAG-GTTGCA
ATAAGCTATCTAGATTA-ATATAGTCCT-ATACTTACTTTCTAATAGCGTAAACTTTAAGCTAAATATACTA
TACTAGCTAGTCTTTATAAGCTTAAAGAGTAA-CTATAGAAAG-AAGTTTTATCTAGTCTGTTTAGTC---T
AT-TT-AGACTAATGTTATTA-GGATAATTTAAGAGGTTTAAGAGG-AATAAGAGTAGTAGAATAATT-AAT
TTAAGTACTTAGCA-AATATAAGATGCATAGTAGAGAATTAACTCTATAATCC-TATAGCGCTAGGC-TTAT
AAC-TGTTATAGCTAAGCAAA-CTTAAGAGAAAA-GATTATATTA-ATTACTGCTCTTCTAATATATTAGAA
GAGCTAGCTTAAATATATAAACAGATTGCAGAGAAATGTT-AGTCTAC-TTTCTAAGCTTAGTCAGCTTAGT
TATATAGATTAGTACTTTACT-ATTCTCGT-GTATTAATACT-----------------------------
>X0_sc1.28_416763_420562_-/1-3800
------------------------------------------------------------------------
------------------ACGCTAGTATTTAT-ACTCTCTATCTAGTTATCT-TAATTACTATCTTTTCTTC
T---TCTGCGTAAAGATAAGTA-AATACTTATTCTTTAATT-ATTTTTTAGTACTTTACT-TTATTACTTTT
AGCTTATTC--TCTAAGTATA-TAGAGTTTATAGCTCTATTATATCTA-GATTAGAAGAAGTTATTTATTAC
AATTACTAGC-ATACTTAACTAAGTAAATAAGTAAGTAATCTGCTTTATTTAGAGTATTTAAGTTAAGTTCT
CTAGATT-AAGTAGCAGAGTA-GGTAATACGCTATAGTATTACTCTCTATAATCTAATCTAATTACTAAAGT
AAGATAGGCTAGCTCTACTAGCTAGA-TATATCTACTATTAGCTATTTT-CTCTTATACTTTAAGTCATTAC
TCGCTCTAATTTTCTCTCTATATTATCTAGCTT-AGGTATAGATTCTAGAGTTATAAGCTAATTTTAATC-T
TTTAAAGATTCTATATAAATTCTTAGTTAATTAGTAGCTATGCTATTATCTTATATAGTTTCTTT-CTATAT
AATTC-TCTAATTATTTAGTTAGCTATCTA-TCTAATTAGTTTATATAATTAGTTTACTT-CTAAGATTACT
CTTAGTA-TCTCTTCTAATATTATTAGTTTGCTACTCTTCTAGATATAATCTATCTTTAATTTAAAGACC-T
AGATTAT-CTAGCTTTCTATTATATAGG-ATATTAGTAATCTTAATAGCT--TATTTCTTTTCTATATTCTA
ATTA--ATTTTTTCTTAAAAGAAATAACTTTTAT--TAAATCT-AATATTATATATTAT-AATAACTTAGTT
AAGC--AAAGAGATCTATATTCT---TTATATATTTAAAGCTTAATAGATTATTAAGTA--CCTAATATAAC
TTCTAGA-GTTAGTT-TTAAAAAAT--TAATATTTTATACTAGCTA--TCTAATCTAAATTTA-ATAGATAA
GC-TTAATAGCTATATATATATATAT-ACTACTTTAATCTAAGTATAGATTAGC--TATTCTTAATTAAATA
ATAGCTAGTTTATAGTAC-TTATAGTAATATTAAAACTAGAAATTAAGAACTTTATTTAATA-ATTAATATT
TATATAATACTATTAAGCTTATC-TTATAGAGCTAAGCAGCTATAT-CTAGTATCTTAAG-CTAAAGCTTAT
TAAGCAGATTT---ACGCTTATATATATT-TTTATTATCTTTATAATTATTTCTTATTCTATATGCTTAGCT
AAGCTATTTAGCTTATAAGTATAAGATAGAGTAGCTTTAACAATAATC-TTATTCTTATTT--ACTTATTTT
CTTAAATCTTAATTATTCTCTCTATAGTTATATTACCTAGTTACTATCTTAGTATATTTCTATAA-TTAAAA
AGTTATATTTTA-T-TCTTACTCTATAGTAGTACTTTTT-AATAATTCTTATAATC--TTAGGCAGT-AACT
TTAAT--AGAAGATTATTATT-CTTAATCTTTCTAGAAT-AATTATTCTTTGTTAGTAATAACTATTACTC-
TTCTAATTATTCTAAATATATATTAAA-TAAG-TCTTATAAGATCTAATAGAAAGATTAA-GGTAACCTTTC
TTTTAG-CTTTCTTAAGATTATCTATAAGGTATATACTATTATATAATATTTATAATTAATTCTTCTAATA-
CTAGTAATTTTAATATTTT-ATATATATTTAG-TTAGAGCTTATAGTGCTTTCTA-TCTAAAGTAACTTAAT
TATT-AGTGCTATATTTTCTT-ATTATTACTTCTA--CTTTATAGATAATATAATC-TTAGTATAGCTTTTA
T-AATAGT-AGAGACTAGAGAAT-AAGAAAACTT-AATTAATT-TTAAGAA-GTTAAAGTTATA-CTTCC-T
AATAAGCGT---ATAGAGTAACTT-ATTCTTAGAT---AAGT-TACTATA-TTAAAGCGTTTAATTCT-AAC
TAGTATACTAAATATTTTCT--TAATCTTAAAGTCTTACTTC-TAAGATAATATTAAGATAGA-AACTCTTA
ATAATCTTTATATTAGTATATATAAGA-TCTACTATGTAT-AGCCTATTTAGCCTAATTATAAGATTTCTTA
TAATCT-AAGTACTAATACTATTAATAGG-TAAATATT---AAGTT-TCTACTTT-AATATACTCTC-TATT
TATAGCTTT-AATAAATATTTCTTTCTTAATT-AAGCTTTAATTATTTACTAAGTAGATATAT-ACTCTACT
AGCTTAAGAATTATAAATTAATAT-AATAGGTGCTAATTAAAAGTAGTAC-TATAGACTTCTAATAGCTTCT
TTATA-AAGAGAGTTAGATTAATTAAAGTTACTTAAATAGTAATAGAGTAATCTTTATTTAATCTTTTCTTT
CTAGAGAAAATAAACTATTCTAACTTCTTAATCTATTTATAGAGT-TCT-TTCTACTTAGGC-TTATTATAC
TATTCTAAGAT-TTTTTTCTTATCTATATTATTA-AGCTTAAT-TAGATTACTAAA-AGCTAATCTTATT-A
CTGCTATTTAAAGCTTAA-AGCAGTTAAT-TAGTTT-CTAGTAATAA--AACTTATCTAAT-TAAAGCTTTT
AAGAG--TTTAGTTTAATAT-ATAAGTATACTTTTAAG--CTTTTTTTAGTTCTTCTAGTAAAGCTACTCTA
AGCAGTTTGCTTATTTAAAG-TTAGTACTATAAAGATTAATAGTCTCTTTTTCTTTCTAATACTTCTAAATT
ATTT-AGTTAGCATAGCGTTAAATACTATAGCAATATTA--TCTAATATTAGATTATTCTTTTCTA-GAGAT
ACTCTTTCTATAACTTC-TACTTAT-TTCTATTAGGCTTATTCTAAAGTATATT-TTACTATAATTATC-TT
AAGAAA-GTTAGTAAAAG-TAATAGTCTCTTTAATCTC-TAAGATATTATATATCTTAGCTTAGATATAAAG
AGTTTAC-TATTTATTAAACTACTTCTCTAGTTTAA-TCCTGCTATACTTAGC-TTTATCTAGATAAGCTTA
GTACTCTTATCTAA-TTTAATTCTAAGTTATAGCCCTTACTTAGA-GCTAGCTAATTTTTAAG-TAGTTTAT
ATTATAATTAGAAGCTT-AAGTTATTTATCTAGAAAAGCCCTAATCTAGATAAGCTTAAGAA-GATCTAGTA
AGACTATTTTT-ATAATCTAG--TCTTAAAGATTTATAAGTGC-AGTAGCTTTTTAAGACTAT--TTAGTAG
TAAGAACTTT-CTATTATTAGACTCT-CTTATTATAGTT-AGCTAATAAAACTT-TATAAGCTTTAATATCT
TT-AATATATTCTTATAAAG--ACTTTTTATAATTAGCTTTTACTTTATT-AATAGCTCTAGTA-GAGAAGA
TCTTTTAGCTTAACTAGCTTAGTAAATAATTCTAAGTATA-AAGAAGCATTATTAAGAAGATTAG-GCTATA
ATAGGCTATCTAGATTA-ATATAGTCTT-ATATTTACTTTCTAATAGCATAAACTTTAAGCTAAATATACTA
TGCTAGCTAGTCTTTATAAGCTTAAAGAGTAA-TAGTAGAAGA-AAGTTTTATCTAGTTTATTTAGTC---T
AT-TT-AGATAGATTTTATTA-GAATAATTTAAGAAGTTTAAGAGA-AATAAGAGTAGTAGAATAATT-AAT
TTAAGTACTTAGCA-AATATAAGATATATAGTAGAGAATTAACTTTATAATCT-TATAGCGCTAAGCCTTAT
AACCTATTATAGCTAAGTAAA-CTTAAAAGAAAA-GATTATATTA-ATTACTACTCTTCTAATATATTAGAA
GAGCTAGCTTAAATATATAAATAGATTATAGAGAAACGTT-AGTCTAC-TTTCTAAGCTTAGTTAGCTTAGT
TACGTAGATTAGCACTTTACT-ATTCTTAG-ATATTAATACTGCAATATTTAGTTATATATAA--------
>X0_sc1.48_139806_140753_-/1-948
------------------------------------------------------------------------
------------------------------------------------------------------------
------------------------------------------------------------------------
------------------------------------------------------------------------
------------------------------------------------------------------------
------------------------------------------------------------------------
------------------------------------------------------------------------
------------------------------------------------------------------------
------------------------------------------------------------------------
------------------------------------------------------------------------
------------------------------------------------------------------------
------------------------------------------------------------------------
------------------------------------------------------------------------
------------------------------------------------------------------------
------------------------------------------------------------------------
------------------------------------------------------------------------
------------------------------------------------------------------------
------------------------------------------------------------------------
------------------------------------------------------------------------
------------------------------------------------------------------------
------------------------------------------------------------------------
------------------------------------------------------------------------
------------------------------------------------------------------------
------------------------------------------------------------------------
------------------------------------------------------------------------
------------------------------------------------------------------------
------------------------------------------------------------------------
------------------------------------------------------------------------
------------------------------------------------------------------------
------------------------------------------------------------------------
------------------------------------------------------------------------
------------------------------------------------------------------------
------------------------------------------------------------------------
------------------------------------------------------------------------
------------------------------------------------------------------------
------------------------------------------------------------------------
------------------------------------------------------------------------
------------------------------------------------------------------------
------------------------------------------------------------------------
------------------------------------------------------------------------
------------------------------------------------------------------------
------------------------------------------------------------------------
---------------------------------------------------------------------GAG
AGTTTGC-TATTTATTAAACTACTTCTTTAGCTTAA-TTCTGCTATACTTAGC-TTTATCTAGATAAGCTTA
GTACTCTTATTTAA-TTTAATTCTAAGTTATAGCT-TTACTTAGA-GCTAGCTAATCTTTAAG-CAGTTTAA
GTTATAATTAAAGGCTT-AAGTTATCTATCTAGAAAAGCT-TAATCTAGATAGGCTTAAGAA-GGTTTAGTA
AGACTATTTTT-ATAATCTAG--TCTTAAAGATTTATAAGTGC-AGTAGCTTTTTAAGACTAT--TTAGTAG
TAAGAACTTT-CTATTATTAGACTCT-CTTATTATAGTT-AGCTAATAAAACTT-TATAAGCTTTAATATCT
TT-AATATATTCTTATAAAG--ACTTTTTATAATTAGCTTTTACTTTATT-AGTAGCTCTAGCA-GGAGAAT
TC-TTTAGCTTAACTAGCTTAGTAGATAATCCTAAGTATA-GAAGAGCGTTATTAAGAAGATTAA-GTTATA
ATAAGCTATCTAGATTA-ACATAGTTCT-ATACTTACTTTCTAATAGCGTATACTTTAAGCTAAATATACTA
TACTAGCTAGTCTTTATAAGCTTAAAGAGTAA-CTATAGAAGA-AAGTTTTATCTAGTCTATTTAGTC---T
AT-TT-AGACTAATATCGTTA-GGATAATTTAAGAGGTTTAAGAGA-AATAAGAGTAGTAGAATAATT-AAT
TTAAGTACTTAGTA-AATATAAGATGCATAGTAGAGAATTAACTCTATAATCT-TATAGCGCTAAGC-TTAT
AAC-TATTATAGCTAAGTAAA-CTTAAGAGAAAA-GATTATATTA-ATTACTGCTCTTCTAATATATTAGAA
AAGCTAGCTTAAATATATAAATAGATTATAGAGAAATATT-AGTCTAC-TTTCTAAGCTTAGTTAGCTTAGT
TACGTAGATTAGTACTTTACT-ATTCTTAT-ATATTAATACTGCAATAATTATTATTATA-----------
>X0_sc1.1_2530391_2531949_-/1-1559
------------------------------------------------------------------------
------------------------------------------------------------------------
------------------------------------------------------------------------
------------------------------------------------------------------------
------------------------------------------------------------------------
------------------------------------------------------------------------
------------------------------------------------------------------------
------------------------------------------------------------------------
------------------------------------------------------------------------
------------------------------------------------------------------------
------------------------------------------------------------------------
------------------------------------------------------------------------
------------------------------------------------------------------------
------------------------------------------------------------------------
------------------------------------------------------------------------
------------------------------------------------------------------------
------------------------------------------------------------------------
------------------------------------------------------------------------
------------------------------------------------------------------------
------------------------------------------------------------------------
------------------------------------------------------------------------
------------------------------------------------------------------------
------------------------------------------------------------------------
------------------------------------------------------------------------
------------------------------------------------------------------------
------------------------------------------------------------------------
------------------------------------------------------------------------
------------------------------------------------------------------------
------------------------------------------------------------------------
------------------------------------------------------------------------
------------------------------------------------------------------------
------------------------------------------------------------------------
------------------------------------------------------------------------
------------------------------------------------------------------------
-TTAT-AAGAGAGTTAGATTAATTAAGCTTACTTAAATAGTAATAGAGTAATCTTTATCTAATCTTTTCTTT
CTTAGAGTAGTAGACTAACTTAACTTTTTAATCTATTTGCAGAGA-TCT-TGCTATTTAGGC-TTATTATAC
TATTCTAAGAT-CTTTTTCTTATCTATATTATTA-ACGCTTAATTAAATTGCTAGA-GGCTAATCTTATT-A
CTGCTATTTAAAGCTTAA-GATAGGTAAT-TAGTTT-CTAATAATAATAAACTTATCTAAT-TAGAGCTTTT
GCAGG--TAAGACCTAATAT-ATAGATATACTTTTAAG--CTTTTTTTAGTTTTTCTAGTTAAGCTATTTTA
AGCAGTTTGCTTATTTAGAG-TTAGTACTATAAAGATTAATAGTCTCTTTTCTTTTTTAGTATCTCTAGATT
ACTT-ACTTAGCATAGCGTTAAATACTATAGTAATATTA--TCTAATATTATATTATTCTTTCTTA-GAAAT
GCTCTTTCTATAACTTC-TGCTTAT-TTCTATTAGGCCTATTCTAGAGCATATT-TTGCTATAATTGCT-TT
AAGAAA-GTTAGTAAGAG-TAATAGTCTCTTTAACCTC-TAGAACGTTATATATCTAAGCTTAGGCATAGAG
AGTTTGC-TATTTATTAAACTACTTCTCTAGTCTAA-TTCTACTATACTTAGC-TTTATCTAAGTAAGCTTA
GTACTCTTATCTAA-TTTAATTCTAAGTTATAGCC-TTACTTAGA-GCTAGCTAATCTTTAAG-TAGTTTAA
GTTATAATTAAAGGCTT-AAGTTATCTATTTAGAAAAGCCTAATCTAGATAAGCCTTAAGAA-AGTTTAGTA
AGACTATTTTT-ATAATTCTAGTCCTTAAAGATTTATAAGTAT-AGTAGCTTTTTAAGACTAT--ATAGCAG
TAAGAACTTTTCTATTATTAGACTCTTCTTATTATAGTT-AGCTAATAAAACTT-TATAGGCTTTAATATCT
TTCAATATATTCTTATAAAG--ACTTTTTATAATTAGCTTTTACTTTTATTAGTAGCTCTAGTA-GAAGGAT
CC-TTTAGCTTAACTAGCTTAGTAGATAATTCTAAGTATAAGAGGAGCGTTATTAAGAAGATTAG-GCTATA
ATAAGCTATCTAGATTA-ATATAGTTCT-ATATTCGCTTTTTAATAACATAAACTTTAAGCTAAATATACTA
TGCTAGCTAGTCTTTATAAGCTTAAAGAGTAA-CTATAGAAGG-AAGTTTTATCTAGTCTATTTAGTC---T
AT-TT-AGACTAATATTATTA-GGATAATTTAAGAGGTTTAAGAGA-AATAAGAGTAGTAGAATAATT-AAT
TTAAGTACTTAGCA-AATATAAGATGCATAGTAGAGAATTAACTCTATAATTC-TATAGCGCTAGGC-TTAT
AAC-TGTTATAGCTAAGCAAA-CTTAAGAGAAAA-GATTATATTA-ATTACTGCTCTTCTAATATATTAGAA
GAGCTAGCTTAAATATATAAATAGATTATAGAGAAACGTT-AGTCTAC-TTTCTAAGCTTAGTTAGCTTAGT
TACGTAGATTAGCACTTTACT-GTTCTTAG-GTATTAATACTGCGATA-----------------------
>X0_sc1.31_241564_245433_-/1-3870
--CTCTTCTTACATCTAGTAAGAAGATATTCTAAAA-GTTAGCCTATA---AACTATTATTATTATTTAGAT
TAGC-AATTAGTATATATACTCTAGTACTTAT-ATTCTTTATCTAGTTATCT-TAATTACTATCTCTTCTTC
T---TCTGCGCAGTAGCAGATA-AGTACTTATTTCTTAATT-ATTTTTTAGCGCTTTACT-TTATTACCTCT
AGCTTATTC--TCTAAGTGCG-TAGAATTTATAGCTCTATTATACTTA-GATTAGAAGTAGTTATTTACTAT
AATTACTAGT-ATACTTAA--------ATAAGTAACTAATCTGCTTTATCTAGAGTATTTAAGTTAAGTTCT
CTAGATT-AAGTAGTAGAGTA-GATAATATGCTGCAGTATTTCTCTCTATAATCTAATCTAATTACTAGAGT
AAGATAGGCTAGCTCTACTAGCTAGA-TGCATCTACTATTAGCTATCTT-CTTCTATACTTTAAGCATTAT-
--ACTTAAAGTTTTTCTCTATATTACTTAGCTT-AGGTATAGATTCTAGAGTTATAAGCTAATTTTAATC-T
TTTAGAGATCTTATATAAATTCTTAGTTAATTACTAGCTATGCTATTATCTTGCGTAGTTTCTTC-TTATAT
AACTC-TCTAATTATTTAGTTAGCTAGCTA-TTTAATTAGTTTATATAATTAGTTTACCT-CTAAGATTACT
CTTAGTA-TCTTTTCTAATATTATTAGTTTGCTGCTCTTCTAAGTATAATCTATCTTTAATTTAAAAACC-T
AGATTAT-CTAGCTTACTATTATGCAGA-ATATTAGTAATCTTAATAGCT--AATTTCTTTTCTATATTCTT
ATTA--TTCTTTTCTTAAAAGAAATAACTTTTATGGTAAACTT-AATATTATAAGTTAT-AATAACCTAGTT
AAGC--AAAGAGATTTATATTCT---ATAGATATTTAAGGCTTAATAGCTTACTAAGTA--TCTAATATAAC
CTCTAGA-GTTAGTT-TTAAAAAAC--TAATATTTTATATTAGCTA--TTTAATCTAAATTTA-ATAGATAA
GC-TTAATAGCTATATATATATATA---CTACTCTAATCTAAGCATAGATTAGC--TATTCTTAATTAAATA
ATAGCTAGTTTATAGTAT-CTAAAGTATTATTAAAACTAGAAATTAAGAACCTTATTTAGTA-ATTAATATC
TATGCAATGCTATTAAGCTTATC-TTATAAAGCTAAGTAGCTATAT-CTAGTATCTCTAG-CTAAAGCTTAT
TAGGCAGATTT---ACGCTTATGCATATC-TTTATTACCTTTATAATTATTTTCTATTCTATATACTTAGCT
AAGCTATTTAGCTTATAAGTATAAGATAGAGTAGCTTTAATAGTAATC-TTATTTTTGATCTAGCCTATTTC
TTAAATCTTAATTATCTTC-TCTATAGTTATATTACTTAATTACTATCTTAGTATATCTCTATAA-TTAAAA
GGTTATATTTTA-T-TCTTACTCTTTAGTAGTATCTTTT-AATAACTTTTATAATC--TTAAGCAGT-AACT
TTAAT--AGAAGATTATTATT-CTTAATCTTTCTAGAAT-AATTATTCTTTATTAGTAATAACTATTATTC-
TTCTAATTATTCTAAATATATATTAAA-TAGG-TTCTATAAGATCTAATAGAAGAGTTAA-GATAATTTCTC
TTTTAG-TTTTCTTAAGATTACCTATAAGGCGTATGCTATTATATAATATTTATAATTAATCTTTCTAATA-
CTAGTAATTTTAATATTTT-ATATATATTTAG-TTAGAGCCTATAGTACTTTCTA-TCTAAGATAACCTAAT
TATT-AGTACTATATTTATTT-ATTATTACTTCTA--TTTTATAAATAATATAATC-TTAGTATAGCTTTTA
T-AATAGT-AGAGACTAGAGAAT-AAGAAGACTT-AATTAATT-CTAAGAA-GTTAAGGTTATA-CTTTC-T
AATAAGCGT---ATAGAGTAACTT-ATTCTTAGAT---AAGT-TACTATA-TTAGAGAGTTTAATTCT-AAC
TAGTATACTAGATGTTTCTC--TAATCTTAAAGTCTTACTTC-TAAGATAATATTAAGGTAGA-AACTTTTA
ATAACCTTTATATTAGTAAGTATAAAG-TCTATTATATATAGCTTATTTAGTCTAATTATTAGGTTTTCTTA
TAATTCTAAGTACTAATACTATTAATAAG-TAAGTATT---AGGGTTCTTACCTT-AATATACTCTC-TATT
TATAGCTTT-AATAAATATTCTCTTTTTAATT-AGACTATAATTATTTACTAAGTAGACGCAT-ACTTTACT
A--TTAAGAATTATAGATTAGTAT-AGTAGATGCTAATTAAAAGTAGTGC-TATAGACTTCTAGTAACTCTT
TTATA-AAGAGAGTTAGATTAATTAAGCTTACTTAAATAGCAATAGAGTAATCTTTATCTAATCTTTTCTTT
CTTAGAGTAGTAGATTAACCTAACTTTTTAATCTATTTATAGAGA-TCT-TGCTATTTAGGC-TTATTATAC
TATTCTAAGAT-TTTTTTCTTATCTATATTATTA-AGCTTAAT-TAGATTACTAGA-GGCTAATTCTATT-A
CTACTATTTAAAGCTTAA-GATAAGTAAT-TAGTTT-CTAATAATAA--AACTTATCTAAT-TAGAGCTTTT
GCAGG--TAAGACCTAATAT-ATAAGTATACTTTTAGG--CTTTTTTTAGTTTTTCTAGTTAAGCTATTTTA
AGCAGTTTACTTATTTAGAG-TTAGTACTATAAAGATTAATAGTCTCTTTTTTTTTTTAGTATTTCTAGATT
ACTT-ACTTAGTATAGCGTTAAATACTATAGCAATATTA--TCTAATATTAGATTATTCTTTCCTA-GAGAT
ACTCTTTCTATAACTTC-TGCTTAT-TTCTATTAAGCCTATTCTAAGGCGTATT-TTGCTATAATTGCC-TT
AAGAAA-GTTAGTAAGAG-TAATAGTCTCTTTAATCTC-TAAAATATTATATATCTAAGCTTAGGCATAGAG
AGTTTGC-TATTTATTAAACTACTTCTCTAGCTTAA-TTCTGCTATGCTTAGC-TTTATCTAGGTAAGCTTA
GTACTTCTATCTAA-TTTAATTCTAAGTTATAGCC-TTACTTAGA-GCTAGCTAATCTTTAAGGCAGTTTAA
GTTATAATTAGAGGCTT-AAGTTATCTATTTAAGGAAAGTCTAATCTATATAGACTTAAGAAAGGTCTAGTA
AGACTATTTTT-ATAATCTAG--TCTTAAAGATTTATAAGTGC-AGTAGCTTTTTAAGACTAT--TTAGCAG
TAAGAACTTT-CTATTATTAGACTCTTCTTATTATAGTT-AGCTAATAAAACTT-TATAAGCTTTAATATCT
TTAATATATCTCTTATAAAG--ACTTTTTATAATTAGCTTTTACTTTATT-AGTAGCTCTAGCAAGAAGGAT
TCTTTTAGCTTAACTAGCTTAGTAGATAATTCTAGGTATA-GAGAAGCGTTATTAAGAAGATTAG-GTTGCA
ATAAGCTATCTAAATTA-ATATAGTTCT-ATACTTACTTTCTAATAGCGTAAACTTTAAGCTAAATATACTA
TGCTAGCTAGTCTTTATAAGCTTAAAGAGTAA-CTATAGAAAG-AAGTTTTATCTAGTCTATTTAGTC---T
AT-TT-AGACTAATATTATTA-GAATAATTTAAGAGGTTTAAGAGA-AATAAGAGTAGTAGAATAATT-AAT
TTAAGTACTTAGCA-AATATAAGATATATAGTAGAGAATTAACTCTATAATCT-TATAGCGCTAGGC-TTAT
AAC-TATTATAGCTAAGCAAA-CTTAAGAGAAAA-GATTATATTA-ATTACTGCTCTTCTAATATATTAGAA
GAGCTAGCTTAAATATATAAATAGATTATAGAGAAACGTT-AGTCTAC-TTTCTAAGCTTAGTTAGCTTAGT
TACGTAGATTAGTACTTTACT-ATTCTTAT-ATATTAATACTGCGATAAAAGATTAA--------------
>X0_sc1.53_56_3906_-/1-3851
--CTCTTCTTATGCCTAGTAAGAAGATATTCTAAAA-ATTAGCCTATA---AACTATTATTATTATCTAGAT
TAGTTAATTAGTATATATACTCTAGTACCTAT-ATTCTCTATTTAGTTATCT-TAATTACTATCTCTTCTC-
----TCTACGCAGCAGTAGATA-GATACTTATTTCTTAATT-ATTTTTTAGCGCTTTGCC-TTATTACCTTT
AGCTTATTC--TCTAAGTGCA-TAGAGTTTATAGCTCTATTATATCTA-GATTAGAAGTAGTTATTTGCTAT
AATTACTAGT-ATACTTAA--------ATAAGTAACTAATCTACTTTATCTAAAGTATTTAAGTTAAGTTCT
CTAGATT-AAGTAGTAGAGTA-AGTAACACGCTATAGTATTTCTCTCTATAATCTAATCTAATTACTAGAGT
AAGATAAGCTAGCTCTACTAGCTAGA-TATATCTGCTATTAGCTATTTT-CTTCTATACTTTAAGTATTAT-
--ATCTAAAGTTTCTCTCTATATTACTTAGCTT-AGGTATAGATTCTAAAGTTGCAAGCTAATTTTAATC-T
TTTAAAGATTCTACGCAAATTCTTAGTTAATTACTAGCTATGCTATTATCTTGCGCAGTTTCTTT-CTATAT
AACTC-TCTAATTATTTAGTTAGCTAGCTA-TCTAATTAGTTTATATAATTAGTTTATCTTCTAAGATTACT
CTTAGTA-TCTCTTCTAATATTATTAGTTTGCTACTTTTCTAGATATAATCTATCTTTAATTTAAAGACC-T
AGATTAT-CTAGCTTACTATTATATAGA-ATATTAGCAATCTTAATAGCT--AATTTCTTTTCTATATTCTT
ATTA--TTCTTTTCTTAATAGAAATAAGTTTTAT--TAAACCT-AACGTTATAAGTTAT-AATAACTTAGTT
AAGC--AAAGAAATCTATATTCT---ATAGATATTTAAGGCTTAATAGCCTACTAAGTA--TTTAATATAAT
TTCTAGA-ATTAGTT-TTAAAAAAC--CTATATCTTATATTAGCTA--CCTAATCTAAGTTTA-ATAGATAG
GC-TTAATAGCTATACGCATATATA---CTACTCTAATCTAAGTATAGATTAGC--TATTCTTAATTAAATA
ACTGCTAGTTTATAGTAT-CTAAAGTATTATTAAAACTAGAAATTAAGAATCTTATTTAGTA-ATTAATATC
TATGCAGTGCTATTAGACTTATT-CTATAAAGCTAAGCAGCTATAT-CTAGTATCTTTAG-CTAAAGCTTAT
TAGGTAGATTT---ATGCTTATGCGCATC-TTTATTGCCTTTATAATTATTTTCTATTCTATACGCTTAGCT
AAGCTATTTAGCTTATAAGTATAAGATAGAGTAGCTTTAATAGCAATT-CTATTTTTATCT--ACTTATTTC
TTAAATCTTAATTATTCTC-TCTATAGTTACGTTGCCTAATTACTATCTTAGTATATCTCTATAA-TTAAAA
GGTTATATTTTA-T-TCTTACTCTCTAGTAGTATCTTTT-AATAACTTTTATAATC--TTAAGTAGT-AACT
TTAAT--AGAAGATTATTATT-CTTGATCGTTTTAGAAT-AATTATTCTTTATTAGCAATAACTATTACTC-
TTCTAATTATTCTAAATATATATTAAA-TAAG-TTCTATAAGATGTAATAGAATAGTTAA-GGTAATCTTTC
TTTTAG-TCTTCTTAAGATTACTTATAAGGTATATGCTATTACATAATATTCGCATTTAATTCTTCTAATA-
CTAGTAATCTTAATATTTT-ATATATATTTAG-TTAAAGCCTATAGTGCTTTTTG-CCTAAGATAACTTAAT
TATT-AATGCTATATTTGCTT-ATTACTACTTCTA--TTTTATAGATAATATAATC-TTAGTATAGCTTTTA
T-AATAGT-AGAGACTAGAGAAT-AAGAAGACTT-AATTAATT-TTAAGAA-GTTAAGATTATA-CTTTC-T
AATAAGCGT---ATAAAGTAACTT-ATTCTTAGATCACAGCT-TACTATA-TTAGAGCGTTTAATCTT-AAC
TAGTATACTAGACGTTTTCT--TAATCTTAAAGTCTTACTTC-TAAGATAATATTAAAGTAGA-AACTCTTA
ATAATCTTTATGTTAGTAAGTATAAGG-TCTACTATATATAGCCTATTTAGTCTAAATTATAAGATTTCTTA
TAATCT-AAGTACTAACACTATTAATAGG-TAAATATT---AGGATTCCTGCTTA-AATATACTCTC-TATT
TATAGCCTTTAATAAATATTCTCTTTTTAATTTAGACTATAATTATTTACTAGGTAGACGCAC-GCTCTACT
A--TTAAGAATTATAGATTAGTAT-AGTAGATGCTAATTAAAAGTAGTAC-TATAGACCTCTAGTAACTCTT
TTATA-AAGAGAGTTAGATTAATTAAGCTTACTTAAATAGTAATAGAGTAATCTTTATCTAATCTTTTCTTT
CTTAGAGTAGTAGACTAATCTAACTTTTTAATCTATTTGCAGAGA-TCT-TACTATTTAGGC-TTATTATAC
TATTCTAAGAT-CTTTTTCTTATTTATATTATTA-AGCTTAAT-TAGATTGCTAGA-GGCTAATTCTATT-A
CTACTATTTAAAGCTTAA-GATAGGTAAT-TAGTTT-TTAATAATAA--AACTTATCTAAT-TAGAGCTTTT
GCAGG--TAAGACCTAATGC-ATAGATATACTTTTAAG--CCTTTTTTAGTTTTTTTAGTTAAGCTATTTTA
AGCAGTTTGCCTATTTAGAG-TTAGTACTATAAAGATTAATAGTCTCTTTTCTTTTTTAGCATTTTTAGATT
ACTT-GCTTAGCATAGCATTAAATACTATAGTAATATTA--TCTAATATTATATTATCTTTTCTAA-GAGAT
GCTCTTTCTATAACTTC-TACTTAT-TTCTATTAGGCTTATTCTAAGGCATATT-TTACTATAATTGCC-TT
AAGAAA-GTTAGTAAGAG-TAATAGTCTCTTTAACCTC-TAGAACGTTATACGTCTAAGCTTAGATATAGAG
AGTTTGCCTATTTATTAAACTACTTTTCTAGTTTAA-TTCTGCTATGCTTAGC-TTTATTTAGATAAGCTTA
GTACTCTTATCTAA-TTTAATTCTAAGTCGTAGCC-TTACTTAGA-GCTAGCTAATCTTTAAG-TAGTTTAA
GTTATAATTAGAGGCTTTAAGTTATCTATTTAGGAAAGCC-TAATCTAGATAAGCTTAAGAA-GATCTAGTA
AGACTATTTTT-ATAATCTAG--TCTTAAAGATTTATAAGTAT-AGTAGCTTTCTAAGACTAT--TTAGTAG
TAAGAACTTT-CTATTATTAGACTCT-CTTATTATAGTT-AGCTAACAAAACTT-TGTAAGCTTTAATATCT
TT-AATATATTCTTATAAAG--ACTTTTTATAATTAGCTTTTACTTTATT-AGTAGCTCTAGCA-GAAGAAT
TC-TTTAGCTTAACTAGCTTAGTAGATAATTCTAAGTATA-AGAGAGCGTTATTAAGAAGATTAAAGCTATA
ATAGGCTATCTAAATTA-ATATAGTCCT-ATATTTGCTTTCTAATAGCGTAAACTTTAAGCTAAATATACTA
TGCTAGCTAGTCTTTATAAGCTTAAAGAGTAA-CTATAGAAGA-AAGTTTTATCTAGTCTATTTAGTC---T
AT-TT-AGACTAATGTCGTTA-GAATAATTTAAGAGGTTTAAGAAG-AATAAGAGTAGTAGAATAATT-AAT
TTAAGTACTTAGCA-AATATAAGATGCATAGTAGAGAATTAACTCTATAATCC-TATAGCACTAAGC-TTAT
AAC-TATTATAGCTAAGCAAA-CTTAAGAGAAAA-GATTATATTA-ATTACTGCTCTTCTAATATATTAGAA
GAGGTAGCTTAAATATATAAATAGATTATAAAGAAATATT-AGTCTAC-TTTCTAAGCTTAGTTAGCTTAGT
TACGTAGATAAGTACTTTACT-ATTCTCGT-GTATTAATACT-----------------------------
>X0_sc1.47_140379_140629_+/1-251
------------------------------------------------------------------------
------------------------------------------------------------------------
------------------------------------------------------------------------
------------------------------------------------------------------------
------------------------------------------------------------------------
------------------------------------------------------------------------
------------------------------------------------------------------------
------------------------------------------------------------------------
------------------------------------------------------------------------
------------------------------------------------------------------------
------------------------------------------------------------------------
------------------------------------------------------------------------
------------------------------------------------------------------------
------------------------------------------------------------------------
------------------------------------------------------------------------
------------------------------------------------------------------------
------------------------------------------------------------------------
------------------------------------------------------------------------
------------------------------------------------------------------------
------------------------------------------------------------------------
------------------------------------------------------------------------
------------------------------------------------------------------------
------------------------------------------------------------------------
------------------------------------------------------------------------
------------------------------------------------------------------------
------------------------------------------------------------------------
------------------------------------------------------------------------
------------------------------------------------------------------------
------------------------------------------------------------------------
------------------------------------------------------------------------
------------------------------------------------------------------------
------------------------------------------------------------------------
------------------------------------------------------------------------
------------------------------------------------------------------------
------------------------------------------------------------------------
------------------------------------------------------------------------
------------------------------------------------------------------------
------------------------------------------------------------------------
------------------------------------------------------------------------
------------------------------------------------------------------------
------------------------------------------------------------------------
------------------------------------------------------------------------
------------------------------------------------------------------------
------------------------------------------------------------------------
------------------------------------------------------------------------
------------------------------------------------------------------------
------------------------------------------------------------------------
------------------------------------------------------------------------
------------------------------------------------------------------------
------------------------------------------------------------------------
------------------------------------------------------------------------
------------------------------------------------------------------------
-------------------------------------------------------------------TTACT
TTTATACTTCTTCT-TATATAAAA----GAGTAGTATTATAGCTAAGTAAACT-TAAGAGAAAAGAT--TAT
----TATTATAGCTAAGCAAA-CTTAAGAGAAAA-GATTATATTA-ATTACTGCTCTTCTAATATACTAGAA
GAGCTAGCTTAAATATATAAATAGATTACAGAGAAACGTT-AGTCTAC-TTTCTAAGCTTAGTTAGCTTAGT
TACATAGATTAGTATTTTACT-ATTCTTAT-ATATTAATACTATAATAT----------------------
>X0_sc1.40_32430_33441_+/1-1012
------------------------------------------------------------------------
------------------------------------------------------------------------
------------------------------------------------------------------------
------------------------------------------------------------------------
------------------------------------------------------------------------
------------------------------------------------------------------------
------------------------------------------------------------------------
------------------------------------------------------------------------
------------------------------------------------------------------------
------------------------------------------------------------------------
------------------------------------------------------------------------
------------------------------------------------------------------------
------------------------------------------------------------------------
------------------------------------------------------------------------
------------------------------------------------------------------------
------------------------------------------------------------------------
------------------------------------------------------------------------
------------------------------------------------------------------------
------------------------------------------------------------------------
------------------------------------------------------------------------
------------------------------------------------------------------------
------------------------------------------------------------------------
------------------------------------------------------------------------
------------------------------------------------------------------------
------------------------------------------------------------------------
------------------------------------------------------------------------
------------------------------------------------------------------------
------------------------------------------------------------------------
------------------------------------------------------------------------
------------------------------------------------------------------------
------------------------------------------------------------------------
------------------------------------------------------------------------
------------------------------------------------------------------------
------------------------------------------------------------------------
------------------------------------------------------------------------
------------------------------------------------------------------------
------------------------------------------------------------------------
------------------------------------------------------------------------
------------------------------------------------------------------------
------------------------------------------------------------------------
------------------------------------------------------------------------
----------------------------------------------------------------GCTAT-AA
TAGAAA-GTTAGTAAGAG-TAATAGTCTCTTTAACCTC-TAGAATATTATATATCTAAGCTTAAGTATAGAG
AGTTTGCCTATTTATTAAACTACTTCTCTAGTCTAA-TTCTACTATGCTTAGCCTTTATTTAGATAAGCTTA
GTACTCTTATCTAA-TTTAATTCTAAGTTATAGCC-TTACTTAGA-GCTAGCTAATCTTTAAG-CAGTTTAA
GTTATAATTAGAGGCTT-AAGTTATCTATCTAGAAAAGCC-TAATCTAGATAGGCTTAAGAA-GATCTAGTA
AGACTATTTTT-ATAATTTAG--TCTTAAAGATTTGCAAGTAT-AGTAGCTTTTTAAGACTAT--TTAGCAG
TAAGAACTTT-CTATTATTAGACTCT-CTTATTATAGTT-AGCTAACAAAACTT-TATAGGCTTTAATATCT
TT-AATATATTCTTATAAAG--ACTTTTTATAATTAGCTTTCGCTTTATT-AGTAGCTCTAGCA-GGAAGAT
CC-TTTAGCTTAACTAGCTTAGTAGATAACTCCTAAGTATAGAGGAGCGTTATTAAGAAGATTAG-GCTGTA
ATAGGCTATCTAGATTA-ACATAGTCCT-ATATTCGCTTTCTAATAGCGTAAACTTTAAGCTAAATATACTA
TGCTAGCTAGTCTTTATAAGCTTAAAGAGTAA-CTATAGAAGA-AAGTTTTATCTAGTCTATTTAGTC---T
AT-TT-AGATAGATTTTATTA-GAATAATTTAAGAAATTTAAGAGG-AATAAGAGTAGTAGAATAATT-AAT
TTAAGTACTTAGCA-AATATAAGATATATAGTAGAGAATTAACTCTATAATTC-TATAGCGCTAGGC-TTAT
AAC-TATTATTGCTAAGCAAA-CTTAAGAAAAAA-GATTATATTA-ATTACTGCTCTTCTAATATATTAGAA
GAGCTAGCTTAAATATATAAATAGATTATAGAGAAACGTT-AGTCTAC-TTTCTAAGCTTAGTTAGCTTAGT
TACGTAGATTAGTACTTTACT-ATTCTTAG-GTATTAATACTACGATA-----------------------
>X0_sc1.46_61834_64022_-/1-2189
------------------------------------------------------------------------
------------------------------------------------------------------------
------------------------------------------------------------------------
------------------------------------------------------------------------
------------------------------------------------------------------------
------------------------------------------------------------------------
------------------------------------------------------------------------
------------------------------------------------------------------------
------------------------------------------------------------------------
------------------------------------------------------------------------
------------------------------------------------------------------------
------------------------------------------------------------------------
------------------------------------------------------------------------
------------------------------------------------------------------------
------------------------------------------------------------------------
------------------------------------------------------------------------
------------------------------------------------------------------------
------------------------------------------------------------------------
------------------------------------------------------------------------
------------------------------------------------------------------------
------------------------------------------------------------------------
------------------------------------------------------------------------
------------------------------------------------------------------------
------------------------------------------------------------------------
---------------------------TATGCTATTATATAATGTAATGTTTATAATTAATCCTCTTAATA-
CTAGTAATTTTAATATTTT-ATATATATTTAG-TTAGAGCCTGCAGTGCTTTCTA-TCTAAGATAATCTAAT
TATT-AGTGCTATATTTGCTT-ATTACTACTTCTA--TTTTATAGATAATATAATC-TTAGCATAGCTTTTA
T-AATAGT-AGAGACTAGAGAAT-AGAAAGACTT-AATTAATT-CTAAGAA-GTTAAGATTATA-CTTTC-T
AATAAGCAT---ATAGAGTAACTT-ATTCTTAGAT---AGAT-TATTATA-TTAGAGCGTTTAATCCT-ATT
TAGTATACTAGACGTTTTCT--TAATCTTAAAGTCTTGCTTC-TAAGATAATATTAAGATAGA-AACTCTTA
ATAATCTTTATATTAGTAAGTATAAGG-TCTACTATATAT-AGCTTATTTAGTCTAATTATTAGGTTTCTTA
TAATCT-AAGTACTAATACTATTAATAGA-TAAGTATT---AAGTT-TCTGCCTT-AATATACTCTC-TATT
TATAGCCTT-AATAAACGTTCTCTTTTTAATT-AGACTATAATTATTTACTAGGTAGATGCAC-GCTCTACT
A--TTAAGAATTATAGATTAGTAT-AGTAGATGCTAATTAAAAGTAGTGC-TATAGACTTCTAGTAACTCTT
TTATA-AAGAAGATTAGATTAATTAAGCTTGCTTAAATAGTAATAGAGTAATCTTTATCTAATCTTTTCTTT
CTTAGAGTAGTAAACTAACTTAATTTTTTAATCTATTTGCAGAGA-TCT-TGCTATTTAGGC-TTATTATAC
TATTCTAAGAT-CTTTTTCTTATCTATATTATTA-AGCTTAAT-TAGATTACTAGA-GGCTAATTCTATT-A
CTGCTATTTAAAGCTTAA-GATAGGTAAT-TAGTTT-CTAACGATAA--AACTTATCTAAT-TAGAGCTTTT
ATAGA--TAAGATCTAATGC-ACAGATATACTTTTAGG--CTTTTTTTAATTTTTCTAGTTAAGCTACTCTA
AGCAGTTTGCTTATTTAGAG-TTAGTACTATAAAGATTAATAGTCTCTTTCTCTTTCTAGCGTTTCTAGATT
ACTT-ACTTAGTATAGCGTTAAATACTATAGTAATATTA--TCTAATATTATATTGTTCTTCTTAA-AAGAT
GCTCTTTCTATAACTTC-TGCTTAT-TTCTATTAGGCTTATTTTAGAGCGTATT-TTGCTATAATTATC-TT
AAGAAA-GTTAGTAAGAG-TAATAGTCTCTTTAACCTC-TAAGACGTTATATATCTAAGCTTAAGTATAGAG
AGTTTAC-TATTTATTAAACTACTTCTCTAGCCTAA-TTCTGCTATGCTTAGC-TTTATCTAGATAAGCTTA
GTACTTCTATATAA-TTTAATTCTAAGTTATAGCC-TTACTTAGA-GCTAGCTAATCTTTAAG-TAGTTTAA
GTTATAATTAGAGGCTT-AAGTTATCTATTTAAGAAAGCC-TAATTTATACTAGCTTAAGAA-GGTCTAGTA
AGACTATTTTT-ATAATCTAG--TCTTAAAGATTTATAAGTAT-AGCAGCTTTTTAAGACTAT--TTAGCAG
TAAGAACTTT-CTATTATTAGACTCT-CTTGTTATAGTT-AGCTAATAAAACTT-CGTAAGCTTTAATATCT
TT-AATATATTCTTATAAAG--ACTTTTTATAATTAGCTTTTGCTTTATT-AGTAGCTCTAGTA-GAAAGAT
TC-TTTAGCTTAACTAGCTTAGTAGATAATTCTAGATATA-AGAGAGCGTTATTAAGAAGATTAG-ATTGCA
ATAGGCTATCTAGATTA-ACATAGTTCT-ATATTCGCTTTCTAATAGCGTAAACTTTAAGCTAAATATACTA
TGCTAGCTAGTCTTTATAAGCTTAAAGAGTAA-CTATAGAAGG-AAGTTTTATCTAGTCTATTTAGTC---T
AT-TT-AAACTAATATTATTA-GAATAATTTAAGAGGTTTAAGAGA-AATAAGAGTAGTAGAATAATT-AAT
TTAAGTACTTAGCACAATATAAGATGCATAGTAGAGAATTAACTCTATAATCC-TATAGCGCTAAGC-TTAT
AAC-TATTATAGCTAAGTAAA-CTTAAGAGAAAA-GATTATATTA-ATTACTGCTCTTCTAATATATTAGAA
GAGCTAGCTTAAATATACAAATAGATTATAGAGAAACGTT-AGTCTAC-TTCCTAAGCTTAGTTAGCTTAGT
TACGTAGATTAGTACTTTACT-ATTCTTAT-ATATTAATACT-----------------------------
>X0_sc1.1_240315_244173_+/1-3859
--CTCTTCTTATGCCTAGTAAGAAGGTATTTTAAAA-GTTAGCCTATA---GACTATTATTATTATCTAGAT
TAGT-AATTAATGTATATACTCTAGTACCTGC-ACTCTCTATCTAGTCGTCT-TAATTGCTATCTCTCTTCC
T---TCTGCGTAATAGCAGATA-AGTACTTATTTCTTAATT-ATTTTCTAGCGCTTTACC-TTATTACCTCT
AGCTTATTC--TCTAAGTACG-TAGAGTTTATAGCTCTATTATACCTA-GATTAGAAGAAGTTATTTGCTAT
AATTACTAGC-GTGCTTAA--------ATAAGTAACTTATCTACTTTATCTAGAGTATTTAAGTTAAGTTCT
CTAGGTT-AAGTAGTAGAGTA-GATAATACGCTATAGTATTACTCTCTATAATCTAATCTAATTATTAGAGT
AAGATAAGCTAGCTCTATTAGCTAGA-TATATCTACTATTAGCTATCTT-CTTCTATACTTTAAGCATTAT-
---GCCTAAAGTTTTCTCTATATTACTTAGCTT-AGGTATAGATTCTAGAGTTGTAAGCTAATTTTAATC-T
TTTAGAGGTCTTACGTAAATTCTTAGTTAATTACTAGCTATGCTATTATCTTGCGCAGTTTCTTC-CTGTAT
AACTC-TCTAATTATTTAGTTAGCTAGCTA-TCTAATTAGTTTGTATAATTAGTTTATCT-CTAAGATTACT
CTTAGTG-TCTCTTCTAACATGATTAGTTTGCTGCTCTTCTAAGTATAATTTATCTTTAATTTAAAGACC-T
AGATTAT-CTAGCTTGCTATTATATAGG-ATATTAGTAATCTTAATAGCT--AATTTCTTTTCTATATTCTT
ATTA--TTCTTTCCTTAAAAGAAATAACTTTTAT--TAAATCT-AATATTATGAGTTGT-AATAACCTAGTT
AAGC--AAAGAGATCTATATTCT---ATAGATGTTTAAGGCTTAATAGCCTACTAAGTA--TCTAATATAAC
TCTTAGA-ATTAGTT-TTAAAAAACG-CTATGTCTTATACTAGCTG--CTTAATCTAAATTTA-ATAGATAG
GC-TTAACAGCTGTATGCATATATA---CTACTTTAATCTAGGCATAGATTAGC--TATTCTTAATTAAATA
ACTACTAGTTCGTAGTAT-CTAAAGTATTATTAAAACTAGAAATTAAGAACTTTATTTAGTA-ATTAATATT
TATATAGTGCTATTAGGCTTATT-CTATAAAGCTAAGCAGCTGCAT-CTAGTATCTTTAC-GCGTATAAGCT
TATTAGGCAGATTTGCGCTTATACGCATC-TTTATTATCTTTATAATTATTTTCTATCTTACACGCTTAGCT
AAGCTATTTAGCTTATAAGTATAAGATAGAGTAGCTTTAATAGCAATT-CTATTTTTATCT--GCCTATTTC
TTAAATCTTAATTATTCTC-TCTATAGTTGCGTTGCCTAATTACTATCTTAGTATATCTCTATAA-TTAAAA
GGTTATATTTTA-T-TCTTACTTTCTAGTAGTACCTTTT-AATAACTTTTATAATC--TTAAGCAGT-AACT
TTAAT--AGAAGATTATTATT-CTTAATCTTTCTAGAAT-AATTATCCTTTATTAGCAATAACTATTGCTC-
TCCTAATCGTTCTAAATATATATTAAA-TAGG-TTCTATAAGATCTAATAGAAGAGTTAA-GATAATCTCTC
TTTTAG-TCTTCTTAAGATTATCTGCAAGGTATATGCTATTACATAATATTTATAATTAATTCTTCTAATA-
CTAGTAATTTTAATATTTT-ATGCATATTTAG-TTAGAGCCTATAGTGCCTTCTA-TCTAAGATAACCTAAT
TATT-AGTGCTATATTTACTT-ATTACTACTTTTA--TTTTGTAGATAATATAATC-TTAGTATAGCTTTTA
T-AATAGT-AGAGACTAGAGAAT-AGAAAGACTT-AATTAATT-TTAAGAA-GTTAAGGTTATA-CTTCC-T
AATAAGCGT---ATAGAGTAACTT-ATTCTTAGAT---AAGT-TACTATA-TTAGAGCGTTTAATCTT-AAC
TAGTATACTAGACGTTTCCT--TAATCTTAAAGTCTTGCTTC-TAAGATAATATTAAGGTAAA-AACTCTTA
ACGACCTTTACGTTAGTAAGTATAAGG-TCTACTATATAT-AGCCTATTTAGTCTAATTATTAGGTTTCTTA
TAATCT-AAGTACTAATACTATTAATAGG-TAAATGTT---AGGTT-TCTGCCTT-AATATACTCTC-TATT
TATAGCTTT-AATAAACGTTCTCTTCTTAATT-AGGCTCTAATTATTTACTAAGTAGATGCAT-GCTCTACT
A--TTAAGAATTATAGATTAATGT-AGTAAGTGCTAATTAAAAGTAGTAC-TATAGATCTCTAGTAACTTCT
TTATA-AAGAGAGTTAGATTAATTAAGCTTACTTAAATAGCAATAGAGTAATCTTTATCTAATCTTTTCTTT
CTTAGAGTAGTAGACTAACCTAACTTTTTAATCTATTTGCAGAGG-TCT-TGCTATTTAGGC-TTATTATAC
TGTTCTAAGAT-CCTTTTCTTATCTATATTATTA-AGCTTAAT-TAGATTGCTAAA-AGCTAATCCTGTT-A
CTGCTGTTTAAAGCTTAA-GATAGATAAT-TAGTTT-CTAATAATAA--AACTTATCTAAT-TAGAGCTTTT
GCAGG--TGAGACCTAATAT-ATAGGTATACTTTTAGG--CCTTTTTTAGTTTTTCTAGTTAAGCTGCTCTA
AGTAGTTTACCTATTTAGAG-TTAGTACTATAAAGATTAATAGTCTCTTTCTCTTTTCTGCGCTTCTAGATT
ACTT-AGTTAGTATAGCGTTAAATACTATAGCAATATTA--TCTAGTATCAGATTATCCTTTTCTA-GAGAT
GCTCTTTCTATAACTTC-TGCTCGT-TTCTATTAGGCCTATTCTAGAGCGTATT-TTGCTATAATTGCC-TT
AAGAAA-GTTAGTAAGAG-TAATAGTCTCTTTAATCTC-TAGAACGTTATACGTCTAGGCTTAGATATAGAG
AGTTTGC-TATTTATTAAACTACTTCTCTAGTCTAA-TCCTGCTATACTTAGC-TTTATTTAGGTAAGCTTA
GTACTCTTATCTAA-TTTAATTCTAAGTTATAGCC-TTACTTAGA-GCTAGCTAATCTTTAAG-CAGTTTAA
GTTGTAATTAGAGGCTT-AAGTTATTTATCTAGGAAAGCC-TAATCTAAATAGGCTTAAGAA-AGTCTAGTA
AGACTATTTTC-ATAATTTAG--TCTTAAAGATTTGCAAGTAT-AGCAGCTTTTTAAGACTAT--TTAGCAG
TAAGAACTTT-CTATTATTAGACTCT-TTTATTATAGTT-AGCTAATAAAACTT-TATAAGCTTTAATATCT
TT-AATATATTCTTATAAAG--ACTTTTTATAATTAGCTTTTGCTTTATT-AGTAGCTCTAGTA-GAAGGAT
CC-TTTAGCTTAACTAGCTTAGTAGATAATCCTAGGTATA-AGAGAGCGTTATTAAGAAGATTAG-GCTGCA
ATAGGCTATCTAGATTA-ATATAGTTCT-ATACTCGCTTTCTAATAGCGTGCACTTTAAGCTAAATATACTA
TGCTAGCTAGTCTTTATAAGCTTAAAGAGTAA-CTATAGAAGG-AAGTTTTATCTAGTCTATTTAGTC---T
AT-TT-AGACTAATGTTATTA-GAATAATTTAAGAGGTTTAAGAGA-AATAAGAGTAGTAGAATAATT-AAT
TTAAGTACTTAGCA-AATATAAGATGCATAGTAGAGAATTAACTCTATAATTC-TATAGCGCTAGGC-TTAT
AAC-TGTTATAGCTAAGCAAA-CTTAAGAGAAAA-GATTATATTA-ATTACTGCTCTTCTAATATATTAGAA
GAGCTAGCTTAAATATATAAATAGATTATAGAGAAACGTT-AGTCTAC-TTTCTAAGCTTAGTTAGCTTAGT
TACGTAGATTAGTACTTTACT-ATTCTTGT-GTATTAATACTGCGACATTAAGCTAA--------------
>X0_sc1.6_5380_9254_+/1-3875
--CTCTTCTTATACCTAGTAAGAAGATATTCTAAAA-GTTAGCTTATA---AACTATTATTATTATCTAGAT
TAGT-AATTAGTATATATACTCTAGTACCTAT-ACTCTCTATTTAGTTATCT-TAATTACTATCTCTTCTCC
T---TCTGCGTAATAGTAAATA-AGTACTTATTTCTTAATT-ATTTTCTAGCGCTTTGCC-TTATTACTTCT
AGCTTATTC--TCTAAGTACG-CAGAGTTTATAGCTCTATTATACTTA-GATTAGAAGTAGTTATTTGCTAT
AATTGCTAGC-ATACTTAA--------ATAAGTAACTTATCTGCTTTATCTAGAGTATTTAAGTTAAGTTCT
CTAGATT-AAGTAGCAGAGTA-AGTAATATGCTATAGTATTGCTCTCTATAATCTAATCTAATTACTAAAGT
AAGATAGGCTAGCTCTACTAGCTAGA-TATATCTGCTATTAGCTATCTC-CTCTTATACTTTAAGTATTAT-
--GCCTAAAGTTTCTCTCTATATTATCTAGCTT-AAGTGTAGATTCTAGAGTTATAAGCTAATTTTAATC-T
TTTAGAGATCTTATATAAATTCTTAGTTAATTGCTAGCTATGCTATTATCTTACGCAGTTTCTTT-CTATAT
AACTCGTCTAATTATTTAGTTAGCTAGCTA-TCTAATTAGTTTATATAATTAGTTTATCT-CTAAGATTACT
CTTAGTA-TTTCTTCTAACCTTATTAGTTTGCTACTTTTCTAGGTATAATCTATTCTTAATAAGGAAGCC-T
AGATTAT-CTAGCTTGCTATTATATAGG-ATATTAGTAACCTTAAGCGCT--AATTTCTTTTCTATATTCTT
ATTA--TTCTTTTCTTAAAAGAAATAACTTTTAT--TAAACCT-AATATTATAAGTTAT-AATAACCTAGTT
AAGT--AAAGAGATCTATATTCT---ATAGATATTTAAGGCTTAATAGCCTACTAAGTA--TCTAATATAAC
CTCTAGA-ATTAGTT-TTAAAAAACCTATAGTCTTTATACTAGCTA--CTTAATCTAAATTTA-ATAGATAA
GC-TTAATAGCTATATGCATATATA---CTACTCTAATCTAAGTATAGATTAGCG-TATTCTTAATTAAATA
ACTGCTAGTTTATAGTAC-CTAAAGTATTATTAAAACTAAGAATTAAGAACTTTATTTAGTA-ATTAATATC
TATGCATTACTATTAAGCTTATT-CTATAAAGCTAAGCAGCTATAT-CTAGTATCTTTAG-CTAAAGCTTAT
TAAGCAGATTT---GCGCTTATACGCATT-TTTATTATCTTTATAATTATTTTCTATTCTATACGCTTAGCT
AAGCTATTTAGCTTATAAGTATAAGATAGAGTAGCTTTAATAGTAATC-CTATTTTAATCT--ACTTATTCT
TTAAATCTTAATTATTCTC-TCTATAGTTATGTTGCCTAATTACTATCTTAGTATATCTCTATAA-TTAAAA
GGTTATATTTTA-T-TCTTACTCTCTAGTAGTATCTTTT-AATAACTTTTATAATC--TTAAGCAGT-AACT
TTAAT--AGAAGATTATTATT-CTTAATCTTTCTAGAAT-AATTATTCTTTATTAGTAATAATTATTACTC-
TTCTAATTATTCTAAATGCATATTAAA-TAAG-TTCTATAAGATCTAATAGAAGAGTTAA-GATAATCTTTC
TTTTAG-TCTTCTTAAGATTACCTATAAGGCGTATGCTATTGCATAATGTTTATATTTAATTCTTCTAATA-
CTAGTAATCTTAATATTTT-ATATATATTTAG-TTAGAGCTTATAGTGCCTTCTA-TCTAAGATAACTTAAT
TATT-AGTGCTATATTTACTT-ATTACTACTTCTA--TTTTATAGATAATATAATC-TTAGTATAGCTTTTA
T-AATAGT-AAAGACTAAAGAGT-AAGAAGACTT-AATTAATT-TTAAGAA-GTTAAGGTTATA-CTTTC-T
AATAAGCAT---ATAGAGTAACTT-ATTCTTAGAT---AAGT-TACTATA-TTAGAGAGTTTAATCCT-AAC
TAGTATACTAGATATTTCTC--TAATCTTAAAGTCTTGCTTC-TAAGATAATATTAAGGTAGA-AACCTTTA
ATAACCTTTACGTTAGTAAGTATAAAG-TCTACTATATAT-AGCTTATTTAGTCTAATTATTAGGTTTCTTA
TAATCT-AAGTACTAACACTATTAATAAG-TAAATATT---AGGTT-CCTGCTTT-AATATACTCTC-TATT
TATAGCTTT-AATAAATATTTCTTTCTTAATT-AGGCTCTAATTATTTACTAAGTAGATGCAT-GCTTTACT
A--TTAAGAATTATAGATTAGTAT-AGTAGATGCTAATTAAAAGTAGTAC-TATAGACCTCTAGTAACTCTT
TTATA-AAGAGAGTTAGATTAATTAAGCTTACTTAAATAGTAATAGAGTAATCTTTATCTAATCTTTTCTTT
CTTAGAGTAGTAGACTAACCTAACTTTTTAATCTATTTGCAAAGA-TCT-TACTATTTAGGC-TTATTATAC
TATTCTAAGAT-CTTTTTCTTATTTATATTATTA-AGCTTAAT-TAGATTACTAGA-GGCTAATTCTATT-A
CTACTATTTAAAGCTTAA-GATAGGTAAT-TAGTTT-CTAATAATAA--AACTTATCTAAT-TAGAGCTTTT
GCAAG--TAAGACCTAATAC-ATAAGTATACTTTTAAG--CTTTTTTTAGTTTTTCTAGTTAAGCTATTTTA
AGCAGTTTGCTTATTTAGAG-TTAGTACTATAAAGATTAATAGTCTCTTTTTTTTTCTAGCATTTCTAGATT
ACTT-ACTTAGCATAGCGTTAAATACTATAGCAATATTAC-TCTAATATTATATTATCTTTTCTTA-GAGAT
GCTCTTTCTATAACTTC-TGCTTAT-TTCTGTTAAGCTTATTCTAGAGCGTATT-TCGCTATAATTACC-TT
AAGAAA-GTTAGTAAGAG-CAATAGTCTCTTTAACCTC-TAAGACGTTATACGTCTAAGCTTAGGTATAGAG
AGTTTAC-TATTTATTAAACTACTTCTCTAGCCTAA-TTCTGCTATGCTTAGC-TTTATCTAGGTAAGCTTA
GTACTTCTATCTAA-TTTAATTCTAAGTTATAGCC-TTACTTAGA-GCTAGCTAATCTTTAAG-TAGTTTAA
GTTATAATTAAAGGCTT-AAGTTATCTATTTAGAAAAGCT-TAATCTATACTAGCTTAAGAA-AGTCTAGTA
AGACTATTTTT-ATAATTTAG--TCTTAGAGGTTTATAAGTAT-AGCAGCTTTTTAAGACTAT--TTAGTAG
TAAGAACTTT-CTATTATTAGACTCT-CTTATTATAGTT-AGCTAATAAAACTT-TATAAGCTTTAATATCT
TT-AATATATTCTTATAAAG--ACTTTTTATAATTAGCTTTCGCTTTATT-AGTAGCTTCTATA-GAAGAAT
TC-TTTAGCTTAACTAGCTTAGTAGATAATTCTAAGTATA-GAGAAGCGTTATTAAGAAGATTAG-GTTGCA
ATAGGCTATCTAGATTA-ATATAGTCCT-ATACTTGCTTTCTAATAGCGTAAACTTTAAGCTAAATATACTA
TGCTAGCTAGTCTTTATAAGCTTAAAGAGTAA-CTATAGAAAG-AAGTTTTATCTAGTCTATTTAGTC---T
AT-TT-AGACTAATGTTATTA-GGATAATTTAAGAGGTTTAAGAAG-AATAAGAGTAGTAGAATAATT-AAT
TTAAGTACTTAGCA-AATACAAGATGCATAGTAGAGAATTAACTCTATAATTC-TATAGCGCTAGGC-TTAT
AAC-TATTATAGCTAAGCAAA-CTTAAGAGAAAA-GATTATATTA-ATTACTGCTCTTCTAATATATTAGAA
GAGCTAGCTTAAATATACAAATAGATTATAGAGAAACGTT-AGTCTAC-TTTCTAAGCTTAGTTAGCTTAGT
TACGTAGATTAGTACTTTACT-ATTCTCGT-GTATTAATACTGCGACAATATTTCTTATATTAATTATAAT
>X0_sc1.77_2541_5582_-/1-3042
------------------------------------------------------------------------
------------------------------------------------------------------------
------------------------------------------------------------------------
------------------------------------------------------------------------
------------------------------------------------------------------------
------------------------------------------------------------------------
------------------------------------------------------------------------
------------------------------------------------------------------------
------------------------------------------------------------------------
------------------------------------------------------------------------
------------------------------------------------------------------------
------------------------------------------------------------------------
--TA--TTCTTTCCTTAAAAGAAATAACTTTTAT--TAAACCT-AATATTATAAGTTAT-AATAACCTAGTT
AAGT--AAAGAGATCTATATTCT---ATAGATATTTAAGGCTTAATAGCGTACTAAGTA--TTTAATATAAT
CTCTAGA-ATTAGTT-TTAAAAAAC--CTATATCTTATACTAGCTA--CTTAATCTAAATTTA-ATAGATAA
GC-TTAATAGCTATATATATATATA---CTACTTTAATTTAGATATAGATTAGC--TATTCTTAATTAAATA
ACTGCTAGTTTATAGTAT-CTAAAGTATTATTAAAACTAGAAATTAAGAACCTTATTTAGTA-ATTAATATC
TATGCAGTGCTGTTAGGCTTATT-CTATAAAGCTAAGCAGCTATAT-CTAGTATCTCTAG-CTAAAGCTTAT
TAAGCAGATTT---GCGCTTATATATATT-TTTATTACCTTTATAATTATTTTCTATCCTGCACGCTTAGCT
AAGCTATTTAGCTTATAAGTATAAGACAGAGTAGCTTTAATAGCAATC-CTATTTTTATCT--ACCTATTTC
TTAAATCTTAATCGTTCTC-TCTACAGTTGCGTTGCCTAATTACTATCTTAGTATATCTCTATAA-TTAAAA
GGTTATATTTTA-T-TCTTACTTTCTAGTAGTACTTTTT-AATGACTTTTATAATC--TTAAGCAGC-AACT
TTAAT--AGAAGATTATTATT-CTTAATCTTTCTAGAAT-AATTATCCTTTATTAGTAATAACTATTACTC-
TTCTAATTATTCTAAATGCATATTAAA-CAGG-TCTTATAAGATCTAATAGAAGAGTTAA-GGTAATCTCTC
TTTTAG-TCTTCTTAAGATTATCTATAAGGCGTATGCTATTATATAATGTTCGCATTTAATCCTTCTAATA-
CTAGTAATCTTAACGTTTT-ATGCATATTTAG-TTAGAGCCTACAGTGCCTTCTG-TCTAAGATAACCTAAT
TATT-AGTGCTATATTTGCTT-ATTACTACTTCTA--TTTTGCAGATAATACGATC-TTAGCATAGCTTTTA
C-AATAGT-AGAGACTAGAGAAT-AGAAAGACTT-AATTAATT-CTAAGAA-GTTAAGGTTATA-CTTCC-T
AATAAGCGT---ATAGAGTAACTT-ATTCTTAGAT---AAGT-TACTATA-TTAGAGAGTTTAATCCT-AAC
TAGTATACTAGACGTTTTCTC-TAATCTTAAAGTCTTGCTTC-TAAGATAATATTAAGATAGA-AACCTTTA
ATAATCTTTATATTAGTAAGTATAAGG-TTTACTATATAT-AGCCTATTTAGTCTAATTATTAGATTTCTTA
TAATCT-AAGTACTAATACTATTAATAGA-TAAGTATT---AGGTT-CCTGCCTT-AATATACTCTC-TATT
TATAGCCTT-AATAAATATTCTCTTTTTAATT-AGACTATAATTATTTACTAAGTAGACGCAT-GCTCTACT
A--TTAAGAATTATAGATTAGTAT-AGTAAGTGCTAATTAAAAGTAGTGC-TATAGACCTCTAGTAACTCTT
TTATA-AAGAGAGTTAGATTAATTAAGCTTGCTTAAATAGCAATAGAGTAATCTTTATCTAATCTTTTCTTT
CTTAGAGTAGTAGACTAATCTAACTTTTTAATCTATTTGCATAGA-TCT-TACTATTTAGGC-TTATTATAC
TATTCTAAGAT-CTTTTTCTTATCTATATTATTA-AGCTTAAT-TAGATTACTAGA-GGCTAATTCTATT-A
CTGCTATTTAAAGCTTAA-GATAGGTAAT-TAGTTT-CTAATAATAA--AACTTATCTAAT-TAGAGCTTTT
GCAGG--TAAGATCTAATAT-ATAGGTATACTTTTAGA--CCTTTTTTAGTTTTTCTAGTTAAGCTATTTTA
AGCAGTTTGCTTATTTAAAGGTTAGTACTACAAAGATTAATAGTTTTTTTTCTTTTCTAGTATTTCTAGATT
GCTTCGCTTAGCATAGCGTTAAATACTATAGCAATATTA--TCTAATATTATATTATCCTTTCTAA-GAGAT
GCTCTTTCTACGACTTC-TGCTCAT-TTCTATTAAGCTTATTCTAAGGCGTATT-TCGCTATAATTACC-TT
AAGAAA-GTTAGTAAGAG-CAATAGTCTCTTTAATCTC-TAAGACGTCGTACGTCTAAGCTTAGGCATAGAG
AGTTTGC-TATTTATTAAACTACTTCTCTAGCCTAA-TCCTGCTATGCTTAGC-TTTGTCTAGGTAAGCTTA
GTACTCCTATCTAA-TTTAATTCTAAGTTATAGCC-TTACTTAGG-GCTAGCTAATCTTTAAG-CAGTTTAA
GTTATAATTAGAGGCTT-AAGTCGTCTATTTTAGAAAAGCCTAATTTATACTAGCTTAAGAA-GATCTAGTA
AGACTGTTTTTCGTAATCTAG--TCTTAAAGATTTGCGAGTGC-AGCAGCTTTTTAAGACTAT--TTAGCAG
TAAGAACTTT-CTATTATTAGACTCT-TTCGTTGTAGTT-AGCTAATAAAACTT-CGTAGGCTTTAATATCT
TT-AATATATTCTTATAAAG--ACTTTTCGTGATTAGCTTTCGCTTTATT-AGTAGCTCTAGCA-GGAGAAT
TC-TTTAGCTTAACTAGCTTAGTAGATAATCCTAAGTATA-AGGGAGCGTTATTAAGAAGATTAG-GTTGCA
ATAGGCTATCTAGATTA-ACATAGTTCT-ATATTCGCTTTCTAATAGCGTGAACTTTAAGCTAAATATACTA
TGCTGGCTAGTCTTTATAAGCTTAAAGAGTAA-CTATAGAAGA-AAGTTTTATCTAGTCTATTTAGTC---T
AT-TT-AGACTAATGTCGTTA-GGATAATTTAAGAGGTTTAAGAGA-AATAAGAGTAGTAGAATAATT-AAT
TTAAGTACTTAGCA-AATATAAGATGCATAGTAGAGAATTAACTCTGTAATTC-TATAGCGCTAGGC-TTAT
AAC-TGTTATAGCTAAGCAAA-CTTAAGAGAAAA-GATTATATTA-ATTACTGCTCTTCTAATATATTAGAA
GAGCTAGCTTAAATATATAAACAGATTACAGAGAAACGTT-AGTCTAC-TTCCTAAGCTTAGTTAGCTTAGT
TACGTAGATTAGTACTTTACTTATTCTTAT-GTATTAATACTGCGACAATAGATTA---------------
>X0_sc1.8_699283_702561_+/1-3279
------------------------------------------------------------------------
------------------------------------------------------------------------
------------------------------------------------------------------------
------------------------------------------------------------------------
------------------------------------------------------------------------
------------------------------------------------------------------------
------------------------------------------------------------------------
------------------------------------------------------------------------
-------------------------------------------------CTTGCGCAGTTTCTTC-TTATAT
AACTT-CTTAATTATTTAGTTAGCTAGCTA-TCTAATTAGTTTATACACTTAGTTTATCT-CTAAGATTACT
CTTAGTA-TCTCTTCTAACCTTATTAGTTTACTGCTCTTCTAGGTATAATTTATTCTTAATAAGGAGGCC-T
AGATTAT-CTAGCTCGCTATTATATAGA-ATATTAGCAATCTTAAGCGCT--AATTTCTTTTCTATATTCTT
ATTA--TTCTTTCCTTAAAAGAAATGAGTTTCGT--TAAACCT-AATATTACAAGTTGT-AATAACCTAGTT
AAGT--AAAGAGATCTATATTCT---ATAGATATTTAAGGCTTAATAGCTTACTAAGTA--TCTAATATAAC
CTCTAGG-ATTAGTT-TTAAAAAAC--CTATATCTTATACTAGCTA--CCTAATCTAAATTTATATAGATAA
GC-TTAACAGCTGTACGCATATATA---CTACTCTAATCTAAGCGTAGATTAGC--TATTCTTAATTAAATA
ACTGCTAGTTTATAGTAT-CTAAAGTATTATTAAAACTAGAAATTAAGAACCTTATTTAGTA-ATTAATATC
TATGCAGTGCTGTTAAGCTTATT-CTATAAAGCTAAGTAGCTATATTCTAGTATCTCTAG-CTAAAGCTTAT
TAGGCAGATTT---ACGCTTATATGTATCCTTTATTACCTTTATAATTATTTTCTATTCTACACGCTTAGCT
AAGCTATTTAGCTTATAAGTATAAGATAGAGTAGCTTTAATAGCAATC-TTATTTTTATCT--GCCTATTTC
TTAAATCTTAATTATTCTC-TCTATAGTTACGTTGCCTAATTACTATCTTAGTATATCTCTATAA-TTAAAA
GATTATATTTTA-T-TCTTACTCTCTAGTAGTACCTTTT-AATAACTTTTATAATC--TTAAGCAGT-AATT
TTAAT--AGAAGATTATTATT-CTTAATCTTTCTAGAAT-AATTATTCTTTATTAGTAATAACTATTACTC-
TTCTAATTATTCTAAATGCATATTAAA-TAGG-TCCTATAAGATCTAATAGAAGAGTTAA-GATAATCTCTC
TTTTAG-TCTTCTTAAGATTACCTATAAGGCGTATGCTATTACATAATATTTATAATTAATCCTTCTAATA-
CTAGTAATTTTAACGTTTT-GCATATATCTAG-TTAGAGCCTATAGTGCCTTCTA-TCTAAGATAACCTAAT
TATT-AGTGCTATATTTACTT-ATTACTACTTCTA--TTTTATAGATAATATAATC-TTAGCATAGCTTTTA
T-AATAGT-AAAGACTAGAGAAT-AAGAAGACTT-AATTAATT-CTAAGAA-GTTAAGGTTATA-CTTCT-T
AATAAGCGT---ATAGAGTAACTT-ATTCTTAGAT---AGGT-TACTATA-TTAGAGAGTTTAATTCT-AAC
TAGTATACTAGACGTTTCCT--TAATCTTAAAGTCTTGCTTC-TAAGATAATATTAAGGTAGACAACCCTTA
ACGACCTTTATATTAGTAAGTATAAGG-TCTACTGTATAT-AGCCTATTTAGTCTAATTATTAAGTTTCTTA
TAATCT-AAGTACTAATATTATTAATAGA-TAAGTATT---AGGTT-CCTATCTT-AATGCACTCTC-TATT
TATAGCCTT-AATAAACGTTCTCTTTTTAATT-AGACTGCAATTATTTACTAAGTAAACGCAT-GCTCTACT
A--TTAAGAATTATAGATTAATAT-AGTAAGTGCTAATTAAAAGTAGTGC-TATAGACCTCTAGTAACTTCT
TTATA-AAGAGAGTTAGATTAATTAAGCTTGCTTAAATAGCAATAGAGTAATCTTTATCTAATCTTTTCTTT
CTTAGAGTAGTAGACTAACCTAACTTTTTAATCTATTTATAGAGA-TCT-TACTATTTAGGC-TTATTATAC
TATTCTAAGAT-CTTTTTCTTATCTATATTATTA-AGCTTAAT-TAGATTACTAGA-GGCTAATTCTATT-A
CTACTATTTAAAGCTTAA-GGCAGTTAATATAGTTT-CTAGCAATAA--AACTTATCTAAT-TAAAGCTTTT
AAGGA--TTTAGTTTAATGC-ATAGGTATACTTTTAGG--CCTTTTTTAGTTTTTCTAGTTAAGCTACTCTA
AGCAGTTTGCTTATTTAGAG-TTAGTACTGCAAAGATTAATAGTCTCTTTCTCTTTTCTGCGCTTCTAGATT
ACTT-AGTTAGTATAGCGTTAAATACTATAGCAATATTA--TCTAGTATTAGATTGTTCTTTCCTA-GAGAT
ACCCTTTCTATAACTTC-TGCTTAT-TTCTATTAGGCCTATTCTAGAGCGTATT-TTGCTATAATTACC-TT
AAGAAA-GTGTAGTAAGAGCAATAGTCTCTTTAACCTC-TAGAACGTTATACGTCTAGGCTTAGGCATAGAG
AGTTTAC-TATTTATTAAACTACTTCTCTAGTCTAA-TTCTGCTATGCTTAGC-TTTATCTAGGTAAGCTTA
GTACTCTTATTTAA-TTTAATTCTAAGTTATAGCC-TTACTTAGA-GCTAGCTAATCTTTAAG-TAGTTTAA
GTTATAATTAGAGGCTT-AAGTTATCTATCTAGAAAAGCC-TAATCTAAATAGGCTTAAGAA-GGTCTAGTA
AGACTATTTTT-ATAATCTAG--TCTTAAAGATTTATAAGTGC-AGCAGCTTTTTAAGACTAT--TTAGCAG
TAAGAACTTT-CTATTATTAGACTCT-CTTGTTATAGTT-AGCTCAATAAAACTTTATAAGCTTTAATATCT
TT-AATATATTCTTATAAAG-ACTTTTTTATAATTAGCTTTTGCTTTATT-AGTAGCTCTAATA-GAAGGAT
TC-TTTAGCTTAACTAGCTTAGTAGATAATTCTAGATATA-GAGAAGCGTTATTAAGAAGATTAG-GTTGCG
ATAGGCTATCTAGATTA-ATATAGTTCT-ATACTTGCTTTCTAATAGCGTGCACTTTAAGCTAAATATACTA
TGCTAGCTAGTCTTTATAAGCTTAAAGAGTAA-CAGTAAAAGA-AAGTTTTATCTAGTCTATTTAGTC---T
AT-TT-AGACTAATATTATTA-GGATAATTTAAGAGGTTTAAGAGA-AATAAGAGTAGTAGAATAATT-AAT
TTAAGTACTTAGTA-AATACAAGATATATAGTAGAGAATTAACTCTATAATCC-TATAGCGCTAGGC-TTAT
AAC-TGTTGTAGCTAAGTAAA-CTTAAGAGAAAA-GATTATATTA-ATTACTGCTCTTCTAATATATTAGAA
GAGCTAGCTTAAATATACAAACAGATTATAGAGAAACGTT-AGTCTAC-TTCCTAAGCTTAGTTAGCTTAGT
TACGTAGATTAGTACTTTACT-GTTCTCGT-GTATTAATACTGCGATAAGAAGTTTATTA-----------
>X0_sc1.80_1215_4815_-/1-3601
------------------------------------------------------------------------
------------------------------------------------------------------------
------------------------------------------------------------------------
-----------------------------------------------A-GATTAGAAGTAGTTATTTACTGC
AATTGCTAGT-ATAGCTTA---------TAAGTAACTAATCTGCTTTATCTAGAGTATTTAAGTTAAGTTCT
TTAGGTT-AAGTAGTAGAGCA-GATAATATACTGCAGTATTACTCTCTATAATCTAATCTAATTACTAGAGT
AAGATAAGCTAGCTCTACTAGCTAGA-TATATCTGCTATTAGCTATCTT-CTCTTATACTTTAAGCCTTAA-
--GCTCTAAGTTTCCTCTTATATTACCTAGCTT-AGATATAGATTCTAGAGTTATAAGCTAATTTTAATC-T
TTTAGAGGTTCTATGCAAATTCTTAGTTAATTGCTAGCTATGCTATCGTCTTACATAGTTTCTTT-CTAGTA
TAACTCTCTAATTATTTAGTTAGCTAGCTA-TCTAATTAGTTTGTATACTTAGTTTACCT-CTAAGATTACT
CTTAGTA-TTTCTTCTAACCTTATTAGTTTGCTGCTTTTCTAGGTATAATCTATTCTTAATAAGAAGGCC-T
AGATTAT-CTAGCTTACTATTATATAGG-ATATTAGCAACCTTAAGCGCT--AATTTCTTTTCTATATTCTT
ATTA--TTCTTTTCTTAAAAGAAATAAGTTTTGT--TAAATCT-AATATTATAAGTTAT-AATAACCTAGTT
AAGC--AAAGAGATCTATATCCT---ATAGATGTTTAAAGCTTAATAGCCTACTAAGTA--TCTAATATAAC
CTCTAGG-ATTAGTT-TTAAAAAAC--CTATGTCTTATACTAGCTA--CCTAATCTAAATTTA-ATAGATAA
GC-TTAATAGCTATACGCATATATA---CTACTCTAATCTAGATATAGATTAGC--TATTCTTAATTAAATA
ACTGCTAGTTTATAGTAC-TTAAAGTATTATTAAAACTAGGAATTAAGAACCTTATTTAGTA-ATTAATATC
TATATAGTGCTGTTAGGCTTATT-CTATAAAGCTAAGCAGCTGCAT-CTAGTATCTCTAG-CTAAAGCTTAT
TAGGTAGATTT---GCGCTTATACGCATT-TTTATTACCTTTATAATTATTTTCTAGTCTGCACGCTTAGCT
AAGCTATTTAGCTTATAAGTATAAGATAGAGTAGCTTTAATAGCAATT-CTATTTTTATCT--ACTTATTTC
TTAAATCTTAATTATTCTTCTCTATAGTTACGTTGCCTAATTACTATCTTAGTATATCTCTATAA-TTAAAA
GATTATATTTTA-T-TCTTACTTTCTAGTAGTACCTTTT-AATAACTTTTATAATC--TTAAGTAGT-AACT
TTAAT--AGAAGATTATTATT-CTTAATCTTTCTAGAAT-AATTATTCTTTATTAGCAATAACTATTACTC-
TTCTAATTATTCTAAATGTATATTAAA-TAAGATTCTATAAGATCATAATAGAAGAGTTAAGATAATCTCTC
TTTTAG-TCTTCTTAAGATTACTTATAAGGCGTATGCTGTTATATAATGTTCGCATTTAATTCTTCTAATA-
CTAGTAATCTTAACGTTTT-ATGCATATTTAG-TTAGAGCCTATAGTGGCTTCTA-TCTAAGATAACCTAAT
CGTT-AGTGCTATATTTACTT-ATTACTACTTCTA--TTTTATAGATAATATAATC-TTAGTATAGCTTTTA
T-AATAGT-AGAGACTAGAGAAT-AGAAAGACTT-AATTAATT-CTAAGAA-GTTAAGGTTATA-CTTCC-T
AATAAGCGT---ATAGAGTAACTT-ATTCTTAGAT---AGGT-TACTATA-TTAGAGAGTTTAATCTT-AAC
TAGTATACTAGATATTTCTC--TAATCTTAAAGTCTTGCTTC-TAAGATAATATTAAGGTAGA-AACCTTTA
ATAACCTTTACGTTAGTAAGTATAAGG-TCTACTATATAT-AGCCTATTTAGTCTAATTATTAAGTTTCTTA
TAATCT-AAGTACTAACACTATTAATAGG-TAAATGTT---AGATT-TCTGCCTT-AATATACTCTC-TATT
TATAGCCTT-AATAAACGTTCTCTTTTTAATT-AGACTGCAATTATTTACTAAGTAGACGCAT-GCTCTACT
A--TTAAGGATTATAAATTAGTGC-AGTAGGTACTAATTAAAAGTAGTAC-TATAGACTTCTAGTAACTCTT
TTATA-AAGAAAGTTAGATTAATTAAGCTTACTTAAATAGCAATAGAGTAATCTTTATCTAATCTTTTTTTT
CTTAGAGTAGTAGACTAACCTAACTTTTTAATCTATTTGCAAAGA-TCT-TGCTATTTAGGC-TTATTATAC
TATTCTAAGAT-CTTTTTCTTATCTATATTATTA-AGCTTAAT-TAGATTACTAGAAGGCTAATTCTATT-A
CTGCTGTTTAAAGCTTAA-GATAGGTAAT-TAGTTT-CTAATAATAA--AACTTATCTAAT-TAAGGCTTTT
GCAGA--TAAGACCTAATAC-ATAGGCATACTTTTAAG--CTTTTTTTAGTTTTTCTAGTTAAGCTATTTTA
AGCAGTTTGCCTATTTAGAG-TTAGTACTGCAAAGATTAACAGTCTTTTTCCTTTTTTAGCATTTTTAGATT
ACTT-ACTTAGCATAGCGTTAAATACTATAGTAATATTA--TCTAATATTATATTATTCTTTCTTA-GAGAT
GCTCTTTCTATAACTTC-TGCTTAT-TTCTATTAGGCCTATTCTAGAGCATATT-TTGCTATAATTGCC-TT
AAGAAA-GTTAGTAAGAG-TAATAGTCTCTTTAATCTC-TAGAATGTTATATATCTAAGCTTAGGCATAGAG
AGTTTGC-TATTTATTAAACTACTTCTCTAGCTTAA-TTCTGCTATGCTTAGC-TTTATCTAGATAAGCTTA
GTACTTCTATCTAA-TTTAATTCTAAGTTATAGCC-TTACTTAGA-GCTAGCTAATCTTTAAG-CAGTTTAA
GTTATAATTAGAGACTT-AAGTTATCTATTTAGAAAAGCC-TAATCTATACTAGCTTAAGAA-AGTCTAGTA
AGACTATTTTT-ATAATCTAG--TTTTAGAGGTTTATAAGTAT-AGCAGCTTTTTAAGACTAT--TTAGCAG
TAAGAACTTT-CTATTTTTAGACTCT-CTTGTTATAGTT-AGCTAATAAAACTT-TATAGGCTTTAATATCT
TT-AATATATTCTTATAAAG--ACTTTTTATAATTAGCTTTTGCTTTATT-AGTAGCTCTAGCA-GAAGAAT
CC-TTTAGCTTAACTAGCTTAGTAGATAATCCTAGGTATA-GAGAAGTATTATTAAGAAGATTAG-GTTATA
ATAGGCTATCTAGATTA-ATATAGTCCT-ATATTTGCTTTCTAATAGCATAAACTTTAAGCTAAATATACTA
TACTAGCTAGTCTTTATAAGCTTAAAGAGTAA-CTATAGAAAGAAAGTTTTATCTAGTCTATTTAGTC---T
AT-TT-AGACTAATATCGTTA-GAATAATTTAAGAGATTTAAGAGA-AATAAGAGTAGTAGAATAATT-AAT
TTAAGTACTTAGTA-AATATAAGATATATAGTAGAGAATTAACTCTATAATTC-TATAGCGCTAAGC-TTAT
AAC-TATTATAGCTAAGCAAA-CTTAAGAGAAAA-GATTATATTA-ATTACTACTCTTCTAATATATTAGAA
GAGCTAGCTTAAATATACAAATAGATTATAGAGAAACGTT-AGTCTAC-TTTCTAAGCTTAGTTAGCTTAGT
TATATAGATTAGTACTTTACT-GTTCTTAT-ATATTAATACT-----------------------------
>X0_sc1.40_56334_60194_+/1-3861
--CTCTTCTTACGCCTAGCAAGAAGATATTCTAAAA-GTTAGCTTATA---AACTATTATTATTATCTAGAT
TAGT-AATTAGTGCATATACTCTAGTACCTGC-ACTCTCTATCTAGTTATCT-TAATTACTATCTCTTCTTC
T---TCTGCGTAATAGCAGGTA-GGTACTTGTTCCTTAATT-ATTTTCTAGCGCTTTGCC-TTATTACCTCT
AGCTTATTC--TCTAAGTACG-CAGAGCTTATAGCTCTATTATACCTA-GATTAGAAGTAGTTATTTGCTAT
AATTGCTAGC-GTACTTAA--------ATAAGCAACTTATCTACTTTATCTAGAGTGTTTAAGTTAAGTTCT
CTAAGTT-AAGTAGCAGAGCA-GGTAACACGCTGCAGTGTTACTCTCTATAATCTAATCTAATTACTAGAGC
GAGATAGGCTAGCTCTACTAGCTAGA-TATATCTACTATTAGCTATCTC-TTCTTATACTTTAAGCATTAT-
--ACCTAAAGTTTCCCTCTATATTACCTAGCTT-AGGTGTAGATTCTAGAGTTGCAAGCTAATTTTAATC-T
TTTAGAGGTCCTGCGCAAATTCTTAGTTAATTACTAGCTATGCTATCGTCTTGCGCAGTTTCTTC-TTATAT
AACTT-CTTAATTATTTAGTTAGCTAGCTA-TCTAATTAGTTTATACACTTAGTTTATCT-CTAAGATTACT
CTTAGTA-TCTCTTCTAACCTTATTAGTTTACTGCTCTTCTAGGTATAATTTATTCTTAATAAGGAGGCC-T
AGATTAT-CTAGCTCGCTATTATATAGA-ATATTAGCAATCTTAAGCGCT--AATTTCTTTTCTATATTCTT
ATTA--TTCTTTCCTTAAAAGAAATGAGTTTCGT--TAAACCT-AATATTACAAGTTAT-AATAACCTAGTT
AAGT--AAAGAGATCTATATTCT---ATAGATATTTAAGGCTTAATAGCTTACTAAGTA--TCTAATATAAC
CTCTAGA-ATTAGTT-TTAAAAAAC--CTGTATCTTATACTAGCTA--TCTAATCTAAATTTA-ATAGATAA
GC-TTAACAGCTGTACGCATATATA---CTACTCTAATCTAGGCGTAGATTAGCTAGTTTCTTAATTAAATA
ACTGCTAGTTTATAGTAC-CTAAAGTATTATTAAAACTAGGAATTAAGGACCTTATTTAGTA-ATTAATATC
TATGCAGTGCTGTTAGGCTTATC-CTATAAAGCTAAGCAGCTATAT-CTAGTATCTCTAG-CTAAAGCTTAT
TAGGCAGATTC---GCGCTTATACGTATT-TTTATTACCTTTATAATTATTTCCTATCCTGCACGCTTAGCT
AAGCTATTTAGCTTATAAGTATAAGATAGAGTAGCTTTAATAGCAATCGTTATTTTTATCT--ACTTATTTC
TTAAATCTTAATCGTCCTC-TCTACAGTTGCGTTGCCTAATTACTATCTTAGTATATCTCTACAA-TTAAAA
GGTTATATTTTA-T-TCTTACTCTCTAGTAGTACTTTTT-AATGACTTTTATAATC--TTAAGCAGC-AACT
TTAAT--AGAAGATTATTATT-CTTAATCTTTCTAGAAT-AATTATCCTTTATTAGTAATAACTATTACTC-
TTCTAATTATTCTAAATGCATATTAAA-CAGG-TCTTATAAGATCTAATAGAAGAGTTAA-GGTAATCTCTC
TTTTAG-TCTTCTTAAGATTATCTATAAGGCGTATGCTATTATATAATGTTCGCATTTAATCCTTCTAATA-
CTAGTAATCTTAACGTTTT-ATGCATATTTAG-TTAGAGCCTACAGTGCCTTCTG-TCTAAGATAACCTAAT
TATT-AGTGCTATATTTGCTT-ATTACTACTTCTA--TTTTGCAGATAATACGATC-TTAGCATAGCTTTTA
C-AATAGT-AGAGACTAGAGAAT-AGAAAGACTT-AATTAATT-CTAAGAA-GTTAAAGTTATA-CTTCC-T
AATAAGCGT---ATAGAGTAACTT-ATTCTTAGAT---AAGT-TACTATA-TTAGAGAGTTTAATCCT-AAC
TAGTATACTAGACATTTTCT--TAATCTTAAAGTCTTGCTTC-TAAGATAATATTAAGGTAGA-AACCTTTA
ACGACCTTTACGTTAGTAAGTATAAGG-TCTACTATATAT-AGCCTATTTAGTCTAATTATTAGATTTCTTA
TAATCT-AAGTATTAATACTATTAATAGG-TAAGTATT---AGGTT-CCTGCCTT-AACGCACTCTC-TATT
TATAGCCTT-AACAAATATTCTCTTTTTAATT-AGACTGTAATTATTTACTAAGTAGACGCAC-GCTCTACT
A--TTAAGGATTATAGATTAGTAT-AGTAGGTGCTAATTAAAAGTAGTGC-TATAGACTTCTAGTAACTCTT
TTATA-AAGAAGGTTAGATTAATTAAGCTTGCTTAAATAGTGATAGAGTAATCTTTATCTAATCTTTTCTTT
CTTAGAGTAGTAGACTAACCTAACTTCTTAATCTATTCGCAGAGA-TCT-TGCTATTTAGGC-TTATTATAT
TATTCTAAGAT-CTTTTTCTTATCTATATCGTTA-AGCTTAAT-TAGATTACTAGA-GGCTAATTCTATT-A
CTACTATTTAAAGCTTAA-GATAGGTAAT-TAGTTT-CTAACGATAA--AACTTATCTAAT-TAGGGCTTTT
GCAGA--TAAGACCTAATGC-ATAGGCATACTTTTAGG--CCTTTTTTAGTTTTCTTAGTTAAGCTGCTCTA
AGCAGTTTGCCTATTTAGAG-TTAGTACTGCAAAGATTAACAGTCTCTTTTCTTTTCTAGCGTTTTTAGATT
GCTC-GCTTAGTATAGCGTTAAACATTATAGCAATATTA--TCTAATATTATATTATCCTTTTCTA-GAGAT
GCTCTTTTTACGACTTC-TGCTTAT-TTCTATTAGGCCTATTCTAGGGCATATTGTTGCTATAATTGCC-TT
AAGAAA-GTTAGTAAGAG-TAATAGTCTCTTTAACTTC-TAGAACGTCGTATATCTAGGCTTAGGCATAGAG
AGTTTGC-TATTTATTAAACTACTTCTCTAGCCTAA-TCTTACTATGCTTAGC-TTTATCTAGGTAAGCTTA
GTACTTCTATCTAA-TTTAATTCTAAGTTATAGCC-TTACTTAAG-GCTAGCTAATCTTTAAG-CAGTTTAA
GTTATAATTAGAGGCTT-AAGTTGTCTATTTAGGAAAGCC-TAATTTATACTAGCTTAAGAA-AGTCTAGTA
AGACTATTTTC-GTAATCTAG--TCTTAAAGATTTGCAAGTAC-AGCAGCTTTTTAAGACTAT--TTAGCAG
TAAGAACTTT-CTATTATTAGACTCT-CTCGTTATAGTT-AGCTAATAAAACTT-TATAGGCTTTAATATCT
TT-AATATATTCTTATAAAG--ACTTTTCATAATTAGCTTTCGCTTTATT-AGTAGCTCTAGCA-GGAGGAT
CC-TTTAGCTTAACTAGCTTAGTAGATAATCCTAGATATA-AAGGAGCGTTATTAAGAAGATTAG-ATTATA
ATAAGCTATCTAGATTA-ATATAGTCCT-ATATTCGCTTTCTAATAGCATGAACTTTAAGCTAAATATACTA
TGCTAGCTAGTCTTTATAAGCTTAAAGAGTAA-CTATAGAAGG-AAGTTTTATCTAGTCTGTTTAGTC---T
AT-TT-AGACTAATATCGTTA-GGATAATTTAAGAAGTTTAAGAGG-AATAAGAGTAGTAGAATAATT-AAT
TTAAGTACTTAGCA-AATATAAGATGCATAGTAGAGAATTAACTCTATGATCC-TATAGCGCTGAGC-TTAT
AAC-TATTATAGCTAAGCAAA-CTTAAGAGAAAA-GATTGTATTA-ATTACTGCTCTTCTAATATATTAGAA
GAGCTAGCTTAAATATATAAATAGATTACAGAGAAACATT-AGTCTAC-TTTCTAAGCTTAGTTAGCTTAGT
TACGTGGATTAGTACTTCACTGTTCCTTGT-GTATTAATACTGCGACAGAAGATTAA--------------
>X0_sc1.46_31428_35289_-/1-3862
CTCTTCTTACGTCCTACGCAAGAAGATATTCTAAAA-GTTAGCCTATA---AACTATTATTATTATCTAGAT
TAGC-AATTAGTGCATATACTCTAGTACCTGC-ACTTTCTATCTAGTTATCT-TAATTGCTATCTCTTCTTC
T---TCTGCGTAATAGCAGGTA-GATACTTATTTCTTAATT-ATTTTCTAGCGCTTTGCC-TTATTACCTCT
AGCTTATTC--TCTAAGTGCA-CAGAGCTTATAGCTCTATTATACTTA-GATTAGAAGTAGTTATTTGCTAT
AATTATTAGT-ATGCTTAA--------ATAAGTAACTAATCTACTTCGTTTAGAGTGTTTAAGTTAAGTCCT
CTAGGTT-AAGTAGCAGAGCA-GATAATACGCTGCAGTATTACTCTCTATAATCTAATCTAATTACTAGAGC
GAGACAGGCTAGCTCTACTAGCTAGA-TATATCTGCTATTAGCTATCTT-CTTCTATACTTTAAGCCTTAA-
--GCTCTAAGTTTCTCTCTATATCACCTAGCTT-AGGTGTAGATTCTAGAGTTATAAGCTAATTTTAATC-T
TTTAGAGGTTCTGCGCAAATTCTTAGTTAATTACTAGCTATGCTATCGTCTTGCGCAGTTTCTTC-TTATAT
AACTC-TCTAATCGTTTAGTTAGCTAGCTA-TCTAATTAGTTTATACACTTAGTTTATCT-CTAAGATTATT
CCTAGTG-TCTCTTCTAACCTTATTAGTTTGCTGCTCTTCTAGGTATAATCTATCCTTAATAAGAAGGCC-T
AAATTAT-CTAGCTTACTATTATATAGG-ATATTAGCAATCTTAAGCGCT--AATTCTTTTTCTATATTCTT
ATTA--TTCTTTTCTTAAAAGAAACGACTTTTGT--TAAACCT-AATATTGCAAGTTAT-AATAACCTAGTT
AAGC--AAAGAGATCTATATCCT---ATAGATATTTAAGGCTTAATAGCCTACTAAGTA--TCTAATATAAC
CTCTAGA-ATTAGTT-TTAAAAAAC--CTGTGTCTTATACTAGCTA--CCTAATCTAAATTTA-ATAGATAA
GC-TTAACAGCTATACGCATATATA---CTACTCTAATCTAGGCGTAGATTAGC--TATTCTTAATTAAATA
ACTGCTAGTTCGTAGTAC-CTAAAGTATTATTAAAACTAGGAATTAAGAACCTTATTTAGTA-ATTAATATC
TATGCAGTGCTATTAAGCTTATC-TTATAAAGCTAAGCAGCTGTAT-CTAGTATCTCTAG-CTAAAGCTTAT
TAGGCAGATTT---GCGCTTATGCGCATC-TTTATTACCTTTATAATTATTTTCTATCCTGCACGCTTAGCT
AAGCTATTTAGCTTATAAGTATAAGATAGAGTAGCTTTAATAGCAATC-TTATTTTTATCT--GCTTATTTC
TTAAATCTTAATCGTCCTC-TCTACAGTCGCGTTGCCTAATTACTATCTTAGTATATCTCTATAA-TTAAAA
GGTTATATTTTG-T-TCTTACTCTCTAGTAGTACCTTTT-AATAACTTTTATAATC--TTAAGCAGC-GACT
TTAAT--AGAAGATTATTATT-CTTAATCTTTCTAGAAT-AATTATCCTTTATTAGCAATAACTATTACTC-
TTCTAATTATTCTAAATATATATTAAA-TAGG-TCTTATAAGATCTAATAGAAGAGTTAA-GATAATCTCTC
TTTTAG-TCTTCTTAAGATTACCTATAAGGCGTATGCTGTTGCATAATATTTATAATTAATCCTCCTAATA-
CTAGTAATTTTAACGTTTT-ATGCATATTTAG-TTAGAGCCTGCAGTGCCTTCTA-TCTAAGATAACCTAAT
TATT-AGTGCTATATTTGCTT-ATTACTACTTTTA--TTTTGCAGATAATATAATC-TTAGTACAGCTTTTA
T-AATAGT-AGAGACTAGAGAAT-AGAAAGACTT-AATTAATT-CTAAGAA-GTTAAGGTTATA-CTTCC-T
AATAAGCGT---ATAGAGTAACTT-ATTCTTAGAT---AAGT-TACTATA-TTAGAGCGTTTAATTCT-AAC
TAGTATACTAGACGTTTCCT--TAATCTTAAAGTCTTGCTTC-TAAGATAATATTAAGGTAGA-AACCCTTA
ACGACCTTTACGTTAGTAAGTATAAGG-TCTACTGTATAT-AGCCTATTTAGTCTAATTATTAAGTTTCTTA
TAATCT-AAGTACTAATATTATTAATAGA-TAAGTATT---AGGTT-CCTATCTT-AATGCACTCTC-TATT
TATAGCCTT-AATAAACGTTCTCTTTTTAATT-AGACTGCAATTATTTACTAAGTAAACGCAT-GCTCTACT
A--TTAAGAATTATAGATTAATAT-AGTAAGTGCTAATTAAAAGTAGTGC-TATAGACCTCTAGTAACTTCT
TTATA-AAGAGAGTTGAATTAATTAAGCTTGCTTAAATAGCAATAGAGTAATCTTTATCTAATCTTTTCTTT
CTTAGAGTAGTAGACTAACCTAACTTTTTAATCTATTTGCAGAGACTCCTTGCTATTTAGGC-TTATTATAC
TATTCTAAGAT-CTTTTTCTTATCTATATTATTA-AGCTTAAT-TAGATTACTAGA-AGCTAATTCTGTT-A
CTGCTATTTAAAGCTTAA-GGCAGTTAAT-TAGTTT-CTAGCGATAA--AACTTATCTAAT-TAAGGCTTTT
AAGGG--TTTAGTTTGATGC-ACAGGCATACTTTTAGG--CTTTTTTTAGTTTTTCTAATTAAGCTGTTTTA
AGCAGTTTGCCTATTTAGAGTTAGTACTAGCAAAGATTAATAGTCCTCTTTCTTTTCTAGCGTTTCTAGATT
GCTC-GCTTAGCATAGCGTTAAATACTATAGTAATATTA--TCTAATATTATATTATTCTTTCTTAAGAGAT
GCTCTTTCTATAACTTC-TGCTTAT-TTCTATTAAGCCTATTCTAGAGCGTATT-TCGCTATAATTGCC-TT
AAGAAA-GTTAGTAAGAG-TAATAGTCTCTTTAACCTC-TAGAACGTTGTACGTCTAAGCTTAGGCATAGAG
AGTTTAC-TATTCGTTAAACTACTTCTCTAGCCTAA-TCCTGCTATGCTTAGC-TTTGTCTAGATAAGCTTA
GTACTTCTATTTAA-TTTAATTCTAAGTCGTAGCC-TTACTTAGA-GCTAGCTAATCTTTAAG-CAGTTTAA
GTTATAATTAGAGGCTT-AAGTTATCTATTTAGGAAAGCC-TAATTTATACTAGCTTAAGAA-GGTCTAGTA
AGACTATTTTC-GTAATCTAG--TCTTAAAGATTTGCGAGTGC-AGTAGCTTTTTAAGACTAT--TTAGTAG
TAAGAACTTT-CTATTATTAGACTCT-CTCGTTATAGTT-AGCTAACAAAACTT-TATAGGCTTTAATATCT
TT-AATATATTCTTATAAAG--ACTTTTCGTAATTAGCTTTCGCTTTATT-AGTAGCTCTAGCA-GAAGGAT
TC-TTTAGCTTAACTAGCTTAGTAGATAATCCTAGGTATA-GAAGAGCGTTATTAAGAAGATTAG-GTTGCA
ATAGGCTATCTAAATTA-ACATAGTTCT-ATATTCGCTTTCTAATAGCATAAACTTTAAGCTAAATATACTA
TGCTGGCTAGTCTTTATAAGCTTAAAGAGTAA-CTATAGAAGA-AAGTTTTATCTAGTCTGTTTAGTC---T
AT-TT-AGACTAATGTCGTTA-GGATAATTTAAGAGGTTTAAGAGA-AATAAGAGTAGTAGAATAATT-AAT
TTAAGTACTTAGCA-AATATAAGATGCATAGTAGAGAATTAACTCTGTAATTC-TATAGCGCTAGGC-TTAT
AAC-TGTTATAGCTAAGCAAA-CTTAAGAGAAAA-GATTATATTA-ATTACTGCTCTTCTAATATATTAGAA
GAGCTAGCTTAAATATATAAACAGATTACAGAGAAACGTT-AGTCTAC-TTCCTAAGCTTAGTTAGCTTAGT
TACGTAGATTAGTACTTTACTTATTCTTAT-GTATTAATACTGCGACAATAGATTA---------------
>X0_sc1.69_9085_9460_-/1-376
------------------------------------------------------------------------
------------------------------------------------------------------------
------------------------------------------------------------------------
------------------------------------------------------------------------
------------------------------------------------------------------------
------------------------------------------------------------------------
------------------------------------------------------------------------
------------------------------------------------------------------------
------------------------------------------------------------------------
------------------------------------------------------------------------
------------------------------------------------------------------------
------------------------------------------------------------------------
------------------------------------------------------------------------
------------------------------------------------------------------------
------------------------------------------------------------------------
------------------------------------------------------------------------
------------------------------------------------------------------------
------------------------------------------------------------------------
------------------------------------------------------------------------
------------------------------------------------------------------------
------------------------------------------------------------------------
------------------------------------------------------------------------
------------------------------------------------------------------------
------------------------------------------------------------------------
------------------------------------------------------------------------
------------------------------------------------------------------------
------------------------------------------------------------------------
------------------------------------------------------------------------
------------------------------------------------------------------------
------------------------------------------------------------------------
------------------------------------------------------------------------
------------------------------------------------------------------------
------------------------------------------------------------------------
------------------------------------------------------------------------
------------------------------------------------------------------------
------------------------------------------------------------------------
------------------------------------------------------------------------
------------------------------------------------------------------------
------------------------------------------------------------------------
------------------------------------------------------------------------
------------------------------------------------------------------------
------------------------------------------------------------------------
------------------------------------------------------------------------
------------------------------------------------------------------------
------------------------------------------------------------------------
------------------------------------------------------------------------
------------------------------------------------------------------------
------------------------------------------------------------------------
------------------------------------------------------------------------
------------------------------------------------------------------------
------------------------------------------------------------------------
-------------TTATATAGTTAAAATTAATAGTACTAATAA-TAGTAATAGTTCTATAGAATAGAT---T
AG-CTTACTATAATTTCTTAA-AAACTGTATTAAAAGTATATAATA-TATCTTAATATTAATATGCTAGTAG
AGCATAACTAACTT--ACTTAGATAACTAACTTACCTATAAAATACATTATGC-TA-AGTCTACTCTATCTT
AGT--ATTATAGCTAAGTAAA-CTTAAGAGAAAA-GATTATATTA-ATTACTACTCTTCTAATATATTAGAA
GAGCTAGCTTAAATATATAAATAGATTATAGAGAAACGTT-AGTCTAC-TTTCTAAGCTTAGTTAGCTTAGT
TACGTAGATTAGCACTTTACT-ATTCTTAG-GTATTAATACTATAATAT----------------------
>X0_sc1.68_7911_8121_+/1-211
------------------------------------------------------------------------
------------------------------------------------------------------------
------------------------------------------------------------------------
------------------------------------------------------------------------
------------------------------------------------------------------------
------------------------------------------------------------------------
------------------------------------------------------------------------
------------------------------------------------------------------------
------------------------------------------------------------------------
------------------------------------------------------------------------
------------------------------------------------------------------------
------------------------------------------------------------------------
------------------------------------------------------------------------
------------------------------------------------------------------------
------------------------------------------------------------------------
------------------------------------------------------------------------
------------------------------------------------------------------------
------------------------------------------------------------------------
------------------------------------------------------------------------
------------------------------------------------------------------------
------------------------------------------------------------------------
------------------------------------------------------------------------
------------------------------------------------------------------------
------------------------------------------------------------------------
------------------------------------------------------------------------
------------------------------------------------------------------------
------------------------------------------------------------------------
------------------------------------------------------------------------
------------------------------------------------------------------------
------------------------------------------------------------------------
------------------------------------------------------------------------
------------------------------------------------------------------------
------------------------------------------------------------------------
------------------------------------------------------------------------
------------------------------------------------------------------------
------------------------------------------------------------------------
------------------------------------------------------------------------
------------------------------------------------------------------------
------------------------------------------------------------------------
------------------------------------------------------------------------
------------------------------------------------------------------------
------------------------------------------------------------------------
------------------------------------------------------------------------
------------------------------------------------------------------------
------------------------------------------------------------------------
------------------------------------------------------------------------
------------------------------------------------------------------------
------------------------------------------------------------------------
------------------------------------------------------------------------
------------------------------------------------------------------------
------------------------------------------------------------------------
------------------------------------------------------------------------
------------------------------------------------------------------------
-----------------------------------------------TAAACT-AGTAATTATACTAATAAC
TAAGTGTTATAGCTAAGCAAA-CTTAAGAGAAAAAGGTTATATTA-ATTACTGCTCTTCTAATATATTAGAA
GAGCTAGCTTAAATATATAAACAGATTATAGAGAAACGTT-AGTCTAC-TTTCTAAGCTTAGTTAGCTTAGT
TATATAGATTAGTACTTTACT-ATTCTTAT-ATATTAATACTATAATAT----------------------
>X0_sc1.3_1612587_1614665_-/1-2079
------------------------------------------------------------------------
------------------------------------------------------------------------
------------------------------------------------------------------------
------------------------------------------------------------------------
------------------------------------------------------------------------
------------------------------------------------------------------------
------------------------------------------------------------------------
------------------------------------------------------------------------
------------------------------------------------------------------------
------------------------------------------------------------------------
------------------------------------------------------------------------
------------------------------------------------------------------------
------------------------------------------------------------------------
------------------------------------------------------------------------
------------------------------------------------------------------------
------------------------------------------------------------------------
------------------------------------------------------------------------
------------------------------------------------------------------------
------------------------------------------------------------------------
------------------------------------------------------------------------
------------------------------------------------------------------------
------------------------------------------------------------------------
------------------------------------------------------------------------
------------------------------------------------------------------------
------------------------------------------------------------------------
------------------------------------------------------------------------
---------CTATATTTACTT-ATTACTACTTCTA--TTTTATAGATAATATAATC-TTAGCATAGCTTTTA
T-AATAGT-AGAGACTAGAGAAT-AAGAAGACTT-AATTAATT-CTAAGAA-GTTAAGGTTATA-CTTTC-T
AATAAGCGT---ATAGAGTAACTT-ATTCTTAGAT---AAGT-TATTATA-TTAAAGCATTTAATTCT-AAC
TAGTATACTAGACGTTTTCT--TAATCTTAAAGTCTTACTTC-TAAGATAATATTAAGATAGA-AACTCTTA
ATAACCTTTATATTAGTAAGTATAAGA-TCTACTATATAT-AGCCTATTTAGTCTAATTATAAGGTTTCTTA
TAATCT-AAGTACTAATACTATTAATAGG-TAAATATT---AGGTT-CTTATCTT-AATATATTCTC-TATT
TATAGCTTT-AATAAATATTCTCTTCTTAATT-AGGCTCTAATTATTTACTAAGTAGACGCAT-GCTCTACT
A--TTAAGAATTATAGATTAATAT-AGTAAATGCTAATTAAAAGTAGTAC-TATAGATCTCTAATAGCTCTT
TTATAGAAGAGAGTTAGATTAATTAAAGTTATCTAAATAGTAATAGAATAATTTTTATCTAATCTTTTCTTT
CTAAAGAAAGTAGACTATTCTAACTTCTTAATCTATTTATAGAG--TTCTTGCTACTTAGGC-TTATTATAC
TATTCTAAGAT-TCTTTTTTTATCTATATTATTA-AGCTTAAT-TAGATTACTAGA-AGCTAATTCTATT-A
CTACTATTTAAAGCTTAA-GGTAGTTAAT-TAGTTT-CTAGCAATAA--AACTTATCTAAT-TAAGGCTTTT
AAGAG--TTTAGTTAAATGC-ATAGGTATACTTTTAGG--CCTTTTTTAGTTTTCTTAGTTAAGCTACTCTA
AGTAGTTTGCCTATTTAGAG-TTAGTACTGCAAAGATTAATAGTTTCTTTATCTTTTCTATACTTTTAGATT
ACTT-AGTTAGTATAGCATTAAATATTATAGTAATATTA--TCTAATATTAGATTATCCTTTTCTTAGAGAT
GCTCTTTCTATAACTTC-TGCTTAT-TTCTATTAAGCCTATTCTAAGGCATATT-TTGCTATATTTGCC-TT
AAGAAATGTTAGTAAGAG-TAATAGTCTCTTTAACCTC-TAAGACGTTGTACGTCTAAGCTTAGGCATAGAG
AGTTTAC-TATCTATTAAACTACTTCTCTAGTTTAA-TTCTACTATGCTTAGC-TTTATCTAGATAAGCTTA
GTACTCTTATCTAA-TTTAATTCTAAGTTATAGCC-TTACTTAGA-GCTAGCTAATCTTTAAG-CAGTTTAA
GTTATAATTAGAAGCTT-AAGTTATTTATCTAGAAAAGCC-TAATCTAGATAAGCTTAAGAA-GATCTAGTA
AGACTATTTTT-ATAATCTAG--TCTTAAAGATTTATAAGTAT-AGCAGCTTTTTAAGACTAT--TTAGTAG
TAAGAACTTT-CTATTATTAAACTTT-CTTATTATAGTT-AGCTAATAAAACTT-TATAAGCTTTAATATCT
TT-AATATATTCTTATAAAG--ACTTTTTATAATTAGCTTTTACTTTATT-AGTAGCTCTAGTA-GAAAGAT
TC-TTTAGCTTAATTAGCTTAGTAGATAATTCTAGATATA-TAAGAGCATTATTAAGAAGATTAG-GCTATA
ATAAGCTATCTAGATTA-ATATAGTCTT-ATATTTGCTTTCTAATAGCATAAACTTTAAGCTAAATATACTA
TACTAGCTAGTCTTTATAAGCTTAAAAAGTAA-CTATAGAAGA-AAGTTTTATCTAGTCTATTTAGTC---T
AT-TT-AGACTAATATTATTA-GGATAATTTAAGAGGTTTAAGAGA-AATAAGAGTAGTAGAATAATT-AAT
TTAAGTACTTAGTA-AATATAAGATGCATAGTAGAGAATTAACTCTATAATTC-TATAGCGCTAGGC-TTAT
AAC-TATTATAGCTAAGTAAA-CTTAAGAGAAAA-GATTATATTA-ATTACTACTCTTCTAATATATTAGAA
GAGCTAGCTTAAATATATAAATAGATTATAGAGAAACGTT-AGTCTAC-TTTCTAAGCTTAGTTAGCTTAGT
TACGTAGATTAGTATTTTACT-ATTCTTAG-GTATTAATACTGCAATAGTA--------------------
>X0_sc1.8_673906_677533_-/1-3628
------------------------------------------------------------------------
------------------------------------------------------------------------
------------------------------------------------------------------------
----------------------------------------------TA-GATTAGAAGTAGTTATTTACTAT
AATTACTAGT-ATGCTTAA--------ATAAGTAACTTATCTGCTTTATCTAGAGTATTTAAGTTAAGTTCT
CTAAGTTGAAGTAGTAGAGTA-AGTAATACGCTATAGTATTACTCTCTATAATCTAATTTAATTACTAGAGC
AAGATAAGCTAGCTCTACTAGCTAGA-TATATCTACTATTAGCTATCTT-CTTCTATACTTTAAGCATTAT-
--GCCTAAAGTTTCTCTCTATATTACCTAGCTT-AGGTGTAGATTCTAGAGTTATAAGCTAATTTTAATC-T
TTTAGAGATCTTATATAAATTCTTAGTTAATTGCTAGCTATGCTATTATCTTACGTAGTTTCTTT-TTATAT
AACTC-TCTAATTATTTAGTTAGCTAGCTA-TCTAATTAGTTTATGCACTTAGTTTATCT-CTAAGATTATT
CTTAGTAATTTCTTCTAACTTTATTAGTTTACTACTTTTCTAGGTATAATCTATTTCTTAATAAAGAGGCCT
AGATTATTCTAGCTTGCTATTATATAGGGATATTAGTAACTTTAAGCGGCTAAATTTCTTTTCTATATTCTT
ATTAATTCCTTTCTTTAAAAGAAAATAGGCTTTTATTAAACTTTAATATTATAAGTTAT-AATAACCTAGTT
AAAGCAAAGGAGATCTATATCCTTATAGAATATTTAAAGGCTTAATAGCTTACTAAGTTATCTTAATATAAC
TCTTAGA-ATTAGTT-TTAAAAAAC--CTATATCTTATACTAGCTG--CTTAATCTAAATTTA-ATAGATAG
GC-TTAATAGCTATATATATATATA---CTACTCTAATCTAAGCATAGATTAGC--TATTCTTAATTAAATA
ACTGCTAGTTTATAGTAT-CTAAAGTATTATTAAAACTAAGAATTAAGAACTTTATTTAGTA-ATTAATATC
TATATAGTGCTATTAAGCTTATTTCTATAAAGCTAAGCAGCTATAT-CTAGTATCTCTAG-CTAAAGCTTAT
TAGGCAGATTT---GCGCTTATATGTATT-TTTATTACCTTTATAATTATTTTCTATTCTGTATGCTTAGCT
AAGCTATTTAGCTTATAAGTATAAGATAGAGTAGCTTTAATAGTAATC-TTATTTTTATCT--ACTTATTTC
TTAAATCTTAATTATTCTC-TTTATACTTACGTTATCTAATTACTATCTTAGTATATCTCTATAA-TTAAAA
GGTTATATTTTA-T-TCTTACTCTCTAGTAGTACTTTTT-AATAACTTTTATAATC--TTAGATAGTGAACT
TTAAT--AGAAGATTATTATT-CTTAATCTTTCTAGAAT-AATTATCTTTTATTAGTAATAACTATTACTC-
TTCTAATTATTCTAAATATATATTAAA-TAGG-TTCTATAAGATCTAATAGAAGAGTTAA-GGTAATCTCTC
TTTTAG-TTTTCTTAAGATTACTTATAAGGCATATGCTATTGCATAATATTTATATCTAATCCTTCTAATA-
CTAGTAATCTTAATATTTT-ATATATATTTAG-TTAGAGCTTATAATGCTTTCTA-TCTAAGATAACTTAAT
TATT-AGTGCTATATTTACTT-ATTACTACTTCTA--TTTTATAGATAATATAATC-TTAGTATAGCTTTTA
T-AATAGT-AGAGACTAAAGAAT-AGAAAGACTT-AATTAATT-CTAAGAA-GTTAAGATTATA-CTTCC-T
AATAAGCGT---ATAGAGTAACTT-ATTCTTAGAT---AGAT-TACTATA-TTAGAGAGTTTAATCTT-AAC
TAGTATACTAGATATTTCTC--TAATCTTAAAGTCTTACTTC-TAAGATAATATTAAGATAGA-AGCCTTTA
ATAACCTTTATATTAGTAAGTATAAAG-TCTACTATATAT-AGCCTATTTAGTCTAATTATTAGGTTTCTTA
TAATTT-AAGTACTAATACTATTAATAAG-TAAGTATT---AGGTT-TCTACCTT-AATATACTCTC-TATT
TATAGCTTT-AATAAACGTTCTATTTTTAATT-AGACTATAATTATTTACTAAGTAGACGCAT-GCTCTACT
A--TTAAGAATTATAGATTAGTAT-AGTAGGTGCTAATTAAAAGTAGTGC-TATAGACTTTTAGTAACTTTT
TTATA-AAGAGAGTTAGATTAATTAAGCTTACTTAAATAGTAATAGAGTAATCTTTATCTAATCTTTTCTTT
CTTAGAGTAGTAGACTAACCTAACTTTTTAATCTATTTGCAGAGA--TCTTACTATTTAGGT-TTATTATAC
TATTCTAAGAT-CTTTTTCTTATTTATATTATTA-AGCTTAAT-TAGATTACTAGA-GGCTAATCTTATT-A
CTGCTATTTAAAGCTTAA-GATAAGTAAT-TAGTTT-CTAATAATAA--AACTTATCTAAT-TAGAGCTTTT
ATAGG--TAAGACCTAATGC-ATAGGCATACTTTTAAG--CCTTTTTTAGTTTTTCTAATTAAGCTATTTTA
AGTAGTTTACTTATTTAGAG-TTAGTACTGCAAAGATTAATAGTCTCTTTTTTTTTTTAGCATTTTTAGATT
ACTT-ACTTAGTATAGTATTAAATACTATAGTAATATTA--TCTAATATTATATTATTCTTTTCTA-GAGAT
ACTCTTTCTATAACTTC-TACTTATGTTCTATTAAGCCTATTCTAGAGTATATT-TCGCTATAATTACC-TT
AAGAAA-GTTAGTAAGAG-TAATAGTCTCTTTAACCTC-TAGAATATTATACGTCTAGGCTTAGGCATAGAG
AGTTTAC-TATTTATTAAACTACTTCTCTAGCTTAA-TTCTACTATACTTAGC-TTTATCTAGATAAGCTTA
ATACTCTTATCTAA-TTTAATTCTAAGTTATAGCC-TTACTTAGA-GCTAGCTAATCTTTAAG-CAGTTTAA
GTTATAATTAGAGGCTT-AAGTTATTTATTTAAGAAAGCC-TAATTTAAATAGGCTTAAGAA-AGTCTAGTA
AGACTATTTTT-ATAATCTAG--TCTTAAAGATTTATAAGTAT-AGTAGCTTTTTAAGACTAT--TTAGTAG
TAAGAACTTT-CTATTATTAGACTCT-CTTATTATAGTT-AGCTAATAAAACTT-TATAAGCTTTAATATCT
TT-AATATATTCTTATAAAG--ACTTTTTATAATTAGCTTTTGCTTTATT-AGTAGCTCTAGTA-GAAGAAT
CC-TTTAGCTTAACTAGCTTAGTAGATAATTCTAGGTATA-AGAGAGCGTTATTAAGAAGATTAG-GCTATA
ATAGGCTATCTAGATTA-ATATAGTCTT-ATATTCGTTTTCTAATAGTATAAACTTTAAGCTAAATATACTA
TGCTAGCTAGTCTTTATAAGCTTAAAGAGTAA-CTATAGAAGA-AAGTTTTATCTAGTCTATTTAGTT---T
AT-TT-AGACTAATATTATTA-GAATAATTTAAGAGGTTTAAGAGA-AATAAGAGTAGTAGAATAATT-AAT
TTAAGTACTTAGTA-AATATAAGATATATAGTAGAGAATTAACTCTATAATCC-TATAGCGCTAGGC-TTAT
AAC-TATTATAGCTAAGTAAA-CTTAAGAGAAAA-GATTATATTA-ATTACTGCTCTTCTAATATATTAGAA
GAGCTAGCTTAAATATATAAATAGATTATAGAGAAACGTT-AGTCTAC-TTTCTAAGCTTAGTTAGCTTAGT
TATATAGATTAGTACTTTACT-GTTCTTAT-ATATTAATACTGCGATAGTA--------------------
>X0_sc1.1_2439095_2442959_-/1-3865
--CTCTTCTTACGCCTAGCAAGAAGATATTCTAAAA-GTTAGCCTATA---AACTATTATTATTATCTAGAT
TAGT-AATTAGTATATATACTCTAGTACCTGC-ACTCTCTATCTAGTTATCT-TAATTACTATCTTTCTTTC
T---TCTGCGCAAAGGTAGGTA-GATACTTATCTCTTAATT-ATTTTCTAGTGCTTTACC-TTATTACCTCT
AGCTTATTC--TCTAAGTGTA-CAGAGTTTATAGCTCTATTATACTTA-AATTAGAAGAAGTTATTTGCTAT
AATTGCTAGC-GTGCTTAA--------ATAAGTAACTTATCTACTTTATCTAAAGTATTTAAGTTAAGTTCT
CTAGGTATAAGTAGTAGAGTA-GGTAATACGCTATAGTATTGCTCTCTATAATCTAATCTAATTACTAGAGT
AAGATAGGCTAGCTCTACTAGCTAGAATGCATCTGCTATTAGCTATCTTTCTTCTATACTTTAAGCATTATG
C--CTAAAGTTTCTCTTTTATATTATCTAGCTT-AGGTATAGATTCTAGAGTTATAAGCTAATTTTAATC-T
TTTAGAGGTTCTGCATAAAATCTTAGTTAATTGCTAGCTATGCTATTATCTTGCGCAGTTTCTTC-TTATAT
AACTT-TCTAATTATTTAGTTAGCTAGCTA-TCTAATTAGTTTATGCACTTAGTTTACCT-CTAAGATTGCT
CTTAGTA-TCTCTTCTAATCTTATTAGTTTACTGCTCTTCTAGATATAATCTATCTTTAATTTAAAGACC-T
AGATTAT-CTAGCTTACTATCGTGCAGG-ATATTAGCAATCTTAATAGCT--AATTTCTTTTCTATATTCTT
ATTA--TTCTTTTCTTAAAAGAAATAACTTTTAT--TAAACCT-AATATTATAAGTTAT-AATAACCTAGTT
AAGC--AAAGAGATCTATATTCT---ATAGATATTTAAGGCTTAATAGCCTACTAAGTA--TCTAATATAAC
CTCTAGG-ATTAGTT-TTAAAAAAT--CTATGTCTTATACTAGCTG--CTTAATCTAAATTTA-ATAGATAG
GC-TTAACAGCTATACGCATATATA---CTACTTTAATCTAGGCGTAGATTAGC--TATTCTTAATTAAATA
ACTACTAGTTTATAGTAC-CTAAAGTATTATTAAAACTAGAAATTAAGAACCTTATTTAGTA-ATTAATATC
TATGCATTACTATTAAGCTTATC-TTATAAAGCTAAGCAGCTGTAT-TTAGTATCTCTAG-CTAAAGCTTAT
TAGGCAGATTC---GCGCTTATATACATT-TTTATTGCTTTTATAATTATTTCTTATCTTATACGCTTAGCT
AAGCTATTTAGCTTATAAGTATAAGATAGAGTAGCTTTAATAGTAATC-TTATTTTTATTT--GCTTATTTC
TTAAATCTTAATTATCTTC-TCTATAGTTACGTTGCCTAATTACTATCTTAGTATATCTCTATAA-TTAAAA
GGTTATATTTTG-T-TCTTACTCTCTAGTAGTACCTTTT-AATAACTTTTATAATC--TTAGGCAGC-AACT
TTAAT--AAAAGATTGTTATT-CTTAATCTTTCTAGAAT-AATTATTCTTTATTAGTAATAACTATTGCTC-
TCCTAATTATTCTAAATGCATATTAAA-TAGG-TTCTATAAGATCTAATAGAAGAGTTAA-GGTAATTTCTC
TTTTAG-TCTTCTTAAGATTATCTATAAAGCATATGCTGTTATATAATGTTTATAATTAATTCTTCTAATA-
CTAGTAATTTTAACGTTTT-ATGCATATTTAG-TTAGAGCCTATAGTGCTTTCTA-TCTAAGATAACCTAAT
TATT-AGTGCTATATTTACTT-ATTACTACCTTCTACTTTTATAGATAATATAATC-TTAGCATAGCTTTTA
TCAATAGT-AGAGACTAGAGAAT-AGAAAGACTT-AATTAATT-CTAAGAAAGTTAAGGTTATA-CTTCCCT
AATAAGCGT---ATAAAGTAACTT-ATTCTTAGAT---AAGT-TACTATA-TTAGAGCGTTTAATCCT-AAC
TAGTATACTAGATGTTTTCT--TAATCTTAAAGTCTTGCTTC-TAAGATAATATTAAGGTAGA-AGCCTTTA
ACGATCTTTATGTTAGTAAGTATAAGG-TCTACTATATAT-AGCTTATTTAGTCTAATTATTAGATTTCTTT
ATAATTTAAGTACTAATACTATTAATAAG-TAAGTGTT---AAGGTTCCTACCTTCAACGCACTCTC-TATT
TATAGCCTTAATTAAACGTTTTCCTTTTTAATTAGACTATAATTATTTACTAGGTAGACGCAC-GCTCTACT
A--TTAAGAATTATAGATTAGTAT-AGTAAGTGCTAATTAAAAGTAGTGC-TATAGACCTCTAGTAACTCTT
TTATA-AAGAGAGTTAGATTAATTAAGCTTGCTTAAATAGCAATAGAGTAATCTTTATCTAATCTTTTCTTT
CTTAGAGTAGTAGACTAACCTAACTTCTTAATCTATTTGCAGAGA--TCTTGCTATTTAGGC-TTATTATAC
TATTCTAAGAT-CTTTTTCTTATCTATATCATTA-AGCTTAAT-TAAATTACTAGA-GGCTAATTCTATT-A
CTACTATTTAAAGCTTAA-GATAGGTAAT-TAGTTT-TTAATAATAA--AACTTATCTAAT-TAGAGCTTTT
GCAGG--TAAGACCTAATGCCATAGATATACTTTTAGG--CCTTTTTTAGTTTTTCTAGTTAAGCTACTTTA
AGCAGTTTACTTATTTAGAG-TTAGTACTATAAAGATTAATAATCTTTTTTCTTTTTTAGCATTTCTAGATT
ACTT-ACTTAGCATAGCGTTAAACACTATAGTAATATTA--TCTAATATTAGATTATTCTTTTCTA-GAGAT
GCTCTTTCTATAACTTC-TGCTCGT-TTCTATTAGGCCTATTCTAGAGCGTATT-TTGCTATAATTGCC-TC
TAAGAAAGTTAGTAAGAG-TAATAGTCTCTTTAACTTC-TAGAACGTTATACGTCTAGGCTTAGGCATAAAG
AGTTTGC-TATTCGTTAAACTACTTCTTTAGCTTAA-TTCTGCTATGCTTAGC-TTTGTCTAGATAAGCTTA
GTACTTCTATCTAA-TTTAATTCTAAGTTATAGCC-TTACTTAAG-GCTAGCTAACCTTTAAG-CAGTTTAA
GTTATAATTAGAGGCTT-AAGTTATCTATTTAGAAAAGCC-TAATTTAGATAGGCTTAAGAA-GGTTTAGTA
AGACTATTTTT-ATAATCTAG--TCTTAAAGATTTGCAAGTGC-AGTAGCTTTTTAAGACTAT--TTAGTAG
TAAGAACTTT-CTATTATTAGACTCT-CTTATTATAGTT-AGCTAATAAAACTT-TATAGGCTTTAATATCT
TT-AATATATTCTTATAAAG--ACTTTTTATAATTAGCTTTTGCTTTATT-AGTAGCTCTAGCA-GGAGAAT
TC-TTTAGCTTAACTAGCTTAGTAGATAATTCTAGGTATA-GAGAAGCGTTATTAAGAAGATTAG-GTTGCA
ATAGGCTATCTAGATTA-ATATAGTTCT-ATATTTGCTTTCTAATAGCGTGCACTTTAAGCTAAATATACTA
TACTAGCTAGTCTTTATGAGCTTAAAGAGTAA-CTATAGAAGG-AAGTTTTATCTAGTCTATTTAGTC---T
AT-TT-AGACTAATGTTGTTA-GGATAATTTAAGAGGTTTAAGAGA-AATAAGAGTAGTAGAATAATT-AAT
TTAAGTACTTAATA-AATACAAGATGCATAGTAGAGAATTAACTCTATAATTC-TATAGCGCTAAGC-TTAT
AAC-TGTTATAGCTAAGTAAA-CTTAAGAGAAAA-GATTATATTA-ATTACTGCTCTTCTAATATATTAGAA
GAGCTAGCTTAAATATACAAATAGATTATAGAGAAACGTT-AGTCTAC-TTCCTAAGCTTAGTTAGCTTAGT
TATATAGATTAGTACTTTACT-GTTCTTAT-GTATTAATACTGCGATATT---------------------
>X0_sc1.12_424034_427894_+/1-3861
--CTCTTCTTATGCCTAGTAAGAAGATATTCTGAAA-ATTAGCTTATA---AACTATTATTATTATCTAGAT
TAGC-AATTAGTGCATATACTCTAGTATCTAT-ACTCTCTATCTAGTTATCT-TAATTACTATCTCTTCTTC
T---TCTGCGCAATAGTAAGTA-GATACTTATTTCTTAATT-ATTTTCTAGCGCTTTGCC-TTATTACCTCT
AGCTTATTC--TCTAAGTGTA-TAGAGCTTATAGCTCTATTATATCTA-AATTAGAAGTAGTTATTTACTAT
AATTGCTAGT-ATGCTTAA--------ATAAGTAACTAATCTGCTTTATCTAGAGTGTTTAAGTTAAGTTCT
TCTAAGTTAAGTAGCAGAGTA-GGTAACACGCTGCAGTGTTATTCTCTATAATCTAATCTAATTACTAAAGT
AAGACGAGCTAGCTCTACTAGCTAGA-TGCATCTACTATTAGCTATCTT-CTTCTATACTTTAAGCATTAA-
--GCTCTAAGTTTCTCTCTATATTACCTAGCTT-AGGTGTAGATTCTAGAGTTATAAGCTAATTTTAATC-T
TTTAGAGGTTCTGCATAAATTCTTAGTTAATTGCTGCCTATACTATTATCTTACGCAGTTTCTTC-CTATAT
AACTC-TCTAATTATTTAGTTAGCTAGCTA-TCTAATTAGTTTATATAATTAGTTTACTT-CTAAGATTGCT
CTTAGTA-TCTCTTCTAATATTATTAGTTTACTGCTCTTCTAGGTATAATCTATCTTTAATTTAAAGACC-T
AGATTATCTAGCTGTACTATTATGCAGG-ATATTAGTAATCTTAATAGCT--AATTTCTTTTCTATATTCTT
ATTA--TTCTTTCCTTAAAAGAAATAACTTTTGT--TAAACCT-AATATTATAAGTTAT-AATAACCTAGTT
AAGC--AAAGAGATCTATATCCT---ATAGATATTTAAGGCTTAATAGCCTACTAAGTA--TCTAATATAAC
CTCTAGA-GTTAGTT-TTAAAAAAC--TAATATTTTATACTAGCTG--CCTAATCTAAATTTA-ATAGATAA
GC-TTAACAGCTGTACGCATATATAC-TACTTCTAATCTTAAGCGTAGATTAGC--TATTCTTAATTAAATA
ACTGCTAGTTTATAGTAC-CTAAAGTATTATTAAAACTAGAAATTAAGAACCTTATTTAGTACATTAATATC
TATGCGTTACTATTAGGCTTATT-CTATAAAGCTAAGCAGCTGTAT-CTAGTATCTCTAG-CTAAAGCTTAT
TAAGCAGATTT---GCGCTTATACGCATT-TTTATTACCTTTATAATTATTTTCTATCCTATACGCTTAGCT
AAGCTATTTAGCTTATAAGTATAAGATAGAGTAGCTTTAATAGCAATC-TTATTTTTATCT--ACTTATTTC
TTAAATCTTAATTATCCTC-TCTATAGTTGCGTTGCCTAATTACTATCTTAGTATATCTCTATAA-TTAAAA
AGTTATATTTTG-T-TCTTACTCTCTAGTAGTACCTTTT-AATAACTTTTATAATC--TTAAGCAGC-GACT
TTAAT--AGAAGATTATTATT-CTTAATCTTTCTAGAAT-AATTATCCTTTATTAGCAATAACTATTGCTC-
TTCTAATCGTCCTAAATGCATATTAAA-TAGG-TCCTATAAGATCTAATAGAAGAGTTAA-GGTAATCTCTC
TTTTAG-TCTTCTTAAGATTACTTATAAGGCATATGCTATTACATAATATTTATAATTAATTCTTCTAATA-
CTAGTAATTTTAACGTTTT-ATGCATATTTAG-TTAGAGCTTGCAGTGCCTTCTA-TCTAAGATAATCTAAT
TATT-AGTACTATATTTGCTT-ATTACTACTTCTA--TTTTGTAGATAATATAATC-TTAGCACAGCTTTTA
T-AATAGT-AGAGACTAGAGAAT-AAGAAGACTT-AATTAATT-CTAAGAA-GTTAAGGTTATA-CTTTC-T
AATAAGCGT---ATAGAGTAACTT-ATTCTTAGAT---AAGT-TACTATA-TTAGAGAGTTTAATCCT-AAC
TAGTATACTAGACGTTTCCC--TAATCTTAAAGTCTTGCTTC-TAAGACGATATTAAGGTAGA-AACCTTTA
ATAACCTTTACATTAGTAAGTATAAAG-TCTACTATATAT-AGCCTATTTAGTCTAATTATTAGGTTTCTTA
TAATCT-AAGTACTAACACTATTAATAGG-CAAATGTT---AGATT-CCTGCCTT-AATATACTCTC-TATT
TATAGCTTT-AATAAACGTTCTCTTTTTAATT-AGACTGCAATTATTTACTAGGTAGACGTAC-GCTCTACT
A--TTAAGAATTATAGATTAGTGC-AGTAAGTGCTAATTAAAAGTAGTGC-TATAGATCTCTAGTAACTTCT
TTATA-AAGAGAGTTAGATTAATTAAGCTTGCTTAAATAGTAATAGAGTAATCTTTGTCTAATCTTTTCTTT
CTTAGAGTAGTAGACTAACCTAACTTTTTAATCTATTTGCAGAGA--TCTTGCTATTTAGGC-TTATTATAC
TATTCTAAGAT-CTTTTTCTTATCTATATTATTA-AGCTTAAT-TAGATTGCTAGA-AGCTAATCCTGTT-A
CTACTATTTAAAGCTTAA-GGCAGTTAAT-TAGTTT-CTAGCAATAA--AACTTATCTAAT-TAAGGCTTTT
AAGAG--TTTAGTTTAATGC-ATAGACATACTTTTAGG--CCTTTTTTAGTTTTTCTAGTTAAGCTACTCTA
AGCAGTTTGCCTATTTAGAG-TTAGTACTGCAAAGATTAATAGTCTCTTTCTCTTTCTAGCGTTTCTAGATT
GCTT-ACTTAGTATAGCATTAAACACTATAGCAATATTA--TCTAATATTATATTATTCTTTCTAA-GAGAT
GCTCTTTTTATAACTTC-TGCTTAT-TTCTATTAGGCCTATTCTAGAGCGTATT-TCGCTATAATTGCC-TT
AAGAAA-GTTAGTAAGAG-CAATAGTCTCTTTAACCTC-TAGAACGTCGTACGTCTAAGCTTAGGCATAGAG
AGTTTAT-TATTTATTAAACTACTTCTCTAGCTTAA-TCCTGCTATGCTTAGC-TTTGTTTAGATAAGCTTA
GTACTTCTATCTAA-TTTAATTCTAAGTTATAGCC-TTACTTAGA-GCTAGCTAATCTTTAAG-CAGTTTAA
GTTATAATTAGAGACTT-AAGTTATCTATTTAGGAAAGCC-TAATTTATACTAGCTTAAGAA-AGTCTAGTA
AGACTATTTTT-ATAATCTAG--TCTTAAAGATTTATAAGTAT-AGCAGCTTTTTAAGACTAT--TTAGTAG
TAAGAACTTT-CTATTATTAGACTCT-CTTATTATAGTT-AGCTAACAAAACTT-TATAGGCTTTAATATCT
TT-AATATATTCTTATAAAG--ACTTTTTATAATTAGCTTTTGCTTTATT-AGTAGCTCTAGCA-GGAGGAT
CC-TTTAGCTTAACTAGCTTAGTAGATAATTCTAGGTATA-GAGAAGCGTTATTAAGAAGATTAG-GTTGCA
ATAGGCTATCTAGATTA-ACATAGTTCT-ATATTCGCTTTCTAATAGCATAAACTTTAAGCTAAATATACTA
TGCTAGCTAGTCTTTATAAGCTTAAAGAGTAA-CTATAGAAGG-AAGTTTTATCTAGTCTGTTTAGTC---T
AT-TT-AGACTAATATTATTA-GGATAATTTAAGAGGTTTAAGAGG-AATAAGAGTAGTAGAATAATT-AAT
TTAAGTACTTAGTA-AATATAAGATGCATAGTAGAGAATTAACTCTATAATTC-TATAGCGCTAAGC-TTAT
AAC-TATTATAGCTAAGCAAA-CTTAAGATAAAA-GATTATATTAGATTACTGCTCTTCTAATATATTAGAA
GAGCTAGCTTAAATATACAAATAGATCACAGAGAAACGTT-AGTCTAC-TTCCTAAGCTTAGTCAGCTCAGT
CACGTGGATCAGTACTTCACTTGTTCTCGT-GTATCAATACTGCGACAGAAAGTT----------------
>X0_sc1.46_18049_21906_-/1-3858
--CTCTTCTTACGCTTAGTAAGAAGATATTCTAAAA-GTTAGCCTATA---AACTATTATTATTATCTAGAT
TTAT-AATTAGTACATATACTCTAGTACCTAT-ACTTTCTATCTAGTTATCT-TAATTGCTATCTCTTCTTC
T---TCTACGCAATAGCAAGTA-GATACTTATTTCTTAATT-ATTTTCTAGCGCTTTACC-TTATTACCTCT
AGCTTATTC--TCTAAGTGCG-CAGAGTTTATAGCTCTATTATACTTA-GATTAGAAGTAGTTATTTGCTGC
AATTACTAGC-ATGCTTAA--------ATAAGTAACTAATCTGCTTTATCTAGAGTGTTTAAGTTAAGTTCT
CTAGGTT-AAGTAGTAGAGTA-AGTAATACGCTGCAGTATTACTCTCTATAATCTAATCTAATTACTAGAGC
AAGATAGGCTAGCTCTACTAGCTAGA-TACATCTACTATTAGCTATCTT-CTTTTATACTTTAAGCATTAA-
--GCTCTAAGTTTTTCTCTATATTATCTAGCTTTAGGTATAGATTCTAGAGTTGCAAGCTAATTTTAATCCT
TTTAAAGATTCTACGTAAATTCTTAGTTAATTACTAGCTATGCTATTATCTTACGCAGTTTCTTT-CTATAT
AACTC-TCTAATTATTTAGTTAGCTAGCTA-TCTAATTAGTTTATATAATTAGTTTACCT-TTAAGATTACT
CTTAGTA-TCTCTTCTAATATTATTAGTTTACTGCTCCTCTAGATATAATCTATCTTTAATTTAAAGATC-T
AGATTAT-CTAGCTCGCTATTATGCAGA-ATATTAGTAATCTTAATAGCT--AATTTCTTTTCTATATTCTT
ATTA--TTCTTTTCTTAAAAGAAATAACTTTTGT--TAAACCT-AATATTGTAAGTTAT-AATAACCTAGTT
AAGT--AAAGAGATCTATATTTT---ATAGATATTTAAGGCTTAATAGCCTACTAAGTA--TCTAATATAAC
CTCTAGG-ATTAGTT-TTAAAAAAC--CTATATCTTATACTAGCTG--CCTAATCTAAATTTA-ATAGATAG
GC-TTAATAGCTGTACGCATATATA---CTACTTTAATCTAGGCGTAGATTAGC--TATTCTTAATTAAATG
ATAGCTAGTTCGTAGTAC-CTAAAGTATTATTAAAACTAGAAATTAAGAACCTTATTTAGTA-ATTAATATC
TATATAGTGCTATTAAGCTTATT-CTATAAAGCTAAGCAGCTGCAT-CTAGTATCTCTAG-CTAAAGCTTAT
TAGGTAGATTC---GCGCTTATATGCATT-TTTATTGCCTTTATAATTATTTTCTATTCTATATGCTTAGCT
AAGCTATTTAGCTTATAAGTATAAGATAGAGTAGCTTTAATAGTAATT-CTATTTTTATCT-GCTTATTTTC
TTAAATCTTAATTATCTTC-TCTATAGTTGCGTTACCTAATTACTATCTTAGTATATCTCTATAA-TTAAAA
GGTTATATTTTA-T-TCTTACTCTCTAGTAGTACCTTTT-AATAACTTTTATAATC--TTAAGCAGC-AACT
TTAAT--AGAAGATTATTATT-CTTAATCTTTCTAGAAT-AATTATTCTTTATTAGCAATAACTATTATTC-
TTCTAATTATTCTAAATGCATATTAAA-TAAG-TCCTATAAGATCTAATAGAAGAGATAA-GGTAATCTCTC
TTTTAG-TCTTCTTAAGATTACTTATAAGGTATATGCTGTTGCATAATATTTATAATTAATTCTTCTAATA-
CTAGTAATTTTAATATTTT-ATGCATGTTTAG-TTAGAGCCTATAGTGCCTTTTA-TCTAAGATAACCTAAT
TATT-AGTGCTATATTTGCTT-ATTACTACTTCTA--TTTTATAGATAATATAATC-TTAGCATAGCTTTTA
T-AATAGT-AGAGACTAGAGAAT-AGAAAGACTT-AATTAATT-CTAAGAA-GTTAAGGTTATA-CTTCC-T
AATAAGCAT---ATAGAGTAACTT-ATTCTTAGCATAAAGTTACGGTATA-TTAAAGCGTTTAATCCT-AAC
TAGTATACTAGATATTTCCT--TAATCTTAAAGTCTTGCTTC-TAAGATAATATTAAAGTAGA-AACTCTTA
ATAATCTTTATATTAGTAAGTATAAGG-TCTACTATATATAGCCTATTTAGGTCTAATTATAAGGTTTCTTA
TAATTT-AAGTACCTATACTATTAATAGG-CAAATGTT---AGATT-CCTGCCTT-AATATACTCTC-TATT
TATAGCTTT-AACAAACGTTCTCTTTTTAATT-AGGCTCTAATTATTTACTAAGTAGATGCAT-GCTCTACT
A--TTAAGAATTATAGATTAATAT-AGTAGATGCTAATTAAAAGTAGTGC-TATAGACTTCTAGTAACTCTT
TTATA-AAGAGAGTTAGATTAATTAAGCTTGCTTAAATAGCAATAGAGTAATCTTTATCTAATCTTTTCTTT
CTAGAGAAAGTAGACTAACCTAACTTCTTAATCTATTTGCAGAGA--TCTTGCTATTTAGGC-TTATTATAC
TATTCTAAGAT-CTTTTTCTTATCTATATTATTA-AGCTTAAT-TAGATTGCTAGA-AGCTAATTCTGTT-A
CTGCTGTTTAAAGCTTAA-GATAGTTAAT-TAGTTT-CTAGCAATAA--AACTTATCTAAT-TAAAGCTTTT
AAGAG--TTTAGTTTAATACAGTAGGTATACTTTTAGA--CCTTTTTTAGTTTTTCTAGTTAAGCTACTCTA
AGCAGTTTGCCTATTTAGAG-TTAGTACTATAAAGATTAATAGTCTCTTTCTCTTTTCTGCGCTTCTAGATT
ACTT-AGTTAGCATAGCGTTAAATACTATAGCAATATTA--TCTAATATTAGATTATTCTTTTCTA-GAGAT
ACTCTTTCTATAACTTC-TGCTTAT-TTCTATTAGGCTTATTCTAGAGCATATT-TTGCTATAATTGCT-TT
AAGAAA-GTTAGTAAGAG-TAATAGTCTCTTTAACTTC-TAGAACGTCGTATATCTAAGCTTAGGTATAGAG
AGTTTAC-TATTTATTAAACTACTTCTCTAGTCTAA-TTCTGCTATGCTTAGC-TTTATTTAAGTAAGCTTA
GTACTCTTATTTAA-TTTAATTCTAAGTTATAGCC-TTACTTAAA-GCTAGCTAATCTTTAAG-CAGTTTAA
GTTATAATTAGAGGCTT-AAGTTATCTATCTAGAAAAGCC-TAATCTAGATAGGCTTAAGAA-GATCTAGTA
AGACTATTTTT-ATAATCTAG--TCTTAAAGATTTATAAGTAT-AGTAGCTTTTTAAGACTAT--TTAGTAG
TAAGAACTTT-CTATTATTAGACTCT-CTTATTATAGTT-AGCTAACAAAACTT-TATAAGCTTTAATATCT
TT-AATATATTCTTATAAAG--ACTTTTTATAATTAGCTTTTACTTTATT-AGTAGCTTTAATA-AGAGAAT
CC-TTTAGCTTAACTAGCTTAGTAGATAATTCTAAGTATA-GAGAAGCGTTATTAAGAAGATTAG-GCTATA
ATAGGCTATCTAGATTA-ATATAGTCTT-ATATTTGCTTTCTAATAGCATAAACTTTAAGCTAAATATACTA
TGCTAGCTAGTCTTTATAAGCTTAAAGAGTAACTATAGGAAAGAAAGTTTTATCTAGTCTATTTAGTC---T
AT-TT-AGACTAATATTATTA-GAATAATTTAAGAGGTTTAAGAGA-AATAAGAGTAGTAGAATAATT-AAT
TTAAGTACTTAGTA-AATATAAGATATATAGTAGAGAATTAACTCTATAATCC-TATAGCGCTAGGC-TTAT
AAC-TGTTATAGCTAAGCAAA-CTTAAGAGAAAA-GATTATATTA-ATTACTACTCTTCTAATATATTAGAA
GAGCTAGCTTAAATATATAACTAGATTATAGAGAAACGTT-AGTCTAC-TTTCTAAGCTTAGTTAGCTTAGT
TATATAGATTAGTACTTTACT-GTTCTTAG-GTATTAATACTGCGATA-----------------------
>X0_sc1.79_1_3810_-/1-3810
--CTCTTCTTGCGCCTAGTAAGAAAATATTCTGAAA-GTTAGCCTATA---AACTATTATTATTATCTAGAT
CAGT-AATTAGTGTATATACTCTAGTACCTGC-ACTCTCTATCTAGTCGTCT-TAATTACTATCTCTTCTTC
T---CTTATGCAATAGTAGGTA-GGTACTTATTCCTTAATT-ATTTTCTAGCGCTTTATC-TTATTGCCTCT
AGCTTATTC--TCTAAGTGCG-CAGAGCTTATAGCTCTGTTATACCTA-GATTAGGAGTAGTTATTTGCTGT
AATTGCTAGC-GTGCTTAA--------ATAAGCAACTTATCTACTTTATCTAGAGTGTTTAAGTTAAGTTCT
CTAGGTT-AAGTAGCAGAGCA-GGTAACACGCTGCAGTGTTACTCTCTATAATCTAATCTAATTACTAGAGC
AAGACGGGCTAGCTCTACTAGCTAGA-TATATCTGCTGTTAGCTATCTC-CTCTTATACTTTAAGCATTAT-
--GCCTAAAGTTTTCCTCTATATTACCTAGCTT-AGGTGTAGATTCTAGAGTTATAAGCTAATTTTAATC-T
TTTAGAGGTCTTGCGCGAATTCTTAGTTAATTGCTAGCTATACTATTATCTTACGCAGTTTCTTC-CTATAT
AACTC-TCTAATTGTTTAGTTAGCTAGCTA-TCTAATTAGTTTATATACTTAGTTTACCT-CTAAGATTACT
CTTAGTG-TCTCTCCTAATCTTATTAGTTTACTACTCTTCTAGGTATAATCTATTCTTAATAAGGAGGCC-T
AGATTAT-CTAGCTTGCCGTCGTATAGG-ATATTAGTAACCTTAAGCGCT-AATTTCTTTTTCTATATTCTT
ATCG--TTCTTTTCTTAAAAGAAATGAGTTTCGT--TAAACCT-AATATTGCGAGTTAT-AATAACCTAGTT
AAGC--AAAGAGATCTATATTCT--TATAGATATTTAAGGCTTAATAGCCTACTAAGTA--TCTAATATAAC
CTCTAGA-ATTAGTT-TTAAAAAAC--CTGTATCTTATACTAGCTA--TCTAATCTAAATTTA-ATAGATAA
GC-TTAACAGCTGTACGCATATATA---CTACTCTAATCTAGGCGTAGATTAGC--TATTCTTAATTAAATA
ACTGCTAGTTTATAGTAC-CTAAAGTATTATTAAAACTAGGAATTAAGGACCTTATTTAGTA-ATTAATATC
TATGCAGTGCTGTTAGGCTTATC-TTATAAAGCTAAGCAGCTGCAT-CTAGTATCTCTAG-CTAAAGCTTAT
TAGGCAGATTT---GCGCTTATGCATATC-TTTATTGCCTTTGTAATTATTTTCTATCCTGCACGCTTAGCT
AAGCTATTTAGCTTATAAGTATAAGATAGAGTAGCTTTAATAGCAATC-CTATTTTTATCT--GCCTATTTC
TTAAATCTTAATTATCCTC-TTTATAGTTGCGTTGCCTAATTACTATCTTAGTATATCTCTATAA-TTAAAA
GGTTATATTTTA-T-TCTTACTTTCTAGTAGTACCTTTT-AATAACTTTTATAATC--TTAGGCAGC-AACT
TTAAT--AGAAGATTATTATT-CTTAATCTTTCTAGAAT-AATTATCTTTTATTAGCAATAACTATTGCTC-
TCCTAATTATTCTAAATGCATATTAAA-TAGG-TCCTATAAGATCTAATAGAAGAGTTAA-GGTAATCTCTC
TTTTTA-TCTTCTTAAGATTACCTAAGAGGCATATGCTGTTGCATAATGTTCGCATTTAATCCTTCTAATA-
CTAGTAATCTTAACGTTTT-ATATATATTTAG-TTAAAGCCTGCAGTGCTCTTTA-TCTAAGATAACCTAAT
TATT-AGTGCTATATTTGCTT-ATTACTATCTCTT--CTTTGCAGATAATACGATC-TTAGCATAGCTTTCA
T-AATAGT-AGAGACTAGAGAAT-AGAAAGACTT-AATTAATT-CTAAGAA-GTTAAGGTTATA-CTTCC-T
AATAAGCAT---ATAGAGTAACTT-ATTCTTAGAT---AGGT-TACTATA-TTAGAGAGTTCAATCCT-AAC
TAGTATACTAGACGTTTCCT--TAATCTTAAAGTCTTGCTTC-TAAGATAATATTAAGGTAGA-AACCTTTA
ATAACCTTTACGTTAGTAAGTATAAGG-TCTACTATATAT-AGCCTACTTAGTCTAATTATAAGGTTTCTTA
TAATCT-AAGTACTAACACTATTAATAGG-TAAGTATT---AGGTT-TCTGCCTT-AACGTACTCTC-TATT
TATAGCCTT-AATAAATATTCTCTTTTTAATT-AGACTGTGATTATTTACTAAGTAGACGCAT-ACTCTACT
A--TTAAGGATTATAGATTAGTGC-AGTAGGTGCTAATTAAAAGTAGTGC-TATAGACTTCTAGTAACTCTT
TTATA-AAGAGAGTTAGATTAATTAAGCTTACTTAAATAGCAATAGAGTAATCTTTATCTAATCTTTTCTTT
CTTAGAGTAGTAGACTAACCTAACTTTTTAATCTATTTACAGAGA-TCCTTGCTATTTAGGCCTTATTATAC
TATTCTAAGAT-CTTTTTCTTATCTACATCGTTA-AGCTTAAT-TAGATTGCTAGG-GGCTAATTCTATT-A
CTGCTGTTTAAAGCTTAA-GACAGGTAAT-TAGTTT-CTAATAATAA--AACTTATCTAATATAGAGCTTTT
GCAGG--TAAGACCTAAATGCATAGGCATACTTTTAGG--CCTTTTTTAGTTTTTCTAGTTAAGCTGTTTTA
AGCAGTTTGCCTATTTAGAG-TTAGTACTGCAAAGATTAATAGTCTCTTTTCTTTTCTAGCGTTTCTAGATT
GCTC-GCTTAGCATAGCGTTAAACACTATAGCAATATTA--TCTAATATTATATCGTTCTTTCCTA-GAGAT
GCTCTTTTTATAACTTC-TACTCGT-TTCTGTTAGGCTTATTCTAGAGCGTATT-TCGCTATAATTGCC-TT
AAGAAA-GTTAGTAAGAG-CAATAGTCTCTTTAACTTC-TAGGACGTTATATGTCTAAGCTTAGGCATAGAG
AGTTTGC-TATTTATTAAACTACTTCTCTAGCCTAA-TCCTGCTATGCTTAGC-TTTATCTAGGTAAGCTTA
GTACTCCTATCTAA-TTTAATTCTAAGTTATAGCC-TTACTTAGG-GCTAGCTAATCTTTAAG-CAGTTTAA
GTTGTAATTAGAGGCTT-AAGTTATCTGTTTAGAAAAGCC-TAATTTGTACTAGCTTAAGAA-GGTCTAGTA
AGACTGTTTTT-ATAATCTAG--TCTTAAAGATTTGCAAGTAT-AGTAGCTTTTTAAGACTATAATTAGCAG
TAAGAACTTT-CTATTATTAGACTCT-CTTATTATAGTT-AGCTAACAAAACTT-CGTAGGCTTTAATATCT
TT-AATATATTCTTATAAAG--ACTTTTCGTAATTAGCTTTCGCTTTATT-AGTAGCTCTAGCA-GGAGGAT
CC-TTTAGCTTAACTAGCTTAGTAGATAATCCTAGGTATA-GAGGAGCGTTATTAAGAAGATTAG-GTTGCA
ATAGGCTATCTAGATTA-ACATAGTCCT-ATATTTGCTTTCTAATAGCGTAAACTTTAAGCTAAATGTACTA
TGCTAGCTAGTCTTTATAAGCTTAAAGAGTAA-CTATAGAAGA-AAGTTTTGTCTAGTCTGTTTAGTC---T
AT-TT-AGACTAATATCGTTA-GGATAATTTAAGAGGTTTAAGAGG-AATAAGAGTAGTAGAATAATT-AAT
TTAAGTACTTAGCA-AATATAAGATGCACAGTAGAGAATTAACTCTATAATTC-TATAGCGCTGAGC-TTAT
AAC-TGTTGTAGCTGAGCAAA-CTTAAGAGAAAA-GATTATATTA-ATTACTGCTCAACTAATGTATCAGAA
GAGCTAGCTTAAATATATAACTTGATTGTAGAGAAACGTT-AGTCTAC-TTCCTAAGCTTAGTTAGCTTAGT
T----------------------------------------------------------------------
>X0_sc1.10_32885_36746_+/1-3862
--CTCTTCTTGCGCCTAGCAAGAAGATATTCTAAAA-GTTAGCCTATA---AACTATTATTGTTATCTAGAT
TAGC-GATTAGTGCATATACTCTAGTACTTAT-ACCTTCTATCTAGTTATCT-TAATTACTATCTCTTCTCC
T---CCTGCGTAATAGCAGATA-AGTACTTATTCTTTAATT-ATTTTCTAGCGCTTTGCC-TTATTGCCTCT
AGCTTATTC--TCTAAGTGCG-CAGAGCTTATAGCTCTATTATATCTA-GATTAAAAGTAGTTGTTTGCTAT
AATTACTAGC-GTGCTTAA--------ATAAGCAACTAATCTGCTTTGTCTAGAGTATTTAAGTTAAGTTCT
CTAGGTT-AAGTAGCAGAGCA-GGTAATATGCTATAGTATTACTCTCTATAATCTAATCTAATTACTAAAGC
AAGATAGGCTAGCTCTACTAGCTAGA-TGTATCTGCTATTAGCTGTCTT-CTTCTATACTTTAAGCCTTAA-
--GCTCTAAGTTTTCTCTTATATTATCTAGCTT-AGGTGTAGATTCTAGAGTTATAAGCTAATTTTAATC-T
TTTAGAGGTTCTGCGCAAATTCTTAGTTAATTGCTAGCTATGCTATCGTCTTGCGCAGTTTCTTT-CTATAT
AACTT-TTTAATTGTTTAGTTAGCTAGCTG-TCTAATTAGTTTATATACTTAGTTTACCT-CTAAGATTGCT
CTTAGTA-TCTTTTCTAACCTTATTAGTTTGCTACTCTTCTAGGTATAATCTATTCTTAATAAGGAGGCC-T
AGATTAT-CTAGCTTGCTATTATATAGA-ATATTAGTAACCTTAAGCGCT--AATTCCTTTTCTATATTTTT
ATCG--TTCTTTTCTTAAAAGAAACGAGTTTTGT--TAAACCT-AATATTATAAGTTATGAATAACCTAGTT
AAGC--AAAGAGATCTATATCTT---ATAGATGTTTAAGGCTTAATAGCCTACTAAGTA--TCTAATATAAC
CTCTAGG-ATTAGTT-TTAAAAAAT--CTATATCTTATACCGGCTG--CCTAATCTAAATTTA-ATAGATAG
GC-TTAATAGCTGTACGCATATATA---CTACTCTAATCTAAGCGTAGATTAGC--TATTCTTAATTAAATA
ACTACTAGTTCGTAGTACGCTAAAGTATTATTAAAACTAGAAATTAAGAACCTTATTTAGTA-ATTAATATC
TATGCAGTGCTGTTAAGCTTATC-CTATAAAGCTAAGCAGCTATAT-CTAGTATCTCTAG-CTAAAGCTTAT
TAGGCAGATTT---GCGCTTATACGCATT-TTTATTACTTTTGTAATTATTTTCTATCCTATACGCTTAGCT
AAGCTATTTAGCTTATAAGTATAAGATAGAGTAGCTTTAATAGCAATC-CTATTTTTATCT--GCCTATTTC
TTAAATCTTAATCGTTCTC-TCTATAGTTGCGTTACCTAATTACTATCTTAGTATATCTCTATAA-TTAAAA
GGTTATATTTTG-T-TCTTACCTTCTAGTAGTACCTTTT-AATAACTTTTATAATC--TTAGGTAGC-AACT
TTAAT--AGAAGATTATTATT-CTTAATCTTTCTAGAAT-AATTATCCTTTATTAGCAATAACTATTACTC-
TTCTAATTATTCTAAATGCATATTAAA-TAGG-TCTTATAAGATCTAATAGAAGAGTTAA-GGTAATTTCTC
TTTTAG-TCTTCTTAAGATTACT--GCAGGCGTATGCTGTTGCATAATATTCGCATTTAATTCTTCTAATA-
CTAGTAATCTTAACATTTTTATGCATATTTAG-TTAAAGCTTATAGTGCTCTTTGGCTTAAGATAATCTAAT
CGTTTAGTGCTATATTTGCTT-ATTACTATCTTCTA-TTTTATAGATAATATAATC-TTAGTATAGCTTTTA
T-AATAGT-AGAGACTAGAGAAT-AGAAAGACTT-AATTAATT-CTAAGAAAGTTAAGGTTATA-CTTTC-T
AATAAGCGT---GTAGAGTAACTT-ATTCTTAGAT----AGGTTACTATA-TTAGAGAGTTTAATCCT-AAC
TAGTATACTAGACGTTTCTCT-TAATCTTAAAGTCTTACTTC-TAAGATAATATTAAGGTAAAAACTCTTTA
ATAACCTTTACGTTAGTAAGTGTAAGGGTCTACTATATATAGCCTATTTAGTCTTAATTATTAGGTTTTCTT
ATAATCTAAGTACTAATACTATTAATAGGATAAGTATTTAGAGGTTTCTTGCCTT-AACGCACTTTC-TATT
TATAGTCTT-AATAAACGTTCTCTTTTTAATT-AGACTGCAATTATTTACTAAGTAGATGCAT-GCTCTACT
A--TTAAGAATTATAAATTAGTAT-AGTAGGTGCTAATTAAAAGTAGTAC-TATAGACTTCTAGTAACTCTT
TTATA-AAGAGAGTTAGATTAATTAAGCTTGCTTAAATAGCGATAGAGTAATCTTTATTTAATCTTTTCTTT
CTTAGAGTAGTAGACTAACCTAACTTTTTAATCTATTTGCAGAGA--TCTTGCTATTTAGGC-TTATTATAC
TGTTCTAAGAT-CTTTTTCTTATTTATATCGTTA-AGCTTAAT-TAGATTGCTAGA-GGCTAATTCTATT-A
CTGCTATTTAAAGCTTAA-GATAGGTAAT-TAGTTT-CTAATAATAA--AACTTATCTAAT-TAGGGCTTTT
GCAGG--TAAGACCTAATAC-ACAGGTATACTTTTAAG--CTTTTTTTAGTTTTTCTAGTTAAGCTGCTCTA
AGCAGTTTGCCTATTTAGAG-TTAGTACTGCAAAGATTAATAGTCCTCTTCTTTTTCTAGCGTTTCTAGATT
GCTC-GCTTAGCATAGCGTTAAATACTATAGTAATATTG--TCTAATATTATATCGTTCTTTCTAA-GAGAT
ACTCTTTTTATAACTTC-TGCTTAT-TTCTATTAGGCTTATTCTAGAGCATATT-TCGCTATAATTGCC-TT
AAGGAA-GTTAGTAAGAG-TAATAGTCTCTTTAACCTC-TAGAACGTCGTACGTCTAAGCTTAAGCATAGAG
AGTTTAC-TATTTATTAAACTACTTCTTTAGCCTAA-TTCTGCTATGCTTAGC-TTTGTCTAGGTAAGCTTA
GTACTCTTATCTAA-TTTAATTCTAAGTTATAGCC-TTACTTAGA-GCTAGCTAATCTTTAAG-CAGTTTAA
GTTATAATTAGAGGCTT-AAGTTATCTATTTAGAAAAGCC-TAATCTATACTAGCTTAAGAA-GGTCTAGTA
AGACTATTTTT-ATAATCTAG--TCTTAGAGGTTTGCGAGTGC-AGCAGCTTTTTAAGACTAT--TTAGTAG
TAAGAACTTT-CTATTATTAGACTCT-CTTATTATAGTT-AGCTGATAAAACTT-TATAGGCTTTAATATCT
TT-AATATATTCTTATAAAG--ACTTTTTATAATTAGCTTTTGCTTTATT-AGTAGCTCTAATA-GAAGGAT
TC-TTTAGCTTAACTAGCTTAGTAGATAATCTTAGGTATA-AGAGAGCGTTATTAAGAAGATTAG-GTTGCG
ATAGGCTATCTAGATTA-ACATAGTCCT-ATACTTGCTTTCTAATAGCGTAAACTTTAAGCTGAATATACTA
TGCTAGCTAGTCTTTATAAGCTTAAAGAGTAA-CTATAGAAGA-AAGTTTTATCTAGTCTGTTTAGTC---T
AT-TT-AGACTAATGTCGTTA-GGATAATTTAAGAGGTTTAAGAGG-AATAAGAGTAGTAGAATAATT-AAT
TTAAGTACTTAGTA-AATATAAGATATATAGTAGAGAATTAACTCTGTAATTC-TATAGCGCTAGGC-TTAT
AAC-TATTATAGCTAAGCAAA-TTTAAGAGAAAA-GATTATATTA-ATTACTGCTCTTCTAATATATTAGAA
GAGCTAGCTTAAATATATAAATAGATTATAGAGAAACGTT-AGTCTAC-TTCTTAAGCTTAGTTAGCTTAGT
TACGTGGATTAGTACTTTACT-GTTCTTAT-ATATCAATACTATGATA-----------------------
>X0_sc1.1_2420108_2423958_-/1-3851
--CTCTTCTTGCGCCTAGCAAGAAGATATTCTAAAA-GTTAGCCTATA---AACTATTATTATTATCTAGAT
TAAGCAATTAGTGCATATACTCTAGTACCTGCCACTCTCTATCTAGTTATCT-TAATTACTATCTCTTCTCC
T---TCTGCGTAATAGCAGGTA-GATACTTATTTCTTAATT-ATTTTCTAGCGCTTTGCCCTTATTATCTTT
AGCTTATTC--TCTAAGTGCG-CAGAGCTTATAGCTCTATTGCATCTATGATTAGAAGTAGTCGTTTGCTAC
AATTGCTAGC-GTGCTTAA--------ATAAGTAACTAATCTGCTTTATCTAGAGTGTTTAAGTTAAGTCCT
CTAGGTT-AAGTAGCAGAGCA-GGTAATACGCTGCAGTATTACTCTCTATAATCTAATCTAATTACTAAAGC
AAGACAGGCTAGCTCTACTAGCTAGA-TATATCTGCTGTTAGCTGTCTC-CTTCTATACTTTAAGCCTTAA-
--GCTCTAAGTTTCTCTCTATATTATCTAGCTT-AGGTGTAGATTCTAGAGTTGCAAGCTAATTTTAATC-T
TTTAGAAGTTCTGCGCGAATTCTTAGTTAATTGCTAGCTATGCTATTATCTTGCGCAGTTTCTTC-CTGCAT
AACTC-TCTAATCGTTTAGTTAGCTAGCCG-TCTAATTAGTTTATGCACTTAGTTTATCT-CTAAGATTATT
TCTAGTA-TCTCTTCTAATCTTATTAGTTTGCTGCTCTTCTAGGTATAATCTATCCTTAATAAGGAGGCC-T
AGATTAT-CTAGCTCGCCGTTGTGTAGA-ATATTAGTAACCTTAAGCGCT--AATTTCTTTTCTATATTCTT
ATCG--TTCTTTCCTTAAAAGAAATAACTTTTGT--TAAACCT-AATATTACAAGTTGT-AATAACCTAGTT
AAGC--AAAGAGATCTATATTCT---ATAGATATTTAAAGCTTAATAGCCTACTAAGTA--TCTAATATAAC
CTCTAGG-ATTAGTT-TTAAAAAAC--CTATGTCTTATACTAGCTG--CCTAATCTAAATTCA-ATAGATAA
GC-TTAATAGCTATATGTATATATA---CTACTCTAATCTAAGCGTAGATTAGC--TGTTCTTAATTAAATA
ACTGCTAGTTTGTAGTATCGTAAAGTATTATTAAAACTAGGAATTAAGAACCTTATTTAGTA-ATTAATATC
TATGCAGTGCTGTTAAGCTTATT-CTATAAAGCTAAGCAGCTGCAT-CTAGTATCTCTAG-CTAAAGCTTAT
TAGGCAGATTT---ACGCTTATGCGCATC-TTTATTGCCTTTGTAATTATTTTCTATCCTGCACGCTTAGCT
AAGCTATTTAGCTTATAAGTATAAGATAGAGTAGCTTTAATAGCGATT-CTATTTTTATCT--GCTTATTCC
TTAAATCTTAATTATCTTC-TCTACAGTTACGTTGCCTAATTACTGTCTTAGTATATCTCTATAA-TTAAAA
GGTTGTATTTTG-T-TCTTACTCTCTAGTAGTACCTTTT-AATAACTTTTATAATC--TTAGGCAGC-GACT
TTAAT--AGAAGATTATTATT-CTTAATCTTTCTAGAAT-AATTATCCTTTATTAGCAATGACTATTGCTC-
TTCTAATTATTCTAAATGCATATTAAA-TAGG-TCTTATAAGATCTAATAGAAGAGTTAA-GATAATCTCTC
TTTTAG-TCTTCTTAAGATTACCTGTAAGGCGTATGCTGTTGCATAATATTTATAATTAATCCTTCTAATA-
CTAGTGATTTTAACGTTTT-ATGCATATTTAG-TTAGAGCCTGCAGTGCCTTCTA-TCTAAGATAACCTAAT
CGTT-AGTGCTATATTTGCTT-ATTATTACTTCTA--TTTTGCAGATAATATAATC-TTAGCATAGCTCTTC
ATAATAGT-AGAGACTAGAGAAT-AGAAAGACTT-AATTAATT-CTAAGAA-GTTAAGGTTATA-CTTCC-T
AATAAGCAT---ATAGAGTAACTT-ATTCTTAGAT----AGGTTACTATA-TTAGAGAGTTCAATCCT-AAC
TAGTATACTAGACGTTTCCT--TAATCTTAAAGTCTTGCTTC-TAAGATAATATTAAGGTAGA-AACCTTTA
ATAACCTTTACGTTAGTAAGTATAAGG-TCTACTATATAT-AGCCTACTTAGTCTAATTATAAGGTTTCTTA
TAATCT-AAGTACTAACACTATTAATAGG-TAAGTATT---AGGTT-TCTGCCTT-AACGTACTCTC-TATT
TATAGCCTT-AATAAATATTCTCTTTTTAATT-AGACTGTGATTATTTACTAAGTAGACGCAT-ACTCTACT
A--TTAAGGATTATAGATTAGTGC-AGTAGGTGCTAATTAAAAGTAGTGC-TATAGACTTCTAGTAACTCTT
TTATA-AAGAGAGTTAGATTAATTAAGCTTACTTAAATAGCAATAGAGTAATCTTTATCTAATCTTTTCTTT
CTTAGAGTAGTAGACTAACCTAACTTTTTAATCTATTTACAGAGA--TCTTGCTATTTAGGC-TTATTATAC
TATTCTAAGAT-CTTTTTCTTATCTACATCGTTA-AGCTTAAT-TAGATTGCTAGG-GGCTAATTCTATT-A
CTGCTGTTTAAAGCTTAA-GACAGGTAAT-TAGTTT-CTAATAATAA--AACTTATCTAAT-TAGAGCTTTT
GCAGG--TAAGACCTAATGC-ATAGGCATACTTTTAGG--CCTTTTTTAGTTTTTCTAGTTAAGCTGTTTTA
AGCAGTTTGCCTATTTAGAG-TTAGTACTGCAAAGATTAATAGTCTCTTTTCTTTTCTAGCGTTTCTAGATT
GCTC-GCTTAGCATAGCGTTAAACACTATAGCAATATTATCTACATGATTATATCGTTCTTTCCTA-GAGAT
GCTCTTTTTATAACTTC-TACTCGT-TTCTGTTAGGCTTATTCTAGAGCGTATT-TCGCTATAATTGCC-TT
AAGAAA-GTTAGTAAGAG-CAATAGTCTCTTTAACTTC-TAGGACGTTATATGTCTAAGCTTAGGCATAGAG
AGTTTGC-TATTTATTAAACTACTTCTCTAGCCTAA-TCCTGCTATGCTTAGC-TTTATCTAGGTAAGCTTA
GTACTCCTATCTAA-TTTAATTCTAAGTTATAGCC-TTACTTAGG-GCTAGCTAATCTTTAAG-CAGTTTAA
GTTGTAATTAGAGGCTT-AAGTTATCTGTTTAGAAAAGCC-TAATTTGTACTAGCTTAAGAA-GGTCTAGTA
AGACTGTTTTT-ATAATCTAG--TCTTAAAGATTTGCAAGTAT-AGTAGCTTTTTAAGACTAT--TTAGCAG
TAAGAACTTT-CTATTATTAGACTCT-CTTATTATAGTTGAGCTAACAAAACTT-CGTAGGCTTTAATATCT
TT-AATATATTCTTATAAAG--ACTTTTCGTAATTAGCTTTCGCTTATATTAGTAGCTCTAGCA-GGAGGAT
CC-TTTAGCTTAACTAGCTTAGTAGATAATCCTAGGTATA-GAGGAGCGTTATTAAGAAGATTAG-GTTGCA
ATAGGCTATCTAGATTA-ACATAGTCCT-ATATTTGCTTTCTAATAGCGTAAACTTTAAGCTAAATGTACTA
TGCTAGCTAGTCTTTATAAGCTTAAAGAGTAA-CTATAGAAGA-AAGTTTTGTCTAGTCTGTTTAGTC---T
AT-TT-AGACTAATATCGTTA-GGATAATTTAAGAGGTTTAAGAGG-AATAAGAGTAGTAGAATAATT-AAT
TTAAGTACTTAGCA-AATATAAGATGCACAGTAGAGAATTAACTCTATAATTC-TATAGCGCTGAGC-TTAT
AAC-TGTTGTAGCTGAGCAAA-CTTAAGAGAAAA-GATTATATTA-ATTACTGCTCTTCTAATGTATCAGAA
GAGCTAGCTTAAATATATAAATAGATTATAGAGAAACGTT-AGTCTAC-TTCCTAAGCTTAGTTAGCTTAGT
TACGTAGATTAGTACTTCACT-GTTCTCGT-GTATTAATACT-----------------------------
>X0_sc1.8_677836_678481_-/1-646
------------------------------------------------------------------------
------------------------------------------------------------------------
------------------------------------------------------------------------
------------------------------------------------------------------------
------------------------------------------------------------------------
------------------------------------------------------------------------
------------------------------------------------------------------------
------------------------------------------------------------------------
------------------------------------------------------------------------
------------------------------------------------------------------------
------------------------------------------------------------------------
------------------------------------------------------------------------
------------------------------------------------------------------------
------------------------------------------------------------------------
------------------------------------------------------------------------
------------------------------------------------------------------------
------------------------------------------------------------------------
------------------------------------------------------------------------
------------------------------------------------------------------------
------------------------------------------------------------------------
------------------------------------------------------------------------
------------------------------------------------------------------------
------------------------------------------------------------------------
------------------------------------------------------------------------
------------------------------------------------------------------------
------------------------------------------------------------------------
------------------------------------------------------------------------
------------------------------------------------------------------------
------------------------------------------------------------------------
------------------------------------------------------------------------
------------------------------------------------------------------------
------------------------------------------------------------------------
------------------------------------------------------------------------
------------------------------------------------------------------------
------------------------------------------------------------------------
------------------------------------------------------------------------
------------------------------------------------------------------------
------------------------------------------------------------------------
------------------------------------------------------------------------
------------------------------------------------------------------------
------------------------------------------------------------------------
------------------------------------------------------------------------
------------------------------------------------------------------------
------------------------------------------------------------------------
------------------------------------------------------------------------
------------------------------------------------------------------------
------------------------------------------------------------------------
-------------------------------TTATAGTT-AGCTAATAAAACTT-TATAGGCTTT-ATATCT
TT-AATATATTCTTATAAAG--ACTTTTTATAATTAGCTTTCGCTTTATT-AGTAGCTCTAGCA-GGAGGAT
CC-TTTAGCTTAACTAGCTTAGTAGATAATCCTAGGTATAGAAAGAGCGTTATTAAGAAGATTAG-GTTACA
ATAGGCTATCTAGATTA-ATATAGTTCTTATATTTGCTTTCTAATAGCGTAAACTTTAAGCTAAATATACTA
TGCTAGCTAGTCTTTATAAGCTTAAAGAGTAA-CTATAGAAGA-AAGTTTTATCTAGTCTGTTTAGTC---T
AT-TT-AGACTAATGTTGTTA-GGATGATTTGAGAGGTTTAAGAGAGAATAAGAGTAGTAGAATAATT-AAT
TTAAGTACTTAGCA-AATATAAGATGTATAGTAGAGAATTAACTCTGTGATCC-TATAGCGCTAGGC-TTAT
AAC-TATTATAGCTAAGCAAA-CTTAAGAGAAAA-GATTGTATTA-ATCACTGCTCTTCTAATATATTAGAA
GAGCTAGCTTAAATATACAAATAGATTACAGAGAAACGTT-AGTCTAC-TTCCTAAGCTTAGTTAGCTTAGT
TATGTAGATCAGTACTTTACT-ATTCTCGT-GTATCAATACTGCGATACTAAATTATTTA-----------
>X0_sc1.26_1510_2646_+/1-1137
------------------------------------------------------------------------
------------------------------------------------------------------------
------------------------------------------------------------------------
------------------------------------------------------------------------
------------------------------------------------------------------------
------------------------------------------------------------------------
------------------------------------------------------------------------
------------------------------------------------------------------------
------------------------------------------------------------------------
------------------------------------------------------------------------
------------------------------------------------------------------------
------------------------------------------------------------------------
------------------------------------------------------------------------
------------------------------------------------------------------------
------------------------------------------------------------------------
------------------------------------------------------------------------
------------------------------------------------------------------------
------------------------------------------------------------------------
------------------------------------------------------------------------
------------------------------------------------------------------------
------------------------------------------------------------------------
------------------------------------------------------------------------
------------------------------------------------------------------------
------------------------------------------------------------------------
------------------------------------------------------------------------
------------------------------------------------------------------------
------------------------------------------------------------------------
------------------------------------------------------------------------
------------------------------------------------------------------------
------------------------------------------------------------------------
------------------------------------------------------------------------
------------------------------------------------------------------------
------------------------------------------------------------------------
------------------------------------------------------------------------
------------------------------------------------------------------------
------------------------------------------------------------------------
------------------------------------------------------------------------
------------------------------------------------------------------------
------------------------------------------------------------------------
------------------------------------------------------------------------
----------------------AATATATAGTAATATTA--TCTAATATTAGATTATTCTTTTCTA-GAGAT
ACTTCTTCTATAACTTC-TGCTTAT-TTCTATTAGGCTTATTTTAAAATATATT-TTGCTATAATTTCT-TT
AAGAAA-GTTAGTAAGAG-TAATAGTCTCTTTAATCTC-TAGAATATTATATATCTAAGCTTAGGCATAGAG
AGTCTAC-TATTTATTAAACTACTTCTCTAGTCTAA-TTCTACTATACTTAGC-TTTATTTAGAGAAGCTTA
GTACTTTTATCTAA-TTTAATTCTAAGTTATAGCT-TTACTTAGA-GCTAGCTAATCTTTTAAGCAGTTTAA
GTTATAATTAGAAGCTT-AAGTTATCTATTTAAGAAAGCC-TAATCTAGATAAGCTTAAGAA-AGTCTAGTA
AGACTATTTTT-ATAATTTAG--TCTTAAAGATTTATAAGTAT-AGCAGCTTTTTAAGACTAT--TTAGTAG
TAAGAACTTT-CTATTATTAGACTTTTCTTATTATAGTT-AGCTAATAAAACTT-TATAAGCTTTAATATCT
TT-AATATATTCTTATAAAG--ACTTTTTATAATTAGCTTTTACTTTATT-AGTAGCTCTAGTA-GAAGGAT
TC-TTTAGCTTAACTAGCTTAGTAGATAATCCTAAGTATA-GAGAAGCATTATTAAGAAGATTAG-GCTATA
ATAAGCTATCTAGATTA-ATATAGTCCT-ATATTTACTTTCTAATAGCATAAACTTTAAGCTAAATATACTA
TACTAGCTAGTCTTTATAAGCTTAAAGAGTAA-CTATAGAAAG-AAGTTTTATCTAGTCTATTTAGTC---T
AC-TT-AGATAGATTTTATTA-GAATAATTTAAGAGGTTTAAGAGA-AATAAGAGTAATAGAATAATT-AAT
TTAAGTACTTAGCA-AATATCAGATATATAGTAGAGAATTAACTCTATAATTC-TATAGCGCTAAGC-TTAT
AAC-TATTATAACTAAGTAAAACTTAAGAGAAAA-GATTATATTA-ATTACTACTTTTCTAATATATTAGAA
GAGCTAGCTTAAATATATAAATAGATTATAGAGAAATATT-AGTCTAC-TTTCTAAGCTTAGTTAGCTTAGT
TATATAAATTAGCACTTTACT-ATTCTTAG-GTATTAATACTGCGATACTAAGCTTATTTATTAT------
>X0_sc1.19_796556_797626_-/1-1071
------------------------------------------------------------------------
------------------------------------------------------------------------
------------------------------------------------------------------------
------------------------------------------------------------------------
------------------------------------------------------------------------
------------------------------------------------------------------------
------------------------------------------------------------------------
------------------------------------------------------------------------
------------------------------------------------------------------------
------------------------------------------------------------------------
------------------------------------------------------------------------
------------------------------------------------------------------------
------------------------------------------------------------------------
------------------------------------------------------------------------
------------------------------------------------------------------------
------------------------------------------------------------------------
------------------------------------------------------------------------
------------------------------------------------------------------------
------------------------------------------------------------------------
------------------------------------------------------------------------
------------------------------------------------------------------------
------------------------------------------------------------------------
------------------------------------------------------------------------
------------------------------------------------------------------------
------------------------------------------------------------------------
------------------------------------------------------------------------
------------------------------------------------------------------------
------------------------------------------------------------------------
------------------------------------------------------------------------
------------------------------------------------------------------------
------------------------------------------------------------------------
------------------------------------------------------------------------
------------------------------------------------------------------------
------------------------------------------------------------------------
------------------------------------------------------------------------
------------------------------------------------------------------------
------------------------------------------------------------------------
------------------------------------------------------------------------
------------------------------------------------------------------------
----------------------TAGTACTATAAAGATTAATAGTCTCTTTTCTTTTCTAGCACTTCTAAATT
ACTT-AGTTAGTATAGTATTAAATACTATAGCAATATTA--TCTAATATTAGATTATTCTTTTCTA-GAGAT
ACTTTTTCTATAACTTC-TATTTAT-TTCTATTAAGCCTATTCTAGAGCATATT-TTGCTAGAATTATT-TT
AAGAAA-GTTAGTAAGAG-TAATAGTCTCTTTAATCTC-TAGAATATTATATATCTAGGCTTAGGTATAGAG
AGTTTGC-TATTTATTAAACTACTTCTCTAGTCTAA-TCTTACTATGCTTAGC-TTTATTAAGATAAGCTTA
GTACTTTTATCTAA-TTTAATTCTAAGTTATAGCC-TTACTTAGA-GCTAGCTAATCTTTAAG-CAGTTTAA
GTTATAATTAGAGGCTT-AAGTTATCTATTTAAGAAAGCC-TAATCTAGACTAGCTTAAGAA-AGTTTAGTA
AGACTATTTTT-ATAATCTAG--TCTTAAAGATTTATAAGTAT-AGTAGCTTTTTAAGACTAT--TTAGTAG
TAAGAACTTT-CTATTATTAGACTCT-CTTATTATAGTT-AGCTAATAAAACTA-TATAGGCTTTAATATCT
TT-AATATATTTTTATAATA--ACTTTTTATAATTAGCTTTTACTTTATT-AGTAGCTCTATTA-GAAGAAT
TC-TTTAGCTTAACTAGCTTAGTAGATAATCTTAAGTATA-AAGAAGCATTATTAAGAAGATTAG-GCTATA
ATAAGCTATTTAGATTA-ATATAGTCTT-ATATTTACTTTTTAATAGCATAAACTTTAAGCTAAATATACTA
TGCTAGCTAGTCTTTATAAGCTTAAAGAATAA-CTATAGAAGA-AAGTTTTATCTAGTCTATTTAGTC---T
AT-TT-AGATAGATATTATTA-GAATAATTTAAGAAGTTTAAGAGA-AATAAGAGTAGTAGAATAATT-AAT
TTAAGTACTTAGCA-AATATAAGATATATAGTAGAGAATTAACTCTATAATTT-TATAGCACTAAGC-TTAT
AAC-TATTATTACTAAGTAAA-CTTAAGAGAAAA-GATTATATTA-ATTACTACTCTTCTAGTAATATATT-
------------------------------------------------------------------------
-----------------------------------------------------------------------
>X0_sc1.62_5861_8383_+/1-2523
------------------------------------------------------------------------
------------------------------------------------------------------------
------------------------------------------------------------------------
------------------------------------------------------------------------
------------------------------------------------------------------------
------------------------------------------------------------------------
------------------------------------------------------------------------
------------------------------------------------------------------------
------------------------------------------------------------------------
------------------------------------------------------------------------
------------------------------------------------------------------------
------------------------------------------------------------------------
------------------------------------------------------------------------
------------------------------------------------------------------------
------------------------------------------------------------------------
------------------------------------------------------------------------
------------------------------------------------------------------------
------------------------------------------------------------------------
------------------------------------------------------------------------
---------------------------------------------------------------------TCC
TCCGCTACAAGGTGGCGTTGCCGTAAATTTACTGATCCGTTAGGTATATCTCTATGAATGAAGAG-GCTGAT
CTCTCTGTTTCT-TACCTTACGTAGTAGTACGTCTTCAA-TAACGTATTGATCATGCGTAAGGCAGGCGACT
TTGAGTAGGAGGATTATTAATGCTTGATCTTTCTAGCATGAATCATGCTGTATTAGCAATAGCTATTACTC-
TGCTAATGATCTTACATGCATATTAAAGTAGGATCGTATAAGATCTAATAGAAGAGCTAA-CGTCATCTCTC
TTTTAG-TCTTCTTAAGATTAGCTATAAGGCGTATGCTGTTATATAATATTCGCATTTAATTCTTCTAATA-
CTAGTCATCCTAACGTTTG-ATGCATAGTTAG-TTAGAGCCCATAGTGCCTTCTA-TCTAAGATAACCTAAT
TATT-AGTGCTATATTTACTT-ATTACTACTTCTA--TTTTGCAGATAATACGATC-TTAGCATAGCTTTTA
T-AATAGT-AGAGACTAGAGAATTAGGAAGACTT-AATTCATT-CTAAGAA-GTTAAGGTTATA-CTTCC-T
AATAAGCAT---ATAGAGCAACTT-ATTCTTAGAT----AGGTTACTATA-TTAGAGAGTTCAATCCT-AAC
TAGTATACTAGACGTTTTCT--TAATCTTAAAGTCTTACTTC-TAAGATAATATTAAGATAGA-AACCTTTA
ACAATCTTTACGTTAGTAAGTATAAGG-TCTACTATATAT-AGCTTATTTAGTCTAATTATTAGGTTTCTTA
TAATCT-AAGTACTAATACTATTAATAAG-TAAGTATT---AGGTT-CCTGCCTT-AATGCACTCTC-TATT
TATAGCCTT-AATAAACGTTCTCTTTTTAATT-AGACTATAATTATTTACTAGGTAGACGCACAGCTCTACT
A--TTAAGAATTATAGATTAGTGT-AGTAAGTGCTAATTAAAAGTAGTAC-TATAGACCTCTAGTAACTCTT
TTATA-AAGAGAGTTAGATTAATTAAGCTTGCTTAAATAGTAATAGAGTAATCTTTATCTAATCTTTTCTTT
CTTAGAGTAGTAGACTAACCTAACTTCTTAATCTATTTGCAGAGA--TCTTGCTATTTAGGC-TTATTATAC
TATTCTAAGAT-CTTTTTCTTATCTATATCGTTA-AGCTTAAT-TAGATTACTAGA-AGCTAATCCTATT-A
CTGCTGTTTAAAGCTTAA-GATAGGTAAT-TAGTTT-CTAACGATAA--AACTTATCTAAT-TAGAGCTTTT
GCAGG--TAAGACCTAATGC-ATAGGTATACTTTTAAG--CTTTTTTTAGTTTTCCTAGTTAAGCTGCTCTA
AGCAGTTTGCTTATTTAGAG-TTAGTACTGCAAAGATTAACAGTCTCTTTTCTTTTCTAGCGTTTCTAGATT
GCTT-GCTTAGCATAGCGTTAAACACTATAGCAATATTA--TCTAATATTATATCGTTCTTTCTTA-GAGAT
GCTCTTTCTATAACTTC-TGCTTATTTCTATTAAGGCCTATTCTAAGGCGTATT-TCGCTATAATTGCC-TT
AAGAAA-GTTAGTAAGAG-TAATAGTCTCTTTAACCTC-TAAGACGTTATACGTCTAGGCTTAGGCATAGAG
AGTTTGC-TATTTATTAAACTACTTCTCTAGCTTAA-TTCTGCTATGCTTAGC-TTTGTCTAGGTAAGCTTA
GTACTTCTATCTAA-TTTAATTCTAAGTCGTAGCCCTTACTTAGA-GCTAGCTAATCTTTAAG-CAGTTTAA
GTTATAATTAGAGGCTT-AAGTCGTTTATTTAGGAAAGCC-TAATTTATACTAGATTAAGAA-GGTCTAGTA
AGACTATTTTT-ATAATCTAG--TCTTAAAGATTTGCGAGTGC-AGCAGCTTTTTAAGACTAT--TTAGCAG
TAAGAACTTT-CTATTATTAGACTCTCTTGTTAGTAGTT-AGCTAATAAAACTT-TATAGGCTTTAATATCT
TT-AATATATTCTTATAAAG--ACTTTTTATAATTAGCTTTCGCTTTATT-AGTAGCTCTAGCA-GGAGGAT
CC-TTTAGCTTAACTAGCTTAGTAGATAATCCTAGGTATA-GAAGAGCGTTATTAAGAAGATTAG-GTTACA
ATAGGCTATCTAGATTA-ATATAGTTCT-ATATTTGCTTTCTAATAGCGTAAACTTTAAGCTAAATATACTA
TGCTAGCTAGTCTTTATAAGCTTAAAGAGTAA-CTATAGAAGA-AAGTTTTATCTAGTCTGTTTAGTC---T
AT-TT-AGACTAATGTTGTTA-GGATGATTTGAGAGGTTTAAGAGA-AATAAGAGTAGTAGAATAATT-AAT
TTAAGTACTTAGCA-AATATAAGATGTATAGTAGAGAATTAACTCTGTGATCC-TATAGCGCTAGGC-TTAT
AAC-TATTATAGCTAAGCAAA-CTTAAGAGAAAA-GATTGTATTA-ATCACTGCTCTTCTAATATATTAGAA
GAGCTAGCTTAAATATACAAATAGATTATAGAGAAACGTT-AGTCTAC-TTCCTAAGCTTAGTTAGCTTAGT
TATGTAGATCAGTACTTTACT-ATTCTCGT-GTATCAATACTGCGATACTAAATTATTTA-----------
>X0_sc1.46_45619_49479_-/1-3861
--CTCTTCTTATGCCTAGTAAGAAGGTATTCTAAAA-GTTAGCTTATA---AACTATTATTATTATCTAGAT
TAGC-AATTAGTATATATACTTTAGTATCTAT-ACTCTCTATCTAGTCGTCT-TAATTGCTATCTTTTCTTC
T---TTTACGCAGCAGTAAGTA-AGTACTTATTTCTTAATT-ATTTTCTAGCGCTTTGCC-TTATTACTTCT
AGCTTATTC--TCTAAGTATA-TAGAGTTTATAGCTCTATTATATCTA-GATTAGAAGTAGTTATTTACTGC
AATTGCTAGC-GTACTTAA--------ATAAGTAACTTATCTACTTTATCTAGAGTATTTAAGTTAAGTTCT
TTAGATT-AAGTAGCAGAGTA-GGTAATACGCTATAGTATTACTCTCTATAATCTAATCTAATTACTAGAGT
AAGATAAGCTAGCTCTACTAGCTATA-TGCATCTGCTATTAGCTATCTT-CTTCTATACTTTAAGCATTAA-
--GCTCTAAGTTTCTCTCTATATTACCTAGCTT-AGATATAGATTCTAGAGTTATAAGCTAATTTTAATC-T
TTTAGAAGTTCTGCGTAAATTCTTAGTTAATTGCTAGCTATGCTATTATCTTGCGTAGTTTCTTC-TTATAT
AACTC-TCTAATTATTTAGTTAGCTAGCTGCTCTAATTAGTTTATATACTTAGTTTATCT-CTAAGATTACT
CTTAGTA-TCTCTTCTAATATTATTAGTTTGCTACTCTTCTAGGTATAATCTATCTTTAATTTAAAGATC-T
AGATTAT-CTAGCTTACTATCGTGCAGG-ATATTAGTAATCTTAATAGCT--AATTTCTTTTCTATATTTTT
ATTA--TTCTTTTCTTAAAAGAAATAACTTTTGT--TAAACCT-AATATTATAAGTTAT-AATAACCTAGTT
AAGC--AAAGAGATCTATATCCT---ATAGATATTTAAGGCTTAATAGCCTACTAAGTA--TCTAATATAAC
CTCTAAG-ATTAGTCATTTAGAAAAACCTGTGTCTTATACTAGCTA--CTTAATCTAAATTTA-ATAGATAG
GC-TTAACAGCTATATATATATATA---CTACTCTAATCTAGGCGTAGATTAGC--TATTCTTAATTAAATA
ACTGCTAGTTTATAGTAT-CTAAAGTATTATTAAAACTAGAAATTAAGAACTTTATTTAGTGAATTAATATC
TATATAGTGCTATTAAGCTTATT-TTATAAAGCTAAGCAGCTATAT-CTAGTATCTCTAG-CTAAAGCTTAT
TAGGCAGATTT---ACGCTTATATGCATT-TTTATTGCCTTTATAATTATTTTCTATTCTGTACGCTTAGCT
AAGCTATTTAGCTTATAAGTATAAGATAGAGTAGCTTTAATAGCAATC-TTATTTTTATCT--GCTTATTTC
TTAAATCTTAATTATTCTC-TCTATAGTTATATTACCTAATTACTATCTTAGTATATCTCTATAA-TTAAAA
GGTTATATTTTA-T-TCTTACTCTCTAGTAGTATCTTTT-AATAACTTTTATAATC--TTAAGTAGT-AACT
TTAAT--AGAAGATTATTATT-CTTAATCTTTCTAGAAT-AATTATTCTTTATTAGTAATAACTATTGCTC-
TTCTAATTATTCTAAATGCATATTAAA-TAGGTTCCTATAAGATCTAATAGAAGAGTTAA-GGTAATCTCTC
TTTTAG-TCTTCTTAAGATTATTTATAAAGCGTATGCTATTATATAATGTTTATAATTAATCCTCTTAATAG
CTAGTAATTTTAATATTTT-ATATATATTTAG-TTAGAGCCTGCAGTGCCTTCTA-TCTAAGATAATCTAAT
TATT-AGTGCTATATTTGCTT-ATTACTACTTCTA--TTTTGCAGATAATATAATC-TTAGCATAGCTTTTA
T-AATAGT-AGAGACTAGAGAAT-AGAAAGACTT-AATTAATT-CTAAGAA-GTTAAGATTATA-CTTTC-T
AATAAGCGT---ATAGAGTAACTT-ATTCTTAGAT----AAGTTATTATA-TTAGAGCGTTTAATCCT-ATT
TAGTATACTAGACGTTTTCT--TAATCTTAAAGTCTTGCTTC-TAAGATAATATTAAGATAGA-AACTCTTA
ATAATCTTTATATTAGTAAGTATAAGG-TCTACTATATAT-AGCTTATTTAGTCTAATTATTAGGTTTCTTA
TAATCT-AAGTACTAATACTATTAATAGA-TAAGTATT---AAGTT-TCTGCCTT-AATGTACTCTC-TATT
TATAGCCTT-AATAAACGTTCTCTTTTTAATT-AGACTATAATTATTTACTAGGTAGATGCAC-GCTCTACT
A--TTAAGAATTATAGATTAGTAT-AGTAGATGCTAATTAAAAGTAGTGC-TATAGACTTCTAGTAACTCTT
TTATA-AAGAAGATTAGATTAATTAAGCTTACTTAAATAGTAATAGAGTAATCTTTATCTAATCTTTTCTTT
CTTAGAGTAGTAGACTAATCTAACTTTTTAATCTATTTGCAGAGA--TCTTACTATTTAGGC-TTATTATAC
TATTCTAAGAT-TCTTTTCTTATCTATGTTATTA-AGCTTAAT-TAGATTACTAGA-AGCTAATTCTATTTA
CTGCTGTTTAAAGCTTAA-GGATAGTTAATTAGTTT-CTAGTAATAA--AACTTATCTAAT-TAAGGCTTTT
AAGAG--TTTAGTTTAATGC-ATAGGCATACTTTTAGA--CTTTTTTTAGTTTTTCTAGTTAAGCTACTCTA
AGCAGTTTGCTTATTTAGAG-TTAGTACTGTAAAGATTAATAGTCTTTTTCTCTTTCTTACGCTTCTAGATT
ACTT-AGTTAGTATAGCGTTAAATACTATAGCAATATTA--TCTAGTATTAGATTATTCTTTTCTA-GAGAT
ACTCTTTCTATAACTTC-TGCTTAT-TTCTATTAGACTTATTCTAGAGCATATT-TTGCTATAATTGCCCTT
AAGAAAGTTTAGTAAGAG-TAATAGTCTCTTTAATCTCCTAGAACGTTATATATCTAAGCTTAGGCATAGAG
AGTTTAC-TATTTATTAAACTACTTCTCTAGCCTAA-TTCTACTATGCTTAGC-TTTATCTAGATAAGCTTA
GTACTCTTATCTAA-TTTAATTCTAAGTTATAGCC-TTACTTAGA-GCTAGCTAATCTTTAAG-TAGTTTAA
GTTATAATTAGAGGCTT-AAGTTATCTATCTAGAGAAAGCCTAATCTAGATAGGCTTAAGAA-GGTCTAGTA
AGACTATTTTT-ATAATCTAG--TCTTAAAGATTTATAAGTGC-AGCAGCTTTTTAAGACTAT--TTAGTAG
TAAGAACTTT-CTATTATTAGACTCT-CTTATTATAGTT-AGCTAATAAAACTT-TATAGGCTTTAATATCT
TT-AATATATTCTTATAAAG--ACTTTTTATAATTAGCTTTTACTTTATT-AGTAGCTTCTAGCAGAAGGAT
TC-TTTAGCTTAACTAGCTTAGTAGATAATTCTAAGTATA-AGAGAGCGTTATTAAGAAGATTAG-GCTGTA
ATAAGCTATCTAGATTA-ATATAGTCTT-ATACTTACTTTCTAATAGCATGTACTTTAAGCTAAATATACTA
TGCTAGCTAGTCTTTATAAGCTTAAAGAGTAA-CTATAGAAGG-AAGTTTTATCTAGTCTGTTTAGTC---T
AT-TT-AGACTAATATCGTTA-GAATAATTTAAGAGGTTTAAGAGG-AATAAGAGTAGTAGAATAATT-AAT
TTAAGTACTTAGCA-AATATAAGATATATAGTAGAGAATTAACTCTATAATTC-TATAGCGCTAAGC-TTAT
AAC-TGTTATAGCTAAGTAAA-CTTAAGAGAAAA-GATTATATTA-ATTACTGCTCTTCTAATGTATTAGAA
GAGCTAGCTTAAATATATAAATAGATTATAGAGAAATATT-AGTCTAC-TTTCTAAGCTTAGTTAGCTTAGT
TACGTAGATTAGTACTTTACT-GTTCTTAT-ATATTAATACTGCGATA-----------------------
>X0_sc1.51_31184_35057_-/1-3874
--CTCTTCTTGCGCCTAGTAAGAAGGTATTCTAAAA-GTTAGCCTATA---AACTATTATTATTATCTAGAT
TAGC-AATTAGTGTATATACTCTAGTATCTAT-ATTCTCTATTTAGTTATCT-TAATTACTATCTCTTCTCT
TCTTTCTACGCAAAGGTAGGTA-GATACTTATCTCTTAATT-ATTTTCTAGTACTTTGCC-TTATTATCTCT
AGCTTATTC--TCTAAGTGCG-CAGAGTTTATAGCTCTATTATATCTA-GATTAGAAGAAGTTATTTGCTAT
AATTACTAGC-GTGCTTAA--------ATAAGTAACTTATCTACTTTATTTAGAGTATTTAAGTTAAGTTCT
CTAGGTT-AAGTAGTAGAGCA-GATAACACGCTATAGTATTACTCTCTATAATCTAATCTAATTACTAGAGC
AAGATAGGCTAGCTTTACTAGCTAGA-TGCATCTGCTATTAGCTATCTC-CTTCTATACTTTAAGTATTAT-
--GCCTAAAGTTTCTCTCTATATTACCTAGCTT-AGATATAGATTCTAGAGTTATAAGCTAATTTTAATC-T
TTTAGAAGTTCTGCATAAATTCTTAGTTAATTACTAGCTATGCTATTATCTTACGCAGTTTCTTC-TTATAT
AACTC-TCTAATTATTTAGTTAGCTAGCTATCTAAGTTAGTTTATATACTTAGTTTACCT-CTAAGATTACT
CTTAGTA-TTTCTTCTAACCTTATTAGTTTGCTGCTCTTCTAGATATAATCTATCCTTAATAAGAACGGCCT
AGATTAT-CTAGCTTACTATTATATAGA-ATATTAGCAACCTTAAGCGCT--AATTTCTTTTCTATATTCTT
ATTA--TTCTTTTCTTAAAAGAAATAACTTTTGT--TAAACCT-AATATTATAAGTTAT-AATAACCTAGTT
AAGC--AAAGAGATCTATATCCT---ATAGATGTTTAAGGCTTAATAGCCTACTAAGTA--TCTAATATAAC
CTCTAAG-ATTAGTT-TTAAAAAAC--CTATATCTTATACTAGCTA--CTTAATCTAAATTTA-ATAGATAA
GC-TTAATAGCTATATGCATATATACCAATACTCTAATCTAGGCATAGATTAGC--TATTCTTAATTAAATA
ACTGCTAGTTTATAGTAC-CTAAAGTATTATTAAAACTAAGAATTAAGAACTTTATTTAGTA-ATTAATATC
TATGCATTGCTATTAAGCTTATC-TTATAAAGCTAAGCAGCTGCAT-CTAGTATCTCTAG-CTAAAGCTTAT
TAAGGCAGATTT--GCGCTTATGCGCATCTTTTATTACCTTTATAATTATTTTCTATCTTATACGCTTAGCT
AAGCTATTTAGCTTATAAGTATAAGATAGAGTAGCTTTAATAGCAATC-CTATTTTTATCT--ACCTATTTC
TTAAATCTTAATTATCCTC-TTTATAGTTATATTACTTAATTACTATCTTAGTGTATCTCTATAA-TTAAAA
GGTTATATTTTA-T-TCTTACTCTCTAGTAGTACCTTTT-AATAACTTTTATAATC--TTAAGTAGT-AACT
TTAAT--AGAAGATTATTATT-CTTAATCTTTCTAGAAT-AATTATTCTTTATTAGCAATAACTATTGCTC-
TTCTAATTATTCTAAATGCATATTAAA-TAGGTTCTTATAAGATCTAATAGAAGAGTTAA-GATAATCTCTC
TTTTAG-TCTTCTTAAGATTACCTGTAAGGCGTATGCTGTTGCATAATATTTATAATTAATCCTTCTAATA-
CTAGTGATTTTAACGTTTT-ATGCATATTTAGGTTAGAGCCTGCAGTGCCTTCTA-TCTAAGATAACCTAAA
TCGTTAGTGCTATATTTGCTT-ATTATTACTTCTA--TTTTGCAGATAATATAATCCTTAGCATAGCTTTTT
ATAATAGTTAGAGACTAGAGAATAGGAAAGACTTTAATTAATTTCTAAGAAGTTAAGGGTTATAACTTTCCT
AATTAAGGCGTAATAGAGTAACTT-ATTCTTAGAT----AAGTTACTATA-TTAGAGCGTTTAATTCTTAAC
TAGTATACTAGACGTTTCCT--TAATCTTAAAGTCTTGCTTC-TAAGATAATATTAAGGTAGA-AACTCTTA
ACGATCTTTACGTTAGTAAGTATAAGG-TCTACTATATAT-AGCCTATTTAGTCTAATTATTAGGTTTCTTA
TAATCT-AAGTACTAACACTATTAATAGA-TAAGTGTT---AGGTT-TCTGCCTT-AACGTACTCTC-TATT
TATAGCCTT-AATAAACGTTCTCTTTTTAATT-AGACTGCAATTATTTACTAAGTAGACGCAT-GCTCTACT
A--TTAAGAATTATAAATTAATAT-AGTAAGTGCTAATTAAAAGTAGTGC-TGTAGATCTCTAGTAACTCTT
TTATA-AAGAGAGTTAGATTAATTAAGCTTGCTTAAATAGTAATAAAGTAATCTTTATCTAATCTTTTCTTT
CTTAGAGTAGTAAACTAACCTAACTTCTTAATCTATTTGCAGAGA--TCTTGCTATTTAGGC-TTATTATAC
TATTCTAAGAT-CTTTTTCTTATCTATATTATTA-AGCTTAAT-TAGATTGCTAGA-GGCTAATCCTATT-A
CTGCTGTTTAAAGCTTAA-GATAGGTAAT-TAGTTT-CTAATAATAA--AACTTATCTAAT-TAGAGCTTTT
GCAGG--TAAGACCTAATATATAGGGCATACTTTTAGGGCCTTTTTTTAGTTTTTCTAGTTAAGCTATTTTA
AGTAGTTTGCCTATTTAGAG-TTAGTACTATAAAGATTAATAGTCTCTTTTCTTTTTTAGCGTTTCTAGATT
ACTT-ACTTAGCATAGCGTTAAACACTATAGTAATATTA--TCTAATATTAAATTATTCTTTTCTA-GAGAT
GCCTTTTCTATAACTTC-TGCTTAT-TTCTATTAAGCTTATTCTAAGGCATATT-TTGCTATAATTACC-TT
AAGAAA-GTTAGTAAGAG-TAATAGTCTCTTTAACTTC-TAGAACGTTATACCTCTAAGCTTAGGCATAGAG
AGTTTGC-TATTTATTAAACTACTTCTTTAGTCTAA-TGCTGCTATGCTTAGC-TTTATCTAGATAAGCTTA
GTACTCTTATCTAA-TTTAATTCTAAGTTATAGCC-TTACTTAGA-GCTAGCTAATCTTTAAG-GAGTTTAA
GTTATAATTAGAGGCTT-AAGTTATCTGTCTAGAAAAGCT-TAATCTAGACAAGCTTTAGAA-AGTCTAGTA
AAGACTATTTTTATAATCTAG--TCTTAAAGATTTATAAGTGCCAGTAGCTTTTTAAGACTAT--TTAGTAG
TAAGAACTTT-CTATTATTAGACTCT-CTTATTATAGTT-AGCTAATAAAACTT-TATAGGCTTTAATATCT
TT-AATATATTCTTATAAAG--ACTTTTTATAATTAGCTTTTACTTTATT-AGTAGCTCTAGTA-AGAGGAT
CC-TTTAGCTTAATTAGCTTAGTAGATAATCCTAGGTATA-AGAGAGCGTTATTAAGAAGATTAG-GTTATA
ATAGGCTATCTAGATTA-ACATAGTCTT-ATACTTGCTTTCTAATAGCGTAAACTTTAAGCTAAATATACTA
TACTAGCTAGTCTTTATAAGCTTAAAGGAGTAACTATAGAAAG-AAGTTTTATCTAGTCTGTTTAGTC---T
AT-TT-AGACTAATATTATTA-GGATAATTTAAGAGGTTTAAGAGG-AATAAGAGTAGTAGAATAATT-AAT
TTAAGTACTTAGCA-AATATAAGATGCATAGTAGAGAATTAACTCTATAATCCCTATAGCGCTAGGC-TTAT
AAC-TGTTATAGCTAAGCAAA-CTTAAGAGAAAA-GATTATATTA-ATTACTGCTCTTCTAATATATTAGAA
GAGCTAGCTTAAATATATAAACAGATTGCAGAGAAATGTT-AGTCTAC-TTTCTAAGCTTAGTTAGCTTAGT
TATATAGATTAGTACTTTACT-GTTCTTGT-GTATTAACACT-----------------------------
>X0_sc1.83_1_2819_+/1-2819
------------------------------------------------------------------------
------------------------------------------------------------------------
------------------------------------------------------------------------
------------------------------------------------------------------------
------------------------------------------------------------------------
------------------------------------------------------------------------
------------------------------------------------------------------------
------------------------------------------------------------------------
------------------------------------------------------------------------
------------------------------------------------------------------------
------------------------------------------------------------------------
--------------------------------------------------------------CTATATTCTT
ATTA--TTCTTTTCTTAAAAGAAATACGGTTTGG--TTAAACTTAATATTATAAGTTAT-AATAACCTAGTT
AAGG--AAAGAGATCTATATTCT---ATAGATATTTAAGGCTTAATAGCCTACTAAGTA--TCTAATATAAC
CTCTAGG-ATTAGTT-TTAAAAAAT--CTATATCTTATACTAGCTA--CTTAATCTAAATTTA-ATAGATAG
GC-TTAATAGCTATATGCATATATA---CTACTCTAATCTAGGCATAGATTAGC--TATTCTTAATTAAATA
ACTGCTAGTTCGTAGTAT-CTAAAGTATTATTAAAACTAGAAATTAAGAACCTTATTTAGTA-ATTAATATC
TATATATTACTATTAGGCTTATC-CTATAAAGCTAAGTAGCTATAT-CTAGTATCTCTAG-CTAAAGCTTAT
TAAGCAGATTC---GCGCTTATATATATT-TTTATTATCTTTATAATTATTTTCTATTCTGCACGCTTAGCT
AAGCTATTTAGCTTATAAGTATAAGATAGAGTAGCTTTAATAGTAATT-CTATTTTTATCT--GCTTATTTC
TTAAATCTTAATTATTCTC-TTTATAGTTATATTATCTAATTATTATCTTAGTATATTTCTATAA-TTAAAA
AGTTATATTTTA-T-TCTTACTCTCTAGTAGTACTTTTT-AATAACTTTTATAATC--TTAAGTAGT-AACT
TTGAT--AGAAGATTATTATTCTTAATTTTTTCTAGAATAATTATTCTTTAATTAGTAATAACTATTACTCC
TTCTAATTATTCTAAATGCATATTAAA--TAGGTTCTATAAGATCTAATAAAAGAGTTAA-GGTAATCTCTC
TTTTAG-TCTTCTTAAGATTACCTATAAAGCGTATACTATTATATAATATTTATAATTAATTCTTCTAATA-
CTAGTAATTTTAATATTTT-ATATATATTTAG-TTAGAGCTTATAGTGCCTTCTA-TCTAAAATAACTTAAT
TATT-AGTGCTATATTTACTT-ATTACTACTTCTA--TTTTATAGATAATATAATC-TTAGCATAGCTTTTA
T-AATAGT-AGAGACTAAAGAAT-AAGAAGACTT-AATTAATT-CTAAGAA-GTTAAGATTATA--CTTCCT
AATAAGCGT---ATAGAGTAACTT-ATTCTTAGAT----AGATTACTATA-TTAGAGCGTTTAATCCT-AAC
TAGTATACTAGATATTTTTCT-TAATCTTAAAGTCTTACTTC-TAAGATAATATTAAGATAGA-AACTCTTA
ATAATCTTTATATTAGTAAGTATGAAGGTCTACTATATAT-AGCTTATTTAGTCTAATTATAAGGTTTCTTA
TAATCT-AAGTACTAATACTATTAATAAG-TAAATATT----AGGTATCTGCCTT-AATATACTTTC-TATT
TATAGCTTT-AATAAATATTCTCTTCTTAATT-AGGCTTTAATTATTTACTAGATAGATGCAT-ACTCTACT
A--TTAAGAATTATAGATTAGTAT-AGTAGATGCTAATTAAAAGTAGTACCTATAGACCTCTAGTAACTCTT
TTTATAAAGAAAGTTAGATTAATTAAGCTTACTTAAATAGCAATAGAGTAATCTTTATCTAATCTTTTCTTT
CTTAGAGTAGTAGACTAACTTAACTTTTTAATCTATTTGCAGAGA--TCTTGCTATTTAGGC-TTATTATAC
TATTCTAAGAT-CTTTTTCTTATCTATATTATTACAGCTTAATGTAAATTGCTAGA-GGCTAATCTTATT-A
CTGCTATTTAAAGCTTAA-GATAGGTAAT-TAGTTT-CTAATAATAA--AACTTATCTAAT-TAGAGCTTTT
GCAGG--TAAGACCTAATAT-ATAGATATACTTTTAAG--CTTTTTTTAGTTTTTCTAGTTAAGCTATTTTA
AGCAGTTTGCTTATTTAGAG-TTAGTACTATAAAGATTAATAGTCTCTTTTCTTTTTTAGTATCTCTAGATT
ACTT-ACTTAGCATAGCGTTAAATACTATAGTAATATTA--TCTAATATTATATTATTCTTTCTTA-GAAAT
GCTCTTTCTATAACTTC-TGCTTAT-TTCTATTAGGCCTATTCTAGAGCATATT-TTGCTATAATTGCT-TT
AAGAAA-GTTAGTAAGAG-TAATAGTCTCTTTAACCTC-TAGAACGTTATATATCTAAGCTTAGGCATAGAG
AGTTTGC-TATTTATTAAACTACTTCTCTAGTCTAA-TTCTACTATACTTAGC-TTTATCTAAGTAAGCTTA
GTACTCTTATCTAA-TTTAATTCTAAGTTATAGCC-TTACTTAGA-GCTAGCTAATCTTTAAG-TAGTTTAA
GTTATAATTAAAGGCTT-AAGTTATCTATTTAGAAAAGCC-TAATCTAGATAAGCTTAAGAA-AGTTTAGTA
AGACTATTTTT-ATAATCTAG--TCTTAAAGATTTATAAGTAT-AGTAGCTTTTTAAGACTAT--ATAGCAG
TAAGAACTTTTCTATTATTAGACTCT-CTTATTATAGTT-AGCTAATAAAACTT-TATAAGCTTTAATATCT
TT-AATATATTCTTATAAAG--ACTTTTTATAATTAGCTTTTGCTTTATT-AGTAGCTCTAGTA-AGAGGAT
CC-TTTAGCTTAGCTAGCTTAGTAGATAATTCTAAGTATA-GAAGAGCATTATTAAGAAGATTATGGCTATA
ATAAGCTATCTAGATTA-ATATAGTTCT-ATATTTACTTTCTAATAGCGTAAACTTTAAGCTAAATATACTA
TGCTAGCTAGTCTTTATAAGCTTAAAGGATAA-CTATAAAAGA-AAGTTTTATCTAGTCTATTTAGTC---T
AT-TT-AGACTAATATTATTA-GAATAATTTAAGAGATTTAAGAGA-AATAAGAGTAGTAGAATAATT-AAT
TTAAGTACTTAGCA-AATATA---------------------------------------------------
------------------------------------------------------------------------
------------------------------------------------------------------------
-----------------------------------------------------------------------
>X0_sc1.28_2_2390_+/1-2389
------------------------------------------------------------------------
------------------------------------------------------------------------
------------------------------------------------------------------------
------------------------------------------------------------------------
------------------------------------------------------------------------
------------------------------------------------------------------------
------------------------------------------------------------------------
------------------------------------------------------------------------
------------------------------------------------------------------------
------------------------------------------------------------------------
------------------------------------------------------------------------
------------------------------------------------------------------------
------------------------------------------------------------------------
------------------------------------------------------------------------
------------------------------------------------------------------------
------------------------------------------------------------------------
------------------------------------------------------------------------
---------CTATTAGGCTTATT-CTATAAAGCTAAGTAGCTATAT-CTAGTATCGGTGGGCTAAAGCTTAT
TAGGTAGATTT---ACGCTTATACGCATT-TTTATTACCTTTATAATTATTTTCTATTCTATACGCTTAGCT
AAGCTATTTAGCTTATAAGTATAAGATAGAGTAGCTTTAATAGCAATT-CTATTTTTATCT--ACTTATTTC
TTAAATCTTAATTATTCTC-TCTATAGTTATATTACCTAATTACTATCTTAGTATATCTCTATAA-TTAAAA
AGTTATATTTTA-T-TCTTACTTTCTAGTAGTATCTTTT-AATAACTTTTATAATC--TTAAGCAGT-AACT
TTAAT--AAAAGATTATTATT-CTTAATCTTTCTAGAAT-AATTATCTTTTATTAGCAATAACTATTGCTT-
TTTTAATTATTCTAAATGCATATTAAA--TAGATTCTATAAGATATAATAGAAGAGTTAA-GGTAATCTTTC
TTTTAG-TTTTCTTAAGATTACTTATAAGGCGTATGCTATTATATAATATTTATAATTAATCCTCTTAATA-
CTAGTAATTTTAATATTTT-ATATATATTTAG-TTAGAGCCTATAGTGCCTTCTA-TCTAAGATAATCTAAT
TATT-AGTGCTATATTTACTT-ATTACTACTTCTA--TTTTATAGATAATATAATC-TTAGCATAGCTTTTA
T-AATAGT-AGAGACTAGAGAAT-AGAAAGACTT-AATTAATT-CTAAGAA-GTTAAGATTATA--CTTTCT
AATAAGCAT---ATAGAGTAACTT-ATTCTTAGAT----AGATTACTATA-TTAGAGAGTTTAATCTT-AAC
TAGTATACTAGATATTTCTC--TAATCTTAAAGTCTTGCTTC-TAAGATAATATTAAGGTAGA-AACCTTTA
ATAACCTTTATATTAGTAAGTATAAAG-TCTACTATATATAGCCTATTTAGTTCTAATTATTAGGTTTCTTA
TAATCTAAGTACTAAATACTAATAATAGA-TAAATGTT----AGGTTCTTGCTTT-AATATACTCTC-TATT
TATAGCTTT-AATAAACGTTTTCTTCTTAATT-AGGCTCTAATTATTTACTAAGTAGATGCAT-ACTCTACT
A--TTAAGAATTATAGATTAGTAT-AGTAGGTGCTAATTAAAAGTAGTGC-TATAGATCTCTAGTAACTCTT
TTATA-AAGAAAGTTAGATTAATTAAGCTTACTTAAATAGTAATAGAGTAATCTTTATCTAATCTTTTCTTT
TTTAAAGTAGTAGACTAACCTAACTTTTTAATCTATTTATAGAGA--TCTTGCTATTTAGGC-TTATTATAC
TATTCTAAGAT-CTTTTTCTTATCTGCATTATTA-AGCTTAAT-TAGATTACTAGA-AGCTAATTCTATT-A
CTGCTGTTTAAAGCTTAA-GATAGGTAAT-TAGTTT-CTAATAATAA--AACTTATCTAAT-TAGAGCTTTT
GCAGG--TAAGATCTAATAT-ATAGGTATACTTTTAAG--CCTTTTTTAATTTTTCTAGTTAAGCTATTTTA
AGTAGTTTATCTATTTAAGA-TTAGTACTATAAAGATTAATAGTCTCTTTTCTTTTCTAGTATTTCTAGATT
ACTT-ACTTAGTATAGCATTAAATACTCTAGTAATATTA--TCTAATATTAGATTATTTTTTTTCTAGAGAT
ACTCTTTCTATAACTTCGTGCTTAT-TTCTATTAAGCTTATTCTAGAGCATATT-TTACTATAATTATC-TT
AAGAAA-GTTAGTAAAAG-TAATAGTCTCTTTAATCTC-TAGAACGTTATATATCTAAGCTTAAGCATAGAG
AGTTTGC-TATTTATTAAACTACTTCTTTAGTCTAA-TTCTACTATACTTAGC-TTTATTTAAGTAAGCTTA
GTACTCTTATCTAA-TTTAATTCTAAGTTATAGCC-TTACTTAAG-GCTAGCTAATCTTTAAG-CAGTTTAA
GTTATAATTAGAGGCTT-AAGTTATCTATCTAGGAAAGTC-TAATCTAGATAGGCTTAAGAA-AGTCTAGTA
AGACTATTTTT-ATAATCTAG--TCTTAAAGATTTATAAGTAT-AGCAGCTTTTTAAGACTAT--TTAGTAG
TAAGAACTTT-CTATTATTAGACTCT-CTTATTATAGTT-AGCTAACAAAACTT-TATAAGCTTTAATATCT
TT-AATATATTCTTATAAAG--ACTTTTTATAATTAGCTTTTACTTTATT-AGTAGCTCTAGTA-GAAGAAT
TC-TTTAGCTTAACTAGCTTAGTAGATAATTCTAAGTATA-GAGAAGCATTATTAAGAAGATTAG-GCTATA
ATAGGCTATCTAGATTA-ACATAATTCT-ATATTTGCTTTCTAATAGTATAAACTTTAAGTTAAATATACTA
TGCTAGCTAGTCTTTATAAGCTTAAAGAGTAA-CTATAGAAGA-AAGTTTTATTTAGTCTATTTAGTC---T
AT-TT-AGACTAATATT-------------------------------------------------------
------------------------------------------------------------------------
------------------------------------------------------------------------
------------------------------------------------------------------------
-----------------------------------------------------------------------
>X0_sc1.64_13634_14656_-/1-1023
------------------------------------------------------------------------
------------------------------------------------------------------------
------------------------------------------------------------------------
------------------------------------------------------------------------
------------------------------------------------------------------------
------------------------------------------------------------------------
------------------------------------------------------------------------
------------------------------------------------------------------------
------------------------------------------------------------------------
------------------------------------------------------------------------
------------------------------------------------------------------------
------------------------------------------------------------------------
------------------------------------------------------------------------
------------------------------------------------------------------------
------------------------------------------------------------------------
------------------------------------------------------------------------
------------------------------------------------------------------------
------------------------------------------------------------------------
------------------------------------------------------------------------
------------------------------------------------------------------------
------------------------------------------------------------------------
------------------------------------------------------------------------
------------------------------------------------------------------------
------------------------------------------------------------------------
------------------------------------------------------------------------
------------------------------------------------------------------------
------------------------------------------------------------------------
------------------------------------------------------------------------
------------------------------------------------------------------------
------------------------------------------------------------------------
------------------------------------------------------------------------
------------------------------------------------------------------------
------------------------------------------------------------------------
------------------------------------------------------------------------
------------------------------------------------------------------------
---------------------------------------------------------------------TAC
TATTCTAAGAT-TCTTTTCGTATCTATATTATTA-AGCTTAAT-TAGATTACTAAG-AGCTAATTCTATT-A
CTGCTATTTAAAGCTTTA-GGCAGTTAAT-TAGTTT-CTAGTAATAA--AACTTATCTAAT-TAAAGCTTTT
AAGAG--TTTAGTTTAATGC-ATAGGTATACTTTTAGG--CTTTTTTTAATTTTCTTAGTTAAGCTACTTTA
AGTAGTTTACTTATTTAGAG-TTAGTACTATAAAGATTAATAGTCTCTTTCTCTTTTCTATACTTCTAGATT
ACTT-AGTTAGTATAGCGTTAAATACTATAGCAATATTA--TCTAATATTAGATTATTCTTTTCTA-GAGAT
GCTCTTTCTATAACTTT-TACTTAT-TTCTATTAGGCTTATTCTAGAGCGTATT-TTACTATAATTACT-TT
AAGAAA-GTTAGTAAGAG-TAATAGTCTCTTTAATCTC-TAGAATATTATATATCTAAGCTTAGGCATAAAG
AGTTTAC-TATTTATTAAACTACTTCTCTAGTCTAA-TTCTGCTATGCTTAGC-TTTATCTAGATAAGCTTA
GTACTCTTATCTAA-TTTAATTCTAAGTTATAGCC-TTACTTAGA-GCTAGCTAATCTTTAAG-TAGTTTAA
GTTATAATTAAGAGGCTTAAGTTATCTATCTAAGAAAGTC-TAATCTAGATAAGCTTAAGGAAGGTCTAGTA
AGACTATTTTT-ATAATCTAG--TTTTAAAGATTTATAAGTGC-AGCAGCTTTTTAAGACTAT--TTAGTAG
TAAGAACTTT-CTATTATTAGACTTT-TTTATTATAGTT-AGCTAATAAAACTT-TATAAGCTTTAATATCT
TT-AATATATTCTTATAAAG--ACTTTTCGTAATTAGCTTTCGCTTTATT-AGTAGCTCTAATA-GAAAGAT
TC-TTTAGCTTAACTAGCTTAGTAGATAATCTTAGATATA-GAAAAGTATTATTAAGAAGATTAG-GCTATA
ATAGGCTATCTAGATTA-ATATAGTTCT---ATTTATTCTA----GATATAAAATATAAACTAGAGATATTA
TT----------------------------------------------------------------------
------------------------------------------------------------------------
------------------------------------------------------------------------
------------------------------------------------------------------------
------------------------------------------------------------------------
-----------------------------------------------------------------------
>X0_sc1.54_2_2999_+/1-2998
------------------------------------------------------------------------
------------------------------------------------------------------------
------------------------------------------------------------------------
------------------------------------------------------------------------
------------------------------------------------------------------------
------------------------------------------------------------------------
------------------------------------------------------------------------
------------------------------------------------------------------------
-------------------------GTTAATTGCTAGCTATGCTATTATCTTGGCAGTAGGGGGG-GTATAT
AACTC-TCTAATTATTTAGTTAGCTACTTATCGAAGTTAGTTTATATAATTAGGTTATCT-CTAAGATTGCT
CCTAGTA-TCTCTGCTAATATTATTAGTTTACTGCTCTTCTAAGTATAATCTATCTTTAATTTAAAGACC-T
AGATTAT-CTAGCTTACTATTATGCAGG-ATATTAGTAAATTTAATAGCT-AATTTCTTTTTCTATATTCTT
ATTA-TTCTTTTGGTGGAAAGAAATAACTTTTAT--TAAACTT-AATATTATAAGTTAT-AATAACTTAGTT
AAGC--AAAGAGATCTATATTCT---ATAGATATTTAAGGCTTAATAGCCTACTAAGTA--TCTAATATAAC
CTCTAGA-GTTAGTT-TTAAAAAAC--TAATATTTTATACTAGCTA--TCTAATCTAAATTTA-ATAGATAA
GC-TTAATAGCTATATGCATATATA---CTACTCTAATCTAAGCGTAGATTAGC--TGTTCTTAATTAAATA
ATAGCTAGTTCGTAGTAC-CTAAAGTATTATTAAAACTAGAAATTAAGAACCTTATTTAGTA-ATTAATATC
TATATAGTACTATTAAGCTTATT-CTATAAAGCTAAGCAGCTATAT-CTAGTATCTCTAG-CTAAAGCTTAT
TAGGCAGATTT---ATGCTTATATATATTGTTTATTACCTTTATAATTATTTTCTATTCTATACGCTTAGCT
AAGCTATTTAGCTTATAAGTATAAGATAGAGTAGCTTTAATAGTAATT-CTATTTTTATCT--ATCTATTTC
TTAAATCTTAATTATTCTC-TCTATAGTTGCGTTGCCTAAATACTATCTTAGTATATTTCTATAAATTAAAA
GGTTATATTTTAATTTCTTACTCTCTAGTAGTACTTTTTTAATAACTTTTATAATC--TTAAGGCAGTAACT
TTAAT--AGAAGATTATTATT-CTTAATCTTTCTAGAAT-AATTATTCTTTATTAGTAATAACTATTATTC-
TTTTAATTATTCTAAATATATATTAAA--TAGGTCTTATAAGATTAAATAAAAGAGTTAA-GGTAATCTTTC
TTTTAG-CCTTCTTAAGATTACTTATAAGGCATATACTATTATATAATGTTTATAATTAATTCTTCTAATA-
CTAGTAATTTTAATATTTT-ATATATATTTAG-TTAGAGCTTATAGTGCTTTCTATCTAAGGATAATCTAAT
TATT-AGTGCTATATTTACTTGATTACTACTTCTA--TTTTATAGATAATATAATC-TTAGTATAGCTTTTA
T-AATAGT-AGAGACTAAAGAATAAGAAGGACTT-AATTAATT-CTAAGAA-GTTAAAGTTATAGTTTCT--
AATAAGCGT---ATAGAGTAACTT-ATTCTTAGAT----AAGTTACTATA-TTAGAGCGTTTAATCTT-AAC
TAGTATACTAGATGTTTTCT--TAATCTTAAAGTCTTGCTTC-TAAGATAATATTAAAGTAGAAACTTCTTA
ATAATCTTTATATTAGTAAGTATAAAG-TCTACTATATAT-AGCCTATTTAGTCTAATTATAAGATTTCTTA
TAATCT-AAGTACTAATACTATTAATAGG-CAAATATT----AAGTTTCTACCTT-AATATACTCTC-TATT
TATAGGCTTTAATAAACGTTTTCTTTCTTAATTAGGCTCTAATTATTTACTAAATAGACGCATACCTCTACT
A--TTAAGAATTATAGATTAATATTAGTAGATGCTAATTAAAAGTAGTAC-TATAGACCTCTAATAACTCTT
TTATA-AAAAAGGTTAAATTAATTAAGCTTACTTGAATAGTAATAGAGTAATCTTTATCTAATCTTTTCTTT
CTTAGAGGAGTAGACTAACCTAACTTCTTAATCTATTTGCAGAGA--TCTTACTATTTAGGC-TTAGTATAC
TAGTCTAAGATTCTTTTTCTTATCTATATTATTA-GGCTTAAATTAGATTGCTAAG-AGCTAATCCTATT-A
CTACTGTTTAAAGCTTAAAGATAGGGAATTAAGTTTTCTAGTAATAA--AACTGATCTAAT-TAAAGCTTTT
AGAGAGTTTAGATTTAATGCATAGGGAATACTTTTAGG--CTTTTTTTAATTTTCTTAGTTAAGCTACTTTA
AGTAGTTTACTTATTTAGAG-TTAGTACTATAAAGATTAATAGTCTCTTTCTCTTTTCTATACTTCTAGATT
ACTT-AGTTAGTATAGCGTTAAATACTATAGCAATATTA--TCTAATATTAGATTATTCTTTTCTA-GAGAT
GCTCTTTCTATAACTTT-TACTTAT-TTCTATTAGGCTTATTCTAGAGCGTATT-TTACTATAATTACT-TT
AAGAAA-GTTAGTAAGAG-TAATAGTCTCTTTAATCTC-TAGAATATTATATATCTAAGCTTAGGCATAAAG
AGTTTAC-TATTTATTAAACTACTTCTCTAGTCTAA-TTCTGCTATGCTTAGC-TTTATCTAGATAAGCTTA
GTACTCTTATCTAAATTTAATTCTAAGTTATAGCCTTTACTTAGAAGCTAGCTAATCTTTAAG-TAGTTTAA
GTTATAATTAAGAGGCTTAAGTTATCTATCTAAGAAAGTC-TAATCTAGATAAGCTTAAGGAAGGTCTAGTA
AGACTATTTTT-ATAATCTAG--TTTTAAAGATTTATAAGTGC-AGCAGCTTTTTAAGACTAT--TTAGTAG
TAAGAACTTT-CTATTATTAGACTTT-TTTATTATAGTT-AGCTAATAAAACTT-TATAGGCTTTAATATCT
TT-AATATATTCTTATAAAG--ACTTTTTATAATTAGCTTTTGCTTTATT-AGTAGTTCTAGTA-GAAGAAT
CC-TTTAGCTTAACTAGCTTAGTAGATAATCTTAGATATA-GAGAAGCGTTATTAAAAAGATTAG-GCTATA
ATAAGCTATCTAAATTA-ACATAGTTCT-ATATTTACTTTCTAATAGCATAAACTTTAAGCTAAATATACTA
TGCTAGCTAGTCTTTATAAGCTTAAAGAGTAA-CTATAGAAGA-AAGTTTTATCTAGTCTATTTAGTC---T
AT-GTA------------------------------------------------------------------
------------------------------------------------------------------------
------------------------------------------------------------------------
------------------------------------------------------------------------
-----------------------------------------------------------------------
>X0_sc1.51_7134_10373_+/1-3240
--CTCTTCTTACGCCTAGTAAGAAAGTATTCTAAAA-GTTAGCCCTAATAAAACTATTATTATTATCTAGAT
TAGT-AATTAGTGTATATACTCTAGTACCTATACTCTCCTATCTAGTTATCT-TAATTACTATCTTTCTTTC
T---TCTGCGCAAAGGTAGATA-GATACTTATTTCTTAATT-ATTTTCTAGTGCTTTGCT-TTATTACTTCT
AGCTTATTC--TCTAAGTACG-CAGAGTTTATAGCTCTATTATATCTA-GATTAGAAGAAGTTATTTATTAT
AAGTGCTAGC-ATGCTTAA--------ATAAGTAACTTATCTGCTTTATCTAGAGTATTTAAGTTAAGTTCT
CTAGATT-AAGTAGTAGAGCA-GGTAATATGCTGCAGTATTACTCTCTATAATCTAATCTAATTACTAAAGT
AAGATAGGCTAGCTCTACTAGCTAAA-TGCATCTACTATTAGCAATCTT-CTCTTATACTTTAAGTATTAT-
--ACCTAAAGTTTTTCTCTATATTATCTAGCTT-AGGTATAGATTCTAAGGTTATAAGCTAATTTTAATC-T
TTTAGAGATTCTGCGCGAATTCTTAGTTAATTGCTAGCTATACTATTATCTTACGCAGTTTCTTT-CTATAT
AACTC-TCTAATTATTTAGTTAGCTAGCTA-TCTAATTAGTTTATATACTTAGTTTACCT-CTAAGATTGCT
CTTAGTA-TCTCTTCTAACCTTATTAGTTTACTACTCTTCTAGATATAATCTATTCTTAATAAAGAGGCT-T
AGATTAT-CTAGCTTACTATTATGCAGG-ATATTAGCAATCTTAAGCGCT--AATTTCTTTTCTATATTCTT
ATTG--TTCTTTTCTTAAAAGAAATAACTTTTAT--TAAACCT-AATATTGCAAGTTAT-AATAATCTAGTT
AAGTC-AACCAGATCTATATTCT---ATAGATATTTAAGGCTTAATAGCCTACTAAGTA--TCTAATATAAC
TTCTAGA-CATTAGTTTTAAAAAAC--CTATATCTTATACTAGCTG--CTTAATCTAAATTTA-ATAGATAA
GC-TTAATAGCTGTACGTATATATA---CTACTCTAATCTAGGCGTAGATTAGC--TATTCTTAATTAAATA
ACTGCTAGTTCGTAGTAT-CTAAAGTATTATTAAAACTAGGAATTAAGAATCTTATTTAGTA-ATTAATATC
TATATATTACTATTAAGCTTATC-CTATAAAGCTAAGCAGCTATAT-TTAGTATCTCTAG-CTAAAGCTTAT
TAAGTAGTTTT---GCGCTTATACGCATT-TTTATTGCCTTTATAATTATTTTCTATTCTGCATACTTAGCT
AAGCTATTTAGCTTATAAGTATAAGATAGAGTAGCTTTAATAGCAATT-CTATTTTTATCT--ACTTATTTC
TTAAATCTTAATTATTCTC-TCTATAGTTACGTTGCCTAATTACTATCTTAGTATATCTCTATAA-TTAAAA
GGTTATATTTTA--TTCTTACTCTCTAGTAGTATCTTTT-AATAACTTTTATAATC--TTAAGTAGT-AACT
TTAAT--AGAAGATTATTATT-CTTAATCTTTCTAGAAT-AATTATCCTTTATTAGCAATAACTATTACTT-
TTCTAATTATTCTAAATATATATTAAA--TAAGTCTTATAAGATCTAATAGAAGAGTTAA-GATAATCTCTC
TTTTAG-TCTTCTTAAGATTATCTATAAGGCGTATACTATTATATAATATTTATAATTAATTCTTCTAATA-
CTAGTAATCTTAATATTTT-ATGCATATTTAG-TTAAAGCTTATAGTGCTCTTTG-CTTAAGATAACCTAAT
TATT-AGTGCTATATTTGCTT-ATTACTATCTCTT--CTTTATAGATAATATAATC-TTAGTATAGCTTTTA
T-AATAGT-AGAGACTAGAGAAT-AGAAAGACTT-AATTAATT-CTAAAAA-GTTAAGGTTATA--CTTTCT
AATAAGCGT---ATAGAGTAACTT-ATTCTTAGAT----AGGTTACTATA-TTAGAGCGTTTAATCCT-AAC
TAGTATACTAGACGTTTTCT--TAATCTTAAAGTCTTGCTTC-TAAGATAATATTAAAGTAGA-AACTCTTA
ATAACCTTTACGTTAGTAAGTATAAGG-TCTACTATATAT-AGCTTATTTAGTTTAAGTATTAGGTTTCTTA
TAATCT-AAGTACTAATACTATTAATAGA-TAAGTGTT----AGGTTTCTGCCTT-AACGCACTCTC-TATT
TATAGTCTT-AATAAATGTTCTCTTCTTAATT-AGGCTCTAATTATTTACTAAGTAGACGCAT-ACTCTACT
A--TTAAGAATTATAGATTAATAT-AGTAAGTGCTAATTAAAAGTAGTAC-TATAGACCTTTAGTAACTTCT
TTATA-AAGAGAGTTAGATTAATTAAGCTTACTTAAATAGCAATAGAGTAATCTTTATCTAATCTTTTCTTT
CTTAGAGTAGTAGACTAACCTAACTTTTTAATCTATTTACAGAGA--TCTTGCTATTTAGGC-TTATTATAC
TATTCTAAGAT-CTTTTTCTTATCTATATTATTA-AGCTTAAT-TAGATTACTAAG-AGCTAATTCTATT-A
CTGCTGTTTAAAGCTTAA-AATAGGTAAT-TAGTTT-CTAATAATAA--AACTTATCTAAT-TAGAGCTTTT
GTAGG--TAAGACCTAATGTATAGGGCATACTTTTAGG--CCTTTTTTAGTTTTTCTAGTTAAGCTATTTTA
AGTAGTTTGCCTATTTAGAG-TTAGTACTGCAAAGATTAATAGTCTCTTTTCTTTTTTAGCGTTTCTAGATT
ACTT-ACTTAGCATAGCGTTAAACACTATAGTAATATTA--TCTAATATTAAATCGTTCTTTTCTA-GAGAT
GCCTTTTCTATAACTTC-TGCTTGATTTCTATTAAGCTTATTCTAAGGCATATT-TTGCTATAATTATC-TT
AAGAAA-GTTAGTAAGAG-TAATAGTCTCTTTAATCTC-TAGAACGTTATACGTCTAAGCTTAGGCATAGAG
AGTTTAC-TATTTATTAAACTACTTCTCTAGCTTAA-TTCTGCTATGCTTAGC-TTTATCTAGGTAAGCTTA
GTACTCTTATCTAA-TTTAATTCTAAGTTATAGCC-TTACTTAGA-GCTAGCTAATCTTTAAG-TAGTTTAA
GTTATAATTAGAGGCTT-AAGTTATCTGTTTAGAAAAGCC-TAATCTATATTAGCTTAAGAA-GGTCTAGTA
AGACTATTTTT-ATAATCTAG--TCTTAGAGGTTTGCAAGTGC-AGCAGCTTTTTAAGACTAT--TTAGCAG
TAAGAACTTT-CTATTATTAGACTCTCTTGTTTAGAGT--AGCAAATAA-----------------------
------------------------------------------------------------------------
------------------------------------------------------------------------
------------------------------------------------------------------------
------------------------------------------------------------------------
------------------------------------------------------------------------
------------------------------------------------------------------------
------------------------------------------------------------------------
------------------------------------------------------------------------
-----------------------------------------------------------------------
>X0_sc1.62_8593_10791_+/1-2199
--CTCTTCTTACGTCTAGTAAGAAAGTATTCTAAAA-GTTAGCCTATA---AACTATTATTATTATCTAGAT
TAGT-AATTAGTATATATACTCTAGTATCTAT-ACTCTCTATCTAGTTATCT-TAATTACTATCTTTCTTTT
T---TCTATGCAAAGGCAGATA-GATACTTATTTCTTAATT-ATTTTCTAGCGCTTTATCTTATTACTCTTT
AGCTTATTC--TCTAAGTATA-TAGAGTTTATAGCTCTATTATATCTA-GATTAGAAGAAGTTATTTACTAT
AATTGCTAGT-ATGCTTAA--------ATAAGTAACTTATTTGCTTTATCTAGAGTATTTAAGTTAAGTCCT
CTAGATT-AAGTAGCAGAGTA-GATAATACGCTATAGTATTGCTCTCTATAATCTAATCTAATTACTAGAGT
AAGATAGGCTAGCTCTAGTAGCTAGA-TATATCTGCTATTAGCTATCTT-CTTCTATACTTTAAGCATTAA-
--GCTCTAAGTTTTTCTTTATATTATCTAGCTT-AAGTATAGATTCTAGAGTTATAAGCTAATTTTAATC-T
TTTAGAAGTTCTACGTAAATTCTTAGTTAATTGCTAGCTATGCTATTATCTTACGTAGTTTCTTT-CTATAT
AACTC-TCTAATTATTTAGTTAGCTAGCTA-TCTAATTAGTTTATATAATTAGTTTACCT-CTAAGATTACT
CTTAGTA-TCTCTCTTAATATTATTAGTTTGCTACTCTTCTAGGTATAATCTATCTTTAATTTAAAGACC-T
AAATTAT-CTAGCTTACTATCGTGCAGA-ATATTAGTAATCTTAATAGCT--AATTTCTTTTCTATATTCTT
ATTA--TTCTTCTCTTGAAAGAAATAACTTTTAT--TAAACTT-AACATTATAAGTTAT-AATAACCTAGTT
AAGT--AAAGAGATCTATATTCT---ATAGATATTTAAGGCTTAATAGCCTACTAAGTA--TCTAATATAAC
CTCTAGA-GTTAGTT-TTAAAAAAC--TAATATTTTATACTAGCTA--TCTAATCTAAATTTA-ATAGATAA
GC-TTAATAGCTATATGCATATATA---CTACTCTAATCTAAGTATAGATTAGC--TATTCTTAATTAAATA
ATAGCTAGTTTATAGTAC-CTAAAGTATTATTAAAACTAGAAATTAAGAACTTTATTTAGTA-ATTAATATT
TATATAGTGCTATTAAGCTTATT-CTATAAAGCTAAGCAGCTGTAT-CTAGTATCTCTAG-CTAAAGCTTAT
TAGGTAGATTT---GCGCTTATACGCATTTTTATTTATCTTTGTAATTATTTTCTATTCTATATGCTTAGCT
AAGCTATTTAGCTTATAAGTATAAGATAGAGTAGCTTTAATAGTAATT-CTATTTTTATCT--ACTTATTCT
TTAAATCTTAATTATCCTC-TCTATAGTTATATTGCCTAATTACTATCTTAGTATATCTCTATAA-TTAAAA
GGTTATATTATA--TTCTTACTCTCTAGTAGTATCTTTT-AATAACTTTTATAATC--TTACGGCAGTAACT
TTAAT--AAAAGATTATTATT-CTTAATCTTTCTAGAAT-AATTATTCTTTATTAGTAATAACTATTGCTC-
TTCTAATTATTCTAAATGCATATTAAA--TAAGTTCTATAAGATCTAATAGAAGAGTTAA-GATAATCTCTC
TTTTAG-TTTTCTTAAGATTACTTATAAAGTATATACTATTATATAATATTTATAATTAATTCTTCTAATA-
CTAGTAATTTTAATATTTT-ATATATATTTAG-TTAGAGCCTATAGTGCCTTCTA-TCTAAGATAATCTAAT
TATT-AGTACTATATTTGCTT-ATTACTACTTTTA--TTTTATAGATAATATAATC-TTAGCATAGCTTTTA
T-AATAGT-AGAGACTAAAGAAT-AAGAAAACTT-AATTAATT-CTAAGAA-GTTAAGGTTATA--CTTTCT
AATAAGCAT---ATAGAGCAACTT-ATTCTTAGAT----AAGTTACTATA-TTAGAGCGTTTAATTCT-AAC
TAGTATACTAGACGTTTCTT--TAATCTTAAAGTCTTGCTTC-TAAGATAATATTAAGAGTAGAAACTCTTA
ATAACCTTTACGTTAGTAAGTGTAAGG-TCTACTATATAT-AGCCTATTTAGTTTAATTATAAGGTTTCTTA
TAATCT-AAGTACTAACACTATTAATAAG-TAAATATT----AGATTTCTACCTT-AATATACTCTC-TATT
TATAGCTTTAAATAAACGTTTTCTTCTTAATTAG--------------------------------------
------------------------------------------------------------------------
------------------------------------------------------------------------
------------------------------------------------------------------------
------------------------------------------------------------------------
------------------------------------------------------------------------
------------------------------------------------------------------------
------------------------------------------------------------------------
------------------------------------------------------------------------
------------------------------------------------------------------------
------------------------------------------------------------------------
------------------------------------------------------------------------
------------------------------------------------------------------------
------------------------------------------------------------------------
------------------------------------------------------------------------
------------------------------------------------------------------------
------------------------------------------------------------------------
------------------------------------------------------------------------
------------------------------------------------------------------------
------------------------------------------------------------------------
------------------------------------------------------------------------
------------------------------------------------------------------------
------------------------------------------------------------------------
------------------------------------------------------------------------
-----------------------------------------------------------------------
>X0_sc1.57_1_2986_-/1-2986
--CTCTTCTTATGCCTAGCAAGAAGATATTCTAAAA-GTTAGCCTATA---AACTATTATTATTATCTAGAT
TAGT-AATTAGTGCATATACTCTAGTACCTAT-ACTCTCTATCTAGTTATCT-TAATTACTATCTCTTCTTC
T---TCTGCATAATAGCAGGTAAGATACTTATTTCTTAATT-ATTTTCTAGCGCTTTACC-TTATTATCTTT
AGCTTATTCCCTCTAAGTATA-TAGAGTTTATAGCTCTATTATATCTA-GATTAGAAGAAGTTATTTACTAT
AATTGCTAGT-ATGCTTAA--------ATAAGTAACTTATTTGCTTTATCTAGAGTATTTAAGTTAAGTCCT
CTAGATT-AAGTAGCAGAGTA-GATAATACGCTATAGTATTGCTCTCTATAATCTAATCTAATTACTAGAGT
AAGATAGGCTAGCTCTAGTAGCTAGA-TATATCTGCTATTAGCTATCTT-CTTCTATACTTTAAGCATTAA-
--GCTCTAAGTTTTTCTTTATATTATCTAGCTT-AGGTATAGATTCTAGAGTTATAAGCTAATTTTAATC-T
TTTAGAAGTTCTATATAAATTCTTAGTTAATTGCTAGCTATACTATTATCTTATATAGTTTCTTT-CTATAT
AACTT-TCTAATTATTTAGTTAGCTAGCTA-TCTAATTAGTTTATATAATTAGTTTATCT-CTAAGATTACT
CTTAGTA-TCTCTTCTAACATTATTAGTTTACTACTCTTCTAGATATAATCTATCTTTAATTTAAAGACC-T
AGATTAT-CTAGCTTACTATTATGCAGG-ATATTAGCAATCTTAATAGCT--AATTTCTTTTCTATATTCTT
ATTA--TTCTTTTCTTAAAAGAAATAACTTTTAT--TAAACCT-AATATTGCAAGTTAT-AATAACCTAGTT
AAGT--AAAGAGATTTATATTCT---ATAGATATTTAAGGCTTAATAGCCTACTAAGTA--TCTAATATAAC
CTCTAGA-ATTAGTT-TTAAAAAAC--TTATATCTTATACTAGCTA--CCTAATCTAAATTTA-ATAGATAG
GC-TTAATAGCTGTATGCATATATACTACTTCT-AATCTTAGGCATAGATTAGC--TGTTCTTAATTAAATA
ACTGCTAGTTTATAGTAT-CTAAAGTATTATTAAAACTAGAAATTAAGAACCTTATTTAGTA-ATTAATATC
TATGCATTGCTATTAAGCTTATC-CTATAAAGCTAAGTAGCTATAT-CTAGTATCTCTAG-CTAAAGCTTAT
TAGGCAGATTT---ATGCTTATATGCATT-TTTATTACCTTTATAATTATTTTCTATCCTATACGCTTAGCT
AAGCTATTTAGCTTATAAGTATAAGATAGAGTAGCTTTAATAGCAATTCTTATTTTTATCT--ACTTATTTC
TTAAATCTTAATTATCCTC-TCTATAGTTGCGTTGCCTAATTACTATCTTAGTATATCTCTATAA-TTAAAA
AGTTATATTTTG--TTCTTACTCTCTAGTAGTACCTTTT-AATAACTTTTATAATC--TTAAGCAGC-GACT
TTAAT--AGAAGATTATTATT-CTTAATCTTTCTAGAAT-AATTATCCTTTATTAGCAATAACTATTGCTC-
TTCTAATCGTCCTAAATGCATATTAAA--TAGGTCCTATAAGATCTAATAGAAGAGTTAA-GGTAATCTCTC
TTTTAGGTCTTCTTAAGATTACTTATAAGGCATATGCTATTACATAATATTTATAATTAATTCTTCTAATA-
CTAGTAATTTTAACGTTTT-ATGCATATTTAG-TTAGAGCTTGCAGTGCCTTCTA-TCTAAGATAATCTAAT
TATT-AGTACTATATTTGCTT-ATTACTATCTCTT--CTTTATAGATAATATAATC-TTAGCATAGCTTTTA
T-AATAGT-AAAGACTAGAGAAT-AGAAAGACTT-AATTAATT-CTAAGAA-GTTAAGGTTATA--CTTTCT
AATAAGCGT---ATAGAGTAACTTTATTCTTAGAT----AGATTACTATAGTTAAAGAGTTTAATTCTGAAC
TAGTATACTAGACGGTTTTTCTTAATCTTAAAGTCTTACTTCCTAAGATAATATTAAGGTAGGAAACTCTTA
ACGACCTTTACGTTAGTAAGTATAAGA-TCTACTATATAT-AGCCTATTTAGTCTAATTATTAGGTTCCTTA
TAATCT-AAGTACTAATACTATTAATAGA-TAAATATT----AGGTTCCTGCCTT-AACGCATTCTCCTATT
TATAGCCCTTAATAAACATTCTCTTTTTAATT-AGACTATAATTATTTACTAGATAGACGCAC-GCTGTACT
A--TTAAGAATTATAGATTAGTAT-AGTAAGTGCTAATTAAAAGTAGTGCTATAGACTTTCTAGTAACTCTT
TTTATAAAGAGAGTTAGATTAATTAAGCTTGCTTAAATAGTAATAGAGTAATCTTTATCTAATCTTTTCTTT
CTTAGAGTAGTAGACTAATCTAACTTTTTAATCTATTTGCAGAGA--TCTTGCTATTTAGGC-TTATTATAC
TATTCTAAGAT-CTTTTTCTTATCTATATTATTA-AGCTTAAT-TAGATTACTAGA-GGCTAATTCTGTT-A
CTGCTGTTTAAAGCTTAA-GATAGGTAAT-TAGTTT-TTAATAATAA--AACTTATCTAAT-TAAAGCTTTT
GCGTA--TAAGACCTAATGC-ATAGGCATACTTTTAGG--CCTTTTTTAGTTTTTCTAGTTAAGCTATTTTA
AGTAGTTTGCCTATTTAGAG-TTAGTACTACAAAGATTAATAGTCTCTTTTCTTTTCTAGCATTTCTAGATT
ACTT-GCTTAGTATAGCGTTAAATACTATAGCAATATTA--TCTAATATTATATTATTCTTTCTTA-GAGAT
GCCTTTTCTATAACTTC-TGCTTAT-TTCTGTTAGGCCTATTCTAGAGCGTATT-TTACTATAATTGCC-TT
AAGAAA-GTTAGTAAGAG-CAATAGTCTCTTTAACCTC-TAGAATATTATATATCTAAGCTTAGGCATAGAG
AGTTTGC-TATTTATTAAACTACTTCTCTAGCCTAACTCCTGCTATGCTTAGCTT-----------------
------------------------------------------------------------------------
------------------------------------------------------------------------
------------------------------------------------------------------------
------------------------------------------------------------------------
------------------------------------------------------------------------
------------------------------------------------------------------------
------------------------------------------------------------------------
------------------------------------------------------------------------
------------------------------------------------------------------------
------------------------------------------------------------------------
------------------------------------------------------------------------
------------------------------------------------------------------------
-----------------------------------------------------------------------
>X0_sc1.88_1683_2893_+/1-1211
--CTCTTCTTATGCTTAGTAAGAAAGTATTCTAAAA-GTTAGCCTATA---AACTATTATTATTATCTAGAT
TAGT-AATTAGTGCATATACTCTAGTACCTAT-ACTCTGTATCTAGTTATCTCTAATTACTATCTCTCTTTC
T---TCTACGCAAAGGCAGATA-AGTACTTATCTCTTAATTGATTTTCTAGTGCTTTACT-TTATTATCTCT
AGCTTATTC--TCTAAGTGCG-CAGAGTTTATAGCTCTATTATACTTA-GATTAGAAGAAGTTATTTACTAT
AATTGCTAGA-GTGCTTAA--------ATAAGTAACTTATCTACTTTATCTAGAGTATTTAAGTTAAGTTCT
TTAGATT-AAGTAGCAGAGTA-GGTAATATGCTATAGTATTACTCTCTATAATCTAATTTAATTACTAGAGT
AAGATAGGCTAGCTCTACTAGCTAGA-TATATCTGCTATTAGCTATCTT-CTCCTATACTTTAAGCATTAT-
--GCCTAAAGTTTCTCTCTATATTACTTAGCTT-AGGTATAAATTCTAGAGTTATAAGCTAATTTTAATC-T
TTTAGAGATCTTATATAAATTCTTAGTTAATTGCTAGCTATGCTATTATCTTGCGCAGTTTCTTT-CTATAT
AACTC-TTTAATTATTTAGTTAGCTAGCTG-TCTAATTAGTTTATATACTTAGTTTACTC-TTAAGATTATT
TTTAGTA-TTTCTTCTAATCTTATTAGTTTGCTACTCTTCTAGATATAATCTATTCTTAATAAAGAGGCC-T
AGATTAT-CTAGCTTGCTATTATATAGA-ATATTAGTAACCTTAAGCGCT--AATTTCTTTTCTATATTCTT
ATTA--TGCTTTTCTTAATAGAAATAAGTTTTAT--TAAATCT-AACGTTCTAAGTTAT-AATAACCTAGTT
AAGC--AAAGAGATCTATATCCT---ATAGATATTTAAGGCTTAATAGCTTACTAAGTA--TCTAATATAAC
CTCTAGA-ATTAGTT-TTAAAAAAC--TTATATCTTATACTAGCTA--CTTAATCTAAATTTA-ATAGATAG
GC-TTAATAGCTATATGCATATATA---CTACTTTAATCTAGGCATAGATTAGC--TATTCTTAATTAAATA
ACTGCTAGTTTATAGTAT-CTAAAGTATTATTAAAACTAGAAATTAAGAACTTTATTTAGTA-ATTAATATC
TATGCATTGCTATTAAGCTTATT-CTATAAAGCTAAGTAGCTATAT-CTAGTATCTCTAGCT----------
------------------------------------------------------------------------
------------------------------------------------------------------------
------------------------------------------------------------------------
------------------------------------------------------------------------
------------------------------------------------------------------------
------------------------------------------------------------------------
------------------------------------------------------------------------
------------------------------------------------------------------------
------------------------------------------------------------------------
------------------------------------------------------------------------
------------------------------------------------------------------------
------------------------------------------------------------------------
------------------------------------------------------------------------
------------------------------------------------------------------------
------------------------------------------------------------------------
------------------------------------------------------------------------
------------------------------------------------------------------------
------------------------------------------------------------------------
------------------------------------------------------------------------
------------------------------------------------------------------------
------------------------------------------------------------------------
------------------------------------------------------------------------
------------------------------------------------------------------------
------------------------------------------------------------------------
------------------------------------------------------------------------
------------------------------------------------------------------------
------------------------------------------------------------------------
------------------------------------------------------------------------
------------------------------------------------------------------------
------------------------------------------------------------------------
------------------------------------------------------------------------
------------------------------------------------------------------------
------------------------------------------------------------------------
------------------------------------------------------------------------
------------------------------------------------------------------------
------------------------------------------------------------------------
------------------------------------------------------------------------
------------------------------------------------------------------------
-----------------------------------------------------------------------
>X0_sc1.70_1_1747_-/1-1747
--CTCTTCTTATGCCTAGTAAGAAGATATTCTAAAA-GTTAGCTTATA---AACTATTATTATTATCTAGAT
TAGT-AATTAGTATATATACTCTAGTACCTGC-ACTCTCTATTTAGTTATCT-TAATTACTATCTTTCTTCT
T---TCTGCGCAAAAGCAGGTA-GATACTTATCTCTTAATT-ATTTTCTAGTGCTTTACC-TTATTATCTTT
AGCTTATTC--TCTAAGTGCGGCAGAGTTTATAGCTCTATTATATCTA-GATTAGAAGAAGTTATTTACTAT
AATTACTAGC-ATGCTTAA--------ATAAGCAACTTATCTACTTTATCTAGAGTATTTAAGTTAAGTTCT
CTAGATT-AAGTAGCAGAGCA-GGTAATACGCTATAGTATTACTCTCTATAATCTAATCTAATTACTAGAGT
AAGATAGGCTAGCTCTACTAGCTAGA-TGCATCTGCTATTAGCTATCTT-CTTCTATACTTTAAGTATTAA-
--GCTCTAAGTTTCTCTCTATATTATCTAGCTT-AAGTATAGATTCTAGAGTTATAAGCTAATTTTAATC-T
TTTAGAGATTCTGCGTAAATTCTTAGTTAATTGCTAGCTATGCTATTATCTTACGCAGTTTCTTT-CTATAT
AACTC-TCTAATTATTTAGTTAGCTAGCTA-TCTAATTAGTTTATACACTTAGTTTACTC-TTAAGATTATT
TCTAGTA-TCTCTTCTAATCTTATTAGTTTGCTGCTCTTCTAAGTATAATCTATTCTTAATAAGAAAGCC-T
AGATTAT-CTAGCTTACTATTATATAGG-ATATTAGCAATCTTAAGCGCT--AATTTCTTTTCTATATTCTT
ATTA--TTCTTTTCTTAAAAGAAATAACTTTTAT--TAAATCT-AATATTATAAGTTAT-AATAACCTAGTT
AAGC--AAAGAGATCTATATTCT---ATAGATATTTAAGGCTTAATAGCCTACTAAGTA--TCTAATATAAC
CTCTAGA-GTTAGTT-TTAAAAAAC--TAATATTTTATACTAGCTA--CTTAATCTAAATTTA-ATAGATAA
GC-TTAACAGCTATACGCATATATA---CTACTCTAATCTAGATATAGATTAGC--TGTTCTTAATTAAATA
ATAGCTAGTTTATAGTAC-TTAAAGTATTATTAAAACTAGGAATTAAGAACCTTATCTAGTA-ATTAATATC
TATGCAGTGCTATTAGGCTTATT-CTATAAAGCTAAGTAGCTATAT-CTAGTATCTTTAGGCTAAAGCTTAT
TAGGCAGATTT---ACGCTTATATGCATT-TTTATTACCTTTATAATTATTTTCTATTCTATACGCTTAGCT
AAGCTATTTAGCTTATAAGTATAAGATAGAGTAGCTTTAATAGCAATTCTTATTTTTATCT--GCTTATTTC
TTAAATCTTAATTATTCTC-TCTATAGTTGCATTGCCTAATTACTATCTTAGTATATCTTTATAA-TTAAAA
GGTTATATTTTA--TTCTTACTCTCTAGTAGTATCTTTTTAGTAACTTTTATAATC--TTAAGTAGT-AACT
TTAAT--AGAAGATTATTATT-CTTAATCTTTCTAGAATAATTATTCTTTTATTAGTAATAACTATTATTC-
TCTTAATTATTCTAAATACATATTAAA-TAAGATTCTATAAGATCTAATAGAAGAGTTAA-GATAATCTCTC
TTTTAG-TCTTCTTAAGATTATCTATAAGGTATATGCTATTGCATAATATTTATAATTAATTCTCTTAATA-
CTAGTAATCTAAACGTTTT-ATGCATATTTAG-TTAGAGCTTATAG--------------------------
------------------------------------------------------------------------
------------------------------------------------------------------------
------------------------------------------------------------------------
------------------------------------------------------------------------
------------------------------------------------------------------------
------------------------------------------------------------------------
------------------------------------------------------------------------
------------------------------------------------------------------------
------------------------------------------------------------------------
------------------------------------------------------------------------
------------------------------------------------------------------------
------------------------------------------------------------------------
------------------------------------------------------------------------
------------------------------------------------------------------------
------------------------------------------------------------------------
------------------------------------------------------------------------
------------------------------------------------------------------------
------------------------------------------------------------------------
------------------------------------------------------------------------
------------------------------------------------------------------------
------------------------------------------------------------------------
------------------------------------------------------------------------
------------------------------------------------------------------------
------------------------------------------------------------------------
------------------------------------------------------------------------
------------------------------------------------------------------------
------------------------------------------------------------------------
------------------------------------------------------------------------
------------------------------------------------------------------------
------------------------------------------------------------------------
-----------------------------------------------------------------------
>X0_sc1.8_694472_695610_+/1-1139
--CTCTTCTTATGCCTAGCAAGAAAGTATTCTAAAA-GTTAGCTTATA---AACTATTATTATTATCTAGAT
TAGT-AATTAGTATATATACTCTAGTACCTAT-ACTCTCTATCTAGTTATCT-TAATTACTATCTCTCTTCC
TCC-TACGCAAGTGAGTAGGTA-GATACTTATTTCTTAATT-ATTTTCTAGCGCTTTGCC-TTATTATCTTT
AGCTTATTC--TCTAAGTACG-TAGAGTTTATAGCTCTATTATATCTA-GATTAGAAGAAGTTATTTGCTAT
AATTGCTAGCCGTGCTTAA--------ATAAGTAACTTATCTGCTTTATCTAGAGTGTTTAAGTTAAGTTCT
TTAGGTT-AAGTAGCAGAGCA-GATAATACGCTACAGTATTACTCTCTATAATTTAATCTAATTACTAGAGC
AAGATAGGCTAGCTCTACTAGCTAGA-TGCATCTGCTATTAGCTATCTT-CTCCTATACTTTAAGTATTAT-
--GCTTAAAGTTTCTCTCTATATTACTTAGCTT-AGATATAGATTCTAGAGTTATAAGCTAATTTTAATC-T
TTTAGAAATTCTGCATAAATTCTTAGTTAATTGCTAGCTATGCTATTATCTTACGCAGTTTCTTT-CTATAT
AACTC-TCTAATTATTTAGTTAGCTAGCTA-TCTAATTAGTTTATATACTTAGTTTACCT-CTAAGATTGCT
CTTAGTA-TCTCTTCTAATCTTATTAGTTTACTGCTCTTCTAGGTATAATCTATTCTTAATAAGAAAGCC-T
AAATTAT-CTAGCTTACTATTATATAAG-ATATTAGTAATCTTAAGTGCT--AATTTCTTTTCTATATTCTT
ATTA--TTCTTTTCTTAAAAGAAATAACTTTTAT--TAAATCT-AATATTATAAGTTAT-AATAACCTAGTT
AAGC--AAAGAGATCTATATCTT---ATAGATATTTAAGGCTTAATAGCTTACTAAGTA--TCTAATATAAC
TTTTAGA-ATTAGTT-TTAAAAAAC--CTATATCTTATATTAGCTA--CTTAATCTAAATTTA-ATAGATAG
GC-TTAATAGCTGTACGCATATATA---CTACTCTAATCTAAGCATAGATTAGC--TGTTCTTAATTAAATA
ACTGCTCCCTAAATGGTATCTAAAGTATTATTAAAACTAAGAATTAAGAACTTAATT---------------
------------------------------------------------------------------------
------------------------------------------------------------------------
------------------------------------------------------------------------
------------------------------------------------------------------------
------------------------------------------------------------------------
------------------------------------------------------------------------
------------------------------------------------------------------------
------------------------------------------------------------------------
------------------------------------------------------------------------
------------------------------------------------------------------------
------------------------------------------------------------------------
------------------------------------------------------------------------
------------------------------------------------------------------------
------------------------------------------------------------------------
------------------------------------------------------------------------
------------------------------------------------------------------------
------------------------------------------------------------------------
------------------------------------------------------------------------
------------------------------------------------------------------------
------------------------------------------------------------------------
------------------------------------------------------------------------
------------------------------------------------------------------------
------------------------------------------------------------------------
------------------------------------------------------------------------
------------------------------------------------------------------------
------------------------------------------------------------------------
------------------------------------------------------------------------
------------------------------------------------------------------------
------------------------------------------------------------------------
------------------------------------------------------------------------
------------------------------------------------------------------------
------------------------------------------------------------------------
------------------------------------------------------------------------
------------------------------------------------------------------------
------------------------------------------------------------------------
------------------------------------------------------------------------
------------------------------------------------------------------------
------------------------------------------------------------------------
------------------------------------------------------------------------
-----------------------------------------------------------------------
>X0_sc1.46_65266_66936_-/1-1671
--CTCTTCTTATGCCTAGTAAGAAGATATTCTAAAA-ATTAGCCTATA---AACTATTATTATTATCTAGAT
TAGT-AATTAGTGCATATACTTTAGTACTTAT-ACTCTCTATTTAGTTATCT-TAATTGCTATCTCTTCTCT
T---TTTACGCAATAGCAGATA-GATACTTATTTCTTAATT-ATTTTTTAGCGCTTTGCT-TTATTATCTTT
AGCTTATTC--TCTAAGTGCA-TAGAGTTTTTAGCTCTATTATACTTA-GATTAGAAGTAGTTATTTACTAT
AATTACTAGT-ATGCTTAA--------ATAAGTAACTAATCTGCTTTATCTAGAGTGTTTAAGTTAAGTTCT
CTAGGTT-AAGTAGTAGAGTACGATAATATGCTGCAGTATTACTCTCTATAATCTAATCTAATTACTAGAGT
AAAATAGGCTAGCTCTACTACCTAGA-TGCATCTGCTATTAGCTATCTT-CTTCTATACTTTAAGCATTAA-
--GCTCTAAGTTTCTTTCTATATTACTTAGCTT-AGATATAGATTCTAAGGTTATAAGCTAATTTTAATC-T
TTTAGAGATCTTATATAAATTCTTAGTTAATTGCTAGCTATACTATTATCTTACGCAGTTTCTTT-CTATAT
AACTC-TCTAATTGTTTAGTTAGCTAGCTA-TCTAATTAGTTTATATAATTAGTTTACCT-CTAAGATTACT
CTTAGTA-TCTCTTCTAATATTATTAGTTTACAGCTTTTCTAGGTATAATCTATCTTTAATTTAAAGACC-T
AAATTAT-CTAGCTTACTATCGTATAGA-ATATTAGTAATCTTAATAGCT--AATTTCTTTTCTATATTTTT
ATTA--TTCTTTTCTTAAAAGAAATAACTTTTGT--TAAACCT-AATATTATAAGTTAT-AATAACCTAGTT
AAGC--AAAGAGATCTATATCCT---ATAGATATTTAAAGCTTAATAGCCTACTAAGTA--TCTAATATAAC
CTCTAGA-ATTAGTT-TTAAAAAAC--CTATATCTTATACTAGCTA--TCTAATCTAAATTTA-ATAGATAG
GC-TTAATAGCTATACGCATATATA---CTACTCTAATCTAGGCGTAGATTAGC--TGTTCTTAATTAAATA
ATAGCTAGTTTATAGTAC-CTAAAGTATTATTAAAACTAGAAATTAAGAACCTTATTTAGTAATTAATAATC
TATATAGTGCTATTAAGCTTATT-CTATAAAGCTAAGCAGCTGCAT-CTAGTATCTCTAG-CTAAAGCTTAT
TAAGTAGATTT---GCGCTTATATATATT-TTTATTATCTTTATAATTATTTTCTATTCTATACGCTTAGCT
AAGCTATTTAGCTTATAAGTATAAGATAGAGTAGCTTTAATAATAATC-TTATTATTATCT--ACTTATTTC
TTAAATCTTAAATTATTCTCTCTATAGTTATATTACCTAATTACTATCTTAGTATATCTCTATAA-TTAAAA
GGTTATATTTTA--TTCTTACTCTTTAGTAGTATCTTTT-AATAACTTTTATAATC--TTAAGTAGT-AACT
TTAAT--AGAAGATTATTATT-CTTAATCTTTTTAGAAT-AATTATTCTTTATTAGTAATAACTATTGCTC-
TTCTAATTATTCTAAATGCATATTAAA--TAGGTTCTATAAGATCTAATAGAAAAGTTAA-GGTAATCTCTC
TTTTAG-TCTTCTTAAGATTATTTATAAGGCGTATGCTATTA------------------------------
------------------------------------------------------------------------
------------------------------------------------------------------------
------------------------------------------------------------------------
------------------------------------------------------------------------
------------------------------------------------------------------------
------------------------------------------------------------------------
------------------------------------------------------------------------
------------------------------------------------------------------------
------------------------------------------------------------------------
------------------------------------------------------------------------
------------------------------------------------------------------------
------------------------------------------------------------------------
------------------------------------------------------------------------
------------------------------------------------------------------------
------------------------------------------------------------------------
------------------------------------------------------------------------
------------------------------------------------------------------------
------------------------------------------------------------------------
------------------------------------------------------------------------
------------------------------------------------------------------------
------------------------------------------------------------------------
------------------------------------------------------------------------
------------------------------------------------------------------------
------------------------------------------------------------------------
------------------------------------------------------------------------
------------------------------------------------------------------------
------------------------------------------------------------------------
------------------------------------------------------------------------
------------------------------------------------------------------------
------------------------------------------------------------------------
------------------------------------------------------------------------
-----------------------------------------------------------------------
>X0_sc1.8_699095_700282_+/1-1188
------------------------------------------------------------------------
------------------------------------------------------------------------
------------------------------------------------------------------------
------------------------------------------------------------------------
------------------------------------------------------------------------
----------------------------------------------------------------------GC
GAGATATTTTAGCTCTACTAGCTAGA-TATATCTACTATTAGCTATCTC-TTCTTATACTTTAAGCATTAT-
--ACCTAAAGTTTCCCTCTATATTACCTAGCTT-AGGTGTGCATTCTGCAGATACAAGCTAATTTTAATC-T
TTTAGAGGTCCTGCGCAAATTCTTAGTTAATTACTAGCTATGCTATCGTCTTGCGCAGTTTCTTC-TTATAT
AACTT-CTTAATTATTTAGTTAGCTAGCTA-TCTAATTAGTTTATACACTTAGTTTATCT-CTAAGATTACT
CTTAGTA-TCTCTTCTAACCTTATTAGTTTACTGCTCTTCTAGGTATAATTTATTCTTAATAAGGAGGCC-T
AGATTAT-CTAGCTCGCTATTATATAGA-ATATTAGCAATCTTAAGCGCT--AATTTCTTTTCTATATTCTT
ATTA--TTCTTTCCTTAAAAGAAATGAGTTTCGT--TAAACCT-AATATTACAAGTTGT-AATAACCTAGTT
AAGT--AAAGAGATCTATATTCT---ATAGATATTTAAGGCTTAATAGCTTACTAAGTA--TCTAATATAAC
CTCTAGG-ATTAGTT-TTAAAAAAC--CTATATCTTATACTAGCTA--CCTAATCTAAATTTATATAGATAA
GC-TTAACAGCTGTACGCATATATA---CTACTCTAATCTAAGCGTAGATTAGC--TATTCTTAATTAAATA
ACTGCTAGTTTATAGTAT-CTAAAGTATTATTAAAACTAGAAATTAAGAACCTTATTTAGTA-ATTAATATC
TATGCAGTGCTGTTAAGCTTATT-CTATAAAGCTAAGTAGCTATATTCTAGTATCTCTAG-CTAAAGCTTAT
TAGGCAGATTT---ACGCTTATATGTATCCTTTATTACCTTTATAATTATTTTCTATTCTACACGCTTAGCT
AAGCTATTTAGCTTATAAGTATAAGATAGAGTAGCTTTAATAGCAATC-TTATTTTTATCT--GCCTATTTC
TTAAATCTTAATTATTCTC-TCTATAGTTACGTTGCCTAATTACTATCTTAGTATATCTCTATAA-TTAAAA
GATTATATTTTA--TTCTTACTCTCTAGTAGTACCTTTT-AATAACTTTTATAATC--TTAAGCAGT-AATT
TTAAT--AGAAGATTATTATT-CTTAATCTTTCTAGAAT-AATTATTCTTTATTAGTAATAACTATTACTC-
TTCTAATTATTCTAAATGCATATTAAA---------------------------------------------
------------------------------------------------------------------------
------------------------------------------------------------------------
------------------------------------------------------------------------
------------------------------------------------------------------------
------------------------------------------------------------------------
------------------------------------------------------------------------
------------------------------------------------------------------------
------------------------------------------------------------------------
------------------------------------------------------------------------
------------------------------------------------------------------------
------------------------------------------------------------------------
------------------------------------------------------------------------
------------------------------------------------------------------------
------------------------------------------------------------------------
------------------------------------------------------------------------
------------------------------------------------------------------------
------------------------------------------------------------------------
------------------------------------------------------------------------
------------------------------------------------------------------------
------------------------------------------------------------------------
------------------------------------------------------------------------
------------------------------------------------------------------------
------------------------------------------------------------------------
------------------------------------------------------------------------
------------------------------------------------------------------------
------------------------------------------------------------------------
------------------------------------------------------------------------
------------------------------------------------------------------------
------------------------------------------------------------------------
------------------------------------------------------------------------
------------------------------------------------------------------------
------------------------------------------------------------------------
-----------------------------------------------------------------------
>X0_sc1.49_76946_78000_+/1-1055
--CTCTTCTTATGCTTAGTAAGAAAATATTCTAAAA-GTTAGCCTATA---AACTATTATTATTATCTAGAT
TAGT-AATTAGTATATATACTCTAGTACCTAC-ACCTCTTATTTAGTTATCT-TAATTACTATCTTTTCTTC
TTCTTCTGCATAAAGATAGATA-AGTACTTATTTCTTAATT-ATTTTCTAGTACTTTACC-TTATTATCTCT
AGCTTATTC--TCTAAGTGCG-TAGAGTTTATAGCTCTATTATATCTA-GATTAGAAGAAGTTATTTACTAT
AATTGCTAGT-ATACTTAA--------ATAAGTAACTTATCTACTTTATCTAAAGTATTTAAGTTAAGTTCT
CTAGATT-AAGTAGCAGAGTA-GGTAATATGCTATAGTATTATCTTCTATAATCTAATCTAATTACTAGAGT
AAGATAGGCTAGCTCTACTAGCTAGA-TATATCTACTATTAGCTATCTC-TTTTTATACTTTAAGCATTAA-
--GCTCTAAGTTTCTCTCTATATTACCTAGCTT-AGGTGTAGATTCTAGAGTTATAAGCTAATTTTAATC-T
TTTAGAAGTTCTGCGTAAATTCTTAGTTAATTGCTAGCTATGCTATTATCTTGCGTAGTTTCTTC-TTATAT
AACTC-TCTAATTATTTAGTTAGCTAGCTA-TCTAATTAGTTTATATAATTAGTTTATCT-CTAAGATTACT
CCTAGTA-TCTCTTCTAATATTATTAGTTTACTGCTCTTCTAAGTATAATCTATCTTTAATTTAAAGACC-T
AGATTAT-CTAGCTTACTATTATGCAGG-ATATTAGTAAATTTAATAGCT--AATTTCTTTTCTATATTCTT
ATTA--TTCTTTTCTTAAAAGAAATAACTTTTAT--TAAACTT-AATATTATAAGTTAT-AATAACTTAGTT
AAGC--AAAGAGATCTATATTCT---ATAGATATTTAAGGCTTAATAGCCTACTAAGTA--TCTAATATAAC
CTCTAGA-GTTAGTT-TTAAAAAAC--TAATATTTTATACTAGCTA--TCTAATCTAAATTTAATAGACTAA
GCATTAATAGCTATACGCATATATA---CTACTCTAATCTA-------------------------------
------------------------------------------------------------------------
------------------------------------------------------------------------
------------------------------------------------------------------------
------------------------------------------------------------------------
------------------------------------------------------------------------
------------------------------------------------------------------------
------------------------------------------------------------------------
------------------------------------------------------------------------
------------------------------------------------------------------------
------------------------------------------------------------------------
------------------------------------------------------------------------
------------------------------------------------------------------------
------------------------------------------------------------------------
------------------------------------------------------------------------
------------------------------------------------------------------------
------------------------------------------------------------------------
------------------------------------------------------------------------
------------------------------------------------------------------------
------------------------------------------------------------------------
------------------------------------------------------------------------
------------------------------------------------------------------------
------------------------------------------------------------------------
------------------------------------------------------------------------
------------------------------------------------------------------------
------------------------------------------------------------------------
------------------------------------------------------------------------
------------------------------------------------------------------------
------------------------------------------------------------------------
------------------------------------------------------------------------
------------------------------------------------------------------------
------------------------------------------------------------------------
------------------------------------------------------------------------
------------------------------------------------------------------------
------------------------------------------------------------------------
------------------------------------------------------------------------
------------------------------------------------------------------------
------------------------------------------------------------------------
------------------------------------------------------------------------
------------------------------------------------------------------------
------------------------------------------------------------------------
-----------------------------------------------------------------------
>X0_sc1.51_786_2100_-/1-1315
--CTCTTCTTACGCTTAGTAAGAAAGTATTCTAAAA-GTTAGCTTATA---AACTATTATTATTATCTAGAT
TAGT-AATTAGTGCATATACTCTAGTATCTAT-ACTTTCTATCTAGTTATCT-TAATTACTATTTCTTCTTC
TTCTTCTACGTAAAGGCAGATA-AGTACTTATTTCTTAATT-ATTTTCTAGTACTTTACT-TTATTATCTTT
AGCTTATTC--TTTAAGTATA-TAGAGTTTATAGCTCTATTATACTTA-AATTAGAAGAAGTTATTTACTAT
AATTACTAGT-ATACTTAAAT------AACCGTAACTTATCTGCTTTATCTAGAGTATTTAAGTTAAGTTCT
TTAGATT-AAGTAGTAGAGTA-AGTAATATACTATAGTATTACTCTCTATAATCTAATCTAATTACTAGAGT
AAGATAGGCTAGCTCTACTAGCTAGA-TATATCTACTATTAGCTATCTT-CTCTTATACTTTAAGCATTAA-
--GCTCTAAGTTTCCTCTTATATTATTTAGCTT-AGGTATAGATTCTAGAGTTATAAGCTAATTTTAATC-T
TTTAAAAGTCTTATATAAATTCTTAGTTAATTGCTAGCTATGCTATTATCTTATATAGTTTCTTTTCTATAT
AACTT-TCTAATTATTTAGTTAGCTAGCTA-TCTAATTAGTTTATATAATTAGTTTACTT-CTAAGATTACT
CTTAGTG-TCTCTTCTAATATTATTAGTTTGCTACTCTTCTAGGTATAATCTATCTTTAATTTAAAGACC-T
AGATTAT-CTAGCTTACTATTATGCAGG-ATATTAGTAATCTTAATACCT--AATTTCTTTTCTATATTCTT
ATTA-TTTTTTTTCTTAAAAGAAATAACTTTTAT--TAAATCTAAATATTATAAGTTAT-AATAACCTAGTT
AAGC--AAAGAGATCTATATTCT---ATAGATATTTAAGGCTTAATAGCTTACCAAGTATCTAATATAAATC
TCTAGAG-TTTAGTTTTTAAAAAAC--TAATATTTTATACTAGCTAATTCTAATCTAAATTTA-ATAGATAA
GC-TTAATAGCTATACGTATATATA---CTACTCTAATCTAGGTATAAATTAGC--TATTCTTAATTAAATA
ATAGCTAGTTTATAGTAC-CTAAAGTATTATTAAAACTAGGAATTAAGAACTTTATTTAATA-ATTAATATC
TATATAGTGCTGTTAGGCTTATT-CTATAAAGCTAAGTAGCTGTAT-CTAGTATTTCTAG-CTAAAGCTTAT
TAAGCAGGTTT---ACGCTTATATATATT-TTTATTATCTTTATAATTATTTTCTATCTTATATACTTAGCT
AGGTTAGCTTTCAGCT--------------------------------------------------------
------------------------------------------------------------------------
------------------------------------------------------------------------
------------------------------------------------------------------------
------------------------------------------------------------------------
------------------------------------------------------------------------
------------------------------------------------------------------------
------------------------------------------------------------------------
------------------------------------------------------------------------
------------------------------------------------------------------------
------------------------------------------------------------------------
------------------------------------------------------------------------
------------------------------------------------------------------------
------------------------------------------------------------------------
------------------------------------------------------------------------
------------------------------------------------------------------------
------------------------------------------------------------------------
------------------------------------------------------------------------
------------------------------------------------------------------------
------------------------------------------------------------------------
------------------------------------------------------------------------
------------------------------------------------------------------------
------------------------------------------------------------------------
------------------------------------------------------------------------
------------------------------------------------------------------------
------------------------------------------------------------------------
------------------------------------------------------------------------
------------------------------------------------------------------------
------------------------------------------------------------------------
------------------------------------------------------------------------
------------------------------------------------------------------------
------------------------------------------------------------------------
------------------------------------------------------------------------
------------------------------------------------------------------------
------------------------------------------------------------------------
------------------------------------------------------------------------
------------------------------------------------------------------------
-----------------------------------------------------------------------
>X0_sc1.84_1_989_-/1-989
--CTCTTCTTATATCTAGTAAGAAAGTATTCTAAAA-GTTAGCCTATA---AACTATTATTATTATCTAGAT
TAGT-AATTAGTATATATACTCTAGTATCTAT-ACTCTCTATCTAGTTATCT-TAATTACTATCTTTCTTCT
T---TCTGCGTAAAGATAGATA-GATACTTATCTCTTAATT-ATTTTCTAGTACTTTATC-TTATTATCTTT
AGCTTATTC--TCTAAGTACA-TAGAGTTTATAGCTCTATTATATCTA-GATTAGAAGAAGTTATTTACTAT
AATTGCTAGC-ATGCTTAA--------ATAAGTAACTTATCTGCTTTATCTAGAGTATTTAAGTTAAGTCCT
CTAGGTT-AAGTAGTAGAGTA-GGTAATACGCTGCAGTATTACTCTCTATAATCTAATCTAATTACTAGAGT
AAGATAGGCTAGCTCTACTAGCTAAA-TACATCTGCTATTAGCTATCTT-CTTCTATACTTTAAGCATTAT-
--ACTTAAAGTTTCTCTCTATATTACCTTAGCTTAAATATAGATTCTAGAGTTATAAGCTAATTTTAATC-T
TTTAGAGATTCTATGTAAATTCTTAGTTAATTACTAGCTATGCTATTATCTTACGCAGTTTCTTT-CTATAT
AACTT-TCTAATTATTTAGTTAGCTAGCTA-TCTAATTAGTTTATATACTTAGTTTACTT-TTAAGATTGCT
CTTAGTA-TCTCTTCTAACCTTATTAGTTTACTACTTTTCTAAATATAATCTATTCTTAATAAGAAGGCC-T
AGATTAT-CTAGCTCGCTATTATATAAG-ATATTAGCAATCTTAAGCGCT--AATTTCTTTTCTATATTCTT
ATTA--TTCTTTTCTTAAAAGAAATAAGTTTTGT--TAAACCT-AATATTGCAAGTTAT-AATAACCTAGTT
AAGT--AAAGAGATCTATATTCT---ATAGATATTTAAGGCTTAATAGCCTACTAAGTA--TCTAATATAAC
CTCTAGACATTACGTTATAAAAAAC--CTATGTCTTATACTA------------------------------
------------------------------------------------------------------------
------------------------------------------------------------------------
------------------------------------------------------------------------
------------------------------------------------------------------------
------------------------------------------------------------------------
------------------------------------------------------------------------
------------------------------------------------------------------------
------------------------------------------------------------------------
------------------------------------------------------------------------
------------------------------------------------------------------------
------------------------------------------------------------------------
------------------------------------------------------------------------
------------------------------------------------------------------------
------------------------------------------------------------------------
------------------------------------------------------------------------
------------------------------------------------------------------------
------------------------------------------------------------------------
------------------------------------------------------------------------
------------------------------------------------------------------------
------------------------------------------------------------------------
------------------------------------------------------------------------
------------------------------------------------------------------------
------------------------------------------------------------------------
------------------------------------------------------------------------
------------------------------------------------------------------------
------------------------------------------------------------------------
------------------------------------------------------------------------
------------------------------------------------------------------------
------------------------------------------------------------------------
------------------------------------------------------------------------
------------------------------------------------------------------------
------------------------------------------------------------------------
------------------------------------------------------------------------
------------------------------------------------------------------------
------------------------------------------------------------------------
------------------------------------------------------------------------
------------------------------------------------------------------------
------------------------------------------------------------------------
------------------------------------------------------------------------
------------------------------------------------------------------------
------------------------------------------------------------------------
-----------------------------------------------------------------------
>X0_sc1.40_11_487_+/1-477
------------------------------------------------------------------------
------------------------------------------------------------------------
------------------------------------------------------------------------
------------------------------------------------------------------------
------------------------------------------------------------------------
------------------------------------------------------------------------
------------------------------------------------------------------------
------------------------------------------------------------------------
------------------------------------------------------------------------
------------------------------------------------------------------------
------------------------------------------------------------------------
------------------------------------------------------------------------
------------------------------------------------------------------------
------------------------------------------------------------------------
------------------------------------------------------------------------
------------------------------------------------------------------------
------------------------------------------------------------------------
------------------------------------------------------------------------
------------------------------------------------------------------------
------------------------------------------------------------------------
------------------------------------------------------------------------
------------------------------------------------------------------------
------------------------------------------------------------------------
------------------------------------------------------------------------
------------------------------------------------------------------------
------------------------------------------------------------------------
------------------------------------------------------------------------
------------------------------------------------------------------------
------------------------------------------------------------------------
------------------------------------------------------------------------
------------------------------------------------------------------------
------------------------------------------------------------------------
------------------------------------------------------------------------
------------------------------------------------------------------------
------------------------------------------------------------------------
--------AGTAGACTATTCTAACTTCTTAATCTATTTATAGAGT-TCCTAGCTACTTAGGC-TTATTATAC
TATTCTAAGAT-TCTTTTTTTATCTATATTATTA-AGCTTAAT-TAGATTACTAGA-AGCTAATTCTATT-A
CTACTATTTAAAGCTTAA-GGTAGTTAAT-TAGTTT-CTAGCAATAA--AACTTATCTAAT-TAAGGCTTTT
AAGAG--TTTAGTTAAATGC-ATAGGTATACTTTTAGG--CCTTTTTTAGTTTTCTTAGTTAAGCTACTCTC
AGTAGTTTGCCTATTTAGAG-TTAGTACTGCAAAGATTAATAGTCTCTTTCTCTTCTCTACGCTTCTAGATT
ACTT-AGTTAGTATAGCATTAAATACTATAGCAATATTA--TCTAGTATTAGATTATCTTTTTCTA-GAGAT
ACTCTTTCTATAACTTC-TGCTTAT-TTCTATTAGGCCTATTCTAGAGTATATT-TTGCTATAATTACC-TT
AAGAAAGT----------------------------------------------------------------
------------------------------------------------------------------------
------------------------------------------------------------------------
------------------------------------------------------------------------
------------------------------------------------------------------------
------------------------------------------------------------------------
------------------------------------------------------------------------
------------------------------------------------------------------------
------------------------------------------------------------------------
------------------------------------------------------------------------
------------------------------------------------------------------------
------------------------------------------------------------------------
------------------------------------------------------------------------
------------------------------------------------------------------------
-----------------------------------------------------------------------
>X0_sc1.62_4661_5002_+/1-342
--CTCTTCTTATGCCTAGTAAGAAGATATTCTAAAA-GTTAGCTTATA---AACTATTATTATTATCTAGAT
TAGT-AATTAGTGTATATACTCTAGTACTTAT-ACTCTCTATCTAGTTATCT-TAATTACTATCTCTCTTCC
T---TCTATGTAATAGCAAGTA-AATACTTATTTCTTAATT-ATTTTCTAGCGCTTTGCT-TTATTACCTTT
AGCTTATTC--TCTAAGTGCG-TAGAGTTTATAGCTCTGTTTTACTTA-GATTAGAAGTAGTTATTTGCTGC
AATTGCTAGT-ATACTTAA--------ATAAGTAACTAATCTACTTTATCTAGAGTATTTAAATTAAGTCCT
CTAGGTTAAG--------------------------------------------------------------
------------------------------------------------------------------------
------------------------------------------------------------------------
------------------------------------------------------------------------
------------------------------------------------------------------------
------------------------------------------------------------------------
------------------------------------------------------------------------
------------------------------------------------------------------------
------------------------------------------------------------------------
------------------------------------------------------------------------
------------------------------------------------------------------------
------------------------------------------------------------------------
------------------------------------------------------------------------
------------------------------------------------------------------------
------------------------------------------------------------------------
------------------------------------------------------------------------
------------------------------------------------------------------------
------------------------------------------------------------------------
------------------------------------------------------------------------
------------------------------------------------------------------------
------------------------------------------------------------------------
------------------------------------------------------------------------
------------------------------------------------------------------------
------------------------------------------------------------------------
------------------------------------------------------------------------
------------------------------------------------------------------------
------------------------------------------------------------------------
------------------------------------------------------------------------
------------------------------------------------------------------------
------------------------------------------------------------------------
------------------------------------------------------------------------
------------------------------------------------------------------------
------------------------------------------------------------------------
------------------------------------------------------------------------
------------------------------------------------------------------------
------------------------------------------------------------------------
------------------------------------------------------------------------
------------------------------------------------------------------------
------------------------------------------------------------------------
------------------------------------------------------------------------
------------------------------------------------------------------------
------------------------------------------------------------------------
------------------------------------------------------------------------
------------------------------------------------------------------------
------------------------------------------------------------------------
------------------------------------------------------------------------
------------------------------------------------------------------------
------------------------------------------------------------------------
------------------------------------------------------------------------
------------------------------------------------------------------------
------------------------------------------------------------------------
-----------------------------------------------------------------------
>X0_sc1.102_1_679_-/1-679
--CTCTTCTTATGCCTAGTAAGAAGATATTCTAAAA-GTTAGCCTATA---AACTATTATTATTATCTAGAT
TAGT-AATTAGTATATATACTCTAGTACCTAT-ACTCTCTATTTAGTTATCT-TAATTGCTATCTCTTCTTC
T---TCTGCATAATAGTAAGTA-AGTACTTATTTCTTAATT-ATTTTCTAGCGCTTTACC-TTATTATCTCT
AGCTTATTC--TCTAAGTGCG-TAGAGTTTATAGCTCTATTATATCTA-GATTAGAAGTAGTTATTTACTAT
AATTACTAGT-ATACTTAA--------ATAAGTAACTAATCTACTTTATCTAAAGTATTTAAGTTAAGTTCT
TTAAATT-AAGTAGTAGAGTA-GGTAATATACTGCAGTGTTTTTCTCTATAATCTAATCTAATTACTAGAGT
AAGATAAGCTAGCTCTACTAGCTAGA-TATATCTGCTATTAGCTATCTT-CTCTTATACTTTAAGTATTAT-
--GCCTAAAGTTTCTCTCTATATTACTTAGCTT-AGGTATAGATTCTAAGGTTATAAGCTAATTGTTAATCT
TTTAAAGATTCTGCGTAAATTCTTAGTTAATTACTAGCTATGCTATTATCTTACATAGTTTCTTT-CTATAT
AACTC-TCTAATTATTTAGTTAGCTACCTA-CCTAATTAGTTTATATACTTAGTTTATCT-CTAAGATTAC-
------------------------------------------------------------------------
------------------------------------------------------------------------
------------------------------------------------------------------------
------------------------------------------------------------------------
------------------------------------------------------------------------
------------------------------------------------------------------------
------------------------------------------------------------------------
------------------------------------------------------------------------
------------------------------------------------------------------------
------------------------------------------------------------------------
------------------------------------------------------------------------
------------------------------------------------------------------------
------------------------------------------------------------------------
------------------------------------------------------------------------
------------------------------------------------------------------------
------------------------------------------------------------------------
------------------------------------------------------------------------
------------------------------------------------------------------------
------------------------------------------------------------------------
------------------------------------------------------------------------
------------------------------------------------------------------------
------------------------------------------------------------------------
------------------------------------------------------------------------
------------------------------------------------------------------------
------------------------------------------------------------------------
------------------------------------------------------------------------
------------------------------------------------------------------------
------------------------------------------------------------------------
------------------------------------------------------------------------
------------------------------------------------------------------------
------------------------------------------------------------------------
------------------------------------------------------------------------
------------------------------------------------------------------------
------------------------------------------------------------------------
------------------------------------------------------------------------
------------------------------------------------------------------------
------------------------------------------------------------------------
------------------------------------------------------------------------
------------------------------------------------------------------------
------------------------------------------------------------------------
------------------------------------------------------------------------
------------------------------------------------------------------------
------------------------------------------------------------------------
------------------------------------------------------------------------
------------------------------------------------------------------------
------------------------------------------------------------------------
-----------------------------------------------------------------------
>X0_sc1.6_1_447_-/1-447
--CTCTTCTTGCGCCTAGTAAGAAGATATTCTAAAA-GTTAGCTTATA---AACTATTATTATTATCTAGAT
TAGC-AATTAGTGTATATACTCTAGTACTTAT-ACTCTTTATCTAGTTATCT-TAATTACTATCTCTTCTCT
T---TCTGCGCAATAGTAAGTA-GATACTTATTTCTTAATT-ATTTTTTAGCGCTTTGCC-TTATTACCTCT
AGCTTATTCTCTAAGTATGCAGAGTTATATAGCTCTCTATTATACTTA-GATTAGAAGTAGTTATTTACTAT
AATGGCTAGC-ATACTTAA--------ATAAGTAACCTATGGGCTTTGTCCGGAGTATTTAAGTTCAGTTCT
CTAGGTC-AACTAGTAGAGTA-GATAATATACTGCAATATTACTCTCTATAATCTAATCTAATTATCAGAGT
AAGATAGGCCAGCTCTAATAGGTAGC-TCTATCTGCTATTAGC-----------------------------
------------------------------------------------------------------------
------------------------------------------------------------------------
------------------------------------------------------------------------
------------------------------------------------------------------------
------------------------------------------------------------------------
------------------------------------------------------------------------
------------------------------------------------------------------------
------------------------------------------------------------------------
------------------------------------------------------------------------
------------------------------------------------------------------------
------------------------------------------------------------------------
------------------------------------------------------------------------
------------------------------------------------------------------------
------------------------------------------------------------------------
------------------------------------------------------------------------
------------------------------------------------------------------------
------------------------------------------------------------------------
------------------------------------------------------------------------
------------------------------------------------------------------------
------------------------------------------------------------------------
------------------------------------------------------------------------
------------------------------------------------------------------------
------------------------------------------------------------------------
------------------------------------------------------------------------
------------------------------------------------------------------------
------------------------------------------------------------------------
------------------------------------------------------------------------
------------------------------------------------------------------------
------------------------------------------------------------------------
------------------------------------------------------------------------
------------------------------------------------------------------------
------------------------------------------------------------------------
------------------------------------------------------------------------
------------------------------------------------------------------------
------------------------------------------------------------------------
------------------------------------------------------------------------
------------------------------------------------------------------------
------------------------------------------------------------------------
------------------------------------------------------------------------
------------------------------------------------------------------------
------------------------------------------------------------------------
------------------------------------------------------------------------
------------------------------------------------------------------------
------------------------------------------------------------------------
------------------------------------------------------------------------
------------------------------------------------------------------------
------------------------------------------------------------------------
------------------------------------------------------------------------
------------------------------------------------------------------------
-----------------------------------------------------------------------
>X0_sc1.12_424034_424555_+/1-522
--CTCTTCTTATGCCTAGTAAGAAGATATTCTGAAA-ATTAGCTTATA---AACTATTATTATTATCTAGAT
TAGC-AATTAGTGCATATACTCTAGTATCTAT-ACTCTCTATCTAGTTATCT-TAATTACTATCTCTTCTTC
T---TCTGCGCAATAGTAAGTA-GATACTTATTTCTTAATT-ATTTTCTAGCGCTTTGCC-TTATTACCTCT
AGCTTATTC--TCTAAGTGTA-TAGAGCTTATAGCTCTATTATATCTA-AATTAGAAGTAGTTATTTACTAT
AATTGCTAGT-ATGCTTAA--------ATAAGTAACTAATCTGCTTTATCTAGAGTGTTTAAGTTAAGTTCT
TCTAAGTTAAGTAGCAGAGTA-GGTAACACGCTGCAGTGTTATTCTCTATAATCTAATCTAATTACTAAAGT
AAGACGAGCTAGCTCTACTAGCTAGA-TGCATCTACTATTAGCTATCTT-CTTCTATACTTTAAGCATTAA-
--GCTCTAAGTTTCTCTCTATATTACCTAGCTT-AGGTGTAGATTCTAGAGTT-------------------
------------------------------------------------------------------------
------------------------------------------------------------------------
------------------------------------------------------------------------
------------------------------------------------------------------------
------------------------------------------------------------------------
------------------------------------------------------------------------
------------------------------------------------------------------------
------------------------------------------------------------------------
------------------------------------------------------------------------
------------------------------------------------------------------------
------------------------------------------------------------------------
------------------------------------------------------------------------
------------------------------------------------------------------------
------------------------------------------------------------------------
------------------------------------------------------------------------
------------------------------------------------------------------------
------------------------------------------------------------------------
------------------------------------------------------------------------
------------------------------------------------------------------------
------------------------------------------------------------------------
------------------------------------------------------------------------
------------------------------------------------------------------------
------------------------------------------------------------------------
------------------------------------------------------------------------
------------------------------------------------------------------------
------------------------------------------------------------------------
------------------------------------------------------------------------
------------------------------------------------------------------------
------------------------------------------------------------------------
------------------------------------------------------------------------
------------------------------------------------------------------------
------------------------------------------------------------------------
------------------------------------------------------------------------
------------------------------------------------------------------------
------------------------------------------------------------------------
------------------------------------------------------------------------
------------------------------------------------------------------------
------------------------------------------------------------------------
------------------------------------------------------------------------
------------------------------------------------------------------------
------------------------------------------------------------------------
------------------------------------------------------------------------
------------------------------------------------------------------------
------------------------------------------------------------------------
------------------------------------------------------------------------
------------------------------------------------------------------------
------------------------------------------------------------------------
------------------------------------------------------------------------
-----------------------------------------------------------------------
>X0_sc1.48_137248_137826_-/1-579
--CTCTTCTTACGCCTAGTAAGAAGATATTCTAAAA-GTTAGCTTATA---AACTATTATTATTATCTAGAT
TAGT-AATTAGTATATATACTCTAGTATCTAT-ACTTTCTATCTAGTTATCT-TAATTACTATCTCTCTTTC
T---TCTATGCAAAGATAAGTA-GGTACTTATCTCTTAATT-ATTTTTTAGTACTTTATC-TTATTATCTTT
AGCTTATTC--TCTAAGTGCG-TAGAGTTTATAGCTCTATTATATCTA-GATTAGAAGAAGTTATTTACTAT
AATTGCTAGC-ATGCTTAA--------ATAAGTAACTTATCTGCTTTATCTAGAGTATTTAAGTTAAGTTCT
CTAGATT-AAGTAGCAGAGTA-GATAATACGCTATAGTATTACTCTTTATAATCTAATCTAATTACTAGAGT
AAGATAGGCTAGCTCTACTAGCTAGA-TATATCTGCTATTAGCTATCTC-TTTCTATACTTTAAGCATTAA-
--GCTTTAAGTTTCTCTTTATATTATCTAGCTT-AGGTATAGATTCTAGAGTTATAAGCTAATTTTAATC-T
TTTAGAGATTCTGCGTAAATTCTTAGTTAATTGCTAGCTA--------------------------------
------------------------------------------------------------------------
------------------------------------------------------------------------
------------------------------------------------------------------------
------------------------------------------------------------------------
------------------------------------------------------------------------
------------------------------------------------------------------------
------------------------------------------------------------------------
------------------------------------------------------------------------
------------------------------------------------------------------------
------------------------------------------------------------------------
------------------------------------------------------------------------
------------------------------------------------------------------------
------------------------------------------------------------------------
------------------------------------------------------------------------
------------------------------------------------------------------------
------------------------------------------------------------------------
------------------------------------------------------------------------
------------------------------------------------------------------------
------------------------------------------------------------------------
------------------------------------------------------------------------
------------------------------------------------------------------------
------------------------------------------------------------------------
------------------------------------------------------------------------
------------------------------------------------------------------------
------------------------------------------------------------------------
------------------------------------------------------------------------
------------------------------------------------------------------------
------------------------------------------------------------------------
------------------------------------------------------------------------
------------------------------------------------------------------------
------------------------------------------------------------------------
------------------------------------------------------------------------
------------------------------------------------------------------------
------------------------------------------------------------------------
------------------------------------------------------------------------
------------------------------------------------------------------------
------------------------------------------------------------------------
------------------------------------------------------------------------
------------------------------------------------------------------------
------------------------------------------------------------------------
------------------------------------------------------------------------
------------------------------------------------------------------------
------------------------------------------------------------------------
------------------------------------------------------------------------
------------------------------------------------------------------------
------------------------------------------------------------------------
------------------------------------------------------------------------
-----------------------------------------------------------------------
>X0_sc1.40_59923_60237_-/1-315
------------------------------------------------------------------------
------------------------------------------------------------------------
------------------------------------------------------------------------
------------------------------------------------------------------------
------------------------------------------------------------------------
------------------------------------------------------------------------
------------------------------------------------------------------------
------------------------------------------------------------------------
------------------------------------------------------------------------
------------------------------------------------------------------------
------------------------------------------------------------------------
------------------------------------------------------------------------
------------------------------------------------------------------------
------------------------------------------------------------------------
------------------------------------------------------------------------
------------------------------------------------------------------------
------------------------------------------------------------------------
------------------------------------------------------------------------
------------------------------------------------------------------------
------------------------------------------------------------------------
------------------------------------------------------------------------
------------------------------------------------------------------------
------------------------------------------------------------------------
------------------------------------------------------------------------
------------------------------------------------------------------------
------------------------------------------------------------------------
------------------------------------------------------------------------
------------------------------------------------------------------------
------------------------------------------------------------------------
------------------------------------------------------------------------
------------------------------------------------------------------------
------------------------------------------------------------------------
------------------------------------------------------------------------
------------------------------------------------------------------------
------------------------------------------------------------------------
------------------------------------------------------------------------
------------------------------------------------------------------------
------------------------------------------------------------------------
------------------------------------------------------------------------
------------------------------------------------------------------------
------------------------------------------------------------------------
------------------------------------------------------------------------
------------------------------------------------------------------------
------------------------------------------------------------------------
------------------------------------------------------------------------
------------------------------------------------------------------------
------------------------------------------------------------------------
------------------------------------------------------------------------
------------------------------------------------------------------------
------------------------------------------------------------------------
------------------------------------------------------------------------
-----------------------------------------TATAATACTTAACTATATAATTAAGTA---T
TA-TATAAGCAAAAAT--TTA-ATCTTCTGTCGCAGTATTAATACACAA--GGAACAGTGAAGTACT--AAT
CCACGTAACTAAGCTAACTAAGCTTAGAAAGTAGACTAATGTTTCTCTGTAATCTATTTATATATTTAAGCT
AGC-TCTTCTAATATATTAGAAGAGCAGTAATTAATACAATCTTTTCTCTTAAGTTTGCTTAGCTATAATAG
TTATAAGCTCAGCGCTATAG---GATCATAGAGTTAATTCTCTACTATGCATCTTATATTTGCTAAGT-ACT
TAAATTAATTAT-----------------------------------------------------------
>X0_sc1.54_12018_12355_-/1-338
------------------------------------------------------------------------
------------------------------------------------------------------------
------------------------------------------------------------------------
------------------------------------------------------------------------
------------------------------------------------------------------------
------------------------------------------------------------------------
------------------------------------------------------------------------
------------------------------------------------------------------------
------------------------------------------------------------------------
------------------------------------------------------------------------
------------------------------------------------------------------------
------------------------------------------------------------------------
------------------------------------------------------------------------
------------------------------------------------------------------------
------------------------------------------------------------------------
------------------------------------------------------------------------
------------------------------------------------------------------------
------------------------------------------------------------------------
------------------------------------------------------------------------
------------------------------------------------------------------------
------------------------------------------------------------------------
------------------------------------------------------------------------
------------------------------------------------------------------------
------------------------------------------------------------------------
------------------------------------------------------------------------
------------------------------------------------------------------------
------------------------------------------------------------------------
------------------------------------------------------------------------
------------------------------------------------------------------------
------------------------------------------------------------------------
------------------------------------------------------------------------
------------------------------------------------------------------------
------------------------------------------------------------------------
------------------------------------------------------------------------
------------------------------------------------------------------------
------------------------------------------------------------------------
------------------------------------------------------------------------
------------------------------------------------------------------------
------------------------------------------------------------------------
------------------------------------------------------------------------
------------------------------------------------------------------------
------------------------------------------------------------------------
------------------------------------------------------------------------
------------------------------------------------------------------------
------------------------------------------------------------------------
------------------------------------------------------------------------
------------------------------------------------------------------------
------------------------------------------------------------------------
------------------------------------------------------------------------
------------------------------------------------------------------------
------------------------------------------------------------------------
-------------------TATTTAAGCTATATATATTTTTAACTATAGAACTAGAGTAAGCATATTA---T
AA-TATAACGTTAAAGCTATA-ATATACTATCGCAGTATTAATACA---CGAGAATAGTAAAGTACT--AAT
CTACGTAACTAAGCTAACTAAGCTTAGAAAGTAAACTAACGTTTCTCTATAATCTATTTGTATATTTAAGCT
AGC-TCTTCTAATATATTAGAAGAGCAGTAATTAATATAATCTTTTCTCTTAAGTTTGCTTAGCTATAACAG
TTATAAGCCTAGCGCTATAG---GATTATAGAGTTAATTCTCTACTATGCATCTTATATTTGCTAAGT-ACT
TAAATCAATTAT-----------------------------------------------------------
>X0_sc1.8_702288_702774_-/1-487
------------------------------------------------------------------------
------------------------------------------------------------------------
------------------------------------------------------------------------
------------------------------------------------------------------------
------------------------------------------------------------------------
------------------------------------------------------------------------
------------------------------------------------------------------------
------------------------------------------------------------------------
------------------------------------------------------------------------
------------------------------------------------------------------------
------------------------------------------------------------------------
------------------------------------------------------------------------
------------------------------------------------------------------------
------------------------------------------------------------------------
------------------------------------------------------------------------
------------------------------------------------------------------------
------------------------------------------------------------------------
------------------------------------------------------------------------
------------------------------------------------------------------------
------------------------------------------------------------------------
------------------------------------------------------------------------
------------------------------------------------------------------------
------------------------------------------------------------------------
------------------------------------------------------------------------
------------------------------------------------------------------------
------------------------------------------------------------------------
------------------------------------------------------------------------
------------------------------------------------------------------------
------------------------------------------------------------------------
------------------------------------------------------------------------
------------------------------------------------------------------------
------------------------------------------------------------------------
------------------------------------------------------------------------
------------------------------------------------------------------------
------------------------------------------------------------------------
------------------------------------------------------------------------
------------------------------------------------------------------------
------------------------------------------------------------------------
------------------------------------------------------------------------
------------------------------------------------------------------------
------------------------------------------------------------------------
------------------------------------------------------------------------
------------------------------------------------------------------------
------------------------------------------------------------------------
------------------------------------------------------------------------
------------------------------------------------------------------------
------------------------------------------------------------------------
------------------------------------------------------------------------
------------------------------------------------------------------------
-----------TAATAGTATTATAGAATATTAGAGATAGCTAATTAGAGTTCTGTTAATAAGCAA----GAG
TTATTCTATTAACACTC-TAATAAACTT-TTATTCTATTAATATTCTAATAAACTTTTA-TTAACATTAATA
CTCTAATAAATCTATATTAACGTTAATACTCTAATAAACTTCTATTAACGTTAATACTCTTATAAATC---T
ATGTTAATATTAACACTCTAA-TAAACTTCTTATCGCAGTATTAATACACGAGAACAGTAAAGTACT--AAT
CTACGTAACTAAGCTAACTAAGCTTAGGAAGTAGACTAACGTTTCTCTATAATCTGTTTGTATATTTAAGCT
AGC-TCTTCTAATATATTAGAAGAGCAGTAATTAATATAATCTTTTCTCTTAAGTTTACTTAGCTACAACAG
TTATAAGCCTAGCGCTATAG---GATTATAGAGTTAATTCTCTACTATATATCTTGTATTTACTAAGT-ACT
TAAATTAATTAT-----------------------------------------------------------
>X0_sc1.1_2530176_2530652_+/1-477
------------------------------------------------------------------------
------------------------------------------------------------------------
------------------------------------------------------------------------
------------------------------------------------------------------------
------------------------------------------------------------------------
------------------------------------------------------------------------
------------------------------------------------------------------------
------------------------------------------------------------------------
------------------------------------------------------------------------
------------------------------------------------------------------------
------------------------------------------------------------------------
------------------------------------------------------------------------
------------------------------------------------------------------------
------------------------------------------------------------------------
------------------------------------------------------------------------
------------------------------------------------------------------------
------------------------------------------------------------------------
------------------------------------------------------------------------
------------------------------------------------------------------------
------------------------------------------------------------------------
------------------------------------------------------------------------
------------------------------------------------------------------------
------------------------------------------------------------------------
------------------------------------------------------------------------
------------------------------------------------------------------------
------------------------------------------------------------------------
------------------------------------------------------------------------
------------------------------------------------------------------------
------------------------------------------------------------------------
------------------------------------------------------------------------
------------------------------------------------------------------------
------------------------------------------------------------------------
------------------------------------------------------------------------
------------------------------------------------------------------------
------------------------------------------------------------------------
------------------------------------------------------------------------
------------------------------------------------------------------------
------------------------------------------------------------------------
------------------------------------------------------------------------
------------------------------------------------------------------------
------------------------------------------------------------------------
------------------------------------------------------------------------
------------------------------------------------------------------------
------------------------------------------------------------------------
------------------------------------------------------------------------
------------------------------------------------------------------------
------------------------------------------------------------------------
------------------------------------------------------------------------
------------------------------------------------------------------------
---------------------------TTAGCTTGCTATTAACGCTATATAATCTAAATAATTCTAAAGCTA
CTAAGCTACTACTACTACATTTAATATTAATTACTATACTCTTAATTACTATATTAAAGGACTTACTTCTTA
TA-TAGAAACTATCTCTAACTACTAGAAACTTACTAACGTATTCTACTACTAAGTAACCTACTCTACTAAGT
AACCTAAAATTTCTTAGCATA-AGAAACTATCGCAGTATTAATACC---TAAGAACAGTAAAGTGCT--AAT
CTACGTAACTAAGCTAACTAAGCTTAGAAAGTAGACTAACGTTTCTCTATAATCTATTTATATATTTAAGCT
AGC-TCTTCTAATATATTAGAAGAGCAGTAATTAATATAATCTTTTCTCTTAAGTTTGCTTAGCTATAACAG
TTATAAGCCTAGCGCTATAG---AATTATAGAGTTAATTCTCTACTATGCATCTTATATTTGCTAAGT-ACT
TAAATTAATTAT-----------------------------------------------------------
>X0_sc1.51_31132_31440_+/1-309
------------------------------------------------------------------------
------------------------------------------------------------------------
------------------------------------------------------------------------
------------------------------------------------------------------------
------------------------------------------------------------------------
------------------------------------------------------------------------
------------------------------------------------------------------------
------------------------------------------------------------------------
------------------------------------------------------------------------
------------------------------------------------------------------------
------------------------------------------------------------------------
------------------------------------------------------------------------
------------------------------------------------------------------------
------------------------------------------------------------------------
------------------------------------------------------------------------
------------------------------------------------------------------------
------------------------------------------------------------------------
------------------------------------------------------------------------
------------------------------------------------------------------------
------------------------------------------------------------------------
------------------------------------------------------------------------
------------------------------------------------------------------------
------------------------------------------------------------------------
------------------------------------------------------------------------
------------------------------------------------------------------------
------------------------------------------------------------------------
------------------------------------------------------------------------
------------------------------------------------------------------------
------------------------------------------------------------------------
------------------------------------------------------------------------
------------------------------------------------------------------------
------------------------------------------------------------------------
------------------------------------------------------------------------
------------------------------------------------------------------------
------------------------------------------------------------------------
------------------------------------------------------------------------
------------------------------------------------------------------------
------------------------------------------------------------------------
------------------------------------------------------------------------
------------------------------------------------------------------------
------------------------------------------------------------------------
------------------------------------------------------------------------
------------------------------------------------------------------------
------------------------------------------------------------------------
------------------------------------------------------------------------
------------------------------------------------------------------------
------------------------------------------------------------------------
------------------------------------------------------------------------
------------------------------------------------------------------------
------------------------------------------------------------------------
------------------------------------------------------------------------
-------------------------------------------------------AATTAATAACTAGTAAT
CTATTAAGATTAATATCTATA--AATACCTTTGTTGCAGTGTTAATACACAAGAACAGTAAAGTACT--AAT
CTATATAACTAAGCTAACTAAGCTTAGAAAGTAGACTAACATTTCTCTGCAATCTGTTTATATATTTAAGCT
AGC-TCTTCTAATATATTAGAAGAGCAGTAATTAATATAATCTTTTCTCTTAAGTTTGCTTAGCTATAACAG
TTATAAGCCTAGCGCTATAG--GGATTATAGAGTTAATTCTCTACTATGCATCTTATATTTGCTAAGT-ACT
TAAATTAATTAT-----------------------------------------------------------
>X0_sc1.6_8970_9339_-/1-370
------------------------------------------------------------------------
------------------------------------------------------------------------
------------------------------------------------------------------------
------------------------------------------------------------------------
------------------------------------------------------------------------
------------------------------------------------------------------------
------------------------------------------------------------------------
------------------------------------------------------------------------
------------------------------------------------------------------------
------------------------------------------------------------------------
------------------------------------------------------------------------
------------------------------------------------------------------------
------------------------------------------------------------------------
------------------------------------------------------------------------
------------------------------------------------------------------------
------------------------------------------------------------------------
------------------------------------------------------------------------
------------------------------------------------------------------------
------------------------------------------------------------------------
------------------------------------------------------------------------
------------------------------------------------------------------------
------------------------------------------------------------------------
------------------------------------------------------------------------
------------------------------------------------------------------------
------------------------------------------------------------------------
------------------------------------------------------------------------
------------------------------------------------------------------------
------------------------------------------------------------------------
------------------------------------------------------------------------
------------------------------------------------------------------------
------------------------------------------------------------------------
------------------------------------------------------------------------
------------------------------------------------------------------------
------------------------------------------------------------------------
------------------------------------------------------------------------
------------------------------------------------------------------------
------------------------------------------------------------------------
------------------------------------------------------------------------
------------------------------------------------------------------------
------------------------------------------------------------------------
------------------------------------------------------------------------
------------------------------------------------------------------------
------------------------------------------------------------------------
------------------------------------------------------------------------
------------------------------------------------------------------------
------------------------------------------------------------------------
------------------------------------------------------------------------
------------------------------------------------------------------------
------------------------------------------------------------------------
------------------------------------------------------------------------
------------------------------------------------------------------ATAAT-
TATTATATTAATTCTAGAAGATATATATATTATTTATCTTATATAATTATTATATTATATTTTTAGTTAAAG
TAGTAAATATTATAATTAATATAAGAAATATTGTCGCAGTATTAATACACGAGAATAGTAAAGTACT--AAT
CTACGTAACTAAGCTAACTAAGCTTAGAAAGTAGACTAACGTTTCTCTATAATCTATTTGTATATTTAAGCT
AGC-TCTTCTAATATATTAGAAGAGCAGTAATTAATATAATCTTTTCTCTTAAGTTTGCTTAGCTATAATAG
TTATAAGCCTAGCGCTATAG---AATTATAGAGTTAATTCTCTACTATGCATCTTGTATTTGCTAAGT-ACT
TAAATTAATTAT-----------------------------------------------------------
>X0_sc1.96_1_687_-/1-687
--CTCTTCTTATGCCTAGTAAGAAGATATTCTAAAAAGTTAGCCTATA---AACTATTATTATTATCTAGAT
TAGT-AATTAGTGTATATACTCTAGTACCTAT-ACTCTCTATCTAGTTATCT-TAATTACTATCTCTTCTTC
T---TCTGCGCAATAGTAAGTA-GATACTTATTTCTTTAATTATTTTCTAGCGCTTTACCTTATTATCTTCT
AGCTTATTC--TCTAAGTGCG-CAGAGTTTATAGCTTTATTATACTTAGATTAAGAAGTAGTTATTTACTAT
AATTGCTAGT-ATACTTAA--------ATAAGTAACTAATCTGCTTTATCTAGAGTATTTAAGTTAAGTTCT
CTAGGTT-AAGTAGTAGAGTAAAGTAATACGCTATAGTATTACTCTCTATAATTTAATCTAATTACTAGAGT
AAGATAGGCTAGCTCTACTAGCTAGA-TATATCTGCTATTAGCTATCTTCTTCTTATACTTTAAGTATTAGG
C--TCTAAAGTTTCTCTCTATATTATCTAGCTT-AAGTGTAGATTCTAGAGTTATAAGCTAATTTTAATC-T
TTTAGAGATTTTATATAAATTCTTAGTTAATTACTAGCTATACTATTATCTTACGCAGTTTCTTT-CTATAT
AACTC-TCTAATTATTTAGTTAGCTAGCTA-TCTATTTAGTTTATATAATTAGTTTATCT-CTAAGATTACT
C-----------------------------------------------------------------------
------------------------------------------------------------------------
------------------------------------------------------------------------
------------------------------------------------------------------------
------------------------------------------------------------------------
------------------------------------------------------------------------
------------------------------------------------------------------------
------------------------------------------------------------------------
------------------------------------------------------------------------
------------------------------------------------------------------------
------------------------------------------------------------------------
------------------------------------------------------------------------
------------------------------------------------------------------------
------------------------------------------------------------------------
------------------------------------------------------------------------
------------------------------------------------------------------------
------------------------------------------------------------------------
------------------------------------------------------------------------
------------------------------------------------------------------------
------------------------------------------------------------------------
------------------------------------------------------------------------
------------------------------------------------------------------------
------------------------------------------------------------------------
------------------------------------------------------------------------
------------------------------------------------------------------------
------------------------------------------------------------------------
------------------------------------------------------------------------
------------------------------------------------------------------------
------------------------------------------------------------------------
------------------------------------------------------------------------
------------------------------------------------------------------------
------------------------------------------------------------------------
------------------------------------------------------------------------
------------------------------------------------------------------------
------------------------------------------------------------------------
------------------------------------------------------------------------
------------------------------------------------------------------------
------------------------------------------------------------------------
------------------------------------------------------------------------
------------------------------------------------------------------------
------------------------------------------------------------------------
------------------------------------------------------------------------
------------------------------------------------------------------------
------------------------------------------------------------------------
------------------------------------------------------------------------
------------------------------------------------------------------------
-----------------------------------------------------------------------
