# Supplementary material for: RIPCAL: a tool for alignment-based analysis of repeat-induced point mutations in fungal genomic sequences
Source: BMC Bioinformatics. 2008 Nov 12;9:478. doi: 10.1186/1471-2105-9-478 (PMC2621366; doi:10.1186/1471-2105-9-478)
Supplement: Additional file 5 — Snodorum Alignments. Compressed (.zip) file containing alignments for all Stagonospora nodorum repeat families in Fasta (.fas) format. [file 1471-2105-9-478-S5.zip › x11_aln.fas]

>X11_sc1.62_11191_11517_-/1-327
------------------------------------------------------------------------
------------------------------------------------------------------------
------------------------------------------------------------------------
------------------------------------------------------------------------
------------------------------------------------------------------------
------------------------------------------------------------------------
------------------------------------------------------------------------
------------------------------------------------------------------------
------------------------------------------------------------------------
------------------------------------------------------------------------
------------------------------------------------------------------------
------------------------------------------------------------------------
------------------------------------------------------------------------
------------------------------------------------------------------------
------------------------------------------------------------------------
------------------------------------------------------------------------
------------------------------------------------------------------------
------------------------------------------------------------------------
------------------------------------------------------------------------
------------------------------------------------------------------------
------------------------------------------------------------------------
------------------------------------------------------------------------
------------------------------------------------------------------------
------------------------------------------------------------------------
------------------------------------------------------------------------
------------------------------------------------------------------------
------------------------------------------------------------------------
------------------------------------------------------------------------
------------------------------------------------------------------------
------------------------------------------------------------------------
------------------------------------------------------------------------
------------------------------------------------------------------------
------------------------------------------------------------------------
------------------------------------------------------------------------
------------------------------------------------------------------------
------------------------------------------------------------------------
------------------------------------------------------------------------
------------------------------------------------------------------------
------------------------------------------------------------------------
------------------------------------------------------------------------
------------------------------------------------------------------------
------------------------------------------------------------------------
------------------------------------------------------------------------
------------------------------------------------------------------------
------------------------------------------------------------------------
------------------------------------------------------------------------
------------------------------------------------------------------------
------------------------------------------------------------------------
------------------------------------------------------------------------
------------------------------------------------------------------------
------------------------------------------------------------------------
------------------------------------------------------------------------
------------------------------------------------------------------------
------------------------------------------------------------------------
------------------------------------------------------------------------
------------------------------------------------------------------------
------------------------------------------------------------------------
------------------------------------------------------------------------
------------------------------------------------------------------------
------------------------------------------------------------------------
------------------------------------------------------------------------
------------------------------------------------------------------------
------------------------------------------------------------------------
------------------------------------------------------------------------
------------------------------------------------------------------------
------------------------------------------------------------------------
------------------------------------------------------------------------
------------------------------------------------------------------------
------------------------------------------------------------------------
------------------------------------------------------------------------
------------------------------------------------------------------------
------------------------------------------------------------------------
------------------------------------------------------------------------
------------------------------------------------------------------------
------------------------------------------------------------------------
------------------------------------------------------------------------
------------------------------------------------------------------------
------------------------------------------------------------------------
------------------------------------------------------------------------
------------------------------------------------------------------------
------------------------------------------------------------------------
------------------------------------------------------------------------
------------------------------------------------------------------------
------------------------------------------------------------------------
------------------------------------------------------------------------
------------------------------------------------------------------------
------------------------------------------------------------------------
------------------------------------------------------------------------
------------------------------------------------------------------------
------------------------------------------------------------------------
------------------------------------------------------------------------
------------------------------------------------------------------------
------------------------------------------------------------------------
------------------------------------------------------------------------
------------------------------------------------------------------------
------------------------------------------------------------------------
------------------------------------------------------------------------
------------------------------------------------------------------------
------------------------------------------------------------------------
------------------------------------------------------------------------
-----------------------------------TAGCAGCTTCTTAGGCTAAGAACTT-TTAAAG-TTTA
GATTTATAGCAGGCCTTAGTAGGCTAGTAATAATAAACTCTTAGAGTTTAGATATATAGCAGGCCTTAGTAG
GCTAGCAATAATAAGCTTCT-AGAGCTTTAGATATAAACTTCTAGAGTTTACTATATATAGTAAGCGTAAAT
AAGTAAGTAATAGCTTTAAGAAATAAGTTCTTT-CTAAAGAGATAGGCATTAAGCTATACT-CTATATAGTA
GAGC-AGAGACTA-GATTCTAGTAGTAAGAGAAGATAAAAAAAGCTACTAGACTTAATAAAGAGCTAATAAC
CT-AAGATTC
>X11_sc1.2_682877_688960_-/1-6084
------------------------------------------------------------------------
------------------------------------------------------------------------
------------------------------------------------------------------------
------------------------------------------------------------------------
------------------------------------------------------------------------
------------------------------------------------------------------------
------------------------------------------------------------------------
------------------------------------------------------------------------
------------------------------------------------------------------------
------------------------------------------------------------------------
------------------------------------------------------------------------
------------------------------------------------------------------------
------------------------------------------------------------------------
------------------------------------------------------------------------
------------------------------------------------------------------------
------------------------------------------------------------------------
------------------------------------------------------------------------
------------------------------------------------------------------------
------------------------------------------------------------------------
------------------AATATAAGATAAAAGATACTATATAGTCTCTTATAGCCTATAAT-TTTATAGTT
ATAGTAGAGTTTAAATATTTAGCGCTAGAGGTAGGCATCT-A-AAGAAATATATAGCTATATCTAGTTAATA
AATAGATAGC-GTTTAGAACCTTCGCC-TAAAGAAGTAATATTAGCTTATAAGAAGAAGTAGCCTTT--CTT
ATAGAATAAATTAGGTAGCTTTATAGCA-CTACTATTAATT-ACTATAAAGGCTGCTAGCGTAATAGAGTTG
TCTTTATAAGC-TATATTAAGCAGTTCTATAGTAGAATAAG-TATCTTTATTATAAGAGAGAAGGCTAGAAT
CTACTATACTATTAATTTAGTCTTACGCTAGCTTATCTTTAAATTTCT-TAGAGTCTAAGTT--ATTATAGT
CTAAGGCTATAAGGTAGAATTTAAGTACCTAGCGTTATTCTAGTAAAACTTAGTCTAGTTTCTTATAGTAGG
AAGTGCTTATAGCTTAGAGTACTATCTAGATTACTAGTTATATACC-TAGCGCTAGTATCTTAGAGCTAAGA
ATAATTATATTATTATTAGTAATGCGCTTATCTATAGCGTCTTCTAG-TACGTTCTAAGGCTATTAGCTAAG
AGCGTTAGCTTT--AACGTTAGTATTCTCTAGTGCGTAGATAATCTTAAAATTAAACT-ATAATAAGAATAG
AGACTAGCCAAGCTTATCTACAGTTTAGCTTCTTTATAGCTATAAATATTTCTAGATTCTAGTAGTCTATAA
TAACGCTAATTTAGTAAGGCGTCTT----AATTAACTCTAGTTCCTATTCTTTAAATGCGCAAATAATTCTT
A-TAAGCTCTAAGTTATAGATATTATAATTATACTTAAGCTAGAGAGTATTTCTTAGAGAAGAAGCTAATTA
GTTGCTAGTCTCTATTATTATTTTTCTATTTTATAATGCTATCTATAGCCTAGGCAGAGGCATCTATATAGA
CTCTAACTAGTTTCTTTAGAGTTAAAGTATTATAGTATAATATCTAGCTAAAAGACGTCTTATAGCATCTT-
AAACGCTTATTAGTATTTATTAGTAACTTTAAACTTTTT-ATAGTAAGTCTTACAAGATAACTAGCTTAGTA
GAGTTCTTAGAAAGCCTATATTTCTTAATGCAGGCCTTTAATAAGTTTTATAAGAAGTA-AAGTAATAGCAG
AGTAGTTTTTAATAAA-GCGTTAGTAGAACTCTATATAGCTAAGAAATGCTAGTATCTTAGTAATAGTAGTT
AGTATGCGCTACTTATTAATAGCTATAATCTTATCTAAGTCTATTTTAACTTCTGCAATTAGTAATAAATAT
GTCTAGAAACTTAACTTTTATCTAGTATAGTTTAGTTTTCTTAGAGTCTATATAGAACTCTTATGCCTAGA-
GATAGCGCAGAACGCTTTTGCAGTGCTATATATATTCTTTTACTATCTTAGAGTAGACTAGAAT-ATTATTA
AGGTAGATAGTGCAAAAATTATCTAGGTAATTAAATAGTGCGCTGTTAATAG-CGCGTTAAAACGTAGCAGA
GGCGTTATA-GAAGCTAAATAGCATAATGCAA-TATTTATAGATA-CCTAGTTATATAGAAAATGCTATAAG
CTATTTAGAGCCTAGCTTTATTTATATGCAGTAAAAGGTATAAATAACATTAAACTTTAAGAAGATAGTAAC
GTTATTTAGCTATGCTAGTATTTTTCTAAAGAAGAGAATAAAGTAGTAATTCTTAATAGTAACGTTATTAAG
ATTATAATAGTTAACGTAAACGTAGATGCTACTATTAGGCTTAGCTATAATAGTTATATTACTACGTGCTGT
AGAGTTAGTTTTAGCAATAAAACTATATTTCTCTATTTCTATAATATACTTTCGTATAGCTTTATTATAGCG
CTTAGACTATAGATGCATATA-GTAGTTTAGAGCCT-CTGCGCCTAGTTTAAGCTAAATTTTATAGTTATAT
TTAGAATGCTTAGG-CAAGATTCTAGCT-AATTTTTTACTAAAAGTTAAAAGGTCTTTGCTATAGAGTTTAT
ATATCTCTAGTAATAGAATATCTTTAAGCTCTACTTTCTTAAAGTTATCTAGATACTTATTAATATTCTTTT
CTATAGCTATGCGTTATGCAGTAATAGGCGTTTGCTAGCATACTTAGTAGATAGT-ATAACTCTTTCTCTTA
TCTATTATTCTAATAGCTCTAGCTAATACTTGCTAGATATCTAGCTTAGATTTATTAGCCTTA-GTAAAGTA
AGAAGAGTTTTAACTACTATATCTGCCTTTAGGTAGTGCTTTAGGCAAGACTAGAGAAACTTT-ATCTTTAC
CTAATTTATCTATAAGTATTAGTAGAACTAGTAGTTTAAGAGAAGTATTAGACTATTTAAGTGCACTATAGC
ATAAGAGAATAGGCGCTATGTTAGTAAGCTAGCAGTATTACTAGTAGTAGATATTATTAAATTTCTAGCATA
ATTTCTAGTAGTTAATTTAGAAGTTATAGACT--TAGCGCTAGAGAAACTCTAATATA-AGATTAAAATCTC
TATAGCTTTCTATAACTAAAGCACTAGTTTATTTAAAGTAATTGCCTACCTTTAGATAGAATTTAGCCTA--
ATAGATAATTTCTTTAGTAGTAATCCTATTATATG-CCTTAACTTTAATTAGCTAAGGTAGCAGA-ATAAGC
TAAAGTAAGAAGAATTTTATAGCTAAATAGCTAGTAATAAAATTATAATCTGCTCTATTATCTGCTAGCGTA
-TAGCAGGTATAGAAGACTATAGAGCTTTATTCTATAAAGGTCTAAAACGTAAACTGCGCTATATTTATAGT
AGAAGCTATATAATTCTAA-GCTATTTAGCGCCTATAATAAAGAGTA-TTAGCTATATAGGTATAAGCATAG
GTAGGCGCTAAGTAGTCTTTCTAGAGCCTTAAATTATTTCTAGATAGTAGCTCTGCATCTAGAAAGAGATAT
TTCTCTCTAAGTCTAAATCTAAATTATACTCTAAGCTATAGAAATATAGA--TTCTTAGATTTATAAGCC-T
ATATTATGC-GCTTATATAGCAGCCTTAGTCTTAGAGAGGT--TTAGGTAATCTTAAGCGTAGTAGCTCTTA
CTACTGC-AGTTATAGTAGTCTAGCTTAGATAAGTCTTTAGGCTTCTTC-TTAGTAGTATCTTTAGCAGCAA
CCTTAGCT--AGAAGAAAGTTAGCTAGAATTATAATCTTTGCCTTAGGCGTGCTAGCCTAATCTTAGTAGCA
GTAGAGCTTACTATTAGTAGCAGCTAGCTTTAGCATAAACTAATTATTTTCTATATATAACTTGCTAGTGTA
GCAGTATATGCTATCTTTAGCT-ATATATTTATAGGTATTCTACTCTTACTGCTAGTACTACTTACGCTCTA
TACTCTTTATAGTTATAGTAAGATTAGCATTTCTAAAATATATAGCATATATATT-CTAAACTTATATTATT
GCTATAA-GTGTGTTATTAAACGTATATATAGAGAGAGTATTATAGCAGCTTATAGAGATACGC-TTCTAAA
AGTTAGCCTATTACTACTATAGCCTATAGCCTAACGTGCTAGTAAG-GCTAGAGAACTAGAT-ATTAAATTT
AGACTATACTTATAGGCTAGTCTTATTGCTGTTAGAGAAGCAGAGAAATTCTAATATAGCTAGGTTCGTGTT
AGCTATAGTCTAGAGATTACTATCTCTAAAGTAGGTATGCAGAGTATAGAGGCACTTAAATAGCTGCTTAAA
CTAGCATCTATAGCTCTAGATATATAGTAGAATAGTATAGGCAGTTCTAGAAACGTTATTAAAGACTGTATT
AGCGCAGTTTTCTTTATATTAATATTAGCAGCTATTCTATTTAAAGTAGGCAATTATCTTATCTATCTAGGC
TGTAAATTATACCTATAAATTACT-ACTATTAAATTTAAGAGCATAGTTGCTGCAGCTCTCTATATTAC-TC
TAGTTATCTATATAGTTATAGGCGTTGCAAATAGAACCTAGAT-AAGAGT-CTAGAGAGATTATTAATTCTA
ACTTAAAGATATATTCTATAGATAGGAAGGTAGATAGTAGC-TTTAGAGCACGCTAAAACTTAGAGATCTAG
TGCTTATTCTAGAGTATGCTGTAGTTTATAAATTATAGAAAGTTATTATTCTAAAATAGTAACGATTTAGTT
ACCTATACTAGCTAAGATAGTAGAGACTGCTAGCAGCTAAAGCTATCTAGGTTTATAGTAGTAGAGTTATTT
ACTTAGTACTACTTTTCTATAGCTGCGCTCTAGGCTGTCTTAATATAGTAGTATTAGTTATAGACTATTCTA
GCCTGCTTCTATAAGGCTTTATACTTTATAGTGCCTTTATTAATCTATTACTAG-AGATTACCTTAGTTAA-
GGTTATTCTGTTATGCTGCAGCCTAGGCTACTTCTTACTTAGATATAAGCTTTCTTAATATTATTATTTATA
CTATTTACACTTTCTTTTAT-AAAATTGCTAATTTCTAGTACTAAGCTAAACTATTTTAAGAGTTAATAGCC
TAGACGTATTAATAAGATCTAGCTAGATAAATCCTAGAGTATTAAAGAGTTTATTAGATATTAATATAGATT
ACTCTATAATCTTATCTTAGTCTGCAGAGAGATACTAGTAAATCTA-TTAAGCTCTATTATTACTAAGATTA
TCTAAGTAGGTAGGTTACCGAAATATAGTAAAGTTAGAAAGTGCCTAATTACTATAGCAAAGAAAGATAGAA
GAAA-TTATATCTAGCTCTATAAAGTTAATATCTTAACTCTATAGCGCGTAGCAAGAGTATAGAGTA-CGCT
CTATCTAAATAAGCGTCTTAGAGGCTATATTAGATAGAGTAGAAGTAGGCTAGCTAAGGCCTAGCATCTAGC
CT-AAAGTATTAGCTTTGCTAAGTTAGTTAAAAGTAATTAAG-TCTTCTATAGTAGTTATTCTTAGCATATT
ACTTAGTTTATTAACTTTAGCGTTAGCAGTATATAGTTTAGAGAAGCGTGCGTTAACTTGCTTAGCTTTATT
ATCTAAACTTAACTCTATATTAATAGAGAATACTAGTACTAGCAGTAGCTT-TAGCTTCTTTGCAGG-TCTT
TAGTTAAATATGCTATTATTATAGTTTAAAAATTCTTTAAATGCTTAGTTAGGTAGATATAGCTTAGGTGCA
TTAAGTCT-AGCTAAGTTCTTCTTAGAAGA-TATACTTATATTGCTACCTG-CCTATTAGAGTAGA-AGTGT
AGCTAGTTCTAGGTTATCTATTAGAGAGTAGCGCACGTCCTTATAATTCTTAAGATTAGTATTTATATAGAG
GCAGGTTCTTCTAATTCTTAAAGTTCTTATTAGAAGGCTTTACCTTATTTCTAGAACTAGCTATAGTGCGCT
AGTATAGAGAGAAAGTAAGTAAAAAGAAAGTAAGAGGTATATAAGAAAGTTAAGCAGTTAAGTTCCTAGCTA
GTAGT-AGTAGT-TATAGTAGTAGAGTAGCTATTCTAAATAGTAAGAGAAGCAACTCTAATATAGAGAGAGG
CCAAGAAGGCTAGCGCTATGCTAGCAAGGATAATATAATTTTAAGAGTAAAAAGCTAAGAAAAA--TTTTCT
TAGCGCCTTAGGCTATAGAGGTAATAGCTAGCACGTAATAGCAGATAGTAAA-GTAGCTATATATGCGCTAA
TTTTT-AGCAGCTTTTTA-GGCTAAGAACTTTTAAAGTCTAGGTATATAGTAGGCCTTAGTAGGCTAGCAAT
AGTAAACTCTTAGAGCTTAGGTGTATAGTAGGCCTTAGTAGGCTAGTAATAGTATACTTC-TTAGAGCTTTA
AGTTCGTAGTAGGCCTTAGTAGGCTAGTAATAATAAACTTCTAGAGTTTAGGTATATAGCAGGCCTTAGTAG
GCTAGCAATAATAAGCTTCT-AGAGCTTTAGGTATAAACTTCTAGAGTTTACTGTATATAGCAAGCGTAGAT
AAGTAAGCAATAGCTTTAAGAGATAAGTTCTTT-CTAAAGAGATAAGTATTAAGCTATACT-CTATATAGTA
GAGC-AGAGACTA-GATTCTAATAGTAAGAGAAAATAAAAAAAGCTATTAGACTTAATAAAGAGCTAATAAC
CT-AAAGTTC
>X11_sc1.8_12230_12589_+/1-360
------------------------------------------------------------------------
------------------------------------------------------------------------
------------------------------------------------------------------------
------------------------------------------------------------------------
------------------------------------------------------------------------
------------------------------------------------------------------------
------------------------------------------------------------------------
------------------------------------------------------------------------
------------------------------------------------------------------------
------------------------------------------------------------------------
------------------------------------------------------------------------
------------------------------------------------------------------------
------------------------------------------------------------------------
------------------------------------------------------------------------
------------------------------------------------------------------------
------------------------------------------------------------------------
------------------------------------------------------------------------
------------------------------------------------------------------------
------------------------------------------------------------------------
------------------------------------------------------------------------
------------------------------------------------------------------------
------------------------------------------------------------------------
------------------------------------------------------------------------
------------------------------------------------------------------------
------------------------------------------------------------------------
------------------------------------------------------------------------
------------------------------------------------------------------------
------------------------------------------------------------------------
------------------------------------------------------------------------
------------------------------------------------------------------------
------------------------------------------------------------------------
------------------------------------------------------------------------
------------------------------------------------------------------------
------------------------------------------------------------------------
------------------------------------------------------------------------
------------------------------------------------------------------------
------------------------------------------------------------------------
------------------------------------------------------------------------
------------------------------------------------------------------------
------------------------------------------------------------------------
------------------------------------------------------------------------
------------------------------------------------------------------------
------------------------------------------------------------------------
------------------------------------------------------------------------
------------------------------------------------------------------------
------------------------------------------------------------------------
------------------------------------------------------------------------
------------------------------------------------------------------------
------------------------------------------------------------------------
------------------------------------------------------------------------
------------------------------------------------------------------------
------------------------------------------------------------------------
------------------------------------------------------------------------
------------------------------------------------------------------------
------------------------------------------------------------------------
------------------------------------------------------------------------
------------------------------------------------------------------------
------------------------------------------------------------------------
------------------------------------------------------------------------
------------------------------------------------------------------------
------------------------------------------------------------------------
------------------------------------------------------------------------
------------------------------------------------------------------------
------------------------------------------------------------------------
------------------------------------------------------------------------
------------------------------------------------------------------------
------------------------------------------------------------------------
------------------------------------------------------------------------
------------------------------------------------------------------------
------------------------------------------------------------------------
------------------------------------------------------------------------
------------------------------------------------------------------------
------------------------------------------------------------------------
------------------------------------------------------------------------
------------------------------------------------------------------------
------------------------------------------------------------------------
------------------------------------------------------------------------
------------------------------------------------------------------------
------------------------------------------------------------------------
------------------------------------------------------------------------
------------------------------------------------------------------------
------------------------------------------------------------------------
------------------------------------------------------------------------
------------------------------------------------------------------------
------------------------------------------------------------------------
------------------------------------------------------------------------
------------------------------------------------------------------------
------------------------------------------------------------------------
------------------------------------------------------------------------
------------------------------------------------------------------------
------------------------------------------------------------------------
------------------------------------------------------------------------
------------------------------------------------------------------------
------------------------------------------------------------------------
------------------------------------------------------------------------
------------------------------------------------------------------------
------------------------------------------------------------------------
------------------------------------------------------------------------
------------------------------------------------------------------------
------------------------------------------------------------------------
----AACTTCTAAAGTCTAAGTATATAGCAGGCCTTAGTAGGCTAGTAATAATATACTTTCTTAGAGCTTTA
GGTATATAGTAGGCCTTAGTAAGCTAGTAATAATAAACTTCTAGAGTTTAGATATATAGTAGGCTTTATTAG
GCTAGTAATAGTAAGCTTCT-AGAGCTTTAAGTATAAACTTCTAGAGTTTACTACATATAGTAAGCGTAAGT
AAGTAAGTAATAGCTTTAAAAGGTAAGTTCTTT-CTAAAGAGATAGGCATTAAGCTATACT-CTATATAGTA
GAGC-AGAGACTA-GATTCTAGTAGTAAGAGAAGATAAAAAAAGCTACTAGACTTAATAAAGAGCTAATAAT
CT-AAGGTTC
>X11_sc1.1_528117_528475_+/1-359
------------------------------------------------------------------------
------------------------------------------------------------------------
------------------------------------------------------------------------
------------------------------------------------------------------------
------------------------------------------------------------------------
------------------------------------------------------------------------
------------------------------------------------------------------------
------------------------------------------------------------------------
------------------------------------------------------------------------
------------------------------------------------------------------------
------------------------------------------------------------------------
------------------------------------------------------------------------
------------------------------------------------------------------------
------------------------------------------------------------------------
------------------------------------------------------------------------
------------------------------------------------------------------------
------------------------------------------------------------------------
------------------------------------------------------------------------
------------------------------------------------------------------------
------------------------------------------------------------------------
------------------------------------------------------------------------
------------------------------------------------------------------------
------------------------------------------------------------------------
------------------------------------------------------------------------
------------------------------------------------------------------------
------------------------------------------------------------------------
------------------------------------------------------------------------
------------------------------------------------------------------------
------------------------------------------------------------------------
------------------------------------------------------------------------
------------------------------------------------------------------------
------------------------------------------------------------------------
------------------------------------------------------------------------
------------------------------------------------------------------------
------------------------------------------------------------------------
------------------------------------------------------------------------
------------------------------------------------------------------------
------------------------------------------------------------------------
------------------------------------------------------------------------
------------------------------------------------------------------------
------------------------------------------------------------------------
------------------------------------------------------------------------
------------------------------------------------------------------------
------------------------------------------------------------------------
------------------------------------------------------------------------
------------------------------------------------------------------------
------------------------------------------------------------------------
------------------------------------------------------------------------
------------------------------------------------------------------------
------------------------------------------------------------------------
------------------------------------------------------------------------
------------------------------------------------------------------------
------------------------------------------------------------------------
------------------------------------------------------------------------
------------------------------------------------------------------------
------------------------------------------------------------------------
------------------------------------------------------------------------
------------------------------------------------------------------------
------------------------------------------------------------------------
------------------------------------------------------------------------
------------------------------------------------------------------------
------------------------------------------------------------------------
------------------------------------------------------------------------
------------------------------------------------------------------------
------------------------------------------------------------------------
------------------------------------------------------------------------
------------------------------------------------------------------------
------------------------------------------------------------------------
------------------------------------------------------------------------
------------------------------------------------------------------------
------------------------------------------------------------------------
------------------------------------------------------------------------
------------------------------------------------------------------------
------------------------------------------------------------------------
------------------------------------------------------------------------
------------------------------------------------------------------------
------------------------------------------------------------------------
------------------------------------------------------------------------
------------------------------------------------------------------------
------------------------------------------------------------------------
------------------------------------------------------------------------
------------------------------------------------------------------------
------------------------------------------------------------------------
------------------------------------------------------------------------
------------------------------------------------------------------------
------------------------------------------------------------------------
------------------------------------------------------------------------
------------------------------------------------------------------------
------------------------------------------------------------------------
------------------------------------------------------------------------
------------------------------------------------------------------------
------------------------------------------------------------------------
------------------------------------------------------------------------
------------------------------------------------------------------------
------------------------------------------------------------------------
------------------------------------------------------------------------
------------------------------------------------------------------------
------------------------------------------------------------------------
------------------------------------------------------------------------
------------------------------------------------------------------------
----AACTTCTAAAGTCTAGATATATAGTAGGCCTTAATAGGCTAGCAATAGTATGCTTC-TTAGAGCTTTA
GGTTTATAGCAGGCCTTAGTAGGCTAGCGATAATAAACTTCTAAAGTTTAGATATATAGTAGGCCTTAGTAG
GCTAGCGATAATAAGCTTCT-AGAGCTTTAGGTATAAACTTCTAGAGTTTACTGCATATAGCAAGCGTAGAT
AGATAAGTAATAGCTTTAAGAAGTAAGTTCTTT-CTAAAGAGATAAGCATTAAGCTATACT-CTATATAGTA
GAGT-AGAGACTA-GATTCTAATAGTAAAAGAAGATAAAAAGAGCTGCTAGACTTAATAAAGAGCTAATAAC
TT-AAGGTTC
>X11_sc1.1_244338_251701_+/1-7364
---------------------------------------------------TAGTTATAAGAAAAATAAAAG
TAAGGTAGCTTTAGCCTCTTAGAGTATTTATAGTAGTAGAGAAAAGCGTTATAATTTTTACTAAACTTAGTA
GCTAGTTTCTAACGTAGAAAGCAGGTTATTAGTCTATTTAATATAGTAATACTACTGCTCTTTATATAGAGC
AGATTTCTACTATTTATAATCTACTACTGCATTAATAATACTATTTAGAGTGTTT-GCTACTATTAGAGTTA
ACGATAGAAATTTCTTT-AGGCTATAGAAGTACTTAGTTAAGTAGTAGTTTAGCGTCTGCTAGCTATAAGAG
CTGTAGGTAGAATACTAGAAAGATACTATATTAGATTATCTCTTCTAGTAAGTCTAGATAGTATGCTTAGCT
ATTATAGATTATATAAGTTACTATATATAGGCCTGCCTATTAATTCTTAAATTTCTT-AGTAAGTTATAATA
TTAACTAGTTAGCTATGCTTAGCTATACTTAATCT-CTAATTTTATAA--GCTAGCTTACTATAGCGTAAGA
TATTAGCGTAAGCTTACT---GCTTCTATTATG-CTTAATAAATCTATTCTTTTAA-GTGCGCTACTAAGTT
AGC--GTTAGCATTT-ATTAGTTTATTAGCC-TATATCTATTAACTCTAAAGCTATTTACTAAGCTTAGCTA
TAGCCTCTTTACTAAGGTAAATTCTACTATAGAGGTAATAGCCTAAATCTACTATAAA-TAGTATTATACTA
ATCACAAGACGTTAACTATATTATTAGCTTAAAATTTAAGCAATATATAGAAATAACGCTTAATTATTCTAG
ATAAAGTTAATAAATTATTAAAGGTACGTTTCTAAGAACTAATTATATTGCTCTATTTAGCTATCTATCTCT
AGATAGTAGCTAGTAGATAGTTTCTACTTTAATCTTAAGCCTAGTATAGATATATTTCTAAAATTTGCATAT
AAATATAGTACTATAAATCTAA-GATAATATTAAGAGGTAGCTTATAATTCTTAAATACTTCTATAAAGCAC
TATGCTGCTGTTAATAAAGTTATAGGTAATAGTTAGAAAGAAAATAGCACTAC-TTAGTTAATTAGCAG-CT
AATAATAAGAATATTAT---AATATTAGAAACCTAGGTACTAGCTACTAGATAGAAGG-TCTTAAATATAGT
TAACTAAAAGATCTATCTATTAAG-CATTTAAGATAGATAGTAATTGCAAATAGCTATACTTACTATTG-CA
AGAGAACTTTATTTAAGAGTAAA-CTCTATAGGCAGTGCAGAA--TTTTTTAATTAACTAAG--CTATCTTT
AGCTAGTAGTATCTTTTAAATATAAGGTAAAAGGTACTATATAGTCTCTTATAGCCTATAAT-TTTATAGTT
ATAGTAGAGTTTAAATATTTAGCGCTAAAGGCAAGCATCT-A-AGAGAATATATAGCTATATCTAGTTAATA
AATAAGCAGC-GTTTAGAACTTTTACC-TAAAGAAGTAATATTAGCTTATAAGAAGAAGTAGCCTTT--CTT
ATAAAATAAATTAAGTAGCTTTATAGTA-CTGCTATTAATT-ACTATAAAGGCTACTAGCGTAATAGAGTTA
TCTTTATAGGC-TACGTTAAGCAGTTCTATAGTAGAATAAG-TATCTTTATTATAAGAGAGAAAGCTAGAAT
CTACTATACTATTAATCTAGTCTTATGCTAGCTTATCTTTAAACTTCTGTAGAGTCTAAGTT--ATTATAGT
CTAAGGCTATAAGGCAGAATTTAAGTACTTAGCGTTATTCTAGTAAAATCTAGTCTAGTTTCTTATAGTAGA
AAGTGCTTATAGCTTAGAGTACTATCTAGATTACTAGTTATATATC-TAGCGCTAGTACCTTAGAGCTAAGA
ATAATTATATTATTATTAGTAATGCGCTTATCTATAGTATCTTCTAG-TATATTCTAAGACTATTAGCTAAG
AGCATTAGCTTT--AATATTAGTATTCTCTAGTGCATAAGTAATCTTAAAATTAAACT-ATAATAAGAATAG
AGACTAGT-AAGCTTATCTGCAGTTTAGCTTCTTTATAGCTATAAATATTTCTAAGTTCTAGTAGTCTATAA
TAATGCTAATTTAGTAAGGCGTCTT----AATTAACTCTAGTTCTTATTCTTTAAATGCGCAAATAATTTCT
A-TAAGCTCTAAGTTATAGATATTATAATTATACTTA-GCTAAGAAGTATTTCTTAGAGAAGAAGCTAATTA
GTTACTAGTCTCTATTATTATTTTTCTATTTTATAATACTATCTATAGCTTAGGCAGAGGCGTCTATATAGA
CTCTAACTAGTTTCTCTA-AGTTAAAGTATTATAGTATAATATCTAGCTAAAAGGTATCTTATAGCGCCTT-
AAATGCTTATTAGTATTTATTAGTAACTTTAAACTTTTT-ATAGCAAGTCTTATA-GATAACTAGCTTAGTA
GAGTTTTTAGAAAGC---TATTTCTTAATGCAGGC-TTTAATAAGTTTTATAAGAGGCA-GAGTAATAGTAG
AGTAGTTTTTAATAAA-GCGTTAGTAGAACTCTATATAGCTAAGAAATACTAGTATCTTAGTAGTAATAGTT
AGTATGCGCTACTTATTAATAGCTATAATCTTATCTAAGTTTATTTTAACCTCTATA-TTAGTAATAAATAT
ACCTAGAAACTTAACTTTTATCTAGTATAGTTTAGTTTTCTTAGAGTCTATATAAAACTCTTATGCTTAGA-
AATAGCGCAGAACGCTTTTATAGTGCTATATATATTCTTTTACTATCTTAGAGTAGACTAGAAT-ATTATTA
AGATAAGTAGTATAAAAATTATTTAAGTAATTAAATAGTGCGCTATTAATAG-CATATTAAAATATAGTAGA
GACGTTATA-GAAGCTAAATAGCATAATATAA-TATTTATAAGTA-TCTAGTTATATAGAAAATGCTATAAG
CTATTTAGAGCTTAGCTTTATTTATATATAGTAAAAGGTATAAATAATATTAAACTTTAAGAAGATAGTAAC
GTTATTTAGCTATGCTAGTATTTCTCTAAAGAAGAAGATAAAGTAGTAATTCTTAATAGTAACGTTATTAAG
ATTATAGTAGTTAACGTAAATATAGATACTACTATTAGGCTTAGCTATAATAGTTATATTACTACGTGCTAT
AGAGTTAGTTTTAGCAATAAAACTATATTTCTTTATTTCTATAATATACTTTTATATAGCTTTATTATAGTG
CCTAGATTATAGACGCATATA-GTAGTTTAAAGCCT-CTGCGCCTAGTTTAAGCTAAATCTTATAGTTATAT
TTAGAGTATTTAGG-TAAGATTCTAGCT-AATTTTTTGCTAAAAGTTAGAAGGTCTTTACTATAGAGTTTAT
ATATCTCTAATAATAAGATATCTTTAAGCTCTACTTTCTTAGAATTATCTAGATACTTATTAACGTCCTTTT
CTATAGCTATATATTATATAGTAATAGGTATTTACTAGCGTACTTAGTAGATAGT-ATAACTCTTTCTCTTG
CCTATTATTCTAATAGCTTTAGCTAATACTTACTAGATATCTAGCTTAAGTTTATTAGCCTTA-GTAAGATA
AGAAGAGTTTTAACTATTATATCTACTTTTAGGTAGTACTTTAGGCAAGACTAGAAGAACTTT-ACCTTTAC
CTAATTTATCTGCAGATATTAGCAGAGCTAGTAGTTTAAGAGAAGTATTAGACTATTTAAGTATACTATAGC
ATAAAAGAATAGGCGCTGCGTTAGTAAGCTAGTAGTATTATTAGTAGTAGATATTATTAAATTTCTAGCGTA
ATTTTTAGTAGTTAATTTAGAGATTATAGACTCCTAGCGCTAGAGAAATTCTAATATA-AGGTTAAAATCTC
TATAGCTTTCTACTACTAAAGCACTAGTTTATTTAAAGTAATTATCTACCTTTAGATAGAATTTAGCTTA--
GTAGGTAATTTCTTTAGCAGCAATTCTATTATATA-CCTTAACTTTAATTAGCTAAGGTAGAGAG-ATAAGC
TAAAGTAAGAAGAATTTTATAGCTAAATAGCTAGTAATAAAATTATAATCTACTCTATTATCTGCTAGCGTA
-TAGTAAGTATAAGAGACTATAGAGCTTTATCCTATAAAGGTCTAGAATATAAACTATGCTATATTTATAGT
AGAAGCTGCATAATTCTAA-GCTATTTAGCGCCTATAATAAAGAGTA-TTAGCTATATAAGTATAAGTATAG
ATAGGCGCTAAGCAGTCTTTTTAGAGCCTTAAATTATTTCTAGATAGTAGCTTTATATCTAGAAAGAGATAT
TTTCTTCTAAGTCTAAATCTAAATTATACTCTAAGCTATAGAAGTATAGA--TTCTTAGATTTATAAACC-T
GCATTATAT-ACTTATATA-TAGCCTTAGTCTTAAGAAAGT--CTAAGTAATCTTAAGCATAGTAGCTCTTA
CTACTAT-AGTTATAGTAGTCTAGCTTAGATAAGTTCTTAGGCTTCTTC-TTAGTAGTATTCTTAGTAGCAA
TCTTAGCTCTAAGAGAGAGTTAGCTAAGATTATAACCTTTACTTTAGGCGTACTAGCCTAATCTTAGTAGTA
GTAGAGCATACTATTAGTAGAAGCTAGCTTTAGCATAAACTAATTATTTCCTATATATAACTTACTAGTATA
GCAGTAAGTGCTATCTTTAGTA-GTATATTTATAGATATTCTACTCTTACTGCTAGTACTACTTACGCTCTA
TACTCTTTATAATTACTATAAGATTAGCATTTCTAAAGTATATAGCGCATATATTGCTAAACTTATATTATT
ACTATAG-GTATGTTATTAAACGTAAACGTAGAGAGAGTATTATAGTAGCCTATAGAGATATAC-TTCTAAA
AGTTAGCCTACTACTGCTATAGCCTATAGCTTAGCATACTAGTAAA-GCTAGAGAACTAAAT-ATTAAATTT
AGACTATGCTTATAGGCTAGTTTTATTACTATTAAAGAAGCAGAGAAATTCTAATATAGCTAGGTTTATATT
AGCTATAGTCTAGAGATTGCTGTCTCTAAAGTAAGTATATAGAGTATAGAGGCACTTAAATAGCTGCTTAAA
CTAGCATCTATAGCTCTAGATATATAGTAGAATAGTATAAGCAGTCTTAAAAATGTTATTAAAGACTATATT
AGCATAGTTTTCCTTATATTAATATTAGTAGCTATTCTATTTAAAGTAGATAATTATCTTATCTATCTAAGC
TATAAATTATGCTTATAAATTACT-ACTATTAAACTTAGAAGTATAGTTACTATAGCTCTCTATATTAC-CT
TAGTTATCTATATAGTTATAGGCGTTATAAATAGAACTTAGGT-AGAGAT-TTAGAGAGACTATTAGTTCTA
ACTTAAAGATATATTCTATAGGCAGAAAGATAGGTAGCAGC-TTTAGAGTACACTAAAACTTAGAAATCTAG
TACTTATTCTAGAGTATGCTGCAGTTTATAAATTGCAGAAGATTACTATTCTAAAATAGTAATAATTTAATT
ATCTATACTAGCTAAGATAGTAAAGGCTGCTAGCAGCTAAAGCTATCTAGGTTTATAGTAGTAGAGTTATTT
ATATAGTACTACTTCTCTATAGCTGCGCTCTAAGCTGCTTAGATATAGTAGTATTAGTTATAGACTATTCTA
GCCTACTTCTATAAGGCTTTATACTTTGCAGTGCCTTTATTAATCTATTACTAG-AAGTTATCTTAGTTAA-
GGTTATTCTATTACGCTGTAGCCTAGGCTGCCTCTTACTTAGATATAAGCTT-CTTAATATTATTATT-ATA
CTATTTATACTTCTTTATAA-ATTGCTAATTCTAGTGCTAAGCTAACTATATAAGAGTAATAGCTAGACGTA
TA---------ATAAGATCTAGCTAGATAATCTAGAGTA---TTAAGAGTTTATTAGATATTAATACAGATT
ACTTTATAATCTTATCTTAGTCTATAGAGAGATACTAGCAAATCTA-TTAAGCTCTATTATTACTAAGATTA
TCTAAGTAGTAG---TTAATAAGGTAAGTAGAGTTAGAGAGTATCTAATTACTATAGTAAAGAAAGATAGAA
GAAA-TTATATCTAGCTCTGTAAAGTTAATATCTTAACTCTATAGCGTATAGTAAGAGTATAGAGTA-TACT
CTATTTAGATAAGCGTCTTAGAGGCTATATTAAGTAGAGTAGAAGTAAGCTAGCTAAGGCTTAGTATTTAGC
CT-AAAGTATTAGCTTTACTAAGTTAGTTAAAAGTAAGTAAG-TTTTCTATAGCAGTTATTTCTAGTATATT
GCTTAGTTTATTAACTTTAGCATTAGTAGTATATAGTTTAGAGAAGTATATATTAACTTACTTAGCCTTATT
ATCTAAATCTAACTTTATATTAATAAAGAACGCTAGCACTAGTAGCAGCTT-TAGCTTCTTTATAGG-CTTC
TAGTTAAATATACTATTATTATAGTTTAAAAATTCTTTAGATACTTAGTTAGATAAGTATAACTTAAGTACG
TTAAGTTT-AGCTAAGTTCTTCTTAGAAGA-TATACTTATATTACTACCTG-CCTATTAAAGTAGA-AGTAT
AGCTAGTTTTAGATTATCTATTAGAAAGCAGCGCACGTTCTTATAATTCTTAAAGTTAGTATTTATATAGAG
ATAAGT-CTTCTAATTCTTAAAGTTCTTATTAGAAAGCTTTATCTTATTTCTAGAACTAGCTATAGTATGCT
AGTATAGAGAGAAAGTAAGTAAAA-GAAAGTAAGAGGTATATAAGAAAGTTAGATAGTTAAGTTTCTAGCTA
ATAGT-AGTAGT-TATAGTAATAGAGTAGCTATTCTAAATAGTAAGAAAGATAACTCTAATATAGAGAGAGA
T--AAGAGGCTAGCGCTACGCTAGCAAG-ATAATATAATCTTAAGAGTAAAAGGCTAAGAAAAA--TTTTCT
TAGCATCTTAGGCTATAGAGATAATAGCTAGTATATAATAGCAGGTAGTAGA-GTAGCTATATACGCGCTAA
TTTTTTAGTAGCTTCTTA-AGCTAAGAACTTCTAAAGTTTAGGTATATAGTAAGCCTTAGTAGACTAGTAAT
AGTAAACTCTTAGAGCTTAGGTATATAATAGGCCTTAGTAAGCTAGTAATAGTATGCTTC-TTAGAGCTTTA
GGTTTATAGCAGGCCTTAGTAGGCTAGTAATAATAAACTCTTAGAGTTTAGGTATATAGTAAGCCTTAGTAA
GCTAGTAATAATAAGCTTCT-AGAGCTTTAGATATAAACTCTTAGAGTTTACTATATATAGTAAGCATAGAT
AAGCAGGTAATAGCTTTAAGAAGTAAGTTCTTT-TTAAAGAGATAAGCGTTAAGCTATACT-CTATATAGTA
AAGC-AAAGACTA-GATTTTAGTAGTAAGAGAAGATAAAAAAAGCTACTAGACTTAATAAAGAGCTAATAAT
CT-AAGATTC
>X11_sc1.3_1104338_1110600_-/1-6263
------------------------------------------------------------------------
------------------------------------------------------------------------
------------------------------------------------------------------------
------------------------------------------------------------------------
------------------------------------------------------------------------
------------------------------------------------------------------------
------------------------------------------------------------------------
------------------------------------------------------------------------
------------------------------------------------------------------------
------------------------------------------------------------------------
------------------------------------------------------------------------
------------------------------------------------------------------------
------------------------------------------------------------------------
------------------------------------------------------------------------
------------------------------------------------------------------------
------------------------------------------------------------------------
------------ATTAT---AATATTAGAAACTTAGGTACTAGC---TAGATAGAAGA-TCTTAAATATAGT
TAACTAAAAGATTTATCTATTAAG-CGTTTAAGATAAGCAGTAATTATAAATAGCTATACTTTCTATTA-TA
AGAGAACTTTATCTAAGAGCAAA-CTCTATAAGTAGTGCAGAA--TTTCTTAATTAACTAAG--CTATCTTT
AGCTAGTAGTACCTCTTAAATATAAGGTAAAAGGTACTACGTAGTCTCTTATAGCCTATAAT-TTTATAGTT
ATAGCAGAGTTTAAATATTTAGTGCTAAAGGTAAGTATCT-A-GAGAAATATATAGCTATATCTAGTTAATA
AACAGGCAGC-GTTTAGAACTCTTACC-TAAAGAAGTAATATTAGCTTATAAGAAGAAGTAGCCTTT--CTT
ATAGAATAAATTAGATAGCTTTATAATA-CTACTATTAATT-ACTATAAAGGCTGCTAGCGTAATAGAGTTA
TCTTTATAGGC-TATATTAAGCAGTTCTATAGTAGAATAAG-TATCTTTATTATAAGAGAGAAAGCTAAAAT
CTACTATGCTATTAATCTAGTCTTACGCTAGCTTATCTTTAAATTTCT-TAAAGTCTAAGTT--ATTATAGT
CTAAAGCTATAAGGTAGAATTTAAGTATCTAGCGTTATTCTAGTAAAATCTAGTCTAGTTTCTTATAGTAGA
AAGTGCTTATAGCTTAGAGTACTATCTAGATTACTAGTTATATATCGTAGCGCTAGTATCTTAGAGCTAAGA
ATAATTATCTTATTATTAGTAATACGCTTATCTATAATATCTTCTAG-CACGTTCTAAGGCTATTAGCTAAG
AGTATTAGCTTT--AATATTAGTATTTTCTAGTGCATAAGTAATCTTAAAATTAAATT-ATAATAAGAATAG
AGACTAGT-AAGCTTATTTGCAGTTTAGCTTCTTTATAGCTATAAATATTTTTAGGTTCTAGTAGTCTATAA
TAATGCTAATTTAGTAAGGCATTCT----AATTAACTCTAGTTCTTATTCTTTAAATGCGTAAATAATTTCT
A-TAAGCTCTAAGTTATAGATATTATAATTATACTTA-GCTAAAAAGTATTTCTTAAAGAAGAAGCTAATTA
GTTACTAGTCTCTATTATTATTTTTCTATTTTATAATACTATCTATAGCCTAGGTAGAGGCGTCTATATAGA
CTTTAACTAGTTTCTCTA-AGTTAAAGTATTATAGTATAATATCTAGCTAAAAAGCGTCTTATAGCGCTTT-
AAACGCTTATTAGTATTTATTAGTAACTTTAAACTTTTT-ATAGTAAGTCTTGCA-GATAACTAGCTTAGTA
GAGTTCTTAAAAGGC---TATTTCTTAATATAGGC-TTTAATAAGTTTTATAAGAGGCA-GAGTAATAGCAG
AGTAGTTTTTAATAAA-GCGTTAGTAGAACTCTATATAGCTAAGAAATGCTAGTATCTTAGTAGTAGTAGTT
AGTATACGCTACTTATTAATAGCTATAATCTTATCTAAGTCTATTTTAACTTCTACG-TTAGTAATAAATAT
ATCTAGAAACTTAACTTTTATCTAGTATAGTTTAGTTTTCTTAGAGTCTATATAGAACTCTTATGCTTAGA-
GATAGCGTAGAACGCTTTTATAGTACTATATATATTCTTTTATTATCTTAGAGTAGACTAGAAT-ATTATTA
AGATAGATAGTGCAAAAATTATCTAGGTAATTAAATAGTACGCTATTAATAG-CGCATTAAAATATAGCAGA
GGCGTTGCA-GAAGCTAAATAGCATAATATAA-TATTTATAAGTA-TCTAGTTATATAGAAAATGCTATAAG
CTATTTAGAGCTTAGCTTTATTTATATGCAGTAAAAAGTATAAATAATATTAAACTTTAAAAAGATAGTAGT
ATTATTTAGCTATGCTAGTATTTCTCTAAAGAAGAAAATAAAGTAGTAATTCTTAATAATAATATTATTAAG
ATTATAGTAGTTAACGTAAATATAGATACTACTATTAGACTTAGCTATAATAGTTATATTACTATATGCTGC
AGAGTTAGTTTTAGTAATAAAACTATATTTCTCTATTTCTATAATATACTTTTATATAGCTTTATTATAGCG
CCTAGACTATAAACGCATATA-GTAGTTTAGAGCCT-CTACGCCTAGTTTAAGCTAAATCTTATAGTTATAT
TTAGAATACTTAAG-TAAGATTTTAGCT-AATTTTTTGCTAAAAGTTAGAAGGTTTTTGCTATAGAGTTTAT
ATATCTCTAGTAATAGAATATCTTTAAGCTCTACTTTCTTAGAGTTATCTAGATACTTATTAATATCCTTTT
CTATAGCTATGCGTTATATAGTAATAGGCGTTTGCTAGCATATCTAGTAGATAGT-ATAACTCTTTCTCTTG
CTTATTATTCTAATAGCTCTAGCTAATACTCGCTAGATATTTAGCTTAAGTTTATTAGCCTTA-GTAGAGTA
AGAAGAGTTTTAACTACTATATCTGCCTTTAGGCAGTGCTTTAGATAAGACTAAGAGAACTTT-ATCTTTAT
CTAATTTATCTATAGATATTAGTAGAACTAGTAGTTTAAGAGAAGTATTAGACTATTTAGGTATACTATAGC
ATAAGAGGATAGATACTACGTTAGTAAGCTAGCAGTATTACTAGTAGTAGATATTATTAAATTTCTAGCGTA
ATTTCTAATAGTTAATTTAAGAGTTATAGACT--TAGCGCTAGAGGAACCTTAATATA-AAGTTAAAATCTC
TATAGCTTTTTATAACTAGAGCACTAGTTTATTTAAAGTAATTATCTATCTTTAGGTAGAATTTAGCCTA--
ATAGGTAATTTCTTTAGCAGCAATTCTATTATATA-CCTTAACTTTAATTAGCTAAGATAGCAGA-ATAAGC
TAAAGTAAGAAGAATTTTATAGCTAAATAGCTAATAATAAAATTATAATCTACTCTATTATTTGCTAGCGTA
-TAGTAGGTATAGAAGACTATAGAGCTTTATTCTATAAAGATCTAGAATATAAACTGCGCTATATTTATAGT
AGAAGCTGCATAATTCTAA-GCTATTTAGCGCCTATAATAAAGAGTA-TTAGCTATATAGATATAAGCATAG
ATAGGTGCTAAGTAGTCTTTCTAGAGCTTTAAATTATTTCTAGATAGTAGCTCTACACCTAGAAAAAGACGT
TTCTTTCTAAGTCTAAATCTAAATTATACTCTAAGCTATAGAAATATAGA--TTCTTAGATTTATAAGCT-T
ATATTATGC-GCTTATATA-TAGCTTTAGTCTTAGAGAGAT--CTAAGTAATCTTAAGCGTAGTAGCTCTTA
CTACTAT-AGTTATAATAGTCTAGCTTAGATAAGTTCTTAAGCTTCTTC-TTAGTAGTATTCTTAGTAGTAA
CCTTAGCT--AAGAGAAGATTAGCTAAGATTATAATCTTTACCTTAGGCGTACTAGCCTAATCTTAGTAGTA
GTAGAGCTTACTATTAGTAGTAGCTAGCTTTAGCATAAACTAATTATTTTCTATATATAACTTGCTAGTATA
GTAGTATATACTATCTTTAGCA-GCATATTTATAGGTATTCTGCTTCTACTACTAATACTACTTATACTCTA
TACTCTTTATAGTTATAGTAAGATTAGCGTTTCTAAAATATATAGCGCATATATT-CTAAACTTATATTATT
ACTATAA-GTATATTATTAAATGCGAACATAGAGAGAGTATTATAGCAGCCTATAGAGATATAC-TTTTAAA
AGTTAGCTTACTACTACTATAGCCTATAGCCTAATATACTAATAAAAGCTAGAGAACTAAAT-ATTAAATTT
AGACTATGCTTATAGGCTAGTCTTATTACTATTAGAGAAGTAGAGAAATTCTAATATAGCTAGGTTTATATT
AGCTATAGTCTAGAGATTACTATCTTTAAAGTAAGTATGCAAGATATAAAGGCACTTAAATAGCTACTTAAA
CTAGTATCTATAGCTCTAGATATATAGTAGAATAGTATAAGTAGTCTTAGAAACGTTATTAAAGACTATATT
AGCACAGTTCTCCTTATATTAATATTAGTAGCTATTCTATTTAAAGTAAGTAATTATCTTATCTATCTAAGC
TATAAATTATGCTTATAAATTACT-ACTATTAAACTTAGAGGCGTAGTTGCTATAGCTCTCTATATTGC-TC
TAGTTATCTATATAGTTATAGGCGTTATAAATAGAACCTAGGT-AGAGAT-CTAGAGAGACTGTTAGTTCTA
ACTTAAAGATATATTCTATAGATAGAAAGGTAGATAGTAGC-TTTAGAGTATGCTAAAACTTAGAAATTTAG
TGCTTATTCTAAAGTATACTGCAGTTTATAAATTATAAGAAGTTACTATTCTAAAATAGCAATAATTTAGTT
ACCTATACTAGCTAAGGTAGTAGAGGCTGCTAGTAGCTAAAGCTATCTAAGTTTATAGCAGTAGAGTTATTT
GCCTAGTACTACTTCTCTATAGCTATGCTCTAGGCTACCTTAATATAGTAGTATTAGTTATAGACTATTCTA
GCTTACTTCTATAAGGCTTTATACTTTATAGTGCCTTTATTAATCTATTACTAG-AAGTTATCTTAGTTAA-
GGTTATTCTGTTACGCTATAGCCTAGGCTATCTCTTACTTAGATATAAGCTT-CTTAATATTATTATT-ATA
CTATTTATACTTCTTTATAA-ATTGCTAATTTTAGTGCTAAGCTAACTATATAAGAGTAATAGCTAGACGTA
TA---------ATAAAGTCTAGCTAAATAATCTAGAGTA---TTAAGAGTTTATTAGACATTAATGCAGATT
ACTCTATAATCTTATTCTAGTCTATAGAGAGGTACTAGCAAATCTA-TTAGGCTCTATTATTACTAAGATTA
TCTAAGTAGTAA---TTAATAAGATAAGTAGAGTTAAAGAGTACTTAATTACTATAGCAAAGAAAAATAGAA
GAAA-TTATATCTAGCTCTGCAAAGTTAATATCTTAACTCTATAGCGCATAGCAAGAGTATAGAGTA-TACT
TTATCTAGATAATTATCTTAGAGGCTATATTAGATAGAGTAGAGATAGGCTAGCTAAGGCCTAGCATCTAGC
CT-AAAGTATTAGCTTTACTAAGTTAGTTAAAAGTAATTAAG-TCTTCTATAGCAGTTATCCTTAGTATATT
ACTTAGTTTATTAACTTTAGCATTAGTAGTATATAGTTTAAAGAAGTATATATTAACTCGCTTAGCCTTATT
ATCTAAATCTAACTCTATATTAATAGAGAACGCTAGCACTAGCAGCAGCTT-TAGCTTCTTTATAAG-CTTC
TAGTTAAATATACTATTATTATAGTTTAAAAATTCTTTAGATGCTTAGTTAGATAGATATAGCTTAAGTATA
TTAAGTCT-AGCTAAGTTCTTCTTAGAAAA-TATACTTATATTACTATCTA-TCTATTAGAGTAGA-GATAT
AGCTAGTTCTAGATTATCTATTAGAGAGCAGTATATATTCTTATAATTCTTAAGATTAGTATTTATACAGAG
GCAGGT-TTTCTAATTTTTAAAGTTCTTATTAGAAAGCTTTACTTTATTTCTAGAACTAGCTATAGTATACT
AGTATAGAGAGGAAGTAAGTAAAA-GAAAGTAAGAAGTATATAAGAAAGTTAAGTAGTTAAGTTTCTAGCTA
GTAGC-AGTAGT-TATAGTAGTAGAATAGCTATTCTAAATAGTAAAAGAGGTAACTCTAATATAGAGAGAAG
T--AAGAGGCTAGCGCTATGCTAGTAAG-ATAATATAATTTTAAGAGTAAAAAGCTAAGAAAAA--ATTTTC
TAGCGCTTTAGGCTATAGAGGTAATAGCTAGCATATAATAGCAGATAGTAGA-GTAGCTATATATGCGCTAA
TTTTTTAGTAGCTTCTTA-GGCTAAGAACTTCTAAAGTTTAGATATATAGTAGGCCTTAGTAGGCTAGTAAT
AGTAAACTTCTAGAGCTTAGGTATATAGCAGGCCTTAGTAGGCTAGTAATAGTATACTTC-TTAGAGCTTTA
GATTTATAGTAAGCCTTAGTAAGCTAGTAATAATAAACTTCTAGAGTTTAGATATATAGTAGGCCTTAGTAA
GCTAGCAATAATAAGCTTCT-AGAGCTTTAGATATAAACTCTTAGAGTTTACTGCGTATAGTAAGCATAGAT
AAGTAAGCAATAGCTTTAAGAGATAAGTTCTTT-CTAAAGAGATAAGCATTAAGCTATACT-TTATATAGTA
GAGT-AGAGACTA-GATTCTAGCAGTAAGAGAAGATAAAAAAAGCTGCTAGACTTAATAAAGAGCTAATAAC
TT-AAGGTTC
>X11_sc1.58_6185_10577_-/1-4393
------------------------------------------------------------------------
------------------------------------------------------------------------
------------------------------------------------------------------------
------------------------------------------------------------------------
------------------------------------------------------------------------
------------------------------------------------------------------------
------------------------------------------------------------------------
------------------------------------------------------------------------
------------------------------------------------------------------------
------------------------------------------------------------------------
------------------------------------------------------------------------
------------------------------------------------------------------------
------------------------------------------------------------------------
------------------------------------------------------------------------
------------------------------------------------------------------------
------------------------------------------------------------------------
------------------------------------------------------------------------
------------------------------------------------------------------------
------------------------------------------------------------------------
------------------------------------------------------------------------
------------------------------------------------------------------------
------------------------------------------------------------------------
------------------------------------------------------------------------
------------------------------------------------------------------------
------------------------------------------------------------------------
------------------------------------------------------------------------
------------------------------------------------------------------------
------------------------------------------------------------------------
------------------------------------------------------------------------
------------------------------------------------------------------------
------------------------------------------------------------------------
------------------------------------------------------------------------
------------------------------------------------------------------------
------------------------------------------------------------------------
------------------------------------------------------------------------
------------------------------------------------------------------------
------------------------------------------------------------------------
------------------------------------------------------------------------
------------------------------------------------------------------------
------------------------------------------------------------------------
------------------------------------------------------------------------
------------------------------------------------------------------------
--------------------------------------TATAAATAACGTTAAACTTTAAGAAGATAGTAGC
ATTATTTAGCTATGCTAGTATTTCTCTAAAGAAGAGAATAGAGTAGTAATTCTTAATAGTAATATTATTAAG
ATTATAGTAGTTAATGCAAATATAGATGCTACTATTAGGCTTAGCTATAATAGTTATATTACTGCGTGCTGC
AGAGTTAGTTTTAGCAATAAAACTATATTTCTCTATTTCTATAATATACTTTTATATAGCTTTATTATAGCG
CCTAGACTATAGACGCATATA-GTAGTTTAGAGCCT-CTGCGCCTAGTTTAAGCTAAATCTTATAGTTATAT
TTAGAGTACTTAGG-CAAGATTCTAGCT-AATTTTTTGCTAAAAGTTAAAAGGTCTTTGCTATAGAGTTTAT
ATATCTCTAGTAATAGGATGTCTTTAAGCTCTACTTTCTTAGAGTTATCTAGATACTTATTAATATTCTTTT
CTATAGCTATATATTATGCAGTAATAGGTATTTACTAGCATATCTAGTAGATAGT-ATAACTCTTTCTTTTG
CTTATTATTCTAATAGCTCTAGCTAATACTTGCTAGATATTTAGCTTAGGTTTATTAGCCTTAAGTAGAGTA
AGAAGAGTTTTAACTGCTATATCTGCCTTTAGGCAGTGCTTTAGGTAAGACTAGAGGAACTTT-ATCTTTAC
CTAATTTATCTATAGATATTAGTAGAACTAGTAGTTTAAGAGAAGTATTAGACTATTTAGATATACTATAGT
ATAAGAGGATAGGCGCTGCATTAGTAAGCTAGCAGTATTACTAGTAGTAGATATTATTAAATTTCTAGCGTA
ATTTCTAGTAGTTAATTTAGAGGTTATAGACT--TAGCGCTAGAGAAACTCTAATATATAGGTTAAAATCTC
TATAGCTTTCTATAACTAGAGCACTAGTTTATTTAAAGTAATTATCTATCTTTAGGTAGAATTTAGCCTA--
ATAGATAATTTCTTTAGTAGCAATTCTATTATATA-TCTTAACTTTAATTAGCTAAGGTAGCAGA-ATAAGC
TAAAGTAAGAAGAATTTTATAGCTAAATAGCTAGTAATAAAATTATAATCTACTTTATTATCTGCTAGCATA
-TAGCAGATATAAGAGACTATAGAGCTTTATTCTATAAAGGTCTAGAACGCAAACTATACTATATTTATAGT
AGAAGCTATATAATTCTAA-GCTATTTAGCGCCTATAATAAAGAGTA-TTAGCTATATAGGTATAAGCATAG
ATAGGCGCTAAGTAGTCTTTTTAGAGCCTTAAATTATTTCTAGATAGTAGCTCTATATCTAGAAAGAGATAT
TTCTCTTTAAGTCTAAATCTAAATTATACTCTAAGCTATAGAAGTATAGA--TTCTTAGATTTATAAGCC-T
GCATTATGC-GCTTATATG-CAGCCTTAGTCTTAGAAGAGT--CTAAGTAATCTTAAGCATAGTAGCTCTTA
CTACTGC-AGTTATAGTAGTCTAGCTTAGATAAGTTCTTAGGCTTTTTC-TTAGTAGTATTCTTAGTAGTAA
TCTTAGCT--AGAAGAGAGTTAGCTAGAATTATAACCTTTACTTTAGGCATACTAGCCTAATCTTAGTAGTA
ATAGAGCTTACTATTAGTAGCAGCTAGCTTTAGTATAAACTAATTATTTCTTATATATAACTTACTAGTATA
GCAGTATATACTATCTTTAGTA-GCGTATTTATAAGTATTCTACTTCTACTACTAGTACTACTTACGCTCTA
TACTCTTTATAGTTATAGTAAGATTAGTATTTCTAAAATATATAGCGTATATATT-CTAAACTTATATTATT
ACTATAG-GTATATTATTAAATGCGTATATAGAGAGAGTATTATAGTAGCCTATAGAGATACGC-TTTTAAA
AGTTAGCTTACTACTACTATAGCCTATAGCTTAATATACTAGTAAG-GCTAGAGAACTAAAT-ATTAAATTT
AGACTATACTTATAGGCTAGTCTTATTACTATTAGAGAAGCAGAGAAATTCTAATATAGCTAGGTTTATATT
AGCTATAGTCTAGAGATTACTATCTCTAAAGTAGGTATGCAGAGTATAGAGGCACTTAAATAGCTGCTTAAA
CTAGTATCTATAGCTCTAGATATATAGTAGAATAGTATAAGCAGTTCTAGAAATATTATTAAAGACTACGTT
AGCGCAGTTTTTCTTATATTAATATTAGTAGCTATTCTATTTAAAGTAAGTAATTATCTTATCTATCTAGGC
TGTAAATTATACCTATAAATTACT-GCTATTAAATTTAGAAGCATAGTTACTATAGCTCTCTATATTAC-TC
TAGTTATCTATATAGTTATAGGTATTACAAATAGAACCTAGGT-AAAAAT-CTAGAGAGACTATTAATTCTA
ACTTAAAGATATATTCTATAGGTAGAAAGATAAGCAGCAGC-TTTAGAGCACGCTAAAACTTAGAGATCTAG
TGCTTATTCTAGAGTATGCTATAGTTTATAAATTATAGAAAGTTACTATTCTAAAATAGTAATAATTTAGTT
ACTTATACTAGCTAAGATAGTAGAGGCTGCTAGCAGCTAAAGCTATCTAGATTTATAGTAGTAGAGTTATTT
ATCTAGTACTACTTCTCTATAGCTATATTCTAGGCTACCTTAATATAGCAGTATTAGTTATAGATTATTCTA
GCCTACTTCTATAAGGCTTTATACTTCGCAGTGCCTTTATTAATCTATTACTAGGAGGTTACCTTAGTTAA-
GATTATTCTATTGCGCTATANNNNNNNNNNNNNNNNNNNNNNNNNNNNNNNN--------------------
------------NNNNNNNN-NNNNNNNNNNNNNNNNNNNNNNNNNNNNNNNNNNNNNNNNNNNNNNNNNNN
NN---------NNNNNNNCTAGCTAGATAATCTAGAGTA---TTAAGAGTTTATTAGATATTAATGCAGATT
ACTCTATAATCTTATTCTAGTCTATAGAGAGATACTAGTAAATCTA-TTAGGCTCTATTATTACTAAGATTA
TCTAAGTAGCAG---TTAATAAGGTAAGTAGAGTTAGAGAGTGCTTAATTACTATAGTAAAGAAAGATAAGA
GAAA-TTATATCTAGCTCTATAAAGTTAATATCTTAACTCTATAGCGCATAGTAAGAGTATAGAGTA-TACT
CTATTTAGATAAGCATTTTAGAGGCTATATTAGGTAGAGTAGAGGTAAGCTAGCTAAAGCCTAGCATTTAGC
CT-AAAGTATTAGCTTTGCTAAGTTAGTTAGAAGTAATTAGG-TTTTCTATAGCAGTTATCTCTAGCATATT
ACCTAATTTATTAACTTTAGTATTAGTAGTATATAGTTTAGAGAAGCATGCATTAACTTACTTAGCTTTATT
ATTTAAATCTAACTCTATATTAATAGAAAATACTAGCACTAGCAGTAGCTT-TAGCTTCTTTATAAG-CTTC
TAGTTAAATATGCTATTATTATAGTTTAAAAATTCTTTAGATGCTTAGTTAGGTAAGTATAGCTTAGATATA
TTAAGTCT-AGCTAGATTCTTCTTAGAAGA-TATACTTATATTACTGCTTA-TCTATTAGAGTAGA-GATAT
AGCTAGTTCTAGGTTATCTATTAGAGAGTAGCGTATATTCTTATAATTCTTAAGGTTAGTATTTGCGTAGAG
ATAAGT-CTTTTAATTCTTAAAATTCTTATTAGAAAGCTTTATCTTATTTCTAGAACTAGCTATAGTATACT
AGTATAGAAAGAAAGTAAGTAAAA-GAAAGTAAGAGATATATAAGAGAGTTAGGTAGTTAAGTTTCTAGCTA
GTAGT-AGTAGT-TATAGTAGTAAAGTAGCTATTCTAAATAGTAAGAAAGATAACTCTAATATAAAGAGAGG
C--AAAAGGCTAGCGCTACGCTAGTAAG-ATAATATAATCTTAAGAGTAAAAAGCTAAGAAAAA--TTTTTC
TAGCGCTTTAGGCTATAGAGGTAATAGCTAGCATATAATAGCAGATAGTAGA-GTAGCTATATATGCGCTAA
TTTTTTAGCAGCTTCTTA-AGCTAAGAACTTCTAAAGTCTAGATATATAGTAGGCCTTAGTAGGCTAGCAAT
AGTAAACTTCTAGAGCTTAGATATATAGTAGGCCTTAGTAAGCTAGTAATAGTATACTTC-TTAAAGCTTTA
GATTTATAGTAGGCCTTAGTAGGCTAGTAATAATAAACTTCTAGAGTTTAGGTATATAGTAAGCTTTAGTAG
ACTAGTAATAATAAGCTTCT-AGAGCTTTAGATATAAACTTCTAGAGTTTACTGCATATAGTAAGCGTAGAT
AGGTAAGTAATAGCTTTAAGAGATAAGTTCTTT-CTAAAGAGATAGGCGTTAAGCTATACT-CTATATAGTA
GAGT-AGAGACTA-GATTCTAGTAGTAAGAGAAGATAAAAAAAGCTACTAGACTTAATAAAGAGCTAATAAC
CT-AAGATTC
>X11_sc1.55_16519_23910_-/1-7392
-----------------TACTATTAACTCTTAGTCTTCTAGATAAAGCTACTAGTTATAAGAAAAATAAAAG
TAAAGCAGCTTTAGCCTCTTAGAGTATTTATAGTAGTAGAGAAAAAGCGTTATAATTTTTACTAAACTTAGC
AGCTAGTTTCTAAGTAGAAAGTAAGTTATTAGTCTATTTAATATAGTAATACTACTAGCCTTTATATAAAGC
AGATTTCTGCTATTTATAGTCTACTACTACGTTAATA-TACTACTTAGAATGTTT-GCTACTATTAGAGTTA
ATAATTAAAATTTCTTT-TAGCTATAAAAGCGCTTAGTTAGGTAGTAGTTTAGCGTCTGCTAGCTATAAGAG
CTGCAGGTAGAATACTAGAAAGATACTATATTAGATTATTTCTTCTAGTAAGTCTAGATAGTATACCTAACT
ATTATAGATTATGCAGGTTACTATATATAGGCCTGCCTATTAATCCTTAAACTTCTT-AGTAAGTTATAATA
TTAACTAGTTAGCTATGCTTAGCTATACTTAATCT-CTAATTTTATAA--GCTAGCTTACTATAGCATAAGG
TGTTAGCGTAAGCCTGCT---GCTTCTATTATA-CCTAATAAATCTATTCTTTTAA-GTGCGCTACTAAGTT
AGC--ATTAGTATTT-ATTAGTTTATTAGCC-TATATCTATTAACTCTAAAGCTATTTGCTAAGCTTAGCTA
TAGCCTCTTTGCTAGAGTAAATTCTGCTGCAGAGGTAGTAGCCTAAATCTACTATAAA-TAGTATTATACTA
ATAG--AGACGTTAACTATATTATTAGCTTAAAATTTA-GCAATATGCAGAAATAACGCCTAATTATTCTAA
GTAAAGTTAATAAATTATTAGAGATACGTTTCTAAGAACTAATTATATTGCTCTGTCTAGCTGTCTATCTCT
AGATAGTAGCTAGTAGATAGTTTCTACTT-AATCTTAAGCTTAGCATAGATACGTTTTTAAAATTTATATAT
AAATATAGTGCTGCAA-TCTAA-GACAATGTTAAGAAGCAGTCTATAATTCTTAAATACTTCTATAAAGCAT
TATACTACT-TTAATAAAGTTATAGATAATAGTTAGAAAGAAA-TAGCGCTGC-TTAGTTAGTTAGCAG-CT
AATAACTAAAATATTAT---AATATTAGAAACTTAGATACTAGC---TAGGTAAAAGA-TCTTAAATATAGT
TAACTAAAAGATCTATCTATTAAG-CGTTTAAGATAGGCAGTAATTGCAAATAGCTATGCTTACTATTA-TA
AGAGGACTTTGTCTAAGAGCAAA-CTCTATAAGCAGTGCAGAAATTTTTTTAATTAACTTAGGCCTATCTTT
AGCTAGTAGTATCTTTTAAATATAAGATAAAAGGTACTACGTAGTCTCTTATAGCCTATAAT-TTTATAGTT
ATAGTAGAGTTTAAATATTTAGTGCTAGAGGTAGATATCT-A-GAGAAATATATAGCTGTATCTAGTTAATA
AATAGATAGC-GTTTAGAACTCTTATC-TAAAGAAGTAATATTAGCTTATAAGAAGAAGTAGCCTTT--CTT
ATAGAATAAATTAGATAGCTTTATAGTA-CTACTATTAATT-ACTATAAAGGCTGCTAGCGTAATAGAGTTA
TCTTTATAAGC-TGCGTTAAGTAGTTCTATAGTAGAATAAG-TATCTTTATTATAAGAGAAAAGGCTAGAAT
CTACTATGCTATTAATCTAGTCTTATGCTAGCTTATCTTTAAACTTCT-TAGAGTCTAAGTT--ATTATAGT
CTAAGGCTATAAAGCAGAATTTAAGTATCTAGCGTTATTCTAGTAAAATCTAGTCTAGTTTCTTATAGTAGA
AAGTGCTTATAGCTTAGAGTACTATCTAGATTACTAGTTATATATC-TAGCGCTAGTACCTTAGAGCTAAGA
ATAATTATATTATTATTAGTAATACGCTTATCTATAGTATCTTCTAG-CACGTTCTAAGGCTATTAGCTAAG
AGTATTAGCTTT--AATATTAGTATTCTCTAGTATATAAGTAATCTTAAAATTAAACT-ATAATAAGAATAG
AGACTAGC-AAGCTTATCTGCAGTTTAGCTTCTTTATAGCTATAAATATTTCTAGATTCTAGTAGTCTATAA
TAACGCTAATTTAGTAAGGCGTTCTTACAGATTAACTCTAGTTCCTATTCTTTAAATGCGCAAATAATTTCT
AATAAGCTCTAAGTTATAGATATTATAATTATACTTA-GCTAAGAAGTATTTCTTAGAGAAGAAGCTAATTA
GTTACTAGTCTCTATTATTATTTTTCTATTTTATAATACTACCTATAGCTTAGGCAGAGGCGTCTGTATAGA
CTCTAACTAGTTTCTCTA-GATTAAAGTATTATAGCATAATATCTAGCTAAAAGGCGTCTTATAGCGCCTT-
AAACGCTTATTAGTATTTATTAGTAACTTTAAACTTTTT-ATAGCAGGTCTTATA-GATAACTAGCTTAGTA
AGGTTCTTAGAAAGC---TATTCTTTAATATAGGC-TTTAATAAGTTTTATAAGAGGTA-AGATAATAGCAG
AGTAGTTTTTAATAAA-GCGTTAGTAGAACTCTATATAGCTAAGAAATGCTAGTATCTTAGTAGTAGTAGTT
AGTATGCGCTACTTATTAATAGCTATAATCTTATCTAGGTCTATTTTAACCTCTACG-TTAGTAATAAATAT
GCCTAGAAACTTAACTTTTATCTAGTATAGTTTAGTTTTCTTAGAGTCTATATAGAACTCTTATGCTTAGA-
GATAGCATAGAACGCTTTTGCAGTGCTATATATATTCTTTTACTATCTTAGAGTAGACTAGAATTATTATTA
AGGTAGATAGTATAAAAATTATCTAAGTAATTAAATAGTGCGCTGTTAATAG-CGCGTTAAAATATAGCAGA
GGCATTATAAGAGGCTAAATAGTATAACGTAA-TATTTATAAGTA-TCTAGTTATATAAAAAATGCTATAAG
CTATTTAGAGCCTAGCTTTATTTATATGCAGTAAAAGATATAAATAATATTAAACTTTAAGAAGATAGTAGC
ATTATTTAGCTATACTAGTGTTTCTCTAAAGAAGAAGATAGAGTAGCAATTCTTAATAGTAATATTATTAAG
ATTATAGTAGTTAACGTAAACGCAGATGCTACTATTAGGCTTAGCTATAATAGTTATATTACTGCGTGCTAT
AGAGTTAGTTTTAGCAATAAAACTATATTTCTTTATTTCTATAATATACTTTTGTATAGCTTTATTATAGCG
CCTAGATTATAGACGTATGCA-GTAGTTTAAAGCCT-CTGCATCTAGTTTAAGCTAAATCTTATAGTTATAT
TTAGAGTATTTAGG-CAAGATTCTAGCT-AATTTTTTGCTAAAAGTTAGAAGGTCTTTGCTATAGAGTTTAT
ATATCTCTAGTAATAGAATATTCTTAAGCTCTACTTTCTTAGAATTATCTAGATACTTATTAATATTCTTTT
CTATAGCTATGCGTTATATAGTAATAGGTATTTGCTAGCATACCTAGTAGATAGT-ATAACTCTTTCTCTTA
CCTATTATTCTAATAGCTTTAGCTAATACTTACTAGATATCTAGCTTAAGTTTATTAGCCTTA-GTAGAGTA
AGAAGAGTTTTAACTATTATATCTGCCTTTAGGCAGTGCTTTAGATAAGACTAGAGAAGCTTT-ATCTTTAT
CTAATTTATCTATAGATATTAGTAGAACTAGTAGTTTAAGAAAAGTATTAGACTATTTAGATATACTATAGT
ATAAGAGAATAGGTACTACGTTAGTAAGCTAGTAGTATTGCTAGTAGTAGATATTATTAAATTTCTAGCGCA
GTTTCTAGTAGTTAATTTAGAGGTTATAGACT--TAGCGCTAGAGAAACTCTAATATA-AAGTTAAAATCTT
TATAGCTTTCTATAACTAGAGCACTAGTTTGTTTAAAGTAATTACTTACCTTTAGATAGAATTTAGCTTA--
GTAGATAATTTCTTTAGCAGCAATCCTATTATATG-CCTTAACTTTAATTAGCTAAGATAGAGAG-ATAAGC
TAAAGTAAGAAGAATTTTATAGCTAAATAGCTAGCAATAAAATTATAATCTACTCTATTATCTGCTAGTATA
-TAGTAGGTATAGAGGACTATAGAGCTTTATTCTATAAAGGTCTAGAATGCAAACTATGCTATATTTATAGT
AGAAGCTGCATAATTCTAA-GCTATTTAGCGCTTATAATAAAGAGTA-TTAGCTATATAAGTGTAAGCATAG
GTAGGCGCTAAGTAGTCTTTCTAGAGTCTTAAATTATTTCTAGATAGTAGCTCTATACCTAGAAAGAGACAT
TTCTCTCTAAGTCTAAATCTAAATTATACTCTAAGCTATAGAAGTATAGA--TCTTTAGATTTATAAGCC-T
GCATTATGC-GCTTATATA-TAGCTTTAGTCTTAAGAGAGT--CTAAGTAATCTTAAGCGTAGTAGCTCTTA
CTACTAT-AGTTATAGTAGTTTAGCTTAGATAAGTTCTTAAGCTTCTTC-TTAGTAGTATTCTTAGTAGCAA
TCTTAGCT--AGAAGAGAGTTAGCTAGAATTATAACTTTTACCTTAGGCATGCTAGCCTAATCTTAGTAGTA
GTAGAGCTTACTATTAGCAGAAGCTAGCTTTAGCGTAAACTAATTATTTTCTATATATAACTTACTAGTATA
GTAGTAAGTACTATCTTTAGTA-GCGTATTTATAGATATTCTGCTTCTACTACTAGTACTACTTATGCTCTA
TACTCTTTATAGTTACTATAAGATCTGCGTTTCTAAAGTATATAGCGCATATATT-CTAAACTTATATTATT
ATTATAA-GTATATTATTAAATGCAAACGTAGAGAGAGTATTATAGTAATCTATAGAGATACGC-TTCTAAA
AGTTAGCTTACTACTGCTATAGCTTATAGCCTAACATACTAGTAAG-GCTAGAGAACTAGAT-ATTAAATTT
AGACTATGCTTATAGGCTAGTCTTATTACTATTAGAAAAGCAGAGAAATTCTAACATAGCTAGGTTTATATT
AGCTATAGTCTAGAGATTACTATCTCTAAAGTAGGTATATAGAGTATAGAGGCACTTAAATAGCTGCTTAAA
CTAGTATCTATAGCTCTAGATATATAGCAGAATAGTATAGGCAGTTCTAGAAATGTTATTAAAGACTATATT
AGCGCAGTTTTCTTTATATTAATATTAGTAGCTATTCTGTTTAAAGTAGGCAATTATCTTATCTATCTAGGC
TATAAATTATACTTATAAATTGCT-GCTATTAAACTTAGAGGCGTAGTTACTGCAGCTCTCTATATTAC-TC
TAGTTATCTATATAGTTATAGGCGTTGCAAATAGAACCTAAGT-AGAGGT-CTAGAGAGACTATTAGTTCTA
ACTTAAAGATATATTCTATAGATAAGAAAGTAGGCAGCAGC-TTTAGAGCATGCTAAAACTTAGAGATCTAG
TGCTTATTCTAGAGTATACTGTAGTTTATAAATTGCAAGAGGTTACTATTCTAAAATAGTAATAATTTAGTT
ACTTATACTAGCTAGAGTAGTAGAGGCTGCTAGCAGCTAAAGCTATCTAAGTTTATAGTAGTAGAGTTATTT
ACCTAGTACTACTTCTCTATAGCTGCACTCTAAGCTACCTTAATATAGTAGTATTAGTTATAGACTATTCTA
GCCTGCTTCTATAAGGCTTTATACTTTGCAGTGCCTTTATTAATCTATTACTAA-AGGTTACTTTAGTTAA-
GGTTATTCTATTATGCTATAGCCTAAGCTGCCTCTTACTTAGATATAAGCTT-CTTAATATTATTATT-ATA
CTATTTATACTTCTTTATAA-ATTACTAATTTTAGTGCTAAGCTAACTATATAAGAGTAATAGCTAGATGTA
TA---------ATAAGATCTAGCTAGATAATCTAGAGTA---TTAAGAGTTTGTTAGATATTAATGCAGATT
ACTCTATAATCTTATTCTAGTCTATAGAGAGATACTAGCAAATTTA-TTAGGCTCTATTATTGCTAAGATTA
TCTAAGTAGCAG---TTAATAAAGCAAGCAGAGTTAAAGAATACCTAATTACTATAGCAAAGAAAGATAGAA
GAAA-TTATATCTAGCTCTATAAAGTTAATATCTTAACTCTATAGCGCGTAGTAAGAGTATAGAGTA-TACT
CTATCTAGATAAGTGTCTTAGAGGCTATATTAGATAGAGTAGAAGTAGGCTAGCTAAGGCTTAGCATCTAGC
CT-AGAGTATTAGCTTTGCTAAGTTAGTTAGAAGTAATTAGA-TCTTCTATAGTAGTTATCTCTAGCATATT
ACTTAGTTTATTAACTTTAGCATTAGCAGTATATAGTTTAGAGAAGCATATATTAACTTACTTAGCCTTATT
ATCTAAGCCTAACTCTATATTAATAGAAAACGCTAGCACTAGCAGCAGCTT-TAGCTTCTTTATAGG-CTCT
TAGTTAAATATACTATTATTATAGTTTAAAAATTCTTTAGACGCTTAGTTAGATAAGTATAGCTTAAGTGCG
TTAAGTTT-AGCTAGATTCTTCTTAGAAAA-TATACTTATATTACTGCCTA-TCTATTAGAGTAAA-GATAT
AGCTAGTTCTAGATTATCTATTAGAAAGCAGCGTATGTTCTTATAATTCTTAAGATTAGTATTTGCATAGAA
GTAAGT-CTTCTAATTCTTAAAGTTTTTATTAGAAAGCTTTACTTTATTTCTAGAACTAGCTATAGTATACT
AGTATAAAGAGAAAGTAAGTAAGA-GGAAGTAAGAGGTATATAAGAGAGTTAGGTAGTTAAGTTCCTAGCTA
GTAGC-AGTAGT-TATAGTAGTAAAGTAGCTATTCTAAATAGTAAGAGAAGCAACTCTAATATAGAAAGAAG
T--AAGAGGCTAGCGCTACGCTAGTAAG-ATAACGTAATCTTAAGAGTAAAAAGCTAAAAAAAA--ATTTCT
TAGCACTTTAGGCTATAGAGGTAATAGCTAGCATATAATAGTAGGTAGTAGA-GTAGCTATATACGCGCTAA
TTTTTTAGCAGCTTCTTA-AGCTAAGAACTTTTAAAGTCTAGGTATATAGTAGGCTTTAGTAGGCTAGTAAC
AGTAAACTTCTAGAGCTTAGGTATATAGCAGGCCTTAGTAGGCTAGTGATAGTATACTTC-TTAGAGCTTTA
GATTTATAGCAGGCCTTAGTAAGCTAGTAACAATAAACTTCTAGAGTTTAGATATATAGCAGGCCTTAATAG
GCTAGCAATAATAAGTTTCT-AGAGCTTTAGATATAAACTTCTAAAGTTTACTGCGTATAGCGAGCGTAGAT
AGGCAAGTAATAGCTTTAAGAAGTAAGTTCTTT-CTAAAGAGATAGGCGTTAAGCTATACT-CTATATAGTA
GAGC-AGAGACTA-GATTCTAGTAGTAAGAGAAGATAAAAAAAGCTACTAGACTTAATAAAGAGCTAATAAC
CT-AAGGTTC
>X11_sc1.54_4208_11558_+/1-7351
---------------------------------------------------TAGTTATAAGAAAAATAAAAG
TAAGGCAGCTTTAGCCTCTTAGAGTATTTATAGTAGTAGAGAAAAGCGTTATAATTTTTACTAAACTTAGTA
GCTAGTTTCTAA-GTAGAAAGTAGATTATTAGTCTATTTAATATAGTAACACTACTAGCCTTTATATAGAGC
AGATTTCTACTGTTTATAATCTACTACTGCGTTAATA-TACTATTTAGAGTGTTT-GCTACTATTAGAGTTA
ACAATAGAAATTTCTTT-AGGCTGTAGAAGTACTTAGTTAGGTAGTAGTTTAGTATCTGCTAGCTATAAGAG
CTGCAGATAGAATACTAGAAAGATACTATATTAGATTATCTCTTCTAGTAAGTTTAGGTAGTATGCCTAGCT
ATTATAGATTATATAGGTTACTATATATAGGCCTGCCTATTAATCCTTAAATTTCTT-AGTAAGTTGTAATA
TTAACTAGTTAGCTATGCTTAGCTATACTTAATCT-CTAATTTTATAG--GCTAGCCTACTATAGCGTAAGG
TGTTAGCGTAGGCTTGCT---GCTTCTATTATG-CCTAATAAATCTATTCTTTTAA-GTGCGCTACTAAGTT
AGC--GTTAGCATTT-ATTAGTTTATTAGCC-TATACCTATTAACTCTAAAGCTACTTACTAAGCTTAGCTA
TAGCTTCTTTGCTAAGGTAAATTCTGCTGTAGAGATAATAGCCTAAATCTGCTATAAA-TAGTATTATACTA
ATAG--AGACGTTAACTATATTATTAGCTTAAAATTTA-GCAATATGCAGAAATAACGCCTAATTATTCTAG
GTAAAGTTAATAAATTATTAAAAGTATATTTCTAAGAACTAATTATATTACTCTATCTAGCTGTCTGTCTCT
AAGTAGTAGCTAGTAGATAGTTTCTGCTT-AATCTTAAGCCTAGTATAGATACGTTTCTAAAATTCGCATAT
AAATATAGTGCTGCAA-TCTAA-GATAATATTAAGAGGCAGTCTATAATTCTTAAATACTTCTATAAAGCAC
TATGCTGCT-TTAATAGAGTTATAGGTAATAGTTAGAAAGAAA-TAGCGCTAC-TTAGTTAATTAGTAG-CT
AATAACAAGAATGTTAT---AATATTAGAAACTTAGGTACTAGC---TAAGTAAAAGG-TCTTAAATATAGT
TAACTAAAAGATCTATCTATTAAG-CGTTTAAGATAGGCAGTAATTGTAAATAGCTATGCTTTCTATTA-TA
AGAGGACTTTATCTAAGAGCAAA-CTTTATAGGCAGTATAGAA--TTTCTTAATTAACTAAG--CTATCTTT
AGCTAGTAGTACCTCTTAAATATAAGGTAAAAGATACTGCGTAGTCTCTTATAGCCTATAATCTTTATAGTT
ATAGCAGAGTTTAAATATTTAGCGCTAAAGGCAGGCATCT-A-GAGGAATATATAGCTATATCTAGTTAATA
AATAGGCAGT-GTTTAGAACTCTTGCC-TAAAGAAGTAATATTAGCCTATAAGAAGAAGTAGCCTTT--CTT
ATAGAATAAATTAAGTAGCTTTATAGCA-CTGCTATTAATT-ACTATAAAGGCTGCTAGCGTAATAGAGTTG
TCTTTATAGGC-TATATTAAGTAGTTCTGTAGTAGAATAGG-TATCTTTATTATAAGAAAGAAGGCTAGAAT
CTACTATACTATTAATCTAGTCTTACGCTAGCTTATCTTTAAATTCCT-TAGAGTTTAAGTT--ATTATAGT
CTAAGGCTATAAGGCAGAATTTAAGTACTTAGCGTTATTCTAGTAAAACCTAGTCTAGTTTCTTATAGTAGA
AAGTGCTTATAGCTTAGAGTGCTATCTAGATTACTAGTTATATACC-TAGCGCTAGTACCTTAGAGCTAAGA
ATAATTATATTATTATTAGTAATACGCTTATCTATAGTATCTTCTAG-CACGTTCTAAGGCTATTAGCTAAG
AGTATTAGCTTT--AATATTAGTATTCTCTAGTATATAAGTAATCTTAAAATTAAACT-ATAATAAGAATAG
AGACTAGT-AAGCTTATCTACAGTTTAGCTTCTTTATAGCTATAAATATTTCTAGATTCTAGTAGTCTATAA
TAACGCTAATTTAGTAAAGCGTTCT----AATTAACTCTAGTTCCTATTCTTTAAATGCGCAAATAATTTCT
A-TAAGCTCTAAGTTATAGATATTATAATTATACTTA-GCTAAGAAGTATTTCTTAGAGAAGAAGCTAATTA
GTTGCTAGTCTCTATTATTATTTTTCTATTTTATAATGCTATCTATAGCCTAGGCAGAGGCGTCTGTATAGA
CTCTAACTAGTTTCTCTA-GGTTAAAGTATTACAGCATAATATCTAGCTAAAAGACATCTTATAGCGCCTT-
AAACGCTTATTAGTATTTATTAGTAACTTTAAACTTTTT-ATAGCAGGTCTTGCA-GATAACTAGCTTAGTA
GAGTTCTTAGAAAGC---TATTTCTTAATATAGGC-TTTAATAAGTTTTATAAGAGGCA-GAGTAATAGCAG
AGTAGTTTTTAATAAA-GCGTTAGTAGAACTCTATATAGCTAAGAAATACTAGTATCTTAGTAGCAGTAGTT
AGTATGCGCTACTTATTAATAGCTATAATCTTATCTAGGTCTATTTTAATCTCTGCA-TTAGTAATAAATAT
GCCTAGAAACTTAACTTTTATCTAGTATAGTTTAGTTTTCTTAGAGTCTATATAGAACTCTTATACCTAGA-
GACAGCGCAGAACGCTTTTGCAGTGCTATATATATTCTTTTACTATCTTAGAGTAGACTAGAAT-ATCGTTA
AGGTAGGCAGTGCAAAAATTATTTAGATAATTAAATAGTGCGCTATTAATAG-CGCGTTAAAACGTAGTAGA
AGCGTTGTA-GAAGCTAAATAGCATAATGTAA-TATTTATAAGTA-TCTAGTTATATAGAAAATACTATAAG
CTATTTAGAGCCTAGCTTTATTTATATACAGTAAAAGGTATAAATAACGTTAAACTTTAAGAAGATAGTAGC
GTTATTTAGCTATGCTAGTATTTCTCTAAAGAAGAGAATAGAGTAGTAATTCTTAATAGTAACGTTATTAAG
ATTATAGTAGTTAATGTAAATATAGATGCTACTATTAGGCTTAGCTATAATAGTTATGTTACTGCATGCTAT
AGAGTTAGTTTTAGCGATAAAACTATATTTCTCTATTTCTATAATATACTTTTATATAGCTTTATTATAGCG
CTTAGACTATAGACGTATATA-GTAGTTTAGAGCCT-CTGTGCCTAGTTTAAGCTAAATCTTATAGTTATGT
TTAGAGTGCTTAGG-TAAGATTCTAGCT-AATTTTTTACTAAAAGTTAGAAGGTCTTTGCTATAGAGTTTAT
ATATCTCTAGTAATAGGATATCTTTAAGCTCTACTTTCTTAGAGTTGTCTAGATACTTATTAACGTTCTTTT
CTATAGCTATGTATTATATAGTAATAGGCGTTTGCTAGCGTACCTAGTAGATAGT-ATAACTCTTTCTCTTA
TTTATTATTCTAATAGCTCTAGCTAATACTTACTAGATATCTAGCTTAGGTTTATTAGCCTTA-GTAGAGTA
AGAAGAGTTTTAACTACTATATCTGCCTTTAGGCAGTGCTTTAGGCAAGACTAAGAGAACTTT-ATCTTTAT
CTAATTTATCTGTAGATATTAGTAGAACTAGTAGTTTAAGAGAAGTGTTAGACTATTTAGGTATACTATAGC
ATAAGAGGATAGGCGCTGCGTTAGTAAGCTAGCAGTATTACTAGCAGTAAATATTATTAAATTTCTAGCGCA
ATTTCTAGTAGTTAATTTAGGAGTTATAGACT--TAGCGCTAGAGAAACTCTAATATA-AGGTTAAAATTTC
TATAGCTTTCTATAACTAGAGCACTAGTTTATTTAAAGTAATTGCCTACCTTTAGGTAGAATTTAGCCTA--
ATAGGTAATTTCTTTAGCAGCGATTCTATTATATA-CCTTAACTTTAATTAGCTAAGGTAGCAGA-ATAAGC
TAAAGTAAGAAGAATTTTGTAGCTAAATAGCTAATAATAAAATTATAATCTGCTCTATTATTTACTAGCGTA
-TAGCAGGTATAGAGGACTATAGAGCTTTATTCTATAAAGGTCTAGAATGTAAACTACGCTGTATTTATAGT
AGAAGCTATATAATTCTAAAGCTATTTAGCGCCTATAATAAAGAGTA-TTAGCTATGCAAGTATAAGTATAG
ATAAGCGCTAAGCAGTCTTTCTAGAGCCTTAAATTATTTCTAAGTAGTAGCTCTGTACCTAGAAAGAGACGT
TTCTCTTTAAGTCTAAATCTAAATTATACTCTAAGCTATAGAAGTATAGA--TTCTTAGATTTATAAGCC-T
ATATTATGC-GCTTATATG-CAGCCTTAGTCTTAAGAAAGT--CTAAGTAATCTTAAGCGTAGTAGCTCTTG
CTACTAT-AGTTATAGTAGTCTAGCTTAGATAAGTTCTTAAGCTTTTTC-TTAGTAGTATTCTTAGTAGCAA
TCTTAGCT--AGAAGAGAGTTAGCTAAGATTGTAACCTTTGCCTTAGGCATGCTAGCCTATTCTTAGTAGCA
GTAGAGCTTACTATTAGTAGTAGCTAGCTTTAGCGTAAACTAATTATTTTCTATATATAACTTGCTAGTATA
GCAGTATATGCTATCTTTAGCA-GCGTATTTATAGATATTCTGCTTCTACTGCTAGTACTACTTACGCTTTA
TACTCTTTATAGTTATAGTAAGATTAGCGTTTCTAAAATATATAGCGCATATATT-CTAAACTTATATTATT
ACTATAA-GTGTGTTGTTAAACGCGTACGTAGAGAGAGTATTATAGCAGCCTATAGAAATACGC-TTCTAAA
AGTTAGCTTACTACTACTATAGCCTATAGCCTAACGTGCTAGTAAG-GCTAGAGAACTAAAT-ATTAAATTT
AGACTATGCTTATAAGCTAGTCTTATTACTGTTAGAGAAGCAGAAGAATTCTAATATAGCTAGGTTCGTATT
AGCTATAGTCTAGAGATTGCTGTCTCTAAAGTAGGTATGCAGAGTATAGAGGCACTTAAATAGCTGCTTAAA
CTAGTATCTATAGCTCTAAATATATAGCAGGATAGTATAGGTAGTCTTAGAAATATTATTAAAGACTGCGTT
AGCGCAGTTTTCTTTATATTAATATTAGTAGCTATTCTGTTTAAAGTAGATAATTATCTTATCTATCTAGGC
TGCAAATTATGCCTATAAATTACT-GCTATTAAATTTAAGAGCGTAGTTACTGCAGCTCTCTATATTAT-CT
TAGTTATCTATGCAGTTATAGGCGTTGCAAATAGAATCTAGGT-AGAGAT-CTAGAGAGACTGTTAATTCTA
ACTTAAAGATATATTCTATAAGTAGAAAGGTAGGCAGTAGC-TTTAGAGTACGCTAAAACTTAGAGATCTAG
TGCTTATCTTAGAGTATGCTATAGTTTATAAATTATAGAAAGTTACTATTCTAAAATAGTAATAATTTAGTT
ATCTATGCTAGCTAGAGTAGTAGAAGCTGCTAGCAGCTAAAGCTATCTAAGTTTATAGTAGTAGAGTTATTT
GCCTAGTACTGCTTCTCTATAGCTATGCTCTAAGCTACCTTAATACAGTAGTATTAGTTATAGACTATTCTA
GCCTGCTTCTATAAAGCTTTATACTTCGCAGTACCTTTATTAATCTATTACTAG-AAGTTATCTTAGTTAA-
GGTTATTCTATTACGCTGCAGCCTAGGCTGCCTCTTACTTAGATATAAGCTC-TTTAATATTATTATT-ATA
CTATTTATACTTCTTTATAA-ATTGCTAATTCTAGTACTAAGCTAACTATATAAGAGTAATAGCTAGACGTA
TA---------ATAAAGTCTAGCTAGATAATCTAGAGTG---TTAAGAGTTTATTAGATATTAATATAGATT
GCTCTATAATCTTATCTTAGTCTATAGAGAGGTACTAGCAAATCTA-TTAGGCTCTATTATTGCTAAGATTA
TCTAAGTAGCAG---TTAATAAGGTAAGCAGAGTTAGAGAGTACCTAATTACTATAGCAAAGAAAGATAGAA
GAAA-TTGCATCTAGCTCTGCAAAGTTAATATCTTAACTCTATAGCGCGTAGCAAGAGTATAGAGTA-TGCT
CTATCTAGATAAGCATCTTAGAGGCTATATTAGATAGAGTAGAGATAAGCTAGCTAAAGCTTAGTATCTAGC
CT-AAAGTGTTAGCTTTGCTAAGTTAGTTAGAAGTAATTAAG-TCTTCTATAGCAGTTATCCTTAGTATATT
ACTTAGTTTATTAACTTTAGCGTTAGCAGTATATAGTTTAGAGAAGCATATATTAACTTGCTTAGCCTTATT
ATCTAAACCTAACTCTATATTAATAGAGAATACTAGTACTAGCAGCAGCTT-TAGCTTCTTTGCAGG-CTTC
TAGTTAAATATACTATTATTATAGTTTAAAAATTCTTTAGACGCTTAGTTAGGTAGATATAGCTTAGGTATA
TTAAGTCT-AGCTAAGTTCTTCTTAGAAAA-TATGCTTATATTACTGCCTA-TCTATTAGAGTAGA-GGTAT
AGCTAGTTCTAGGTTATCTATTAGAGAGTAGCGCACGTTCTTATAATCCTTAAGATTAGTATTTACGCAGAG
ATAGGT-CTTCTAATTTTTAAAGTTCTTATTAGAAGGCTTTACCTTATTCCTAGAACTAGCTATAGTATGCT
AGTATAGAGAGAAAGTAAGTAAAA-GAAAGTAAGAGGTATATAAGAAAGTTAGGTAGTTAAGTTTCTAGCTA
GTAGT-AGTAGT-TATAGTAGTAGAGTAGCTATTCTAAATAGCAAGAGAGGTAACTCTAATATAGAGAGAGG
T--AAGAGGCTAGTGCTACGCTAGCAAG-ATAACATAATCTTAAGAGTAAAAAGCTAAGAAAAA--TTTTTC
TAGCGCCTTAAGCTGCAGAGATAATAGCTAGCATATAATAGCAGATAGCAGA-GTAGCTATATATGCGCTGA
TTTTTTAGCAGCTTCTTA-GGCTAAGAACTTCTAAAGTCTAGGTATGTAGCAGGCCTTAGTAGGCTAGTAAT
AGTAAACTCTTAGAGCTTAGGTATATAGCAGGCCTTAGTAGGCTAGTAATAGTATGCTTC-TTAGAGCTTTA
GGTTTATAGCAGGCCTTAGTAAGCTAGTAATAATAAACTTCTAGAGTTTAGATATATAGCAGGCCTTAGTAG
GCTAGCGATAATAAGCTTCT-AGAGCTTTAGATATAAACTTCTAGAGTTTACTGCGTATAGCGAGCGTAGAT
AGGTAGGTAATAGCTTTAAGAGGTAAGTTCTTTTCTAAAGAGATAAGCGTTAAGCTATACTTCTATATAGTA
GAGCTAGAGACTA-GATTCTAGTAGTAAGAGAAGATAAAAAAAGCTGCTAGACTTAATAAAGAGCTAATAAC
CT-AAGGTTC
>X11_sc1.1_521172_528290_+/1-7119
---------------------------------------------------TAGTTATAAGAAAAATAAAAG
TAAAGCAGCTTTAGCCTCTTAGAGTATTTATAGTAGTAAAGAAAAGCGTTATAATTTTTACTAAACTTAGTA
GCTAGTTTCTAA-GTAGAAAGCAGGTTATTAGTCTATTTAACATAGTAACACTACTAGCCTTTATATAGAGT
AGATTTCTACTATTTACAATCTACTACTACGTTAACA-TACTATTTAGAGTGTTT-ACTACTATTAGAGTTA
ATAATAGAAATTTCTTT-AAGCTATAGAAGTACTTAGTTAAGTAGTAGTTTAGCGTCTGCTAGCTGCAAGAG
CTATAGGTAGAATACTAGAAAGATACTATATTAGATTATCTCTTCTAGTAAGTCTAGATAGTATACCTAGCT
ATTATAGATTATATAGGTTACTATATATAGGCCTGCCTATTAATCCTTAAATTTCTT-AGTAAGTTATAATA
TTAACTAGTTAGCTATGCTTAGCTATACTTAATCT-CTAATTTTATAA--GCTAGCTTACTATAGTATAAGA
TATTAGCATAGGCTTACT---ACTTCTATTATG-CCTAATAAATCTATTCTTTTAA-GTACGCTACTAAGTT
AGC--ATTAGCATTT-ATTAGTTTATTAGCT-TATACCTATTAACTCTAAAGCTACTTACTAAGCTTAGCTA
TAGCCTCTTTGCTAAGGTAAATTCTACTATAAGAGTAATAGCCTAAATCTGCTATAAA-TAGTATTATACTA
ATAG--AGATATTAATTATATTATTAGCTTAAAATTTA-GCAATATATAGAAATAACGCCTAATTATCCTAG
GTAAAGTTAATAAATTATTAAAGATACGTTTCTAAGAACTAATTATATTGCTCTATCTAGCTATCTATCTCT
AGATAGTAGCTAGTAGATAGTTTCTGCTT-AATCTTAAGCCTAGTATAGATGCGTTTCTAAAATTTATATAT
AAATATAGTGCTGCAA-TCTAA-GATAATATTAAGAGGTAGCCTATAATTCTTAAATACTTCTATAAAGCAC
TATGCTGCT-TTAATAGAGTTATAGATAATAGTTAAGAAGAAA-TAGCGCTAC-TTAGTTAATTAGCAG-CT
AATAATAAGAATATTAT---AATATTAAAAACCTAGGTACTAGC---TAAATAGAAGG-TCTTAAATATAGT
TAACTAAAAGATCTATCTATTAAG-CGTTTAAGATAGGTAGTAATTATAAATAGCTATGCTTTCTATTG-CA
AGAGAACTTTATTTAAGAGTAAA-CTCTATAAGTAGTATAGAA--TTTCTTAATTAACTAGG--CTATCTTT
AGCTAGTAGTACCTCTTAAATATAAGGTAAAAGATACTGTATAGTCTCTTATAGCCTATAAT-TTTATAGTT
ATAGCAAAGTTTAAATATTTAGCGCTAGAGGTAAGCATCT-A-AGAGAATATATAGCTATATCTAGTTAATA
AATAAGCAGC-ATTTAAGACTCTTGCC-TAAAGAAGTAATATTAGCCTATAAGAAGAAGTAGCCTTT--CTT
ATAGAATAAATTAAGTAGCTTTATAGCA-CTGCTATTAATT-ACTATAAAGGCTGCTAGCATAATAGAGTTA
TCTTTATAGGC-TGCATTAAGTAGTTCTATAGTAGAATAGA-TATCTTTATTATAAGAGAGAAAGCTAGAAT
CTACTATGCTATTAATCTAGTCTTACGCTAGCTTATCTTTAAATTTCT-TAAAGTCTAAGTTCAATTATAAT
CTAAGGCTATAAGGCAGAATTTAAGTACCTAGCGTTATTCTAGTAAAACCTAGTCTAGTTTCTTATAGTAGA
AAGTGCTTATAGCTTAGAGTGCTATCTAGATTACTAGTTATATACT-TAGCGCTAGTACCTTAGAGCTAAGA
ATAATTATATTATTATTAGTAATACGCTTATCTATAGCGTCTTCTAG-CACGTTCTAAGGCTATTAGCTAAG
AGCATTAGCTTT--AACGTTAGTATTTTCTAGTATATAAGTAATCTTAAAATTAAATT-ATAATAAGAATAG
AGACTAGT-AAGCTTATCTGCAGTTTAGCTTCTTTATAGCTATAAATATTTCTAGGTTCTAGTAGTCTATAA
TAACGCTAATTTAGTAAGGCGTTCT----AATTAACTCTAGTTTCTATTCTTTAAATGCGCAAATAATTTCT
A-TAAGCTCTAAGTTATAGATATTATAATTATACTTA-GCTAAGAAGTATTTCTTAGAGAAGAAGCTAATTA
GTTGCTAGTCTCTATTATTATTTTTCTATTTTATAATGCTACTTATAGCCTAGGCAGAGGCGTCTATATAGA
CTCTAACTAGTTTCTCTA-GATTAAAGTATTATAGTATAATATCTAGCTAAAAGGCGTCTTATAGCGCTTT-
AAACGCTTATTAGTATTTATTAGTAACTTTAAACTTTTT-ATAGCAAGTCTTATA-GATAACTAGCTTAGTA
GAGTTCTTAGAAAGC---TATTTCTTAATATAGGC-TTTAATAAGTTTTATAAGAGGTAAGGGTAATAGTAG
AGTAGTTTTTAATAAAAGTATTAGTAGAACTCTATATAGCTAAGAAATGCTAGTACCTTAGTAGTAGTAGTT
AGCATATACTACTTATTAATAGCTATAATCTTATCTAAGTCTATTTTAACCTCTGCG-TTAGTAATAAATAT
GCCTAGAAACTTAACTTTTATCTAGTATAGTTTAGTTTTCTTAAGGTCTATATAGAACTCTTATACTTAGA-
GATAGCGCAGGATGCTTTTATAGTGCTATATATATTCTTTTACTATCTTAGAGTAGACTAGAAT-ATTATTA
AGATAGATAGTATAAAAATTATCTAGGTAATTAAATAGTACGCTATTAATAG-CGCATTAAAACGTAGCAGA
GACGTTATA-GAAGCTAAATAGCATAACGCAA-TATTTATAGATA-TCTAGTTATATAGAAAATACTATAAG
CTATTTAGAGCCTAGCTTTATTTATATATAGTAAAAGGCATAAATAATATTAAACTTTAAGAAGATAGTAGC
ATTATTTAGCTATGCTAGTATTTCTCTAAAGAAGAAGATAGAGTAGTAATTCTTAATAGTAACGTTATTAAG
ATTATAGTAGTTAATATAAATATAGATACTACTATTAAGCTTAGCTATAATAGTTATATTACTGCATACTAT
AGAGTTAGTTTTAGCAATAAAACTATATTTCTCTATTTCTATAATATACTTTTGTATAGCTTTATTATAGCG
CCTAGACTATAGACGCATGCA-GTAGTTTAGAGCCTTCTGCGCCTAGTTTAAGCTAAATCTTATAGTTATAT
TTAGAGTACTTAGG-TAAGATTCTAGCT-AATTTTTTACTAAAAGTTAGAAGGTCTTTGCTATAAAGTTTAT
ATATCTCTAGTAATAAGATATCTTTAAGCTCTACTTTCTTAAGGTTATCTAGATACTTATTAATATTCTTTT
CTATAGCTATGCGTTATATAGCAATAGGCATTTGCTAGCGTACCTAGTAGATAGT-ATAACTCTTTCTCTTA
CCTATTATTCTAATAGCTCTAGCTAATACTTGCTAGATATCTAGCTTAAGTTTATTAGCCTTA-GTAGAGTA
AGAAGAGTTTTAACTACTATATCTACCTTTAGGCAGTACTTTAGATAAGACTAGAGAAACTTT-ACCTTTAT
CTAATTTATCTATAGATATTAGTAGAACTAGTAGTTTAAGAGAAGTATTAGACTATTTAGATACACTATAGT
ATAAGAGAATAGGCGCTGTATTAGTAAGCTAGCAGTATTATTAGTAGTAAATATTATTAAATTTCTAGCGTA
ATTTTTAGTAGTTAATTTAGAGATTATAGACT--TAGCGCTAGAGAAATTCTAATATA-AGGTTAAAATCTC
TATAGCTTTCTACTACTAGAGCACTAGTTTATTTAAAGTAATTACTTACCTTTAGATAAAATTTAGCTTA--
GTAGATAATTTCTTTAGTAGCAATTCTATTATATA-CCTTAACTTTAATTAGCTAAGGTAGAGAG-ATAAGC
TAAAGCAAGAAGAATTTTATAGCTAAATAGCTAGTAATAAAATTATAATCTACTCTATTATCTGCTAGCATA
CTAGTAAGTATAGAGAACTATAGAGCTTTATTCTATAAAGGTCTAGAATGTAAACTGCGCTATATTTATAGT
AGAAGCTACACGATTCTAA-GCTATTTAGCGCCTATAATAAAGAGTA-TTAGCTATATAAGTATAAGCATAG
ATAGGCGCTAAGCAGTCTTTCTAGAGCCTTAAATTATTTCTAGATAGTAGCTCTATATCTAGAAAGAGACGT
TTTTCTCTAAGTCTAAATCTAAATTATACTCTAAGCTATAGAAGTATAGA--TTCTTAGATTTATAAGCT-T
ATATTATAC-GCTTATATG-CAGCCTTAGTCTTAGAAAAGT--CTAAGTAATCTTAAGCATAGTAGCTCTTA
TTACTAT-AGTTATAGTAGTCTAGCTTAGATAAGTTCTTAAGCTTCTTC-TTAGTAGTATTCTTAGTAGCAA
CTTTAGCT--AAGAGAGAGTTAGCTAGAATTATAATCTTTGCCTTAGGCGTACTAGCCTAATCTTAGTAGCT
ATAGAGCTTACTATTAGTAGTAGCTAGCTTTAGCGTAAACTAATTATTTTCTATATATAACTTACTAGTATA
GCAGTATATACTATCTTTAGTA-GCGTATTTATAGATATTCTGCTTCTACTACTAGTACTACTTACGCTCTA
TACTCTTTATAGTTATAGTAAGATTAGCATTTCTAAAATATATAGCGCATATATT-CTAAACTTATATTATT
ACTGTAA-GTATATTATTAAACGCATACGTAGAGAGAGTATTATAGCAGCCTATAGAGATACGC-TTCTAAA
AGTTAGCTTACTACTACTATAGCCTATAGCCTAATATGCTAGTAAA-GCTAGAGAACTAAAT-ATTAAATTT
AAACTATACTTATAGGCTAGTCTTATTGCTATTAAGAAAGTAGAGAAATTCTAATATAGCTAGGTTTGTATT
AGCTATAGTCTAGAGATTACTATCTCTAAAGTAAGTATATAGAGTATAGAGGCACTTAAATAGCTGCTTAAA
CTAGCATCTATAGCTCTAGATATATAGCAGAATAGTATAAGCAGTTCTAGAAACGTTATTAAAAACTACGTT
AGCGCAGTTTTCCTTATATTAATATTAGCAGCTATTCTATTTAAAGTAGATAATTATCTTATCTATCTAGGC
TGCAAATTATACTTATAAATTGCT-GCTATTAAATTTAGAGGTATAGTTACTATAGCTCTCTATATTGC-TC
TAGTTATCTATATAGTTATAGGCGTTGTAAATAGAACCTAGGT-AGAGGT-CTAGAGAGACTATTAATCCTA
ACTTAAAGATATATTCTATAAGTAGAAAGATAGATAGCAGC-TTTAGAGCACGCTAAAACTTAGAGATTTAG
TACTTATTCTAGAGTATACTATAGTTTATAAATTGCAGAAAGTTACTATTCTAAAATAGTAATAATTTAGTT
ACTTATACTAGCTAAGATAGTAAAGGCTGCTAGCAGCTAAAGCTATCTAGGTTTATAGCAGTAAAGTTATTT
ACCTAGTACTACTTCTCTATAGCTGCGCTCTAAGCTGCCTTAATATAGTAGTATTAGTTATAGACTATTCTA
GCCTACTTCTATAAAGCTTTATACTTTGTAGTGCCTTTATTAATCTATTACTAG-AAGTTACCTTAGTTAA-
GGTTATTCTATTGCACTATAGCCTAAGCTGCCTCTTACTTAGATATAAGCTT-CTTAATATTATTATT-ATA
CTATTTATACTTCTTTATAA-ATTACTAATTCTAGTGCTAAGCTAACTATATAAGAGTAATAGCTAGATGTA
TA---------ATAAGGTCTAGCTAAATAATCTAGAGTA---TTAAGAGTTTATTAGATATTAATGCAGATT
ACTCTATAATCTTATCCTAGTCTGCAGAGAGGTACTAGTAAATCTACTTAGGCTCTATTATTGCTAAGATTA
TCTAAGTAGCAG---TTAATAAAGTAAGTAGAGTTAGAGAGTGCCTAATTACTATAGCAAAGAAAGATAGAA
GAAA-TTATATCTAGCTCTGCAAAGTTAATATCTTAACTCTATAGCGTATAGTAAGAGTATAGAGTA-TACT
CTATCTAGATAAGTATCTTAGAAGCTATATTAGGTAGAGTAGAGATAGGCTAGCTAAGGCCTAGTATCTAGC
CT-AAAGTATTAGCTTTGCTAAGTTAGTTAGAAGTAATTAGA-TCTTTTATAGCAGTTATCTCTAGCATATT
ACTTAGTTTATTAACTTTAGTATTAGTAGTATATAGTTTAGAGAAGCGTGCATTAACTTACTTAGCCTTATT
ATCTAAACCTAACTCTATATTAATAGAGAATACTAGCACTAGTAGCAGCTT-TAGCTTCTTTATAGG-CCTC
TAGTTAAATATGCTATTATTATAGTTTAAAAATTCTTTAAATACTTAGTTAGATAAGTATAGCTTAGATGCG
TTAAGTCT-AGCTAAGTTCTTCTTAGAAGA-TATGCTTATATTACTGCCTA-TTTATTAAAGTAGAAGATAT
AGCTAGTCTTAGATTATCTATTAAAGAGCAGCGCATATTCTTATAATTCTTAAGATTAGTATTTACGTAAAG
ATAGAT-TTTCTAATTCTTAAAGTTCTTATTAGAAAGCTTTACCTTATTTCTAGAACTAGCTATAGTATGCT
AGTATAGAGAGAAAGTAAGTAAAA-GAAAGTAAGAAGTATATAAAAGAGTTAGATAGTTAAGTTTCTAGCTA
GTAGT-AGTAGT-TATAGTAGTAAGATAGCTATTCTAAATAGTAAAAGAGATAACTCTAATATAGAGAGAAG
T--AAGAGGCTAGCGCTACGCTAGTAAG-ATAACATAATCTTAAGAGTAAAAGGCTAAGAAAAA--TTTTTC
TAGCGCTTTAGGCTATAGAGGTAACAGCTAGTATATAATAGCAGATAGCAGA-GTAGCTATATATGCGCTGA
TTTTTTAGCAGCTTCTTA-GACTAAG----------------------------------------------
----AACTTCTAAAGTCTAGATATATAGTAGGCCTTAATAGGCTAGCAATAGTATGCTTC-TTAGAGCTTTA
GGTTTATAGCAGGCCTTAGTAGGCTAGCGATAATAAACTTCTAAAGTTTAGATATATAGTAGGCCTTAGTAG
GCTAGCGATAATAAGCTTCT-AGAGCTTTAGGTATA------------------------------------
------------------------------------------------------------------------
------------------------------------------------------------------------
----------
>X11_sc1.26_4612_11997_-/1-7386
----------------TTACTATTAACTCTTAGTCTTCTAGGTAAGGCTACTAGTTATAAGGAAAATAAAAG
TAAAGTAGCTTTAGCTTCTTAGAGTATTTATAGTAGTAGAGAAAGGCGTCGTAATTTTTACTAAACTTAGCA
GCTAGTTTCTAA-GTAAGAAGTAGATTATTAGTCTATTTAATATAATAATACTACTAGCCTTTATATAAAGC
AGATTTCTGCTATTTATAATCTACTACTATATTAATA-TACTATTTAGAGTGTTC-GCTATTATTAGAGTTA
ACAATAGAAATTTCTTT-AGGCTATAGAAGTGCTTAGTTAGATAGTAGTTTAGTATCTGCTAGCTGCAGGAG
CTGCAGGTAGAATACTAGAAAGATACTATATTAGATTATCTCTTCTAGTAAGTCTAGGTAGTATGCCTAGCT
ATTATAGATTATGCAGGTTACTATATATAAGCCTGTCTATTAATTCTTAAATTTCTT-AGTAGATTATAATA
TTAACTAGTTAGCTATACTTAGCTATACTTAATCT-CTAATTTTATAG--GCTAGCTTACTATAGCGTAAGA
TGTTAGCGTAGGCTTACT---GCTCCTATTATA-CCTAATAAATCTATTCTTTTAA-GTGCACTACTAAGTT
AGC--ATTAGCATTT-ATTAGTTTATTAGCC-TATATCTATTAACTTTAAAGCTGCTTACTAAGCTTAGCTA
TAGCTTCTTTGCTAAGGTAAATTCTGCTGCAAGAGTAATAGCCTAAATCTGCTATAAA-TAGTGTTATACTA
ATAG--AGACGTTAACTATATCGTTAGCTTAAAATTTA-GCAATATGTAGAAATAACGCTTAATTATCCTAG
GTAAAGTTAATAAATTATTAAAGGTATATTTCTAAGAACTAATTATATTGCTCTGTCTAGCTATCTATCTCT
AGGTAGTAGCTAGTAGATAGTTTCTGCTT-AATCTTAAGCCTAGCATAGATATGTTTCTAGAATTTGCATAT
AAATATAGTACTATAA-TCTAA-GATAATATTAAGAGGCAGCCTATAATTCTTAAATACTTCTATAAAGTAC
TATACTGCT-TTAATAGAGTTATAGGTAATAGTTAGAAAGAAA-TAGCACTGC-TTAGTTAATTAGCAG-CT
AATAATAAGAATATTGC---AATATTAGAAACTTAGGTACTAGC---TAGGTAGAAGG-TCTTAAATATAGT
TAACTAAAAGATCTATCTATTAAG-CGTTTAAGATAAGTAGTAATTATAAATAGCTATACTTTCTATTA-TA
AGAGAACTTTATCTAGAAGCAAA-CTCTATAGGTAGTGTAGAA--TTTCTTAATTAACTAAG--CTATCTTT
AGCTAGTAGTACCTCTTAAATATAAGGTAAAAGGTACTGCGTAGTCTTTTATAGCTTATAAT-TTTATAGTT
ATAGCAGAGTTTAAATATTTAGCACTAGAGGTAGGCATTT-A-GAAGAATATATAGCTATATCTAGTTAATA
AATAAGCAGC-GTTTAGAACTCTTGCC-TAAAGAAGTAATATTAGCCTATAAGAAGAAGTAGCCTTT--CTT
ATAGAATAAATTAAGTAGCTTTATAGCA-CTGCTATTAATT-ACTATAAAGGCTGCTAGCGTAATAGAGTCG
TCTTTATAAGC-TACGTTAAGTAGTTCTATAGTAGAATAGG-TATCTTTATTATAAGAGAGAAGGCTAGAAT
CTACTATGCTATTAATCTAGTCTTACGCTAGCTTATCTTTAAACTTCT-TAGAGTCTAAGTT--ATTATAGT
CTAAGGCTATAAGGCAGAATTTAAGTACTTAGCGTTATTCTAGTAAAACTTAGTCTAGTTTCTTATAGTAGG
AAGTGCTTATAGCTTAAAGTACTATCTAGATTACTAGTTATATACC-TAGCGCTAGTACCTTAGAGCTAAGG
ATAATTATATTATTATTAGTAATATGCTTATCTATAGCGTCTTCTAGGCACGTTCTAAGGCTATTAGCTAAG
AGTATTAGCTTT--AACGTTAGTATTTTCTAGTACGTAGATAATTTTAAAATTAAATT-ATAATAAGAATAG
AGACTAGT-AAGCTTATCTGCAGTTTAGCTTCTTTATAGCTATAAATATTTTTAGGTTTTAGTAGTCTATAA
TAACGCTAATTTAGTAAGGCGTTCT----AATTAACTCTAGTTCCTATTCTTTAAATGCGCAAATAATTCTT
A-TAAGCTCTAAGTTATAAATGTTATAATTATACTTA-GCTAAGAAGTATTTCTTAGAGAAGAAGCTAATTA
GTTACTAGTCTCTATTATTATTTTTCTATTTTATAATGCTATCTATAGCCTAGGCAGAGGCATCTATATAGA
CTCTAACTAGTTTCTCTA-GGTTAAAGTGTTACAGCATAATATCTAGCTAAAAGGCGTCTTATAGCGCCTT-
AAACGCTTATTAGTATTTATTAGTAACTTTAAACTTTTT-ATAGCAGGTCTTATA-GATAACTAGCTTAGTA
GAGTTCTTAGAAAGC---TGTTTCTTAATATAGGC-TTTAATAAGTTTCGTAAGAGGTA-GAGCAATAGTAG
AGTAGTTTTTAATAAA-GCGTTAGTAGAACTTTATATAGCTAAGAAATGCTAGTATCTTAGTAGTAGTAGTT
AGTATACGCTACTTATTAATAGCTATAATCTTATCTAGATCTATTTTAACTTCTACG-TTAGTAACAAATAT
ATCTAGAAACTTAACTTTTATCTAGTATAGTTTAGTTTTCTTAGAGTCTATATAGAACTCTTATACCTAGA-
GATAGCGTAGAACGCTTTTATAGTGCTATATATATTCTTTTACTATCTTAGAGTAGACTAGAAT-ATTATTA
AGGTAGATAGTATAAAAATTATCTAAGTAATTAAATAGTGCGCTATTAATAG-CGTATTAAAATATAGCAGA
GGCGTTGCA-GAGGCTAAATAGCATAACATAA-TATTTATAGATA-TCTAGTTATATAGAAAATACTATAAG
CTATTTAGAGCCTAGCTTTATTTATATGCAGTAAAAGATATAAATAATATTAAACTTTAAGAAGATAGTAGC
GTTATTTAGCTATACTAGTATTTCTCTAAAGAAGAGAATAGAGTAGTAATTCTTAATAGTAACGTTATTAAG
ATTATAGTAGTTAATATAAATGCAGATACTACTATTAGGCTTAGCTATAATAGTTATATTACTATATGCTGC
AGAGTTAGTTTTAGCAATAAAACTATATTTCTCTATTTCTATAATATACTTTTATATAGCTTTATTATAGCG
CTTAGACTATAGACGTATATA-GTAGTTTAGAGCCT-CTGCGCCTAGTTTAAGCTAAATCTTATAGTTATAT
TTAGAGTGCTTAGG-TAAGATTCTAGCT-AATTTTTTGCTAAAAGTTAGAAGGTCTTTGCTATAGAGTTTAT
ATATCTCTAGTAATAGAATATCTTTAAGCTCTACTTTCTTAGAGTTATCTAGATACTTATTAACGTTCTTTT
CTATAGCTGTGCGTTATATAGTAATAGGCGTTTACTAGCATACTTAGTAGATAGT-ATAACTCTTTCTCTTA
CCTATTATTCTAATAGCTCTAGCTAATACTTACTAGATATCTAGCTTAAGTTTATTAGTCTTA-GTAGAGTA
AAAAGAGTTTTAACTGCTATATCTGCCTTTAGGTAGTGCTTTAGATAAGACTAGAAGAACTTT-ACCTTTAT
CTAATTTATCTGCAGGTATTAGTAGAACTAGTAGTTTAAGAGAAGTATTAGACTATTTAGGTATGCTATAGC
ATAAGAGAATAGGCACTACGTTAGTAAGCTAGCAGTATTACTAGTAGTAGATATTATTAAATTTCTAGCATA
ATTTCTAGTAGTTAATTTAGAAGTTATAGACT--TAGCGCTAGAGAAACCTTAATATA-AGGTTAAAATCTC
TATAGCTTTCTATAACTAGAGCACTAGTTTATTTAAAGTAATTACTTATCTTTAGATAGAATTTAGCCTA--
ATAAGTAATTTCTTTAGTAGTAATCTTATTATATG-CCTTAACTTTAATTAGCTAAGGTAGAGAG-ATAAGC
TAAAGCGAGAAGAATTTTATAGCTAAATAGCTAGCAATAAAATTATAATCTGCTCTATTATCTGCTAGCATG
-CAGCAGATATAGAAGACTATAGAGCTTTATTCTATAAAAGTCTAAAATGCAAACTGCGCTATATTTATAGT
AGAAGCTATATAATTCTAA-GCTATTTAGCGCCTATAATAAAGAGTA-TTAGCTATATAAGTATAAGCATAG
ATAAGCGCTAAGCAGTCTTTCTAGAGCCTTAAATTATTTCTAGATAGTAGCTCTGCATCTAGAAAGAGACGT
TTCTCTTTAAGTCTAAATCTAAATTATACTCTAAGCTATAGAAGTATAGA--TTCTTAGATTTATAAGCC-T
ATATTATGC-GCTTATATG-CAGCCTTAGTCTTAAGAGAGT--CTAAGTAATCTTAAGCGTAGTAGCTCTTA
CTACTAT-AGTTATAGCAGTCTAGCTTAGATAAGTTCTTAGGCTTCTCC-TTAGTAGTATCCTTAGCAGCAA
TCTTAGCT--AAGAGAGAGTTAGCTAGAATTATAATCTTTGCCTTAAGCGTGCTAGCTTAATCTTAGTAGCA
GTAGAGCTTACTATTAGCAGAAGCTAGCTTTAGCGTAAACTAATTATTTTCTATATATAACTTACTAGTGTA
GTAGTAGATGCTATCTTTAGCA-GCGTATTTATAGGTATTCTGCTCTTACTGCTAGTACTGCTTATACTCTA
TACTCTTTATAGTTACTATAAGATTAGTATTTCTAAAGTATATAGCATATATATT-CTAAACTTATATTATT
GCTATAG-ATATGTTATTAAACGCATATATAGAGAGAGTATTACAGCAGCTTATAGAGATATGC-TTTTAAA
AGTTAGCTTACTACTACTATAGCCTATAGCCTAACGTGCTAGTAAG-GCTAGAGAACTAAATTGTTAAATTT
AGACTATGCTTATAGGCTAGTCTTATTGCTGTTAGAGAAGTAGAGGAATTTTAATATAGCTAGGTTTATATT
AGCTATAGTCTAGAGATTACTATCTCTAAAGTAAGTATGCAGAGTATAGAGGCACTTAAATAGCTGCTTAAA
CTAGCATCTATAGCTCTAGATATATAGTAGAATAGTATAGATAGTCTTAGAAACGTTGTTAAAGACTGCATT
AGCGCAGTTTTTCTTATATTAATATTAGCAGCTGTTCTATTTAAAGTAAGCAATTATCTTATCTATCTAGGC
TATAAATTATGCTTATAAATTACT-GCTATTAAATTTAGAGGCGTAGTTACTATAGCTCTCTATATTACCTC
TAGTTATCTATATAGTTGCAGGCGTTGCAAATAGAACTTAGGTTAGAGGT-TTAGAAAAACTATTAATTCTA
ACTTAAAGATATATTCTATAGGCAGAAAGGTAAGCAGCAGC-TTTAGAGTATACTAAAACTTAAGAATCTAG
TGCTTATTCTAGAGTGTACTGTAGTTTATAAATTATAGAAGATTGCTATTCTAAAATAGCAACGATTTAGTT
GCCTATACTAGCTAAGATAGTAGAAGCTGCTAGCAGCTAAAGCTATCTAGGTTTATAGTAGCAGAGTTATTT
ACCTAGTACTGCTTCTCTATAGCTGCGCTCTAAGCTGCCTTAATATAGTAGTATTAGTTATAAACTATTCTA
GCCTACTTCTATAAGGCTTTATACTTTATAGTGCCTTTATTAATCTATTACTAG-AAGTTATCTTAGTTAA-
GGTTATTCTATTACGCTACAGCCTAGGCTACTTCTTACTTAGATATAAGCTT-CTTAATATTATTATT-ATA
CTATTTATACTTCTTTATAC-ATTACTAATTCTAGTGCTAAGCTAACTATATAAGAGTAATAGCTAGACGTA
TA---------ATAAGATCTAGCTAGATAATCTAAAGTA---TTAAGAGTTTATTAGATATTAATATAGATT
ACTCTATAATCTTATCTTAGTCTGCAGAGAGGTACTAGTAAATCTA-TTAAGCTCTATTATTGCTAAGATTA
TCTAAGTAGTAG---TTAATAAGGCAAGCAGAGTTAGAGAGTGCCTAATTACTATAGCAAAGAAGGATAGAA
GAAA-TTATATCTAGCTCTATAAAGTTAACATCTTAACTCTATAGCGCGTAGCAAGAGTATAGAGTA-TACT
CTATCTAGATAAGCGTCTTAAAGGCTATATTAAGTAGAGTAGAGGTAGGCTAGCTAAGGCCTAGTATCTAGC
CT-AGAGTATTAGCTTTGCTAGGTTAGTTAGAAGTGATTAAG-TCTTCTATAGTAGTTATCTCTAGCATATT
GCCTAGTTTATTAACTGTAGTATTAGTAGTATATAGTGGAAAGAAGCGTATATTGACTGACTTAGCCTTATT
ATCTAAACCTAACTCTATATCAATAGAGAACGCTAGTACTAGTAGTAGCTTCTAGCTTCTTTATAGG-CCTC
TAGTTAAATATGCTATTATTATAGTTTAAAAATTCTTTAGATGCTTAGTTAGGTAGGTATAGCTTAGGTGCG
TTAAGTCT-AGCTAGATTCTTCTTAGAAAA-TATACTTATATTACTACCTG-CCTATTAGAGTAGA-GATAT
AGCTAGTTCTAGGTTATCTGTTAGAGAGCAGCGCATATTCTTATAATTCTTAAGGTTAGTATTTATATAGAG
GCAGGT-CTTCTAATTCTTAAAGTTCTTATTAAAAAGCTTTATCTTATTTCTAGAACTAGCTATAGTGCGCT
AGTATAGAGAGAAAGTAAGTAAGA-GAAAGTAAGAAGTATATAAGAGAGTTAGATAGTTAAGTTCCTAGCTA
ATAGT-AGTAGT-TATAGTAGTAGAGTAGCTATTCTAAATAGTAAGAGAGATAACTCTAATATAGAGAGAAG
T--AAGAGGCTAGCGCTACGCTAGCAAG-ATAATATAATCTTAAGAGTAAAAGGCTAAGAAAAA--TTTTCT
TAGCGCCTTAGGCTGTAGAGGTAATAGCTAGCACGTAATAGTAAGTAGCAGA-GTAGCTATATATACGCTAA
TTTTTTAGCAGCTTCTTA-AGCTAAGAACTTCTAAAGTCTAGGTATATAGTAAGCCTTAGTAGGCTAGCAAT
AGTAAACTTCTAGAGCTTAGGTATATAGCAGGCCTTAGTAGGCTAGCAATAGTATACTTC-TTAGAGCTTTA
GATTTATAGTAAGCCTTAGTAGGCTAGTAATAATAAACTCTTAGAGTTTAGGTATATAGCAAGCCTTAGTAG
GCTAGCGATAATAAGCTCCT-AGAGCTTTAGGTATAAACTCTTAGAGTTTACTATATATAGTAAGCGTAGAT
AAGCAGGCAATAGCTTTAAGAGGTAAGTTCTTT-CTAAAGAGATAGGCGTTAAGCTATACT-CTATATAGTA
GAGC-AGAGACTA-GATTCTAATAGTAAGAGAAGATAAAAAAAGCTGCTAGACTTAATAAAGAGCTAATAAC
TT-AAAGTTC
>X11_sc1.43_218040_225390_-/1-7351
---------------------------------------------------TAGTTATAAGGAAAACGAAAG
TAAGGTAGCTTTAGCCTCTTAGAGTGTTTATAGTAGTAGAGAAAGGCGTTATAATTTTTACTAAACTTAGCA
GCTAGTTCCTAA-GTAAGAAGTAGATTATTAGTCTATTTAATATAGTAATACTACTAGCCTTTATATAGAGC
AGATTTCTGCTATTTATAATCTACTACTGCGTTAATA-TACTATTTAGAGTATTT-ACTACTATTAGAGTTA
ATAATAGAAATTTCTTT-AGGCTATAGAAGTACTTAGTTAGGTAGTAGTTTAGCGTCTGCTAGCTGTAAGAG
CTATAGATAGAATACTAGAAAGACACTATATTAGATTATCTCTTCTAGTAAGTTTAGGTAGTATGCCTAGCT
ATTATAGATTATATAGGTTACTATATATAGGCCTACCTATTAATTCTTAAATTTCTT-AGTAGGTTATAATA
TTAACTAGTTAGCTATGCTTAGCTATACTTAATCT-CTAATTTTATAA--GCTAGCTTACTATAGCGTAAGG
TGTTAGTATAAGCTTACT---GCTTCTATTATA-TCTAATAAATCTATTCTTTTAA-GTGCGCTACTAAGTT
AGC--GTTAGTATTT-ATTAGTTTATTAGCC-TATATCTATTAACTCTAAAGCTGCTTACTAAGCTTAGCTA
TAGCTTCTTTGCTAGAGTAAATTCTGCTGCAGAGGTAATAGCCTAAATCTACTATAAA-TAGTATTATACTA
ATAA--AGACGTTAACTATATTATTAGCTTAAAATTTA-GCAATATATAGAAATAACGCCTAATTATCTTAG
GTAAAGTTAATAAATTATTAAAGGTATATTTCTAAGAACTAATTATATTGCTCTATCTAGCTATCTGTCTCT
AAGTAGTAGCTAGTAGATAGTTTCTACTT-AATCTTAAGCCTAGCATAGATGCATTTCTAAAATTCGCATAT
AAATATAGTGCTGCAA-TCTAA-GATAATATTAAGAGGTAGCTTATAATTCTTAAATACTTCTATAAAGCAC
TATACTACT-TTAATAGAGTTATAGATAATAGTTAGAAAGAAA-TAGCGCTGC-TTAGTTAATTAGCAG-CT
AATAATAAGAATATTGC---AATATTAGAAACCTAGATACTAGC---TAGGTAGAAGA-TCTTAAATATAGT
TAACTAAAAGATCTATTTATTAAG-CGTTTAAGATAGGTAGTAATTATAAATAGCTATGCTTTCTATTGGCA
AGAGAACTTTATCTAGAAGTAAA-CTCTATAGGTAGTGCAGAA--TTTCTTAATTAACTAGG--CTATTTTT
AGCTAGTAGTACCTCTTAAATATAAGGTAAAAGGTACTGCGTAGTCTCTTATAGCTTATAAT-TTTATAGTT
ATAGCAGAGTTTAAATATTTAGCGCTAGAGGTAGGCATTT-AAGAAGAATATATAGCTATATCTAGTTAATA
AATAGGTAGC-ATTTAGAACTCTTGCT-TAAAGAAGTAATATTAGCCTATAAGAAGAAGTAGCTTTT--CTT
ATAGAATAAATTAAGCAGCTTTATAGCA-CTGCTATTAATT-ACTATAAAGGCTGCTAGCGTAATAGAGTTA
TCTTTATAAGC-TATATTAAGTAGTTCTATAGTAGAATAGA-TATCTTTATTATAAGAGAGAAGGCTAGAAT
CTACTATGCTATTAATCTAGTCTTGCGCTAGCTTATCTTTAAATTTCT-TAGAGTCTAAGTT--ATTATAGT
CTAAAGCTATAAGGCAGAATTTAAGTATCTAGCGTTATTCTAGTAAAACCTAGTCTAGTTTCTTATAGTAGA
AAGTGCTTATAGCTTAGAGTACTATCTAGATTACTAGTTATATACC-TAGCGCTAGTACCTTAGAGCTAAGG
ATAATTATATTATTATTAGTAATACGCTTATCTATAGTATCTTCTAG-TATATTCTAAGGCTATTAGCTAAA
AGCGTTAGCTTT--AATATTAGTATTTTCTAATATATAGATAATCTTAAAATTAAATT-ATAATAAGAATAG
AGACTAGT-AAGCTTATCTATAGTTTAGCTTCTTTGTAGCTATAAACGTTTCTAGGTTCTAGTAGTCTATAA
TAACGCTAATTTAGTAAGGCGTTCT----AATTAACTCTAGTTCCTATTCTTTAAATGCGCGAATAATTTCT
A-TAAGCTTTAAGTTATAGATGTTATAATTATACTTA-GCTAAAGAGTATTTCTTAGAGAAGAAGCTAATTA
GTTGCTAGTCTCTATTATTGTTTTTCTATTTTATAACGCTACCTATAGCCTAGGCAGAGGCATCTGTATAGA
CTCTAACTAGTTTCTCTA-AGTTAAAGTATTATAGTATAATGTCTAGCTAAAAGGCATCTTATAGCGCCTT-
AAACGCTTATTAGTATTTATTAGTAACTTTAAACTTTTT-ATAGCAGGTCTTATA-GATAACTAGCTTAGTA
AAGTTCTTAGAAAGC---TATTTCTTAATGCAGGC-TTTAACGAGTTTTATAAGAGGCA-GAGTAATAGCAG
AGTAGTTTTTAATAAA-GTATTAGTAGAACTCTATATAGCTAAGAAATGCTAGTACTTTAGTAGTAGTAGTT
AGCATATGCTATTCGTTAATAGCTATAATCTTATCTAGGTCTATTTTAACCTCTGCG-TTAGTAATAAATAT
ACCTAGAAACTTAACTTTTATCTAGTATAGTTTAGTTTTCTTAAGGTCTATATAGAACTCTTATGCCTAGAA
GATAGCGCAGGACGCTTTTATAGTATTATATATATTCTTTTACTATCTTAGAGTAAACTAGAAT-ATTATTA
AAGTAGGTAGTATAAAAATTATCTAGATAATTAAATAGTGCGCTATTAATAG-CGCATTAAAACGTAGTAGA
GGCGTTATA-GAGGCTAAATAGCATAATATAA-TATTTATAAGTA-TCTAGTTATATAGAAAATACTATAAG
CTATTTAGAGCCTAGCTTTATTTGTATATAGTAAAAGGCATAAATAATATTAAACTTTAAGAAGATAGTAGC
GTTATTTAGCTATGCTAGTATTTCTCTAAAGAAGAGAATAGAGTAGTAATTCTTAATAGTAACGTTATTAAG
ATTATAGTAGTTAACGTAAACGTAGATACTACTATTAGGCTTAGCTATAATAGTTATGTTACTGCGTACTAT
AGAGTTAGTTTTAGCAATAAAACTATATTTCTCTATTTCTATAATATACTTTTATATAGCTTTATTATAGCG
CCTAGACTATAGACGCATATA-GTAGTTTAGAGCTT-CTGCGCCTAGTTTAAGCTAAATCTTATAGTTATGT
TTAGAATGCTTAGA-TAAGATTTTAGCT-AATTTTTTGCTAAAAGTTAGAAGGTCTTTGCTATAGAGTTTAT
ATATCTCTAGTAATAGGATGTCTTTAAGCTCTACTTTCTTAGAGTTATCTAGATACTTATTAACGTTCTTTT
CTATAGCTATACGTTATATAGTAATAGGCATTTGCTAGCATACTTAGTAGATAGT-ATAACTCTTTCTCTTG
CTTATTATTCTAATAGCTCTAGCTAATACTTGCTAAATATCTAGCTTAGATTTATTAGCTTTA-GTAAAGTA
AGAAGAGTTTTAACTACTATATCTGCCTTTAGGTAGTGCTTTAGGTAAAACTAGAGAAACTTT-ACTTTTAC
TTAATTTATCTATAGATATTAGTAGAACTAGTAGTTTAAGAGAAGTATTAGACTATTTAGGTATACTATAGT
ATAAGAGGATAGGCGCTGCGTTAGTAAGCTAGCAGTATTACTAGCAGTAGATATTATTAAATTTCTAGCGTA
ATTTCTAGTAGTTAATTTAGAGGTTATAAACT--TAGCGCTAGAGAAACTCTAATATA-AGGTTAAAATCTC
TACAGCTTTCTATAACTAGAGCACTAGTTTGTTTAAAGTAATTGCTTACCTTTAGATAGAATTTAGCCTA--
ATAGATAATTTCTTTAGTAGCAATTCTATTATATG-CCTTAACTTTAATTAGCTAAGGTAGCAGA-ATAAGC
TAAAGTAAGAAGAATTTTATAGCTAAATAGCTAGTAATAAAATTATAATCTGCTCTATTATCTGCTAGCGTA
-TAGCAGGTATAAGAGATTATAGAGCTTTATTCTATAAAGGTCTAGAACGCAAACTGCGCTGTATTTATAGT
AGAAGCTGTATAATTCTAA-GCTATTTAGCGCCTATAATAAAGAGTA-TTAGCTATATAGGTGTAAGCATAG
GTAGGCGCTAAGCAGTTTTTCTAGAGCTTTAAATTATTTCTAGATAGTAGCTCTGCATCTAGGAAGAGACGT
TTCTCTCTAAGTCTAAATCTAAATTATACTCTAAGCTATAGAAATATAGA--TTCTTAGATTTATAAGCT-T
GCATTATGC-GCTTATATA-TAGCCTTAGTCTTAAGAGAGT--CTAAGTAATCTTAAGCATAGTAGCTCTTA
CTACTAT-AGTTATAGTAGTTTAGCTTAGATAAGTTCTTAAGCTTCTTC-TTAGTAGTATTCTTAGCAGTAA
TCTTAGCT--AAGAGAGAGTTAGCTAAGATTACAACCTTTGCCTTAAGCATGCTAGCCTAATCTTAGTAGCA
GTAAAGCTTACTATTAGCAGCAGCTAACTTTAGCATAAACTAATTATTTTCTATATATAACTTGCTAGTATA
GTAGTATATACTATCTTTAGCA-GCATATTTATAGATATTCTACTTCTACTATTAGTACTGCTTACGCTCTA
TACTCTTTATAGTTATAGTAAGATTAGCGTTTCTAAAATATATAGCGTATATATT-CTAAACTTATATTATT
ACTATAG-ATATATTATTAAACGCGTACGTAGAGAGAGTATTATAGCAGCCTATAAGAATACGCATTCTAAA
AGTTAGCTTACTACTGCTATAGCCTATAGCCTAACGTGCTAGTAAA-GCTAGAGAACTAAAT-ATTAAATTT
AGACTATGCTTATAGGCTAGTCTTATTGCTATTAGAGAAGTAGAAGAATTCTAATATAGCTAGGTTTGTATT
AGCTATAGTTTAGAGATTACTGTCTCTAAAGTAGATATATAGAGTATAGAGGCACTTAAATAGCTACTTAAA
CTAGCATCTATAGCTCTAAATATATAGCAGAATAGTATAGGTAGTTCTAGAAACGTTGTTAAAGACTGCGTT
AGCACAGTTTTTCTTATATTAATATTAGCAGCTATTCTATTTAAAGTAGGTAATTATCTTATCTATCTAGGC
TGCAAATTATATCTATAAATTACTTATTATTAAACTTAGAGGCATAGTTGCTACAGCTCTCTATATTGC-TC
TAGTTATCTATATAGTTATAGGCGTTGCAAATAGAACTTAGGT-AGAGAT-CTAGAGAGACTATTAATTCTA
ACTTAAAGATATATTCTATAGATAGAAAGATAGGCAGCAGC-TTTAGAGTACGCTAAAACTTAGAGATCTAG
TACTTATCTTAGAGTATACTATAGTTTATAAATTATAGAAGATTACTATTCTAAAATAGTAATAATTTAGTT
ACCTATACTAGCTAGAGTAGTAGAGGCTGCTAGCAGCTAAAGCTATCTAGGTTTATAGTAGCAGAGTTATTT
ACTTAGTACTACTTCTCTATAGCTGCGCTCTAGGCTACCTTAATATAGTAGTATTAGTTATAGACTATTCTA
GCCTGCTTCTATAAGGCTTTATACTTCGCAGTGCCTTTATTAATCTATTACTAA-AGATTATCTTAGTTAA-
GGTTATTCTGTTATGCTGCAGCTTAGGCTGCCTCTTGCTTAGATATAAGCTT-CTTAATATTATTATT-ATA
CTATTTATACTTCTTTATAA-ATTGCTAATTCTAGTGCTAAGCTAACTATATAAGAGTAATAGCTAGACGTG
TA---------ATAAGGTTTAGCTAGATAATCTAAAGTA---TTAAGAGTTTATTAGATATTAATGCAGATT
GCTCTATAATCTTATTCTAGTCTATAGAAAGATACTAGTAAATCTA-TTAGGCTCTATCGTTGCTAAGATTA
TCTAAGTAGCAG---TTAATAAGGTAAGCAGAGTTAGAGAGTGCTTAATTACTATAGTAAAGGAAGATAGAA
GAAA-TTATATCTAGCTCTATAAAGTTAATATCTTAACTTTATAGTATATAGCAAGAGTATAGAGTA-CGCT
CTATCTAGATAAGCATCTTAGAAGCTATATTAGGTAGAGTAGAGGTAAGCTAGCTAAGGCCTAGTATCTAGC
CT-AAAGTGTTAGCTTTGCTAGGTTAGTTAGAAGTAATTAGA-TCTTCTATAGCAGTTATTTCTAGCATATT
ACCTAGTTTATTAACTTTAGTATTAGTAGTATATAGTTTAGAGAAGCATGCGTTAACTTGCTTAGCCTTATT
ATCTAAATCTAACTCTATATTAATAGAGAATGCTAGCACTAGCAGCAGCTT-TAGCTTCTTTATAGG-CCTC
TAGTTAAATATGCTATTATTATAGTTTAAAAATTCTTTAGATACTTAGTTAGGTAAGTATAGCTTAGGTGCA
TTAAGTCT-AGCTAAGTTCTTCTTAGAAGA-TATGCTTATATTACTGCTTA-TCTATTAGAGTAGA-GATAT
AGCTAGTTCTAAGTTATTTGTTAGAGAGCAGCGCACGTTCTTATAATTCTTAAGATTAGTATTTATATAAGA
GTAGAT-CTTCTAATTCTTAAAGTTCTTATTAGAAAGCTTTACCTTATTTCTAGAACTAGCTATAGTGCACT
AGTATAAAGAGGAAGTAAGTAAAA-GAAAGTAAGAGATATATAAGAGAGTTAGGCAGTTAAGTTTCTAGCTA
GTAGT-AGTAGT-TATAGTAATAGAGTAGCTATTTTAAATAGCAAGAGAAGTAACTCTAATATAGAAAGAGG
T--AAGAGGCTAGCGCTATGCTAGTAAG-ATAACGTAATCTTAAGAGTAAAAGGCTAAGAAAAT--TTTTTC
TAGCGCTTTAGGCTATAGAGATAACAGCTAGTACGTAATAGTAGATAGTAGA-GTAGCTATATACGCGCTAA
TTTTTCAGCAGCTTTTTA-GGCTAAGAACTTCTAAAGTCTAGGTATATAGTAGGCCTTAGTAGGCTAGTAAT
AGTAAACTTCTAGAGCTTAGATATATAGTAGGCCTTAGTAGGCTAGCAATAGTATGCTTC-TTAGAGCTTTA
AGTTTATAGCAGGCCTTAGTAGACTAGCAATAATAAACTTCTAGAGTTTAGGTATATAGTAAGCCTTAGTAG
GCTAGCAATAATAAGCTCTT-AGAGCTTTAGATATAAACTTCTAGAGTTTACTGTATATAGCGAGCGTAAAT
AAGTAGATAATAGCTTTAAGAGGTAAGTTCTTT-CTAAAGAGATAAGTATTAAGCTATACT-CTATATAGTA
GAGC-AGAGACTA-GATTCTAATAGTAAGAGAAGATAAAAAAAGCTACTAGACTTAATAAAGAGCTAATAAC
CT-AAGGTTC
>X11_sc1.49_95338_101314_+/1-5977
------------------------------------------------------------------------
------------------------------------------------------------------------
------------------------------------------------------------------------
------------------------------------------------------------------------
------------------------------------------------------------------------
------------------------------------------------------------------------
------------------------------------------------------------------------
------------------------------------------------------------------------
------------------------------------------------------------------------
------------------------------------------------------------------------
------------------------------------------------------------------------
------------------------------------------------------------------------
------------------------------------------------------------------------
------------------------------------------------------------------------
------------------------------------------------------------------------
------------------------------------------------------------------------
------------------------------------------------------------------------
------------------------------------------------------------------------
------------------------------------------------------------------------
------------------------------------------------------------------------
---------------------------GAGGCAGGCATCT-A-GAAGAATATATAGCTATGTCTAGTTAATA
AACAAGCAGC-ATTTAGAACTCTTGCC-TAAAGAAGTAATATTAGCCTATAAGAAGAAGTAGCCTTT--CTT
ATAGAATAAATTAGGCAGCTTTATAGCA-CTACTATTAATT-ACTATAAAAGCTGCTAGCGTAATAGAGTTA
TCTTTATAGGC-TATATTAAGCAGTTCTATAGTAGAATAAG-TGTCTTTATTATAAGAGAGAAAGCTAAAAT
CTACTATGCTGTTAATCTAGTCTTACGCTAGCTTATCTTTAAATTTCT-TAGAGTCTAAGTT--GTTATAGT
CTAAGGCTATAAGGCAGAATTTAAGTACTTAGCGTTATTCTAATAAAATCTAGTCTAGTTTCTTATAGTAGG
AAGTGCTTATAGCTTAGAGTGCTGTCTAAATTACTAGTTGCATATC-TAGCGCTAGTACCTTAGAGCTAAGA
ATAATTATATTATTATTAGTAATGCGCTTATCTATAGCATCTTCTAG-CACGTTCTAAGGCTGTTAGCTAAG
AGCATTAGCTTT--AACGTTAGTATTTTCTAGTGCATAGGTAATCTTAAAATTAAACT-ATAATAAGAATAG
AGACTAGT-AAGCCTATCTGCAGTTTAGCTTCTTTGTAGCTATAAATATTTTAAGATTCTAGTAGTCTATAA
TAACGCTGATTTAGTAAGGCGTCTT----AATTAACTCTAGTTTCTATTCTTTAAATGCGCGAATAATCTCT
A-TAAGTTCTAAGTTATAGATATTATAATTATACTTA-GCTAGAGAGTATTTCTTAGAGAAGAAGCTAATTA
GTTACTAGTCTCTATTATTATTTTCCTATTTTATAACGCTATCTATAGCCTAGGCAGAGGCATCTATATAGA
CTCTAACTAGTTTCTCTA-GATTAAAGTATTATAGCATAATATCTAGCTAAAAGGCGTCTTATAGCGCCTT-
AAATGCTTATTAGTATTTATTAGTAACTTTAAACTTTTT-ATAGTAGGTCTTATA-GATAACTAGCTTAGTA
AGGTTCTTAGAAGGC---TATTTCTTAATGCAGGC-TTTAATAAGTTTTATAAGAGGCA-GAGTAATAGCAG
AGTAGTTTTTAATAAA-GCGTTAGTAGAACTCTATATAGCTAAGAAATACTAGTATCTTAGTAGCAGTAGTT
AGCATGCGCTACTTATTAATAGCTGCAATCTTATCTAAGTCTATTTTAACCTCTGCA-TTAGTAATAAATAT
GCCTAGAAACTTAACTTTTATCTAATATAGTTTAGTTTTCTTAGAGTCTATATAGAACTCTTATGCTTAGA-
GACAGCGCAGAACGCTTTTATAGTGCTGTATATATTCTTTTACTATCTTAGAGTAGACTAGAAT-ATTATTA
AGATAGGCAGTATAAAAATTATCTAGGTAATTAAATAGTGCGCTATTAATAG-CGCGTTAAAACGTAGTAGA
AGCGTTATA-GAGGCTAAATAGCATAATGCAA-TATTTATAGATA-TCTAGTTGCATAGAAAATACTATAAG
CTATTTAGAGCCTAGCTTTATTTATATGTAGTAAAAGATATAAATAATATTAAACTTTAAGAAGATAGTAGC
ATTATTCAGCTATGCTAGTATTTCTCTAAAGAAGAGAATAGAGTAGTAATTCTTAATAGTAACGTTATTAAG
ATTATAGTAGTTAACGTAAACGCAGATACTACTATTAGGCTTAGCTATAATAGTTATATTACTGCGTACTAT
AGAGTTAGTTTTAGCAATAAAACTATATTTCTCTATTTCTATAATATACTTTCGTATAGCTTTATTATAGCG
CCTAGACTATAGATGCATATA-GTAGTTTAGAGCCT-CTGCGCCTAGTTTAAGCTAAATCTTATAGTTATAT
TTAGAGTGCTTAGG-TAAGATTCTAGCT-AATTTTTTGCTAAAAGTTAGAAAGTCTTTGCTATAGAGTTTAT
ATATCTCTAGTAATAGGATGTCTTTAAGCTCTACTTTCTTAGAGTTATCTAGATACTTATTAATATTCTTTT
CTATAGCTATGCGTTGTATAGCAATAGGCGTTTGCTAGCGTACCTAGTAGATAGT-ATAACTCTTTCTCTTA
CTTATTATTCTAATAGCTCTAGCTAATACTTGCTAGATATCTAGCTTAGGTTTATTAGCCTTA-GTAAGATA
AGAAGAGTTTTAACTGCTATATCTGCCTTTAGGTAGTGCTTTAGGTAAAACTAAGAGAATATT-ACCTTTAC
CTAATTTATCTGCAGGTATTAGTAGAACTAGTAGTTTAAGAGAAGTATTAGACTATTTAGATATACTATAGC
ATAAGAGAATAGGCGCTGCGTTAGTAAGCTAGCAGTGTTATTAGTAGTAGATATTATTAAATTTCTAGCGCA
ATTTTTAGTAGTTAATTTAAAGATTATAGACT--TAGCGCTAGAGGAATCTTAATATA-AGATTGAAATTTC
TATAGCTTTCTACTACTAGAGCACTAGTTTATTTAAAGTAATTGCTTACCTTTAGGTAGAATTTAGCTTA--
GTAGATAATTTCTTTAGCAGCGATCCTATTATATA-CCTTAACTTTAATTAGCTAAGGTAGAGAAGATAAGC
TAAAGCGAGAAGAATTTTATAGCTAAATAGTTAGTAATAAAATTATAATCTGCTCTATTATCTGCTAGCGTA
-TAGTAGGTATAGAGAACTATAGAGCTTTATTCTATAAAGGTCTAGAATATAAACTGCGCTATATTTATAGT
AGAAGCTGTATAATTCTAA-GCTATTTAGCGCCTATAATAAAGAGTA-TTAGCTATATAAGTATAAGCATAG
ATAGGCGCTAAGTAGTCTTTCTAGAGCCTTAAATTATTTTTAGGTAGTAGCTCTACACCTAGAAAGAGACGT
TTCTCTCTAAGTCTAAATCTAAATTATACTCTAAGCTGTAGAAGTATAGA--TTCTTAGATTTATAAGCT-T
ATATTATGC-GCTTATATA-TAGCCTTAGTCTTAAAGAGGT--CTAAGCAATCTTAAGCGTAGTAGCTCTTA
CTACTAT-AGTTATAGCAGTTTAGCTTAGATAAGTTCTTAGGCTTCTTC-TTAGTAGTATCTTTAGCAGCAA
CCTTAGCT--AGAAGAGAGTTAGCTAAGATTATAACCTTTGCCTTAGGCGTGCTAGCTTAATCTTAGTAGCA
GTAGAGCTTACTATTAGCAGCAGCTAGCTTTAGTATAAACTAATTATTTTCTATATATAACTTGCTAGTATA
GTAGTATATGCTATCTTTAGCA-GCATATTTATAGGTATTCTACTCTTACTGCTAGTACTACTTACGCTCTA
TACTCTTTATAGTTATAGTAAGATTAGCGTTTCTAAAATATATAGCGCATATATT-CTAAACTTATATTATT
ACTATAGCGTATATTATTAAATACGTATGTAGAGAGAGTATTGCAGTAGCCTATAGAGATATAC-TTCTAAA
AGTTAGCTTACTACTGCTATAGCCTATAGCCTAACGTACTAGTAAG-GCTAGAGAACTAAAT-ATTAAATTT
AGACTATGCTTATAGGCTAGTCTTATTACTATTAGAGAAGCAGAGAAATTCTAACATAGCTAGGTTTATATT
AGCTGTAGTCTAGAGATTGCTGTCTTTAAAGTAGGTATATAGAGTATAGAGGCACTTAAATAGCTGCTTAAA
CTAGCATCTATAGCTCTAGATATATAGCAGAATAGTATAGGTAGTTCTAGAAACGTTATTAAAGACTGCGTT
AGCGCAGTTTTCCTTATATTAATATTAGTAGCTATTCTGTTTAAAGTAGGTAATTATCTTATCTATCTAAGC
TACAAATTATGCCTATAAATTGCT-GCTATTAAATTTAGAGGCGTAGTTACTGCAGCTCTCTATATTAC-TC
TAGTTATCTATGCAGTTATAGGCGTTATAAATAGAACCTAGAT-AGAGGT-CTAGAGAGACTATTAATTCTA
ACTTAAAGATATATTCTATAGGCAGGAAGGTAGGCAGCAGC-TTTAGAGTACGCTAAAACTTAGAGATCTAG
TGCTTATTCTAGAGTATGCTGCAGTTTATAAATTGCAAGAGATTACTATTCTAAAATAGTAATAATTTAGTT
ATCTATACTAGCTAGAGTAGTAAAGGCTGCTAGCAGCTAAAGCTATCTAGGTTTATAGCAGCAGAGTCGTTT
ACCTAGTACTACTTCTCTATAGCTGCGCTCTAGGCTACCTTAATGCAGCAGTATTAGTTATAGACTATTCTA
GCCTGCTTCTATAAGGCTTTATACTTTATAGTGCCTTTATTAATCTATCGCTAG-AGGTTATCTTAGTTAA-
AGTTATTCTATTACGCTATAGCCTAGGCTGCCTCTTGCTTAGATATAAGCTT-CTTAATATTATTATT-ATA
CTATTTATACTTCTTTATAA-ATTACTAATTTTAGTGCTAAGCTAACTATATAAGAGTAATAGCTAGACGTA
TA---------ATAAGGTCTAGCTAGATAATCTAAAGTA---TTAAGAGTTTGTTAGATATTAATATAGATT
ACTCTATAATCTTATCCTAGTCTGCAGAGAGGTACTAGTAAATCTA-TTAGGCTCTATTATTACTAAGATTA
TCTAAGTAGCAG---TTAATAAGGCAAGCAGAGTTAGAGAGTGCCTAATTACTATAGCAAAGAAAAACAGAA
GAAA-TTGCATCTAGCTCTGCAAAGTTAATATCTTAACTCTATAGCGCATAGTAAGAGTATAAGGTA-CGCT
CTATCTAAATAAGCGTCTTAAGAGCTATATTAGATAAGATAGAAATAGGCTAGCTAAGGCCTAGCATCTAGC
CT-AAAGTATTAGCTTTGCTAAGTTAGTTAGAAGTAATTAAGGTTTTCTATAGCAGTTATCTCTAGTATATT
GCCTAGTTTATTAACTTTAGTATTAGCAGTATATAGTTTAGAGAAGCGTACGTTAACTTGCTTAGCCTTATT
ATCTAAACTTAACTCTATATTAATAGAGAACGCTAGCACTAGCAGCAGCTT-TAGCTTCTTTATAGG-CCTC
TAGTTAAATATACTATTATTATAGTTTAAAAATTCTTTAGACGCTTAGTTAGGTAAGTATAGCTTAGGTGCG
TTAAGTCT-AGCTAAGTTCTTCTTAGAAGA-TATACTTATATTGCTACCTA-TCTATTAAAGTAGA-GGTGC
TGCTAGTCTTAGGTTATCTATTAGAGAATAGCGCACGTTCTTGCAATTCTTAAGGTTAGTATTTACGTAGAA
GTAGGT-CTTCTAATTCTTAAAGTTCTTATTAGAAAGCTTTACCTTATTTCTAGAACTAGCTATAGTGCGCT
AGTATAGAGAGAAAGTAAGTAAAA-GAAAGTAAGAAGTATATAAGAGAGTTAGGCAGCTGAATTCCTAGCTA
GTAGC-AGTAGTGTATAGTAGTAGAGTAGCTATTCTAAATAGTAAGAGAGATAACTCTAATATAGAGAGAGG
C--GAGAAGCTAGCACTACGCTAGTAAG-ATAATATAATCTTAAGAGTAAAAGGCTAAGAAAAA--TTTTTC
TAGCGCCTTAGGCTGCAGAGATAATAGCTAGCATATAATAGTAGATAGCAGA-GTAGCTGTATACGCGCTGA
TTTTTTAGCAGCTTCTTA-GGCTAAGAACTTCTAAAGTCTAGGTATATAGCAGGCCTTAGTAGGCTAGTAAT
AGTAAACTTCTAGAGCTTAGATATATAGCAGGCCTTAGTAGGCTAGTAATAGTATACTTC-TTAGAGCTTTA
GGTTTGTAGCAGGCCTTAGTAGGCTAGCAATAATAAACTCTTAGAGTTTAGGTATATAGCAGGCTTTAGTAG
GCTAGTAATAATAAGCTTCT-AGAGCTTTAGATATAAACTCCTAGAGTTTACTGCGTATAGCGAGCGTAGAT
AGGTAAGTAATAGCTTTAAGAGGTAAGTTCTTT-TTAAAGAGATAGGCGTTAAGCTATACT-CTATATAGTA
GAGC-AGAGACTA-GATTCTAATAGTAAGAGAAAACGAAAAAAGCTGCTAGACTTAATAAAGAGCTAATAAC
CT-AAGGTTC
>X11_sc1.43_4676_12029_-/1-7354
---------------------------------------------------TAGTTATAAGAAAAATAAAAG
TAAGGCAGCTTTAGCCTCTTAGAGTATTTATAGTAGTAGAGAAAAGCATTATAATTTTTACTAAACTTAGCA
GCTAGTTTCTAA-GTAAGAAGTAGATTATTAGTCTATTTAATATAGTAACACTACTAGCCTTTATATAAAGC
AGATTTCTACTATTTATAATCTACTACTGCGTTAATA-TACTATTTAGAGTGTTT-GCTACTATTAGAGTTA
ATAATAGAAATTTCTTT-AAGCTATAGAAGTGCTTAGTTAGGTAGTAGTTTAGCGTCTGCTAGCTGTAAGAG
CTGTAGATAAAATACTAGAAAGATACTATATTAGATTATCTCTTCTAGTAAGTCTAGATAGTATACTTAGCT
ATTGTAGATTATGCAGATTACTGTGTATAGGCCTACCTATTAATCCTTAAATTTCTT-AGTAAGTTATAATA
TTAACTAGTTAGCTATGCTTAGCTATACTTAATCT-CTAATTTTATAA--GCTAGCTTACTATAGCGTAAGG
TGTTAGCGTAAGCTTACT---GCTTCTATTATA-CTTAATAAATCTATTCTTTTAA-GTGCGCTACTAAGTT
AGC--ATTAGCATTT-ATTAGTTTATTAGCC-TGCACTTATTAACTCTAAAGCTATTTGCTAAGCTTAGCTA
TAGCTTTTTTACTAGAGTAAATTCTGCTATAGAGGTAATAGCCTAAATCTACTATAAA-TAGTATTATACTA
ATAG--AGACGTTAACTATATTATTAGCTTAAAATTTA-GCAATATACAGAAACGACGCCTAATTATCCTAG
GTAAAGTTAATAAATTATTAGAGATATATTTCTAAGAACTAATTATATTACTCTATCTAGCTGTCTGTCTCT
AGGTAGTAGCTAGTAAATAGTTTCTACTT-AATCTTAAGCCTAGTATAGATATGTTTCTAAAATTCGTATAT
AAATATAGTACTATAA-TCTAA-GACAATATTAAGAGGCAGCTTATAATTCTTAAATACTTCTATAAAGTAC
TATGCTGCT-TTAATAGAGTTACAGATAATAGTTAGAAAGAAA-TAGCGCTGC-TTAGTTAATTAGCAG-CT
AATAATAAGAATATTGC---AATATTAGAAACCTAGGTACTAGC---TAGATAGAAAG-TCTTAAATATAGT
TAACTAAAAGATCTATCTATTAAG-TATTTAGGATAGGTAGTAATTATAAATAGCTATGCTTTTTATTA-TA
AGAAAACTTTATCTAGAAGTAAA-CTTTATAGGTAGTGCAGAA--TTTCTTAATTAACTAGG--CTATCTTT
AGCTAGTAGTACCTTTTAAATATAAGGTAAAAGGTACTATATAATCTCTTATAGCCTGTAAT-TTTATAGTT
ATAGCAGAGTTTAAATATTTAGCGCTAGAGGTAGATATCT-A-GAAGAATATACAGCTATGTCTAGTTAATA
AATAAGTAGC-GTTTAGAACTCTTACT-TAAAGAAGTAATATTAGCCTATAAGAAGAAGTAGCTTTT--CTT
ATAGAATAAATTAGGTAGCTTTATAGCA-CTGCTATTAATT-ACTATAAAGGCTGCTAGCGTAATAGAGTTA
TCTTTATAAGC-TACATTAAGTAGTTCTATAGTAGAATAGA-TATCTTTATTATAAGAGAGAAAGCTAGAAT
CTACTATGCTATTAATCTAGTCTTGCGCTAGCTTATCTTTAAATTCCT-TAGAGTCTAAGTT--ATTATAGT
CTAAAGCTATAAGGTAGAATTTAAGTACCTAGCGTTATTCTAGTAAAACCTAGTCTAGTTTCTTATAGTAGA
AAGTGCTTATAGCTTAGAGTACTATCTAGATTGCTAGTTATATACT-TAGCGCTAGTACCTTAAGGCTAAGA
ATAATTATATTATTATTAGTAATGCGCTTATCTATAGCGTCTTCTAG-TATATTCTAAGGCTATTAGCTAAG
AGTGTTAGCTTT--AACATTAGTATTTTCTAATATATAGGTAATCTTAAAATTAAACT-ATAATAAGAATAG
AGACTAGT-AAGCCTATCTGCAGTTTAGCTTCTTTATAGCTATAAATATTTTAAGGTTCTAGTAGTCTATAA
TAACGCTAATTTAGTAAGGCGTCCT----AATTAACTCTAGTTTCTATTCTTTAAATGCGCAAATAATCTCT
A-TAAGTTCTAAGTTATAGATATTATAATTATACTTA-GCTAGAGAGTATTTCTTAGAGAAGAAGCTAATTA
GTTACTAGTCTCTATTATTATTTTTCTATTTTATAACGCTATCTATAGCTTAGGCAGAGGCATCTATATAGA
CTCTAACTAGTTTCTCTA-GGTTAAAGTATTATAGCATAATATCTAGCTAAAAGGCGTCTTATAGCGCCTT-
AAACGCTTATTAGTATTTATTAGTAACTTTAAACTTTTT-ATAGCAGGTCTTGCA-GATAACTAGCTTAGTA
GAGTTCTTAGAAGGC---TATTCCTTAATATAAGC-TTTAATAAGTTTTATAAGAAGTA-GAGTAATAGCAG
AGTAGTTTTTAATAAA-GCATTAGTAGAACTCTATATAGCTAAGAAATGCTAGTATCTTAGTAGCAGTAGTT
AGCATATATTACTTATTAATAGCTGCAATCTTATCTAAGTCTATTTTAATCTTTACG-TTAGTAATAAATAT
ATCTAGAAACTTAACTTTTATCTAGTATAGTTTAGTTTTCTTAGAGTCTATATAGAACTCTTATGCCTAGA-
GACAGCACAGAACGCTTTTATAGTGCTATATATATTCTTTTACTATCTTAGAGTAGACTAGAAT-ATTATTA
AGGTAGATAGTATAAAAATTATCTAGGTAATTAAATAGTATACTATTAATAG-CGCGTTAAAACATAGCAGA
GGCGTTGCA-GAGGCTAAATAGCATAATATAA-TATTTATAGATA-TCTAGTTATATAGAAAATGCTATAAG
CTATTTAGAGCCTAGCTTTATTTATATGCAGTAAAAGGTATAAATAATATTAAACTTTAAGAAAATAGTAGT
ATTATTTAGCTGTGCTAGTATTTCTCTAAAGAAGAGAATAGAGTAGTAATTCTTAATAGTAACGTTATTAAG
ATTATAGTAGTTAATATAAATATAGATACTACTATTAAGCTTAGCTATAATAGTTATATTACTGCGTGCTAT
AGAGTTAGTTTTAGCAATAAAACTATATTTCTCTATTTCTATAATATACTTTTATATAGCTTTATTATAGCG
CTTAGACTATAGACGTATATAAGTAGTTTAAGAGCCTCTATATCTAGTTTAAGCTAAATCTTATAGTTATAT
TTAGAGTACTTAGG-CAAGATTCTAGCT-AATTTTTTGCTAAAAGTTAGAAGGTCTTTGCTATAGAGTTTAT
ATATCTCTAGTAATAGAATATCTTTAAGCTCTACTTTCTTAGAGTTATCTAGATACTTATTAACGTTCTTTT
CTATAGCTATGCGTTATATAGTAATAGGCGTTTGCTAGCGTATTTAGTAGATAGT-ATAACTCTTTCTCTTG
CTTATTATTCTAATAGCTCTAGCTAATACTTACTAGATATCTAGCTTAGATTTATTAGCCTTA-ATAGAGTA
AGAAGAGTTTTAACTGCTATATCTGCCTTTAGGCAGTACTTTAGGCAAGACTAGAGAAACTTT-ACCTTTAC
CTAATTTATCTATAGATATTAGTAGAACTAGTAGTTTAAGAGAAGTATTAGACTATTTAGATATACTATAGC
ATAAGAGAATAGGCGCTGCGTTAGTAAGCTAGTAGTATTACTAGTAGTAGATATTATTAAATTTCTAGCGCA
ATTTCTAGTAATTAATTTAGAGATTATAGACT--TAGCGCTAGAGAAACTCTAATATA-AGGTTAAAATCTC
TATAGCTTTCTATAACTAGAGCACTAGTTTATTTAAAGTAATTGCCTACCTTTAGATAGAATTTAGCCTA--
ATAGGTAATTTCTTTAGTAGCAATTCTATTATATG-CTTTAACTTTAATTAGCTAAGGTAGCAGA-ATAAGC
TAAAGTAAGAAGAATTTTATAGCTAAATAGCTAGTAATAAAATTATAATCTACTCTATTATCTGCTAGCGTA
-TAGTAGGTATAGAGGACTATAGAGCTTTATTTTATAAAGATCTAGAACGCAAACTGCGCTATATTTATAGT
AGAAGCTATATAATTTTAA-GCTATTTAGCGCCTATAATAAAGAGTA-TTAGCTATGCAGGTGTAAGTATAG
ATAGGCGCTAAGTAGTCTTTCTAGAGCCTTAAATTATTTCTAGGTAGTAGCTCTGCACCTAGAAAGAGACGT
TTTTCTCTAAGTCTAAATCTAAATTATACTCTAAGCTATAGAAGTATAGA--TTCTTAGATTTATAAGCC-T
ATATTATAC-GCTTATATA-TAGCCTCTATCTTAAGAAAGT--CTAGATAATCTTAAGCGTAGTAGCTCTTA
CTACTAT-AGTTATAGTAGTTTAGCTTAGATAAGTTCTTAGGCTTCTTC-TTAGTAGTATTCTTAGTAGTAA
CCTTAGCT--AGAAGAAAGTTAGCTAGAATTATAACCTTTACCTTAAGTATGCTAGCTTAATCTTAGTAGTA
GTAGAGCTTACTATTAGTAGAAGCTAGCTTTAGCATAAACTAATTATTTTCTATATATAACTTGCTAGTATA
GTAGTAAATGCTATTCTTAGCA-GCATATTTATAGGCGTTCTATTTCTACTGCTAGTATTACTTATACTCTA
CACTCTTTATAGTTACTATAAGATCTGCATTTCTAAAGTATATAGCGTATATATT-CTAAACTTATATTATT
ACTGCAG-GTATATTGTTAAACGCGTATATAGAGAGAGTATTATAGTAGCCTATAGAGATACGC-TTCTAAA
AGTTAGCCTACTACTGCTATAGCCTATAGCCTAATATGCTAGTAAG-GCTAGAGAACTAAAT-ATTAAATTT
AGACTATACTTATAGGCTAGTCTTATTGCTATTAGAAAAGCAGAGAAATTCTAATATAGCTAGGTTTGTATT
AGCTGTAGTCTAGAGATTACTGTCTCTAAAGTAGGTATGCAGAGTATAGAGGCACTTAAATAGCTGCTTAAA
CTAGCATCTATAGCTCTAGATATATAGCAGAATAGTGTAGATAGTCTTAGAAACGTTATTAAAGACTACGTT
AGCGTAGTTTTTCTTATGTTAATATTAGCAGCTATTCTATTTAAAGTAAGTAATTATCTTATCTATCTAAGC
TGCAAATTATACTTATAAATTGCT-GCTATTAAATTTAGGAGCGTAGTTACTATAGCTCTCTATATTGC-TC
TAGTTATCTATATAGTTATAGGCGTTGCAAATAGAACCTAGAT-AGAAGT-CTAGAGAGACTGTTAATTCTA
ACTTAAAGATATATTCTATAGGCAGAAAGGTAAGCAGCAGC-TTTAGAGCACGCTAAAACTTAGAGATCTAG
TGCTTATTCTAGAGTGTACTATAGTTTATAAATTGCAGAAAGTTACTATTCTAAAATAGCAATAATTTAGTT
ATCTATACTAGCTAGAGTAGTAAAGGCTGCTAGTAGCTAAAGCTATCTAAGTTTATAGTAGTAGAGTTATTT
ATCTAGTACTGCTTCTCTATAGCTACGCTCTAGGCTGCCTTAATATAGTAGTATTAGTTATAGACTATTCTA
GCCTACTTCTATAAGGCTTTATACTTCGTAGTGCCTTTATTAATCTATTACTAG-AGGTTACCTTAGTTAA-
GGTTATTCTATTATGCTGCAGCCTAAGCTACCTCTTACTTAGATATAAGCTT-CTTAATATTATTATT-ATA
CTATTTATACTTCTTTGTAA-ATTGCTAATTTTAGTGCTAAGCTAACTATATAAAAGTAATAGCTAGATATG
CA---------ATAAGGTCTAGCTAGATAATCTAAAGTA---TTAAGAGTTTGTTAGATATTAATGCAGATT
ACTCTATAATCTTATTCTAGTCTGCAGAGAGATACTAGCAAATCTA-TTAGGCTCTATTATTGCTAAGATTA
TCTAAGTAGTAG---TTAATAAAGCGAGTAGAGTTAGAGAGTATCTAATTACTATAGCAAAAGAAAATAGAA
GAAA-TTGCATCTAGCTCTATAAAGTTAATATCTTAACTCTATAGCGCGTAGTAAGAGTATAAAGTT-TACT
CTATTTAGATAAGCGTCTTAGAGGCTATATTAAGTAGAGTAGAGGTAAGCTAGCTAAGGCCTAGCATCTAGC
CT-AAAGTATTAGCTTTACTAGGTTAGTTAGAAGTAATTAAG-TCTTCTATAGCAGTTATCTCTAGTATATT
ACCTAGTTTATTAACTTTAGCATTAGTAGTATATAGTTTAGAGGAGCATGCATTAACTTACTTAGCTTTATT
ATCTAAATCTAACTCTATATTAATAAAGAACGCTAGTACTAGCAGCAGCTT-TAGCTTCTTTATAGG-TCTC
TAGTTAAATATGCTATTATTATAGTTTAAAAATTCTTTAGACGCTTAGTTAAGTAAGTATAGCTTAGGTGCG
TTAAGTCTTAGCTAAGTTCTTCTTAGAAAA-TATACTTATATTGCTACCTACTCTATTAGAGTAGA-AGTAT
AGCTAGTTCTAAGTTATCTATTAGAGAGCAGCGCACATTCTTATAATTCTTAAGATTAGTATTTGCGTAGAG
GTAAGTCTATCTAATTCTTAAAGTTCTTATTAGAAAGCTTTACTTTATTTCTAGAACTAGCTATAGTATGCT
AGTATAGAGAGAAAGTAAGTAGAAAGAAAGTAAGAGGTATATAAAAGAGTTAGGCAGTTAAGTTTCTAGCTA
GTAGC-AGTAGT-TATAGTAGTAGAGTAGCTATTCTAAATAATAAGAGAGATAACTCTAATATAGAGAGAGG
T--AAGAGGCTAGCGCTATGCTAGCAAG-ATAACATAATTTTAAGAGTAAAAGGCTAAGAAAAA--TTTTCT
TAGCGCTTTAGGCTGCAGAGGTAATAGCTAGTATATAATAGCAGGTAGCAGAAGTAGCTATATATACGCTAA
TTTTTTAGCAGCTTCTTA-GGCTAAGAACTTCTAAAGTCTAGGTATATAGTAGGCCTTAGTAGGCTAGCAAT
AGTAAACTTCTAGAGCTTAGATATATAGCAGGCTTTAGTAGGCTAGTAATAGTATACTTC-TTAGAGCTTTA
GATTTATAGTAGGCCTTAGTAGGCTAGCAATAATAAACTCTTAGAGTTTAGATATATAGTAGGCCTTAGTAG
GCTAGCAATAATAAGCTCTT-AGAGCTTTAGGTATAAACTCTTAGAGTTTACTGCATATAGCGAGCGTAGAT
AGGCAGGCGATAGCTTTAAGAGGTAAGTTCTTT-CTAAAGAGATAGATATTAAGCTATACTTCTATATAGTA
GAGC-AGAGACTA-GATTCTAATAGTAAGAGGAGATAAAAAAAGCTGCTAGACTTAATAAAGAGCTAATAAC
CT-AAGGTTC
>X11_sc1.5_1300673_1303346_-/1-2674
------------------------------------------------------------------------
------------------------------------------------------------------------
------------------------------------------------------------------------
------------------------------------------------------------------------
------------------------------------------------------------------------
------------------------------------------------------------------------
------------------------------------------------------------------------
------------------------------------------------------------------------
------------------------------------------------------------------------
------------------------------------------------------------------------
------------------------------------------------------------------------
------------------------------------------------------------------------
------------------------------------------------------------------------
------------------------------------------------------------------------
------------------------------------------------------------------------
------------------------------------------------------------------------
------------------------------------------------------------------------
------------------------------------------------------------------------
------------------------------------------------------------------------
------------------------------------------------------------------------
------------------------------------------------------------------------
------------------------------------------------------------------------
------------------------------------------------------------------------
------------------------------------------------------------------------
------------------------------------------------------------------------
------------------------------------------------------------------------
------------------------------------------------------------------------
------------------------------------------------------------------------
------------------------------------------------------------------------
------------------------------------------------------------------------
------------------------------------------------------------------------
------------------------------------------------------------------------
------------------------------------------------------------------------
------------------------------------------------------------------------
------------------------------------------------------------------------
------------------------------------------------------------------------
------------------------------------------------------------------------
------------------------------------------------------------------------
------------------------------------------------------------------------
------------------------------------------------------------------------
------------------------------------------------------------------------
------------------------------------------------------------------------
------------------------------------------------------------------------
------------------------------------------------------------------------
------------------------------------------------------------------------
------------------------------------------------------------------------
------------------------------------------------------------------------
------------------------------------------------------------------------
------------------------------------------------------------------------
------------------------------------------------------------------------
------------------------------------------------------------------------
------------------------------------------------------------------------
------------------------------------------------------------------------
------------------------------------------------------------------------
------------------------------------------------------------------------
------------------------------------------------------------------------
------------------------------------------------------------------------
------------------------------------------------------------------------
------------------------------------------------------------------------
------------------------------------------------------------------------
------------------------------------------------------------------------
------------------------------------------------------------------------
------------------------------------------------------------------------
------------------------------------------------------------------------
------------------------------------------------------------------------
------------------------------------------------------------------------
------------------------------------------------------------------------
---------------TAGTAAAAGTAGC-TCGCTAACCTATATAGCTTACTAACCTATAAGGT-ATATTATT
ACTATAA-GTATATTATTAAACGCAAATATAAAAAGAGTATTATAGTAGCCTATAGAGATATGC-TTCTAAA
AGTTAGCTTACTACTACTATAGCCTATAGCCTAACGTACTAGTAAG-GCTAGAGAACTAAAT-ATTAAATTT
AGACTATGCTTATAAGCTAGTCTTACTACTATTAAAGAAGTAGAGAAATTCTAATATAGCTAGGTTTATATT
AGCTATAGTCTAGAGATTACTATCTCTAAAGTAGGTATATAAAGTATAAAGGCACTTAAATAGCTACTTAAA
CTAGCATCTATAGCTCTAGATATATAGTAGAATAGTATAAGTAGTCTTAGAAATGTTATTAAAGACTATATT
AGCGTAGTTTTTCTTATATTAATATTAGTAGCTATTCTATTTAAAGTAAGTAATTATCTTATCTATCTAGGC
TATAAATTATACCTATAAATTGCT-GCTATTAAACTTAGAGGCGTAGTTACTATAGCTTTCTATATTAC-TC
TAGTTATCTATATAGTTATAGGCGTTATAAATAGAACGTTAAGTAGAAGT-TTAGAGAGACTATTAGTCTTA
ACTTAAAGATATACTCTATAGATAGAAAGGTAAGCAGCAGC-TTTAGAGTATACTAAAACTTAAGAACCTAG
TGCTTATTCTAAGGCATACTATAGTTTATAAATTATAGAAGATTACTATTCTAAGATAGTAACAACTTAGTT
ACCTATGCTAGTAGAGATAGTAAAGGCTACTAGTAGCTAAAGCTATCTAAGTCTATAGTAGTAGAGTTATTT
ATATAGTACTACTTCTCTATAGCTGCGCTCTAGGCTGCCTAAATATAGTAGTATTAGTTATAGATTATTCTA
GCCTACTTCTATAAAGCTTTATACTTTATAGTACCTTTATTAATCTATTACTAG-AGATTATCTTAGTTAAA
GGTTATTCTATTATGCTATAGCTTAAGCTGCCTCTTACTTAGATATAAGCTT-CTTAATATTATTATT-ATA
CTATTTATACTTCTTTATATCACTACTAATTCTAGTGCTAAGCTAACTATATAAGAGTAATAGCTAGATATG
TA---------ATAAAGTCTAGCTAGATAATCTAGAGTA---TTAAGAGTTTATTAGATATTAATGCAGATT
ACTCTATAATCTTATTCTAGTCTGCAGAGAGATACTAGCGAATCTG-TTAAGCTCTATTATTACTAATATTA
TCTAGATAGTAG---TTAATAAAGCAAGTAAAGTTAAAGAGTATCTAATTACTATAGCAAAGAAAGATAGAA
GAAA-TTATATCTAGCTCTATAAAGTTAATATCTTAGCTCTATAGCATATAGTAAGAGTATAGAGTA-TACT
CTATCTAAATAAGCATCTTAAAGGCTATATTAAGTAGAGTAGAGGTAAGCTAGTTAAAGCCTAGCATTTAGC
CT-AGAGTATTAGCTTTACTAAGTTAGTTAGAAGTAATTAGA-TTTTCTATAGCAGTTATCTCTAGTATATT
GCTTAGTTTATTAACTTTAGTGTTAGTAGTATATAGTTTAGAGAAGTATATATTAACTTATTTAGCTTTATT
ATCTAAATCTAACTTTATTTTAATAGAGAATGCTAGCACTAATAGTAGCTT-TAGCTTCTTTATAGA-CTTC
TAGTTAAATATGCTATTATTATAGTTTAAAAATTCTTTAGATACTTAGTTAGATAAGTATAGCTTAGGTGCG
TTAAGTCT-AGCTAAGTTCTTCTTAGAAGA-TATGCTTATATTACTATCTG-CTTATTAGAGTAGA-GATAT
AGCTAATTCTAGATTATCTATTAGAGAGTAGCGCATATTTTTATAATTCTTAAGATTAGTATTTATGTAGAG
ATAAGT-TTTCTTATTCTTAAAGTTCTTATTAGAAAGCTTTATCTTATTTCTAGAACTAGCTATAGTGCGCT
AGTATAGAGAGAAAGTAAGTAAAA-GAAAGTAAGAAGTATATAAGAGAGTTAGGTAGTTAAGTTCTTAGCTA
ATAGT-AGTAGT-TATAGTAATAAGATAGCTATTCTAAATAGTAAGAAAGGTAACTCTAATATAGAGAGAGA
T--AAGAAGCTAGCACTACGCTAGTAAG-ATAATATAATCTTAAGAGTAAAAAGCTAAGAAAAA--TTTTTC
TAGCGCTTTAGGCTATAGAGGTAATAGCTAGCATATAATAGTAGATAGCAGA-GTAGCTATATATACGCTAA
TTTTTTAGTAGCTTCTTA-AGCTAAGAACTTCTAAAGTCTAGATATATAGTAGGCCTTAGTAGGCTAGTAAT
AGTAAACTTCTAGAGCTTAGATATATAGCAGGCCTTAGTAAGCTAGCAATAGTATACTTC-TTAGAGCTTTA
GATTTATAGTAAGCCTTAGTAGGCTAGCAATAATAAACTTCTAGAGTTTAGATATATAGTAGGCCTTAGTAG
GCTAGTAATAATAAGCTCTT-AGAGCTTTAGATATAAACTTCTAGAGTTTACTACGTATAGCGAGCGTAGAT
AAGTAAGCAATAGCTTTAAGAGATAAGTTCTTT-CTAAAGAGATAGGCATTAAGCTATACT-CTATATAGTA
GAGT-AGAGACTA-GATTCTAGTAGTAAGAGAAGATAAAAAAAGCTGCTAGACTTAATAAAGAGCTTATAAT
CT-AAGATTC
>X11_sc1.5_1296246_1298921_+/1-2676
------------------------------------------------------------------------
------------------------------------------------------------------------
------------------------------------------------------------------------
------------------------------------------------------------------------
------------------------------------------------------------------------
------------------------------------------------------------------------
------------------------------------------------------------------------
------------------------------------------------------------------------
------------------------------------------------------------------------
------------------------------------------------------------------------
------------------------------------------------------------------------
------------------------------------------------------------------------
------------------------------------------------------------------------
------------------------------------------------------------------------
------------------------------------------------------------------------
------------------------------------------------------------------------
------------------------------------------------------------------------
------------------------------------------------------------------------
------------------------------------------------------------------------
------------------------------------------------------------------------
------------------------------------------------------------------------
------------------------------------------------------------------------
------------------------------------------------------------------------
------------------------------------------------------------------------
------------------------------------------------------------------------
------------------------------------------------------------------------
------------------------------------------------------------------------
------------------------------------------------------------------------
------------------------------------------------------------------------
------------------------------------------------------------------------
------------------------------------------------------------------------
------------------------------------------------------------------------
------------------------------------------------------------------------
------------------------------------------------------------------------
------------------------------------------------------------------------
------------------------------------------------------------------------
------------------------------------------------------------------------
------------------------------------------------------------------------
------------------------------------------------------------------------
------------------------------------------------------------------------
------------------------------------------------------------------------
------------------------------------------------------------------------
------------------------------------------------------------------------
------------------------------------------------------------------------
------------------------------------------------------------------------
------------------------------------------------------------------------
------------------------------------------------------------------------
------------------------------------------------------------------------
------------------------------------------------------------------------
------------------------------------------------------------------------
------------------------------------------------------------------------
------------------------------------------------------------------------
------------------------------------------------------------------------
------------------------------------------------------------------------
------------------------------------------------------------------------
------------------------------------------------------------------------
------------------------------------------------------------------------
------------------------------------------------------------------------
------------------------------------------------------------------------
------------------------------------------------------------------------
------------------------------------------------------------------------
------------------------------------------------------------------------
------------------------------------------------------------------------
------------------------------------------------------------------------
------------------------------------------------------------------------
------------------------------------------------------------------------
------------------------------------------------------------------------
---------------TAGTAAAAGTAGC-TCGCTAACCTATATAGCTTACTAACCTATAAGGT-ATATTATT
ACTATAA-GTATATTATTAAACGCAAATATAAAAAGAGTATTATAGTAGCCTATAGAGATATAC-TTCTAAA
AGTTAGCTTACTACTACTATAGCCTATAGCCTAACGTACTAGTAAG-GCTAGAGAACTAAAT-ATTAAATTT
AGACTATGCTTATAAGCTAGTCTTACTACTATTAAAGAAGTAGAGAAATTCTAATATAGCTAGGTTTATATT
AGCTATAGTCTAGAGATTACTATCTCTAAAGTAGGTATATAAAGTATAAAGGCACTTAAATAGCTACTTAAA
CTAGCATCTATAGCTCTAGATATATAGTAGAATAGTATAAGTAGTCTTAGAAATGTTATTAAAGACTATATT
AGCGTAGTTTTTCTTATATTAATATTAGTAGCTATTCTATTTAAAGTAAGTAATTATCTTATCTATCTAGGC
TATAAATTATACCTATAAATTGCT-GCTATTAAACTTAGAGGCGTAGTTACTACAGCTTTCTATATTAC-TC
TAGTTATCTATATAGTTATAGGCGTTATAAATAGAACTTAAGTAGAAGTTTCCAGAGAGACTATTAGTCTTA
ACTTAAAGATATACTCTATAGATAGAAAGGTAAGCAGCAGC-TTTAGAGTATACTAAAACTTAAGAACCTAG
TGCTTATTCTAAGGCATACTATAGTTTATAAATTATAGAAGATTACTATTCTAAGATAGTAATAACTTAGTT
ACCTATGCTAGTAGAGATAGTAAAGGCTACTAGTAGCTAAAGCTATCTAAGTCTATAGTAGTAGAGTTATTT
ATATAGTACTACTTCTCTATAGCTGCGCTCTAGGCTGCCTAAATATAGTAGTATTAGTTATAGATTATTCTA
GCCTACTTCTATAAGGCTTTATACTTTATAGTACCTTTATTAATCTATTACTAG-AGATTATCTTAGTTAA-
GGTTATTCTATTACGCTATAGCTTAAGCTGCCTCTTACTTAGATATAAGCTT-CTTAATATTATTATT-ATA
CTATTTATACTTCTTTATAT-ACTACTAATTCTAGTGCTAAGCTAACTATATAAGAGTAATAGCTAGATATG
TA---------ATAAAGTCTAGCTAGATAATCTAGAGTA---TTAAGAGTTTATTAGATATTAATGCAGATT
ACTCTATAATCTTATTCTAGTCTGCAGAGAGATACTAGCGAATCTG-TTAAGCTCTATTATTACTAATATTA
TCTAGATAGTAG---TTAATAAAGTAAGTAAAGTTAAAGAGTATCTAATTACTATAGCAAAGAAAGATAGAA
GAAA-TTATATCTAGCTCTATAAAGTTAATATCTTAGCTCTATAGCATATAGTAAGAGTATAGAGTA-TACT
CTATCTAAATAAGCATCTTAAAGGCTATATTAGGTAGAGTAGAGGTAAGCTAGTTAAAGCCTAGCATTTAGC
CTTAGAGTATTAGCTTTACTAAGTTAGTTAGAAGTAATTAGGATTTTCTATAGCAGTTATCTCTAGTATATT
GCTTAGTTTATTAACTTTAGTGTTAGTAGTATATAGTTTAGAGAAGTATATATTAACTTATTTAGCTTTATT
ATCTAAATCTAACTTTATTTTAATAGAGAATGCTAGCACTAATAGTAGCTT-TAGCTTCTTTATAGA-CTTC
TAGTTAAATATGCTATTATTATAGTTTAAAAATTCTTTAGATACTTAGTTAGATAAGTATAGCTTAGGTGCG
TTAAGTCT-AGCTAAGTTCTTCTTAGAAGA-TATGCTTATATTACTATCTG-CTTATTAGAGTAGA-GATAT
AGCTAATTCTAGATTATCTATTAGAGAGTAGCGCATATTTTTATAATTCTTAAGATTAGTATTTACGTAGAG
ATAAGT-TTTCTTATTCTTAAAGTTCTTATTAGAAAGCTTTATCTTATTTCTAGAACTAGCTATAGTGCGCT
AGTATAGAGAGAAAGTAAGTAAAA-GAAAGTAAGAAGTATATAAGAGAGTTAGGTAGTTAAGTTCTTAGCTA
ATAGT-AGTAGT-TATAGTAATAAGATAGCTATTCTAAATAGTAAGAAAGGTAACTCTAATATAGAGAGAGG
T--AAGAAGCTAGCACTACGCTAGTAAG-ATAATATAATCTTAAGAGTAAAAAGCTAAGAAAAA--TTTTTC
TAGCGCTTTAGGCTGTAGAGGTAATAGCTAGCATATAATAGTAGATAGCAGA-GTAGCTATATATGCGCTAA
TTTTTTAGTAGCTTCTTATAGCTAAGAACTTCTAAAGTCTAGATATATAGTAGGCCTTAGTAGGCTAGTAAT
AGTAAACTTCTAGAGCTTAGATATATAGCAGGCCTTAGTAAGCTAGCAATAGTATACTTC-TTAGAGCTTTA
GATTTATAGTAAGCCTTAGTAGGCTAGCAATAATAAACTTCTAGAGTTTAGATATATAGTAGGCCTTAGTAG
GCTAGTAATAATAAGCTCTT-AGAGCTTTAGATATAAACTTCTAGAGTTTACTACGTATAGCGAGCGTAGAT
AAGTAAGCAATAGCTTTAAGAGATAAGTTCTTT-CTAAAGAGATAGGCATTAAGCTATACT-CTATATAGTA
GAGT-AGAGACTA-GATTCTAGTAGTAAGAGAAGATAAAAAAAGCTGCTAGACTTAATAAAGAGCTTATAAT
CT-AAGATTC
>X11_sc1.25_12168_19512_-/1-7345
---------------------------------------------------TAGTTATAAGAAAAACGAAAG
TAAAGCAGCTTTAGTCTCTTAGAGTATTTATAGTAGTAGAGAAAGGCATTATAATCTTTACTAAACTTAGTA
GCTAGTTTCTAA-GTAGAAAGCAGGTTATTAGTCTATTTAATATAGTAATACTATTAGCTTTTATATAGAGC
AGATTTCTGCTGTTTGTAATCTACTACTGCATTAACA-TACTATTTAGAGTGTTTAGCTACTATTAGAGTTA
ATAATAGAAATTTCTTT-AAGCTATAAGAGTGCTTAGTTAGATAGTAGTTTAGCGTCTACTAGCTATAAGAG
CTGCAGGTAGAATACTAAGAAGATACTATATTAGATTATCTCTTCTAGTAAGTCTAGATAGTATACTTAGCT
ATTGTAGATTATATAGGTTACTATGTATAGGCCTACCTATTAATTCTTAAATTTCTT-AGTAAGTTATAATA
TTAACTAGTTAGCTATGCTTAGCTATACTTAATCT-TTAATTTTATAG--GCTAGCCTACTATAGCGTAAGG
TATTAGCATAGGCTTACT---GCTTCTATTATG-CCTAATAAATCTATTCTTTTAA-GTGCGCTACTAAGTT
AGC--ATTAGCATTT-ATTAGTTTATTAGCC-TATATCTATTAACTCTAAAGCTATTTACTAAGCTTAGCTA
TAGCCTCTTTACTAGAGTAAATTCTGCTATAGAGGTAATAGCCTAAATCTACTATAAA-TAGTATTATACTA
ATAG--AGATATTAACTATATTATTAGCTTAAAATTTA-GCAATATATAGAAATAACGCCTAATTATTCTAA
GTAAAGTTAATAAATTATTAGAGGTACGTTTTTAAGAACTAATTATATTACTCTATCTAGCTATCTATCTTT
AGATAGTAGCTAGTAGATAGTTTCTACTT-AATCTTAAGCTTAGTATAGATACGTTTCTAAAATTCGCATAT
AAATATAGTGCTGCGA-TCTAA-GATAATATTAAGAGGTAGCCTATAATTCTTAAATACTTCTATAAAGCAC
TATACTACT-TTAATAAAGTTGTAGATAATAGTTAGGAAAAAAATAGCACTGCCTTAGTTAATTAGCAGGCT
AATAACAAGGAAATATTGCCAATATTAGAAACTTAGATACTAGC---TAGGTAGAAGGATCTTAAATATAGT
TAACTAAAAGATCTATCTATTAAGGCATTTAGAATAGATAGTAATTATAAATAGCTATGCTTTCTATTA-TA
AGAGGACTTTATCTAAGAGCAAAACTCTATAGGCAGTATAGAA-TTTCTTTAATTAACTAAG--CTATCTTT
AGCTAGTAGTACCTCTTAAATATAAGATAAAAGATACTACATAGTCTCTTATAGCCTATAAT-TTCGTAGTT
ATAGTAGAGTTTAAATATTTAGCGCTAGAGGTAAGTATCT-A-GAAAAATATATAGCTGTATCTAGTTAATA
AATAGGCAGCCGTTTAGAACTCTTATC-TAAAGAAGTAATATTAGCCTATAAGAAGAAGTAGCCTTT--CTT
ATAGAATAAATTAGATAGCTTTATAATA-CTACTATTAATT-GCTATAAAGGCTGCTAGTATAATAGAGTTA
TCTTTATAAGCCTGCGTTAAGCAGTTCTGCAGTAGAATAGG-TATCTTTATTATAAGAAAGAAGACTAGAAT
CTACTATGCTATTAATCTAGTCTTCCGCTAGCTTATCTTTAAATTTCT-TAGAGTCTAACTT-----ATTAT
TTAGGT---TAGGGTTAGGGTTAGGCCCCC--CGTTACGGTTAGGGTTCCCCCCCGGGTTC-----------
GGGTNNNNNNNNNNNNNNNNNNNNNNNNNNNNNNNNNNNNNNNNNN--------NNNNNNNNNNNNNNNNNN
NNNNNNNNNNNNNNNNNNNNNNNNNNNNNNNNNNNNNNNNCTTCTAG-CACGTTCTAAAGCTATTAGCTAAG
AGCATTAGCGTTGAAAGATTAGTATTTTCTAGTATATAGGTAATCTTAAAATTAAATT-ATAATAAGAATAG
AGACTAGT-AAGCTTATCTGCAGTTTAGCTTCTTTATAGCTATAAATATTTCTAGGTTCTAGTAGTCTATAA
TAATGCTAATTTAGTAAGGCATTCT----AATTAACTCTAGTTTCTATTCTTTAAATGCGCGAATAATTTCT
A-TAAGCTCTAAGTTATAGATATTATAATTATACTTA-GCTAAGAAGTATTTCTTAGAGAAGAAGCTAATTA
GTTACTAGTCTCTATTATTATTTTCCTATTTTATAATGCTACTTATAGCTTAGGCAGAGGCGTTAGTATAGA
CTCTAACTAGTTTCTCTA-AGTTAAAGTATTACAGTATAATATCTAGCTAAAAGGCGTTTTATAGCGCCTT-
AAATGCTTATTAGTATTTATTAGTAACTTTAAACTTTTTTATAGCAGGTCTTATA-GATAACTAGCTTAGTA
GAGTTCTTAGAAAGC---TATTCTTTAATATAGGC-TTTAATAAGTTTTATAAGAAGCA-GAGTAATAGCAG
AGTAGTTTTTAATAAA-GCATTAGTAGAACTCTATATAGCTAAGAAATACTAGTATCTTAGTAGTAGTAGTT
AGTATGCGCTACTTATTAATAGCTGTAATCTTATCTAAGTCTATTTTAACTTCTGCG-TTAGTAATAAATAT
GCCTAGAAACTTAACTTTTATCTAGTATAGTTTAGTTTTCTTAAGGTCTATATAGAACTCTTATGCCTAGA-
GATAGCGTAGAACGCTTTTATAGTGCTATATATATTCTTTTACTATCTTAAGGTAGACTAGAAT-ATTATTA
AAGTAGGTAGTGCAAAAATTATTTAGGTAATTAAATAGTGCGCTATTAATAGGCACGGTAAAATATAGTAGA
AGCGTTATA-GAGGCTAAATAGCATAATATAA-TATTTATAGATAACTTAGTTATATAGAAAATACTATAAG
CTATTTAGAGCCTAGCTTTATTTATATGCAGTAAAAGGTATAAATAATATTAAACTTTAAGAAGATAGTAGC
ATTATTTAGCTATGCTAGTATTTCTCTAAAGAAGAGAATAGAGTAGTAATTCTTAATAGTAATGTTATTAAG
ATTATAGTAGTTAATGTAAATGCAGATACTACTATTAGGCTTAGCTATAATAATTATATTACTGCGTGCTAT
AGAGTTAGTTTTAGCAATAAAACTATATTTCTCTATTTCTATAATATACTTTTATATAGCTTTATTATAGCG
CCTAGACTATAGACGTATATA-GTAGTTTAGAGCCT-CTATGCTTAGTTTAAGCTAAATCTTATAGTTATAT
TTAGAGTGCTTAGGATAAGATTCTAGCTTAATTTTTTACTAAAAGTTAGAAGATCTTTGCTATAGAGTTTAT
ATATCTCTAGTAATAAGATATTTTTAAGCTCTACTTTCTTAGAGTTATCTAGATACTTATTAACGTCTCTTT
TTATAGCTATGCATTATATAGTAATAGGCGTTTGCTAGCGTACCTAGTAGATAGTCATAATTCTTTCTCTTA
CCTATTATTCTAATAGCCTTAGCTAATACTTACTAGATATCTAGCTTAGATTTATTAGCTTTA-GTAAGATA
AGAAAAGTTTTAACTGCTATATCTGCTTTTAGATAGTACTTTAGGCAAGACTAAGAGAACTTT-ATCTTTAT
CTAATTTATCTACAGATATTAGTAGAACTAGTAGTTTAAGAGAAGTATTAGACTATTTAGATACGCTATAGC
ATAAGAGAATAGGCGCTGCGTTAGTAAGCTAGCAGTATTATTAGTAGTAGATATTATTAAATTTCTAGCATA
ATTTTTAGTAGTTAATTTAGAGATTATAGACT--TAGCGCTAGAGAAATCCTAATATA-AAGTTAAAATTCC
TATAGCTTTCTACTACTAGAGCACTAGTTTATTTAAAGTAATTACTTACCTTTAGGTAGAATTTAGCTTA--
GTAGATAATTTCTTTAGTAGTAATTCTATTATATG-CCTTAACTTTAATAAGCTAAGATAGAGAG-ATAAGC
TAAAGCGAGAAGAATTTTATAGCTAAATAGCTAGTAATAAAATTATAATCTGCTCTATTATCTGCTAGCATA
-TAGTAGATATAGAGAACTATAGAGCTTTATTCTATAAAGGTCTAGAATGCAAACTGCGCTATATTTATAGT
AGAAGCTATATAATTCTAA-GCTATTTAGCGCTTATAATAAAGAGTA-TTAGCTATATAAGTATAAGCATAG
GTAAGCGCTAAGCAGTTTTTCTAGAGCTTTAAATTATTTCTAGATAGTAGCTCTGCACCTAGAAAGAGACGT
TTCTCTCTAAGTCTAAATCTAAATTATATTCTAAGCTATAGAAGTATAGA--TTCTTAGATTTATAAGCT-T
ATATTATAC-GCTTATATA-TAGCTTTAGTCTTAAGAGAGT--CTAGATAATCTTAAGCATAGTAGCTCTTA
CTACTAT-AGTTATAGCAGTCTAGCTTAGATAAGTTCTTAGGCTTCTTC-TTAGTAGTATCTTTAGTAGTAA
TCTTAGCT--AGAAGAAAGTTAGCTAAGATTGTAATCTTTGCCTTAAGCATGCTAGCCTAATCTTAGTAGTA
GTAGAGCTTACTATTAGTAGTAGCTAGCTTTAGCATAAACTAATTATTTTCTATATATAACTTGCTAGTATA
GCAGTATATGCTATCTTTAGTAAGTATATTTATAGGTATTCTACTTCTACTACTAGTACTACTTACACTCTA
TACTCTTTATAGTTATAGTAAGATTAGCATTTCTAAAATATATAGCGCATATATT-CTAAACTTATATTATT
ACTATAA-GTATATTATTAAATGCGTATGTAGAGAGAGTATTATAGTAGCTTATAGAGATATGC-TTCTAAA
AATTAGCTTACTACTACTATAGTCTATAGCTTAACGTGCTAGTAAA-GCTAAAGAACTAAAT-ATTAAATTT
AGACTATACTTATAGGCTAGTCTTATTACTATTAGAGAAGCAGAGAAATTCTAATATAGCTAGGTTTATATT
AGCTATAGTCTAGAGATTACTATCTTTAAAGTAGGTATATAGAGTATAGAGGCACTTAAACAGCTACTTAAA
CTAGTATCTATAGCTCTAGATATATAGCAAAATAGTATAGGTAGTCTTAGAAACGTTATTAAAGACTGCGTT
AGCGCAGTTTTCCTTATATTAATATTAGTAGCTATTCTATTTAAAGTAAGCAATTATCTTATCTATCTAGGC
TGTAAATTATATTTATAAATTGCT-GCTATTAAATTTAGAGGCGTAGTTACTATAGCTCTCTATATTAC-TC
TAGTTATCTATATAGTTATAGGCGTTGCAAATAGAACCTAAGT-AGAGGT-TTAGAGAGACTATTAATTCTA
ACTTAAAGATATATTTTATAGGCAGAAAGATAGGCAGCAGCATTTAGAGCATGCTAAAACTTAGAGATCTAG
TATTTATTCTAGAGTATGCTGTAGTTTATAAATTGCAAGAGGTTACTATTCTAAAATAGTAATAATTTAGTT
ATCTATGCTAGCTAGAGTAGTAGAGGCTGCTAGCAGCTAAAGCTATCTAAGTTTATAGTAGTAGAGTTATTT
GCTTAGTACTGCTTTTCTATAGCTGCGCTCTAGGCTGCTTTAATGCAGTAGTATTAGTTATAGACTATTTTA
GCCTGCTTCTATAAGGCTTTATACTTTGCAGTACCTTTATTAATCTATTACTAA-AGGTTATCTTAGTTAA-
AGTTATTCTATTACGCTGTAGCCTAGGCTATCTCTTACTTAGATATAAGCTT-CTTAATATTATTATT-ATA
CTATTTATACTTCTTTATAA-ATTGCTAATTCTAGTGCTAAGCTAACTATATAAGAGTAATAGCTAGATATA
TA---------ATAAGATCTAGCTAGATAATCTAGAGTA---TTAAGAGTTTATTAGATATTAATATAGATT
ACTCTATAATCTTATTCTAGTCTGCAGAGAGGTACTAGTAAATCTA-TTAAGCTCTATTATTGCTAAGATTA
TCTAAGTAGCAG---TTAATAAGGTAAGTAGAGTTAGAGAGTGCCTAATTACTATAGTAAAAGAAGATAGAA
GAAA-TTATATCTAGCTCTATAAAGTTAATATCTTAACTCTATAGCGCGTAGTAATAGTATAGAGTA-TGCT
CTATCTAGATAAGTATCTTAGAGGCTATATTAGATAGAATAAAGATAGGCTAGCTAAGGCCTAGCATCTAGC
TT-AGAGTATTAGCTTTACTAGATTAGTTAGAAGTAATTAAG-TTTTCTATAGCAGTTATCTCTAGTATATT
ATCTAGTTTATTAACTTTAGCGTTAGCAGTATATAGTTTAGAGAAGCATATATTAACTTACTTAGCTTTATT
ATCTAAATCTAACTCTATATTAATAGAGAACGCTAGCACTAGTAGCAGCTT-TAGCTTCTTTATAGG-CTCT
TAGTTAAATATGCTATTATTATAGTTTAAAAATTCTTTAGACGCTTAGTTAAGTAGATATAGCTTAGATACA
TTAAGTTT-AGCTAAGTTCTTCTTAGAAGA-TATACTTATATTACTGCTTA-TCTATTAGAGTAAA-GATAT
AGCTAGTTCTAAGTTATCTATTAGAGAGCAGCGCATATTCTTATAATTCTTAAGATTAGTATTTACGCAGAG
GCAAGT-CTTCTAATTCTTAAAGTTTTTATTAGAAAGCTTTACCTTATTTCTAGAACTAGCTATAGTACGCT
AGTATAGAGAGAAAGTAAGTAAAA-GAAAGTAAGAGATATATAAGAGAGTTAAGCAGTTAAGTTTCTAGCTA
ATAGTCAGTAGT-TATAGTAGTAAAGTAGCTATTCTAAATAGTAAGAGAGGTAACTCTAATATAGAAAGAGG
C--AAGAGGCTAGCGCTATGCTAGTAAG-ATAATATAATCTTAAGAGTAAAAGGCTAAGAAAAA--TTTTTC
TAGCATCTTAGGCTGTAGAGATAATAGCTAGCATATAATAGCAGGTAGCAGA-GTAGCTATATATGCGCTAA
TTTTTTAGCAGCTTCTTA-GGCTAAGAACTTCTAAAGTCTAGGTGTATAGTAAGCCTTAGTAGGCTAGTAAT
AGTAAACTTCTAGAGCTTAGGTATATAGCAGGCCTTAGTAGGCTAGTAATAGTATACTTC-TTAGAGCTTTA
GATTTATAGTAGGCCTTAGTAGGCTAGCAATAATAAACTTCTAGAGTTTAGATATATAGTAGGCCTTAGTAG
GCTAGCAATAATAAGCTTCT-AGAGCTTTAGATATAAACTCTTAGAGTTTACTGCGTATAGTAAGCGTAGAT
AAGTAGGCAATAGCTTTAAGAAGTAAGTTCTTT-CTAAAGAGATAGGCGTTAAGCTATACT-CTATATAGTA
GAGTAGAAGACTA-GATTCTAGTAGTAAGAGAAGATAAAAAAAGCTACTAGACTTAATAAAGAGCTAATAAT
CT-AAGGTTC
>X11_sc1.2_1633537_1636556_-/1-3020
------------------------------------------------------------------------
------------------------------------------------------------------------
------------------------------------------------------------------------
------------------------------------------------------------------------
------------------------------------------------------------------------
------------------------------------------------------------------------
------------------------------------------------------------------------
------------------------------------------------------------------------
------------------------------------------------------------------------
------------------------------------------------------------------------
------------------------------------------------------------------------
------------------------------------------------------------------------
------------------------------------------------------------------------
------------------------------------------------------------------------
------------------------------------------------------------------------
------------------------------------------------------------------------
------------------------------------------------------------------------
------------------------------------------------------------------------
------------------------------------------------------------------------
------------------------------------------------------------------------
------------------------------------------------------------------------
------------------------------------------------------------------------
------------------------------------------------------------------------
------------------------------------------------------------------------
------------------------------------------------------------------------
------------------------------------------------------------------------
------------------------------------------------------------------------
------------------------------------------------------------------------
------------------------------------------------------------------------
------------------------------------------------------------------------
------------------------------------------------------------------------
------------------------------------------------------------------------
------------------------------------------------------------------------
------------------------------------------------------------------------
------------------------------------------------------------------------
------------------------------------------------------------------------
------------------------------------------------------------------------
------------------------------------------------------------------------
------------------------------------------------------------------------
------------------------------------------------------------------------
------------------------------------------------------------------------
------------------------------------------------------------------------
------------------------------------------------------------------------
------------------------------------------------------------------------
------------------------------------------------------------------------
------------------------------------------------------------------------
------------------------------------------------------------------------
------------------------------------------------------------------------
------------------------------------------------------------------------
------------------------------------------------------------------------
------------------------------------------------------------------------
------------------------------------------------------------------------
------------------------------------------------------------------------
------------------------------------------------------------------------
------------------------------------------------------------------------
------------------------------------------------------------------------
------------------------------------------------------------------------
------------------------------------------------------------------------
------------------------------------------------------------------------
------------------------------------------------------------------------
------------------------------------------------------------------------
------------------------------------------------------------------------
----------------------GCCTTAGTCTTAGAAGAGT--CTAGGTAATCTTAAGCATAGAAGCTCTTA
CTACTAT-AGTTATAGCAGTTTAGCTTAGATAAGTTCTTAGGCTTCTTC-TTAGTAGTATCTTTAGCAGCAA
TCTTAGCT--AGAAGAAAGTTAGCTAAGATTACGATCTTTGCCTTAGGCGTACTAGCTTAATCTTAGTAGTA
GTAGAGCTTACTATTAGTAGCAGCTAGCTTTAGCATAAACTAATTATTTTCTATATATAACTTACTAGTATA
GTAGTATATGCTATCTTTAGCA-GTATATTTATAAGTATTCTGCTTTTACTGCTAGTACTGCTTACGCTCTA
TACTCTTTATAGTTATAGTAAGATTAGTATTTCTAAAATATATAGCGTATATATT-CTAAACTTATATTATT
GCTGTAG-GTATATTATTAAACGCGTATATAGAGAGAGTATTACAGTAGCCTATAGAGATATGC-TTCTAAA
AGTTAGCTTATTACTACTATAGCTTATAGCTTAATATGCTAGTAAA-GCTAGAGAACTAAAT-ATTAAATTT
AGACTATGCTTATAGGCTAGTCTTATTACTATTAGAAAAGTAGAGAAATTCTAATATAGCTAGGTTTATGTT
AGCTATAGTCTAGAGATTACTATCTCTAAAGTAAGTATATAGAGTATAGAAGCACTTAAATAGCTGCTTAAA
CTAGCATCTATAGCTCTAGATATATAGTAGAATAGTGTAGGTAGTCTTAGAAACGTTATTAAAGACTATATT
AGCGCAGTTTTTCTTATATTAATATTAGTAGCTATTCTATTTAAAGTAGGCAATTATCTTATCTATCTAAGC
TGTAAATTATGCCTATAAATTACT-ACTATTAAATTTAGAGGCGTAGTTGCTGCAGCTCTCTATATTAT-CT
TAGTTATCTATATAGTTATAAGCATCGTAAATAGAACTCTAGGTAGAAGT-CTAGAGAGACTGTTAATCCTA
ACTTAAAGATATATTCTATAGGCAGAAAAGTAGGCAGCAGC-TTTAGAGTATGCTAAAACTTAGAGATCTAG
TGCTTATTCTAGAGTATACTGCAGTTTATAAATTATAGAAGGTTGCTATTCTAAAATAGTAACAATTTAGTT
ACCTATGCTAGCTAGAGTAGTAGAAGCTGCTAGCAGCTAAAGCTATCTAAGTTTATAGTAGTAGAGTTATTT
ACTCTATACTACTTCTCTATAGCTGCGCTCTAAGCTGCCTTAATATAGTAGTATTAGTTATAGACTATTCTA
GCCTGCTTCTATAAGGCTTTATACTTTGCAGTGCCTTTATTAATCTATTACTAG-AAGTTATCTTAGTTAA-
AGTTATTCTATTACGCTGCAGCCTAGGCTACTTCTTACTTAGATATAAGCTT-CTTAATATTATTATT-ATA
CTATTTATACTTCTTTATAA-ATTACTAATTCTAGTACTAAGCTAACTATATAAGAGTAATAGCTAGACGTG
TA---------ATAAAGTCTAGCTAGATAATCTAGAGTA---TTAAGAGTTTGTTAGATATTAATGCAGATT
ACTCTATAATCTTATTCTAGTCTATAGAGAGGTATTAGCAAATTTA-TTAGGCTCTATTATTACTAAGATTA
TCTAAGTAGCAG---TTAATAAAGCGAGCAGAGTTAGAGAGTGCCTAATTACTATAGTAAAGAAAGATAAGA
GAAAATTATATCTAGCTCTATAAAGTTAATATCTTAACTCTATAGCGCATAGCAAAAGTATAGAGTA-TGCT
CTATCTAGATAAGCATCTTAAGAGCTATATTAGATAGAGTAGAGGTAGGCTAGCTAAGGCCTAGCATCTAGC
TT-AAAGTATTAGCTTTGCTAGATTAGTTAGAAGTAATTAGA-TCTTCTATAGCAGTTATCTCTAGCATATT
ACCTAGTTTATTAACTTTAGCGTTAGCAGTATATAGTTTAGAGAAGTATACGTTAACTTGCTTAGCTTTATT
ATCTAAATCTAACTCTATATTAATAGAGAATACTAGCACTAGCAGCAGTTT-TAGCTTCTTTGCAGG-CTTC
TAGTTAAATATGCTATTATTATAGTTTAAAAATTCTTTAGATGCTTAGTTAGGTAAGTATAGCTTAGATATA
TTAAGTCT-AGCTAGATTCTTCTTAGAAAA-TATACTTATATTACTGCTTA-TCTATTAGAGTAGA-GATAT
AGCTAATTCTAGATTATCTGTTAGAGAGTAGCGTATATTCTTATAATTCTTAAGGTTAGTATTTACGTAAGA
GCAGAT-CTTCTAATTCTTAAAGTTCTTATTAGAAAGCTTTATCTTATTTCTAGAACTAGCTATAGTACGCT
AATATAGAGAGAAAGTAAGTAAAA-GAAAGTAAGAAGTATATAAGAGAGTTAGGCAGTTAAGTTCCTAGCTA
GTAGT-AGTAGT-TATAGTAGTAGAGTAGCTATTCTAAATAGTAAGAGAGATAACTCTAATATAGAAAGAGG
T--AAGAAGCTAGCGCTACGCTAGTAAG-ATAATATAATCTTAAGAGTAAAAGGCTAAGAAAAA--TTTTCT
TAGCGCCTTAGGCTATAGAGATAATAGCTAGCATATAATAGCAGGTAGCAGA-GTAGCTATATATACGCTAA
TTTTTTAGCAGCTTCTTA-GGCTAAGAACTTCTAAAGTCTAGGTATATAGTAGGCCTTAGTAGGCTAGCAAT
AGTAAACTTCTAGAGCTTAGGTATATAGTAGGCTTTAGTAGGCTAGCAATAGTATACTTC-TTAGAGCTTTA
GATTTATAGTAGGCCTTAGTAAGCTAGTAATAATAAACTTCTAGAGTTTAGATATATAGCAGGCCTTAGTAG
GCTAGCAACGATAAGCTCTT-AGAGCTTTAGGTATAAACTTCTAGAGTTTACTACGTATAGTAAGCGTAGAT
AGGTAGGTAATAGCTTTAAGAGGTAAGTTCTTT-TTAAAGAGATAAGCATTAAGCTATACT-CTATATAGTA
GAGT-AAGAACTA-GATTCTAATAGTAAGAAGAGATAAAAAAAGCTGCTAGACTTAATAAAGAGCTAATAAT
CT-AAGGTTC
>X11_sc1.9_102914_108987_+/1-6074
---------------------------------------------------TAGTTATAAGAGAAATAAAAG
TAAGGTAGCTTTAGCCTCTTAGAGTATTTATAGTAGTAAAGAAAGGCATTATAATTTTTACTAAACTTAGTA
GCTAGTTTCTAA-GTAGAAAGTAGGTTATTAGTCTATTTAATATAGTAATACTACTAGCCTTTATATAGAGC
AGATTTCTGCTATTTATAATCTACTACTACGTTAATA-TACTATTTAGAGTGTTT-GCTACTATTAGAGTTA
ATAATAAAAATTTCTTT-AAGCTATAGAAGTACTTAGTTAGATAGTAGTTTAGCGTCTACTAGCTATAAGAG
CTGTAGGTAGAATACTAGAAAGATACTATATTAAATTATCTCTTCTAGTAAGTCTAGATAGTATACTTAGCT
ATTATAGATTATGCAGGTTACTATATATAGGCCTGCCTATTAATTCTTAAATTTCTT-AGTAAGTTATAATA
TTAACTAGTTAGCTATGCTTAGCTATACTTAATCT-CTAATTTTATAG--GCTAGCCTACTATAGCATAAGA
TATTAGTATAGGCTTATT---ACTTTTATTATA-CTTAATAAATCTATTCTTTTAA-GTGCACTACTAAGTT
AGC--GTTAGCATTT-ATTAGTTTATTAGCC-TATACTTATTAACTCTAAAGCTATTTGCTAAGCTTAGCTA
TAGCCTCTTTACTAAGATAAATTCTGCTATAGAGATAATAACCTAAATCTGCTATAAA-TAGTATTATACTA
ATAG--AGACATTAACTATATTATTAGCTTAAAATTTA-GCAATATGCAGAAATAACGCCTAATTATCCTAG
GTAAAGTTAATAAATTATTAGAGATACGTTTCTAAGAACTAATTATATTGCTCTATCTAGCTATCTATCTCT
AAGTAGTAGCTAGTAGATAGTTTTTACTT-AATCTTAAGCCTAGCATAGATATATTTTTAAAATTCGTATAT
AAATATAGTACTATAA-TCTAA-GATAATATTAAGAGGTAGCTTATAATTCTTAAATACTTCTATAAAGCAC
TATGCTACT-TTAATAGAGTTATAAGTAATAGTTAGAAAGAAA-TAGCGCTAC-TTAGTTAATTAGCAG-CT
AATAATAAGAATATTAT---AATATTAGAAACCTAGATACTAGC---TAAGTAGAAGA-TCTTAAATATAGT
TAACTAAAAGATCTATCTATTAAG-CGTTTAGAATAAGTAGTAATTATAAATAGCTATACTTTCTATTA-TA
AGAGAACTTTATCTAGAAGCAAA-CTCTATAGGTAGTATAGAA--TTTCTTAATTAACTAAG--CTATCTTT
AGCTAGTAGTACCTCTTAAATATAAGATAAAAGGTACTACGTAGTCTCTTATAGCCTATAAT-TTTATAGTT
ATAGTAGAGTTTAAATATTTAGCGCTAGAAGCAAGCATCT-A-GAGAAATATATAGCTATATCTAGTTAATA
AATAGGTAGC-ATTTAGAACTCTTGCC-TAAAGAAGTAATATTAGCCTATAAGAAGAAGTAGCTTTT--CTT
ATAGAATAAATTAGATAGCTTTATAGTA-CTGCTATTAATT-ACTATAAAGGCTGCTAGCGTAATAGAGTTA
TCTTTATAGGC-TATATTAAGTAGTTCTATAGTAGAATAAG-TATCTTTATTATAAGAGAGAAGGCTAGAAT
CTACTATGCTATTAATCTAGTTTTACGCTAGCTTATCTTTAAATTTCT-TAGAGTCTAAGTT--ATTATAGT
CTAAGGCTATAAAGCAGAATTTAAGTACTTAGCGTTATTCTAGTAAAACCTAGTCTAGTTTCTTATAGTAGA
AAGTGCTTATAGCTTAGAGTGCTATCTAGATTACTAGTTATATACC-TAGCGCTAGTACCTTAAAGCTAAGA
ATAATTATATTATTATTAGTAATACGCTTATCTATAGCATCTTCTAG-TATATTCTAAAGCTGTTAGCTAAG
AGCATTAGCTTT--AATATTAGTATTTTCTAGTATATAAGCAATTTTAAAATTAAATT-ATAATAAGAATAG
AGACTAGT-AAGCTTATCTGCAGTTTAGCTTCTTTATAGCTATAAATATTTCTAGGTTCTAGTAATCTATAA
TAACGCTAATTTAGTAAGGTATTCT----AATTAACTCTAGTTTCTATTCTTTAAATGCGCAAATAATTTCT
A-TAAGCTCTAAGTTATAGATATTATAATTATACTTA-GCTAAGAAGTATTTCTTAGAGAAGAAGCTAATTA
GTTACTAGTCTCTATTATTATTTTTCTATTTTATAATACTATCTATAGCTTAGATAGAGGCGTCTATATAGA
CTCTAACTAGTTTCTCTA-GGTTAAAGTATTATAGTATAATATCTAGCTAAAAGGCATCTTATAGCGCTTT-
AAACGCTTATTAGTGTTTATTAGTAACTTTAAACTTTTT-ATAGCAGGTCTTATA-GATAACTAGCTTAGTA
GAGTTCTTAGAGAGC---TATTTCTTAATATAGGC-TTTAATAAGTTTTATAAGAGGCA-GAGTAATAGCAG
AGTAGTTTTTAATAAA-GTATTAGTAGAACTCTATATAGCTAAGAAATGCTAGTACTTTAGTAGTAGTAGTT
AGCATACGCTACTTATTAATAGCTATAATCTTATCTAAGTCTATTTTAACCTCTGCG-TTAGTAATAAATAT
ACCTAGAAACTTAACTTTTATCTAGTATAGTTTAGTTTTCTTAGAGTCTATATAGAACTCTTATATCTAGA-
GATAGCATAGAACGCTTTTATAGTGCTATATATATTCTTTTACTATCTTAGAGTAGACTAGAAT-ATTATTA
AGATAAGCAGTATAAAAATTATCTAGGTAATTAAATAGTGCGCTATTAATAG-CGCGTTAAAATATAGTAGA
GGTATTATA-GAAGCTAAATAGTATAATATAA-TATTTATAAGTA-TCTAGTTATATAAAAAATACTATAAG
CTATTTAGAGCCTAGCTTTATTTATATATAGTAAAAAGTATAAATAATATTAAACTTTAAGAAGATAGTAGC
ATTATTTAGCTATGCTAGTATTTCTCTAAAGAAAAGAATAGAGTAGTAATTCTTAATAGTAACGTTATTAAG
ATTATAGTAGTTAATATAAATATAGATACTACTATTAAGCTTAGCTATAATAGTTATATTACTGCGTGCTAT
AGAGTTAGTTTTAGCAATAAAACTATATTTCTCTATTTCTATAATATACTTTTATATAGCTTTATTATAGCG
CTTAGACTATAGACGTATATA-GTAGTTTAGAGCCT-CTATATCTAGTTTAAGCTAAATCTTATAGTTATAT
TTAGAGTACTTAGG-CAAGATTCTAGCT-AATTTTTTGCTAAAAGTTAGAAGGTCTTTGCTATAGAGTTTAT
ATATCTCTAGTAATAGAATATCTTTAAGCTCTACTTTCTTAGAGTTATCTAGATACTTATTAACGTTCTTTT
CTATAGCTATGCGTTATATAGTAATAAGCGTTTGCTAGCGTATCTAGTAGATAGT-ATAACTCTTTCTCTTA
CTTATTATCCTAATAGCTCTAGCTAATACTTACTAAATATCTAGCTTAGGTTTATTAGCCTTA-ATAAGATA
AGAAGAGTTTTAACTATTATATCTGCCTTTAGGTAGTACTTTAGGCAAGACTAAGAGAACTTT-ACCTTTAT
CTAATTTATCTATAGATATTAGTAGAACTAGTAGTTTAAAAGAAGTATTAGACTATTTAAGTGTACTATAGT
ATAAGAGAATAGGCGCTGCGTTAGTAAGCTAGCAGTATTGCTAGTAGTAAATATTATTAAATTTCTAGCGCA
ATTTCTAGTAGTTAATTTAAGAGTTATAGACT--TAGCGCTAGAGAAACTCTAATATA-AAGTTAAAATTTC
TATAGCTTTCTATAACTAGAGCACTAGTTTGTTTAAAGTAATTGCCTACTTTTAGGTAGAATTTAGCCTA--
ATAGATAATTTCTTTAGTAGTAATTCTATTATATG-CCTTAACTTTAATTAGCTAAGGTAGCAGA-ATAAGC
TAAAGTAAGAAGAATTTTATAGCTAAATAGCTAGTAATAAAATTATAATCTACTCTATTATCTGCTAGCATA
-TAGTAGGTATAGAGAACTATAGAGCTTTGTTCTACAAAAGTCTAGAATGTAAACTATGCTATATTTATAGT
AGAAGCTATATAATTCTAA-GCTATTTAGCGCTTATAATAAAGAGTA-TTAGCTATATAAGTATAAGCATAG
ATAGGCGCTAAGTAGTCTTTCTAGAGCCTTAAATTATTTCTAAATAGTAGCTCTGTATCTAGAAAGAGATAT
TTCTCTCTAAGTCTAAATCTAAATTATATTCTAAGCTATAGAAGTATAGA--TTCTTAGATTTATAAGCT-T
ATATTATGC-GCTTATATA-TAGCCTCTATCTTAGAGAGGT--CTAAGTAATCTTAAGCATAGTAGCTCTTA
CTACTAT-AGTTATAGCAGTCTAGCTTAGATAAGTTCTTAAGCTTCTTC-TTAGTAGTATTCTTAGCAGTAA
CCTTAGCT--AGAAGAGAGTTAGCTAGAATTATAACCTTTGCCTTAAGTATACTAGCCTAATCTTAGTAGTA
GTAGAGCTTACTATTAGCAAAAGCTAGCTTTAGCGTAAACTAATTATTTCTTATATATAACTTACTAGTATA
GCAGTAGATACTATTCTTAGTA-GTATATTTATAGATATTCTATTTCTACTACTAGTATTACTTATGCTCTA
TACTCTTTATAGTTACTATAAGATCTATGTTTCTAAAGTATATAGCGCATATATT-CTAAACTTATATTATT
GCTATAG-GTATATTATTAAACGCAAACGTAGAGAAAGTATTATAGTAACTTATAGAGATGCAC-TTCTAAA
AGTTAGCTTACTACTACTATAGCCTATAGCCTAATATACTAGTAAG-GCTAGAGAACTAGAT-ATTAAATTT
AGACTATACTTATAAGCTAGTCTTATTGCTATTAGAGAAGCAGAGAAATTTTAATATAGCTAGGTTTATATT
AGCTATAGTCTAGAGATTGCTGTCTCTAAAGTAGGTATATAGAGTATAGAGGCACTTAAATAGCTACTTAAA
CTAGCATCTATAGCTCTAGATATATAGTAGAATAGTATAGGTAGTTCTAGAAATATTATTAAAGACTATATT
AGCGCAGTTTTCTTTATATTAATATTAGCAGCTATTCTATTTAAAGTAAGTAATTATCTTATCTATCTAGGC
TACAAATTATATCTATAAATTACT-GCTATTAAATTTAGAGGCATAGTTACTATAGCTCTCTATATTAC-TC
TAGTTATCTATATAATTATAAGCATTGCAAATAGAACTTAGGT-AGAGAT-CTAGAGAGACTGTTAATTCTA
ACTTAAAGATATATTCTATAGATAAAAAGGTAGGCAGCAGC-TTTAGAGCATACTAAAACTTAGAGATCTAG
TGCTTATTCTAGAGTATGCTGCAGTTTATAAAGTATAGAAGATTACTATTCTAAAATAGTAATAATTTAGTT
ACCTATGCTAGCTAGAGTAGTAGAGGCTGCTAGCAGCTAAAGCTATCTAGGTTTATAGTAGCAGAGTTATTT
GCCTAGTACTACTTCTTTATAGCTATGCTCTAAGCTGCCTTAATATAGTAGTATTAGTTATAGACTATTCTA
GCCTGCTTCTATAAAGCTTTATACTTTATAGTGCTTTTATTAATCTATTGCTAG-AAGTTATCTTAGTTAA-
GGTTATTCTATTGCGCTGCAGCCTAAGCTACCTCTTACTTAGATATAAGCTT-CTTAATATTATTATT-ATA
CTATTTATACTTCTTTATAA-ATTGCTAATTCTAGTGCTAAGCTAACTATATAAGAGTAATAGCTAGATATA
TA---------ATAAGGTCTAGCTAGATAATCTAGAGTA---TTAAGAGTTTATTAGATATTAATGCAGATT
ACTCTATAATCTTATCTTAGTTTGTAGAGAGGTACTAGTAAATCTA-TTAGGCTATATTATTACTAAGATTA
TCTAAGTAGTAG---TTAATAAGGCAAGTAGAGTTAGAGAGTACCTAATTACTATAGCAAAGAAAGATAAAA
GAAA-TTATATCTAGCTCTATAAAGTTAATATCTTAACTCTATAGTATATAGTAACATAGCAGCATAGCTAT
CTATCTA-----------------------------------------------------------------
------------------------------------------------------------------------
------------------------------------------------------------------------
------------------------------------------------------------------------
------------------------------------------------------------------------
------------------------------------------------------------------------
------------------------------------------------------------------------
------------------------------------------------------------------------
------------------------------------------------------------------------
------------------------------------------------------------------------
------------------------------------------------------------------------
------------------------------------------------------------------------
------------------------------------------------------------------------
------------------------------------------------------------------------
------------------------------------------------------------------------
------------------------------------------------------------------------
------------------------------------------------------------------------
------------------------------------------------------------------------
----------
>X11_sc1.31_1723_1978_+/1-256
---------------------------------------------------TAGTTATAAGAAAAATAAAAG
TAAGATAGCTTTAGCCTCTTAGAGTACTTATAGTAGTAGAGAAAGGTATTATAATTTTTACTAAACTTAGCA
GCTAGTTTCTAA-GTAAGAAGTAAGTTATTAGTCTATTTAATATAGTAATACTACTAGCCTTTATATAGAGC
AGATTTTTACTATTTATAATCTACTACTACGTTAATA-TACTATTTAGAGTGTTT----GCTGTAAAGAATT
ATTATAGTAATATATAT-AAAATATA----------------------------------------------
------------------------------------------------------------------------
------------------------------------------------------------------------
------------------------------------------------------------------------
------------------------------------------------------------------------
------------------------------------------------------------------------
------------------------------------------------------------------------
------------------------------------------------------------------------
------------------------------------------------------------------------
------------------------------------------------------------------------
------------------------------------------------------------------------
------------------------------------------------------------------------
------------------------------------------------------------------------
------------------------------------------------------------------------
------------------------------------------------------------------------
------------------------------------------------------------------------
------------------------------------------------------------------------
------------------------------------------------------------------------
------------------------------------------------------------------------
------------------------------------------------------------------------
------------------------------------------------------------------------
------------------------------------------------------------------------
------------------------------------------------------------------------
------------------------------------------------------------------------
------------------------------------------------------------------------
------------------------------------------------------------------------
------------------------------------------------------------------------
------------------------------------------------------------------------
------------------------------------------------------------------------
------------------------------------------------------------------------
------------------------------------------------------------------------
------------------------------------------------------------------------
------------------------------------------------------------------------
------------------------------------------------------------------------
------------------------------------------------------------------------
------------------------------------------------------------------------
------------------------------------------------------------------------
------------------------------------------------------------------------
------------------------------------------------------------------------
------------------------------------------------------------------------
------------------------------------------------------------------------
------------------------------------------------------------------------
------------------------------------------------------------------------
------------------------------------------------------------------------
------------------------------------------------------------------------
------------------------------------------------------------------------
------------------------------------------------------------------------
------------------------------------------------------------------------
------------------------------------------------------------------------
------------------------------------------------------------------------
------------------------------------------------------------------------
------------------------------------------------------------------------
------------------------------------------------------------------------
------------------------------------------------------------------------
------------------------------------------------------------------------
------------------------------------------------------------------------
------------------------------------------------------------------------
------------------------------------------------------------------------
------------------------------------------------------------------------
------------------------------------------------------------------------
------------------------------------------------------------------------
------------------------------------------------------------------------
------------------------------------------------------------------------
------------------------------------------------------------------------
------------------------------------------------------------------------
------------------------------------------------------------------------
------------------------------------------------------------------------
------------------------------------------------------------------------
------------------------------------------------------------------------
------------------------------------------------------------------------
------------------------------------------------------------------------
------------------------------------------------------------------------
------------------------------------------------------------------------
------------------------------------------------------------------------
------------------------------------------------------------------------
------------------------------------------------------------------------
------------------------------------------------------------------------
------------------------------------------------------------------------
------------------------------------------------------------------------
------------------------------------------------------------------------
------------------------------------------------------------------------
------------------------------------------------------------------------
------------------------------------------------------------------------
------------------------------------------------------------------------
------------------------------------------------------------------------
------------------------------------------------------------------------
------------------------------------------------------------------------
------------------------------------------------------------------------
------------------------------------------------------------------------
------------------------------------------------------------------------
------------------------------------------------------------------------
------------------------------------------------------------------------
------------------------------------------------------------------------
------------------------------------------------------------------------
------------------------------------------------------------------------
------------------------------------------------------------------------
------------------------------------------------------------------------
------------------------------------------------------------------------
------------------------------------------------------------------------
------------------------------------------------------------------------
------------------------------------------------------------------------
----------
>X11_sc1.58_18223_19819_-/1-1597
----------------TTACTATTAACTTTTAGTCTTCTAGATAAAGCTACTAGTTATAAGAAAAATAAAAG
TAAAGCAGCTTTAGCCTCTTAGAGTATTTATAGTAGTAGAGAAAGATATTATAATTTTTACTAAACTTAGCA
GCTAGTTTCTAA-GTAGAAAGTAAGTTATTAGTTTATTTAATATAGTAATACTACTAGCCTTTATATAGAGC
AGATTTCTGCTGTTTATAATCTACTACTACGTTAATA-TACTATTTAGAGTGTTT-GCTACTATTAGAGTTA
ATAATAGAAATTTCTTT-AGGCTATAGAAGTACTTAGTTAGATAGTAGTTTAGCATCTGCTAGCTGTAAGAG
CTGCAAGTAGAATACTAGAAAGATACTATATTAGATTATCTCTTCTAGTAAGTCTAGGTAGTATACCTAGCT
ATTATAGATTATATAGGTTACTGTATATAGGCCTACTTATTAATTCTTAAATTTCTT-AGTAGATTATAATA
TTAACTAGTTAGCTGTGCTTAGCTATACTTAATCT-CTAATTTTATAG--GCTAGCTTACTATAGCGTAAGA
TATTAGCGTAAGCTTACT---ACTTCTATTATA-CCTAATAAATCTATTCTTTTAA-GTATGCTACTAAGTC
AGC--ATTAGTATTT-ATTAGTTTATTAGCC-TATATCTATTAACTCTAAAGCTGCTTACTAAGCTTAGCTA
TAGCTTCTTTACTAGAGTAAATTCTGCTATAGAGATAATAGCCTAAATCTACTATAAA-TAGTATTATACTA
ATAG--AGATATTAACTATATTATTAGCTTAAAATTTA-GCAATATACAGAAATAATACCTAATTATTCTAG
ATAAAGTTAATAAATTATTAGAGGTATATTTCTAAGAACTAATTATATCGCTCTGTCTAGCTATCTATCTCT
AAGTAGTAGCTAGTAGATAGTTTCTACTT-AATCTTAAGCCTAGCATAGATATATTTCTAAAATTTATATAT
AAATATAGTACTGCAATCTAAGCAATAATGTTAAGAAGTAGCCTATAATTCTTAAATACTTCTATAAAGCAC
TATGCTACT-TTAATAGAGTTATAGGTAATAGTTAGAAAGAAA-TAGCGCTAC-TTAGTTAATTAGCAG-CT
AATAATAAAAATATTAT---AATATTAGAAACCTAGGTACTAGC---TAGGTAGAAGG-TCTTAAATATAGT
TAACTAAAAGATCTATCTATTAAG-CGTTTAGAATAGGCAGTAATTATAAATAGCTATACTTTCTATTA-TA
AGAGAACTTTGTCTAGAAGCAAA-CTCTATAGGTAGTATAGAA--TTTCTTAATTAACTAGG--CTATCTTT
AGCTAGTAGTACCTCTTAAATATAAGGTAAAAGATACTGCGTAGTTTCTTATAGCCTATAAT-TTTATAGTT
ATAGCAGAGTTTAAATATTTAGCGCTAGAGGCGAGCATCT-A-GAAAAATATATAGCTATATCTAGTTAATA
AATAAGTAGC-GTTTAAGACTCTTACC-TAAAGAAGTAATATTAGCTTATAAGAAGAAGTAGCTTTT--CTT
ATAGAATAAATTAGGTAGCTTTATAGTA-CTACTATTCATTTACTATAAAGGCTGCTAGCATAATAGAGTTA
TCTTT-------------------------------------------------------------------
------------------------------------------------------------------------
------------------------------------------------------------------------
------------------------------------------------------------------------
------------------------------------------------------------------------
------------------------------------------------------------------------
------------------------------------------------------------------------
------------------------------------------------------------------------
------------------------------------------------------------------------
------------------------------------------------------------------------
------------------------------------------------------------------------
------------------------------------------------------------------------
------------------------------------------------------------------------
------------------------------------------------------------------------
------------------------------------------------------------------------
------------------------------------------------------------------------
------------------------------------------------------------------------
------------------------------------------------------------------------
------------------------------------------------------------------------
------------------------------------------------------------------------
------------------------------------------------------------------------
------------------------------------------------------------------------
------------------------------------------------------------------------
------------------------------------------------------------------------
------------------------------------------------------------------------
------------------------------------------------------------------------
------------------------------------------------------------------------
------------------------------------------------------------------------
------------------------------------------------------------------------
------------------------------------------------------------------------
------------------------------------------------------------------------
------------------------------------------------------------------------
------------------------------------------------------------------------
------------------------------------------------------------------------
------------------------------------------------------------------------
------------------------------------------------------------------------
------------------------------------------------------------------------
------------------------------------------------------------------------
------------------------------------------------------------------------
------------------------------------------------------------------------
------------------------------------------------------------------------
------------------------------------------------------------------------
------------------------------------------------------------------------
------------------------------------------------------------------------
------------------------------------------------------------------------
------------------------------------------------------------------------
------------------------------------------------------------------------
------------------------------------------------------------------------
------------------------------------------------------------------------
------------------------------------------------------------------------
------------------------------------------------------------------------
------------------------------------------------------------------------
------------------------------------------------------------------------
------------------------------------------------------------------------
------------------------------------------------------------------------
------------------------------------------------------------------------
------------------------------------------------------------------------
------------------------------------------------------------------------
------------------------------------------------------------------------
------------------------------------------------------------------------
------------------------------------------------------------------------
------------------------------------------------------------------------
------------------------------------------------------------------------
------------------------------------------------------------------------
------------------------------------------------------------------------
------------------------------------------------------------------------
------------------------------------------------------------------------
------------------------------------------------------------------------
------------------------------------------------------------------------
------------------------------------------------------------------------
------------------------------------------------------------------------
------------------------------------------------------------------------
------------------------------------------------------------------------
------------------------------------------------------------------------
------------------------------------------------------------------------
------------------------------------------------------------------------
------------------------------------------------------------------------
------------------------------------------------------------------------
------------------------------------------------------------------------
------------------------------------------------------------------------
------------------------------------------------------------------------
------------------------------------------------------------------------
----------
>X11_sc1.3_1164603_1165757_-/1-1155
AGTTTCTCTAGCTAGCCTACTATTAACTCTTAGTTTTCTAGATAAGGCTACTAGTTATAAGAAAAACGAAAG
TAAGGCAGCTTTAGCCTCTTAAGGTATTTATAGTAGTAGAGAAAAGCATTATAATTTTTACTAAACTTAGTA
GCTAGTTTCTAA-GTAAAAAGTAAATTATTAGTCTATTTAATATAGTAATACTACTAGCCTTTATATAGAGC
AGATTTCTGCTATTTATAATCTACTACTACGTTAATA-TACTATTTAGAGTATTT-ACTACTATTAGAGTTA
ATAATAGAAATTTCTTT-AGGCTATAGAAGTGCTTAGTTAGGTAGTAGTTTAGCATCTGCTAGCTATAAGAG
CTGTAAGTAGAATACTAGAAAGATACTATATTAGATTATCTCTTCTAGTAAGTCTAGGTAGTATACTTAGCT
ATTATAGATTATGCAGGTTACTATATATAGGCCTGCCTATTAATCTTTAAATTTCTT-AGTAGGTTATAATA
TTAACTAGTTAGCTATGCTTAGCTATACTTAATCT-CTAATTTTATAG--GCTAGCTTACTATAGTATAAGA
TATTAGCATAAGCTTACT---GCTTCTATTATG-CTTAATAAATCTATTCTTTTAA-GTGCACTACTAAGTT
AGT--ATTAGCATTT-ATTAGTTTATTAGCT-TATATCTATTAACTCTAAAGCTACTTACTAAGCTTAGCTA
TAGCTTCTTTGCTAAAGTAAATTCTGCTGCAGAGGTAATAGCCTAAATCTGCTATAAA-TAGTATTATACTA
ATAG--AGATATTAACTATATTATTAGCTTAAAATTTA-GCAATATATAAGAATAATATCTAATTATTCTAA
GTAAAGTTAATAAATTATTAGAGGTACGTTTCTAAGAACTAATTATATTACTCTATTTAGCTATCTGTTTCT
AAGTAGTAGCTAGTAGATAGTTTCTACTT-AATCTTAAGCCTAGCATAGATACGTTTCTAAAATTTATATAT
AAATATAGTGCTGCAA-TCTAA-GATAATATTAAGAGGCAGCTTATAATTCTTAAATACTTCTATAAAGCAC
TATACTGCT-TTAATAAAGTTATAGGTAATAGTTAGAAAGAAA-TAGCATTGC-TTAGTTAATTAGTAG-CT
AATAATAAGAATATTAT-----TATTAGCACTCTAG------------------------------------
------------------------------------------------------------------------
------------------------------------------------------------------------
------------------------------------------------------------------------
------------------------------------------------------------------------
------------------------------------------------------------------------
------------------------------------------------------------------------
------------------------------------------------------------------------
------------------------------------------------------------------------
------------------------------------------------------------------------
------------------------------------------------------------------------
------------------------------------------------------------------------
------------------------------------------------------------------------
------------------------------------------------------------------------
------------------------------------------------------------------------
------------------------------------------------------------------------
------------------------------------------------------------------------
------------------------------------------------------------------------
------------------------------------------------------------------------
------------------------------------------------------------------------
------------------------------------------------------------------------
------------------------------------------------------------------------
------------------------------------------------------------------------
------------------------------------------------------------------------
------------------------------------------------------------------------
------------------------------------------------------------------------
------------------------------------------------------------------------
------------------------------------------------------------------------
------------------------------------------------------------------------
------------------------------------------------------------------------
------------------------------------------------------------------------
------------------------------------------------------------------------
------------------------------------------------------------------------
------------------------------------------------------------------------
------------------------------------------------------------------------
------------------------------------------------------------------------
------------------------------------------------------------------------
------------------------------------------------------------------------
------------------------------------------------------------------------
------------------------------------------------------------------------
------------------------------------------------------------------------
------------------------------------------------------------------------
------------------------------------------------------------------------
------------------------------------------------------------------------
------------------------------------------------------------------------
------------------------------------------------------------------------
------------------------------------------------------------------------
------------------------------------------------------------------------
------------------------------------------------------------------------
------------------------------------------------------------------------
------------------------------------------------------------------------
------------------------------------------------------------------------
------------------------------------------------------------------------
------------------------------------------------------------------------
------------------------------------------------------------------------
------------------------------------------------------------------------
------------------------------------------------------------------------
------------------------------------------------------------------------
------------------------------------------------------------------------
------------------------------------------------------------------------
------------------------------------------------------------------------
------------------------------------------------------------------------
------------------------------------------------------------------------
------------------------------------------------------------------------
------------------------------------------------------------------------
------------------------------------------------------------------------
------------------------------------------------------------------------
------------------------------------------------------------------------
------------------------------------------------------------------------
------------------------------------------------------------------------
------------------------------------------------------------------------
------------------------------------------------------------------------
------------------------------------------------------------------------
------------------------------------------------------------------------
------------------------------------------------------------------------
------------------------------------------------------------------------
------------------------------------------------------------------------
------------------------------------------------------------------------
------------------------------------------------------------------------
------------------------------------------------------------------------
------------------------------------------------------------------------
------------------------------------------------------------------------
------------------------------------------------------------------------
------------------------------------------------------------------------
------------------------------------------------------------------------
------------------------------------------------------------------------
------------------------------------------------------------------------
------------------------------------------------------------------------
------------------------------------------------------------------------
----------
>X11_sc1.2_687961_690253_-/1-2293
---------------------------------------------------TAGTTATAAGAAAAACGAAAG
TAAGGCAGCTTTAGCCTCTTAGAGTATTTATAGTAGTAAAGAAAAGCGTTATAATTTTTACTAAACTTAGTA
GCTAGTTTCTAA-GTAAGAAGTAAGTTATTAGTCTATTTAATATAGTAATACTACTAGCCTTTATATAAGGC
AGATTTCTGCTGTTTATAATCTACTACTGCGTTAATA-TACTATTTAGAGTGTTT-GCTACTATTAGAGTTA
ATAATAGAAATTTCTTT-AAGCTATAGAAGTGCTTAGTTAGGTAATAGTTTAGTATCTGCTAGCTATAAGAG
CTATAGATAGAATACTAAGAAGATATTATATTAGATTATCTCTTCTAGCAAGTCTAGGTAGTATGCCTAGCT
ATTATAGATTATATAGGTTACTATATATAAGCCTACTTATTAATTCTTAAATTTCTT-AGTAGATTATAATA
TTAACTAGTTAGCTATGCTTAGCTATACTTAATCT-CTAATTTTATAG--GCTAGCCTACTATAGCGTAAGA
TGTTAGCGTAAGCTTACT---ACTTCTATTATA-CTTAATAAATCTATTCTTTTAA-GTGCGCTACTAAGTT
AGC--GTTAGCATTT-ATTAGTTTATTAGCT-TATACTTATTAACTCTAAAGCTACTTACTAAGCTTAGCTA
TAGCCTCTTTGCTAGAGTAAATTCTGCTATAGAGGTAATAGCCTAAATCTGCTATAAA-TAGTATTATACTA
ATAG--AGACGTTAACTATATCGTTAGCTTAAAATTCA-GCAATATATAGAAATAACGCTTAATTATTCTAG
ATAAAGTTAATAAATTATTAGAGGTACGTTTCTAAGAACTAATTATATTACTCTATCTAGCTATCTGTCTCT
AGATAGTAGCTAGTAGATAGTTTCTGCTT-AATCTTAAGCCTAGCATAGATATATTTCTAAAATTCGCATAT
AAATATAGTGCTGCAA-TCTAA-GATAATATTAAGAGGCAGCTTATAATTCTTAAATACTTCTATAAAGCAC
TATGCTGCT-TTAATAGTATTATAGATAATAGTTAGAAAGAAA-TAGCGCTGC-TTAGTTAATTAGCAG-CT
AATAACAAGAATATTGC---AATATTAGAAACCTAGGTACTAGC---TAGGTAGAAGG-TCTTAAATATAGT
TAACTAAAAGATCTATCTATTAAG-CATTTAGGATAGGTAGTAATTATAAATAGCTATGCTTTCTATTG-TA
AGAGAACTTTATCTAAGAGTAAA-CTCTATAGGTAGTGCAGAA--TTTCTTAATTAACTAAG--CTATCTTT
AGCTAGTAGTACCTCTTAAATATAAGATAAAAGATACTATATAGTCTCTTATAGCCTATAAT-TTTATAGTT
ATAGTAGAGTTTAAATATTTAGCGCTAGAGGTAGGCATCT-A-AAGAAATATATAGCTATATCTAGTTAATA
AATAGATAGC-GTTTAGAACCTTCGCC-TAAAGAAGTAATATTAGCTTATAAGAAGAAGTAGCCTTT--CTT
ATAGAATAAATTAGGTAGCTTTATAGCA-CTACTATTAATT-ACTATAAAGGCTGCTAGCGTAATAGAGTTG
TCTTTATAAGC-TATATTAAGCAGTTCTATAGTAGAATAAG-TATCTTTATTATAAGAGAGAAGGCTAGAAT
CTACTATACTATTAATTTAGTCTTACGCTAGCTTATCTTTAAATTTCT-TAGAGTCTAAGTT--ATTATAGT
CTAAGGCTATAAGGTAGAATTTAAGTACCTAGCGTTATTCTAGTAAAACTTAGTCTAGTTTCTTATAGTAGG
AAGTGCTTATAGCTTAGAGTACTATCTAGATTACTAGTTATATACC-TAGCGCTAGTATCTTAGAGCTAAGA
ATAATTATATTATTATTAGTAATGCGCTTATCTATAGCGTCTTCTAG-TACGTTCTAAGGCTATTAGCTAAG
AGCGTTAGCTTT--AACGTTAGTATTCTCTAGTGCGTAGATAATCTTAAAATTAAACT-ATAATAAGAATAG
AGACTAGCCAAGCTTATCTACAGTTTAGCTTCTTTATAGCTATAAATATTTCTAGATTCTAGTAGTCTATAA
TAACGCTAATTTAGTAAGGCGTCTT----AATTAACTCTAGTTCCTATTCTTTAAATGCGCAAATAATTCTT
A-TAAGCTCTAAGTTATAGATATTATAATTATACTTAAGCTAGAGAGTATTTCTTAGAGAAGAAGCTAATTA
GTTGCTAGTCTCTATTATTATTTTTCTATTTTATAATGCTATCTATAGCCTAGGCAGAGGCATCTATATAGA
CTCTAACTAGTTTCTTTAGAGTTAAAGTATTATA--------------------------------------
------------------------------------------------------------------------
------------------------------------------------------------------------
------------------------------------------------------------------------
------------------------------------------------------------------------
------------------------------------------------------------------------
------------------------------------------------------------------------
------------------------------------------------------------------------
------------------------------------------------------------------------
------------------------------------------------------------------------
------------------------------------------------------------------------
------------------------------------------------------------------------
------------------------------------------------------------------------
------------------------------------------------------------------------
------------------------------------------------------------------------
------------------------------------------------------------------------
------------------------------------------------------------------------
------------------------------------------------------------------------
------------------------------------------------------------------------
------------------------------------------------------------------------
------------------------------------------------------------------------
------------------------------------------------------------------------
------------------------------------------------------------------------
------------------------------------------------------------------------
------------------------------------------------------------------------
------------------------------------------------------------------------
------------------------------------------------------------------------
------------------------------------------------------------------------
------------------------------------------------------------------------
------------------------------------------------------------------------
------------------------------------------------------------------------
------------------------------------------------------------------------
------------------------------------------------------------------------
------------------------------------------------------------------------
------------------------------------------------------------------------
------------------------------------------------------------------------
------------------------------------------------------------------------
------------------------------------------------------------------------
------------------------------------------------------------------------
------------------------------------------------------------------------
------------------------------------------------------------------------
------------------------------------------------------------------------
------------------------------------------------------------------------
------------------------------------------------------------------------
------------------------------------------------------------------------
------------------------------------------------------------------------
------------------------------------------------------------------------
------------------------------------------------------------------------
------------------------------------------------------------------------
------------------------------------------------------------------------
------------------------------------------------------------------------
------------------------------------------------------------------------
------------------------------------------------------------------------
------------------------------------------------------------------------
------------------------------------------------------------------------
------------------------------------------------------------------------
------------------------------------------------------------------------
------------------------------------------------------------------------
------------------------------------------------------------------------
------------------------------------------------------------------------
------------------------------------------------------------------------
------------------------------------------------------------------------
------------------------------------------------------------------------
------------------------------------------------------------------------
------------------------------------------------------------------------
------------------------------------------------------------------------
------------------------------------------------------------------------
------------------------------------------------------------------------
------------------------------------------------------------------------
------------------------------------------------------------------------
------------------------------------------------------------------------
------------------------------------------------------------------------
----------
>X11_sc1.5_1284225_1287877_+/1-3653
---------------------------------------------------TAGTTATAAGAGAGATAAAAG
TAAGATAGCTTTAGCCTCTTAGAGTGCTTATAGTAGTAGAGAAAGGCGTTATAATTTTTACTAAACTTAGTA
GCTAGTTCTTAA-GTAGAAAGTAGGTTATTAGTCTATTTAATATAGTAACACTACTAGCCTTTATATAAAGC
AGATTTCTGCTATTTATAATCTACTACTACGTTAATA-TACTATTTAGAGTGTTT-ACTACTATTAGAGTTA
ATAATAGAAATTTCTTT-AGGCTATAAGAGTACTTAGTTAGATAGTAGTTTAGTATCTGCTAGCTATAAGAG
CTATAGGTAAAATACTAGAAAGATACTATATTAGATTATTTCTTCTAGTAAGTCTAAGTAGTATACTTAACT
ATTATAAATTATGCAGGTTACTATATATAGGCCTGCCTATTAATTCTTAAACTTCTT-AGTAAGTTATAATA
TTAACTAGTTAGCTATGCTTAGCTATACTTAATCT-TTAATTTTATAA--GCTAGCTTACTATAGCATAAGA
TATTAGCATAGGCCTACT---ACTTCTACTATA-CCTAATAAATCTATTCTTTTAA-GTATACTACTAAGTT
AGT--ATTAGCATTT-ATTAGTTTATTAGCT-TATACTTATTAACTTTAAAGCTATTTGCTAAGCTTAGCTA
TAGCTTCTTTGCTAAGGTAAATTCTGCTATAGAGATAATAGCCTAAATCTGCTATAAA-TAGTATTATACTA
ATAG--AAATATTAACTATATTATTAGCTTAAAATTCA-GCAATATATAGAAATAATACCTAATTATCTTAA
GTAAAGTTAATAAATTATTAGAGATACGTTTTTAAGAACTAATTATATTGCTCTATCTAGCTATCTATCTCT
AGGTAGTAGCTAGTAGATAGTTTCTACTT-AATCTTAAGCCTAGCATAGATATATTTCTAAAATTTATATAT
AAATATAGTGCTGCAA-TCTAA-GATAATATTAAGAGGTAGCTTATAATTCTTAAATACTTCTATAAAGTAC
TATGCTACT-TTAATAAAGTTATAAGTAATAGTTAGAAAGAAA-TAGTGCTAC-TTAGTTAGTTAGTAG-CT
AATAACTAAAATATTAT---AATATTAGAAACCTAGATACTAGC---TAGATAGAAAG-TTTTAAATATAGT
TAACTAAAAGATCTATCTATTAAG-CATTTAAGATAAATAGTAATTACAAATAGCTATACTTACTATTA-TA
AGAGAACTTTATTTAAGAGTAAA-CTCTATAAGTAGTGTAGAA--TTTCTTAATTAACTAGG--CTATCTTT
AGCTAGTAGTATCTCTTAAATATAAAGTAAAAGATACTACGTAGTCTCTTATAGCCTATAAT-TTTATAGTT
ATAGCAGAGTTTAAATATCTAGCGCTAGAGGCAGGTATCT-A-AGAGAATATATAGCTATGTCTAGTTAATA
AATAAGCAGT-ATTCTAGATCTTTACC-TAAAGAAGTAATATTAGCTTATAAGAAGAAGTAGCCTTT--CTT
ATAGAATAAATTAAGTAGCTTTATAGCG-CTGCTATTAATT-ACTATAAAAGCTACTAGCGTAATAGAGTTA
TTTTTATAAGC-TATATTAAGTAGTTCTATAGTAGAATAAGGTATCTTTATTATAGAAGAGAAGGCTAGAAT
TTACTATGCTATTAATCTAGTCTTGCGCTAGCTTATCTTCTAATTTCT-TAGAGTCTAAGTT--ATTATAGT
CTAAGGCTATAAGGCAGAATTTAAGTATCTAGCGTTATTCTAGTAAAACCTAGTCTAGTTTCTTATAGTAGA
AAGTGCTTATAGCTTAGAGTACTATCTAGATTACTAGTTATATATT-TAGCGCTAGTATCTTAGAGCTAAGA
ATAATTATATTATTATTAGTAATACGTTTATCTATAGCATCTTCTAG-TATATTCTATAGCTACTAGCTAAG
AGCATTAGCTTT--AATATTAGTATTTCTTAGTATATAAGTAATCTTAAAATTAAACT-ATAATAAGAATAG
AGACTAGC-GTGCTTATCTGCAGTTTAGCTTCTTTATAGCTATAAATATTTTAAGGTTCTAGTAGTCTATAA
TAACGCTAATTTAGTAAGGTATTCT----AATTAACTCTAGTTTCTATTATTTAAATGCGCAAATAATCTCT
A-TAAGCTCTAAGTTATAGATATTATAATTATACTTA-GCTAGAGAGTATTTCTTAGAGAAGAAGCTAATTG
GTTGCTAGTCTCTATTATTATTTTCCTATTTTATAATGCTATCTATAGCCTAGGCAGAGGCATTAGTATAGA
CTCTAACTAGTTTTTCTA-AGTTAAAGTATTATAGTATAATATTTAGCTAAAAGGCGTCTTATAGCACCTT-
AAACGCTTATTAGTATTTATTAGTAACTTTAAACTTTTT-ATAGCAGGTCTTATA-GATAACTAGCTTAGTA
GAGTTCTTAGAAGGC---TGTTTTTTAATATAGGC-TTTAATAAGTTTTATAAGAGGTA-GAGTAATAGCAG
AGTAGTTTTTAATAAA-GCGTTAGTAGAACTCTATATAGCTAAGAAATGCTAGTATCTTAGTAGCAGTAGTT
AGCATATGCTACTTATTAATAGCTATAATCTTATCTAAGTCTATTTTAACCTCTGCA-TTAGTAATAAATAT
GCCTAGAAACTTAACTTTTATCTAGTATAGTTTAGTTTTCTTAAGGTCTATATAGAACCTTTATGCTTAGA-
GATAGTACAGAATACTTTTATAGTACTATATATATTCTTTTACTATCTTAGAGTAGACTAGAAT-ATTATTA
AGATAAGTAGTGTAAAAATTATCTAGATAATTAAATAGTGTACTATTAATAG-CGCGTTAAAACGTAGTAGA
GGCGTTATA-GAAGCTAAATAGTATAATATAA-TATTTATAGATA-TCTAGTTATATAGAAAATACTATAAG
CTATTTAGAGCTTAGCTTTATTTATATATAGTAAAAAGTATAAATAATATTAAACTTTAAGAAAATAGTAGC
ATTATTTAGCTATGCTAGTATTTCTCTAAAGAAGAGAATAGAGTAGCAATTCTTAATAGTAATATTATTAAG
ATTATAGTAGTTAATATAAATATAGATGCTACTATTAGGCTTAGCTATAATAGTTATATTACTGCGTACTAC
AGAGTTAGTTTTAGCAATAAAACTATATTTCTTTATTTCTATAATATACTTTTATATAGCTTTATTATAGCG
CCTAGACTATAGACGCATGCA-GTAGTTTAAGGCCT-CTACGCCTAGTTTAAGCTAAATCTTATAGTTATAT
TTAGAGTATTTAGG-TAAGATTCTAGCT-AATATTTTGCTAAAAGTTAGAAGGTCTTCGCTATAGAGTTTAT
ATATCTCTAGTAATAGAATATCTTTAAGCTCTACTTTCTTAGAATTATCTAGATACTTATTAATATCCTTTT
CTATAGCTATATATTATATAGTAATAGGCATTTGCTAGCGTATCTAGTAGATAGT-ATAACTCTTTCTCTTG
CTTATTATTCTAATAGCTCTAGCTAAAACTTACTAGATATCTAGCTTAGGTTTATTAGCCTTA-GTAGAGTA
AGAAGAGTTTTAACTATTATATCTGCCTTTAGGCAGTGCTTTAGGTAAGACTAGAGAAACTTT-ACTTTTAT
CTAATTTATCTGCAGGTATTAGTAGAACTAGTAGTTTAAGAGAAGTATTAG---------------------
------------------------------------------------------------------------
------------------------------------------------------------------------
------------------------------------------------------------------------
------------------------------------------------------------------------
------------------------------------------------------------------------
------------------------------------------------------------------------
------------------------------------------------------------------------
------------------------------------------------------------------------
------------------------------------------------------------------------
------------------------------------------------------------------------
------------------------------------------------------------------------
------------------------------------------------------------------------
------------------------------------------------------------------------
------------------------------------------------------------------------
------------------------------------------------------------------------
------------------------------------------------------------------------
------------------------------------------------------------------------
------------------------------------------------------------------------
------------------------------------------------------------------------
------------------------------------------------------------------------
------------------------------------------------------------------------
------------------------------------------------------------------------
------------------------------------------------------------------------
------------------------------------------------------------------------
------------------------------------------------------------------------
------------------------------------------------------------------------
------------------------------------------------------------------------
------------------------------------------------------------------------
------------------------------------------------------------------------
------------------------------------------------------------------------
------------------------------------------------------------------------
------------------------------------------------------------------------
------------------------------------------------------------------------
------------------------------------------------------------------------
------------------------------------------------------------------------
------------------------------------------------------------------------
------------------------------------------------------------------------
------------------------------------------------------------------------
------------------------------------------------------------------------
------------------------------------------------------------------------
------------------------------------------------------------------------
------------------------------------------------------------------------
------------------------------------------------------------------------
------------------------------------------------------------------------
------------------------------------------------------------------------
------------------------------------------------------------------------
------------------------------------------------------------------------
------------------------------------------------------------------------
------------------------------------------------------------------------
------------------------------------------------------------------------
------------------------------------------------------------------------
------------------------------------------------------------------------
----------
>X11_sc1.49_93965_96337_+/1-2373
---------------------------------------------------TAGTTATAAGGAAAATAAAAG
TAAGGCAGCTTTAGCTTCTTAGAGTATTTATAGTAGTAGAGAAAGGCGTTATAATTTTTACTAAACTTAGCA
GCTAGTTCCTAA-GTAGAAAGCAGGTCGTTAGTCTATTTAATATAGTAATACTACTAGCCTTTATATAGAGC
AGATTTCTGCTGTTTGCAATCTACTACTATATTAATA-TACTATTTAGAGTATTT-GCTACTATTAGAGTTA
ATAATAGAAATTTCTTT-AGGCTGTAAGAGTACTTAGTTAGATAGTAGTTTAGTATCTACTAGCTGCAAGAG
CTGTAGGTAGAATACTAGAAAGATACTATATTAGATTATCTCTTCTAGCAAGTCTAGATAGTATACCTAGCT
ATTATAGATTATGCAGGTTACTATATATAGGCCTGCCTATTAATCCTTAAATTTCTT-AGTAGGTTATAATA
TTAACTAGTTAGCTATACTTAGCTATACTTAATCT-CTAATTTTATAG--GCTAGCCTACTATAGCATAAGA
TGTTAGTATAGGCTTGCT---GCTCCTATTATA-CCTAATAAATCTATTCTTTTAA-GTGCGCTACTAAGTT
AGC--GTTAGTATTT-ATTAGTTTATTAGCC-TATACCTATTAACTCTAAAGCTATTTGCTAAGCTTAGCTA
TAGTATCTTTGCTAAGGTAAATTCTGCTGCAGAGGTAATAGCCTAAATCTGCTATAAA-TAGTGTTATACTA
ATAG--AGACGTTAACTATATTATTAGCTTAAAATTTA-GTAATATGCAGAAATAACGCCTAATTATCTTAG
GTAAAGTTAATAAATTATTAGAGATACGTTTCTAAGAACTAATTATATTACTCTATCTAGCTATCTGTCTTT
AGATAATAGCTAGTAGATAGTTTCTGCTT-AATCTTAAGCCTAGCATAGATACGTTTCTAAAATTTATATAT
AAATATAGTGCTGCGA-TCTAA-GATAATATTAAGAGGTAGCTTATAATTCTTAAATACTTCTATAAAGCAC
TATGCTGCT-TTAATAGAGTTGCAGGTAATAGTTAGGAAGAAA-TAGCGCTGC-TTAGTTAATTAGTAG-CT
AATAACAAGAATATTGC---AATATTAGAAACCTAGGTACTAGC---TAGGTAGAAGA-TCTTAAATATAGT
TAACTAAAAGATCTGTCTATTAAG-CGTTTAGAATAGGCAGTAATTATAAATAGCTATACTTTCTATTA-TA
AGAGAACTTTGTCTAGAAGCAAA-CTCTATAGGCAGTATAGAA--TTTCTTAATTAACTAGG--CTATCTTT
AGCTAGTAGTACCTCTTAAATATAAGGTAAAAGATACTGCGTAGTCTCTTATAGCCTATAAT-TTTATAGTT
ATAGCAGAGTTTAAATATTCAGCGCTAGAGGCAGGCATCT-A-GAAGAATATATAGCTATGTCTAGTTAATA
AACAAGCAGC-ATTTAGAACTCTTGCC-TAAAGAAGTAATATTAGCCTATAAGAAGAAGTAGCCTTT--CTT
ATAGAATAAATTAGGCAGCTTTATAGCA-CTACTATTAATT-ACTATAAAAGCTGCTAGCGTAATAGAGTTA
TCTTTATAGGC-TATATTAAGCAGTTCTATAGTAGAATAAG-TGTCTTTATTATAAGAGAGAAAGCTAAAAT
CTACTATGCTGTTAATCTAGTCTTACGCTAGCTTATCTTTAAATTTCT-TAGAGTCTAAGTT--GTTATAGT
CTAAGGCTATAAGGCAGAATTTAAGTACTTAGCGTTATTCTAATAAAATCTAGTCTAGTTTCTTATAGTAGG
AAGTGCTTATAGCTTAGAGTGCTGTCTAAATTACTAGTTGCATATC-TAGCGCTAGTACCTTAGAGCTAAGA
ATAATTATATTATTATTAGTAATGCGCTTATCTATAGCATCTTCTAG-CACGTTCTAAGGCTGTTAGCTAAG
AGCATTAGCTTT--AACGTTAGTATTTTCTAGTGCATAGGTAATCTTAAAATTAAACT-ATAATAAGAATAG
AGACTAGT-AAGCCTATCTGCAGTTTAGCTTCTTTGTAGCTATAAATATTTTAAGATTCTAGTAGTCTATAA
TAACGCTGATTTAGTAAGGCGTCTT----AATTAACTCTAGTTTCTATTCTTTAAATGCGCGAATAATCTCT
A-TAAGTTCTAAGTTATAGATATTATAATTATACTTA-GCTAGAGAGTATTTCTTAGAGAAGAAGCTAATTA
GTTACTAGTCTCTATTATTATTTTCCTATTTTATAACGCTATCTATAGCCTAGGCAGAGGCATCTATATAGA
CTCTAACTAGTTTCTCTA-GATTAAAGTATTATAGCATAATATCTAGCTAAAAGGCGTCTTATAGCGCCTT-
AAATGCTTATTAGTATTTATTAGTAACTTTAAACTTTTT-ATAGTAG-------------------------
------------------------------------------------------------------------
------------------------------------------------------------------------
------------------------------------------------------------------------
------------------------------------------------------------------------
------------------------------------------------------------------------
------------------------------------------------------------------------
------------------------------------------------------------------------
------------------------------------------------------------------------
------------------------------------------------------------------------
------------------------------------------------------------------------
------------------------------------------------------------------------
------------------------------------------------------------------------
------------------------------------------------------------------------
------------------------------------------------------------------------
------------------------------------------------------------------------
------------------------------------------------------------------------
------------------------------------------------------------------------
------------------------------------------------------------------------
------------------------------------------------------------------------
------------------------------------------------------------------------
------------------------------------------------------------------------
------------------------------------------------------------------------
------------------------------------------------------------------------
------------------------------------------------------------------------
------------------------------------------------------------------------
------------------------------------------------------------------------
------------------------------------------------------------------------
------------------------------------------------------------------------
------------------------------------------------------------------------
------------------------------------------------------------------------
------------------------------------------------------------------------
------------------------------------------------------------------------
------------------------------------------------------------------------
------------------------------------------------------------------------
------------------------------------------------------------------------
------------------------------------------------------------------------
------------------------------------------------------------------------
------------------------------------------------------------------------
------------------------------------------------------------------------
------------------------------------------------------------------------
------------------------------------------------------------------------
------------------------------------------------------------------------
------------------------------------------------------------------------
------------------------------------------------------------------------
------------------------------------------------------------------------
------------------------------------------------------------------------
------------------------------------------------------------------------
------------------------------------------------------------------------
------------------------------------------------------------------------
------------------------------------------------------------------------
------------------------------------------------------------------------
------------------------------------------------------------------------
------------------------------------------------------------------------
------------------------------------------------------------------------
------------------------------------------------------------------------
------------------------------------------------------------------------
------------------------------------------------------------------------
------------------------------------------------------------------------
------------------------------------------------------------------------
------------------------------------------------------------------------
------------------------------------------------------------------------
------------------------------------------------------------------------
------------------------------------------------------------------------
------------------------------------------------------------------------
------------------------------------------------------------------------
------------------------------------------------------------------------
------------------------------------------------------------------------
------------------------------------------------------------------------
------------------------------------------------------------------------
------------------------------------------------------------------------
----------
>X11_sc1.23_567837_568356_-/1-520
------------------------------------------------------------------CAAAAG
TAAGGCAGCTTTAGCCTCTTAGAGTATTTATAGTAGTAGAGAAAAGCGTTGTAATTTTTACTAAACTTAGTA
GCTAGTTTCTAA-GTAAGAAGCAGATTATTAGTCTATTTAATATAGTAATACTACTAGCCTTTATATAGAGC
AGATTTCTGCTGTTTACAATCTACTACTATATTAATA-TACTATTTAGAGTATTT-GCTACTATTAGAGTTA
ATAATAGAAATTTCTTT-AGGCTGTAGAAGTGCTTAGTTAGGTAGTAGTTTAGCATCTGCTAGCTATAAGAG
CTGTAGGTAGAATACTAGAAAGATACTATATTAGATTATCTCTTCTAGTAAGTCTAGGTAGTATACCTAGCT
ATTGTAGATTATATAGGTTACTATATATAGGCCTGCCTATTAATTCTTAAATTTCTT-AGTAGATTATAATA
TTAACTAGTTAGCTATGCTTAGCTATACTTAATCT-CTAATTTTATAG--GCTAGCCTACTATAGCATAAGG
TGTTAGCATAGGCTTACT------------------------------------------------------
------------------------------------------------------------------------
------------------------------------------------------------------------
------------------------------------------------------------------------
------------------------------------------------------------------------
------------------------------------------------------------------------
------------------------------------------------------------------------
------------------------------------------------------------------------
------------------------------------------------------------------------
------------------------------------------------------------------------
------------------------------------------------------------------------
------------------------------------------------------------------------
------------------------------------------------------------------------
------------------------------------------------------------------------
------------------------------------------------------------------------
------------------------------------------------------------------------
------------------------------------------------------------------------
------------------------------------------------------------------------
------------------------------------------------------------------------
------------------------------------------------------------------------
------------------------------------------------------------------------
------------------------------------------------------------------------
------------------------------------------------------------------------
------------------------------------------------------------------------
------------------------------------------------------------------------
------------------------------------------------------------------------
------------------------------------------------------------------------
------------------------------------------------------------------------
------------------------------------------------------------------------
------------------------------------------------------------------------
------------------------------------------------------------------------
------------------------------------------------------------------------
------------------------------------------------------------------------
------------------------------------------------------------------------
------------------------------------------------------------------------
------------------------------------------------------------------------
------------------------------------------------------------------------
------------------------------------------------------------------------
------------------------------------------------------------------------
------------------------------------------------------------------------
------------------------------------------------------------------------
------------------------------------------------------------------------
------------------------------------------------------------------------
------------------------------------------------------------------------
------------------------------------------------------------------------
------------------------------------------------------------------------
------------------------------------------------------------------------
------------------------------------------------------------------------
------------------------------------------------------------------------
------------------------------------------------------------------------
------------------------------------------------------------------------
------------------------------------------------------------------------
------------------------------------------------------------------------
------------------------------------------------------------------------
------------------------------------------------------------------------
------------------------------------------------------------------------
------------------------------------------------------------------------
------------------------------------------------------------------------
------------------------------------------------------------------------
------------------------------------------------------------------------
------------------------------------------------------------------------
------------------------------------------------------------------------
------------------------------------------------------------------------
------------------------------------------------------------------------
------------------------------------------------------------------------
------------------------------------------------------------------------
------------------------------------------------------------------------
------------------------------------------------------------------------
------------------------------------------------------------------------
------------------------------------------------------------------------
------------------------------------------------------------------------
------------------------------------------------------------------------
------------------------------------------------------------------------
------------------------------------------------------------------------
------------------------------------------------------------------------
------------------------------------------------------------------------
------------------------------------------------------------------------
------------------------------------------------------------------------
------------------------------------------------------------------------
------------------------------------------------------------------------
------------------------------------------------------------------------
------------------------------------------------------------------------
------------------------------------------------------------------------
------------------------------------------------------------------------
------------------------------------------------------------------------
------------------------------------------------------------------------
------------------------------------------------------------------------
------------------------------------------------------------------------
------------------------------------------------------------------------
------------------------------------------------------------------------
------------------------------------------------------------------------
------------------------------------------------------------------------
------------------------------------------------------------------------
------------------------------------------------------------------------
------------------------------------------------------------------------
------------------------------------------------------------------------
------------------------------------------------------------------------
----------
>X11_sc1.9_109590_110903_+/1-1314
------------------------------------------------------------------------
------------------------------------------------------------------------
------------------------------------------------------------------------
------------------------------------------------------------------------
------------------------------------------------------------------------
------------------------------------------------------------------------
------------------------------------------------------------------------
------------------------------------------------------------------------
------------------------------------------------------------------------
------------------------------------------------------------------------
------------------------------------------------------------------------
------------------------------------------------------------------------
------------------------------------------------------------------------
------------------------------------------------------------------------
------------------------------------------------------------------------
------------------------------------------------------------------------
------------------------------------------------------------------------
------------------------------------------------------------------------
------------------------------------------------------------------------
------------------------------------------------------------------------
------------------------------------------------------------------------
------------------------------------------------------------------------
------------------------------------------------------------------------
------------------------------------------------------------------------
------------------------------------------------------------------------
------------------------------------------------------------------------
------------------------------------------------------------------------
------------------------------------------------------------------------
------------------------------------------------------------------------
------------------------------------------------------------------------
------------------------------------------------------------------------
------------------------------------------------------------------------
------------------------------------------------------------------------
------------------------------------------------------------------------
------------------------------------------------------------------------
------------------------------------------------------------------------
------------------------------------------------------------------------
------------------------------------------------------------------------
------------------------------------------------------------------------
------------------------------------------------------------------------
------------------------------------------------------------------------
------------------------------------------------------------------------
------------------------------------------------------------------------
------------------------------------------------------------------------
------------------------------------------------------------------------
------------------------------------------------------------------------
------------------------------------------------------------------------
------------------------------------------------------------------------
------------------------------------------------------------------------
------------------------------------------------------------------------
------------------------------------------------------------------------
------------------------------------------------------------------------
------------------------------------------------------------------------
------------------------------------------------------------------------
------------------------------------------------------------------------
------------------------------------------------------------------------
------------------------------------------------------------------------
------------------------------------------------------------------------
------------------------------------------------------------------------
------------------------------------------------------------------------
------------------------------------------------------------------------
------------------------------------------------------------------------
------------------------------------------------------------------------
------------------------------------------------------------------------
------------------------------------------------------------------------
------------------------------------------------------------------------
------------------------------------------------------------------------
------------------------------------------------------------------------
------------------------------------------------------------------------
------------------------------------------------------------------------
------------------------------------------------------------------------
------------------------------------------------------------------------
------------------------------------------------------------------------
------------------------------------------------------------------------
------------------------------------------------------------------------
------------------------------------------------------------------------
------------------------------------------------------------------------
------------------------------------------------------------------------
------------------------------------------------------------------------
------------------------------------------------------------------------
------------------------------------------------------------------------
------------------------------------------------------------------------
------------------------------------------------------------------------
------------------------------------------------------------------------
------------------------------------------------------------------------
------------------------------------------------------------------------
-----------------------------------------ATAGTATATAGCAAGAGTATAGAGTA-TACT
CTATCTAGATAAGTATCTTAGAAGCTATATTAGATAGAATAGAGATAAGCTAGCTAAGGCCTAGCATCTAGC
CT-AGAGTATTAGCTTTGCTAGGTTAGTTAGAAGTAATTAGA-TCTTCTATAGCAGTTATCTCTAGCATATT
ATCTAGTTTATTAACTTTAGTATTAGTAGTATATAGTTTAGAGAAGCGTATATTAACTTACTTAGCTTTATT
ATCTAAATCTAACTCTATATTAATAGAGAACGCTAGCACTAGCAGCAGCTT-TAGCTTCTTTATAGG-CCTC
TAGTTAAATATGCTATTATTATAGTTTAAGAATTCTTTAGATACTTAGTTAGGTAAGTATAGCTTAAGTATA
TTAAGTTT-AGCTAAGTTCTTCTTAGAAAA-TATACTTATATTACTGCCTG-CTTATTAGAGTAGA-GATAT
AGCTAGTTCTAAGTTATCTATTAAAGAGTAGCGTATATTCTTACAATTCTTAAGATTAGTATTTATATAGAA
GCAGGT-CTTCTAATTCTTAAAGTTCTTATTAGAAAGCTTTATCTTATTTCTAGAACTAGCTATAGTGCGCT
AGTATAAAGAGAAAGTAAGTAAGA-AAAAGTAAGAGATATATAAGAAAGTTAAGTAGTTAAGTTCTTAGCTA
GTAGT-AATAGT-TATAGTAATAAAGTAGCTATTCTAAATAGTAAAAGAAGTAACTCTAATATAGAAAGAAG
T--AAGAGGCTAGCGCTATGCTAGTAAG-ATAACGTAATCTTAAGAGTAAAAAGCTAAGAAAAAAATTTTTC
TAGCGCTTTAAGCTATAGAGATAACAGCTAGCATATAATAGTAAGTAGTAAA-GTAGCTATATATGCGCTGA
TTTTTTAGTAGCTTCTTA-GGCTAAGAACTTCTAAAGTCTAGGTATATAGTAGGCCTTAGTAGGCTAGTAAT
AGTAAACTCTTAGAGCTTAAGTATATAGTAAGCCTTAGTAGGCTAGCAATAGTATACTTC-TTAGAGCTTTA
GATTTATAGTAAGCTTTAGTAAGCTAGTAATAATAAACTCTTAGAGTTTAAGTATATAGTAGGCCTTAATAG
GCTAGTAATAATAAGCTTCTCAGAGCTTTAGGTATAAACTTCTAGAGTTTACTATATATAGCAAGCGTAGAT
AAGTAGATAATAGCTTTAAGAAGTAAGTTCTTT-CTAAAGAGATAGGCGTTAAGCTATACT-CTATATAGTA
GAGT-AGAGACTA-GATTCTAGCAGTAAAAGAAGATAAAAAAAGCTACTAGACTTAATAAAGAGCTAATAAC
TTTAAAGTTC
>X11_sc1.23_559975_563199_-/1-3225
------------------------------------------------------------------------
------------------------------------------------------------------------
------------------------------------------------------------------------
------------------------------------------------------------------------
------------------------------------------------------------------------
------------------------------------------------------------------------
------------------------------------------------------------------------
------------------------------------------------------------------------
------------------------------------------------------------------------
------------------------------------------------------------------------
------------------------------------------------------------------------
------------------------------------------------------------------------
------------------------------------------------------------------------
------------------------------------------------------------------------
------------------------------------------------------------------------
------------------------------------------------------------------------
------------------------------------------------------------------------
------------------------------------------------------------------------
------------------------------------------------------------------------
------------------------------------------------------------------------
------------------------------------------------------------------------
------------------------------------------------------------------------
------------------------------------------------------------------------
------------------------------------------------------------------------
------------------------------------------------------------------------
------------------------------------------------------------------------
------------------------------------------------------------------------
------------------------------------------------------------------------
------------------------------------------------------------------------
------------------------------------------------------------------------
------------------------------------------------------------------------
------------------------------------------------------------------------
------------------------------------------------------------------------
------------------------------------------------------------------------
------------------------------------------------------------------------
------------------------------------------------------------------------
------------------------------------------------------------------------
------------------------------------------------------------------------
------------------------------------------------------------------------
------------------------------------------------------------------------
------------------------------------------------------------------------
------------------------------------------------------------------------
------------------------------------------------------------------------
------------------------------------------------------------------------
------------------------------------------------------------------------
------------------------------------------------------------------------
------------------------------------------------------------------------
------------------------------------------------------------------------
------------------------------------------------------------------------
------------------------------------------------------------------------
------------------------------------------------------------------------
------------------------------------------------------------------------
------------------------------------------------------------------------
------------------------------------------------------------------------
------------------------------------------------------------------------
------------------------------------------------------------------------
------------------------------------------------------------------------
------------------------------------------------------------------------
------------------------------------------------------------------------
----------------------------------ATAATAAAGAGTA-TTAGCTATATAGATATAAGTATAG
ATAGGCGCTAAGCAGTCTTTTTAGAGCTTTAAATTATTTCTAGATAGTAGCTCTATATCTAGAAAGAGACGT
TTTCTTCTAAGTCTAAATTTAAATTATACTCTAAGCTATAGAAGTATAGA--TTCTTAGATTTATAAGCCCT
ATATTATGCCGCTTATATG-CAGCCTTAGTCTTAGAGAGGTTCCTAGATAATCTTAAGTATAGTAGCTCTTA
CTACTGCCAGTTATAGTAGTCTAGCTTAGATAAGTCTTTAGGCTTCTTCCTTAGTAGTATTCTTAGTAGTAA
TCTTAGCT--AGAAGAGAGTTAGCTAAGATTATAATCTTTGCCTTAGGCGTGCTAGCCTAATCTTAGTAGTA
GTAAAGCTTACTGTTAGTAGTAGCTAGCTTTAGCGTAAACTAATTATTTTCTATATATAACTTACTAGTATA
GCAGTATATGCTATCTTTAGTA-GCATATTTATAGGTATTCTGCTTCTACTACTAGTACTGCTTACGCTCTA
TACTCTTTATAGTTATAGTAAAATTAGCATTTCTAAAATATATAGCGCATATATT-CTAAACTTATATTATT
ACTATAA-GTATATTATTAAACGCGTACGTAGAGAGAGTATTATAGTAGCTTATAGAGATATGC-TTCTAAA
AGTTAGCCTACTACTACTATAGCTTATAGCCTAATATACTAGTAAA-GCTAGAGAACTAAAT-ATTAAATTT
AGACTATGCTTATAAGCTAGTCTTATTACTATTAAGAAAGTAGAAGAATTCTAATATAGCTAGGTTTATGTT
AGCTATAGTCTAGAGATTGCTGTCTCTAAAGTAAGTATATAGAGTATAGAGGCACTTAAACAGCTGCTTAAA
CTAGTATCTATAGCTCTAGATATATAGCAGGATAGTATAGGTAGTTCTAGAAACATTATTAAAGACTATATT
AGCGCAGTTTTTCTTATATTAATATTAGTAGCTATTCTATTTAAAGTAAGTAATTATCTTATCTATCTAGGC
TATAAATTATGCCTATAAATTGCT-ACTATTAAATTTAAGAGCGTAGTTGCTGTAGCTCTCTATATTAT-CT
TAGTTATCTATATAGTTATAGGCGTTGCAAATAGAATCTAGAT-AGAAGT-CTAGAGAGACTATTAATCCTA
ACTTAAAGATATATTCTATAAGTAGAAAGGTAAGCAGCAGC-TTTAGAGTATACTAAAACTTAGAGATCTAG
TGCTTATTCTAAGGTATGCTGTAGTTTATAAATTGCAGAAGGTTACTATTCTAAAATAGCAATAATTTAGTT
GCCTATACTAGCTAAGGTAGTAGAAGCTACTAGCAGCTAAAGCTATCTAAGTTTATAGTAGTAGAGTTATTT
ACTTAGTACTACTTCTCTATAGCTACGCTCTAAGCTGCCTTAATATAGTAGTATTAGTTATAGACTATTCTA
GCCTACTTCTATAAGGCTTTATACTTTATAGTGCCTTTATTAATCTATTACTAG-AGATTATCTTAGTTAA-
GGTTATTCTATTACGCTGTAGCTTAAGCTGCCTCTTACTTAGATATAAGCTT-CTTAATATTATTATT-ATA
CTATTTATACTTCTTTATAA-ATTGCTAATTCTAGTGCTAAGCTAACTATATAAGAGTAATAGCTAGACGTG
TA---------ATAAGATCTAGCTAGATAATCTAGAGTA---TTAAGAGTTTATTAGATATTAATATAGATT
GCTTTATAATCTTATTCTAGTCTATAGAGAGATACTAGCAAATCTA-TTAGACTCTATTATTGCTAAGATTA
TCTAAGTAGTAG---TTAATAAAGTAAGTAAAGTTAGAGAGTGCCTAATTACTATAGCAAAGAAAGATAGAA
GAAA-TTGCATCTAGCTCTATAAAGTTAATATCTTAACTCTATAGCGCGTAGTAAGAGTATAGAGTA-CGCT
CTATCTAGATAAGCGTCTTAGAAGCTATATTAGGTAGAGTAGAGATAGGCTAGCTAAGGCCTAGTATCTAGC
TT-AAAGTATTAGCTTTACTAAGTTAGTTAGAAGTAATTAGA-TCTTCTATAGTAGTTATCTCTAGCATATT
ACTTAATTTATTAACTTTAGCATTAGTAGTATATAGTTTAGAAGAGCGTGCGTTAACTTACTTAGCTTTATT
ATCTAAACCTAACTCTATGTTAATAGAGAACGCTAGCACTAGCAGTAGCTT-TAGCTTCTTTATAGA-TCTC
TAGTTAAATATGCTATTATTATAGTTTAAAAATTCTTTAGATGCTTAGTTAAGTAAGTATAGCTTAGGTGCG
TTAAGTCT-AGCTAAGTTCTTTTTAGAAAA-TATACTTATATTACTTGCTTGCCTATTAGAGTAGA-GATAT
AGCTAGTCTTAGGTTATCTATTAGAAAGTAGCATATATTCTTGCAATTCTTAAGATTAGTGTTTATATAGAA
GCAGAT-CTTCTAATTCTTAAAGTTCTTATTAGAAGGCTTTATCTTATTTCTAGAACTAGCTATAGTGCGCT
AGTATAGAGAGAAAGTAAGTAAAAAAGAAATAAAAGATATATAAGAGAGTTAGGCAGTTAAGTTCTTAGCTA
GTAGT-AGTATT-TATAGTAGTAGAGTAGCTATTCTAAATAGCAAAGAAGATAACTCTAATATAGAGAGAGA
T--AAGAGGCTAGCGCTACGCTAGCAAG-ATAACGTAATCTTAAGAGTAAAAGGCTAAGAAAAA--TTTTCT
TAGCGCCTTAGGCTGTAAAGGTAATAGCTAGCATATAATAGTAAGTAGTAGA-GTAGCTATATATATACTAA
TTTTTTAGCAGCTTCTTA-GGCTAAGAACTTCTAAAGTCTAGGTATATAGCAGATCTTCCTAGGCTAGTAAT
AGTAAACTTCTAGAGCTTAGATATATAGCAGGCCTTAGTAGGCTAGTAATAGTATACTTC-TTAGAGCTTTA
AGTTTATAGTAGGCCTTAGTAGGCTAGCAACGATAAACTTCTAGAGTTTAGATATATAGTAGGCTTTAGTAG
GCTAGTAATAATAAGCTCTT-AGAGCTTTAGATATAAACTTCTAGAGTTTACTGCGTATAGCAAGCGTAGAT
AGGCAAGTAATAGCTTTAAGAGGTAAGTTCTTT-CTAAAGAGATAGGTATTAAGCTATACT-CTATATAGTA
GAGC-AGAGACTAAGATTCTAGCAGTAAGAGGAGATAAAAAAAGCTACTAGACTTAATAAAGAGCTAATAAT
CT-AAGGTTC
>X11_sc1.5_1289676_1294419_+/1-4744
---------------------------------------------------TAGTTATAAGAAAAATAAAAA
TAAAGTAGTTTTAGTTTCTTAGAGTGTTTATAGTAGTAAAGAAAGGCGTTATAATTTTTACTAAACTTAGTA
GCTAGTTCTTAA-GTAGAAAGTAGGTTATTAGTCTATTTAATATAGTAACACTACTAGCCTTTATATAAAGC
AGATTTCTGCTATTTATAATCTACTACTACGTTAATA-TACTATTTAGAGTGTTT-ACTACTATTAGAGTTA
ATAATAGAAATTTCTTTTAAGCTATAAGAGTGCTTAGTTAGGTAGTAGTTTAGCATCTGCTAGCTATAAGAG
CTGTAAGTAGAATACTAGAAAGATATTATATTAGATTATCTCTTCTAGTAAGTCTAGGTAGTATGCTTAGCT
ATTATAGATTATATAAGTTACTATATATAGGCCTGCTTATTAATTCTTAAATTTCTT-AGTAGATTATAATA
TTAACTAGTTAGCTATGCTTAGCTATACTTAATCTTCTAATTTTATAGCAGCTAGCCTACTATAGCATAAGG
TATTAGCATAAGCTTACCTGCGTTCTATTTATGGCCTAATAAATCTATTCTTTTAAAGTGCACTACTAAGTT
TAGTAATTAGCATTTTATTAGTTTATTAGCCCTATACCTATTAACTCTAAAGCTATTTGCTAAGCTTAGCTA
TAGCTTCTTTGCTAAAGTAAATTCTACTGCAGAGGTAATAGCCTAAATCTGCTATAAAATAGTGTTATACTA
ATAG--AGATATTAACTATATTGTTAGCTTAAAATTCA-GTAATATATAGAAATAACGCCTAATTATCCTAG
GTAAAGTTAATAAATTATTAGAGATATATTTCTAAGAACTAATTATATTGCTCTATCTAGCTATCTATCTTT
AGATAGTAGCTAGTAGATAGTTTCTGCTT-AATCTTAAGCCTAGCATAGATATATTTCTAAAATTTATATAT
AAATATAGTGCTGCAA-TCTAA-GATAATATTAAGAGGCAGCCTATAATTCTTAAATACTTCTATAAAGTAC
TATGCTGCT-TTAATAGAGTTGCAGGTAATAGTTAGAAAGAAA-TAGCGCTAC-TTAGTTAATTAGTAG-CT
AATAACAAGAATATTAT---AATATTAGAAACTTAGGTACTAGC---TAAGTAGAAGA-TCTTAAATATAGT
TAACTAAAAGATCTGTCTATTAAG-CGTTTAGAATAGGCAGTAATTATAAATAGCTATACTTTCTATTA-TA
AGAGAACTTTATCTAAGAGTAAA-CTCTATAGGCAGTATAGAA--TTTCTTAATTATCTAGG--CTATCTTT
AGCTAGTAGTATCTCTTAAATATAAAGTAAAAGATACTGCATAGTCTCTTATAGCCTATAAT-TTTATAGTT
ATAGCAGAGTTTAAATATCTAGCGCTAGAGGTAGGCATCT-A-GAGAAATATATAGCTATATCTAGTTAATA
AATAAGCAGT-ATTCTAGACCTTTATC-TAAAGAAGTAATATTAGCTTATAAGAAGAAGTAGCCTTT--CTT
ATAAAATAAATTAAGTAGCTTTATAGCG-CTGCTATTAATT-ACTATAAAGGCTACTAGCATAATAGAGTTG
TTTTTATAAGC-TATATTAAGTAGTTCTATAGTAGAATAAG-TATCTTTATTATAAGAGAGAAGGCTAGAAT
CTATTATACTATTAATCTAGTCTTACGCTAGCTTATCTTCTAATTTCT-TAGAGTCTAAGTT--ATTATAGT
CTAAGGCTATAAGGCAGAATTTAAGTACTTAGCGTTATTCTAGTAAAACCTAGTCTAGTTTCTTATAGTAGG
AAGTGCTTATAGCTTAGAATATTATCTAGATTACTAGTTATATATC-TAGCGCTAGTATCTTAAAGCTAAGG
ATAATTATATTATTATTAGTAATATATTTATCTATAGCATCTTCTAG-TATATTCTATAGCTGCTAGCTAAG
AGTATTAGCTTT--AATATTAGTATTTCTTAGTATATAAGTAATCTTAAAATTAAACT-ATAATAAGAATAG
AGACTAGC-ATGCCTATCTACAGTCTAGCTTCTTTATAGCTATAAACGTTTTAAGGTTCTAGTAGTCTATAA
TAACGCTAATTTAGTAAGGCGTCTT----AATTAACTCTAGTTCTTATTCTTTAAATGCGCGAATAATCTTT
A-AAAGTTCTAAGTTATAGATATTATAATTATACTTA-GCTAAGAAGTATTTCTTAGAGAAGAAGCTAATTA
GTTACTAGTCTCTATTATTATTTTCTTATTTTATAATACTACTTATAGCCTAGGCAGAGGCGTCTATATAGA
CTCTAACTAGTTTCTCTA-GGTTAAAGTATTATAGTATAATATCTAGCTAAAAAGTATCTTATAGCGCCTTT
AAATGCTTATTAGTATTTATTAGTAACTTTAAACTTTTT-ATAGCAGGTCTTATA-GATAACTAGCTTAGTA
GAGTTCTTAGAAGGC---TATTTCTTAATATAGGC-TTTAATAAGTTTTATAAGAGATA-GAGTAATAGCAG
AGTAGTTTTTAATAAA-GCGTTAGTAGAACTCTATATAGCTAAGAAATACTAGTATCTTAGTAGCAGTAGTT
AGTATGCGCTACTTATTAATAGCTATAATCTTATCTAAGTTTATTTTAATCTCTGCG-TTAGTAATAAATAT
GCCTAGAAACTTAACTTTTATCTAGTATAGTTTAGTTTTCTTAGAGTCTATATAGAACTCTTATATCTAGA-
GATAGCGCAGAACGCTTTTATAGTACTATATATATTCTTTTACTATCTTAGAGTAGACTAGAAT-ATTATTA
AGGTAGATAGTGCAAAAATTATCTAAGTAATTAAATAGTATGCTATTAATAG-CATATTAAAATATAGTAGA
GGCATTGCA-GAAGCTAAATAGCATAATGTAA-TATTTATAGATA-CTTAGTTATATAAAAAATGCTATAAG
CTATTTAGAGCCTAGCTTTATTTATATATAGTAAAAGGCATAAATAATATTAAACTTTAAGAAGATAGTAGC
GTTATTTAGCTATGCTAGTATTTTTCTAGAGAAGAGAATAGAGTAGTAATTCTTAATAGTAATGTTATTAAG
ATTATAGTAGTTAATATAAATGCAGATACTACTATTAGGCTTAGCTATAATAGTTATATTACTGCGTACTAT
AGAGTTAGTTTTAGTAATAAAACTATATTTCTTTATTTCTATAATATACTTTTATATAGCTTTATTATAGCG
CCTAGATTATAGATGCATATA-GTAGTTTAAAGCCT-CTATACCTAGTTTAAGCTAAATCTTATAGTTATAT
TTAGAGTGTTTAGG-CAAGATTCTAGCT-AATTTTTTGCTAAAAGTTAGAAGGTCTTTGCTATAGAGTTTAT
ATATCTCTAGTAATAAGATATCTTTAAGCTCTACTTTCTTAGAGTTATTTAGATACTTATTAATGTTCTTTT
CTATAGCTATATATTATATAGTAATAGGCATTTGCTAGCGTATCTAGTAGATAGT-ATAACTCTTTCTCTTA
CTTATTATTCTAATAGCTCTAGCTAATACTTACTAGATATCTAGCTTAGGTTTATTAGCCTTA-GTAAGGTA
AGAAGAGTTTTAACTATTATATCTGCCTTTAGGTAGTACTTTAGGTAAGACTAAGAGAACTTT-ACCTTTAT
CTAATTTATCTATAGATATTAGTAGAACTAGTAGTTTAAGAGAAGTATTAGACTATTTAGATATACTATAGC
ATAAGAGAATAAGTGCTGCGTTAGTAAGCTAGCAGTATTACTAGTAGTAGATATTATTAAATTTCTAGCGCA
GTTTCTAGTAGTTAATTTAGAGGTTATAGACT--TAGCGCTAGAGAAACTCTAATATA-AGATTAAAATTCT
TATAGCTTTCTTTAACTAGAGCACTAGTTTGTTTAAAGTAATTATCTACCTTTAGATAGAATTTAGCTTA--
ATAGGTAATTTCTTTAGTAGCAATTCTATTATATG-CCTTAACTTTAATTAGCTAAGGTAGCAGAGATAAGC
TAAAGTAAGAAGAATTTTATAGCTAAATAGCTAGCAATAAAATTATAATCTGCTCTATTATCTATAAGCGTA
-TAGCAGATATAGAGAACTATAGAGCTTTATTCTATAAAGGTCTAGAATGTAAATTACGCTATATTTATAGT
AGAAACTATATAATTCTAA-GCTATTTAGCGCCTATAATAAAGAGTA-TTAGCTATATAAGTATAAGCATAG
ATAGGCGCTAAGTAGTCTTTCTAGAGCCTTAAATTATTTCTAAGTAATAGCTCTATATCTAAGAAGAGATAT
TTCTTTCTAAGTCTAAATCTAAATTATACTCTAAGCTATAGAAGTATAGA--TTCTTAGATTTATAAGCT-T
ATATTATGC-GCTTATATA-TAGTCTTAGTCTTAAGAGAAT--CTAGGTAATCTTAAGCATAGTAGCTCTTA
CTACTAT-AGTTATAGTAGTCTAGCTTAGATAAGTTCTTAGGCTTCTTC-TTAGTAGTATTCTTAGCAGTAA
TCTTAGCT--AAGAGAAAGTTAGCTAAGATTATAATCTTTGCCTTAGGCATGCTAGCCTAATCTTAGTAGCA
GTAGAGCTTACTATTAGTAGCAGCTAGCTTTAGTATAAACTAATTATTTCTTATATATAACTTACTAGTATA
GCAGTATATACTATCTTTAGTA-GTATATTTATAGATATTCTGCTTCTACTGCTAGTACTACTTATACTCTA
TACTCTTTATAGTTATAGTAAGATTAGCATTTCTAAAATATATAGCGCATATATT-CTAAACTTATATTA--
------------------------------------------------------------------------
------------------------------------------------------------------------
------------------------------------------------------------------------
------------------------------------------------------------------------
------------------------------------------------------------------------
------------------------------------------------------------------------
------------------------------------------------------------------------
------------------------------------------------------------------------
------------------------------------------------------------------------
------------------------------------------------------------------------
------------------------------------------------------------------------
------------------------------------------------------------------------
------------------------------------------------------------------------
------------------------------------------------------------------------
------------------------------------------------------------------------
------------------------------------------------------------------------
------------------------------------------------------------------------
------------------------------------------------------------------------
------------------------------------------------------------------------
------------------------------------------------------------------------
------------------------------------------------------------------------
------------------------------------------------------------------------
------------------------------------------------------------------------
------------------------------------------------------------------------
------------------------------------------------------------------------
------------------------------------------------------------------------
------------------------------------------------------------------------
------------------------------------------------------------------------
------------------------------------------------------------------------
------------------------------------------------------------------------
------------------------------------------------------------------------
------------------------------------------------------------------------
------------------------------------------------------------------------
------------------------------------------------------------------------
------------------------------------------------------------------------
------------------------------------------------------------------------
------------------------------------------------------------------------
----------
>X11_sc1.58_16992_18010_-/1-1019
------------------------------------------------------------------------
------------------------------------------------------------------------
------------------------------------------------------------------------
------------------------------------------------------------------------
------------------------------------------------------------------------
------------------------------------------------------------------------
------------------------------------------------------------------------
------------------------------------------------------------------------
------------------------------------------------------------------------
------------------------------------------------------------------------
------------------------------------------------------------------------
------------------------------------------------------------------------
------------------------------------------------------------------------
------------------------------------------------------------------------
------------------------------------------------------------------------
------------------------------------------------------------------------
------------------------------------------------------------------------
------------------------------------------------------------------------
------------------------------------------------------------------------
------------------------------------------------------------------------
------------------------------------------------------------------------
------------------------------------------------------------------------
------------------------------------------------------------------------
------------------------------------------------------------------------
------------------------------------------------------------------------
------------------------------------------------------------------------
------------------------------------------------------------------------
------------------------------------------------------------------------
------------TTAATATTAGTATTTTCTAGTACGTAAGTAATCTTAAAATTAAACTTATAATAAGAATAG
AGACTAGT-AAGCTTATCTGCAGTTTACTTCTAGTATAGCTATAAATATTTTTAGGT-CTAGTAGTCTATAA
TAACGCTAATTTAGTAAGGCGTTCT----AATTAACTCTAGTTCTTATTCTTTAAATGCGCAAATAATTCTT
A-TAAGCTCTAAGTTATAGATATTATAATTATACTTA-GCTAAGAAGTATTTCTTAGAGAAGAAGCTAATTA
GTTACTAGTCTCTATTATTATTTTTCTATTTTATAATGCTATCTATAGCTTAGGCAGAGGCATCTATATAGA
CTCTAACTAGTTTCTCTA-AGTTAAAGTATTATAGTATAATATCTAGCTAAAAGGCGTTTTATAGCGCCTT-
AAACGCTTATTAGTATTTATTAGTAACTTTAAACTTTTT-ATAGCAGGTCTTATA-GATAACTAGCTTAGTA
GAGTTCTTAGAAAGC---TGTTTCTTAATATAGGC-TTTAATAAGTTTTATAAGAGGTA-GAGTAATAGTAG
AGTAGTTTTTAATAAA-GTATTAGTAGAACTCTATATAGCTAAGAAATGCTAGTATCTTAGTAGTAGTAGTT
AGTATGCGCTACTTATTAATAGCTATAATCTTATCTAGGTTTATTTTAACCTCTACG-TTAGTAATAAATAT
ACTTAGAAACTTAACTTTTATCTAGTATAGTTTAGTTTTCTTAGAGTCTATATAGAACTCTTATGCCTAGA-
GACAGCGCAGAACGCTTTTGCAGTGCTATATATATTCTTTTACTATCTTAGAGTAAACTAGCAATATTATTA
AGATAGATAGTATAAAAATTATCTAGGTAATTAAATAGTATGCTGTTAATAG-CGCATTAAAACATAGCAGA
AGTATTATA-GAAGCTAAATAGCATAATATAA-TATTTATAGATA-CCTAGTTGCATAGAAAATACTATAAG
CTATTTAGAGCCTAGCTTTATTTATATACAGTAAAAGGTATAAATAA-------------------------
------------------------------------------------------------------------
------------------------------------------------------------------------
------------------------------------------------------------------------
------------------------------------------------------------------------
------------------------------------------------------------------------
------------------------------------------------------------------------
------------------------------------------------------------------------
------------------------------------------------------------------------
------------------------------------------------------------------------
------------------------------------------------------------------------
------------------------------------------------------------------------
------------------------------------------------------------------------
------------------------------------------------------------------------
------------------------------------------------------------------------
------------------------------------------------------------------------
------------------------------------------------------------------------
------------------------------------------------------------------------
------------------------------------------------------------------------
------------------------------------------------------------------------
------------------------------------------------------------------------
------------------------------------------------------------------------
------------------------------------------------------------------------
------------------------------------------------------------------------
------------------------------------------------------------------------
------------------------------------------------------------------------
------------------------------------------------------------------------
------------------------------------------------------------------------
------------------------------------------------------------------------
------------------------------------------------------------------------
------------------------------------------------------------------------
------------------------------------------------------------------------
------------------------------------------------------------------------
------------------------------------------------------------------------
------------------------------------------------------------------------
------------------------------------------------------------------------
------------------------------------------------------------------------
------------------------------------------------------------------------
------------------------------------------------------------------------
------------------------------------------------------------------------
------------------------------------------------------------------------
------------------------------------------------------------------------
------------------------------------------------------------------------
------------------------------------------------------------------------
------------------------------------------------------------------------
------------------------------------------------------------------------
------------------------------------------------------------------------
------------------------------------------------------------------------
------------------------------------------------------------------------
------------------------------------------------------------------------
------------------------------------------------------------------------
------------------------------------------------------------------------
------------------------------------------------------------------------
------------------------------------------------------------------------
------------------------------------------------------------------------
------------------------------------------------------------------------
------------------------------------------------------------------------
------------------------------------------------------------------------
------------------------------------------------------------------------
------------------------------------------------------------------------
------------------------------------------------------------------------
------------------------------------------------------------------------
------------------------------------------------------------------------
----------
>X11_sc1.8_10883_11351_+/1-469
------------------------------------------------------------------------
------------------------------------------------------------------------
------------------------------------------------------------------------
------------------------------------------------------------------------
------------------------------------------------------------------------
------------------------------------------------------------------------
------------------------------------------------------------------------
------------------------------------------------------------------------
------------------------------------------------------------------------
------------------------------------------------------------------------
------------------------------------------------------------------------
------------------------------------------------------------------------
------------------------------------------------------------------------
------------------------------------------------------------------------
------------------------------------------------------------------------
------------------------------------------------------------------------
------------------------------------------------------------------------
------------------------------------------------------------------------
------------------------------------------------------------------------
------------------------------------------------------------------------
------------------------------------------------------------------------
------------------------------------------------------------------------
------------------------------------------------------------------------
------------------------------------------------------------------------
------------------------------------------------------------------------
------------------------------------------------------------------------
------------------------------------------------------------------------
------------------------------------------------------------------------
------------------------------------------------------------------------
------------------------------------------------------------------------
------------------------------------------------------------------------
------------------------------------------------------------------------
------------------------------------------------------------------------
------------------------------------------------------------------------
------------------------------------------------------------------------
------------------------------------------------------------------------
------------------------------------------------------------------------
------------------------------------------------------------------------
------------------------------------------------------------------------
------------------------------------------------------------------------
------------------------------------------------------------------------
------------------------------------------------------------------------
------------------------------------------------------------------------
------------------------------------------------------------------------
------------------------------------------------------------------------
------------------------------------------------------------------------
------------------------------------------------------------------------
------------------------------------------------------------------------
------------------------------------------------------------------------
------------------------------------------------------------------------
------------------------------------------------------------------------
------------------------------------------------------------------------
------------------------------------------------------------------------
------------------------------------------------------------------------
------------------------------------------------------------------------
------------------------------------------------------------------------
------------------------------------------------------------------------
------------------------------------------------------------------------
------------------------------------------------------------------------
------------------------------------------------------------------------
------------------------------------------------------------------------
------------------------------------------------------------------------
------------------------------------------------------------------------
------------------------------------------------------------------------
------------------------------------------------------------------------
------------------------------------------------------------------------
------------------------------------------------------------------------
------------------------------------------------------------------------
------------------------------------------------------------------------
------------------------------------------------------------------------
------------------------------------------------------------------------
------------------------------------------------------------------------
------------------------------------------------------------------------
------------------------------------------------------------------------
------------------------------------------------------------------------
------------------------------------------------------------------------
------------------------------------------------------------------------
------------------------------------------------------------------------
------------------------------------------------------------------------
------------------------------------------------------------------------
------------------------------------------------------------------------
------------------------------------------------------------------------
------------------------------------------------------------------------
------------------------------------------------------------------------
-------------------------------------------------AAGCTCTATCGTTACTAAGATTA
TTTAAGTAGTAG---TTAATAAGATAAGCAGAGTTAGAGAGTATCTAATTACTATAGTAAAGAAAGATAGAA
GAAA-TTATATCTAGCTCTATAAAGTTAATATCTTAACTCTATAGCGCATAGCAAGAGTATAGAGTA-TACT
CTATCTAGATAAGCATCTTAGAGGCTATATTAGATAGAGTAGAGGTAAGCTAGCTAAGGCCTAGCATTTAGC
CT-AAAGTATTAGCTTTACTAAGTTAGTTAGAAGTAATTAGA-TCTTCTATAGTAGTTATCTCTAGCATATT
ACTTAGTTTATTAACTTTAGTATTAGCAGTATATAGTTTAGAGAAGTATACGTTAACTTACTTAGCTTTATT
ATCTAAACTTAACTCTATATTAATAGAGAACGCTAGCACTAGTAGTAGCTT-TAGCTTCTTTATAGGGCCTC
TAGTTAAATATACTATTATTAT--------------------------------------------------
------------------------------------------------------------------------
------------------------------------------------------------------------
------------------------------------------------------------------------
------------------------------------------------------------------------
------------------------------------------------------------------------
------------------------------------------------------------------------
------------------------------------------------------------------------
------------------------------------------------------------------------
------------------------------------------------------------------------
------------------------------------------------------------------------
------------------------------------------------------------------------
------------------------------------------------------------------------
------------------------------------------------------------------------
----------
>X11_sc1.62_11328_12819_-/1-1492
------------------------------------------------------------------------
------------------------------------------------------------------------
------------------------------------------------------------------------
------------------------------------------------------------------------
------------------------------------------------------------------------
------------------------------------------------------------------------
------------------------------------------------------------------------
------------------------------------------------------------------------
------------------------------------------------------------------------
------------------------------------------------------------------------
------------------------------------------------------------------------
------------------------------------------------------------------------
------------------------------------------------------------------------
------------------------------------------------------------------------
------------------------------------------------------------------------
------------------------------------------------------------------------
------------------------------------------------------------------------
------------------------------------------------------------------------
------------------------------------------------------------------------
------------------------------------------------------------------------
------------------------------------------------------------------------
------------------------------------------------------------------------
------------------------------------------------------------------------
------------------------------------------------------------------------
------------------------------------------------------------------------
------------------------------------------------------------------------
------------------------------------------------------------------------
------------------------------------------------------------------------
------------------------------------------------------------------------
------------------------------------------------------------------------
------------------------------------------------------------------------
------------------------------------------------------------------------
------------------------------------------------------------------------
------------------------------------------------------------------------
------------------------------------------------------------------------
------------------------------------------------------------------------
------------------------------------------------------------------------
------------------------------------------------------------------------
------------------------------------------------------------------------
------------------------------------------------------------------------
------------------------------------------------------------------------
------------------------------------------------------------------------
------------------------------------------------------------------------
------------------------------------------------------------------------
------------------------------------------------------------------------
------------------------------------------------------------------------
------------------------------------------------------------------------
------------------------------------------------------------------------
------------------------------------------------------------------------
------------------------------------------------------------------------
------------------------------------------------------------------------
------------------------------------------------------------------------
------------------------------------------------------------------------
------------------------------------------------------------------------
------------------------------------------------------------------------
------------------------------------------------------------------------
------------------------------------------------------------------------
------------------------------------------------------------------------
------------------------------------------------------------------------
------------------------------------------------------------------------
------------------------------------------------------------------------
------------------------------------------------------------------------
------------------------------------------------------------------------
------------------------------------------------------------------------
------------------------------------------------------------------------
------------------------------------------------------------------------
------------------------------------------------------------------------
------------------------------------------------------------------------
------------------------------------------------------------------------
------------------------------------------------------------------------
------------------------------------------------------------------------
------------------------------------------------------------------------
------------------------------------------------------------------------
------------------------------------------------------------------------
------------------------------------------------------------------------
------------------------------------------------------------------------
------------------------------------------------------------------------
------------------------------------------------------------------------
------------------------------------------------------------------------
------------------------------------------------------------------------
----------------------------------CTTTATTAATCTATTACTAA-AGATTATCTTAGTTAA-
GGTTATTCTATTGCGCTGCAGCCTAGGCTACCTCTTACTTAGATATAAGCTT-CTTAATATTATTATT-ATA
CTATTTATACTTCTTTATAA-ATTGCTAATTCTAGTGCTAAGCTAACTATATAAGAGTAATAGCTAGATATA
TA---------ATAAGATCTAGCTAAATAATCTAGAGTA---TTAAGAGTTTATTAGATATTAATGCAGATT
ACTCTATAATCTTATTCTAGTTTATAGAGAGGTACTAGCAAATCTA-TTAAGCTCTATTATTGCTAAGATTA
TCTAAGTAGCAG---TTAATAAGGTAAGTAAGGTTAGAGAGTACCTAATTACTATAGTAAAGAAAGATAGAA
GAAA-TTATATCTAGCTCTATAAAGTTAATATCTTAACTCTATAGCGCGTAGTAAGAGTATAGAGTA-TACT
CTATCTAGATAAGCGTCTTAGAAGCTATATTAGATAGAGTAGAGATAAGCTAGCTAAGGCCTAGCATCTAGC
CT-AAAGTATTAGCTTTGCTAGATTAGTTAGAAGTAATTAGA-TCTTCTATAGCAGTTATCTCTAGCATATT
ACCTAGTTTATTAACTTTAGTATTAGTAGTATATAGTTTAGAGAAGCGTGCATTAACTTACTTAGCCTTATT
ATCTAAACCTAACTCTATATTAATAGAGAATACTAGCACTAGTAGTAGCTT-TAGCTTCTTTATAAG-CTTC
TAGTTAAATATGCTATTATTATAGTTTAAAAATTCTTTAAACGCTTAGTTAGGTAGATATAGCTTAGGTATT
ATTAAGTCTAGCTAAGTTCTTCTTAGAAGAATATACTTATATTACTGCCTACCTTATTAGAGTAGA-GGTAT
AGCTAGTTCTAGATTATCTATTAGAGAGCAGCGCACGTTCTTATAATTCTTAAGATTAGTATTTGCATAGAG
ATAGAT-CTTCTAATTCTTAAAGTTCTTATTAGAAAGCTTTATCTTATTTCTAGAACTAGCTATAGTGCGCT
AGTATAGAGAGAAAGTAAGTAAAA-GAAAGTAAGAAGTATATAAAAGAGTTAGGCAGTTAAGTTTCTAGCTA
GTAGT-AGTAGT-TATAGTAATAGAGTAGCTATTCTAAATAGTAAGAGAGATAACTCTAATATAGAGAGAGG
C--AAGAGACTAGCGCTACGCTAGTAAG-ATAATATAATCTTAAAAGTAAAAAGCTAAGAAAAAA-ATTTTC
TAGCGTCTTAGGCTATAGAGATAATAGCTAGTACGTAATAGTAAGTAGCAGA-GTAGCTATATACGCGCTAA
TTTTTTAGCAGCTTCTTA-GGCTAAGAACTTTTAAAGTTTAGATTTATAGCAGGCCTTAGTAGGCTAGTAAT
AATAAACTCTTAGAGTTTAGATATATAGCAGGCCTTAGTAGGCTAGCAATAATAAGCTTC--TAGAGCTTTA
GATATAAACT--TCTAGAGTTTACTATATATAGTAAGCGTAAATAAGTAAGTAATA----------------
------------------------------------------------------------------------
------------------------------------------------------------------------
------------------------------------------------------------------------
----------
>X11_sc1.23_564437_565964_-/1-1528
------------------------------------------------------------------------
------------------------------------------------------------------------
------------------------------------------------------------------------
------------------------------------------------------------------------
------------------------------------------------------------------------
------------------------------------------------------------------------
------------------------------------------------------------------------
------------------------------------------------------------------------
------------------------------------------------------------------------
------------------------------------------------------------------------
------------------------------------------------------------------------
------------------------------------------------------------------------
------------------------------------------------------------------------
------------------------------------------------------------------------
------------------------------------------------------------------------
------------------------------------------------------------------------
------------------------------------------------------------------------
------------------------------------------------------------------------
------------------------------------------------------------------------
------------------------------------------------------------------------
------------------------------------------------------------------------
------------------------------------------------------------------------
------------------------------------------------------------------------
------------------------------------------------------------------------
------------------------------------------------------------------------
------------------------------------------------------------------------
------------------------------------------------------------------------
------------------------------------------------------------------------
------------------------------------------------------------------------
------------------------------------------------------------------------
------------------------------------------------------------------------
------------------------------------------------------------------------
------------------------------------------------------------------------
------------------------------------------------------------------------
------------------------------------------------------------------------
------------------------------------------------------------------------
------------------------------------------------------------------------
------------------------------------------------------------------------
------------------TATCTAGTATAGTTTAGTTTTCTTAGAGTCTATATAGAACTCTTATGCCTAGA-
GATAGCATAGAACGCTTTTATAGTACTATATATATTCTTTTACTATCTTAGAGTAGACTAGAAT-ATTATTA
AGGTAGATAGTGCAAAAATTATCTAGGTAATTAAATAGTACGCTGTTAATAG-CGCGTTAAAACGTAGCAGA
GACGTTATA-GAAGCTAAATAGCATAATATAACTATTTATAGGTA-TCTAGTTACGTAGAAAATGCTATAAG
CTATTTAGAGCCTAGCTTTATTTATATGCAGTAAAAGGTATAAATAATATTAAACTTTAAGAAGATAGTAGC
ATTATTTAGCTATGCTAGTATTTCTCTAAAGAAGAGAATAAAGTAGTAATTCTTAATAGTAATATTATTAAG
ATTATAGTAGTTAATGCAAATATAGATACTACTATTAGGCTTAGCTATAATAGTTATATTACTGCGTGCTGT
AGAGTTAGTTTTAGCAATAAAACTATATTTTTTTATTTCTATAATATACTTTTGTATAGCTTTATTATAGCG
CCTAGACTATAGATGCATGCA-GTAGTTTAAGGCCT-CTACGCCTAGTTTAAGCTAAATCTTATAGTTATAT
TTAGAGTGCTTAGA-TAAGATTCTAGCT-AATTTTTTGCTAAAAGTTAGAAAGTCTTTGCTATAGAGTTTAT
ATATCTCTAGTAATAGGATGTCTTTAAGCTCTACTTTCTTAGAGTTATCTAGATACTTATTAACGTTCTTTT
CTATAGCTATGCATTATATAGTAATAGGCGTTTGCTAGCATACTTAGTAGATAGT-ATAACTCTTTCTCTTA
CTTATTATCTTAATAGCTTTAGCTAATACTTACTAGATATCTAGCTTAGATTTATTAGCCTTA-GTAAGATA
AGAAGAGTTTTAACTACTATATCTACCTTTAGGTAGTACTTTAAGTAAGACTAGAGAAACTTTTACTTTTAT
CTAATTTATCTGCAGATATTAGTAGAACTAGTAGTTTAAGAGAAGTATTAGACTATTTAAGTGCGCTATAGT
ATAAGAGAATAAGCGCTGCGTTAGTAAGCTAGCAGTATTACTAGTAGTAGATATTATTAAATTTCTAGCATA
ATTTCTAGTAGTTAATTTAGAGGTTATAGACT--TAGTGCTAGAGGAACTTTAATATA-AAGTTAAAATTCT
TATAGCTTTCTATAACTAGAGCACTAGTTTATTTAAAGTAATTACTTACCTTTAGGTAGAATTTAGCCTA--
ATAAGTAATTTCTTTAGTAGTAATTCTATTATATG-CTTTAACTTTAATTAGCTAAGGTAGCAGA-ATAAGC
TAAAGTAAGAAGAATTTTATAGCTAAATAGCTAGTAATAAAATTATAATCTGCTTTATTATCTGCTAGCGTA
-TAGCAGGTATAGAGAACTATAGAGCTTTGTTCTATAAAGGTCTAAAACGCAAACTACGCTATATTTATAGT
AGAAGCTGCATAATTCTAA-GCTATTTAGCACTTATAATAAAGAGTAGTTAGCT------------------
------------------------------------------------------------------------
------------------------------------------------------------------------
------------------------------------------------------------------------
------------------------------------------------------------------------
------------------------------------------------------------------------
------------------------------------------------------------------------
------------------------------------------------------------------------
------------------------------------------------------------------------
------------------------------------------------------------------------
------------------------------------------------------------------------
------------------------------------------------------------------------
------------------------------------------------------------------------
------------------------------------------------------------------------
------------------------------------------------------------------------
------------------------------------------------------------------------
------------------------------------------------------------------------
------------------------------------------------------------------------
------------------------------------------------------------------------
------------------------------------------------------------------------
------------------------------------------------------------------------
------------------------------------------------------------------------
------------------------------------------------------------------------
------------------------------------------------------------------------
------------------------------------------------------------------------
------------------------------------------------------------------------
------------------------------------------------------------------------
------------------------------------------------------------------------
------------------------------------------------------------------------
------------------------------------------------------------------------
------------------------------------------------------------------------
------------------------------------------------------------------------
------------------------------------------------------------------------
------------------------------------------------------------------------
------------------------------------------------------------------------
------------------------------------------------------------------------
------------------------------------------------------------------------
------------------------------------------------------------------------
------------------------------------------------------------------------
------------------------------------------------------------------------
------------------------------------------------------------------------
------------------------------------------------------------------------
------------------------------------------------------------------------
------------------------------------------------------------------------
------------------------------------------------------------------------
------------------------------------------------------------------------
----------
>X11_sc1.5_1305162_1309902_-/1-4741
---------------------------------------------------TAGTTATAGAGAAAATAAAAG
TAAAGCAGCTTTAGCCTCTTAGAGTATTTATAGTAGTAAAGAAAGGCGTCGTAATTTTTACTAAACTTAGTA
GCTAGTTTCTAA-GTAGAAAGCAGGTTATTAGTCTATTTAATATAGTAATACTACTAGCTTTTATATAGAGC
AGATTTCTGCTGTTTATAATCTACTACTGGCGTTAATATACTATTTAGAGTATTT-ACTACTATTAGAGTTA
ACGATAAAAATTTCTTT-AGGCTATAGAAGTGCTTAGTCTAGTAGTAGTTCAGCATCTGCTAGCTGTAAGAG
CTGCAGATAGAACACTAGAAAGACACTATATTAGATTATCTCTTCTAGCAAGTCTAGATAGTATACCTAGCT
ATTATAGATTATGCGGGTTACTATATATAAGCCTGCTTATTAATTCTTAAATTTCTTCAGTAGATTATAATA
TTAACTAGTTAGCTATGCTTAGCTATACTTAATCT-CTAATTTTATAG--GCTAGCTTACTATAGCATAAGG
TGTTAGCGTAGGCTTACT---GCTTCTATTATA-CTTAATAAATCTATTCTTTTAA-GTGCGCTACTAAGTT
AGC--ATTAGCATTT-ATTAGTTTATTAGCC-TATACCTATTAACTCTAAAGCTGCTTACTAAGCTTAGCTA
TAGCCTCTTTACTAGAGTAAATTCTGCTATAGAGGTAATAGCCTAAATCTGCTATAAA-TAGTATTATACTA
ATAG--AGACGTTAACTATATTATTAGCTTAAAATTTA-GTAATATGCAGAAATAACGCCTAATTATCCTAG
GTAAAGTTAATAAATTATTAGAGATATATTTTTAAGAACTAATTATATTACTCTATCTAGCTATCTGTCTTT
AAGTAGTAGCTAGTAGATAGTTTCTACTT-AATCTTAAGCCTAGCATAGATGCATTTCTAAAATTTGCATAT
AAATATAGTGCTGTAA-TCTAA-GATAATATTAAGAGATAGCCTATAATTCTTAAATACTTCTATAAAGCAC
TATACTACT-TTAATAGAATTATAGATAATAGTTAGAAAGAAA-TAGCGCTGC-TTAGTTAATTAGCAG-CT
AATAATAAGAATATTAT---AATATTAGAAACCTAGGTACTAGC---TAAGTAGAAGG-TCTTAAATATAGT
TAACTAAAAGATCTATCTATTAAG-CGTTTAGGATAGATAGTAATTATAAATAGCTATGCTTTCTATCG-TA
AGAGAACTTTATCTAGAAGTAAA-CTCTATAAGCAGTATAGAA--TTTCTTAATTAACTAGG--CTATCTTT
AGCTAGTAGTATCTCTTAAATATAAGGTAAAAGGTACTGCGTAGTCTCTTATAGCCTGCAAT-TTTATAGTT
ATAGCAGAGTTTAAATATTTAGCGCTAGAGATAGGTATCTTAAGAGAAATATATAGCTATATCTAGTTAATA
AATAAGCAGCGTTTAGAACTCCTTGCCCTAAAGAAGTAATATTAGCTTATAAGAAGAAGTAGCCCTTTCCTT
ATAGAATAAATTAGGCAGCTTTATAGCAACTACTATTAATT-ACTATAAAGGCTGCTAGCGTAATAGAGTTG
TCTTTATAGGC-TATATTAAGTAGTTCTATAGTAGAATAGA-TATCTTTATTATAAGAGAGAAGGCTAGAAT
CTACTATACTGTTAATCTAGTCTTGCGCTAGCTTATCTTCTAAATTTCTTAGAGTCTAAGTT--ATTATAGT
CTAAGGCTATAAGGCAGAATTTAAGTACTTAGCGTTATTCTAGTAAAACCTAGTCTAGTTTCTTATAGTAAG
AAGTGCTTATAGCTTAGAGTGCTATCTAGATTACTAGTTATATACC-TAGCGCTAGTATCTTAAAGCTAAGG
ATAATTATATTATTATTAGTAATACGCTTATCTATAGCATCTTCTAG-TATATTCTAAGGCTATTAGCTAAA
AGCATTAGCTTT--AATATTAGTATTTTCTAATGCGTAAGTAATCTTAAAATTAAATT-ATAATAAGAATAG
AGACTAGT-AAGCTTATCTGCAGTTTAGCTTCTTTATAGCTATAAATATTTCTAGATTCTAGTAGTCTATAA
TAACGCTAATTTAGTAAGGCATCTT----AATTAACTCTAGTTTCTATTCTTTAAATGCGCGAATAATTTCT
A-TAAGCTCTAAGTTATAGATATTATAATTATACTTA-GCTAGAGAGTATTTCTTAGAGAAGAAGCTAATTA
GTTACTAGTCTCTATTATCGTTTTCCTATTTTATAATACTATCTATAGCCTAGGCAGAGGCGTCTATATAGA
CTCTAACTAGTTTCTCTA-GATTAAAGTATTATAGTATAATATCTAGCTAAAAAGCGTTTTATAGCGCCTTT
AAACGCTTATTAGTATTTATTAGTAACTTTAAACTTTTT-ATAGTAGGTCTTATA-GATAACTAGCTTAGTA
GAGTTCTTAGAAGGC---TATTTCTTAATGCAGGC-TTTAATAAGTTTTATAAGAGGCA-GAGTAATAGTAG
AGTAGTTTTTAATAAA-GCGTTAGTAGAACTCTATATAGCTAAGAAATGCTAGTATCTTAGTAGTAGTAGTT
AGCATACGCTACTTATTAATAGCTATAATCTTATCTAAGTCTATTTTAACCTCTATA-TTAGTAATAAATAT
ACTTAGAAACTTAACTTTTATCTAGTATAGTTTAGTTTTCTTAGAGTCTATATAGAACTCTTATGCCTAGA-
GATAGCGCAGAACGCTTTTACAGTACTATATATATTCTTTTACTATCTTAGAGTAGACTAGAAT-ATTATTA
AGGTAAGCAGTGCAAAAATTATCTAGGTAATTAAATAGTATGCTATTAATAG-CGCATTAAAATATAGCAGA
GGCATTGCA-GAGGCTAAATAGTATAACGTAA-TATTTATAAGTA-CCTAGTTATATAAAAAATGCTATAAG
CTATTTAGAGCCTAGCTTTATTTATATGTAGTAAAAGGCATAAATAATATTAAACTTTAAGAAGATAGTAGC
ATTATTTAGCTATGCTAGTATTTCTCTAAAGAAGAGAATAGAGTAGCAATTCTTAATAGTAATATTATTAAG
ATTATAGTAGTTAATATAAATATAGATGCTACTATTAGGCTTAGCTATAATAGTTATATTACTGCGTACTAC
AGAGTTAGTTTTAGCAATAAAACTATATTTCTTTATTTCTATAATATACTTTTATATAGCTTTATTATAGCG
CCTAGACTATAGATGCATGCA-GTAGTTTAGAGCCT-CTGCGCCTAGTTTAAGCTAAATCTTATAGTTATAT
TTAGAGTGCTTAGG-CAAGATTTTAGCT-AATTTTTTACTAAAAGTTAGAAGATCTTTGCTATAGAGTTTAT
ATATCTCTAGTAATAGGATATCTTTAAGCTCTACTTCCTTAGAGTTATTTAGATACTTATTAACGTTCTTTT
CTATAGCTATATATTATATAGTAATAGGCGTTTGCTAGCGTATCTAGTAGATAGT-ATAACTCTTTCTCTTA
CTTATTATTCTAATAGCTCTAGCTAATACTTACTAAATATCTAGCTTAGGTTTATTAGCCTTA-GTAGAGTA
AGAAGAGTTTTAACTACTATATCTGCCTTTAGGCAGTGCTTTAGGTAAGACTAGAGAAACTTT-ACCTTTAC
CTAATTTATCTGCAAGTATTAGTAGAACTAGTAGTTTAAGAGAAGTATTAGACTATTTAAGTGTACTATAGC
ATAAGAGGATAAGTGCTGCGTTAGTAAGCTAGCAGTGTTATTAGTAGTAGATATTATTAAATTTCTAGCGTA
ATTTTTAGTAGTTAATTTAGAGATTATAGACT--TAGCGCTAGAGAAATCCTAATATA-AGGTTAAAATCTC
TATAGCTTTCTACTACTAGAGCACTAGTTTATTTAAAGTAATTATCTACCTTTAGATAGAATTTAGCTTA--
GTAGGTAATTTCTTTAGCAGCAATCCTATTATATA-CCTTAACTTTAATTAGCTAAGATAGCAAG-ATAAGC
TAAAGCAAGAAGAATTTTATAGCTAAATAGCTAGCAATAAAATTATAATCTACTCTATTATCTACTAGCGTG
-CAGCAGATATAAGAGACTATAGAGCTTTATTCTATAAAGGTCTAAAATGCAAACTGCGCTATATTTATAGT
AGAAGCTGCATAATTCTAA-GCTATTTAGCGCCTATAATAAAGAGTA-TTAGCTATATAAGTATAAGTATAG
GTAGGCGCTAAGCAGTCTTTCTAGAGCTTTAAATTATTTCTAGGTAGTAGCTCTGTACCTAGAAAGAGATAT
TTCTCTCTAAGTTTAAATCTAAATTATACTCTAAGCTATAGAAGTATAGGATTTTTTAGATTTATAAGCC-T
ATATTATGC-GCTTATATA-CAGCCTTAGTCTTAGAAGAGT--CTAAGCAATCTTAAGCGTAGTAGCTCTTA
CTACTGC-AGTTATAGTAGTCTAGCTTAGCTAAGTTCTTAAGCTTCTTC-TTATTAGTATTCTTAGCAGTAA
CCTTAGTT--AGAAGAGAGTTAGCTAGAATTATAACCTTTGCCTTAGGCGTGCTAGCCTAATCTTAGTAGTA
GTAGAGCTTGCTATTAGCAGCAGCTAGCTTTAGCATAAACTAATTATTTTCTATATATAACTTGCTAGTATA
GCAGTATATGCTATCTTTAGCA-GCATATTTATAGATATTCTACTTCTACTACTAGTACTGCTTACGCTCTA
CGCTCTTTATAGTTATAGTAAGATTAGCATTTCTAAAATATATAGCGCATATATT-CTAAACTTATATTA--
------------------------------------------------------------------------
------------------------------------------------------------------------
------------------------------------------------------------------------
------------------------------------------------------------------------
------------------------------------------------------------------------
------------------------------------------------------------------------
------------------------------------------------------------------------
------------------------------------------------------------------------
------------------------------------------------------------------------
------------------------------------------------------------------------
------------------------------------------------------------------------
------------------------------------------------------------------------
------------------------------------------------------------------------
------------------------------------------------------------------------
------------------------------------------------------------------------
------------------------------------------------------------------------
------------------------------------------------------------------------
------------------------------------------------------------------------
------------------------------------------------------------------------
------------------------------------------------------------------------
------------------------------------------------------------------------
------------------------------------------------------------------------
------------------------------------------------------------------------
------------------------------------------------------------------------
------------------------------------------------------------------------
------------------------------------------------------------------------
------------------------------------------------------------------------
------------------------------------------------------------------------
------------------------------------------------------------------------
------------------------------------------------------------------------
------------------------------------------------------------------------
------------------------------------------------------------------------
------------------------------------------------------------------------
------------------------------------------------------------------------
------------------------------------------------------------------------
------------------------------------------------------------------------
------------------------------------------------------------------------
----------
>X11_sc1.8_11651_12404_+/1-754
------------------------------------------------------------------------
------------------------------------------------------------------------
------------------------------------------------------------------------
------------------------------------------------------------------------
------------------------------------------------------------------------
------------------------------------------------------------------------
------------------------------------------------------------------------
------------------------------------------------------------------------
------------------------------------------------------------------------
------------------------------------------------------------------------
------------------------------------------------------------------------
------------------------------------------------------------------------
------------------------------------------------------------------------
------------------------------------------------------------------------
------------------------------------------------------------------------
------------------------------------------------------------------------
------------------------------------------------------------------------
------------------------------------------------------------------------
------------------------------------------------------------------------
------------------------------------------------------------------------
------------------------------------------------------------------------
------------------------------------------------------------------------
------------------------------------------------------------------------
------------------------------------------------------------------------
------------------------------------------------------------------------
------------------------------------------------------------------------
------------------------------------------------------------------------
------------------------------------------------------------------------
------------------------------------------------------------------------
------------------------------------------------------------------------
------------------------------------------------------------------------
------------------------------------------------------------------------
------------------------------------------------------------------------
------------------------------------------------------------------------
------------------------------------------------------------------------
------------------------------------------------------------------------
------------------------------------------------------------------------
------------------------------------------------------------------------
------------------------------------------------------------------------
------------------------------------------------------------------------
------------------------------------------------------------------------
------------------------------------------------------------------------
------------------------------------------------------------------------
------------------------------------------------------------------------
------------------------------------------------------------------------
------------------------------------------------------------------------
------------------------------------------------------------------------
------------------------------------------------------------------------
------------------------------------------------------------------------
------------------------------------------------------------------------
------------------------------------------------------------------------
------------------------------------------------------------------------
------------------------------------------------------------------------
------------------------------------------------------------------------
------------------------------------------------------------------------
------------------------------------------------------------------------
------------------------------------------------------------------------
------------------------------------------------------------------------
------------------------------------------------------------------------
------------------------------------------------------------------------
------------------------------------------------------------------------
------------------------------------------------------------------------
------------------------------------------------------------------------
------------------------------------------------------------------------
------------------------------------------------------------------------
------------------------------------------------------------------------
------------------------------------------------------------------------
------------------------------------------------------------------------
------------------------------------------------------------------------
------------------------------------------------------------------------
------------------------------------------------------------------------
------------------------------------------------------------------------
------------------------------------------------------------------------
------------------------------------------------------------------------
------------------------------------------------------------------------
------------------------------------------------------------------------
------------------------------------------------------------------------
------------------------------------------------------------------------
------------------------------------------------------------------------
------------------------------------------------------------------------
------------------------------------------------------------------------
------------------------------------------------------------------------
------------------------------------------------------------------------
------------------------------------------------------------------------
------------------------------------------------------------------------
------------------------------------------------------------------------
------------------------------------------------------------------------
------------------------------------------------------------------------
------------------------------------------------------------------------
------------------------------------------------------------------------
------------------------------------------------------------------------
--------TATACTATTATTATAGTTTAAAAATTTCTTAGATGCTTAGTTAGGTAGATATAGCTTAGATGCA
TTAAGTTT-AGCTAAGTTCTTCTTAGAAGA-TATACTTATATTACTGCCTA-CCTATTAGAGTAGA-GATAT
AGCTAGTTCTAAGTTATCTATTAGAGAGCAGCGTACGTTCTTATAATTCTTAAAGTTAGTATTTATATAGAA
GTAAGT-CTTCTAATTCTTAAAGTTCTTATTAGAAAGCTTTACTTTATTTCTAGCACTAGCTATAGTATGCT
AGTATAAAGAGAAAGTAAGTAAGA-AAAAGTAAGAAGTATATAAAAGAGTTAGATAGTTAAGTTTCTAGCTA
GTAGT-AGTAGT-TATAGTAGTAGAGTAGCTATTCTAAATAGTAAAAGAAGTAACTCTAATATAGAGAGAGA
T--AAGAGGCTAGCGCTACGCTAGCAAG-ATAATATAATCTTAAGAGTAAAAAGCTAAGAAAAA--TTTTCT
TAGCGCCTTAGGCTATAGAAGTAATAGCTAGCATATAATAGCAGGTAGCAAA-GTAGCTATATACGCGCTAA
TTTTTTAGCAGTTTCTTA-AGCTAAG----------------------------------------------
----AACTTCTAAAGTCTAAGTATATAGCAGGCCTTAGTAGGCTAGTAATAATATACTTTCTTAGAGCTTTA
GGTATATAGTAGGCCTTAGTAAGCTAGTAATAATAAACTTCTAGAGTTTAGATATATAGTAGGCTTTATTAG
GCTAGTAATAGTAAGCTTCT-AGAGCTTTAAGTATA------------------------------------
------------------------------------------------------------------------
------------------------------------------------------------------------
----------
>X11_sc1.2_1636657_1637292_-/1-636
------------------------------------------------------------------------
------------------------------------------------------------------------
------------------------------------------------------------------------
------------------------------------------------------------------------
------------------------------------------------------------------------
------------------------------------------------------------------------
------------------------------------------------------------------------
------------------------------------------------------------------------
------------------------------------------------------------------------
------------------------------------------------------------------------
------------------------------------------------------------------------
------------------------------------------------------------------------
------------------------------------------------------------------------
------------------------------------------------------------------------
------------------------------------------------------------------------
------------------------------------------------------------------------
------------------------------------------------------------------------
------------------------------------------------------------------------
------------------------------------------------------------------------
------------------------------------------------------------------------
------------------------------------------------------------------------
------------------------------------------------------------------------
------------------------------------------------------------------------
------------------------------------------------------------------------
------------------------------------------------------------------------
------------------------------------------------------------------------
------------------------------------------------------------------------
------------------------------------------------------------------------
------------------------------------------------------------------------
------------------------------------------------------------------------
------------------------------------------------------------------------
------------------------------------------------------------------------
------------------------------------------------------------------------
------------------------------------------------------------------------
------------------------------------------------------------------------
------------------------------------------------------------------------
------------------------------------------------------------------------
------------------------------------------------------------------------
------------------------------------------------------------------------
------------------------------------------------------------------------
------------------------------------------------------------------------
------------------------------------------------------------------------
------------------------------------------------------------------------
------------------------------------------------------------------------
------------------------------------------------------------------------
------------------------------------------------------------------------
------------------------------------------------------------------------
------------------------------------------------------------------------
------------------------------------------------------------------------
-----------------------ATAGGCGTTTGCTAGCGTACCTAGTAGATAGT-ATAATTCTTTCTCTTA
CCTATTATTCTAATAGCTCTAGCTAATACTTACTAGATATCTAGCTTAGGTTTATTAGCCTTA-GTAGAGTA
AGAAGAGTTTTAACTGCTATATCTGCCTTTAGGCAGTGCTTTAGATAAGATTAAGAGAACTTT-ATCTTTAC
CTAATTTATCTGTAGGTATTAATAGAACTAGTAGTTTAAGAGAAGTATTAGACTATTTAGATATACTATAGC
ATAAGAGGATAGGCGCTGCGTTAGTAAGCTAGCAGTATTATTAGTAGTAGATATTATTAAATTCTTACCGCA
ATTTTTAGTAGTTAATTTAGAGATTATAGACT--TAGCGCTAGAGAAATTCTAATATA-AGGTTAAAATTTC
TATAGCTTTCTACTACTAGAGCACTAGTTTATTTAAAGTAATTACCTACCTTTAGATAGAATTTAGCTTAGT
ATAGATAATTTCTTTAGCAGCAATTCTATTATATATCTTTAACTTTAATTAGCTAAGGTAGCAGAAATAAGC
TAAAGTAAGAAGAATTTTATAGCTAACTAGCTAGTAACAAAATTATAATCTGCTCTATTATCTGCTAGTCTA
-TAGCAGGTATAAGAGAA------------------------------------------------------
------------------------------------------------------------------------
------------------------------------------------------------------------
------------------------------------------------------------------------
------------------------------------------------------------------------
------------------------------------------------------------------------
------------------------------------------------------------------------
------------------------------------------------------------------------
------------------------------------------------------------------------
------------------------------------------------------------------------
------------------------------------------------------------------------
------------------------------------------------------------------------
------------------------------------------------------------------------
------------------------------------------------------------------------
------------------------------------------------------------------------
------------------------------------------------------------------------
------------------------------------------------------------------------
------------------------------------------------------------------------
------------------------------------------------------------------------
------------------------------------------------------------------------
------------------------------------------------------------------------
------------------------------------------------------------------------
------------------------------------------------------------------------
------------------------------------------------------------------------
------------------------------------------------------------------------
------------------------------------------------------------------------
------------------------------------------------------------------------
------------------------------------------------------------------------
------------------------------------------------------------------------
------------------------------------------------------------------------
------------------------------------------------------------------------
------------------------------------------------------------------------
------------------------------------------------------------------------
------------------------------------------------------------------------
------------------------------------------------------------------------
------------------------------------------------------------------------
------------------------------------------------------------------------
------------------------------------------------------------------------
------------------------------------------------------------------------
------------------------------------------------------------------------
------------------------------------------------------------------------
------------------------------------------------------------------------
------------------------------------------------------------------------
------------------------------------------------------------------------
------------------------------------------------------------------------
------------------------------------------------------------------------
------------------------------------------------------------------------
----------
