# Supplementary material for: RIPCAL: a tool for alignment-based analysis of repeat-induced point mutations in fungal genomic sequences
Source: BMC Bioinformatics. 2008 Nov 12;9:478. doi: 10.1186/1471-2105-9-478 (PMC2621366; doi:10.1186/1471-2105-9-478)
Supplement: Additional file 5 — Snodorum Alignments. Compressed (.zip) file containing alignments for all Stagonospora nodorum repeat families in Fasta (.fas) format. [file 1471-2105-9-478-S5.zip › x12_aln.fas]

>X12_sc1.40_36776_38789_-/1-2014
--------TTTTCTTAAATAAACTAGCTCTAATATCTTATAGCTTACTAGCTTACTCTTAATA-ATAGAGAC
TCTACT--ATTATTAAAATAAGTCTAAACCTCTTGCTAAATACCTATACTCTATTATCTATTTAGAAAC-TA
GATAACTCTCTATCTTTAACTATAACTCTAAAAGGCAGAGTAGTTTA-GTTTATAGAATACTTATAAAATAA
AATAGTAATAGCTTAAGCTGCTATTACCTTTATATAATAATAG--CAGTAGAAAGCTATAAACTGCTTATAA
AGGCTAGCAGAATAATTTTAGATT-AGAG---ATAAAGTATAGTTTTTAATGCGTAATATAAAAATAGTA-T
AGAAAAGTA-GAAAACTAGACTAGCTATAGGCTAAATATATAGTTATAGCAGTTTCTATACCTTTAACTATT
ATACTAGACCTACTAGGCAGACTATATAAAACTATTTATATAAATTTAGTAGAATAAGTAAGAAATAACTCT
CTACTTAGCTAAGTTCTTAAAGATACTAGACTAGAGCTAGCTTTAGAGTTAGAAGAAGAGGATAAAATACTA
TAGAAATAAGAAGTAGAGAAAATTTTATAAGAAAAAAGTATATAGAAGTAAAATAAAAAGTAAGTTTTAGTA
AAATAGAAAAGCTAGCTTAAACTAATATAGCACTTAAAGAAAGA-CTTCTTAGATATAAAAGCTTTATAAAA
ATTTATTACTATAATATTACTAAAATTATAATAAGATAGATAGATAATTTAAGCCTAAAAGCAAGTATTATT
TAGTTAGGCTCTAAAGAGTAACTAGCTTAGAGCTAGCTAG-AGTATATAAGATATC-TAATATTTAAGATAA
GCTACTCTAAGTTCTTCTT---ATTAAATA-TCTTCTTAAGAGCAGAGTAAG--TCTTCTTTAGACTTA-GA
ATAGA-ATAACTAAGGCTATGCTTAATATTAGCAATAGAATAAAGACCTCTAACTAA-CTAATAAA-TAAGT
TAGTATT-AGTTTCTAAACTAGTAATAAATAGAGAAAACTTACTTAGTAAGTCTTATATAGCTCTTTAATAA
TATGCTTTTAGCTAATAGTAAGATAGACGTTAGTCTTACTAAGAAACTAGAGAATT-AGTATTAGA-GTAGT
AGCGTTATCTTTATACTTAGAGA-GAGTACTAAAGCTAATAAGAGCAGTAGATAGAGCTAAACTACTACTAG
T-AGATGCTATAGTAATAGCAGTTAGAGCTTAGGTATAAGAATTCTT--ATAGTTATAATAAGTAGTATAGA
ACTGCAAATAATTAGCAACGTTGCTAGAGTAGCTATAGATAGGCGCTAACTTATCTATATAGAGTACTAAGG
CTAGGTCTTATTCTTACTGCGCATAAAGACCTCTAAGTTCTCTCTATTAGTAACTTACTTATACTTCTTAAG
AGTAGCGCGCAGAGCTAAGTTACTAGTAAGAAGCTCTAACTTAGTCTTATATTAGGCTTTACTCTTATAGTA
AGTAGCATAGCTATAGTAAATAGTCTAAAGGCAGTTAATTTAGCTCTAGCTTATATAAGTATTAATATAAGA
GTAGTAATTATATTAGACTTAGGTTAGTATTAAAGCTTTATTAGAAGAATTATCTTAGATAAGTATACTGCT
AGCAAAGTAGAGTAGCTTCTTTTTCTTATACTTAAGAGTAATAGGCTAATTAGCATTAGCTAAGCTCTAAGT
AGAAATTAAATTAGAAATATATAAGTGCAGAGTGCAGACTATTACTAGCTATACTACTAGCAATCTTAATAA
AAAAAAGAA--GGCTTATAGAAGAAAAGAGGCTAGTGTAGATATAGATAGGCGCTAGGTTAGAATATAGTTA
GATAGTAGAGAGAAT--AAGAAAGAGTATAAAGCAGTGCTAAATAAAATCTTATAGATTAATAGCTTAAGCG
CGCTAAGCGCGCATAGCTTATAATAATAATAATAATACTAGCTCTATCTTAGAGCATAATAGACCTAGCGTA
GAAATAATAAAATGCTAATAGATACGTGTATTATATAATAATA
>X12_sc1.40_38185_38789_-/1-605
--------TTTTCTTAAATAAACTAGCTCTAATATCTTATAGCTTACTAGCTTACTCTTAATA-ATAGAGAC
TCTACT--ATTATTAAAATAAGTCTAAACCTCTTGCTAAATACCTATACTCTATTATCTATTTAGAAAC-TA
GATAACTCTCTATCTTTAACTATAACTCTAAAAGGCAGAGTAGTTTA-GTTTATAGAATACTTATAAAATAA
AATAGTAATAGCTTAAGCTGCTATTACCTTTATATAATAATAG--CAGTAGAAAGCTATAAACTGCTTATAA
AGGCTAGCAGAATAATTTTAGATT-AGAG---ATAAAGTATAGTTTTTAATGCGTAATATAAAAATAGTA-T
AGAAAAGTA-GAAAACTAGACTAGCTATAGGCTAAATATATAGTTATAGCAGTTTCTATACCTTTAACTATT
ATACTAGACCTACTAGGCAGACTATATAAAACTATTTATATAAATTTAGTAGAATAAGTAAGAAATAACTCT
CTACTTAGCTAAGTTCTTAAAGATACTAGACTAGAGCTAGCTTTAGAGTTAGAAGAAGAGGATAAAATACTA
TAGAAATAAGAAGTAGAGAAAATTTTATAAGAAAAAAGTATATAGAAGTA----------------------
------------------------------------------------------------------------
------------------------------------------------------------------------
------------------------------------------------------------------------
------------------------------------------------------------------------
------------------------------------------------------------------------
------------------------------------------------------------------------
------------------------------------------------------------------------
------------------------------------------------------------------------
------------------------------------------------------------------------
------------------------------------------------------------------------
------------------------------------------------------------------------
------------------------------------------------------------------------
------------------------------------------------------------------------
------------------------------------------------------------------------
------------------------------------------------------------------------
------------------------------------------------------------------------
------------------------------------------------------------------------
------------------------------------------------------------------------
------------------------------------------------------------------------
-------------------------------------------
>X12_sc1.8_1397642_1399225_+/1-1584
--------TTTTCTTAAATAAACTAGCTCTAATATCTTATAGCTTACTAGCTTACTCTTAATA-ATAAAGAC
TCTACT--ATTACTAGAATAAGTCTAAACTTCTTACTAAATAGCTATACTCTATTGCTTATTTAGAAAC-TA
GATAACTCTCTGCCTTTAACTATAACTCTAAAAAGCAGAGCAGTCTA-GTTTATAGAATATCTATAAAATAG
AATAGTAATAGCTTAAGCTGCTATTGCCTTTATATAATAATAG--TAGTAGAAAGCTATAAACTGCTTATAA
AAGCTAGCAGAATAATTCTAAGTT-AGAG---ATAAAGTATAGTTTTTAATGCGTAATATAAAAATAATG-T
AGAAAAGCA-GGAAACTAGACTAGCTATAAGCTAAATATATAGTAATAGCAGTCTCTATATCTTTAACTATT
ATACTAGATCTACTAGGTAGACTATATAAAACTATTTATATAGATTTAGTAGAATAAGTAGAAAATAATTCT
CTACTTAGCTAAGTTCTTAAAGATACTAGACTAGAGCTAGCCTTAGAGTTAGAAGAAGAGAATAAAGTACTA
TAAAAATAGAAAATAGAAGAAATTTTATAAGAAAAGAATATAAGAGAGTAAAATAAAAAGTAGATCTTAGTA
AAATAAAAAAGCTAGCTTAAACTAATATAGTACTTAAAAGAAGA-CTTCTTAGATATAGAGGCTTTATAAAA
ATTTACTACTATAATATTACTAAAATTATAATAAGGTAAATAGATAATTTAAGCCTAAAGGTAAGTATTATT
TAGTTAGGCTCTAAAGAGTAACTAGCTTAGAGCTAGCTAG-AGTATATAAGGTACT-TAGAGTTTAAGATAA
GCTACTCTAAGTTCTTCT----ATTAAATA-CCTTCTTAGAAGCAGAGTAAG--TTTTCTTTAGACTTA-GA
ATAGA-ATAACTAAAGCTACGCTTAATATTAATAATAAAATAAAAACTTCTAACTAA-CTAGTAAA-TAAGT
TAGTATT-AGTTTCTAAACTAGTAATAGATAGAGAAAACTTACTTAGTAAGTCTTATATAGCTTTTTAATAA
TATGCTCTTAGCTAATAGTAAGATAGACGTTAGTCTTACTAAGAAACTAAAGAATTTAGTATTAGAAGTAGT
AGTATTATTTTTGCGCTTAGAGAAGAGTACTAAAGCTAATAAGAGTAGTAGATAGAGCTAAACTGCTGCTAG
CCAGATACTATAGTAATAGCAGTTAGAGCTTAAGTATAGAAATTCTT--ATAGTTATAGTAAGTAGTATAAA
ACTATAAATAATTAGTAACGTTGCTAGAATAGCTATAGATAGGCGCTAACTTACCTTTATAGAGTACTAAAG
CTAGGTCTTATTCTTACTGCATATAAAGACCTCTAGGTTCTCTCTATTAGTAATCTACTTATACTTCTTAAG
AGCAGTGCGCAAAGCTAGGTTACTAGTAAGAAGCTCTAACTTAGTCTTATACTAAGCTTTACTCTTATAGTA
AGCAGCGTAGCTATAGCAGATAGTCTAAAGGTAGTTAATCTAGCCTTAGCTTGCATAAGTATTAATATAAGA
GTAGTAGTTATATTAGACCTAGATTAGCATTAAGGCTT----------------------------------
------------------------------------------------------------------------
------------------------------------------------------------------------
------------------------------------------------------------------------
------------------------------------------------------------------------
------------------------------------------------------------------------
-------------------------------------------
>X12_sc1.11_699724_699933_+/1-210
--------TTTTCTTAAATAAACTAGCTCTAATATCTTATAGCTTACTAGCTTACTCTTAATA-ATAGAGAC
TCTACT--ATTACTAGAATAAGTCTAAACTTCTTACTAAATAGCTATACTCTGCTATCTATTTAGAAAC-TA
GATAACTCTCTACCTTTAACTATAACTCTAAAAGATAGAGTAGTCTA-GTTTATAGAATATCTATAAAATAG
AATAGCA-----------------------------------------------------------------
------------------------------------------------------------------------
------------------------------------------------------------------------
------------------------------------------------------------------------
------------------------------------------------------------------------
------------------------------------------------------------------------
------------------------------------------------------------------------
------------------------------------------------------------------------
------------------------------------------------------------------------
------------------------------------------------------------------------
------------------------------------------------------------------------
------------------------------------------------------------------------
------------------------------------------------------------------------
------------------------------------------------------------------------
------------------------------------------------------------------------
------------------------------------------------------------------------
------------------------------------------------------------------------
------------------------------------------------------------------------
------------------------------------------------------------------------
------------------------------------------------------------------------
------------------------------------------------------------------------
------------------------------------------------------------------------
------------------------------------------------------------------------
------------------------------------------------------------------------
------------------------------------------------------------------------
-------------------------------------------
>X12_sc1.8_1391034_1392293_-/1-1260
--------TTTTTATAAATAAACTAGCTCTAATATCTTATAGCTTACTAGCTTACTCTAAATA-ATAGAGAC
TCTACT--ATTACTAAAATAAGTCTAAACCTCTTACTAAATAGCTATACTCTATTATCTATTTAGAAGC-TA
AATAATTCTCTATCTTTAACTATAACTTTAAAAGGCAGAGTAGTCTA-GTTTATAGAATATCTATAAAATAG
AATAGTAATAGCTTAAGCTACTATTACCTTTATATAATAATAG--CAGCAAAAGGCTATAAACTGCTTATAA
AGGCTAGCAGAATAATTCTAAGTT-AGAG---ATAAAGTATAGTTTTTAATGCATAATATAAAAATAGTA-T
AGAAAAGTAAGAAAACTAGACTAGCTGCAGGCTAAATATATAGTAATAGTAGTTTCTATACCTTTAACTATT
ATACTAGACTTACTAGATAGACTGCATAAAACTATCTATATAGATTTAGTAGAATAAGTAGAAAATAACTCT
CTATCTAGCTAAGTTCTTAAAGATACTAGACTAAAGCTAGCCTTAGAGTTAGAAGAAGAGAATAAAGTACTA
TAGAAATAGAAAGTAGAGAAAATTTTATAAGAAAAGAATATAAGAGAGTAAAATAAAAAGTAGATCTTAGTA
AAATAGAAAGGCTAGCTTAAACTAATATAGTACTTAAAGAAAGAATTTCTTAAATATAGAGGCTTTATAAAA
ATTTACTACTATAATATTACTAAAATTATAATAAGAAGAATAGATATTTTAAGCCTAAAGGCAAGTATTATT
TATTTAAGCTCTAAAGAGCAGCTAGCTTAAAGCTAGCTAA-GATATATAAGGTATC-TAAAGTTTAAGATAT
-TTACTCTAAGTTCTTCTT---ATTAAATA-CTTTCTTAGAAGTAGAGTAAG--TCTTCTTTAGATCTA-GA
ATAGA-ATAACTAAGGCTATGCTTAATATTAGTAATAGAATAAGAGCTTCTAACTAA-CTAGTAAA-TAAGT
TAGTATC-TATTTCTAAACTAGTAATAGATAAGAAAAACTTACTTAGTAAGTCTTATATAGCTCTTTAATAA
TATGCTCTTAGCTAATAGTAAGGCAAATATTAGTCTTACTAAAAAACTAAAGAACT-AGTATTAGA-GTAGT
AGCATTATCTTTATACTTAGAGA-GAGTACTAAAACTAATAAGAGTAGTAGATAGAGCTAAACTGCTGCTAG
C-AGATACTATAGTAATAGTAGTTAGAGCTTAAGTATAGAAATTCTT--ATAGTTATTATTAGCACTCTAGC
ACTA--------------------------------------------------------------------
------------------------------------------------------------------------
------------------------------------------------------------------------
------------------------------------------------------------------------
------------------------------------------------------------------------
------------------------------------------------------------------------
------------------------------------------------------------------------
------------------------------------------------------------------------
------------------------------------------------------------------------
------------------------------------------------------------------------
-------------------------------------------
>X12_sc1.32_373597_373970_+/1-374
--------TTTTCTTAAATAAACTAGCTCTAATATCTTATAGCTTGCTAGCTTACTCTTAATA-ATAAAGAC
TCTACT--ATTACTAGAATAAATCTAAATCTCTTGCTAAATAGCTATACTCTATTGCCTATTTAGAAAC-TA
AATAACTTTCTGCCTTTAACTATAACTCTAAAAGGCAGAGCAGTCTA-GTTTATAGAATACCTATAAAATAG
AATAGTAATAGCTTAAGCTGCTATTACCTTTATATAATAATAG--TAGTAGAAAGCTATAAACTACTTATAA
AAGCTAGCAGAATAATTCTAAGTT-AGAG---ATAAAGTATAGTTTTTAATGCATAATATAAAAATAGTG-C
AGAAAA-TATTAGAATAGTACTAGAGGAGTTGTAG-------------------------------------
------------------------------------------------------------------------
------------------------------------------------------------------------
------------------------------------------------------------------------
------------------------------------------------------------------------
------------------------------------------------------------------------
------------------------------------------------------------------------
------------------------------------------------------------------------
------------------------------------------------------------------------
------------------------------------------------------------------------
------------------------------------------------------------------------
------------------------------------------------------------------------
------------------------------------------------------------------------
------------------------------------------------------------------------
------------------------------------------------------------------------
------------------------------------------------------------------------
------------------------------------------------------------------------
------------------------------------------------------------------------
------------------------------------------------------------------------
------------------------------------------------------------------------
------------------------------------------------------------------------
------------------------------------------------------------------------
------------------------------------------------------------------------
-------------------------------------------
>X12_sc1.55_25082_26338_-/1-1257
--------TTTTCTTAAATAAACTAGCTCTAATATCTTGTAGCTTACTAGCTTACTCTTAATA-ATAAAGAC
TTTACT--ATTACTAGAATAAGTCTAAACCTCTTACTAAATAGCTATACTCTATTGCCTATTTAGAAAC-TA
GATAACTCTCTATCTTTAACTATAACTCTAAAAGGTAGAGTAGTCTA-GTTTATAGAATATCTACAAAATAA
AATAATAATAGCTTAAGCTGCTATTACCTTTATATAATAATAG--TAGCAGAAAGCTATAAACTACTTATAA
AAGCTAGCAGAATAATTCTAGATT-AGAG---ATAAAGTATAGTTTTTAATATATAATATAAAAATAGTA-T
AGAAAAGTA-GAAAACTAGACTAGCTACAGGCTAAATATATAGTAATAGTAGTTTCTATATCTTTAACTATT
ATACTAGATCTACTAGGCAGACTGCATAAAACTATCTATATAGATTTAGTAGAATAAGTAGAAAATAACTCT
CTACCTAGCTAAGTTCTTAAAGATACTAAACTAGAGCTAGCCTTAGAGTTAGAAGAAGAGAATAAAATACTA
CAGAAATAAAAAGTAGAAGAAATTTTATAAGAAAAGAATATAAGAGAGCAAAATAAAAAGCAAGTTTTAGTA
AAATAGAAAGGCTAGCTTAAACTAATATAGCACTTAAAGAAAGA-CTTCTTAGATATAGAAGCTTTATAAAA
ATTTACTACTATAATATTACTAAAATTATAATAAGGTAAATAGATAATTTAAGCCTAAAGGTAAGTATTATT
TAGTTAAGCTCTAAAGAGTAACTAGCTTAAAGCTAGCTAGGAGTATATAAGATACCCTAAAGTTTAAGATAA
GCTACTCTAAGTTTCTTCCTTATTTAAATATCCTTCTTAGAAGCAGGAGCAGATCTTTCTTTAGATCTACGA
ATAGACATAACTAAAGCTATACTTAATATTAGTAATAGAATAAGAACTTCTAACTAAACTAGTAAAATAAGT
TAGTATTTAGTTTCTAAACTAGTAATAGATAGAGAAAACTTACTTAGTAAGTCTTATATAGCTCTTTAATAA
TATGCTTCTAGCTAATAGTAAAGTAGACGTTAGTCTTACTAAGAAACTAGAGAATT-AGCATTAGA-GTAGC
AGTATTATCTTTATACTTAGAGA-GAGTACTAAAGCTAATAAAAGCAGTAGATAGAGCTAAACTACTACTAG
T-AGATACTATAGCAATAGCAGTTAGAGCTTAGGTATAGAAATTCTT--ATAGTTATAGTA-----------
------------------------------------------------------------------------
------------------------------------------------------------------------
------------------------------------------------------------------------
------------------------------------------------------------------------
------------------------------------------------------------------------
------------------------------------------------------------------------
------------------------------------------------------------------------
------------------------------------------------------------------------
------------------------------------------------------------------------
------------------------------------------------------------------------
-------------------------------------------
>X12_sc1.27_470556_472569_-/1-2014
--------TTTTTTTAAATAAACTAGCCTTAATATCTTGCAGCTTACTAGCTTACTCTTAATA-ATAAAGAC
TCTACT--ATTACTAGAATAAGTTTAAACCTCTTACTAAACAGCTATACCTTATTACCTATTTAGAAAC-TA
GATAACTCTCTGCCTTTAACTATAACTCTAAAAGGTAGAGCAGTTTA-GTTTATAGAATATCTATAAAATAG
AATAGTAATAGCTTAAGCTGCTATTGCCTTTATATAATAATAG--TAGCAGAAAGCTATAAACTGCTTATAA
AGGCTAGCAGAATAATTCTAGGTT-AGAG---ATAAAGTATAGTTTTTAATGCATAATATAAAAACAATG-C
AGAAAAGTA-GAAAACTAAACTAGCTATAGGCTAAATATATAGTAACAGCAGTTTCTATATCTTTAACTATT
ATACTAGACTTACTAGGCAGACTATATAAAACTATCTATATAGATTTAGTAGAATGAGCAGAAAATAACTCT
CTATCTAGCTAAGTTCTTAAAGATACTAGACTAGAGCTAGCCTTAGAGTTAGAAGAAAAGAATAAAGTACTG
CAGAAATAGAAAGTAGAAAAAATTTTATAAGAAAAGAATATAAGAGAGTAAAATAAAAAGCAAGTCTTAGTA
AAATAGAAAGGCTAGCTTAAACTAATATAGTATCTAAAGAAAGA-CTTCTTAGATATAAAAGCTTTATAAAA
ATTTACTGCTATAATATTACTAAAATTATAATAAAGTAGATAGATAATTTAAGCTTAAAGATAAGTATTATT
TAGTTAAGCTCTAAAGAGTAACTAGCTTAGAGCTAGCTAA-AGTGCATAAGGCATC-TAGAGTTTAAGATAA
GCTACTCTAAGTTCTTCTT---ATTAAATA-TCTTCTTAGAAGTAGAGCAGG--TCTTCTTTAGACCTA-GA
ATAGA-ATAACTAAGGCTATGCTTAATATTAGCAATAAAATAAAAACCTCTAACTAA-CTAGCAAA-TAGAT
TAGTATT-AGTTTCTAAATTAGTAATAGATAGAGAAAACTTACTTAGTAAGTCTTACGCAGCTTTTTAATAA
TATACTCTTAGCTAATAGTAAGGCAGATATTAGTCTTACTAAGAAACTAGAAAACT-AGTATTAGA-GCAGT
AGCATTACCTTTACGCTTAGAGA-GAATACTAAAGCTAATAAGAGTAGTAGATAGAGCTAAACTGCTACTAG
C-AGATACTATAGTAATAGTAGTTAGAGCCTAGGCATAGAAATTCTT--ATAGTTATAGTAAGTAGCATAGA
ACTATAAATAATTAGTAATATTACTAGAATAGCTATAGACTAGCGCTAACTTATATCTACTAAGAACTTAGG
CTACGTCTTTCCTTTACTGCGCATAAAGCACTCTAAGTTCTCTATATTAGTAATCTGCTTATACTTCTTAAG
AGTAGCGCGCAGAGCTAAGTTACTAGTAAGTAGCTCTAATTTAGTCTTATACTAGGCCTTACTTTTATAGTA
AGTAGCATAGCTACTATAGATAGTCTAAAGGTAGTTAATCTAGCTCTAGCTTATATAAGCATTAATATAAAG
ATAGTAGTTATATTAGACTTAGATTAGTATTAAAGCTTTATTAGAAGAATTATCTAAGATAAGTATGCTGCT
AGCAAGGCAGAGAGGTTTCTTCTTCTTATACTTAAGAGTAATAAGCTAATTAGTATTAGCTAAGCTCTAAAT
AGAAATTAAGTTAGAAACGTATAGGCATAGAGCATAGACTATTACTAGCTATACTACTAGTAATCTTAATAA
AAAAGAGAA--GGCTTATAGTAGAAAAGAAGCTAGTCTAGACGCAGATAAGCGCTAAGTTAGAATATAGTTA
GGTAGTAGAGAGGAT--AAGAAAGAGTATAAGGTAGCGCTAAATAAAACTTTATAAATTAGTAGCCTAAGCG
CGCTAAGCGCATATAGCTTATAATAATAATAATAATACTAGCCTTACTTTAGCGTATAATAAACTTAGTATA
AGAATAATAAAACGCTAATAGATATGCGCATTATATAACAATA
>X12_sc1.41_157200_159212_+/1-2013
--------TTTTCTTAAATAAACTAGCTCTAATATCTTATAGCTTACTAGCTTACTCTTAATA-ATAGAGAC
TCTACT--ATTATTAGAATAAGTCTAAACCTCTTACTAAACAGCTACACTCTATTGCCTATTTAGAAAC-TA
AATAACTCTCTATCTTTAACTATAACTTTAAAAGGCAGAGTAGTCTA-GTTTATAGAATACTTATAAAATAG
AATAGCAATAGCTTAAGCTGCTATTGCCTTTATATAATAATAG--CAGCAGAAGGCTATAAACTGCTTATAA
AGGCTAGCAGAACGATTCTAAGTT-AGAG---ATAAAGTATAGTTTTCAATGCGCAATATAAAAACAGTA-T
AGAAAAGCA-AGAAACTAGACTAGCTGCAGGCTAAATATATAGTAACAGCAGTTTCTATATCTTTAACTATT
ATACTAGACCTACTAGGCAGACTGCATAAAACTATCTATATAGATTTAGTAGAATAAGTAGAAAATAACTCT
CTATCTAGCTAAGTTCTTAAAGATGCTAGACTAGAGCTAGCTTTAGAGTTAGAAGAAGAGAATAAAGCACTG
CAGAAATAGAAAGTAGAGAAAATTTTGCAAAAAAAAAACATAAGAGAGTAAAATAAAAAGCAGGTCTTAGTA
AAATAGAAAGGCTAGCTTAAACTAACATAGCACCTAAAGGAAGA-CTTCTTAGATATAGAGGCTTTATAAAA
ATTTACTGCTATAATATTACTAAAATTATAATAAGGTAGATAGATAATTTAAGCCTAAAGGCAAGTGTTATT
TAGTTAGGCTCTAAAGAGTAACTAGCTTAGAGCTAGCTAG-AGTATATAAAGCACC-TAAAGTTTAAGATAA
GCTACTCTAAGTCTTTCTT---ATTAAACA-CCTTCTTAAAAGCAGAGCAGA--TTTTCTTTAGACCTA-GA
ATAGA-ATAACTAAGGCTACGCTTAATATTAGTAATAGAATAAGAACCTCTAACTAA-CTAATAAA-TAGGT
TAGTATT--AGTTCTAAACTAGTAATAGATAGAGAAAACTTACTTAGCAAGTCTTGCGCAGCTCTTTAATAA
TATGCTTCTAGCTAATAGTAAGGCAGACGTTAGTCTTACTAAGAAACTAGAGAACT-AGTATTAGA-GTAGT
AGCATTATCTTTGCGCTTAGAGA-GAGTACTAAAGCTAATAAGAGTAGTAGATAGAGCTAAACTACTACTAG
C-AGATACTATAGTAATAGTAGTTAGAGCCTAGGCATAGAAATTCTT--ATAGTTATAGTAAGTAGCATAGA
ACTGCAAATAATTAGTAATATTACTAGAATAGCTATAGACTAGCGCTAACTTATATCTACTAAGAACTTAGA
CTACGTCTTTTCTTTACTGCGTATAAAGCACTCTAAGTTCTCTATATTAGTAACCTGCTTATACTTCTTAAG
AGCAGCGCGCAGAGCTAAGTTGCTAGTAAGTAGCTCTAATTTAGTCTTACACTAAGCCTTACTCTTATAGTA
AGCAGCATAGCTACTATAGATAGTCTAAAAGCAGTTAATCTAGCTCTAGCTTACATAAGTATTAATATAAAA
ACAGCAGTTATATTAGACTTAAGTTAGTATTAAAGCTTTATTAGAAGAATTACCTAAGATAAGCATACTACT
AGTAAGGCAGAGAAGTTTCTTCTTCTTACGCTTAAGAGTAATAGGCTAATTAGTATTAGCTAGGCTCTAAAT
AAGAATTAAGTTAGAAACGTATAGGCGCAGAGCGCAGACTATTACTAGCTATGCTACTAGCAATCTTAATAA
AAAAGAGAA--GGCTTATAGTAGAAAAGAGGCTAATCTAAATATAGATAGGCGCTAAGTTAGAATATAGTTA
GATAGTAGAGAGAAT--AAGAAAAGGCGTAAGGCAGCGCTAAATAAAACTTTATAAGTTAGTAGCCTAAGCG
CGCTAAGCGCGCACAGCTTATAATAATAATAATAATACTAGCTTTACTCTAGCGCATAATAAACTTAGCGTA
AGAATAATAAAACGCTAATAGGTACGCGCATTATATAACAATA
>X12_sc1.22_569746_571018_-/1-1273
--------TTTTCTTAAATAAACTAGCTCTAATATCTTATAGCTTATTAGCTTACTCTTAATA-ATAGAGAC
TCTACT--ATTACTAGAATAAGTCTAAACCTCTTACTAAATAGCTATACTCTATTACTTATTTAGAAAC-TA
GATAACTCTCTATCTTTAACTATAACTCTAAAAGGCAGAGTAGTTTA-GTTTATAGAATATCTATAAAATAA
AATAGTAATAGCTTAAGCTGCTATTATCTTTATATAATAATAG--CAGCAGAAGGCTATAAACTGCCTATAA
AAGCTAGCAGAATAATTCTAGGTT-AGAG---ATAAAGTATAGTTTTTAATATATAATATAAAAATAGTA-T
AGAAAAGTA-GGAAACTAGACTAGCTATAGGCTAAATATATAGTTATAGCAGTCTCTATATCTTTAACTATT
ATACTAGACCTACTAGGCAGACTGCATAAAACTATTTATATAGATTTAGTAAAATAAGTAGAAAATAACTCT
CTACTTAGCTAAGTTCTTAAAGATGCTAGACTAGAGCTAGCCTTAGAGTTAGAAGAAGAGAATAAAATACTG
CAAGAATAAAAAGTAGAGAAAATTTTATAAGAAAAAAGTATATAAAGATAAAATAAAAAGCAGGTCTTAATA
AAATAAAAAAGCTAGCTTAAACTAATATAGCATCTAAAAGAAGA-CTTCTTAGATATAAAAGCTTTATAAAA
ATTTACTACTATAATATTACTAAAATTATAATAAGATAGATAGATAATTTAAGTCTAAAAGTAAGTATTATT
TAGTTAAGCTCTAAAGAGTAACTAGCTTAAAGCTAGCTAA-GGTATATAAAGCACT-TAATATTTAAAATAA
GCTACTCTAAGTTCTTCTT---ATTAAACA-CCTCCTTAGAAGTAAAGCAGG--TTTTCTTTAGATCTA-GA
ATAGA-ATAACTAAGGCTACGCTTAATATTAGTAATAGAATAAGAATCTCTAATTAA-CTAGTAAA-TAAGT
TAGCATT-AATTTCTAAACTAGTAATAGATAAAGAAAACTTACTTAGTAAGTCTTACGTAGCTCTTTAATAA
TATGCTCCTAGCTAATAGTAAGGCAGATGTTAGTCTTACTAAGAAACTAGAAGACT-AGTATTAGA-GCGGC
AGCGTTACCTTTACGCTTAAAGA-GAGTGCTAAAGCTAATGAGGGCGGTAGACGGAGCTGAACTGCTGCCGG
C-GGATGCTGTGGCGATAGCGGTCAGGGCTTGGGCATGGGAATCCTT--GTAGTCACGGCGAGCGGCATGGA
ACTGCAAATAATCAGCAA------------------------------------------------------
------------------------------------------------------------------------
------------------------------------------------------------------------
------------------------------------------------------------------------
------------------------------------------------------------------------
------------------------------------------------------------------------
------------------------------------------------------------------------
------------------------------------------------------------------------
------------------------------------------------------------------------
------------------------------------------------------------------------
-------------------------------------------
>X12_sc1.7_730756_732769_-/1-2014
--------TTTTCTTAAATAAACTAGCTTTAATATCTTATAGCTTACTAGCTTGCTCTTAATA-ATAGAGAC
TCTACT--ATTACTAGAATAAGTCTAAACCTCTTGCTAAATAGCTATACTCTATTACCTATTTAGAAAC-TA
AATAACTCTCTATCTTTAACTATAACTCTAAAAGGCAGAGCAGTCTA-GTTTATAGAATATCTATAAAATAG
AATAGCAATAGCTTAAGCTGCTATCGCCTTTATATAATAATAG--TAGTAGAAAGCTATAAACTGCTTATAA
AAGCTAGTAAAATAATTCTAGGTT-AGAG---ATAAAGTATAGTTTTTAATGCGTAATATAAAAATAGTA-T
AGAAAAGTA-GAAAACTAGACTAGCTATAGGCTAAATATATAGTAACAGCAGTTCTTATACTTTTAACTATT
ATACTAGACCTACTAGGCAGACTGCATAAAACTATCTATATAGATTTAGTAGAACGAGTAGAAAATAACTCT
CTACCTAGCTAAGTTCTTAAAGATACTAGACTAGAGCTAGCCTTAGAGTTAGAAGAAGAGAATAAAGCACTA
TAGAAATAGAAAGTAGAAGAAATTTTATAAGAAAAGAACGTAAAAGAGCAAAATAAAAAGCAGGTCTTAGTA
AAATAGAAAGGCTAGCTTAAACTAATATAGCACTTAAAGAAAGA-CTTCTTAGATATAGAAGCTTTATAAAA
ATTTACTACTATAATATTACTAAAATTATAATAAGGTAGATAGATAATTTAAGCCTAAAGGCAAGTATTATT
TAGTTAAGCTCTAAAGAGTAACTAGCTTAGAGCTAGCTAG-AGTATATAAAGCATC-TAGAGTTTAAGATAA
GCTACTCTAAGTCCTTCTT---ATTAAATA-CCTCCTTAAGAGCAGAGTAGA--TCTTCTTTAGATCTA-GA
ATAGA-ATAACTAAAGCTATGCTTAATATTAGCAATAGAATAAGAATCTCTAACTAA-CTAGCAAA-TAGGT
TAGTATT-AGTTTCTAAACTAGTAATAGATAGAGAAAACTTACTTAGTAAGTCTTATGCAGCTCTTTAATAA
TATGCTTCTAGCTAATAGTAAGATAAATATTAGTCTTACTAAAGAACTAGAGAACT-AGTATTAGA-GTAGT
AGCGTTATCTTTACGCTTAGAGA-GAGTGCTAAAGCTAATAAGAGTAGTAGATAGAGCTAAACTGCTACTAG
T-AGATGCTATAGCAATAGTAGTTAGAGCCTAGGTATAGAAATTCTT--ATAGTTATAGTAAGCAGTATAGA
ACTATAAATAATTAGCAATATTGCTAGAATAGCTATAAACTAGCGCTAACTTATATCTACTAAGAACTTAGG
CTATGTCTTTTCTTTGCTGCGCATAAAGCACTCTAAGTTCTCTATATTAGCAATCTACTTATACTTCTTAAG
AGTAGCGTATAGAGCTAGGTTACTAGTAAGCAGCTCTAATTTAGTCTTATACTAGGCCTTACTCTTATAGTA
AGTAGCGTAGCTACTATAGATAGTCTAAAGATAGTTAATTTAGCTCTAGCTTGCATAAGCATTAATATAAGA
ATAGTAGTTATATTAGACCTAAGTTAGCATTAAAGCTTTATTAGAAGAATTATCTAAGATAAGTATGCTGCT
AGTAAGGCAGAGAAGTTTCTTCTTCTTATGCTTAAGAGTAATAGGCTAATTAGCATTAGCTAGGCTTTAAAT
AGAAATTAAGTTAAAAACGTATAGGCGCAGAGTATAGACTATTGCTAGCTATACTACTAGCAATCTTAATAA
AAAAGAGAA--AGCTTATAGTAGAAAAGAGGCTAGTCTAGACGCAGATAGGCGCTAAGTTAGAATATAGTTA
AGTAGTAGAGAGAAT--AAGAAAGAGCGTAAGGCAGCGCTAAATAAAACTTTATAAGTTAGTAGCCTAAGCG
CGCTAAGCGCGTATAGCTTATAATAATAATAATAATACTAGCTCTATCTTAGCATATAATAAACTTAGCATA
AGAATAATAAAACGCTAATAGATATGCGCATTATATAATAATA
>X12_sc1.11_723434_725241_+/1-1808
------------------------------------------------------------------------
------------------------------------------------------------------------
------------------------------------------------------------------------
----GCAATAGCTTAAGCTGCTATTACCTTTATATAATAATAG--TAGTAGAAAGCTATAAACTGCTTATAA
AAGCTAGCAGAACGATTCTAAGTT-AGAG---ATAAAGTATAGTTTTTAATACGCAATATAAAAACAGTA-T
AGAAAAGTA-GAAAACTAGACTAGCTATAAGCTAAATATATAGTAATAGTAGTTCTTATATCTTTAACTATT
ATACTAGATCTACTAGGCAGACTATATAAAACTATTTATATAGATTTAGTAGAATAAGTAGAAAATAACTCT
TTACCTAGCTAAGTCTTTAAAGATGCTAGACTAGAGCTAGCCTTAGAGTTAGAAGAAGAGAATAAAGCACTA
TAGAAATAAAAAGTAAAGAAAATTTTATAAGAAAAGAATATAAGAAAGTAAAATAAAAAATAAGTCTTAGTA
AAATAGAAAGGCTAGCTTAAACTAATATAGCACTTAAAGAAAAA-CTTCTTAGATATAGAAGCTTTATAAAA
ATTTACTGCTATAATATTACTAAAATTATAATAAGATAAATAGATAATTTAAGCTTAAAGATAAGTATTATT
TAGTTAAGCCTTAAAGAGCAACTAGCTTAGAGCTAGCTAG-AGTATATAAGATACT-TAAAGTTTAAGATAT
TCTAATCTAAGCCTTTATT---ATTAAATA-TCTTCTTAGAAGTAGAGTAGA--GCTTCTTTAGACCTA-GA
ATAGA-ATAACTAAGGCTACGCTTAATATTAGCAATAAAATAACTATCTCTAATAGA-CTACTAAA-TAAGT
TAATAAT-AGTATTTAGACTAGTAATAGATAGA-AAAACTTATATAGTAAGTCTTATGCAGCTCTTTAATAA
TACGCTCTTAGCTAATAGTAAAGCAGATATTAGTCTTACTAAGAAACTAGAGAACT-AGTATTAGA-GTAGT
AGTATTACTCTTATACTTAGAAG-AAGTGCTAAAGCTAATAAGAGTAGTAGATAGAGCTAAGCTACTACTAG
T-AGAAGCTATAGTAATTAAAGTTAGAGCTAGCTTATATAAATTCTT--ATAGTTATAGTAAGTAGTATAGA
ACTATAAATAATTAGTAATGTTACTAGAATAGCTATAGACTAGCGCTAACTTATATCTACTAAGTACTTAGG
CTGCGTTTTATCTTTGCTGCGTATAAAGTACTCTAAGTTCTTTATATTAGTAACTTACTTATACTTCTTAAG
AGTAGCGCGTAGAGCTAAGTTGCTAATAAGTAGCTTTAATTTAGTCTTATACTAAGCTTTACTCTTATAGTA
AGCAGCGCAGCTACTATAAATAGTCTATTTATAGTTAATTTAGCCTTAGCTTATATAAGCATTAATATAAGA
ATAGCAGTTATATTAGACTTAAGTTAGTATTAAAGCTTTATTAGAAGAATTATCTAAGATAAGTATACTGCT
AGCAAGGCAGAGAAGTTTCTTCTTCTTATACTTAGAAGTAATAAGCTAATTAGTATTAGCTAGGCTCTAAAT
AGAAATTAAGTTAGAAATATATAGGCGTAGAGCATAGACTATTACTAGCTATACTACTAGCAATCTTAATAA
AAAAGAGAAAAGGCTTATAGTAGAAAAGAGGCTAGTTTAGATGCAGATAGGTACTAAGTTAGAAGATAGTTA
AGTAGTAAGAGAGAT--AAGAAAGAGCGCAAAGCAGCGCTAAATAAAACCTTATAAGTTAGTAGCCTAAGCG
CGCTAAGCATATATAGCTTATAATAATAATAATAATACTAGCCTTATCTTAGTATATAATAAACTTAGTATA
GAAATAATAAAATGCTAATAGATATGCATATTATATAATAATA
>X12_sc1.8_1399220_1399598_+/1-379
--------------------------------------AGGCTTCTTCTTCTTGCGCTTAGAA-GTAATAGG
CTAATT--AGTATTAG-------CTAGGCTT-----TAAATAG--AAATTAAGTTAGAAACGTATAGGCATA
GAGTATAGACTATTACTAGCTATACTGCTAGTAATCTTAATAAAAAA-G-----AAAAAGCTTATAGTAGAA
AAGAG-GCTAGTCTAGACGCAGATAGGCGCTAGGTTAGAATAT--AGTTAGATAG---TAAGAGAGATAAGA
AAGAGCGTAAGATAGCGCTAAATA-AAACTTTATAAGTTAGTAGCCTAAGCGCGCTAAGTATACATAGCT-T
ATAATAATA--AAAATAATACTAGCTCTAT-CTTAGTATATAATAA----ACCTTCCAACTGGATAAA-ATG
CTAATAGA-----TACGCGCATTATATAA-------------------------------------------
------------------------------------------------------------------------
------------------------------------------------------------------------
------------------------------------------------------------------------
------------------------------------------------------------------------
------------------------------------------------------------------------
------------------------------------------------------------------------
------------------------------------------------------------------------
------------------------------------------------------------------------
------------------------------------------------------------------------
------------------------------------------------------------------------
------------------------------------------------------------------------
------------------------------------------------------------------------
------------------------------------------------------------------------
------------------------------------------------------------------------
------------------------------------------------------------------------
------------------------------------------------------------------------
------------------------------------------------------------------------
------------------------------------------------------------------------
------------------------------------------------------------------------
------------------------------------------------------------------------
------------------------------------------------------------------------
-------------------------------------------
>X12_sc1.55_15345_16128_-/1-784
---------------------------TCTTATATATAGTAAGT-AGTATAAAACTATAAATA-ATTAG---
--TAAC--GTTACTAGAATAGCTGTAGA------------TAA--GTACTAACTTATCTCTATAGAGTACTA
AAGCTAGGTCTTATTCTTACTGCATATAAAGATCTCTAAGCTCTCTCTATTAGTAACTTACTTATACTTCTT
AAGAGTAGCGCATAGAGCTA-TATTATTAGTAAGAAGCTCTAACTTAGTCTTATACTAAGCTTTACTCTTAT
A-GTAAGTAGCATAGCTATAGTAG-ATAGTCTAAAGATAGTTAATCTAGCCTTAGCTTATATAAGCATTAAT
ATAAAAGCA--GTAGTTATATTAGATCTAGATTAGTATTAAAGCTTTATTAGAAGAATTACCTTAGATAAGT
ATACTA------CTAGTAAGGCAGAGTAGCTTCTTCTTCTTATACTTAG------AAGTAATAAGCTAATTA
GTA-TTAGCTAAGCTCTAAATAA-----GAATTAAGTTAGAAATATA--TAGGCGTAGAGTATAGACTATTA
CTAGCTATGCTACTAG--TAATCTTAATAAAAAAAAGAAAGCTTATAGTAGAAAAGAGGCTAG--TCTAGAC
ATAGATAGGCACTAGATTAGAATATAGTTAGATAGTAAGAAGAATAAGAAAGAGCGTAAAGCAGCGCTAAAT
AAAACTTTATAAGTTAGTAGCCTAAGCGTGCTAAG-CGCGTATAGCTTATAATAATAATAATAATACTAGCT
CTATCTTAGCATATAATAAACTTAGTATAAGAATAATAAAATACTAATAGATATGCGCATTATATAACAATA
------------------------------------------------------------------------
------------------------------------------------------------------------
------------------------------------------------------------------------
------------------------------------------------------------------------
------------------------------------------------------------------------
------------------------------------------------------------------------
------------------------------------------------------------------------
------------------------------------------------------------------------
------------------------------------------------------------------------
------------------------------------------------------------------------
------------------------------------------------------------------------
------------------------------------------------------------------------
------------------------------------------------------------------------
------------------------------------------------------------------------
------------------------------------------------------------------------
------------------------------------------------------------------------
-------------------------------------------
>X12_sc1.21_3602_5600_+/1-1999
--------TTTTTATAAATAAACTAGCTCTAATATCTTATAGCTTACTAGCTTACTCTAAATA-ATAGAGAC
TTTACT--ATTACTAGAATAAGTCTAAACCTCTTACTAAATAGCTATACTCTATTACTTATTTAGAAGC-TA
GATAACTCTTTATCTTTAACTATAACTCTAAAAGGTAGAGTAATCTA-GTTTATAGAATATCTATAAAATAG
AATAGTAATAGCGTAAGCTACTATTACCTTTATATAATAATAG--CAGTAAGAAGCTATAAACTACTTATAA
AGGCTAGTAGAATAATTTTAAGTT-AGAG---ATAAAGTATAATTTTTAATGTATAATATAAAAATAGTA-T
AGAAAAGCA-AGAAACTAAACTAGCTATAAACTAAATATATAGTAATAGCAGTTCTTATACCTTTAACTATT
ATACTAGATTTACTAGGTAGACTATATAAAACTATTTATATAGATTTAGTAGAATAAGTAAGAAATAATTCT
TTATCTAGCTAAGTTCTTAAAGATACTAGACTAGAGCTAGCCTTAGAGTTAGAAGAAGAGAATAAAATACTA
TAGAAATAGAAAGTAAAGAAAATTTTATAGAAAAAGAATATAAAAAGATAAAATAAAAAGCAGATCTTAGTA
AAGTAGAAAGGCTAGCTTAAACTAATATAGTATCTAAAGAAAGA-CTTCTTAGATATAGAAGCTTTATAAAA
ATTTACTACTATAATATTACTAAAATTATAATAAAGTAAATAGATATTTTAAGCCTAAAGGTAAGTATTATT
TAGTTAAGCTCTAAAGAATAACTAGCTTAGAGCTAGCTAG-AGTATATAAAGTATC-TAAAGTTTAAGATAT
-CTACTTTAAGTTCTTCTT---ATTAAATA-TCTTCTTAGAAGTAAGATAGA--TCTTCTTTAAATCTA-GA
ATAGA-ATAACTAAGGCTATGCTTAATATTAGTAATAGAATAAAAGCTTCTAACTAA-CTAGCAAA-TAAGT
TAGTATC-TATTTTTAAACTAGTAATAGATAAAGAAAACTTACTTAGTAAGTCTTATATAGCTCTTTAATAA
TATACTTCTAGCTAATAGCAAAGTAGATATTAGTCTTACTAAGAAATTAGAGAATT-AGTATTAGA-GTAGT
AGCATTACTTTTATACTTAAAGA-GAGTACTAAAACTAATAAGAGTAGTAAATAAAGCTAAACTGCTACTAG
T-AGATACTATAGTAATAGTAGTTAGAGCTTAAGTATAAGAATCTCTTAATAGTTATAGTAAGCAGCATAGA
ACTATAAATAATTAGTAATATTACTAAAATAGCTATAGACTAGTGCTAACTTATCTCTACTAAGTACTAAAG
CTATATCTTATTCTTACTACGTATAAAGATCTCTAAGTTCTCTATATTAGTAACTTACTTATACTTCTTAAG
AGTAGTATATAGAGCTAAGTTACTAATAAGAAGCTCTAACTTAGTCTTA------------------TAGTA
AGTAGCATAGCTATAGTAAATAGTCTAAAGATAGTTAATCTAGCTCTAGCTTATATAAATATTAATATAAAA
GTAGTAGTTATATTAGACTTAGGTTAGTATTAAGGCTTTATTAGAAGAATTGCTTTAGATAAGTATACTGCT
AGTAAGATAAAGTAGCTTCTTCTTCTTATACTTAGAAGTAATAAGCTAAATAGTATTAGCTAAGCTTTAAGT
AAGAATTAAATTAAGAATATATAAATATAAAGTATAAATTATTACTAGCTATACTACTAGTAATCTTAATAA
AAAAAAGAA--AGCTTATAGAAGAAAAGAAGCTAGTCTAAATATAGATAAGCGCTAAGTTAGAATATAGTAG
AGTAGTAAGAGAGAATAAAAGAAACGTATAAAATAGCGCTAAATAAAACTTTATAAGTTAGTAGCTTAAGCG
TACTAAGCGCGCATAGCTTATAATAATAATAATAATACTAGCTCTATCTTAGAGTATAATAAGCTTAGTAAG
AGAATAATAAAATGCTAATAGATATATATATTATATAATAGTA
>X12_sc1.58_4430_5787_-/1-1358
------------------------------------------------------------------------
------------------------------------------------------------------------
------------------------------------------------------------------------
------------------------------------------------------------------------
------------------------------------------------------------------------
------------------------------------------------------------------------
------------------------------------------------------------------------
------------------------------------------------------------------------
------------------------------------------------------------------------
--------------------------ATAGCACTTAAAAGAAAA-CTTCTTAGATATAGAGGCTTTATAAAA
ATTTACTGCTATAATATTACTAAAATTATAATAAGATAGATAGATAATTTAAGCTTAAAGGCAAGTATTATT
TAGTTAGGCTCTAAAGAATAACTAGCTTAGAACTAGCTAG-AGTATATAAGGCACT-TAGAGTTTAAGATAA
GCTACTTTAAGTTCTTCTT---ATTAAATA-CCTTCTTAGAAGTAGAGTAGA--TCTTCTTTAAACCTA-GA
ATAGA-ATAACTAAAGCTATGCTTAATATTAGTAATAGAATAAGAACCTCTAACTAA-CTAGCAAA-TAGAT
TAGTATT-AGTTTCTAAACTAATAATAGATAGAGAAAACTTACTTAGTAAGTCTTACGTAGCTCTTTAATAA
TATACTTCTAGCTAATAGTAAGGTAGATATTAGTCTTACTAAGAAACTAGAAGACT-AGTATTAGA-GTAGT
AGCGTTATCTTTGCGCTTAGAGA-GAGTACTAAAGCTAATAAAGGCAGTAGATAGAGCTAAACTGCTATTAG
C-AGATACTATAGTAATAGTAGTTAGAGCCTAAGCATAAGAATCCTT--ATAGTTATAGTAAGTAGCATAGA
ACTATAAATAATTAGTAATATTACTAGAATAGCTATAGACTAGCGCTAACTTATATCTACTAAGTACTTAGG
CTATGTCTTTTCTTTACTATATATAAAGTACTCTAAGTTCTCTGCATTAGTAACTTACTTATACTTCTTAAG
AGTAGCGTATAGAGCTAGGTTACTAGCAAGTAGCTCTAATTTAGTCTTATACTAGGCCTTACTCTTATAGTA
AGTAGCGTAGCTACTATAGATAGTCTAAAAGTAGTTAATCTAGCTCTAGCTTATATAAGCATTAATATAAGA
ATAGTAGTTATATTAGACTTAGATTAGTATTAAAGCTTTATTAGAAGAATTACTTAAGATAAGTATACTGCT
AGTAAGATAGAAAGATTTCTTCTTCTTATACTTAGAAGTAATAAGCTAATTAGTATTAGCTAAGCTTTAAAT
AGAAATTAAGTTAGAAATATATAAGCATAGAGTATAGACTATTACTAGCTATGCTACTAGTAATCTTAATAA
AAAAGAGAA--GGCTTATAGTAGAAAAGAGGCTAGTCTAGATATAGATAAGCGCTAAGTTAGAATATAGTTA
AGTAGTAGAGAGAAT--AAGAAAGAGTATAAGGCAGCGCTAAATAAAATCTTATAAGTTAATAGCTTAAGCG
CGCTAAGCGCGTATAGCTTATAATAATAATAA---TACTAGCTCTACCTTAGTATATAATAAACTTAGTATA
AGAATAATAAAACGCTAATAAGTATGCGTATTATATAATAATA
>X12_sc1.58_1002_1992_+/1-991
------------------------------------------------------------------------
------------------------------------------------------------------------
------------------------------------------------------------------------
------------------------------------------------------------------------
------------------------------------------------------------------------
------------------------------------------------------------------------
------------------------------------------------------------------------
------------------------------------------------------------------------
------------------------------------------------------------------------
------------------------------------------------------------------------
------------------------------------------------------------------------
------------------------------------------------------------------------
------------------------------------------------------------------------
---------------------------------------------ACCTCTAATAGA-CTGCTAAA-TAGGT
TAATAAT-AGTATTTAGACTAGTAATAGATAGA-AAAACTTATACAGCGAGTCTTACGCAGCTCTTTAATAA
TATACTTCTAGCTAATAGTAAGGTAGATATTAGTCTTACTAAGAAACTAGAGAACT-AGTATTAGA-GTAGC
AGTATTACTCTTGCGCTTAGAAG-AAGTACTAAAGCTAATAAGAGTAGTAGATAGAGCTAAGCTGCTGCTAG
C-AGAAGCTATAGTAATTAAAGTTAGAGCTAGCTTATATAAATTCTT--ATAGTTATAGTAAGTAGTATAGA
ACTATAAATAATTAGTAATATTACTAGAATAGCTACAGACTAGCACTAACTTAGATCTACTAAGTACTTAGG
CTACGTCTTACCTTTGCTATATATAAAGTATTCTAAGTTCTCTATATTAGTAACTTACTTATACTTCTTAAG
AGTAGCGCGTAGAGCTAAGTTGCTAGTAAGTAGCTCTAATTTAGTCTTATACTAGGCCTTACTCTTATAGTA
AGCAGCGTAGCTACTATAGATAGTCTATTTATAGTTAATTTAGCTCTAGCTTATATAAGTATTAATATAAAG
ATAGTAGTTATATTAGACTTAGATTAGTATTAAAGCTTTATTAGAAGAATTACTTAAGATAAGTATGCTGCT
AGTAAGGCAGAGTAGCTTCTTCTTCTTATACTTAGAAGTAATAAGCTAATTAGTATTAGCTAAGCTCTAAAT
AGAAATTAAGTTAGAAATATATAAGCATAGAGCATAGACTATTACTAGCTATACTACTAGTAATCTTAATAA
AAAAGAGAA--AGCTTATAGTAGAAAAGAAGCTAGTCTAGATATAAATAAGCGCTAGATTAGAATATAGTTA
GATAGTAAAGAAGAT--AAAGAAGAGTATAAAGTAGCACTAAATAAAACTTTATAGATAAGTAGCTTAAGCG
CGCTAAGCGCGCATAGCTTATAATAATAATAATAATACTAAC------------------------------
-------------------------------------------
>X12_sc1.7_735112_735395_-/1-284
-------------------------------------------------ATATAATATTAATAGATAGCAAT
TCTATCTCATTGCTTATATAGTACTAGACCTCTAATAAGATATA-ATTCTAGGTTAGCTATAGTTTAAACAG
AAGAGCGTTATGC---TAGATATAGAATAAGAAGAAGTTACTATTTAGAAAGCTAAGAGAATAATAGTATAG
ACTTTCTCTAG---AAGAAGCATTAGCCTCTAGATAATAATAATTACTACTACAGTAATAATTTGTAAAATA
GAAAAAGTAGCCTAATCTTAGACC-TATA-----AGAGCCTATTTTATATTATAAGCA--------------
------------------------------------------------------------------------
------------------------------------------------------------------------
------------------------------------------------------------------------
------------------------------------------------------------------------
------------------------------------------------------------------------
------------------------------------------------------------------------
------------------------------------------------------------------------
------------------------------------------------------------------------
------------------------------------------------------------------------
------------------------------------------------------------------------
------------------------------------------------------------------------
------------------------------------------------------------------------
------------------------------------------------------------------------
------------------------------------------------------------------------
------------------------------------------------------------------------
------------------------------------------------------------------------
------------------------------------------------------------------------
------------------------------------------------------------------------
------------------------------------------------------------------------
------------------------------------------------------------------------
------------------------------------------------------------------------
------------------------------------------------------------------------
------------------------------------------------------------------------
-------------------------------------------
>X12_sc1.1_14488_14767_-/1-280
-----------------------------------------------------AATATTAATAAGTAGTAAT
TCTATCTTATTACTTATATAGTACTAGACCTCTAATAAGATATA-ATTCTAAGTTAGCTATAGTTTAAATAG
AAGAGCGTTATGC---TAAATATAGAATAGAGAGAGATTACTATTTAGAAAGCTTAGAGAATAATAGTATAG
ACTTTCTCTAG---AAGAAGTATTAGCTCTTAGATAATAATAATTACTACTATAGTAATAATTTGTAAAATA
GAAAAAGTAGCCTAATCTTAGACC-TATA-----GAAGCCTATTTTACGTTATAAGTA--------------
------------------------------------------------------------------------
------------------------------------------------------------------------
------------------------------------------------------------------------
------------------------------------------------------------------------
------------------------------------------------------------------------
------------------------------------------------------------------------
------------------------------------------------------------------------
------------------------------------------------------------------------
------------------------------------------------------------------------
------------------------------------------------------------------------
------------------------------------------------------------------------
------------------------------------------------------------------------
------------------------------------------------------------------------
------------------------------------------------------------------------
------------------------------------------------------------------------
------------------------------------------------------------------------
------------------------------------------------------------------------
------------------------------------------------------------------------
------------------------------------------------------------------------
------------------------------------------------------------------------
------------------------------------------------------------------------
------------------------------------------------------------------------
------------------------------------------------------------------------
-------------------------------------------
>X12_sc1.8_1395016_1395301_+/1-286
-----------------------------------------------TAGTATAATATTAATAGATAGTAAT
TCTATCTTATTATTTATATAGTACTAGACCTCTAATAGGATATA-ATCTTAGGTTAGCTATAGTTTAAATAG
AAGAGCATTATGC---TAGATATAGAATAAAGAGAGATTACTATTTAGAAAGCTTAGAGAATAATAGTGCAG
ACTTTCTCTAG---AAGAAATATTAGCTCTTAGATAATAATAATTACTACTATAGTAATAATTTGTAAAATA
GAAAAAGTAGCTTAATTTTAGACC-TATA-----GAAGCCTATTTTACGTTATAAGTA--------------
------------------------------------------------------------------------
------------------------------------------------------------------------
------------------------------------------------------------------------
------------------------------------------------------------------------
------------------------------------------------------------------------
------------------------------------------------------------------------
------------------------------------------------------------------------
------------------------------------------------------------------------
------------------------------------------------------------------------
------------------------------------------------------------------------
------------------------------------------------------------------------
------------------------------------------------------------------------
------------------------------------------------------------------------
------------------------------------------------------------------------
------------------------------------------------------------------------
------------------------------------------------------------------------
------------------------------------------------------------------------
------------------------------------------------------------------------
------------------------------------------------------------------------
------------------------------------------------------------------------
------------------------------------------------------------------------
------------------------------------------------------------------------
------------------------------------------------------------------------
-------------------------------------------
>X12_sc1.41_154575_154856_+/1-282
-------------------------------------------------ATACGATATTAATAAGTAGTAAT
CTTATCTTATTGCTTATATAGTACTAGACCTCTAACAGAATATA-ATTCTAAGTTAGCTATAGTTTAAACAG
AAGAGCGTTATGC---TAGATACAGAATAGAGAAAAGTTACTATTTAGAAAGCTTAGAGAATAATAGTGCAG
ATCTCCTCTAG---AAGAAGCATTAGCTTCTAGATAATAATAATTACTGCTGTAGTAATAATTTATAAAATA
GGAAAAGTAGCCTAATCTTAGACC-TGCA-----GAAGCCTATTTTACGTTATAAG----------------
------------------------------------------------------------------------
------------------------------------------------------------------------
------------------------------------------------------------------------
------------------------------------------------------------------------
------------------------------------------------------------------------
------------------------------------------------------------------------
------------------------------------------------------------------------
------------------------------------------------------------------------
------------------------------------------------------------------------
------------------------------------------------------------------------
------------------------------------------------------------------------
------------------------------------------------------------------------
------------------------------------------------------------------------
------------------------------------------------------------------------
------------------------------------------------------------------------
------------------------------------------------------------------------
------------------------------------------------------------------------
------------------------------------------------------------------------
------------------------------------------------------------------------
------------------------------------------------------------------------
------------------------------------------------------------------------
------------------------------------------------------------------------
------------------------------------------------------------------------
-------------------------------------------
>X12_sc1.11_697101_697384_+/1-284
-------------------------------------------------ATATAATATTAATAAGTAGCAAT
TCTATCTTATTACTTATATAGTACTAGACCTCTAATAGAATATA-ATTCTAAGTTAGCTATAGTTTAAATAG
AAAAGCATTATAC---TAGATATAGAATAGAGAGAAGTTACTATTTAGAAAGCTTAGAGAATAATAGTATAG
ACTTTCTCTAG---AAGAAGCATTAGCTTCTAGATAATAATAATTGCTACTATAGTAATAATTTATAAAATA
AAAAAAGTAGTCTAATCTTAGACT-TATA-----GAAGCTTATTTTATATTATAAGTA--------------
------------------------------------------------------------------------
------------------------------------------------------------------------
------------------------------------------------------------------------
------------------------------------------------------------------------
------------------------------------------------------------------------
------------------------------------------------------------------------
------------------------------------------------------------------------
------------------------------------------------------------------------
------------------------------------------------------------------------
------------------------------------------------------------------------
------------------------------------------------------------------------
------------------------------------------------------------------------
------------------------------------------------------------------------
------------------------------------------------------------------------
------------------------------------------------------------------------
------------------------------------------------------------------------
------------------------------------------------------------------------
------------------------------------------------------------------------
------------------------------------------------------------------------
------------------------------------------------------------------------
------------------------------------------------------------------------
------------------------------------------------------------------------
------------------------------------------------------------------------
-------------------------------------------
>X12_sc1.40_41132_41406_-/1-275
----------------------------------------------------------TAATAAGTAGCAAT
TCTATCTTATTGCTTATATAGTACTAGATCTCTAATAGGATATA-ATTCTAAGTTAGCTATAGTTTAAATAG
AAGAGCATTATAC---TAGATACAGAATAGAGAGAAGTTACTATTTAGAAAGCTTAAGAAATAATAGTATAG
ACTTTCTCTAG---AAGAAGTACTAGCCTCTAGATAATAATAATTGCTATTATAGTAATAATTCGTAAAATA
GAAAAAGTAGCTTAATCTTAGGCC-TATA-----GAAGCCTATTTTATATTATAAATA--------------
------------------------------------------------------------------------
------------------------------------------------------------------------
------------------------------------------------------------------------
------------------------------------------------------------------------
------------------------------------------------------------------------
------------------------------------------------------------------------
------------------------------------------------------------------------
------------------------------------------------------------------------
------------------------------------------------------------------------
------------------------------------------------------------------------
------------------------------------------------------------------------
------------------------------------------------------------------------
------------------------------------------------------------------------
------------------------------------------------------------------------
------------------------------------------------------------------------
------------------------------------------------------------------------
------------------------------------------------------------------------
------------------------------------------------------------------------
------------------------------------------------------------------------
------------------------------------------------------------------------
------------------------------------------------------------------------
------------------------------------------------------------------------
------------------------------------------------------------------------
-------------------------------------------
>X12_sc1.32_369051_369336_+/1-286
-----------------------------------------------TAGTATAATATTAATAGATAGCAAT
TCTATCTTATTGCTTATATAGTACTAGACCTCTAATAGAATATA-ATTCTAGGTTAGCTATAGTTTAAATAG
AAGAGCATTATGC---TAGACGTAGAATAGAGAGAGATTACTATTTAGAAAGCTTAGAGAATAATAGTATAG
ATCTTCTCTAG---AAGAAGTATTAGCCTCTAGATAATAATAATTACTGCTATAGTAATAATTTATAAAATA
AGAAAAATAGCCTAATCTTAGACT-TGCA-----GAAGCCTATTTTATATTATAAGTA--------------
------------------------------------------------------------------------
------------------------------------------------------------------------
------------------------------------------------------------------------
------------------------------------------------------------------------
------------------------------------------------------------------------
------------------------------------------------------------------------
------------------------------------------------------------------------
------------------------------------------------------------------------
------------------------------------------------------------------------
------------------------------------------------------------------------
------------------------------------------------------------------------
------------------------------------------------------------------------
------------------------------------------------------------------------
------------------------------------------------------------------------
------------------------------------------------------------------------
------------------------------------------------------------------------
------------------------------------------------------------------------
------------------------------------------------------------------------
------------------------------------------------------------------------
------------------------------------------------------------------------
------------------------------------------------------------------------
------------------------------------------------------------------------
------------------------------------------------------------------------
-------------------------------------------
>X12_sc1.63_10123_10407_+/1-285
------------------------------------------------AGTATAATATTAATAGATAGTAAT
CTTATCTTATTGCCTATATAGTACTAGATCTCTAATAGAATATA-ATTCTAGATTAGCTATAGTTTAAATAG
AAAAGCGTTATAC---TAAATATAGAATAAAGAGAGATTACTATTTAAAAAGCTTAGAGAATAGTAGTATAG
ATCTCTTCTAA---AAGAAGTATTAGCCTCTATATAATAAGAATTACTACTACTATAATAATTTATAAAATA
GAAAAAATAGCATAATCTTAGACC-TGTA-----GAAGCTTATTTTATATTATAAGTA--------------
------------------------------------------------------------------------
------------------------------------------------------------------------
------------------------------------------------------------------------
------------------------------------------------------------------------
------------------------------------------------------------------------
------------------------------------------------------------------------
------------------------------------------------------------------------
------------------------------------------------------------------------
------------------------------------------------------------------------
------------------------------------------------------------------------
------------------------------------------------------------------------
------------------------------------------------------------------------
------------------------------------------------------------------------
------------------------------------------------------------------------
------------------------------------------------------------------------
------------------------------------------------------------------------
------------------------------------------------------------------------
------------------------------------------------------------------------
------------------------------------------------------------------------
------------------------------------------------------------------------
------------------------------------------------------------------------
------------------------------------------------------------------------
------------------------------------------------------------------------
-------------------------------------------
>X12_sc1.63_12824_13108_-/1-285
------------------------------------------------AGTATAATATTAATAGATAGTAAT
TCTATCTTATTGCCTATATAGTACTAGACCTCTAATAAGATATA-ATTCTAAGTTAGCTATAGTTTAAATAG
AAGAGCATTATGC---TAGATGCAGAATAGAGAGAGATTACTATTTAAAAAGCTTAGAGAATAGTAGTATAG
ATCTTCTCTAG---AAAAAGTATTAGCTTCTAGATAATAATAATTACTACTGCTATAATAATTTATAAAATA
GAAAAAATAGTATAATCTTAGGCC-TGCA-----GAAGCTTATTTTATATTATAAGTA--------------
------------------------------------------------------------------------
------------------------------------------------------------------------
------------------------------------------------------------------------
------------------------------------------------------------------------
------------------------------------------------------------------------
------------------------------------------------------------------------
------------------------------------------------------------------------
------------------------------------------------------------------------
------------------------------------------------------------------------
------------------------------------------------------------------------
------------------------------------------------------------------------
------------------------------------------------------------------------
------------------------------------------------------------------------
------------------------------------------------------------------------
------------------------------------------------------------------------
------------------------------------------------------------------------
------------------------------------------------------------------------
------------------------------------------------------------------------
------------------------------------------------------------------------
------------------------------------------------------------------------
------------------------------------------------------------------------
------------------------------------------------------------------------
------------------------------------------------------------------------
-------------------------------------------
>X12_sc1.27_475054_475387_-/1-334
TAGCTTATAGCAATACTACTACTACTATTTTCTAAGTTACTTTTCTTAGGTATAATATTAATAGATAGCAAT
TCTATCTTATTACTTATATAGTACTAGACCTCTAATAGAATATA-ATTCTAGGTTAGCTATAGTTTAAATAG
AAAGGCGTTATGC---TAGATATAGAATAGAGAGAGGTTACTATTTAGAAAGCTTAGAGAATAATAGTATAG
ATCTTTTCTAG---AAGAAGTATTAGCTTCTAGATAATAATAATTACTACTATAGTAATAATTCGTAAAATA
GGAAAAGTAGCTTAATCTTAGACCGTATA-----AGAGCCTATTTTACGTTATAAGTA--------------
------------------------------------------------------------------------
------------------------------------------------------------------------
------------------------------------------------------------------------
------------------------------------------------------------------------
------------------------------------------------------------------------
------------------------------------------------------------------------
------------------------------------------------------------------------
------------------------------------------------------------------------
------------------------------------------------------------------------
------------------------------------------------------------------------
------------------------------------------------------------------------
------------------------------------------------------------------------
------------------------------------------------------------------------
------------------------------------------------------------------------
------------------------------------------------------------------------
------------------------------------------------------------------------
------------------------------------------------------------------------
------------------------------------------------------------------------
------------------------------------------------------------------------
------------------------------------------------------------------------
------------------------------------------------------------------------
------------------------------------------------------------------------
------------------------------------------------------------------------
-------------------------------------------
>X12_sc1.55_28752_29032_-/1-281
-------------------------------------------------ATATAATATTAATAGATAGTAAT
TCTATCTTATTACTTATATAGTACTAGACCTCTAATAGAATATA-ATTCTAGGTTAGCTATAGTTTAAATAG
AAGAGCATTATGC---TAGATATAGAATAGAGAGAGATTACTATTTAGAAAGCTTAGAGAATAATAGTATAG
ATCTTCTCTAG---AAGAAGTATTAGCTTCTAGATAATAATAATTACTACTATAGTAATAATTTATAAAT--
AGGAAAGTAGCCTAATCTTAGATC-TATA-----GAAGCCTATTTTACGTTATAAGT---------------
------------------------------------------------------------------------
------------------------------------------------------------------------
------------------------------------------------------------------------
------------------------------------------------------------------------
------------------------------------------------------------------------
------------------------------------------------------------------------
------------------------------------------------------------------------
------------------------------------------------------------------------
------------------------------------------------------------------------
------------------------------------------------------------------------
------------------------------------------------------------------------
------------------------------------------------------------------------
------------------------------------------------------------------------
------------------------------------------------------------------------
------------------------------------------------------------------------
------------------------------------------------------------------------
------------------------------------------------------------------------
------------------------------------------------------------------------
------------------------------------------------------------------------
------------------------------------------------------------------------
------------------------------------------------------------------------
------------------------------------------------------------------------
------------------------------------------------------------------------
-------------------------------------------
>X12_sc1.22_573301_573570_-/1-270
------------------------------------------------AGTATAATATTAATAGATAGTAAT
TCTATCTTATTACTTATATAATACTAGACCTCTAATAGGATATA-ATTCTAGGTTAGCTATAGTTTAAATAG
AAGAGCGTTATAC---TAGATGCAGAATAGAAAGAGATTACTATTTAGAAAGCTTAGAGAATAATAGTATAG
ACTTTCTCTAG---AAGAAGTACTAGCTCTTCGATCA-GGCAAGCGGTGCTATAGCAATAATCTATAAAATA
GAAAAAGTAGCCTAATGTCAGGGT-CACA-----GAAGCCTATT----------------------------
------------------------------------------------------------------------
------------------------------------------------------------------------
------------------------------------------------------------------------
------------------------------------------------------------------------
------------------------------------------------------------------------
------------------------------------------------------------------------
------------------------------------------------------------------------
------------------------------------------------------------------------
------------------------------------------------------------------------
------------------------------------------------------------------------
------------------------------------------------------------------------
------------------------------------------------------------------------
------------------------------------------------------------------------
------------------------------------------------------------------------
------------------------------------------------------------------------
------------------------------------------------------------------------
------------------------------------------------------------------------
------------------------------------------------------------------------
------------------------------------------------------------------------
------------------------------------------------------------------------
------------------------------------------------------------------------
------------------------------------------------------------------------
------------------------------------------------------------------------
-------------------------------------------
