# Supplementary material for: RIPCAL: a tool for alignment-based analysis of repeat-induced point mutations in fungal genomic sequences
Source: BMC Bioinformatics. 2008 Nov 12;9:478. doi: 10.1186/1471-2105-9-478 (PMC2621366; doi:10.1186/1471-2105-9-478)
Supplement: Additional file 5 — Snodorum Alignments. Compressed (.zip) file containing alignments for all Stagonospora nodorum repeat families in Fasta (.fas) format. [file 1471-2105-9-478-S5.zip › x15_aln.fas]

>X15_sc1.32_373988_380223_-/1-6236
ATAGTACTATTTAGCACTATAATAAGATATATAAGATAATCTTATAAAGATTCTAGTTAAGTAGAGAAGCAC
TCTAGCTACTCTAGAGAAATAAGCAAATATAGTCTAGCAAAGAGTAACTCAGAGTATAGAACTATAGTAGAT
ATT-CTAGTATAAACTTCTTATAGTTAACTAAGAAAGGTCTCTCTAAATATAGAGAGAGCTTAAAACTCTCT
AAAAAAAGCTAAGCATACTAGAATAGGCTATAATAGGCTAAAGTAGGCACTAGTAAGCAGAGCTAAATCTAA
C-TATTCTAAGCTAACCTATTATAACTATAATAAAGTTAGCTATATTAGTCTAGATTACTCTAACTCTTATA
AGCCTTAAGCTAGACTCTCTTAATAGAATATAGAAAAAGATAATAGGCGCAG-TCTTAGA-GATCTATCTTA
CTACCTATATTAGATCTAATCTAGACTAAAAGAACCTTAGCACTCTAAGAGAGGCTATATTATTAGTACTCT
CTTAGCTAATAATAGTAAAAAAAGTTATTAGTGCCTTAAGCGCTATAGATATTTTTCTAGACTTACAGTTCT
TAGTTAAACCTAATATTAATAAAACTTACTAA-AGAGCAGAGTTTAGAGATAACTCTATTAACTAGCTTT-C
TAGCAGAGAGAGTTAGTAAGAGAAACCTTACTATCTATAGTACTATAGTTATAGATATAGTTATTATTAACT
TTTATAGTAAGAAAAAGAATTATAAGATCTCTTTTATTATTACTAATCTAAAGAGATATCTAATTTATCTTA
GCCTCCTTTAGGTAGATAAATATA-ACCTAAAGATTAATATTCTAATATAAAGACTTCTTTATAGAGAGTAT
AAGATAAAGAATATAATACT-ATACTATAAGATAAGCATTAAGAATT--GCAGAAGAGTTTAAAAGAAGCAT
ATAAAGCTTATATGCAGACGTATATGCCTTTCTAGTAAGCTATATAG-GCCTTACTATGCTAGAA-TAACTC
TATATAGGTTAGATTCTCTTAG--ATTATGCTACGTTT-GCA-GACGTTAG---CTCTAAAGAGAACTCTAA
GATTCTAGTAAGATATAGTAAGTATAATCTAATAATTAATCTAGTACCTAGAGAAGATTCTCTCTATTATCT
ATTATATAACCTCTCTCTTATAGAGTT-AGGTATATTAAGAGCATATATAACTAAGTATTTATAGCGTAGCT
AAATACGTTAGTTAAA-GTTACTAGTAAGCGTATCTATACTATTTATTAAGAAGAAAGATAGAATAATATAA
CTCTATATAGACTATAGAGGTTTTAATAAGATTAGCATTAAGAATTAGAGTTCTCTACTCTTAA-TTATAGA
GTTTTTAGAACGTCTCTCTTAAGCAAAGTAGTATATAAAGCTTAATATAAAAGAGGCCTACTATAGAATTAG
AATTGCTAAAGGCAATAAGTAGAAGA--CTACCTTTTATATAA-GATATAGCTATTT-TAAGTATATAGTAA
TGCT-ATTTAGTCTTAT--AAATGCTCTAGCCTAGTTC-TAAGCTT-ATATTAATA-AAGCGTTAGCAAGCT
TAGTAGATATTT-TCTATATTATCTATT-TAGATAATATCTTAGTCTTTTTAGATATAGAAGAA--AAGTAT
ATAGTATA-TATAAAGAAAGTTCTCTAGAAGCTACGCAATGCAAAGCTATATATAAAGCTAAGTAAGTATAA
ATAGTATACGCAGCATATAGAGTACCTAGAGTATATTATAAGTCTAGAAGAAGTTAGTATTAACTA---AGA
TAGAGTTAAAATAATCTAGAACTAGCTTCTGCTATGCA-CTATACGTAAGATCTGCGTCTTTATTAAGTTTA
TAAACTACTATAG-ATAATTTATTACTAGTTTTAGCTACTTAGCGCTGCTATTAACTATTCTAATCTAAAAG
ACTCTAGAAGTAGCTAGAGGCAGCCTATAAATATAAAGAGAAGAGAGTTAGACTCTTAAAATAGGCCTTAAA
GGTGTTTAAGCCTTCTAAGTATTAAAGAATATATTTCTTAATATGCTTATTTCTTATGCATTTTAACTAAGA
AAGAGAGACTAGAGTTAAAGTTAATGCCTTAGAAGACGCAATATTAGGTATTCTAAGCTAGTTAGTACTAGA
AGATAGCAAGAAGCTTTAATAAAGACTAGTAAACTTCTACTTATATAAACTTATTATAGCTAAGTATAAGTA
TAACATATATAACTAAGAACTACTTATAATTATTAAGAGTTTAGAATACTAGTATTAATATCTAGAAGGAAC
AA-CGTTTAAGG-TTCTTATAGACTATAAAAATCTTAAATAGTTTATAGAGATAAAAACTCTAAACTATAGA
TAAGTAAGAGCTTATCTTATCTTTTCTAGATATAACTTTATAATTACTTATTAATCTAGCAAAATAAATCCT
ATAGATAGCTCTTTAAGACGCCTAGACT-ATATAGATAAGGCATAAAAGCTATTTTAGAAA-TATAACTAT-
ACTTTTATAGAACCTCTCTATAGAGCTCTATAAAAAGAAAGAAAAGACTTCTTTCTTATCTTAGCTATATTA
ACTTAAGCAGTTATAAGAATAGAAGAATAACAAAAAGCTATTATAATATTGCATAAGCTCTATTAAGAAGAC
TAAAGCTAACTTATAGTATTAGAGCTAGAAGCAGATAATAATCTATCTTTAAAGTCTAGTATAGATATACTA
GACACCTTAGAACCTAAGTTAGGCTAAGATAA-GCTATAATAATCTAAAGTAGCATATAAAGCACCTAAGAT
CCTTTATATAACCTCTAAAAA-GGCAGAGATAATATATTAA-TATTATAATAATTCT-CTTATAGGCTATT-
TTAGTATAAGG-CAGATAATTAAGAAATTATAGCG-CTATTATACTTAGAAAGACCTTAGAAAGAACGCAGA
GAAGTACTATTACTCTTATA-AAGTATATAAGAGAGCAAAGCTAGCCTAATATAAGCTATATAGGTTACTAG
CACTACTGCTACCTCTAATAAGACTATAGAAAGATATTATAATAGATTTTATAACTAAACTCTCTCTAAGTA
AACTATTAGGCGTAGTTTATAATGCTATATTAGTTATTATATGCAGATTAACTAAGATATTCTATTATA--T
CTCTACTTAAGAAGACTA-AGATAGAGTAGACTTA-GCA--TAAGTATAGATTTA----TAAAGTTATATAC
TTACATAGCATTCTAAAGCAA-GTAATTTTAGATAGAGGCTCTATTATAAACGCAAA-ACACTAGAATACGT
TCTAATACTATATAAACTTAAGAAGAGTTCTAACTTTCTTTCTTCTATCTATAGATAGATAGATAGATAGAA
AAATAGAA--------CTAGACTCTAGAATACTACCT---ACGTTGCTACTATAGGCTTAAGTAAGATAACT
AGATATTATAGTTATCTCTTATAGAGTTTGCGTATAATAATAGCAAACATGC-AGTTATAAATATAATATCT
TTCTAAGCAA-ACTAAAGACTAGA---CTCTA-TTAGGCTAGATTAGCCTAAAAGACTACTTAGAGACAGAG
AATTACCTAGAGTAGCTAAGCTTACTAAAAGAGTACTAGTAATAATTACTACTTATAGATTAA-GAATCTTT
A-TAGTAAA-TAAGTACTAGAAAAAATACGTAAATAAA---TAAAGGCTGCTAGTTCTATTTAAAGAAGAAG
ATAAAGTTA---TAGTTTCTACTAGAAATATATAG--TTAATATAACTAAAGAAAAAACTAGACTAAAAATT
TACTCTAGAGGTT--ATTAATAAATAAATAAGCTCTTTAGCATTTAAAGTTAGACTTAAGAGTTTTCTAAAT
ATATACTCTATCTTTTATGCCTTCTTATTAGAACTATATAATCT---AATAAGTAAAATTCTACACTTTCTA
ACTAATATTATAGATACTCTAT-ATAATATTAGAGGTAATAATATC-TATAAAGTAGAT-AAAATTATAGAT
AGAAGGATAATAG-ACAGCAGCTAATAAGAGTAC-CTAGTTAAATAGAAAAACTACTC-TAAGGATAAAAAC
-TTATAGAAGCC-TAGCC-TAAATATCTTAGAAA-ATACTCTAAGAAA-GTTCTAGACATACTATATCTGCC
TAAC-TACAGCGTAAGAAGTATAAGAATAGCTAAGT-AAATTAAAATATAGATATAAGATATTAAGGTTAAT
CTCTAAATAAAAGAAGAA-G-ATAATAATAAATAAACTACGCCTCTTAGAGCTA---TTATAGCTTATAATA
GACTATTCTAGACAGAAAGAAAATAATTAGCATCTTTAGAGATAAGCATTATATAATAATTAAAAATAAATC
TAGAGATAGAAGAACCTAAGAATAGAAA--TATATTACTAAGGAAAGATAGAAGAAAGAATCTTCTTAGTAT
TTTACTATCTAGAGATTACTAGATAAATCTGCGCTAGAATAGCCTATAATAGC-CTAGCTTAGGTTCTAAAG
ACCTAGGCGCTGCTCTTATAGTGCCTACTAGCTATAGTCTAAGGTATAATAATCTAAAGA-GAGCTAAATTA
GCTATAAAAGGCTCTACTA-AGGCTAGATTTAGGTATTAAGAACTATAAGATGCTCTTTAGCACTATTAAGC
TTCTTTTAAGCTTTATTAATCTTACTTATAAAGAGACTATGCCTAGCTAAGAGAATAAGGCTTCTATCTTTC
TCTAAAGATATAATATTTATCTTAAGACCTTAGATTAGCTTCTTTAGCTCT-----CTCTTAGAGTTCTTAT
ACTT-CTTACTCTATATATT-AAGTTAGTTTAC---GCTAATA--TGCTCTATAATAG---CCTAACT--TA
TCTTCTTATAGAGAGTACTA-GGCTTATTCTTATTAATCTGCTTAAGCTTAA--GAATAGTCTTAGTAAAG-
ATATTCTAATAAGCTTTGCGCTTAGCAGCAATAGCCTTAGTAGAGCAATTATAGCAAATAGAGATATAGGTA
GCATTAGAGCTATTATTAGAGTCTATAGCGCTATTATAGCATGCTA--AGTTCTCTATATAAGGCGTATATA
GAGGCCTAGAACATAGTTAGCGCCTAAATAGCCTATAATAAGGTATTATAGCCTATATAAGACTATATAAGA
TACTTACTTCTTTAACTATATAGCTAGAGAACTATAGGCGTTCTGAATATTAGCTTTAAGCACTAAAATCTC
--TCTAGTATCTAGAAGCTGCAGATTATAGACGTACTAAGCAGCTACTATAGCTCTTACT-AGCTAGTTCTT
AGTAGTAGAGATAGTAG-AGGCAGTAATAATAGTTTAGTAGTAAATATTAATCTAACC----TAGCAC--TA
GCTTATTAATATTAGTAGCAATATCTAGAATC-TTCTAACGCAG--CTTCTTAGAAAGCTAAATATATTAGT
TTATGCTATAATAGAGTATTTTAGCTTATAATAACTTACTGCTATATAGTTAGAGTTACTAAAGAAGTAATA
GAGGCACTTAAAGTACTAAGTAGTCTCTCTA-CCTCTAATCTTCTT-CTGCTAG--AATAAGTAGAGATTAA
GATAGTTCTTAGCATTCTCTATAACATTAGAGAAGTCTATTATAATATAACTAAACTTACTAAGGCACTTAA
AGA-AGCCTATAGTAAAAGATATAATATAATAGTAGCATAGATAATAGATGCGTATACTATTCTCTATTATA
-TTATTACTAATAGCAATCTAGTCTATATTAACTAATTTAGAG--ATATTCTAGCCTAGATTAGCATAGAAT
AGAAGCAGAAGAGCTTAATAAAGCTAGATT-AAGAG-CGTAGTAGT-TATTATAG-AATACTCTATATTT-A
TTAGCGCTGTAATA-GAGTATAATAG----------AGTATTCTAGCCTAAA-TAGAAGCTAAAATCTCTAT
AGA--GAGAACTAAAAA-TCCTTACTAAAAAGAGACTAAGAGAATATAGAA----CTAGGTTAGAAGTTAGG
CTAAGCTTAACT--AGTATTATAAGTCTATG-TACTACTTACTTATTATTACTTAGCGCGCTAAGCTTAGTT
AAGCAAGTCTCTTAAAACTATAAGTTTTAGAAATAATCTATAGAGCTCTAATACGCGCGTTAGGCCTTAAAT
AAGCTATT--ATAGCTTATTCTAGCTTACTA-AACGCTCT-TCTATATTAGACGCATTTGCTTAAGGTAAGC
ATGCC--TAAGAAGAGAGATAATATTAGCACTCTAGCACTAAGAACGCCTTT-AGCGTCCTAAGTAAGCCTA
GTATATTTGCTAGAGAGCTAGTATATAGAGTAGAGAGAGAATTGCTTCTTATTAGTAGCGATTCGTCTATTC
TTTACAACAATTCTATTAGTTATTCTTAT
>X15_sc1.45_200613_206849_-/1-6237
ATAGTACTATTTAGCACTATAACAAGATATATAAGATAATCTTATAAAGATTCTAGTTAAGCAGAGAAGCAC
TCTAGCTATCTTAAAGAAATAGGCAAATATAGTCTAGCAAAGAGTAACT--AGATATAGAACTGCAGTAGAC
ATT-CTAGTATAAACTCCTTATAGTTAACTAAGGAAGATCTCTCTAAATGTAGAAAGAGCTTAAAACTCTCT
AAAAAAAGCTAAGCATACTAAAATAAGCTATAATAAGCTAAAGTAGGCACTAGCAAGCAGAGCTAAATCTAA
C-TATTCTAAGCTAACCTATTATAACTGTAATAAGGTTAGCTATATTAGTCTAGATTACTCTAACTTTTGCA
AGCTTTAAGCTAGACTCTTCTAATAGAATATAAGAAAAGATAATAAGCGCAGATCTTAGA-AGTCTATCTTA
CTGCTTATATTAGGTCTAACCTAGACTAAAAGAACCTTAGCACTCTAAGAGAGGCTATATTATTAGCACTCT
CTTAGCTAATAATAGTAAAAGAAATTATTAGTGCCTTAGGCGCTATAGATATTTTCTTAGACCTA-AGTTCT
TAGTTAAACCTAATATTAATAAAACTTGCTAA-AGAGCAGAGTTTAGAAGTAACTCTATTAATTAGCTTTTC
TAGCAGAAAGAGTTAGTAAGAGAAATCTTACTATCTATAGCACTATAGTTGCAGACGTAGTTATTATTAACT
CTTATAGTAAGAAGAAGAATTATAAGATCTCTTTTATTATTACTAATCTAAAGAGGTATCTAATTTATCTTA
GCCTCTCTTAAGTAGATAAATATA-ACTTAAAGATTAACATCTTAATGCGAAGACTCCTTTATAGAGAGTAT
AAGATAAAGAATATAATACT-ATACTGCAAGGTAGATATTAAGAAC---GCAGAAGAGTTTAAAAGAAGCAT
ATAAAGCTTATATATAGATATATATACCTTCTTAGTAAGCTATGCAG-GCTCTGCTATGCTAGAA-CAACTC
TATATAGGTTAGATCTCTTTAG--ATTATGCTGCGTTT-ACA-GACGTTAG---CTCTAAGAAGGACTCTAA
GGTTCTAGCAGGATATAGTAAGCATAATCTAATAATTAATCTAGTGCTTAGAGAAGATCTTCCTTATTATCT
ATTATATAACCTCTCTTCTACAGAGTT-AAGTATATTAAGAGCGTATATAACTAAGTATTTGCAGCGTAGCT
AAATACGTTAGTTAAA-GTTACTAGCAGGCGCACCTATACTATTTATTAAGAAGAAAGATAAGATAATATAA
CTCTATATAGACTATAGAGGTCTTAATAAGATTAGTATTAAGAATTAAGGTTCTCTACTCTTAA-TTATAAA
GTCTTTAGAACGTCTCTTCTAAGCAAAGTAGTATATAAAGCTTAACGTAAGAGAAGCCTACTATAGAATTAG
AATTGCTAAAGGCGATAAGTAGAAGA--CTGCCTTCTATATAA-GATATAGCTATTT-TAAGTATATAGTAA
TGCT-ATTTAGTCTTAT--AAATACTTTAGCTTAGTTC-TAAGCTT-ATATTAACATAAGCGTTAGCAGGCT
TAGTAGATATTT-TCTATATTATCTATT-TAGATGATATCCTAGTCTTTTTAGATACAGAAGGA--GAGCAC
GTAGTATA-CGTAAAGAAAGTTCTCTAGAGGCTGCGCAATGCAAAGCTATATATAAAGCTAAGCAAGTATAA
ATAGCATATATAGCGCATAGAGTACCTAGAGTATATTATAAGTCTAGAAGAAGTTAGTGTTAACTA---AGA
TAGAGTTAAAATAATCTAGAACTAGCCTCTGCTACGCA-CTATACGCGAGATCTATATCTTTATTAGGTTTA
TAAACTACTATAG-ACGATTTATTACTAGTTTTAGCTATTTAGCGCTGCTATTAACTATTCTAACCTAAAAG
ACTCTAGAAGCAGCTAGAGGCAGCCTGCAAATGCAAAGAGAAGAGAGTTAGACTCTTAAAATAGGCTCTAAA
GATATTTAAGCCTTCTAAGCATTAAAGGACGTATTCCTTAATATGCTTATC-CTTATGTATTTTAAATAAGA
AAGAGAGACTAGAGTTAAAGTTAACGCCTTAGGAGGCGCAATATTAGGCATTCTAAGCTAGTTAGTACTAGA
AGATAGTAAGAAGCTCTAATAGAGACTAGTAGACTTCTACTTGCATAAACTTATTATAGCTAAGTATAGATA
CGATACGCATAACTAAGAACTACTTATAATTATTAAGAGTTTAGAATACTAGCGTTAATATCTAGAAGGAAC
AA-CGTTTAAGG-TTCTTATAGACTATAAAAACCTTAAATAGTTTATAGAGACAAAAACTCTAAACTATAGA
TAAGTAAGAGCTTATCTTATTCTCTCTAGATATAACTTTATAATTACTTATTAATCTAGCAAAATAAATCCT
GCAGATAGCTCTTTAAGACGCCTAGACT-ATATAGATAAAGTATAAAAGCTATCTTAGAAA-TATAACTAC-
GCTTTTATAGAACTCCTTCGCAGAGCTCTATAGAAAGGAGAAAAAGACTTCTTTCTTATCTTAGCTATATTA
ACTTAAGCAGTTATAAGAATAGAAGAATAATAAAAAGCTATTGTAATATTGCGTAAGCTCTATTAAGAAGAC
TAAAGCTAACTTATAGCATTAGAGCTAGAAGCAGACGATAATCTATCTTTAGAGTCTAGTATAGACATACTA
AACACCTTAGAACCTAAGTTAGGCTAAGATAG-GCTATAATAATCTAAAGTAGCATATAAGGCACCTAAGGT
CCTTTACACGACTTCTAAAAA-GGCAGAGGCAATGTATTAA-TATTATAATAATTCT-CTTATAGGCTATT-
TTAGTGCAAGG-TAGACAATTAAGAAATTACAGCG-CTGTTATACCTAGAAAGGCCTTAGAAAGAACGCAGA
GAAGTACTATTGCTCCTATA-AAGTATATAAGAGAGCAAAGCTAGCCTAATATAAGCTATATAAGTTACTAG
TACTACTGCTACCTCTAATAAGACTATAGAAAGATATTACTATAGATTTTATAACTAAACTTCCTCTAAGTA
AACTATTAGGCATAGTCTACGATGCTATATTAGTTATTATATGCAGATTAACTAAGATGTCCTATTATA--T
CTCTGCTTAAGAAAACTA-GAATAGAGTAGACTTA-GCG--TAAGTATAGATTTG----CAAAGTTATATGC
CTGCATAGCGTTCTAAAGCAA-GTAATTTTAGATAGAGGCTCTATTATAAACGCAAA-ATACTAGGATATAT
TCTAATACTATATAAACTTAAGAAGAGTTCTAA-TCTCCTCCTTCTATCTATAGATAGATAGATAGATAGAA
AGATAGAA--------TTAGACTCTAGAATACTACCT---GCGTTACTACTGCAGGCTTAAGCAAGATAACT
AGGTATTATAGTTATCTCTTGCAGAGTTTACGTATAATAATAGTAAACATAT-AGTTATAAACATAATATCT
TTCTAAGCAA-ACTAAGAACTAGA---CTCTA-TTAGGCTAGATTAGCCTAAAAGACTACTTAGAGACAGAG
AATTACCTAGAGCAGCTAAGCTTACTAAAAGAGTACTAGCAATAATTACTACTTATAGATTAA-GGATTCTT
A-TAGCAAA-CGAGTACTAAGAAAAATACGCAAATAAG---CAAAGGCTACTAGTCCTATTTAAAGAAGAAG
ATAAAGTTA---TAGTTTCTACTAGAAATATATAG--TTAACGCGACTAAAGAAAAAACTAGACTAGAAATT
TACTCTAGAGGTT--ATTAATAAGCAAATAGGCTCTTTAGCGTTTAGAGTTAGACTTAAGAGTTTTCTAAAT
ATATACTCTATCTTTTATACCTCCTTATTAAAACTATATGATCT---AATAAGTAAAATTCTATACTTTCTA
ACTAATATTGCAGATACTCTAT-ATAATGTTAGAAGCAACGATATC-TATAAAGTAGAT-AAAATTATAGAT
AGAAGGATAATAG-ACAGCAGCTAATAGAAGTAT-CTAGTTAAATAGAAAAACTACTC-TAAGAATGAAAAC
-TTATAAGAGCC-TAGCC-TAAATATCTTAGGAA-ATACTCTAAGAAAAGTTCTAGG-ATACTATATCTGCC
TAAC-TATAGCGTAAGAAGCGCAAGGATAGCTAAGC-AAATTAAAACATAGATATAAGGCATTAAGGTTAAC
CTCTAAACAAAAGAAAAG-A-GTAATAATAAACGAACTACGCCTCTTAGAGCTA---TTATAGCCTATAACA
GACTATCCTAGGCAGAAAGAAAATAATTAGTATCCTTAGAGATAAGCATTGCATAATAATTAAAAACAAATC
TAGAGATAGAAGAACCTAAGAATAGAAA--CATATTACTAAGAAAAGATAGAAGAAAGAATCTTCTTAGCAT
TTTGCTATCTAGAGATTACTAGGTAAATCTGCGCTAGAATAGCCTATAATAGC-TTAGCCTAAGTTCTAAAG
ACTTAGGCACTGCTCTTACAGTACCTACTAGCTATAGTCTAAGGTATAATAACCTAAAAA-GAGCTAAATTA
GCTATAAAAGGCTCTACTAGAAGCTAGATTTAGATATTAAGAACTGCAAGACACTCCTTAGCACTATTAAGC
TTCTTTTAAGCCTTATTAATCTTGCTTATAAAGAGACTACGCCTAGCTAAGAGAATAAGGCTTCTATTCTCC
TTTAAAGACGCAATATCTGCTTTAAGATCTTAGATTAGCTTCTTTAGCTCT-----CTCTTAGAGTTCTTAT
ACTT-CTTACTCTATATATTCAGGTTAGTTTGC---GCTAATA--TAACCTATAATAG---CCTAACT--TA
CTTTTTTATAGAGAGTACTA-GGCTCGTTCTTATTAATCTGCTTAAGCTTAA--GAATAGTCTTAGTAAAA-
ACGTTCTAATAAGCCTTGCGCTTAGTAGTAATAGCCTTAGTAGAGCAATTATAGCAAATAGAGATATAGGCA
GCGTTAAAGCTATTATTAGAGTCTATAGCGCTATTATAGCACGCTA--AGTTCTCTGCATAAAGCGTATACA
GAGGCCTAGAATATAGTTAGCGCCTAAATAGCCTATAATAGAGTATTATAGCCTATATAGAACTATACAAGG
CACTTACTTCTTTAACTGCATAGCTAGAGGACTGCAGGCGTTCTAAATATTAGCTTTAAGTACTAAAATCTC
--CTTAGCATCTAGAGGCTATAGATTATAGACGAACTAAGCAGCTACTGCAGCTCTCGCT-AGCTAGTCCTT
AGTAGCAGAGATAGCAG-AAGCAGTAATAATAGTTTAGTAGCAAATATTAATCTAACC----TAGCGC--TA
GCTTATTAATATTAGTAGTAATATCTAGAACC-TTCTAACGCAG--CTTCTTAGAAGGCTAAATATGTTAGT
TTATGCTATAATAGAGTATTCTAGCTTATAATAACTTACTGCTATATAGTTAGAGTTGCTAAAGAAGTAATA
GAGGCACTTAAAGTACTAAGCAGTCTCTCTG-CCTCTAATCTTCTT-CTACTAG--AATAAGTAGAGGTTAA
GATAGTTCTTAGCATTCTCTATAGTATTAGAGAAGTCTGTTATAACGCAACTAAACTTACTAAGGCACTTAA
AGA-AGCCTATAGTAAAAGATGCAATATAGCAGCAGCACAGATAATAGGTGCGTATACTATTCTCTATTATA
-TTATTACTAACAGCAATCTAGTCTATATTAACTAATTTAGAG--GTATTCTAGCTTAGATTAGCGTAGAAT
AAGAGCAGGAGAGCTTAATAAGGCTAAATT-AAAAGGCGTAGTAGT-TATTACAG-AATACTCTATATTC-G
TTAGCGCTATAATA-GAGTATAATAG----------AGTATTCTAGCCTAAA-TAGAGGCTAAAATCTCTAT
AGA--GAGAACTGAAAA-TCCTTACTAAAAAGAGACTAAGAGAATATAGAA----CTAGGTTAAGAGTTAGG
CTAAGCTTAACT--AGTATTATAGGTCTATG-CGCTACTTACTTATTATTACTTAGCGCGCTAAGCTTAGTT
AAGTAAGTCTCTTAAAACTATAAGTTTTAGAAATAATCTATAGAGCTCTAATGCGCGCGTTAGGCCTTAAAT
AAGCTATT--ATAGCTTATTCTAGCTTACTT-AACGCTTTCTCTATATTAGATGCATTCGCTTAAAGCGAGC
ATACC--TAAGAAAGAGGATAATATTAGCATCTTAGCACTAAGAACGCCTTT-AGCAACCTAAGCAGGCCTA
GTATATCTGCTAGAGAGCTAGTATATAGAGTAGAGAGAGAATTGCTTCTTATTAGTAGTAATTTATCTATCC
TTTACAATAATCTTACTAGTTATCCTTAT
>X15_sc1.4_4174_10405_+/1-6232
ATAGTACTATTTAGCACTATAATAAGATATCTAAGATAATCTTATAAAGATTCTAGTTAAGCAGAGAAGCAC
TCTAGCTACTCTAGAGAAATAGGCAAACATAGTCTAGTAAAGAGTAACT--AGATACAGAACTATAGTAGAT
ATT-CTAGTATAAACTCCTTATAGTTAACTAAGAAAGGTCTCTCTAAATATAGAAAGAGCTTAAAACTCTCT
AAAAAAGGCTAAGTATACTAAAATAAGCTATAATATACTAAAGCAGGCACTAGTAAGCAGAGCTAAATCTAA
C-TATTCTAAGCTAACCTATTATAACTATAATAAGGTTAGCTATATTAGTCTAAATTACTCTAACTCTTATA
AGCCTTAAGCTAAACTCTCTTAACAGAATATAGGAAAAGATAATAGGTGCAGATCTTAGA-GGTCTACCTTA
CTGCCTATATTAGGTCTAATCTAGACTAAAAGAACCTTAGTACTCTAAGAGAGGCTATATTATTAGCACTCT
CTTAGCTAATAATAGTAAAGAAAGTTATTAGTGCCTTAGGCGCTATAGATATTTTCCTAGACTTA-GGTTCT
TAGTTAAACCTAATATTAATAAAACTTACTAA-AGAGCAGAGTTTAGAGATAACTCTATTAACTAGCTTC-C
TAGCAGAGAGAGTTAGTAAGAGAAACCTTACTATCTATAGCACTATAGTCGCAGACGTAGTTATTATTAACT
CTTATAGTAAGAAGAAAAATTATAAGATCTCTTTTATTATTACTAATCTAAAGAAGTATCTAATTTATCTTA
GCCTCTCTTAAGTAGATAAATATA-ATCTAAAGATTAATATTCTAATATAAAGACTTCTTTATAGAGAGCAT
AAGATAAAGAATATAATGCT-ATACTATAAAGTAAGTATTAAAGAC---GCAGAAGAGTTTAAAAGAAGCAT
GTAAAGCCTATATATAAACGTATATATCTTTCTAGTAAGCTACGCAG-GCTCTGCTACGCTAGAA-TAACTC
TATATAGATTAGATTCTCTTAG--ATTACGCTGTATTT-GCA-GATATTAG---CTCTAAGAAGAACTCTAA
GATTCTAGTAAGATATAGTAAGCATAATCTAATAATTAATCTAGTGCCTAGAGAAAATTCTCTCTATTATCT
ATTATATAACCTCTCTCTTATAGAGTT-AGGTATATTAAGAGCATATATAACTAAGTATTTGCAGTATAGCT
AAATACGTTAGTTAAA-GTCGCTAGCAAGTATATCTATACTATTTATTAAGAAGAAAGATAAGATAATATAA
CTTTATATAGACTACAGAGGTCTTAATAAGATTAGCATTAAGAATTAAGGTTCTCTACTCTTAA-TTATAGA
GTCTTTAGAACGTCTCTCTTAAGTAAAGTAGTATACGAAGCTTAACGTAAGAGAGGCCTACTATAGAATTAG
AATTACTAAAGGCAATAAGTAGAAGA--CTGCCTTCTATATAA-GGTATAGCTATTT-TAAGTATATAGTAA
TGCT-ATTTAGTCTTAT--AAATACTCTAGCCTAGTTC-TAAGCCT-ATATTAATA-AAGCGTTAGCAGGCT
TAGTAGATATTT-TCTATATTATCTATT-TAGATAATATTCTAGTCTTTTTAGATATAGAAGAA--GAGCAC
GTAGTATA-TATAAAGGAAGTCCTTTAGAAGCTGCGCAATGCAAAGCTATATATAAAGCTAAGTAAGTATAA
ATAGCATATATAGCGTATAGAGTACCTAGAGTATATTATAAGTCTAGAAGAAGTTAGTATTAACTA---AGA
TAGAGTTAAAACGATCTAGAACTAGCCTCTGCTATGCA-CTATATATAAGATCTACGTCTTTATTAGGTTTA
TAAACTACTATAG-ATAATTTATTACTAGTTTTAGCTATTTAGCGCTGCTATTAACTATTCTAACCTAAAAG
ACTCTAGAAGCAGCTAAAAGCAGCCTGCAAATGCAAAGAGAAGAGAGTTAGACTCTTAAAATAAGCTCTAAA
GGTATTTAAGCCTTCTAAGCATTAAAGGATATATTTCTTAATATGCCTATC-TTTATATATTTTAAATAAGA
AAGAGAGACTAGAGTTAAAGTTAATGCCTTAGAAGGCGCAATATTAGGCATTCTAAGCTAGTTAGTACTAGA
AGATAGCAAGAAGCTCTAATAGAGACTAGTAGACTTCTACTTACGCAAACTTATTATAGCTAAGTATAGATA
TAATATGCATAACTAAGAACTGCTTATAATCGTTAAGAGTTTAGAATACTAGCGTTAATATCTAGAAGGAAC
AA-CGTTTAAGG-TCCTTATAGACTATAAAAACCTTAAATAGTTTATAGAAATAAAAACTCTAAACTATAGA
TAAGTAAGAGCTTATCTTATTCTCTCTAGATACGACTTTATAATTACTTATTAATCTAGCAAAATAAATTCT
GCAGATAGCTCTTTAAGACGCCTAGACT-ATATAGATAAGATATAAAAGCTATCTTAGAAA-CATAACTAC-
GCTTTTATAGAACCTCTCTATAGAGCTCTATAGAAAGAAGAAAAAGACTTCTTTCTTATCTTAGCTATATTA
ACTTAAGCAGTTATAAGAATAGAAGAATAATAGAAAGCTATTATAATATTACGCAAGCTCTATTAAGAAGAC
TAAAGCTAACTTATAGCATTAAAGCTAGAAGCAGACAACGATCTATCTTTAGAGTCTAGTATAGATATACTA
GACACCTTAGAACCTAAGTTAGGCTAAAATAG-GCTATAACGACCTAAAGTAGCATATAAGGCACCTAAGGT
TCTTTATATAACCTCTAAAAA-GGCAGAGGCAATATATTAA-TATTATAATAATCCT-CTTATAGGCTATT-
TTAGTGCAAGG-CAGATAATTAAGAAATTATAGCG-CTGTTATACCTAGAAAAGCCTTAGAAAGAATATAGA
GAAGTACTATTACTTCTACA-AAGTATATAAGAGAGCAAAGCTAGCCTAATATAAGCTATATAAGTTGCTAG
CACTACTACTACTTCTAATAAGACTATAAAAAGATATTATAATAGATTTTATAACTAAACTCTCTTTAAGTA
AACTGTTAGGCGTAGTCTATAATGCTATATTAGTTATTATATATAGATTAACTAAGATATCCTATTATA--T
CTCTGCTTAAGAAAACTA-GAATAGAGTAAACTTA-GCG--CAAGCATAGATTTG----CAAAGTTATATGC
CTATATAGCGTTCTAAAGCGA-GTAATTTTAGATAGAGGCTCTATTATAAATGCAAA-ACACTAGAATATAT
TCTAATACTATATAAACTTAAGAAGAGTTCTAA-TCTTCTTCTTCTATCTACAGATAGATAGATAGATAGAA
AGATAGAA--------CTAGACTCTAGAATACTACCT---GCGTTGCTACTATAGGCTTAAGTAAGACAACT
AGGCATTATAGTTATCTCTTATAAAATTTACGTATAATGATAGCAAATATGC-AGTTATAAACATAACACCT
TTCTAAGCAA-ACTAAGAACTAAA---CTCTA-TTAGGCTAGATTAGCCTAAAAGACTACTTAGAGATAAAG
AATTACCTAGAGCAGCTAAGCTTGCTAAAAGAGTACTAGTAATAATTACTACTTATAAATTAA-GGATCCTT
G-CAGCAAAATAAGTACTAGAAAAAACACGTAAATAAA---TAAAGGCTGCTAGTCTTATTTAAAGAAGAAG
ATAAAGTTA---TAGTTTCTACTAGAAACATGCAG--TTAACGCAACTAAAGAAAAAACTAGACTAGAAATT
TACTCTAGAGGTT--ATTAATAAATAAATAGGCTCTTTAGCGTTTAGAGTTAGACTTAAGAGTTTTCTAAAC
ATATACTCTATCTTTTATATCTTCTTATTAGAACTATACGATCT---AATAAGTAAAATTCTATACTCTCTA
ACTAATATTATAGATACTCTAC-ATAATATTAGAGGCAATAATATC-TATAAAGTAGAT-AAAATTATAGAT
AGAAGGATAATAG-ATAGTAGCTAATAGAAGTAC-CTAGTTAAATAGAAAAACTACTC-TAAGGATAAAAAC
-TTATAGGAGCC-TAGCC-TAAACATCTTAGAAA-ATACTTTAAGAAA-GTTCTAGA-ATACTATATCTGCC
TAAC-TACAGCGTAAGAAGTATAAGAATAGCTAAGT-AAATTAAAATATAGATATAAGGTATTAAGGTTAAC
TTCTAAACAAAAGAAGAG-A-GTAATAATAAATAAACTACGCTTCTTAGAGCTA---TTATAGCCTATAACA
GACTATTCTAGGCAGAAAGAAAATAATTAGCATCCTTAAAGATAAGCATTATATAATAATTAAAAATAAATC
TAGAAATAGAAGAACCTAAGAACAGAAA--TATATTACTAAGGAAAGATAGAAGAAAGAATCTTCTTAGCAT
TTTGCTATCTAGAGATTACTAGGTAAATCTGCGCTAGAATAGCCTATAATAGC-CTAGCTTAGATTCTAAAG
ACCTAGGCGCTGCTCTTATAGTGCCTACTAGCTACAGTCTAAGATATAATAACCTAAAAA-AAGCTAAATTA
GCTACAAAAGGCTCTACTA-AGGCTAGATTTAGATGTTAAGAACTATAAGACGCTCCTTAGCACTATTAAGC
TTCTTTTAAGCTTTATTAATCTTGCTTATAAAGAGACTATGCCTAGCTAAGAGAATAAAGCTCTTATTCTTC
TCTAAAGACGTAATATCTACTTTAAGACCTTAGATTAGCTCCTTTAGCTTT-----CTTTTAGAATTCTTAT
ACTT-CTTACTCTATATATT-AGGTTAGTTTGC---GCTAATA--TAACCTATAATAG---CCTAACT--TA
CCTTCTTATAGAGAGTACTA-GGCTTATTCTTATTAATCTGCTTAAGCTTAA--GAATAGTCTTAGTAAAG-
ATATTCTAATAAGCCTTACGCTTAGCAGCAATAGCCTTAGTAGAGTAATTATAGCAAATAAAGATATAGGCA
GCGTTAGAGCTGTTATTAGAGTCTATAGTGCTGTTATAGTATGCTA--AGTTCTCTGCATAAAGCGTATACA
GAGGCCTAGAATATAGTTAGCGCCTAAATAGCCTATAATAGAGTATTATAGCCTATATAGAACTATATAAGG
TACTTACTTCTTTAACTGCATAGCTAGAAGACTGCAGGCGTTCTAAATATTAGCTTTAAGCACTAAAATCTC
--TCTAGCATCTAGAGGCTGCAGATTATAGACATACTAAGCAGCTACTATAGCTCTTGCT-AGCTAGTCCTT
AGTAGCAGAGATAGTAG-AGATAGCAATAATAGTTTAGTAGCAAATATTAATCTAACT----TAGCGC--TA
GCTTATTAATATTAGCAGCAATATCTAGAACT-TTCTAACGCAG--CTTCTTAGAAGGCTAAATATATTAGT
TTATGCTATAATAAAGTATTCTAGCTTATAATAACTTACTACTATATAGTTAGAGTTGCTAAAGAAGTAATA
GAGGCACTTAAAGTACTAAGCAGTCTCTCTG-CCTCTAATCTTCTT-CTGCTAG--AATAAGTAAAGATTAA
GATAGTTCTTAGTATTCTCTATAGCATTAGAGAAGTCTATTATAATGCAACTAAACTTACTAAGGCACTTAA
AGA-AGCCTATAGCAAAAGATATAATATAGCAGCAGCATAGATAATAGATATATATACTATTCTCTATTATA
-TCGTTACTAACAGCGATCTAGTCTATATTAACTAATTTAGAG--GTATTCTAGCCTAGATTAGCATAGAAT
AGAAGCAGAAGAGCTTAATAAAGCTAGATT-AAGAGGCGTAGTAGT-TATTATAA-GACACTCTATATTT-A
TTAGCGCTGTAATA-GAGTATAATAG----------AGTATTCTAGCCTAAA-TAGAGGCTAAAATCCCTAT
AGA--GAGAACTAAAAA-TTCTTACTAAAAAGAGACTAAGAGAATATAGAA----CTAGATTAGAAGTTAGA
CTAAGCTTAACT--AGTATTATAAGTCTATG-CGCTACTTACTTATTATTGCTTAGCACGCTAAGCTTAGTT
AAGCAAGTCTCTTAAAACTATAAGTTTTAGAAATAATCTATAGAGCTCTAATGCGCGCGTTAGGCCTTAAAT
AAGCTATT--ATAGCTTATTCTAGCTTACTA-AACGCTCT-TCTATATTAGACGTATTTGCTTAAGGCGAGC
ATGCC--TAAGAAGAGAGATAATATTAGCACTCTAGCACTAAGGACGCCTTT-AGCGTTCTAAGCAGGCCTA
GTATATCTGCTAGAGAGCTAGTATATAGAGTAGAGAGAGAATCGCTCCTTATTAGTAGCAATTCGTCTATCC
TTTACAATAATCCTATTAGTTATCTTTAT
>X15_sc1.61_9907_16145_-/1-6239
ATAGTACTATTTAGCACTATAATAAGATATATAAGATAATCTTATAAAGATTCTAGTTAAGCAGAGAAGCAC
TCTAGCTACTCTAGAGAAATAGGCAAATATAGTCTAGCAAAGAGTAACT--AGATATAGAACTGCAGTAGAT
ATT-CTAGTATAAACTTCTTATAGTTAACTAAAGAAGGTCTTCTTAAATATAGAGAGAGCTTAAAACTCTCT
AAAAAAGGCTAAGCATACTAGAATAAGCTATAATAAGCTAAAGTAGGCACTAGTAAGCAGAGCTAAATCTAA
C-TATTCTAAGCTAACTTATTATAACTATAATAAAGTTAGCTATATTAGTTTAGATTACTCTAACTCTTATA
AGCCTTAAGCTAGACTCTTCTAATAGAATATAGAAAAAGATAATAGGCGCAGGTCTTAGA-AGTCTACCTTA
CTGCCTATATTAGGTCTAACCTAGACTAAAAGAACCTTAGTACTCTAAGAGAGGCTATATTATTAGTACTCT
CTTAGCTAATAATAGTAAAGAAAGTTATTAGTGCCTTAGGCGCTATAGATATTTTTCTAGACTTA-GGTTCT
TAGTTAAACCTAATATTAATAAAACTTACTAA-AGAGCAGAGTTTAGAGATAACTCTATTAACTAGCTTT-C
TAGCAGAGAGAGTTAGCAAGAGAAACTTTACTATCTATAGCACTATAGTTGTAGACGTAGTTATTATTAACT
CTTATAGTAAGAAGAAGAATTATAAGATCTTTTTTATTATTACTAATCTAAAGAAGTATCTAATTTATCTTA
GCCTCTCTTAAGTAGATAAATATA-ATCTAAAGATTAATATTCTAATGCAAAGACTTCTTTATAAGGAGTAT
AAGATAAAGAATACAATGCT-ATACTATAAGATAAGTATTAAGAAT---ATAGAAGAGTTTAAAAGGAGCAT
GCAAAGCCTATATATAGATATATATACCTTTCTAGTAAGCTACGCAG-GCTCTGCTATACTAGAA-TAACTC
TATATAGGTTAGATTCTCTTAG--ATTATGCTACGTTT-ATA-GACGTTAG---CTCTAAGAAGGACTCTAA
GGTTCTAGCAAGATATAGTAAGCATAATCTAATAATTAATCTAGTGCCTAGAGAAGATTCTTTCTATCGTCT
ATTATATAATCTCTCTTCTATAGAGTT-AGATATATTAAGAGCGTATATAACTAAGTATTTGCAGCATAGCT
AGATATATTAGTTAAA-GTTACTAGTAAGTATACTTATACTATTTATTAAGAAGAAAGATAAGATAATATAA
CTTTATATAGACTATAGAGGTCTTAATAAGATTAGCATTAAGAATTAGAGTTCTCTACTCTTAA-TTATAGA
GTCTTTAGAACGTTTCTTCTAAGCAAAGTAGTATATAAAGCTTAATATAAGAGAGGCTTATTATAGAATTAG
AATTACTAAAGATAATAAGTAGAAAA--CTGCCTTTTATATAA-AGTATAGCTATTT-TAAGTATATAGTAA
TACT-ATTTAGTCTTAT--AAATACTCTAGCCTAGTTT-TAAGCTT-ATATTAACG-AAGCGTTAGTAAGCT
TAGTAGATATTT-CTTATATTATCTATT-TAGATAATATTCTAGTCTTTTTAGATATAGAAGAACAGAGCAC
GTAGTATAATATAAAGAAAGTTCTCTAGAGGCTGCGTAATACAAAGCTATATATAAAGCTAAGTAAGTATAA
ATAGTATACGCAGCGCATAGAGTATCTAGAGTATATTATAAGTCTAGAAGAAGTTAGTATTAACTA---AGA
CAAAGTTAAAATAATCTAGAACTAGCCTCTGCTACGCA-CTATATGCAAAATCTACGTCTTTATTAGATTTA
TAAACTACTATAG-ATAATTTATTGCTAGTTTTAGCTATTTAGCGCTGCTATTAACTATTCTAACTTAAAAG
ACTCTAGAAGCAGCTAGAGGCAGCCTGCAAATGCAAAGAGAAGAGAGTTAGACTCTTAAAATAGGCTCTAAA
GATATTTAAGCTTTCTAAGTATTAAAGAACGTATTTCTTAATATACTTATT-CTTATGTATTTTAAATAAGA
AAGAGAGACTAGAGTTAAAGTTAACGCCTTAGAAGGCGCAATATTAAGTATTCTAAGCTAGTTAGTACTAGA
AGATAGTAAGAAGCTCTAATAGAGACTAGTAGACTTCTACTTGCGTAAACTTATTATAGCTAAGTATAAGTA
TAATATGCATAACTAAGAACTGCTTATAATTATTAAGAGTTTAGAACACTAGCGTTAATATCTAGAAGGAAT
AA-TATTTAAGG-TCCTTATAGACTATAAAAACCTTAAATAGTTTATAGAGACAAAAACTCTAAACTATAGA
TAAGTAAGAGCTTATCTTATTCTCTCTAGATATAACTTTATAATTACTTATTAATCTAGCAAAATAAATTCT
ATAGATAGCTCTTTAAGACGCTTAGACT-ATATAGATAAGGTATAAAAGCTATCTTAGAAA-TATAACTAT-
GCTTTTATAGAATCTCTCTATAGAGCTCTATAGAAAGAAGAAAAAGACTTCTTTCTTATCTTAGCTATATTA
ACTTAAGTAGTTATAAGAATAGAAGAATAATAGAAAGCTATTATAATATTGCGTAAGCTCTATTAAGAAGAC
TAAAGCTAACTTATAGTATTAGAGCTAGAAGCAGATAATAATCTATCTTTAGAGTCTAGTATAGATATACTA
GATACCTTAGAATCTAAGTTAGGCTAAGATAG-GCTATAACGACCTAAAGTAGCATATAAGGCACCTAAGAT
CCTTTATATAACCTCTAAAAA-GATAGAGGTAATATATTAA-TATTATAATAATTCT-CTTGTAGGCTATT-
TTAGTATAAGG-CAGATAATTAAGAAATTACAGCG-CTATTATACCTAGAAAGGCCTTAGAAAGAACGCAGA
GGAGTACTATTGCTTCTATA-AAGTATATAAGAAGGCAAAGCTAGCCTAATATAAGCTATATAGGTTACTAG
CACTACTGCTACCTCTAATAAGACTATAGAAAGATATTATAATAGATTTTATAACTAAACTCTCTCTAAGTA
AACTATTAGGCGTAGTCTATAATGCTATATTAGTTATTATATGCAGATTAACTAAGATATCTTATTATA--T
CTCTACTTAAGAAGACTAAGGATAGAGTAGACTTA-GCA--TAAGTATAGATTTGG---CAAAGTTATACGC
CTATATAGCATTCTAAAGTAA-GTAATTTTAGATAGAAGCTCTATTATAAACGCGAA-ATACTAGAATATAT
TCTAATACTATATAAACTTAAGAAAGGTTCTAA-CTTTCTTCTTCTATTTATAGATAGATAGATAGATAGAA
AGATAGAA--------CTAGACTCTAGAATACTATCT---GCGTTACTACTGCAGGCTTAAGCAAGATAACT
AGGCATTATAGTTATCTCTTATAGAGTTTACGTATAATAATAGCAAATATAT-AGTTATAAATATAATACCT
TTCTAAGCAA-ACTAAGGACTAGA---CTCTA-TTAGGCTAGATTAGCCTAAAAGACTACTTAGAGATAGAG
AATTACTTAGAGTAGCTAAGCTTGCTAAAAGAGTACTAGTAATAATTACTACTTACAGATTAA-AGATCCTT
A-TAGTAAA-TAAGTATTAGAAAAAATACGCAAATAAG---CAAAGGCTGCTAGTTCTATTTAAAGAAGAAG
ATAAAGTTA---TAGTTTCTACTAGAAATATGCAG--TTAATATAACTAAAGAAAAAACTAGACTAGAAATT
TACCTTAGAAGGTGTATTAATAAGTAAATAGGCTTTTTAGCGTTTAAAGTTAGACTTAAGAGTTTTCTAAAT
ATATACTCTATCTTTTATACTTTCTTATTAGAACTATATAATCT---AATAAGTAAAATTCTATACTCTCTA
ACTAATATTATAAACACTCTAT-ATAATATTAGAGGCAATAATATC-TATAAAGTAGAT-AAAATTATAGAT
AGAAGAATAATAG-ATAGTAGCTAATAGAAGTAC-CTAGTTAAATAGAAAAACTACTC-TAAGGATAAAAAC
-TTATAAGAGCC-TAGCT-TAAATATCTTAGAAA-ACATTCTAAAGAA-GTTCTAGA-ATACTATATCTGCC
TAAC-TACAGCGCAAGAAGCGTAAGAATAGCTAAGT-AAATTAAAATATAGATATAAGGCATTAAGGTTAAC
CTCTAAATAAAAGAAGAA-A-GTAATAATAAATAAACTACGCCTCTTAGAGCTA---TTATAGCCTATAATA
GACTATTCTAGATAGAAAGAAAATAATTAGTATTCTTAGAGATAAGCATTGCATAATAATTAAAAATAAATC
TAGAGATAGAAGAACCTAAGAATAGAAA--TATATTACTAAGAAAAGATAGAAGAAAGAATCTTCTTAGCAT
TTTGCTATCTAGAGATTACTAGGTAAATCTGCGCTAGAATAGCCTATAATAGC-TTAGCCTAGATTCTAAAG
ACCTAGGCGCTGCTCTTATAGTGCCTACTAGCTATAGTCTAAGGTATAATAATCTAAAGA-GAGCTAAATTA
GCTATAAAAGGCTCTACTA-GAGCTAGATTTAGGTATTAAGAACTATAAGACGCTTCTTAGCACTATTAAGC
TTCTTTTAAGCCTTATTAATCTTACTTATAAAGAGACTATGCCTAGCTAAGAGAATAAAGCTTCTATTCTCT
TCTAAAGACGCAATATCTGCCTTAAGACCTTAGATTAGCTTCTTTAGCTCT-----CTCTTAGAGTCCTTAT
ACTT-CTTGCTCTATATATT-AGGTTAGTTTGC---GCTAATA--TAACCTATAATAG---CCTAACT--TA
CCTTCTTATAGAGAGTACTA-GGCTTATTCTTATTAATCTGCTTAAGCTTAA--GAATAGTCTTAGTAAAG-
ATATTCTAATAAGCTTTACGCTTAGTAGTAATAGCCTTAGTAGAGTAATTATAGTAAATAAAGATATAAGCA
GCGTTAAAGCTGTTATTAGAGTCTATAGCGCTATTATAGTATGCTA--AGTTCTCTGTATAAGGCGTATATA
AAGGCCTAGAATATAGTTAGCGCCTAAATAGCCTATAATAGAGTATTATAGCCTATATAGAACTATATAAGG
CACTTACTTCTTTAACTGCATAGCTAGAGAACTATAGGCGTTCTAAATATTAGCTTTAAGCACTAAAATCTC
--TCTAGCATCTAGAAGCTATAGATTATAGATAAACTAAGTAGCTACTGCAGCTCTTACT-AGCTAGTCCTT
AGTAGTAGAGATAGCAG-AGGTAGTAATAATAGTTTAGTAGTAAATATTAATCTAACT----TAGCGC--TA
GCTTATTAATATTAGTAGTAATATCTAGAATC-TTCTAATGCAG--CTTCTTAGAAGGCTAAATATATTAGT
TTATGCTATAATAGAGTATTCTAGCTTATAATAACTTACTACTATATAGTTAGAGTTACTAAAGAAGTAATA
GAGGCACTTAAAGTACTAAGCAGTCTCTCTG-CCTCTAATCTTCTT-CTACTAG--AATAAGTAGAGATTAA
GATAGTTCTTAGCATTCTCTATAGCGTTAGAGAAGTCTATTATAACATAACTAAACTTACTAAGGCACTTAA
AGA-AGCTTATAGCGAAAAATATAATATAGCAGTAGCATAGATAATAGGTGCGTATACTATTCTTTATTATA
-TTATTACTAATAGTAATCTAGTCTATATTAACTAATTTAGAG--ATATTCTAGCCTAGATTAGCGTAGAAT
AGAAGCAGGAGAGCTTAATAAGGCTAGATT-AAGAGGCGTAGTAGT-TATTATAG-GATACTCTATATTC-G
TTAGCGCTGTAATA-GAGTATAATAG----------AGTATTCTAGCCTAAA-TAGAGGCTAAAATCTCTAT
AGA--GAGAACTAAAAA-TCCTTACTAAAAAGAGACTAAGAGAATATAGAA----CTAGGTTAGAAGTTAGG
CTAAGCTTAACT--AGTATTATAAGTCTATA-TACTGCTTACTTATTATTGCTTAGCGCGCTAAGCTTAGTT
AAGCAAGTCTCTTAAAACTATAAGTTTTAGAAATAATCTATAGAGCTCTAATACGCGCGTTAGGCCTTAAAT
AAGCTATT--ATAGCTTATTCTAGCTTACTTTAATACTCT-TCTATATTAGACGCGTTTGCTTAGGGCGAGC
ATGCT--TAAGAAGAGAGATAATATTAGTACTCTAGCACTAAGAACGCCTTC-AGCAATCTAAGTAGGCCTA
GTATATCTACTAGAGAGCTAGTATATAGAGTAGAGAGAGAATTACTTCTTATTAGTAGCGATTTATCTATCC
TTTACGACAATTCTACTAGCTATCTTTAT
>X15_sc1.48_8318_14545_-/1-6228
ATAGTACTATTTAGCACTATAATAAGATATATAAGATAATCTTATAAAGATTCTAGTTAAGTAGAGAAGTAC
TCTAGCTACTCTAGAGAAATAAGCAAATATAGTCTAGCAAAGAGTAACT--AGATACTAAACTATAGTAAAT
ATT-CTAGTATAAACTTCTTATAGTTAACTAAGAAAGATCTCTCTAAATATAGAGAGAGCTTAAAACCTCTT
AAAAAAGGCTAAGTATACTAGAATAGGCTATAATAGGCTAAAGTAGGCACTAGTAAGTAGAGCTAAATCTAA
C-TATTCTAAGCTAACCTATTATAACTATAATAAGATTAGCTATATTAGTCTAGACTACTCTAACTCTTATA
AGCTTTAAGCTAGATCTCTCTAATAGAATATAGAAAAAGATAATAGGCATAAGTCTTAGA-GATCTACTTTA
CTGCCTATATTAAGTTTAATCTAGACTAAAAGAACCTTAGCACTCTAAGAGAAGCTATATTATTAGTACTCT
CTTAGCTAATAATAGTAAAGAGAGTTATTAGTGCCTTAAGCGTTATAGATATTTTTCTAGATCTA-AGTTCT
TAGTTAAATCTAATATTATCTAAACTTACTAA-AGAGTAAAGTTTAGAGATTATCTTATTAATTAGCTTT-C
TAGTAGAGAGAGTTAGTAAGAAGAACTTTACTATCTATAGTACTATAGTTATAGACGTAGTTATTATTAACT
CTTATAGTAAGAAAAAGAATTATAAGATCTCTTTTATTATTACTAATCTAAAAAGATATCTAATTTATCTTA
GCCTCTCTTAGGTAAATAAATATA-ACTTAAAGATTAATATTTTAATATAAAGACTTCTTTATAGAGAGTAT
AAAGTAAAGAATATAATATTTATACTATAAGATAGATATTAAGAAT---ATAGAAGAGTTTAAAAGAAGTAT
ATAAAGCCTATATGCAGATATATATACCTTTCTAGTAAGCTATATAG-GCTCTGCTACGCTAGAA-TAACCT
AGTATAAGTTAGATCTTCTTAG--ATTATACTAAGTTT-ATA-GACGTTAG---CTCTAAGAAGAACTCTAA
GATTCTAGCAGAATATAGTAAGTATAATCTAATAATTAATTTAGTGCTTAAGAAAGATTCTTTCTATTATCT
ATTATATAACCTCTCTTCTATAGAGTT-AAGTATATTAAGAGCATATATAACTAAGTATTTGTAGCATAGCT
AGATATATTAGTTAAA-GTTACTAGTAGGCGTATCTATACTATTTATTAAGAAGAAAGATAGAATAATATAA
CTCTATATAGACTATAGAGATCTTAATAAAATTAGTATTAAGAATTAGAGTTTACTACTCTTAAATTATAAA
GTCTTTAGAATATCTCTCTTAAGTAAAGTAGTATATAAAGCTTAATATAAGAGAGGCTTATTATAGAATTAG
AATTACTAAAAGTAATAAGTAGAAGA--CTACTTTCTATATAA-AATATAGCTATTT-TAAGTATATAGTAA
TGCT-ATTTAGTCTTAT--AAATACTCTAGCTTAGTTC-TAAGCTT-ATATTAATA-AAGCGTTAGCAGGCT
TAGTAGATATTT-TCTATATTATCTATT-TAAATAATATCTTTATTTTCTTAGATATAGAAGAA--GAATAT
ATAGTATA-TATAAAAGAAGTTCTATAGAAGCTATGCAATGCAAAGCTATATATAAAGCTAAGTAAGTATAA
ATAGTATACGTAGCATATAGAGTACCTAGAGTATATTATAAGTCTAGAAGAAGTTAGTATTAACTA---AGA
TAAAGTTAAAATAATTTAGAATTAGCCTTTGCTATGCA-CTATACGCAAGATCTATATCTTTATTAAGTTTA
TAAACTACTATAG-ATAATTTATTGCTAGTTTTAGCTATTTAGCGCTACTATTAACTATTCTAACTTAAAAG
ACTCTAGAAGTAGCTAGAAGTAGCCTATAAATATAAAGAGAAAAGAGTTAGACTCTTAAAATAAGCTCTAAA
GATATTTAAGCTTTCTAAGCATTAAAGAACGTATTTCTTAATATACCTATC-TTTATATATTTTAAATAAAA
AAGAGAGACTAGAGTTAAAGTTAATATCTTAGAAGGCATAATATTAAGTATTCTAAGCTAGTTAGTACTATA
AAATAGTAAGAAGCTCTAATAGAGACTAGTAGACTTCTACTTACGCAAACTTATTATAGCTAAGTATAAGTA
TAATATATATAACTAAGAACTACTTATAATTATTAAGAGTTTAGAATACTAGCATTAATATCTAGAAGAAAT
AATCATTTAAAGATCTTTATAGACTATAAAAACCTTAAATAGTTTATAGAGATAAAAACTCTAAACTATAGA
TAAGTAAGAGCTTACCTTATTCTCTTTAGATATAACTTTATAATTACTTATTAATCTAGTAAAATAAATTCT
ATAGATAGCTCTTTAAGACGCCTAGATT-ATATAGATAAGATATAAAAGCTATCTTAGAGAGTATAACTAC-
GCTTTTATAAAATCTCTCTATAGAGCTCTATAGAAAGAAGAAAAA-ACTTCTTTCTTATTTTAGCTATATTA
ACTTAAGCAGTTATAAGAATAGAAAAGTAATAAGAAGCTATTATAATATTACGCGAACTCTATTAAGAAGAC
TAAAGCTAACCTATAGTATTAGAACTAGAAGCAGATAATAATCTATCTTTAGAGTCTAGTATAGATATACTA
GATACCTTAGAACCTAAGTTAGGCTAAGAGAG-ACTATAATAACTTAAAAAGATATATAAGGCATCTAAGGT
CCTTTATATAACCTCTAAAAA-GGTAGAAGTAATATGCTAA-TATTATAATAATCTT-CTTATAGGCTATT-
TTAGTATAAGG-TAGATAATTAAGAAATTATAGTA-CTACTATACTTAGAAAAGCCTTAGAAAGAATATAAA
GAAGTACTATTACTTCTATA-AAGTATATAAGAGAGTAAAGCTAGCCTGCTATAAGCTATATAAGTTGCTAG
CACTACTACTACCTCTAATAAGTCTATAGAAAGATATTATAATAGATTTTATTACTAAACTCTCTCTAAGTA
AAGTATTAGGCATAGTCTATAATGCTATACTAGTTATTATATGCAGATTAACTAAGATATTCTATTATA--T
CTCTGCTTAAGAAGATTA-GAATAGAGTAGACCGATGCG--TAAGCATAGATTTA----TAAAGTTATATAC
TTATATAGCATTCTAAAGTAA-GTAATTTTAGATAGAGGCTCTATTATAAACGCGAA-ATACTAGAATATAT
TTTAATACTATATAAACTTAAGAAGAGTTCTAA-CTTTCTTCTTCTATCTATAGATAGATAGATAGATAGAA
AAATAGAA--------CTAAACTCTAGAATACTACCT---GCGTTGCTATTATAGGCTTAAGCAAGATAACT
AGATATTATAGTTATCTCTTATAAAGTTTGCGTATAATAATAGCAAATATAT-AGTTATAAATATAATATCT
TTCTAAGTAA-ACTAAGAACTAGA---CTCTA-TTAGACTAGATTAGCCTAAAAGACTACTTAGAGATAGAG
AGTTACTTAGAGCAGCTAAGCTTACTAAAAGAAAACTAGTAATAATTACTACTTATAGATTAA-AGATCTTT
A-TAGCAAA-TAAGTACTAGAAGAAATACGCAAATAAA---CAAAGGCTGCTTATCTTATTTAAAGAAAGAG
ATAAGATTA---TAGTTTCTACTAAAAATATGCAG--TTAACGTAACTAAAGAAGAAACTAGACTAGAAATT
TACTCTAAGAGTT--ATTAAAGAATAGATAAGCTCTTTAGCATTTAGAGTTAAGCTTAAGAGCTTTCTAAAT
ATATACTCTATCTTTTATATTTTCTTATTAGAACTATACGATTTGCCAATAAGTAAAATTCTATACTCTCTA
ACTAATATTATAGATACTCTATGATAATGTTAGAAGTAATAATATC-TATAAAGTAAATTAAAATTATAGAT
AGAAGAATAATAGGACAGCAGCTAATAAGAGTACGCTAGTTAAATAGAAAAACTACTC-TAAAGATAAAAAC
-TTATAGGAGCT-TAGCT-TAAATATTTTAGAAA-ATACTCTAAGAAA-GTTCTAGA-ATACTATATCTGCC
TAAC-TATAGCATAAGAAGTATAAGAATAGCTAAAT-AAATTAAAATATAGATATTAAGTATTAAGATTAAC
TTCTAAATAAAAGAAGAG-A-ATAATAATAAATAAACTACGCCTCTTAGAGCTA---TTATAGCCTATAATA
GACTATTCTAGATAGAAAGAAAATAATTAGTATCCTTAGAGATAAGCATTGCATAATAATTAAAA-TAAATT
TAGAGATAAAAGAATCTAAAGATAGAAA--TATATTACTAAGTAAAGATAGAAGAAAGAATCTTCTTAGTAT
TTTGCTATCTAGAGATTACTAGGTAAATCTGCGCTAGAATAGCCTATAATAGC-CTAGCCTAGGTTCTAAAG
ATCTAGGCGCTGCTCTTATAGTACCTACTAGCTATAGTCTAAGGTATAATATCTTAAAGAAGGGCTAAATTA
GCTATAAAAGGCTCTACTA-GAGTTAGATTTAGGTATTAAGGACTACTAGATGCTTCTTAGTACTATTAAGC
TTCTTTTAAGCTTTATTAATCTTACTTATAAAGAGACTATGCTTAGCTAAGAGAATAGAGCTTCTATTCTTC
TTTAAAGATATAATATCTACTTTAAAACCTTAGATTAGCTTCTTTAGCTCT-----CTCTTAGAGTTCTTAT
ACTTTCTTACTCTATATATTAAGGTTAGTTTAC---GCTAATA--TGCTCTATAATAG---CCTAACT--TA
CTTTCTTATAGAAAGTACTA-AGCTTATTCTTATTAATCTACTTAAGCTTAA--AAATAGTCTTAGTAAAG-
ATATTCTAATAAGCCTTACGCGTAGCAGCAATAGCCTTAGTAAAGTAATTATAGTAAATAGAGATATAGGCA
GCGTTAGAACTATTATTAGAGTCTATAGCGCTGTTATAGTATGCTA--AGTTCTCTATATAAAGTATAAATA
GAGGCTTAGAATATAATTAGCGCCTAAATAGCCTATAATAGAGTATTATAGTCTATATAGAACTATATAAAA
TACTTACTTCTTTAACTGTATAGCTAGAGAACTATAGGCGTTTTAAATATTAGCTTTAAGTACTAAAATCTC
--TCTAGTATCTAGAGGCTATAGATTATAGACATACTAAGCAGCTACTATAGCTCTTACT-AGCTAGCTCTT
AGTAGCAGAGATAGTAG-AGGTAGTAGTAATAGTTTAGTAGCAAATATTAATATAACT----TAGCGC--TA
GCTTATTAATATTAGTAGTAATATTTAGAATCCTTCTAACGTAA--CTTCTTAGAAGGCTAAATATATTAGT
TTATGCTATAATAAAGTATTCTAGCTTATAATAACTTACTACTATATAGTTAGAGTTACTAAAGAAGTAATA
GAGGCACTTAAAGTATTAAGCAGTCTTTTTA-CTTCTAATCTTCTTTCTGCTAG--AATAAGTAGAGGTTAA
GATAGTTCTTAGTATTCTCTATAGCATTAGAGAAGTTTATTATAACGTAACTAAACTTACTAAGATACTTAA
AGAGAGCCTATAGTAAAAGATGCAATATAGCAGTAGCATAGATAATAGGTGCGTATACTATTCTCTATTATA
-TTATTTCTAATAGTAATTTAGTCTATATTAACTAATTTAGAA--GTATTCTAGCTTAAATTAGCGTAGAAT
AGAAGCAGGTAGGCTTAATAAAGCTAAATTTAATAGGTATAGTAGC-TATTACAG-AACACTCTATATTCCG
TTAGCGCTATAATAAGAATATAATAGG---------AATATTTC---------TAG----------CCCTAA
ATA--GGAGGCTAAAAT-CTCCTAT------AGNNNNNNNNNNNNNNNNNN----NNNNNNNNNNNNNNNNN
NNNNNNNNNNNN--NNNNNNNNNNNNNNNNN-NNNNNNNNNNNNNNNNNNNNNNNNNNNNNNNNNNNNAGCT
AAGCGAGTTTCTTAAAGCTATAGGTTTTAGAAATAATCTATAGATCTCTAATACGCGTTTTAAGCTCTAAAT
AAGCTATA--ATAGCTTATTTTAGCTTACTA-AACGCTCT-TTTATATTAGACGTATTTACTTAAGGCAAGT
ATATC--TAAGAAGAAGAATAATATTAGTACTCTAGCACTAAAGACGCTTTT-AGCGTCTTAAGTAGGCCTA
GTATAGCTGCTAGAAAGCTAGTATATAGAGTAGAAAGAGAATTACTTCTTAATAGCAGCAATTTATCTATTC
TTTATAATAACTCTATTAGTTATTCTTAT
>X15_sc1.41_160771_167005_-/1-6235
ATAGTACTATTTAGCACTATAATAAGATATATAAGATAATCTTATAAAGATTCTAGTTAAGTAGAAAAGTAC
TCTAGCTACTCTAGAGAAATAGGCAAATATAGTCTAGCAAAGGGTAATT--AGATATAGAACTGCAGTAGAT
ATT-CTAGTATAAACTTCTTATAGTTAACTAAGAAAGGTCTCTCTAAATATAGAGAGAGCTTAAAACTCTCT
AAAAAAGGCTAAGCATACTAGAATAAGCTATAATAAGCTAAAGCGGGCACTAGTAAGCAGAGCTAAATCTAA
C-TATTCTAAGCTAACCTATTATAACTATAATAAGGTTAGCTATATTAGTCTAGATTACTCTAACTCTTGCA
AGCTTTAAGCTAGACTCTTCTAATAGAATATAGAAAAAGATAATAGGCGTAGGTCTTAGACGGTCTATCTTG
CTGCCTATATTAGGTCTAACCTAGACTAAAAGAACTTTAGTACTCTAAGAGAGGCTATATTATTAGCACTCT
CTTAGCTAATAATAGTAAAGAGAGTTGTTAGTGCCTTAGGCGCTATAGATATTTTTCTAGACCTA-GATTCT
TAGTTAAACCTAATATTAACAAAACTTGCTAA-AGAGCAGAGTTTAGAGGTAACTCTATTAACTAGCTTC-T
TAGTAGAGAGAGTTAGCAAAGAGAACCTTACTATCTATAGCACTATAGTTATAGATATAGTTATTATTAACT
CTTACAGCAAGAAGAAGAATTATAAGATCTCTTTTATTATTACTAATCTAAAGAGATATCTAATTTATCTTA
GCCTCTCTTAGATAGATAAATATACACTTAAAGATTAATATCTTAATGCAAAGACTTCTTTATAGAGAGTAT
AAGGCAAAGAATGCAATGCT-GTACTATAAGGTAGATATTAAGAAT---ATAGAAGAGTTTAAAAAGAGCAT
GCAAAGCCTATATACAGACGTATATACCTTTCTAGTAAGCTACGCAG-GCTCTGCTATGCTAGAA-TAATTC
TATATAAATTAGATTCTCTTAG--ATTACGCTGCATTT-GCA-GACATTAG---CTCTAAAGAGAACTCTAA
GGTTCTAGCAGAATATAGTAAGTATAATCTAATAATTAATCTAGTGCTTAGAGAAGATTCTCTCTATTATCT
ATTATATAACCTCTCTTCTATAAAGTT-AGATATATTAAGAGTATATATAACTAAGTATTTATAGCATAGCT
AGATACGTTAGTTAAA-GTTACTAGTAGGCATACTTATACTATTTATTAAGAAGAAAGATAGAATAATATAA
CTCTATATAGACTATAGAGGTCTTAATAAGATTAGCATTAAGAATTAGAGTTCTCTACTCTTAA-TTATAGA
GTCTTTAGAACGTCTCTTCTAAGCAAAGTAGTATATAAAGCTTAATATAAAAAAGGCCTACTATAGAATTAG
AATTGCTAAAGGCAATAAGTAGAAGA--CTGCCTTCTATATAA-AGTATAGCTATTT-TAAGTATATAGTAA
TGCT-ATTTAGTCTTAT--AAATGCTCTAGCTTAGTTC-TAAGCTT-ATATTAATA-AAGCGTTAGCAGGCT
TAGTAGATATTT-TCTATATTATCTATT-TAGATAATATTCTAGTCTTTTTAGATATAGAAGAA--AAGCAT
ATAGTATA-TATAAAGAAAGTTCTCTAGAGGCTGCGTAATACAAAGCTATATATAAAGCTAAGTAAGTATAA
ATAGTATATACAGCGCATAGAGTACCTAAGGTATATTATAAGTCTAAAAGAAGTTAGTATTAACTA---AGA
TAGAGTTAAAACAATTTAGAACTAGCTTTTGCTATATA-CTATACGCAAGATCTGCGTCTTTATTAAGTTTA
TAAACTACTATAG-ATAATTTATTGCTAGTTTTAGCTATTTAGCGCTGCTATTAACTATTCTAATCTAAAAG
ACTCTAGAAGTAGCTAGAGGCAGCCTATAAATGCAAAGAGAAGAGAGTTAGACTCTTAAAATAGGCTCTAAA
GATATTTAAGCTTTCTAAGCATTAAAGGACGTATTTCTTAATATGCCTATT-CTTATATATTTTAAATAAGG
AAGAGAGACTAGAGTTAAAGTTAACGCCTTAGAAGGCGCGATATTAGGCATTCTAAGCTAGTTAGTACTAGA
AGATAGTAAGAAGCTCTAATAGAGACTAGTAGACTTCTACTTACGCAAACTTATTGCAGCTAAGTATAGGTA
TAATATGTATAACTAAGAACTGCTTGCAATTATTAAGAGTTTAGAATACTAGCATTAATATCTAGAAGAAAT
AA-CGTTTAAGG-TCCTTATAGACTATAAAAATCTTAAATAGTTTATAGAGATAAAAACTCTAAACTATAGA
TAAGTAAGAGCTTATCTTATCCTCTCTAGATATAATTTTATAATTATTTATTAATTTAGCAAAATAAATTCT
GCAGATAGCTTTTTAAAACGCCTAGACT-ATATAGATAAGGTATAAAAGCTATCTTAGAAA-TATAACTAC-
GCTTTTATAAAACCTCTCTATAGAGCTCTATAGAAAGAAGAAAAAGATTTCTTTCTTATTTTAGCTATATTA
ACTTAAGTAGTTATAAGAATAGAAGAATAATAAGAAGCTATTGCAATATTGCGCGAGCTCTATTAAGAAAAC
TAAAGCTAACTTATAGCATTAGAGCTAGAAGTAGACAACGATCTATCTTTAGAGTCTAGTATAGATATACTA
GATACCTTAGAACCTAAGTTAGGCTAAGATAG-GCTATAACGACCTAAAGTAGCATATAAGGCACCTAAGAT
TCTTTATATAATCTCTAAAAA-GGCAGAGGCAATATATTAA-TATTATAATAATCCT-CTCGTAGGCTATT-
TTAGTATAAGG-TAGATAATTAAGAAATTATAGCG-CTATTATACCTAGAAAGGCCTTAGAAAGAATGCAGA
GAAGTACTATTACTCCTGCA-AAGTATATAAGAGAGCAAAGCTAGCCTAATATAAGCTATATAGATTACTAG
CACTACTGCTACCTCTAATAAGACTATAGAAAGATATTATAATAGATTTTATAACTAAACTCCCTCTAAGTA
AACTATTAGGCATAGTCTATAATGCTATATTAGTTATTATGTGCAGATTAACTAAGATATCCTATTATA--T
CTCTGCTTAAGAAAACTA-GGATAGAGTAGACTTA-GCG--TAAGCATAGATTTG----TAAAGTTATATGC
CTATATAGCGTTCTAAAGTAA-GTAATTTTAGATAGAGGCTCTATTATAAACGCGAA-ATACTAGGATATAT
TCTAATACTATATAAACTTAAGAAGAGTCCTAA-CTTCTTTCTTCTATCTATAGATAGATAGATAGATAGAA
AGATAGAA--------CTAGACTCTAGAATACTACCT---GCGTTACTACTGTAGGCTTAAGTAAGATAACT
AGATATTATAGTTATCTCTTATAGAGTTTGCATATAACGATAGCAAATATGC-AGTTATAAATATAATATCT
TTCTAAGTAA-ACTAAGAACTAGA---CTCTA-TTAAGCTAGATTAGCTTAAAAGACTACTTAGAGATAGAG
AATTATCTAGAGCAGCTAAACTTGCTAAAAGAGTACTAGTAATAATTACTACTTATAGATTAA-GAATTCTT
A-TAGTAAA-TAAGTACTAGGAAAAATACGCAAATAAG---CAAAGGCTGCTAGTCTTATTTAAAGAAGAAG
ATAAGGTTA---TAGTTTCTACTAGAAATATGCAG--TTAACGCGACTAAAGAAAAAACTAAACTAGAAATT
TACTCTAGAGGTT--ATTAATAAGTAAATAGGCTCTTTAGCGTTTAGAGTTAGACTTAAGAGTTTTCTAAAC
GTATACTCTATCTTTTATGCCTTCTTATTAGAACTATATAATCT---AATAAGTAAAATTCTATACTCTCTA
ACTAATATTATAGATACTCTGC-ATAATATTAGAGGCAATAACATC-TATAAAGTAAAT-AAAATTATAGAT
AAGAGGATAATAG-ACAGTAGCTAATAGAAGTAT-CTAGTTAAATAGAAAAACTACTC-TAAGGATAAAAAC
-TTATAGAAGTC-TAGCC-TAAACATCTTAGAAA-ATACTCTAAGAAA-GTTCTAGA-ATACTATATCTGCC
TAAC-TATAGCGCAAGAAGTATAAGAATAGCTAAGT-AAATTAAAATATAGATATAAGGCGTTAAGGTTAAC
CTCTAAATAAAAGAAGAG-A-GTAATAATAAACGAACTATGCTTCTTAGAGCTA---TTATAGCCTATAATA
GACTATCTTAGGCAGAAAGAAAATAATTAGCATTCTTAGAGATAAGCATTATATAATAATTAAAAACAAATC
TAGAGACAGAAGAATCTAAGAACAGAAA--TATATTACTAAGAAAAAATAGAAGAAAGAATCTTCTTAGCAT
TTTGCTATCTAGAGATTACTAGGTAAATCTGCGCTAGAATAGCCTATAATAGC-CTAGCTTAGATCCTAAAG
ACCTAGGCACTGCTCTTATAGTGCCTACTAGCTATAGTCTAAGGTATAATAACCTAAAGA-GAGCTAAATTA
GCTATAAAAGGCTCTACTA-AGGCTAGATTTAGGTATTAAGAACTATAAGATGCTCCTTAGCACTATTAAGC
TTCTTTTAAGCTTTATTAATCTTACTTATAAAGAGACTACGCCTAGCTAAGAGAATAAAGCTTCTATCTTTC
TCTAAAGACGCAATATCTGCCTTAAGACTTTAGATTAGCTTCTTTAGCTCT-----CTCTTAGAGTTCTTAT
ACTT-TTTACTCTATATATT-AGGTTAGTTTAC---GCTAATA--TAACTTATAATAG---CCTAACT--TA
TCTTCTTATAGAGAGTACTA-GGCTTATTCTTATTAATCTACTTAAGCTTAA--GAATAGTCTTAGTAAAG-
ATATTCTAATAAGCCTTGCGCTTAGCAGTAATAGCTTTAGTAGAGTAATTATAGTAAATAAAGATATAGGCA
GCGTTAGAGCTGTTGTTAGAGTCTACAGCGCTATTATAGCACGCTA--AGTTCTTTGCATAAAGCGTATATA
GAGGCCTAGAATATAGTTAGTATCTAAATAGCCTATAATAGAGTATTATAGCCTATATAAGACTATATAAGG
CACTTACTTCTTTAACTGCATAGCTAGAGAACTGCAGGCGTTCTAAATATTAGCTTTAAGTACTAAAATCTC
--TCTAGCATCTAGAGGCTGCAGATTATAGATAAACTAAGCAGCTACTGCAGCTCTTGCT-AGCTAGTCCTT
AGTAGTAGAGATAGTAA-AAGCAGCAATAATAGTTTAGTAGCAAATATTAATCTAACC----TAGCGC--TA
GCTTATTAATATTAGTAGTAATATCTAGAACT-TTCTAATGCAG--CTTCTTAGAAGGCTAAATATATTAGT
TTATGCTATAATAGAGTATTCTAGCTTATAATAACTTACTGCTATATAGTTAGAGTTACTAAAGAAGTAATA
GAGGCACTTAAAGTACTAAGCAGTCTCTCTG-CCTCTAATCTTCTT-CTGCTAG--AATAAGTAGAGGTTAA
GATAGTTCTTAGTATTCTCTATAGCATTAGAGAAGTCTGTTATAACGTAACTAAACTTACTAAAGCACTTAA
AGA-AGCCTATAGCAAAAGATACAATATAGCAGCAGCATAGATAATAGGTGCATATACTATTCTCTATTATA
-TCGTTACTAATAGCGATCTAGTCTATATTAACTAATTTAGAG--GTATTCTAGCCTAGATTAGCGTAGAAT
AGAAGCAGAAGAGCTTAATAAGGCTAGATT-AAGGAGCATAGTAGT-TGTTATAG-AATACTCTATATTC-G
TTAGCGCTATAATA-GAGTATAATAG----------AGTATTCTAGCCTAAA-TAAGAGCTAAAATCTCTAT
AGA--GAGAACTAAAAA-TTCTTACTAAAAAGAGACTAAGAGAATATAGAA----CTAGGTTAAGAGTTAGG
CTAAGCTTAACT--AGTATTATAAGTTTATG-CGCTACTTACTTATTATTACTTAGCACGCTAAGCTTAGTT
AAGCAAGTCTCTTAAAACTATAAGTTTTAGAAATAATCTATAGAGCTCTAATGCGCGCGTTAGGCCTTAAAT
AAGCTATT--ATAGCTTATTCTAGCTTACTT-AATGCTTT-TCTATATTAGACGCATTCGCTTAAGGCAAGC
ATGCCAATAAGAAGAGAGATAATATTAGTACTCTAGCACTAAGAACGCCTTT-AGCAACCTAAGCAGGCCTA
GTATATCTACTAGAGAGCTAGTATATAGAGTAGAGAGAGAATTGCTCCTTATTAGTAGCAATTCGTCTATTC
TTTACAACAATTCTACTAGTTATTCTTAT
>X15_sc1.15_1004122_1005965_-/1-1844
------------------------------------------------------------------------
------------------------------------------------------------------------
------------------------------------------------------------------------
------------------------------------------------------------------------
------------------------------------------------------------------------
------------------------------------------------------------------------
------------------------------------------------------------------------
------------------------------------------------------------------------
------------------------------------------------------------------------
------------------------------------------------------------------------
------------------------------------------------------------------------
------------------------------------------------------------------------
------------------------------------------------------------------------
------------------------------------------------------------------------
------------------------------------------------------------------------
------------------------------------------------------------------------
------------------------------------------------------------------------
------------------------------------------------------------------------
------------------------------------------------------------------------
------------------------------------------------------------------------
------------------------------------------------------------------------
------------------------------------------------------------------------
------------------------------------------------------------------------
------------------------------------------------------------------------
------------------------------------------------------------------------
------------------------------------------------------------------------
------------------------------------------------------------------------
------------------------------------------------------------------------
------------------------------------------------------------------------
------------------------------------------------------------------------
------------------------------------------------------------------------
------------------------------------------------------------------------
------------------------------------------------------------------------
------------------------------------------------------------------------
-----TAGCTTTTTAAGACGCCTAGACT-ATATAGATAAAGTATAAAAGCTATCTTAGAAA-CATAACTAC-
GCTTTTATAGAACCTCTCTATAGAGCTCTATAGAAAGAAGAAAAAGACTTCTTTCTTATCTTAGCTATATTA
ACTTAAGCAGTTATAAGAATAGAAGAATAATAGAAAGCTATTATAATATTATATAAGCTCTATTAAGAAGAC
TAAAGCTAACTTATAGCATTAGAGCTAGAAGCAGATAATAATCTATCTTTAGAGTCTAGTATAGATATACTA
GATACCTTAGAATCTAAGTTAGGTTAAGATAA-GCTATAATAACCTAAAGTAGTATATAAGATATCTAAGGT
TCTTTATATAACCTCTAAAAA-GGCAGAGATAATATATTAA-TATTATAATAATTCT-CTTATAGGCTATT-
TTAGTATAAGG-TAGATAATTAAGAAATTATAGCG-CTATTATATCTAAAAAAGCCTTAGAAAGAATATAGA
GAAGTACTATTACTTCTATA-AAGTATATAAGAGAGTAAAGCTAGCTTACTATAAGCTATATAAGTTACTAG
CACTACTACTACTTCTAATAAGACTATAAGAAGATATTATAATAGATTTTATTACTAAACTCTCTCTAAGTA
AACTATTAGGCGTAGTTTATAATGCTATACTAGTTATTATATATAAATTAACTAAGATATCTTATTATA--T
CTCTGCTTAAGAAGACTA-GAATAGAGTAGACTTA-GTA--TAAGCATAGATTTA----TAAAGTTATATGC
CTGCATAGCATTCTAAAGTAA-GTAATTTTAGATAAAGGCTTTATTATAAACGTAAA-ATACTAAGATATAT
TCTAATACTATATAAACTAAAGAAAGGTTCTAA-TCTTCTTCTTCTATCTATAGATAGATAGATAGATAGAA
AGATAGAA--------CTAGACTCTAGAATATTATCT---ATATTACTACTATAGGCTTAAGTAAGATAACT
AAGCATTATAGTTATCTCTTATAGAGTTTACGTATAATAATAGTAAATATGC-AGTTATAAATATAATACCT
TTTTAAGTAA-ACTAAGAACTAGA---CTCTA-TTAAGCTAGATTAGCCTAAAAGACTACTTAGAGATAAAG
AATTATCTAGAGCAGCTAAGCTTACTAAAAGAGTACTAGTAATAATTACTACTTATAGATTAA-GAATTCTT
A-TAGTAAA-TAAGTACTAGAAAAAATATATAAATAAA---TAAAAGCTACTAGTTCTATTTAAAAAAGAGA
ATAAGATTA---TAATTTCTACTAAAAATATATAG--TTAACGCAACTAAAGAAGAAACTAAACTAGAAATT
TACTCTAGAGGTT--ATTAATAAGCAAATAGGCTCTTTAGCATTTAGAGTTAAACTTAAGAGTTTTCTAAAC
GTATACTCTATCTTTTATACTTTCTTATTAGAACTATATAATCT---AATAAGTAAAATTCTATATCTCTTA
ATTAATATTATAGATACTCTAT-ATAATATTAGAGGTAATAATATC-TATAAAGTAGAT-AAAATTATAAAT
AGAAGAATAATAG-ATAGTAGCTAATAAGAGTAC-TTAGTTAAATAGAAAAACTACTCCTAAGAATAAAAAC
CTTATAGAAGCCGTAGCCCTAAATATCTTAGAAA-ATACTCTAAGAAAAGTTCTAGA-ATACTATATCTGCT
TAACCTATAGCGTAAGAAGTATAAGAATAGCTAAGTGAAATTAAAATATAGATATAAGATATTAAAGTTAAT
CTCTAAATAAAAAAAGAA-AAGTAATAATAAATAAACTATGCCTCTTAGAGCTA---TTATAGCTTATAATA
AACTATTTTAAGTGAAAAGAAAATAATTAGCATCTTTAGAGATAA---------------------------
------------------------------------------------------------------------
------------------------------------------------------------------------
------------------------------------------------------------------------
------------------------------------------------------------------------
------------------------------------------------------------------------
------------------------------------------------------------------------
------------------------------------------------------------------------
------------------------------------------------------------------------
------------------------------------------------------------------------
------------------------------------------------------------------------
------------------------------------------------------------------------
------------------------------------------------------------------------
------------------------------------------------------------------------
------------------------------------------------------------------------
------------------------------------------------------------------------
------------------------------------------------------------------------
------------------------------------------------------------------------
------------------------------------------------------------------------
------------------------------------------------------------------------
------------------------------------------------------------------------
------------------------------------------------------------------------
------------------------------------------------------------------------
------------------------------------------------------------------------
------------------------------------------------------------------------
------------------------------------------------------------------------
------------------------------------------------------------------------
------------------------------------------------------------------------
------------------------------------------------------------------------
-----------------------------
>X15_sc1.43_13234_14191_+/1-958
------------------------------------------------------------------------
------------------------------------------------------------------------
------------------------------------------------------------------------
------------------------------------------------------------------------
------------------------------------------------------------------------
------------------------------------------------------------------------
------------------------------------------------------------------------
------------------------------------------------------------------------
------------------------------------------------------------------------
------------------------------------------------------------------------
------------------------------------------------------------------------
------------------------------------------------------------------------
------------------------------------------------------------------------
------------------------------------------------------------------------
------------------------------------------------------------------------
------------------------------------------------------------------------
------------------------------------------------------------------------
------------------------------------------------------------------------
------------------------------------------------------------------------
------------------------------------------------------------------------
------------------------------------------------------------------------
------------------------------------------------------------------------
------------------------------------------------------------------------
------------------------------------------------------------------------
------------------------------------------------------------------------
------------------------------------------------------------------------
------------------------------------------------------------------------
------------------------------------------------------------------------
------------------------------------------------------------------------
------------------------------------------------------------------------
------------------------------------------------------------------------
------------------------------------------------------------------------
------------------------------------------------------------------------
------------------------------------------------------------------------
------------------------------------------------------------------------
------------------------------------------------------------------------
------------------------------------------------------------------------
------------------------------------------------------------------------
------------------------------------------------------------------------
------------------------------------------------------------------------
------------------------------------------------------------------------
-----------------------------------------------TACTATAAGCTATATAGATTACTAG
TACTACTACTATTTCTAATAAGACTATAAGAAGATATTATAATAGATTTTATTACTAAACTTTCTCTAAGTA
AACTATTAGGCATAGTTTATAATGCTATACTAGTTATTATATATAGATTAACTAAGATATTCTATTATAGGT
CTCTGCTTAAGAAGACTA-AAATAAAGTAGACTTA-GCA--TAAGTATAGATTTA----TAAAGTTATACGC
CTATATAGTATTCTAAAGTAG-ATAATTTTAAATAAAGGCTTTATTATAAATGCAAA-ATACTAAGATATAT
TCTAATACTATATAAACTTAAGAAGAGTTCTAATCTTTTCCTTTCTATCTATAGATAGATAGATAGATAGAA
AGATAGAA--------TTAGATCTTAGAATATTATCT---GCGTTGCTACTATAGGCTTAAGCAAGATAACT
AAGTATTATAGTTATCTCTTATAGAGTTTGTATATAATAATAGTAAATATACTAGTTATAAATATAATACCT
TTTTAAGCAA-ACTAAGAACTAGA---CTCTA-TTAAGCTAAATTAGCCTAAAAGACTACTTAGAGATAGAG
AATTATCTAGAGTAGCTAAGCTTACTAAAAGAGTACTAGTAATAATTACTACTTATAGATTAA-AGATCTTT
A-TAGTAAA-TAAGTACTAAGAAAAATATATAAATAAA---TAAAGGCTGCTAGTTCTATTTAAAGAAGAAG
ATAAGATTA---TAATTTCTACTAAAAATATATAG--TTAACGCAACTAAATAAGAAACTAGACTAGAAATT
TACTCTAGAGGTT--ATTAATAAGCAAATAGGCTCTTTAGCGTTTAGAGTTAAACTTAAGAGTTTTCTAAAT
ATATACTCTATCTTTTATGCCTTCTTATTAGAACTATATAATCT---AATAAGTAAAATTCTATACTCTCTA
ACTAATATTATAGATACTCTAT-ATAATATTAGAAGCAAT--------------------------------
------------------------------------------------------------------------
------------------------------------------------------------------------
------------------------------------------------------------------------
------------------------------------------------------------------------
------------------------------------------------------------------------
------------------------------------------------------------------------
------------------------------------------------------------------------
------------------------------------------------------------------------
------------------------------------------------------------------------
------------------------------------------------------------------------
------------------------------------------------------------------------
------------------------------------------------------------------------
------------------------------------------------------------------------
------------------------------------------------------------------------
------------------------------------------------------------------------
------------------------------------------------------------------------
------------------------------------------------------------------------
------------------------------------------------------------------------
------------------------------------------------------------------------
------------------------------------------------------------------------
------------------------------------------------------------------------
------------------------------------------------------------------------
------------------------------------------------------------------------
------------------------------------------------------------------------
------------------------------------------------------------------------
------------------------------------------------------------------------
------------------------------------------------------------------------
------------------------------------------------------------------------
------------------------------------------------------------------------
------------------------------------------------------------------------
------------------------------------------------------------------------
------------------------------------------------------------------------
------------------------------------------------------------------------
-----------------------------
>X15_sc1.3_1110644_1115180_-/1-4537
------------------------------------------------------------------------
------------------------------------------------------------------------
------------------------------------------------------------------------
------------------------------------------------------------------------
------------------------------------------------------------------------
------------------------------------------------------------------------
------------------------------------------------------------------------
------------------------------------------------------------------------
------------------------------------------------------------------------
------------------------------------------------------------------------
------------------------------------------------------------------------
------------------------------------------------------------------------
------------------------------------------------------------------------
------------------------------------------------------------------------
------------------------------------------------------------------------
------------------------------------------------------------------------
------------------------------------------------------------------------
------------------------------------------------------------------------
------------------------------------------------------------------------
------------------------------------------------------------------------
------------------------------------------------------------------------
------------------------------------------------------------------------
------------------------------------------------------------------------
------------------------------------------------------------------------
--------------GCATAGAGTACCTAGAGTATATTATAAGTCTAGAAGAAGTTAGTATTAACTACCGAGA
TAAAGTTAAAATAATCTAGAACTAGCCTCTGCTACGCA-CTATACGCAAGATCTGCATCTTTATTAAGTTTA
TAAACTACTATAG-ATAATTTATTGCTAGTTTTAGCTATTTAGCGCTACTATTAACTATTCTAATCTAAAAG
ACTCTAGAAGCAGCTAGAGGTAGCCTATAAATATAAAGAGAAGAGAGTTAGACTCTTAAAATAGGCTCTAAA
GATATTTAAGCCTTCTAAGTATTAAAGAACGCATTTCTTAATATACTTATT-CTTATATATTTTAAATAAGA
AAGAGAGACTAGAGTTAAAGTTAACGCCTTAGGAGGCGCAATATTAGGCATTCTAAGCTAGTTAGTATTAGA
AGATAGTAAGAAGCTCTAATAGAGACTAGTAGACTTCTACTTACGCAAACTTATTACAGCTAAGTATAAGTA
TAATACGTATAACTAAGAACTACTTATAATTATTAAGAGTTTAGAATACTAGCATTAATATCTAGAAGAAAT
AA-CGTTTAAGA-TCCTTATAGACTACAAAAACCTTAAATAGTTTATAGAGATAAAAACTCTAAACTATAGA
TAAGTAAGAGCTTATCTTATTCTCTTTAGATATAACTTTATAATTACTTATTAATCTAGCAAAATAAATTCT
GCAGATAGCTTTTTAAGACGCCTAGACTCATATAGATAAAGTATAAAAGCTATCTTAGAAA-CATAACTAC-
GCTTTTATAGAACCTCTCTATAGAGCTCTATAAAAAGAAGAAAAAGACTTCTTTCTTATCTTAGCTATATTA
ACTTAAGCAGTTATAAGAATAGAAGAATAATAAAAAGCTATTATAATATTGCATAAGCTCTATTAAGAAGAC
TAAAGCTAACTTATAGCATTAGAGCTAGAAGCAGATAATAATCTATCTTTAGAGTCTAGTATAGATATACTA
GATACCTTAGAATCTAAGTTAAGCTAAGATAG-GCTATAATAACCTAAAGTAGCATATAAGGTACCTAAGGT
TCTTTATATAACCTCTAAAAAAGATAGAGGTAATATATTAA-TATTATAATAATCCT-CTTATAGGCTATT-
TTAGTATAAGG-CAGATAATTAAGAAATTACAGCG-CTATTATACCTAGAAAGGCTTTAGAAAGAATGTAGA
GAAGTACTATTGCTTCTATA-AAGTATATAAGAGAGCAAAGCTAGCCTAATATAAGCTATATAAGTTGCTAG
CACTACTGCTATCTCTAATAAGACTATAGGAAGATATTATAATAGATTTTATAACTAAACTCTCTCTAAGTA
AACTATTAGGCGTAGTCTATAATACTATATTAGTTATTATATACAGATTAACTAAGATATCCTATTATA--T
TCCTACTTAAGAAGACTA-GAATAGAGTAAACTTA-GTA--TAAGTATAGATTTA----TAAAGTTATACGC
CTATATAGCGTTCTAAAGCAA-GTAATTTTAGATAGAAGCTCTATTATAAATGCAAA-ATACTAGAATACGT
TCTAATACTATATAAACTTAAGAAGAGTCTTAA-CCTTCTTCTTCTATCTATAGATAGATAGATAGATAGAA
AGATAGAA--------CTAGACTCTAGAATACTACCT---GCGTTGCTACTATAGGCTTAAGCAAGATAACT
AGGCATTATAGTTATCTCTTACAGAGTTTATATATAATAATAGCAAATATGC-AGTTATAAATATAATATCT
TTCTAAGTAA-ACTAAGAACTAGA---CTCTA-TTAGGCTAGATTAGCCTAAAAGACTACTTAGAGATAGAG
AATTACCTAAAGCAGCTAAGCTTACTAAAAGAGTACTAGTAATAATTACTACTTATAGATTAACGAATTCTT
A-TAGTAAA-TAAGTACTAAGAAAAATACGCAAATAAA---TAAAGGCTACTAGTCCTATTTAAAGAAGAAG
ATAAAGTTA---TAGTTTCTACTAGAAATATGCAG--TTAACGTAACTAAAGAAAAAACTAGACTAGAAATT
TACTCTAGAGATT--ATTAACAAATAAATAGGCTCTTTAGCGTTTAGAGTTAGACTTAAGAGTTTTCTAAAC
GTATACTCTATCTTTTATGCCTTCTTATTAGAACTATATAATCT---AATAAGTAAAATTCTATACTCTCTA
ACTAATATTATAGATACTCTGC-ATAATATTAGAGGCAATAATATC-TATAAAGTAGAT-AAAATTATAGAT
AGAAAGATAATAG-ATAGTAGCTAATAGAAGTAC-CTAGTTAAATAGAAAAACTACTC-TAAGAATAAAAAC
-TTATAGAAGCC-TAGCT-TAAATATCTTAGAAACATACTCTAAGAAAGTCTCTAGA-ATACTATATCTGCC
TAAC-TATAGCGCAAGAAGCGCAAAGATAGCTAAGT-AAATTAAAATATAGATATAAGGCGTTAAGGTTAAC
CTCTAAATAAAAGAAGAG-A-ATAATAATAAATAAACTACGCCTCTTAGAGCTA---TTATAGCCTATAATA
GACTATTCTAAGCAGAAAGAAAATAATTAGCATTCTTAGAGATAAGCATTATATAATAATTAAAAATAAATC
TAGAGATAGAAGAACCTAAGAATAGAAA--TATATTACTAAGAAAAGATAGAAGAAAGAATCTTCTTAGCAT
TTCGCTATCTAGAGATTACTAGGTAAATCTGCGCTAGAATAGCCTATAATAGC-CTAGCCTAAGTTCTAAAG
ACTTAGGCGCTGCTCTTATAGTGCCTACTAGCTATAGTCTAAGATATAATAACTTAAAGA-GAGCTAAATTA
GCTATAAAAGGCTCTACTA-AGGCTAGATTTAGGTATTAAGAACTGCAAGATGCTTCTTAGCACTATTAAGC
TTCTTTTAAGCCTTATTAATCTTACTTATAAAGAGACTATGCTTAGCTAAGAGAATAAGGCTTCTATTCTTC
TTTAAAGACGTAATATCTACCTTAAGACCTTAGATTAGCTTCTTTAGCTCT-----CTCTTAGAGTTCTTAT
ACTT-CTTACTCTATATATT-AGATTAGTTTAT---ACTAATA--TAACCTATAATAG---CCTAACT--TA
CCTTCTTATAGAGAATACTA-AGCTTATTCTTATTAATCTGCTTAAGCTTAA--GAATAGTCTTAGTAAAG-
ATATTCTAATAAGCCTTGCGCTTAGTAGTAATAGCCTTAGTAGAGTAATTATAGCAAATAGAAATATAGGCA
GCGTTAGAGCTGTCGTTAGAGTCTATAGCGCTGTTATAGCATGCTA--AGTTCTCTGCATAAGGCGTATATA
AGAGCCTAGGATATAGTTAGCGCCTAAATAGCCTATAATAGAGTATTATAGCCTATATAGGACTATATAAGG
CACTTACTTCTTTAACTGCATAGCTAGAAGACTATAGGCGTTCTAAATATTAGCTTTAAGCACTAAAATCTC
--TCTAGTATCTAGAGGCTATAGATTATAGACGTACTAAGCAGCTACTGTAGCTCTTACT-AGCTAGTCCTT
AGTAGCAGAGATAGCAG-AGGCAGCAATAATAGTTTAGCAGCAAATATTAATCTAACC----TAGCGC--TA
GCTTATTAATATTAGTAGTAATATCTAGAACC-TTCTAACGCAG--CTTCTTAGAAAGCTAAATATATTAGT
TTATGCTATAATAGAGTATTCTAGCTTATAATAACTTACTACTATATAGTTAGAGTTACTAAAGAAGTAATA
GAGGCACTTAAAGTACTAAGTAGTCTCTCTA-CCTCTAATCTTCTT-CTGCTAG--AATAAGTAGAGGTTAA
GATAGTTCTTAGCATTCTCTATAGCGTTAGAGAAGTCTATTATAATATAACTAAACTTACTAAGGCACTTAA
AGG-AGCTTATAGTAAAAGATATAATATAGCAGCAGCACAGATAATAGGTATATATACTATTCTCTATTATA
-TTATTACTAACAGCAATCTAGTCTATATTAACTAATTTAGAA--GTATTCTAGCCTAGATTAGCATAGAAT
AGAAGCAGGAGAGCTTAATAAAGCTAGATT-AAGAGGCGTAGTAGT-TATTATAG-AACACTCTATATTC-G
TTAGCGCTGTAATA-GAGTATAATAG----------AGTATTCTAGCCTAAA-TAGAGGCTAAAATTCCTAT
AGA--GAGAACTAAAAA-TCCTTACTAAAAAGAGACTAAGAGAATATAGAA----CTAGGTTAGAAGTTAGG
CTAAGCTTAACT--AGTATTATAAGTTTATA-TACTACTTACTTATTATTACTTAGCGCGCTAAGCTTAGTT
AAGCGAGTCTCTTAAAACTATAAGTTTTAGAAATAATCTATAGAGCTCTAATGCGCGCATTAGGCCTTAAAT
AAGCTATT--ATAGCTTATTCTAGCTTACTA-AACGCTTT-TCTATATTAGACGCATTTACTTAAGGCAAGC
ATACT--TAAGAAGGAGGATAATATTAGCACTTTAGCACTAAGAACGCCTTT-AGCGTCTTAAGCAGGCCTA
GTATATCTGCTAGAGAGCTAGTATATAGAGTAGAGAGAGAATTGCTTCTTATTAGTAGCGATTTATCTATTC
TTTATAATAATCTTATTAGTTATCCTTAT
>X15_sc1.8_1387093_1388159_-/1-1067
------------------------------------------------------------------------
------------------------------------------------------------------------
------------------------------------------------------------------------
------------------------------------------------------------------------
------------------------------------------------------------------------
------------------------------------------------------------------------
------------------------------------------------------------------------
------------------------------------------------------------------------
------------------------------------------------------------------------
------------------------------------------------------------------------
------------------------------------------------------------------------
------------------------------------------------------------------------
------------------------------------------------------------------------
------------------------------------------------------------------------
------------------------------------------------------------------------
------------------------------------------------------------------------
------------------------------------------------------------------------
------------------------------------------------------------------------
------------------------------------------------------------------------
------------------------------------------------------------------------
------------------------------------------------------------------------
------------------------------------------------------------------------
------------------------------------------------------------------------
------------------------------------------------------------------------
------------------------------------------------AGAAGTTAGTATTAACTA---AGA
CAGAGTTAAAATAATCTAGACCTTGGGGGGGCTATATA-CTATACGCAAGATCTATATCTTTATTAAGTTTA
TAATCTACTATGG-ATAATTTATTACTAGTTTTAGCTATTTAGCGCTACTATTAACTATTCTAATCTAAAAG
ACTCTAAAAGTAGCTAAAGGTAGCCTGCAAATATAAAAAGAAAAGAGCTAAACTCTTAAAATAAGCTCTAAA
GATATTTAAGCCTTCTAAGCATTAAAAGACGTATTTCTTAATATACCTATT-CTTATATATTTAAAATAAGA
AATAGAGACTAGAGTTAAAGTTAATGCCTTAGAAGATATAATATTAGATATTTTAAGCTAGTTAGTACTAGA
AGATAGTAAGAAGCTCTAATAAAGACTAGTAAACTTCTACTTACGTAAACTTATTATAGCTAAGTATAGATA
TAATATATATAACTAAGAACTACTTATAATTATTAAGAGTTTAGAATACTAGTATTAATATCTAAAAGAAAT
TAATATTTAAGA-TTCTTATAGACTATAAAAACTTTAAATAGTTTATAGAGATAAAAACTCTAAACTATAAG
TAAGTAAAAGCTTACCTTATTCTCTCTAGATATAACTTTATAATTACTTATTAATCTAGTAAAATAAATTCT
ACAGATAGCTCTTTAAGACGCCTAGACT-ATATAGATAAGGTATAAAAGCTATCTTAGAAG-TATAACTAT-
GCTTTTATAGAACTTCTCTATAGAGCTCTATAAAAAGAAGAAAAAGACTTCTTTTTTATCTTAGCTATATTA
ACTTAAGTAGTTATAAGAATAAAAGAATAATAGAAAGCTATTATAATATTGCGTAAGCTCTATTAAGAAAAC
TAAAGCTAACTTATAGCATTAGAGTTAAAAGCAGATAATAATCTATCTTTAGAGTCTAGTATAGATATACTA
GATACTTTAGAACCTAAGTTAGGCTAAGATAG-GCTATAATAACCTAAAGTAGCATATAAGGCACTTAAGGT
TCTTTATATAACCTCTAAAAA-GGTAGAAGTAATATATTAA-TATTAT------------------------
------------------------------------------------------------------------
------------------------------------------------------------------------
------------------------------------------------------------------------
------------------------------------------------------------------------
------------------------------------------------------------------------
------------------------------------------------------------------------
------------------------------------------------------------------------
------------------------------------------------------------------------
------------------------------------------------------------------------
------------------------------------------------------------------------
------------------------------------------------------------------------
------------------------------------------------------------------------
------------------------------------------------------------------------
------------------------------------------------------------------------
------------------------------------------------------------------------
------------------------------------------------------------------------
------------------------------------------------------------------------
------------------------------------------------------------------------
------------------------------------------------------------------------
------------------------------------------------------------------------
------------------------------------------------------------------------
------------------------------------------------------------------------
------------------------------------------------------------------------
------------------------------------------------------------------------
------------------------------------------------------------------------
------------------------------------------------------------------------
------------------------------------------------------------------------
------------------------------------------------------------------------
------------------------------------------------------------------------
------------------------------------------------------------------------
------------------------------------------------------------------------
------------------------------------------------------------------------
------------------------------------------------------------------------
------------------------------------------------------------------------
------------------------------------------------------------------------
------------------------------------------------------------------------
------------------------------------------------------------------------
------------------------------------------------------------------------
------------------------------------------------------------------------
------------------------------------------------------------------------
------------------------------------------------------------------------
------------------------------------------------------------------------
------------------------------------------------------------------------
------------------------------------------------------------------------
------------------------------------------------------------------------
------------------------------------------------------------------------
------------------------------------------------------------------------
------------------------------------------------------------------------
------------------------------------------------------------------------
-----------------------------
>X15_sc1.43_1327_4293_+/1-2967
ATAGTACTATTTAGTACTATAATAAGATATATAAGATAATCTTATAAAGATTCTAGTTAAGTAGAGAAGCAC
TCTAGCTACTCTAAAGAAATAGGCAAATATAGTCTAGCAAAGAGTAACT--AGATACTAAACTATAGTAAAT
ATT-CTAGTATAAACTTCTTATAGTTAACTAAGAAAGATCTCTCTAAATATAGAAAAAGCTTAAAATCTCTT
AAAAAAGGCTAAGTATACTAGAATAGGCTATAATAGGCTAAAGCAGGCACTAGTAAGTAGAGCTAAATCTAA
C-TATTCTAAGCTAATCTATTATAACTATAATAAAGTTAGCTATATTAGTCTAGACTACTCTAACTCTTATA
AGCTTTAAGCTAAACTCTTTTAATAAGATATAGAAAAAGATAATAAGTATAGGTCTTAGA-AGTCTATCTTA
CTGCTTATATTAGGTCTAACTTAGACTAAAAGAATCTTAGTACTCTAAGAGAGACTATATTATTAGTACTCT
CTTAGCTAATAATAGTAAAGAGAGTTATTAGTACCTTAAGCATTATAGATATTTTCTTAGATCTA-GATTCT
TAGTTAAACCTAATATTATCTAAACTTACTAA-AGAGCAGAGTTTAGAGATTACTCTATTAACTAGCTTC-T
TAGTAGAGAGAGTTAGTAAGAGAAATCTTACTATCTATAGTACTATAGTTGTAAACGTAGTTATTATTAACT
CTTATAGTAAGAAAAAGAATTATAAGATCTCTTTTATTATTACTAATCTAAAGAGATATCTAATTTATCTTA
GCTTTCTTTAGATAGATAAATATA-ATTTAAAGATTAATATCTTAATATAAAGACTTCTTTATAAGAGGTAT
AAGATAAAGAATATAATACT-ATACTATAAGATAAGTATTAAGAAT---ATAGAAGAGTTTAAAAAAAGTAT
ATAAAGCTTATATATAGATATATATACCTTTCTAGTAAGCTATATAA-GCTCTGCTATGCTAGAA-TAACTT
AGTATAAGTTAGATTCTCTTAG--ATTATGCTAAGTTTTGCA-GACGTTAG---CTTTAAGAAGAACTCTAA
GATTCTAGTAGAATATAGTAAGCATAATCTAATAATTAATTTAGTGCTTAGAGAAGATTCTCTCTATTATCT
ATTATATAATCTCTCTTTTATAGAGTT-AGGTATATTAAGAGTATATATAACTAAGTATTTATAGCATACCT
AAATATATTAATTAAAAGTTACTAGCAGGCATATTTATACTATTTATTAAGAAGAAAGATAAGATAATATAA
CTCTATATAGACTATAGAAGTCTTAATAAGATTAGTATTAAGAATTAGAGTTTACTACTCTTCAATTATAAA
GTCTTTAGAATATCTCTTCTAAGTAAAGTAGTATATAAAGCTTAATATAAGAGAGGCTTATTATAGAATTAG
AATTACTAAAGATAATAAGTAGAAGA--CTATCTTCTATATAA-GATATAGCTATTT-TAAGTATATAGTAA
TGCT-ATTTAGTCTTAT--AAATACTTTAGCCTAGTTC-TAAGCCT-ATATTAATA-AAGCATTAGTAGGCT
TAGTAGATATTT-CTTATATTATCTATT-TAGATAATATTCTTATCTTCTTAGATATAGAAGAA--GAATAT
ATAGTATA-TATAAAAGAAGTTCTATAGAAGCTACGTAATACAAAGCTATATATAAAGCTAAGTAAGTATAA
ATAGTATATATAGCGTATAGAGTACCTAGAGTATATTATAAGTCTAGAAGAAGTTAGTATTAATTA---AGA
TAGAGTTAAAATAATCTAGAACTAGCTTCTACTATATATCTATATATAAGATCTGCGTCTTTATTAAGTTTA
TAAACTACTATAA-ATAATTTATTACTAGTTTTAGCTATTTAGCGCTGCTATTAACTATTCTAACTTAAAAG
ACTCTAGAAGCAGCTAAAGGTAGCTTATAAATATAAAGAGAAGAGAGTTAGACTCTTAAAATAAGCTCTAAA
GGTATTTAAGCTTTCTAAGCATTAAAGAATATATTTCTTAATATACTTATT-CTTATATATTTTAAATAAGA
AAGAGAGACTAGAGTTAAAGTTAATACCTTAGAAGGCGTAATATTAAGTATTCTAAGCTAGTTAGTACTAGA
AGATAGTAAGAAGCTCTAATAGAGACTAGTAGACTTCTACTTATATAAACTTATTATAGCTAAGTATAAGTA
TAATATATATAACTAAGAACTACTTATAATTATTAAGAGTTTAGAATACTAGTATTAATATCTAGAAGAAAT
AA-TATTTAAGG-TTCTTATAGACTATAAAAACTTTAAATAGTTTATAGAGATAAAAACTCTAAACTATAGA
TAAGTAAGAGCTTATCTTATTCTCTCTAGATATAACTTTATAATTACTTATTAATTTAGCAAAATAAATTCT
ATAGATAGCTCTTTAAGACGCCTAGACT-ATATAGATAAGATATAAAAGCTATCTTAGAAA-TATAACTAT-
ACTTTTATAGAACTTCTCTGCAGAGCTCTATAGAAAGAAAGAAAAAACTTCTTTCTTATCTTAGCTATATTA
ACTTAAGTAGTTATAAGAATAAAAGAGTAATAGAAAGCTATTATAATATTATATAAGCTCTATTAAGAAGAC
TAAAGCTAACTTATAATATTAGAGCTAGAAGTAAATAATAATCTATCTTTAGAGTCTAGTATAGATATACTA
GATATCTTAGAACCTAAGTTAAGTTAAGATAG-GCTATAATAACCTAAAGTAGTATATAAGATACTTAAGAT
TCTTTATATAATCTCTAAAAA-GGTAGAGATAATATATTAA-TATTATAATAATTCT-CTTATAGGCTATT-
TTAGTATAAGG-CAGATAATTAAGAAATTATAGTA-CTATTATACTTAAAAAGGCCTTAGAAAGAATATAGA
GAAGTACTATTACTTCTATATAAGTATATAAGAGAGTAAAGCTAGCTTACTATA---TATAAGAGATACTAG
------------------------------------------------------------------------
------------------------------------------------------------------------
------------------------------------------------------------------------
------------------------------------------------------------------------
------------------------------------------------------------------------
------------------------------------------------------------------------
------------------------------------------------------------------------
------------------------------------------------------------------------
------------------------------------------------------------------------
------------------------------------------------------------------------
------------------------------------------------------------------------
------------------------------------------------------------------------
------------------------------------------------------------------------
------------------------------------------------------------------------
------------------------------------------------------------------------
------------------------------------------------------------------------
------------------------------------------------------------------------
------------------------------------------------------------------------
------------------------------------------------------------------------
------------------------------------------------------------------------
------------------------------------------------------------------------
------------------------------------------------------------------------
------------------------------------------------------------------------
------------------------------------------------------------------------
------------------------------------------------------------------------
------------------------------------------------------------------------
------------------------------------------------------------------------
------------------------------------------------------------------------
------------------------------------------------------------------------
------------------------------------------------------------------------
------------------------------------------------------------------------
------------------------------------------------------------------------
------------------------------------------------------------------------
------------------------------------------------------------------------
------------------------------------------------------------------------
------------------------------------------------------------------------
------------------------------------------------------------------------
------------------------------------------------------------------------
------------------------------------------------------------------------
------------------------------------------------------------------------
------------------------------------------------------------------------
------------------------------------------------------------------------
------------------------------------------------------------------------
------------------------------------------------------------------------
------------------------------------------------------------------------
------------------------------------------------------------------------
------------------------------------------------------------------------
-----------------------------
>X15_sc1.35_851_1306_+/1-456
------------------------------------------------------------------------
------------------------------------------------------------------------
------------------------------------------------------------------------
------------------------------------------------------------------------
------------------------------------------------------------------------
------------------------------------------------------------------------
------------------------------------------------------------------------
------------------------------------------------------------------------
------------------------------------------------------------------------
------------------------------------------------------------------------
------------------------------------------------------------------------
------------------------------------------------------------------------
------------------------------------------------------------------------
------------------------------------------------------------------------
------------------------------------------------------------------------
------------------------------------------------------------------------
------------------------------------------------------------------------
------------------------------------------------------------------------
------------------------------------------------------------------------
------------------------------------------------------------------------
------------------------------------------------------------------------
------------------------------------------------------------------------
------------------------------------------------------------------------
------------------------------------------------------------------------
------------------------------------------------------------------------
------------------------------------------------------------------------
------------------------------------------------------------------------
------------------------------------------------------------------------
------------------------------------------------------------------------
------------------------------------------------------------------------
------------------------------------------------------------------------
------------------------------------------------------------------------
------------------------------------------------------------------------
------------------------------------------------------------------------
------------------------------------------------------------------------
------------------------------------------------------------------------
------------------------------------------------------------------------
------------------------------------------------------------------------
------------------------------------------------------------------------
------------------------------------------------------------------------
------------------------------------------------------------------------
------------------------------------------------------------------------
------------------------------------------------------------------------
------------------------------------------------------------------------
-----------------------------------------TAAGTATAGATTTG----CAAAGTTATACGC
CTGCATAGCATTCTAAAGTAA-GTAATTTTAGATAGAAGCTCTATTATAAACGTAAA-ATACTAAGATACGT
TCTAATACTATATAAACTTAAGAAGAGTTCTAA-CTTTCTTCTTCTATCTATAGATAGATAGATAGATAGAA
AGATAAAA--------CTAGACTCTAGAATACTATCT---GCGTTGCTACTGCAGGCTTAAGTAAGATAACT
AGGCATTATAGTTATCTCTTATAGAGTTTATATATAATAATAGCAAATATAT-AGTTATAAATATAATATCT
TTCTAAGCAA-ACTAAGAACTAGA---CACTAGTTAAGCTAGATTAGCTTAAAAGACTACTTAGAGATAGAG
AGTTACTTAGAGCAGCTAAGCTTACTAAAAGTATACTAGTAATAATTACTACTTATAGATTAA-AGATTCTT
A-TAGTAAA-TAAGTACTA-----------------------------------------------------
------------------------------------------------------------------------
------------------------------------------------------------------------
------------------------------------------------------------------------
------------------------------------------------------------------------
------------------------------------------------------------------------
------------------------------------------------------------------------
------------------------------------------------------------------------
------------------------------------------------------------------------
------------------------------------------------------------------------
------------------------------------------------------------------------
------------------------------------------------------------------------
------------------------------------------------------------------------
------------------------------------------------------------------------
------------------------------------------------------------------------
------------------------------------------------------------------------
------------------------------------------------------------------------
------------------------------------------------------------------------
------------------------------------------------------------------------
------------------------------------------------------------------------
------------------------------------------------------------------------
------------------------------------------------------------------------
------------------------------------------------------------------------
------------------------------------------------------------------------
------------------------------------------------------------------------
------------------------------------------------------------------------
------------------------------------------------------------------------
------------------------------------------------------------------------
------------------------------------------------------------------------
------------------------------------------------------------------------
------------------------------------------------------------------------
------------------------------------------------------------------------
------------------------------------------------------------------------
------------------------------------------------------------------------
------------------------------------------------------------------------
------------------------------------------------------------------------
------------------------------------------------------------------------
------------------------------------------------------------------------
-----------------------------
>X15_sc1.29_1_1156_+/1-1156
------------------------------------------------------------------------
------------------------------------------------------------------------
------------------------------------------------------------------------
------------------------------------------------------------------------
------------------------------------------------------------------------
------------------------------------------------------------------------
------------------------------------------------------------------------
------------------------------------------------------------------------
------------------------------------------------------------------------
------------------------------------------------------------------------
------------------------------------------------------------------------
------------------------------------------------------------------------
------------------------------------------------------------------------
------------------------------------------------------------------------
------------------------------------------------------------------------
------------------------------------------------------------------------
------------------------------------------------------------------------
------------------------------------------------------------------------
------------------------------------------------------------------------
------------------------------------------------------------------------
------------------------------------------------------------------------
------------------------------------------------------------------------
------------------------------------------------------------------------
------------------------------------------------------------------------
------------------------------------------------------------------------
-----------------------------------------------------------TTTATAAGGTTTA
TAAACTACTATAGGATAATTAATTGCTAGTTTTAGCTATTTAGTGCTACTATTAACTATTCTAACTTAAAAG
ACTCTAGAAGTAGCTAAAAGCAGCCTATAAATATAAAGAAAAGAGAGTTAGACTCTTAAAATAAGCTCTAAA
GGTATTTAAGCTTTCTAAGTATTAAAGAACGTATTTCTTAATATACTTATT-CTTATATATTTTAAATAAAG
AAGAGAGACTAGAGTTAAAGTTAATGCCTTAGAGAGCGCAATATTAGATATTCTAAGCTAGTTAGTACTAGA
AGATAGCAAAAAGCTCTAATAGAGACTAGTAGACTTCTACTTACGTAAACTTATTATAGCTAAGTATAAGTA
TAATACGCATAACTAAGAACTACTTATAATTATTAAGAGTTTAGAATACTAATATTAATATCTAGAAGAAAT
AA-CGTTTAAGG-TTCTTATAGACTATAAAAACCTTAAATAGTTTATAGAGATAAAAACTCTAAACTATAGA
TAAGTAAGAGCTTATCTTATTCTCTCTAGATATAACTTTATAATTACTTATTAATTTAGCAAAATAAATCCT
ATAGATAGCTCTTTAAGACGCCTAGACT-ATATAGATAAAGTATAAAAGCTATCTTAGAAG-TATAACTACT
ACTTTTATAGAACTTCTCTATAGAGCTCTATAAAAAGAAAGAAAAAACTTATTTCTTATCTTAGCTATATTA
ACTTAAGCAGTTATAAGAATAGAAGAGTAATAGAAAGCTATTATAATATTACGTAAGCTCTATTAAGAAGAC
TAAAGCTAACTTATAGTATTAGAGCTAGAAGTAGATAATAATCTATCTTTAGAGTCTAGTATAAATATACTA
GATATCTTAGAATCTAAGTTAGGCTAAGGAAGAGCTATAATAACCTAAAGTAATATATAAGGTATCTAAGGT
TCTTTATATAACTTCTAAAAA-GGTAGAAGTAATATATTAA-TATTATAATAATTCTTCTTATAGGCTATT-
TTAGTGCAAGG-TAGATAATTAAGAAATTATAGTA-CTAATATATCTAGAAAGATCTTAGAAAGAACGTAGA
AAAGTACTATTACTTCTATA-AAGTATATAAGAGAGTAAAGCTAGCCTACTATAAGCTATATAGATTACTAG
TA----------------------------------------------------------------------
------------------------------------------------------------------------
------------------------------------------------------------------------
------------------------------------------------------------------------
------------------------------------------------------------------------
------------------------------------------------------------------------
------------------------------------------------------------------------
------------------------------------------------------------------------
------------------------------------------------------------------------
------------------------------------------------------------------------
------------------------------------------------------------------------
------------------------------------------------------------------------
------------------------------------------------------------------------
------------------------------------------------------------------------
------------------------------------------------------------------------
------------------------------------------------------------------------
------------------------------------------------------------------------
------------------------------------------------------------------------
------------------------------------------------------------------------
------------------------------------------------------------------------
------------------------------------------------------------------------
------------------------------------------------------------------------
------------------------------------------------------------------------
------------------------------------------------------------------------
------------------------------------------------------------------------
------------------------------------------------------------------------
------------------------------------------------------------------------
------------------------------------------------------------------------
------------------------------------------------------------------------
------------------------------------------------------------------------
------------------------------------------------------------------------
------------------------------------------------------------------------
------------------------------------------------------------------------
------------------------------------------------------------------------
------------------------------------------------------------------------
------------------------------------------------------------------------
------------------------------------------------------------------------
------------------------------------------------------------------------
------------------------------------------------------------------------
------------------------------------------------------------------------
------------------------------------------------------------------------
------------------------------------------------------------------------
------------------------------------------------------------------------
------------------------------------------------------------------------
------------------------------------------------------------------------
------------------------------------------------------------------------
------------------------------------------------------------------------
-----------------------------
>X15_sc1.44_221820_222864_-/1-1045
------------------------------------------------------------------------
------------------------------------------------------------------------
------------------------------------------------------------------------
------------------------------------------------------------------------
------------------------------------------------------------------------
------------------------------------------------------------------------
------------------------------------------------------------------------
------------------------------------------------------------------------
------------------------------------------------------------------------
------------------------------------------------------------------------
------------------------------------------------------------------------
------------------------------------------------------------------------
------------------------------------------------------------------------
------------------------------------------------------------------------
------------------------------------------------------------------------
------------------------------------------------------------------------
------------------------------------------------------------------------
------------------------------------------------------------------------
------------------------------------------------------------------------
------------------------------------------------------------------------
------------------------------------------------------------------------
------------------------------------------------------------------------
------------------------------------------------------------------------
------------------------------------------------------------------------
------------------------------------------------------------------------
------------------------------------------------------------------------
------------------------------------------------------------------------
------------------------------------------------------------------------
------------------------------------------------------------------------
------------------------------------------------------------------------
------------------------------------------------------------------------
------------------------------------------------------------------------
------------------------------------------------------------------------
-------------------------------------------------------------ATCTAGAATAA
ATAGATAGCTCTTTAAGACGCCTAGACT-ATATAAATAAGATATAAAAGCTATCTTAGAAG-TATAACTAT-
GCTTTTATAGAACCTCTATATAGAGCTCTATAGAAAAGAGAAAAAAACTTCTTTCTTATCTTAGTAGTATTA
ACTTAAGCAATTATAGGAATAAAAGAATAATAAAAAGCTATTATAATATTATATAAGCTCTATTAAGAAGAC
TAAAGCTAACTTATAGTATTAAAACTAAGTATAGATAATAATCTATCTTTAGAATCTAATATAGATATACTA
GATATCTCTAAACCTAAGTTAGGCTAAAATAA-GCTATAATAACCTAAAAAGATATATAAGGCATCTAAGGT
CCTTTATATAATCTCTAAAAA-AGTAGAAGTAATATATTAA-TATTATAATAATTCT-CTTATAGGCTATTC
TTAGTATAAAAATAGATAATTAAGAAATTATAGCG-CTGCTATACCTAGAAAGGCCTTAGAAAGAATGCAGA
GAAGTACTATTACTTCTATA-AAGTATATAAGAGAGTAAAACTAGCTTACTATAAGCTTTATAGATTACTAG
TACTACTACTATCTCTAATAAGACTATAAGAAGATATTATAATAGATTTTATTACTAAACTCTCTCTAAGTA
AACTATTAGATATAGTCTATAATACTATACTAGTTATTATATGCAGATTAACTAAGATATCTTATTATA--T
CTCTACTTAAGAAGATTA-GAATAGAGTAAACTTA-GCA--TAAGCATATATTTA----AAAAGTTATATAC
TTATATAGCATTCTAAAGCAA-GTAATTTTAGATAGAGGCTCTATTATAAATATAAA-ATACTAGAATATAT
TCTAGCACTATATAAACTTAAAAAGAGTCTTAA-TTTTCTTCTTCTATTTATAGATAGATAGATAGATAGAA
AGATAGAA--------CTAGATACTAGAATACTATCT---GCGTTGCTATTATAGACTTAAGTAAGATAACT
AAGTATTATAGTTATCTCTTATAGAGTTTACGTATAATAATAGTAAATATAT-AGTTATA------------
------------------------------------------------------------------------
------------------------------------------------------------------------
------------------------------------------------------------------------
------------------------------------------------------------------------
------------------------------------------------------------------------
------------------------------------------------------------------------
------------------------------------------------------------------------
------------------------------------------------------------------------
------------------------------------------------------------------------
------------------------------------------------------------------------
------------------------------------------------------------------------
------------------------------------------------------------------------
------------------------------------------------------------------------
------------------------------------------------------------------------
------------------------------------------------------------------------
------------------------------------------------------------------------
------------------------------------------------------------------------
------------------------------------------------------------------------
------------------------------------------------------------------------
------------------------------------------------------------------------
------------------------------------------------------------------------
------------------------------------------------------------------------
------------------------------------------------------------------------
------------------------------------------------------------------------
------------------------------------------------------------------------
------------------------------------------------------------------------
------------------------------------------------------------------------
------------------------------------------------------------------------
------------------------------------------------------------------------
------------------------------------------------------------------------
------------------------------------------------------------------------
------------------------------------------------------------------------
------------------------------------------------------------------------
------------------------------------------------------------------------
------------------------------------------------------------------------
------------------------------------------------------------------------
------------------------------------------------------------------------
------------------------------------------------------------------------
------------------------------------------------------------------------
------------------------------------------------------------------------
-----------------------------
>X15_sc1.29_8083_11391_+/1-3309
------------------------------------------------------------------------
------------------------------------------------------------------------
------------------------------------------------------------------------
------------------------------------------------------------------------
------------------------------------------------------------------------
------------------------------------------------------------------------
------------------------------------------------------------------------
------------------------------------------------------------------------
------------------------------------------------------------------------
------------------------------------------------------------------------
------------------------------------------------------------------------
------------------------------------------------------------------------
------------------------------------------------------------------------
------------------------------------------------------------------------
------------------------------------------------------------------------
------------------------------------------------------------------------
------------------------------------------------------------------------
------------------------------------------------------------------------
------------------------------------------------------------------------
------------------------------------------------------------------------
------------------------------------------------------------------------
------------------------------------------------------------------------
------------------------------------------------------------------------
------------------------------------------------------------------------
------------------------------------------------------------------------
------------------------------------------------------------------------
------------------------------------------------------------------------
------------------------------------------------------------------------
------------------------------------------------------------------------
------------------------------------------------------------------------
------------------------------------------------------------------------
------------------------------------------------------------------------
------------------------------------------------------------------------
------------------------------------------------------------------------
------------------------------------------------------------------------
------------------------------------------------------------------------
------------------------------------------------------------------------
------------------------------------------------------------------------
------------------------------------------------------------------------
------------------------------------------------------------------------
------------------------------------------------------------------------
----------------AGTAAAAGTAGCTTACTAACCTATA-TAGCTTACTAA----TCTATAAGGTAC-GT
TACTACTACTATCTCTAATAAAGCTATAAGAAGACGTTATAATAGATTTTATTACTAAACTCTCTCTAAGTA
AACTATTAGGCGTAGTCTATAATGCTATACTAGTAATTATATATAGATTAACTAAGATATCTTATTATA--T
CTCTACTTAAGAAGATTA-AGATAGAGTAGACTTA-GTA--TAAGCATAGATTTA----CAAAGTTATATGC
TTATATAGTATTCTAAAGTAA-GTAATTTTAGATAGAGGCTCTATTATAAATATAAA-ATACTAGAATATAT
TCTAATACTATATAAACTTAAGAAGAGTCTTAA-TCTTCTTCTTCTATCTATAGATAGATAGATAGATAGAA
AGATAGAAAGATAGAATTAGACTCTAGAATACTATCT---ACGTTACTATTATAGGCTTAAGCAAGATAACT
AAGTATTATAGTTATCTCTTATAGAGTTTGCGTATAATAATAGTAAATATAT-AGTTATAAATATAATACCT
TTCTAAGCAA-ACTAAGAACTAGA---CTCTA-TTAAGCTAGATTAGCCTAAAAGACTACTTAGAGATAGAG
AGTTACTTAGAGTAGCTAAGCTTACTAAAAGAGTACTAGTAATAATTACTACTTATAGATTAA-GAATCCTT
A-TAGTAAA-TAAGTACTAGAAGAAATATATAAATAAA---TAAAGGCTACTTATTCTATTTAAAGAAGAGA
ATAAGATTA---TAGTTTCTACTAAAAATATGCAG--TTAACGTAACTAAAGAAGAAACTAGACTAGAAATT
TACTCTAGAGATT--ATTAATAAGTAAATAAGCTCTTTAGCATTTAGAGTTAAGCTTAAGAGCTTTCTAAAT
ATATACTCTATCTTTTATACTTTCTTATTAGAACTATATAATCT---AATAAGTAAAATTCTATACTTTCTA
ACTAATATTATAGATACTCTAT-ATAATTATAGAAGCAATAATATC-TATAAGATAGATTAAAATTATAGAT
AGAAGAATAATAG-ATAGCAGCTAATAGAAGTAC-CTAGTTAAATAGAAAAACTACTC-TAAAGATAAAAAC
-TTATAGAAGCT-TAGCC-TAAATATTTTAGAAA-ATACTCTAAGAAA-GTTCTAAG-ATACTATATCTGCC
TAAC-TATAGTATAAGAAGCGTAAGAATAGCTAAAT-AAATTAAAATATAGATATTAGATATTAAGGTTAAC
TCTTAAATAAAAAAAGAA-G-ATAATAGTAAATAAACTACGCCTCTTAGAGCTA---TTATAGCCTATAATA
AACTATCTAAGATAGAAAGAAAATAATTAGTATTCTTAGAAATAAGTATTATATAATAATTAAAA-CAAATC
TAGAGATAAAAGAATCTAAAGATAAAAAAATATATTACTAAAGAAAGATAGAAAAAAGAATCTTCTTAGCAT
TTTGCTATCTAGAGATTACTAAGTAAATCTACGCTAGAATAGCTTATAATAGC-TTAGCTTAGATTCTAGAA
ACTTAGGCACTACTCTTATAGTGCCTACTAGCTATAGTCTAAGATATAATAATCTAAAAA-AAGCTAAATTA
GCTATAAAAGGCTCTACTA-GAGTTAGATTTAGGTATTAAGAACTGCTAAATACTCTTTAGCACTATTAAGC
TTCTTTTAAGCTTAATTAATCTTACTTATAAAGAGACTACGCCTAGCTAAGAGAATAGAGCTTCTATTCTTC
TCTAAAGATATAATATTTATCTTAAAACCTTAGATTAGCTTCTTTAGCTTT-----CTCTTAGAGTTCTTAT
ACTT-CTTACTCTATATATT-AAGTTAGTTTAT---ACTAATA--TACCTTATAATAG---CCTAACT--TA
CTTTCTTATAGAGAATACTA-AGCTTATTCTTATTAATCTGCTTAAGCTTAA--AAATAGTCTTAGTAAAG-
ATATTCTAATAAGCCTTACGCTTAGCAGCAATAGCCTTAGTAGAGTAATTATAGTAAATAGAGATATAGATA
GTATTAGAACTATCGTTAGAGTCTATAGCGCTGTTATAGTATACTA--AGTTCTCTATATAAGGCATATATA
GAGACCTAGAATATAGTTAGTACTTAAGTAGCTTATAATAGAGTATTATAGCCTATATAGAACTATACTAGG
CACTTACTTCTTTAACTATATAGCTAAGAGACTATAGGTGTTCTAAATATTAGCTTTAAGTACTAAAATCTT
--TCTAGTATCTAGAGGCTATAGATTATAGATATACTAAGCAGCTACTATAGCTCTTGCT-AGCTAGCTCTT
AGTAGTAGAGATAGTAG-AGA-----------------TAGTAAATATTAATCTAATC----TAGCGC--TA
GCTTATTAATATTAGTAGTAATATCTAGAACT-TTCTAATATAA--CTTCTTAGAAAGCTAAATATATTAGT
TTATACTATAATAAAGTATTCTAGCTTATAATAACTTATTACTATATAGTTAGAGTTACTAAAGAAGTAATA
GAGGCACTTAAAGTACTAAGTAGTCTCTCTA-CCTCTAATCTTCTT-CTGCTAG--AATAAGTAGAGATTAA
GATAGTTCTTAGTATTCTCTATAGTATTAGAGAAGTCTATTATAATATAACTAAACTTACTAAAGTACTTAA
AGA-AGCCTATAGTAAAAGATATAATATAGCAGTAGTATAGATAATAAGTATATATACTATTCTTTATTATA
-TTATTACTAATAGTAATCTAGTCTATATTAACTAATTTAGAG--GTATTCTAGCCTAGATTAGCGTAGAAT
AGAAGCAGAGAGGCTTAATAAAGCTAAATT-AATAAGCATAGTAGT-TATTATAG-AATACTCTATATTT-A
TTAGCGCTATAATA-GAGTATAATAG----------AGTATTCTAGCCTAAA-TAAGAGCTAAAATCTCTAT
AGA--GAGAACTAAAAA-TTCTTATCTAAAAAAGACTAAGAGAATATAGAA----CTAAGTTAAGAGTTAGG
CTAAGCTTAACT--AGTATTATAGATCTATA-TGCTACTTACTTATTATTACTTAGTATGCTAAGCTTAGCT
AAGTAAGTCTCTTAAAACTATAAATTTTAGAAATAATCTATAAAGCTCTAATGCGCGCGTTAGGCCTTAAAT
AAGCTATT--ATAGCTTATTTTTACTTACTA-AATACTCT-TCTATATTAGATATATTTGCTTAAGGTAAGC
ATACT--TAAGAAAAGAGATAATATTAGTACTCTAGCACTAAGAACGCCTTT-AGTATTCTAAGTAGGCTTA
GTATAGCTACTAGAGAGCTAGTATATAGAGTAGAGAGAGAATTGCTTCTTAATAGTAGTAATTTATCTATTC
TTTGCAATAATCTTATTAGTTATTCTTAT
>X15_sc1.44_217052_219825_-/1-2774
------------------------------------------------------------------------
------------------------------------------------------------------------
------------------------------------------------------------------------
------------------------------------------------------------------------
------------------------------------------------------------------------
------------------------------------------------------------------------
------------------------------------------------------------------------
------------------------------------------------------------------------
------------------------------------------------------------------------
------------------------------------------------------------------------
------------------------------------------------------------------------
------------------------------------------------------------------------
------------------------------------------------------------------------
------------------------------------------------------------------------
------------------------------------------------------------------------
------------------------------------------------------------------------
------------------------------------------------------------------------
------------------------------------------------------------------------
------------------------------------------------------------------------
------------------------------------------------------------------------
------------------------------------------------------------------------
------------------------------------------------------------------------
------------------------------------------------------------------------
------------------------------------------------------------------------
------------------------------------------------------------------------
------------------------------------------------------------------------
------------------------------------------------------------------------
------------------------------------------------------------------------
------------------------------------------------------------------------
------------------------------------------------------------------------
------------------------------------------------------------------------
------------------------------------------------------------------------
------------------------------------------------------------------------
------------------------------------------------------------------------
------------------------------------------------------------------------
------------------------------------------------------------------------
------------------------------------------------------------------------
------------------------------------------------------------------------
------------------------------------------------------------------------
------------------------------------------------------------------------
------------------------------------------------------------------------
------------------------------------------------------------------------
------------------------------------------------------------------------
------------------------------------------------------------------------
------------------------------------------------------------------------
------------------------------------------------------------------------
------------------------------------------------------------------------
------------------------------------------------------------------------
------------------------------------------------------------------------
--------------AAGAACTAGA---CTCTA-TTAGGCTAGATTAGCCTAAAAGACTACTTAGAGATAAAG
AGTTACTTAAAGTAACTAAACTTACTAAAAAGATACTTATAATAATTACTACTTATAAATTAA-GAATCTTT
A-TAGTAAA-TAAGTGCTAGAAGAAATATATAAATAAA---TAAAAGCTACTAATCTTATTTAAAGAAGAAG
ATAAAATTA---TAATTTATACTAAAAATATATAA--TTAATATAACTAAAGAAGAAACTAGACTAGAAATT
TGCTTTAGAAGTT--ATTAATAAGTAAATAAGCTCTTTAGTATTTAGAGTTAAGCTTAAGAGCTTTCTAAAT
ATATACTCTATCTTTTATGCCTCTTTATTAGAGCTATATAATCT---AATAAGTAAAATTCTATACTCTATA
ACTAATATTATAGATACTCTAT-ATAATTTTAGAGATAATAATATC-TATAAAGTAGAT-AAAATTATAAAT
AAGAGAATAATAA-ATAATAGCTAATAGAAGTAC-TTAGTTAAATAGAAAAACTACTC-TAAAGATAAGTAC
-TTATAAGAACT-TAGCT-TAAATATTTTAGAAAAATACTCTAAGAAG-ATTCTAAG-ATACTATATCTACT
TAAA-TATAACGTAGAAAGTATAATAATAGCTAAAT-AAACTAAAATATAGATATTAGATACTAAGATTAAC
TTCTAAATAAAAGAAGAG-A-GTAGTAATAAATAAACTATATCTCTTAGAGCTA---TTATAGCCTATAATA
GATTATCTTATATTAGAAGAAAATAATTAGTATTCTTAAAAATAAGTACTATATAATAATCTAATATAAATT
TAGAGATAAAAGAATCTAATAATAAAAA--TATATTACTAAGAAAAGATAGAAGAAAGAATCTTCTTAGCAT
TTTACTATCTAGAGATTACTAAGTAAATCTACGCTAGAATAGCCTATAATAGC-TTAGCTTAAGTCTTAAAG
ATCTAGGCACTACTCTTATAATACCTACTAGCTATAGTCTAAGATATAATAACTTAAAGA-AAGCTAAATTA
GCTATAAAAGGCTCTACTA-GAGTTAGATTTAGATAATAAGAACTGCTAAATACTTCTTAGTACTATTAAGC
TTTTTTTAAGCCTTATTAATCTTACTTATAAAGAGACTATACTTAGCTAAGAGAATAGAGCTTCTATTTTTC
TCTAAAGACGTAATATTTATCTTAAAATCTTAAATTAGTTTTTTTAGCCTT-----CTCTTAGAGTTCTTAT
ACTT-CTTACTTTATATATT-AGATTAGTTTAC---GCTAATA--TACTCTATAATAG---CTTAACT--TA
TTTTCTTATAAAGAGTACTA-AGCTTATTCTTATTAATCTACTTAAGCTTAA--GAATAGTCTTAATAAAG-
ATATTCTAATAAGCCTTATGCTTAGTAATAATAGCTTTAGTAAAGTAATTATAGTAAATAAATATATAAGTA
GCATTAGAACTATTATTAGAGTCTAAAGTGCTATTATAGTATATTA--AGTTCTCTATATAAAGTATATATA
AGAGCTTAGAATATAGTTAGTATCTAAATAGCTTATAATAGAGTATTATAGCTTATATAGAACTATATAAAG
TATTTACTTCTTTAACTATATAGCTAAAGAACTATAAGCATTTTAAATATTAACTTTAAGTACTAAAATCTC
--TTTAGCATCTAGAGGCTATAGATTATAGGTATACTAAGTAGCTACTACAGCTCTTACT-AGCTAGTCTCT
AGTAGTAGAGATAGTAG-AAGTAGTAATAATAGTTTAGTAGCAAATATTAATCTAACC----TAGCGC--TA
GCTTATTAATATTAGTAATAATATCTAGAACT-TTCTAATATAA--CTTCTTAGAAAGCTAAATATATTAGT
TTATGCTATAATAAAGTATTCTAGCTTATAATAACTTACTACTATATAGTTAAAGTTACTAAAAAAGTAATA
GAGGTACTTAAAGTATTAAGTAGTCTCTTTA-TCCTTAATCTTCTT-CTACTAA--GATAAGTAGAGATTAA
GATAGTTCTTAGTATTCTCTATAGTATTAGAGAAGTTTATTATAATATAACTAAACTTACTAAGATACTTAA
AGA-AGCTTATAGCAAAAGATATAATATAGTAGTAGTATAGATAATAAATATATATACTATTCTCTATTATA
-CTATTACTAATAGCAATTTAGTCTATTCTAATAGATTTAGAG--ATATTCTAGCTTAGATTAGTATAGAAT
AGAAGTAAAGAGACTTAATAAAGCTAGATT-AAGAGATATAGTAGT-TATTATAG-AGTACTCTATATTT-A
TTAGCGCTATAATA-AGCTATAATAG----------AGTATTCTAGCCTAAA-TAAAGGTTAAAATTCTTAT
AGA--AAAAACTAAAAA-TTCTTATTTAAAAGAGACTAAGAGAATATAGAA----CTAGGTTAAGAGTTAGG
CTAAGCTTAACT--AGTATTATAGATCTATA-TACTATTTACTTATTATTACTTAGTATACTAAGCTTAGCT
AAGTAAGTCTCTTAAAGCTATAAATTTTAGTAATAATCTATAGAGCTCTAATATGTGCTTTAGACTTTAAAT
AAGCTATT--ATAGCTTATTTAAGCTTATTA-AATACTTC-TCTATATTAGATATATTTACCTAAAGTAAGT
ATATC--TAAGAGAGAAGATAATATTAGTACTCTAGTATAGAGAGTGCCTTT-AGCGTTCTAAGCAAGCCTA
GTATAGCTACTAAAGAGCTAGTATATAGAGTAGAGAGAGAATTACTTCTTAAAAGTAGCAGTTTATCTATTC
TTTATAATAATTCTATTAGTTATTCTTA-
>X15_sc1.35_3720_5780_+/1-2061
------------------------------------------------------------------------
------------------------------------------------------------------------
------------------------------------------------------------------------
------------------------------------------------------------------------
------------------------------------------------------------------------
------------------------------------------------------------------------
------------------------------------------------------------------------
------------------------------------------------------------------------
------------------------------------------------------------------------
------------------------------------------------------------------------
------------------------------------------------------------------------
------------------------------------------------------------------------
------------------------------------------------------------------------
------------------------------------------------------------------------
------------------------------------------------------------------------
------------------------------------------------------------------------
------------------------------------------------------------------------
------------------------------------------------------------------------
------------------------------------------------------------------------
------------------------------------------------------------------------
------------------------------------------------------------------------
------------------------------------------------------------------------
------------------------------------------------------------------------
------------------------------------------------------------------------
------------------------------------------------------------------------
------------------------------------------------------------------------
------------------------------------------------------------------------
------------------------------------------------------------------------
------------------------------------------------------------------------
------------------------------------------------------------------------
------------------------------------------------------------------------
------------------------------------------------------------------------
------------------------------------------------------------------------
------------------------------------------------------------------------
------------------------------------------------------------------------
------------------------------------------------------------------------
------------------------------------------------------------------------
------------------------------------------------------------------------
------------------------------------------------------------------------
------------------------------------------------------------------------
------------------------------------------------------------------------
------------------------------------------------------------------------
------------------------------------------------------------------------
------------------------------------------------------------------------
------------------------------------------------------------------------
------------------------------------------------------------------------
------------------------------------------------------------------------
------------------------------------------------------------------------
------------------------------------------------------------------------
------------------------------------------------------------------------
--------------------------------------------------------------------CTTA
C-TAGTAGA--ATATATTAGAAGAAATATATAAATAAA---TAAAAGCTATCTATTCTATTTAAAGAAGAAG
ATAAGGTTA---TAGTTACTATAAAAAATATGCAG--TTAACATAACTAAAGAAGAAACTAGACTAGAAATT
TACTTTAGAAGTT--ATTAATAAGTAAATAAGCTCTTTAGCGTTTAAAGTTAAGCTTAAGAGCTTTCTAAAT
ATATACTCTATTTTTTATACTTTCTTATTACAACTATATAATCT---AATAAGTAAAATTCTATACTCTCTA
ACTAATATTATAGATACTCTGC-ATAATTATAGAGGTAATAATATC-TATAAGATAGAT-AAAATTATAGAT
AAGAGAATAATAG-ATAGTAGCTAATAGAAGTAC-TTAGTTAAATAGAAAAACTACTC-TAAAGATAAAAAC
-TTATAAGAGCC-TAGCC-TAAATATTTTAGGAA-ATACTCTAAGAAA-GTTCTAGA-ATACTATATCTACT
TAAC-TATAGTATAAAAAGTATAAGAATAGCTAAAT-AAATTAAAATATAGATATTAGGCATTAAGATTAAC
TTTTAAATAAAAGAAAGA-A-GTAATAATAAATAAACTACGCCTCTTAGAGCTA---TTATAGCCTATAATA
GACTATTCTAGCTAAGAAGAAAATAATTAGTATTCTTAGAAATAAGCATTATATAATAATTAAAA-TAAATC
TAGAGATAAAAGAACTTAAGAATAGAAA--TATATTACTAAAGAAAGATAGAAGAAAGAATCTTCTTAGCAT
TTTACTATCTAGAGATTACTAAGTAAATCTACGCTAGAATAGCCTATAATAGC-TTAGCTTAAGTTCTAGAG
ACTTAGGCGCTGCTCTTATAGTACCTACTAGCTATAGTCTAAAGTATAATAACCTAAAGCAGAGCTAAATTA
GCTATAAAAGGCTCTACTA-GAGTTAGATTTAGATATTAAGAACTACTAAACGCTTCTTAGCACTATTAAGC
TTCTTTTAAGCTTTATTAATCTTACTTATAAAGAGACTATGCCTAGCTAAGAGAATAAAGCTCTTCTCTTTC
TCTAAAGATATAATATCTACCTTAAAATCTTAGATTAGCTTCTTTAGCTCT-----CTCTTAGAGTCTTTAT
ACTT-TTTACTCTATATATT-AGGTTAGTTTAT---ACTAATA--TACTCTATAATAG---CCTAACT--TA
TCTTCTTATAGAGAGTACTA-GACTTATTCTTATTAATCTACTTAAGCTTAA--GAATAGTTTTAGTAAAG-
ATATTCTAATAAGCTTTACGCTTAGTAGTAATAGCTTTAGTAGAGTAATTATAGTAAATAGAGATATAAGTA
GTATTAGAACTATTATTAGAGTCTATAGCGCTATTATAGCACGCTA--AGTTCTCTGTATAAGATATAAATA
GAGGCCTAGAATATAATTAGCGCCTAAATAGCCTATAGTAGAGTATTATAGCTTATATAAGACTATATAAGG
TACTTACTTCTTTAACTGCATAGCTAAGAGACTATAGGCGTTCTAAATATTAGCTTTAAGTACTAAAATCTC
ATTCTAGTATCTAGAGGCTATAGATTATAGATATACTAAGTAGCTACTATAGCTTTTGCT-AGCTAGCTCTT
AGTAGTAAAGATAGCAG-AGATAGTAGTAATAGTTTAGTAGTAAATATTAACTTAACT----TAGCGC--TA
GCTTATTAATATTAATAGTAATATCTAGAATT-TTCTAATATAA--CTTCTTAGAAAGCTAAATATATTAGT
TTATACTATAATAGAGTATTCTAGCTTATAATAACTTACTACTATATAGTTAGAGTTACTAAAGAAGTAATA
GAGGCACTTAAAGTACTAAGTAGTCTTTCTA-TCTTTAATCTTCTT-TTGCTAA--AATAAGTAGAAGTTAA
GATAGTTCTTAGCATTCTCTATAGTATTAGAGAAGTCTATTATAATATAACTAAACTTACTAAGGTACTTAA
AGA-AGCCTATAGTAAAAGATATAATATAGCATTAGCATAAATAATATATATATATACTATTCTCTATTATA
-TTATTACTAATAGCAATCTAGTCTA----ACGTAGTTTATAA--GTAACTTAGC-----------------
------------------------------------------------------------------------
------------------------------------------------------------------------
------------------------------------------------------------------------
------------------------------------------------------------------------
------------------------------------------------------------------------
------------------------------------------------------------------------
------------------------------------------------------------------------
------------------------------------------------------------------------
-----------------------------
>X15_sc1.1_1_846_-/1-846
ATAGTACTATTTAGCCCTATAATAAGATATATAAGATAATCTTATAAAGATTTTAGTTAAGTAAAGAAGTAC
TCTAGCTACTCCAGAGAAATAAGCAAATATAGTTCAGTAAAGAGCAACT--AGATACTAAACTATAGTAGAT
ATTGCTAGTATAAACTTCTTATAGTTAACTAAGAAAGGTCTCTCTAAATATAGAGAGAGCTTAAAACTCTCT
AAAAAAGGCTAAGTATACTAGAATAGGCTATAATAAGCTAAAGTAGGCACTAGTAAGTAAAGCTAAATCTAA
C-TATTCTAAGCTAACTTATTATAACTATAATAAGATTAGCTATATTAGTCTAGACTACTCTAACTCTTATA
AGCCTTAAGCTAGACCTCTCTAATAGAATATAGAAAAAGATAATAAGTATAAATCTTAGA-GATTTATCTTA
CTACTTATATTAGATCTAACTTAGACTAAAAGAATCTTAGTACTCTAAGAGAGACTATATTATTAGTACTCT
CTTAGCTAATAATAGTAAAGAGAGTTATTAGTATCTTAAGTATTATAGATATTTTTCTAGACTTA-GGTTCT
TAGTTAAACTTAATATTATCTAAACTTACTAA-AGAGTAAAGTTTAGAAGTTACTCTATTAACTAGCTTC-T
TAGTAAAGAGAGTTAGTAAGAGAAATCTTACTATCTATAGTACTATAGTTATAGATATAGTTATTATTAACT
CTTATAATAAGAAGAAGAATTATAAGATCTCTTTTATTATTACTAATCTAAAGAAGTATTTAATTTATCTTA
GCCTCTCTTAAGTAAATAAATATA-ACTTAAAAATTAATATTCTAATATAAAGACTTCTTTA----------
------------------------------------------------------------------------
------------------------------------------------------------------------
------------------------------------------------------------------------
------------------------------------------------------------------------
------------------------------------------------------------------------
------------------------------------------------------------------------
------------------------------------------------------------------------
------------------------------------------------------------------------
------------------------------------------------------------------------
------------------------------------------------------------------------
------------------------------------------------------------------------
------------------------------------------------------------------------
------------------------------------------------------------------------
------------------------------------------------------------------------
------------------------------------------------------------------------
------------------------------------------------------------------------
------------------------------------------------------------------------
------------------------------------------------------------------------
------------------------------------------------------------------------
------------------------------------------------------------------------
------------------------------------------------------------------------
------------------------------------------------------------------------
------------------------------------------------------------------------
------------------------------------------------------------------------
------------------------------------------------------------------------
------------------------------------------------------------------------
------------------------------------------------------------------------
------------------------------------------------------------------------
------------------------------------------------------------------------
------------------------------------------------------------------------
------------------------------------------------------------------------
------------------------------------------------------------------------
------------------------------------------------------------------------
------------------------------------------------------------------------
------------------------------------------------------------------------
------------------------------------------------------------------------
------------------------------------------------------------------------
------------------------------------------------------------------------
------------------------------------------------------------------------
------------------------------------------------------------------------
------------------------------------------------------------------------
------------------------------------------------------------------------
------------------------------------------------------------------------
------------------------------------------------------------------------
------------------------------------------------------------------------
------------------------------------------------------------------------
------------------------------------------------------------------------
------------------------------------------------------------------------
------------------------------------------------------------------------
------------------------------------------------------------------------
------------------------------------------------------------------------
------------------------------------------------------------------------
------------------------------------------------------------------------
------------------------------------------------------------------------
------------------------------------------------------------------------
------------------------------------------------------------------------
------------------------------------------------------------------------
------------------------------------------------------------------------
------------------------------------------------------------------------
------------------------------------------------------------------------
------------------------------------------------------------------------
------------------------------------------------------------------------
------------------------------------------------------------------------
------------------------------------------------------------------------
------------------------------------------------------------------------
------------------------------------------------------------------------
------------------------------------------------------------------------
------------------------------------------------------------------------
------------------------------------------------------------------------
------------------------------------------------------------------------
------------------------------------------------------------------------
------------------------------------------------------------------------
------------------------------------------------------------------------
------------------------------------------------------------------------
------------------------------------------------------------------------
------------------------------------------------------------------------
------------------------------------------------------------------------
-----------------------------
>X15_sc1.8_1388263_1389972_-/1-1710
ATAGTACTATTTAGCACTATAATAAGATATATAAGATAATCTTATAAAGATTCTAGTTAAGCAGAGAAGTAC
TCTAGCTACTTTAAAGAAATAAGCAAATATAGTCTAGCAAAGAGTAACT--AGACACTAAACTATAGTAGAT
ATT-CTAGTATAAACTTCTTATAGTTAACTAAGAAAAGTCTTTCTAAATATAAAAAAAGCTTAAAACCTTCT
AAAAAAGGCTAAGTATACTAGAATAGGCTATAATAGGCTAAAGTAGGCACTAGTAAGCAGAGCTAAATCTAA
C-TATTCTAAGCTAACTTATTATAACTATAATAAGATTAGCTATATTAGTCTAGACTATTCTAACTCTTATA
AGCCTTAAGCTAGACTTCTCTAATAAAATATAGAAAAAGATAATAGGCGTAGGTCTTAGA-GGTTTATCTTA
CTGCTTATATTAGATCTAACTTAGACTAAAAGAATCTTAGCACTTTAAGAGAAGCTATATTATTAGTACTCT
TTTAGCTAATAATAGTAAAGAGAGTTATTAGTGCCTTAAGCATTATAGATATTTTCCTAGACTTA-AGTTCT
TAGTTAAACTTAATATTATCTAAACTTGCTAAGAGAGTAGAGTTTAGAGATTACTCTATTAACTAGCTTT-C
TAGCAGAAAGAGTTAGTAAGAAGAACCTTACTATCTATAGCACTATAGTTATAGATATAGTTATTATTAACT
CTTATAGTAAGAAGAAGAATTATAAGATTTCTTTTATTATTATTAATCTAAAGAAGTATCTAATTTATCTTA
GCTTCTCTTAAGTAGATAAATATA-ATCTAAAGATTAATATTCTAATATAAAGACTCTTTTATAGAGAGCAT
AAGGTAAAGAATATAATACT-ATACTATAAAGTAGATATTAAGATTAACGTAGAAGAGTTTAAAAGAAGCAT
ATAAAGCCTATATGCAGATATATATGCCTTTCTAGTAAGCTACATAA-GCTCTGCTATGCTAGAA-TAACTT
AGTATAAGTTAGATTCTCTTAG--ATTATACTAAGTTT-ATA-GACGTTAG---CTCTAAGAAGAACTCTAA
GATTCTAGCAGAATATAGTAAGCATAATCTAATAATTAATCTAGTACTTAGAGAAGATTCTCTCTATTATCT
ATTATATAATCTCTCTTCTATAGAGTT-AGGTATATTAAGAGCATATATAACTAAGTATTTATAGCATAGCT
AGATATATTAGTTAAA-GTTACTAGTAGGTATACTTATATTATTTATTAAGAAAAAAGATAGAATAATATAA
CTCTATATAGACTATAGAGATCTTAATAAGATTAGTATTAAGAATTAGAGTTTACTACTCTTAA-TTATAAA
GTCTTTAGAACGTCTCTTCTAAGTAAAGTAGTATATAAAGCTTAATATAAGAGAAGCTTACTATAGAATAAG
AATTACTAAAGGTAATAAGTAAAAGA--CTGCCTTCTATATAA-GGTATAGCTATTT-TAAGTATATAGTAA
TGCT-ATTTAGTCTTAT--AAATGCTCTAGCCTAGTTC-TAAGCTT-ATATTAATA-AAGCGTTAGTAGGCT
TAGTAGATATTT-TCTATATTATCTATT-TAGATAATATTCTTATCTTCTTAGATATAGAAGAA--AAGTAT
ATAGTATA-TATAAAGAAAGTTCTATAGAAGCTACGTAATACAAAGCTATATATAAAGCTAAGTAAGTATAA
ATAGTATATATAGCGCAT------------------------------------------------------
------------------------------------------------------------------------
------------------------------------------------------------------------
------------------------------------------------------------------------
------------------------------------------------------------------------
------------------------------------------------------------------------
------------------------------------------------------------------------
------------------------------------------------------------------------
------------------------------------------------------------------------
------------------------------------------------------------------------
------------------------------------------------------------------------
------------------------------------------------------------------------
------------------------------------------------------------------------
------------------------------------------------------------------------
------------------------------------------------------------------------
------------------------------------------------------------------------
------------------------------------------------------------------------
------------------------------------------------------------------------
------------------------------------------------------------------------
------------------------------------------------------------------------
------------------------------------------------------------------------
------------------------------------------------------------------------
------------------------------------------------------------------------
------------------------------------------------------------------------
------------------------------------------------------------------------
------------------------------------------------------------------------
------------------------------------------------------------------------
------------------------------------------------------------------------
------------------------------------------------------------------------
------------------------------------------------------------------------
------------------------------------------------------------------------
------------------------------------------------------------------------
------------------------------------------------------------------------
------------------------------------------------------------------------
------------------------------------------------------------------------
------------------------------------------------------------------------
------------------------------------------------------------------------
------------------------------------------------------------------------
------------------------------------------------------------------------
------------------------------------------------------------------------
------------------------------------------------------------------------
------------------------------------------------------------------------
------------------------------------------------------------------------
------------------------------------------------------------------------
------------------------------------------------------------------------
------------------------------------------------------------------------
------------------------------------------------------------------------
------------------------------------------------------------------------
------------------------------------------------------------------------
------------------------------------------------------------------------
------------------------------------------------------------------------
------------------------------------------------------------------------
------------------------------------------------------------------------
------------------------------------------------------------------------
------------------------------------------------------------------------
------------------------------------------------------------------------
------------------------------------------------------------------------
------------------------------------------------------------------------
------------------------------------------------------------------------
------------------------------------------------------------------------
------------------------------------------------------------------------
------------------------------------------------------------------------
------------------------------------------------------------------------
------------------------------------------------------------------------
------------------------------------------------------------------------
-----------------------------
>X15_sc1.43_16047_18382_+/1-2336
------------------------------------------------------------------------
------------------------------------------------------------------------
------------------------------------------------------------------------
------------------------------------------------------------------------
------------------------------------------------------------------------
------------------------------------------------------------------------
------------------------------------------------------------------------
------------------------------------------------------------------------
------------------------------------------------------------------------
------------------------------------------------------------------------
------------------------------------------------------------------------
------------------------------------------------------------------------
------------------------------------------------------------------------
------------------------------------------------------------------------
------------------------------------------------------------------------
------------------------------------------------------------------------
------------------------------------------------------------------------
------------------------------------------------------------------------
------------------------------------------------------------------------
------------------------------------------------------------------------
------------------------------------------------------------------------
------------------------------------------------------------------------
------------------------------------------------------------------------
------------------------------------------------------------------------
------------------------------------------------------------------------
------------------------------------------------------------------------
------------------------------------------------------------------------
------------------------------------------------------------------------
------------------------------------------------------------------------
------------------------------------------------------------------------
------------------------------------------------------------------------
------------------------------------------------------------------------
------------------------------------------------------------------------
------------------------------------------------------------------------
------------------------------------------------------------------------
------------------------------------------------------------------------
------------------------------------------------------------------------
------------------------------------------------------------------------
------------------------------------------------------------------------
------------------------------------------------------------------------
------------------------------------------------------------------------
------------------------------------------------------------------------
------------------------------------------------------------------------
------------------------------------------------------------------------
------------------------------------------------------------------------
------------------------------------------------------------------------
------------------------------------------------------------------------
------------------------------------------------------------------------
------------------------------------------------------------------------
------------------------------------------------------------------------
------------------------------------------------------------------------
------------------------------------------------------------------------
------------------------------------------------------------------------
------------------------------------------------------------------------
------------------------------------------------------------------------
------------------------------------------TATC-TATAAAGTAGAT-AAAATTATAGAT
AAGAGAATAATAG-ATAGTAGCTAATAGAAGTAT-CTAGTTAAATAGAAAAACTACTT-TAAAAATAAAAAC
-TTATAGAAGCT-TAGCT-TAAATATCTTAGAAA-ATACTCTAAGAAA-GTTCTAGA-ATACTATATCTACC
TAAC-TATAGCGTAAGAAGTATAAGAATAGCTAAGT-AAATTAAAATATAGATATAAGGCATTAAAGTTAAC
CTTTAAATAAAAGAAGAG-A-ATAATAATAAATAAACTATGCCTCTTAGAGCTA---TTATAGCCTATAATA
GACTATCTTAAGTAGAAAAGAAATAATTAGTATTCTTAGAGATAAGTATTATATAATAATTAAAAATAAATC
TAGAAATAGAAGAACCTAAAGATAGAAA--TATATTACTAAAGAAAGATAAAAAGAAGAATCTTCTTAGCAT
TTTACTATCTAGAGATTACTAAGTAAATCTGCGCTAGAATAGCCTATAATAGC-CTAGCCTAAGTTCTAAAG
ACCTAGGTACTACTCTTATAGTACTTACTAGCTATAGTCTAAAGTATAATAATCTAAAGA-GAGCTAAATTA
GCTATAAAAGGCTCTACTA-GAGCTAGATTTAGATATTAAAGACTATAAGATGCTTCTTAGCACTATTAAGC
TTCTTTTAAGCTTTATTAATCTTACTTATAAAGAGACTATACCTAGCTAAGAGAATAAAGCTTCTATTCTTC
TCTAAAGATATAATATCTACTTTAAAATCTTAAATTAGCTTCTTTAGCTCT-----CTCTTAAGGTTCTTAT
ATATTCTTACTTTATATATT-AGGTTAGTTTAC---GCTAATA--TACTTTATAATAG---CCTAACT--TA
TCTTCTTATAGAAAGTATTA-GGCTTATTCTTATTAACTTACTTAAACTTAA--GAATAGTCTTAGTAAAG-
ATATTCTAATAAGCCTTATACTTAGTAGTAATAGCCTTAGTAGAGTAATTATAGTAAATAGAGATATAAGTA
GTATTAGAACTATTATTAGAGTTTATAGCGCTGTTATAGTATACTA--AGTTCTCTGCATAGAGTATAAATA
AAAGCTTAGAATATAATTAGCGCCTAAATAGCTTATAATAGAGTATTATAGCCTATATAAGACTATATAAGG
CACTTACTTCTTTAACTATATAGCTAGAGAACTGCAGATATTCTAAATATTAGCTTTAAGTACTAAAATCTC
--TCTAGTATCTAGAGGCTATAGATTATAGATATACTAAGTAGCTACTATAGCTCTTACT-AGCTAGCTCTT
AGTAGCAGAGATAGTAG-AGATAGTAGTAATAGTTTAGTAGTAAATATTAATCTAATC----TAGTAC--TA
GCTTATTAATATTAGTAGTAATATCTAGAACT-TTCTAATATAA--CTTCTTAAGAGGCTAAATATATTAGT
TTATACTATAATAGAGTATTCTAGCTTATAATAACTTACTACTATATAGTTAAAGTTACTAAAGAAGTAATA
GAGGCACTTAAAGTACTAAGTAGTCTCTCTG-CCTCTAATCTTCTT-CTACTAA--GATAAGTAAAGATTAA
GATAGTTCTTAGCATTCTCTATAGCATTAGAGAAGTCTATTATAATATAACTAAACTTACTAAGGCACTTAA
AGA-AGCCTATAGTAAAAGATATAATATAGTAGTAGTATAGATAATAAGTGCATATACTATTCTCTATTATA
-TTATTACTAACAGTAATTTAGTCTATATTAACTAATTTAGAG--ATATTCTAGCTTAGATTAGCGTAAAAT
AGAAGTAGAAGAGCTTAATAAAGCTAGATT-AAAAAGCATAGTAGT-TATTATAG-GATACTCTATATTT-A
TTAGCGCTATAATA-GAGTATAATAG----------AGTATTCTAGCTTAAA-TAGAGGCTAAAATCCTTAT
AGA--GAAAACTAAAAA-TCTTTACTAAAAAGAGACTAAGAGAATATAGAA----CTAGGTTAAGAGTTAGG
CTAAGCTTAACT--AGTATTATAAGTCTATA-TGCTGCTTACTTATTATTACTTAGTATACTAAGCTTAGCT
AAGCAAGTCTCTTAAAACTATAAGTTTTAGAAATAATCTATAGAGCTCTAATGCGCGCTTTAGGCCTTAAAT
AAGCTATT--ATAGCTTATTCTAGCTTACTA-AATACTCT-TTTATATTAGATATATTTGCTTAAAATAAGC
ATACT--TAAGAAGAGAGATAATATTAGCACTCTAGCACTAAGAACGCCTTT-AGCGTTCTAAGTAGGCCTA
GTATAGCTGCTAGAGAGCTAGTATATAGAGTAGAGAGAGAATTACTTCTTACTAGTAGTAATTTGTCTATTC
TTTATAATAATTCTATTAGTTATTCTTAT
>X15_sc1.15_993647_994618_-/1-972
------------------------------------------------------------------------
------------------------------------------------------------------------
------------------------------------------------------------------------
------------------------------------------------------------------------
------------------------------------------------------------------------
------------------------------------------------------------------------
------------------------------------------------------------------------
------------------------------------------------------------------------
------------------------------------------------------------------------
------------------------------------------------------------------------
------------------------------------------------------------------------
------------------------------------------------------------------------
------------------------------------------------------------------------
------------------------------------------------------------------------
------------------------------------------------------------------------
------------------------------------------------------------------------
------------------------------------------------------------------------
------------------------------------------------------------------------
------------------------------------------------------------------------
------------------------------------------------------------------------
------------------------------------------------------------------------
------------------------------------------------------------------------
------------------------------------------------------------------------
------------------------------------------------------------------------
------------------------------------------------------------------------
------------------------------------------------------------------------
------------------------------------------------------------------------
------------------------------------------------------------------------
------------------------------------------------------------------------
------------------------------------------------------------------------
------------------------------------------------------------------------
------------------------------------------------------------------------
------------------------------------------------------------------------
------------------------------------------------------------------------
------------------------------------------------------------------------
------------------------------------------------------------------------
------------------------------------------------------------------------
------------------------------------------------------------------------
------------------------------------------------------------------------
------------------------------------------------------------------------
------------------------------------------------------------------------
------------------------------------------------------------------------
------------------------------------------------------------------------
------------------------------------------------------------------------
------------------------------------------------------------------------
------------------------------------------------------------------------
------------------------------------------------------------------------
------------------------------------------------------------------------
------------------------------------------------------------------------
------------------------------------------------------------------------
------------------------------------------------------------------------
------------------------------------------------------------------------
------------------------------------------------------------------------
------------------------------------------------------------------------
------------------------------------------------------------------------
------------------------------------------------------------------------
------------------------------------------------------------------------
------------------------------------------------------------------------
------------------------------------------------------------------------
------------------------------------------------------------------------
------------------------------------------------------------------------
------------------------------------------------------------------------
------------------------------------------------------------------------
------------------------------------------------------------------------
------------------------------------------------------------------------
------------------------------------------------------------------------
------------------------------------------------------------------------
------------------------------------------------------------------------
------------------------------------------------------------------------
------------------------------------------------------------------------
------------------------------------------------------------------------
------------------------------------------------------------------------
------------------------------------------------------------------------
------------------------------------------------------------------------
------------------------------------------------------------------------
---------------------TGTCTAGAACC-TTCTAATATAA--CTTCTTAGAAGACTAAATATATTAGT
TTATGCTATAATAAGATATTCTAGCTTATAATAACTTACTACTATATAGTTAGAGTTACTAAAGAAGTAATA
AAAGTACTTAAAGTACTAAGTAGTCTCTCTA-CTTCTAATCTTCTT-CTACTAA--GATAAGTAGAGATTAA
GATAGTTCTTAGCATTCTTTATAGTATTAGAGAAGTCTATTATAATATAACTAAACTTACTAAGGCACTTAA
AAG-AGCTTATAGTAAAAGATATAATATAGTAGTAGCATAGATAATAAGTATATATACTATTCTCTATTATA
-TTATTACTAATAGTAATCTAGTTTATATTAACTAATTTAGAG--ATATTCTAGCCTAGATTAGTATAAAAT
AGAAGTAGAAGAGCTTAATAAAGCTAAATT-AAGAGGCGTAGTAAT-TATTATAG-AATACTCTATATTT-A
TTAGTGCTATAATA-GAGTATAATAG----------AGTATTCTAGCCTAAA-TAAAGGCTAAAATCTCTAT
AGA--GAAAACTAAAAA-TTCTTACTTAAAAGAGACTAAGAGAATATAGAA----CTAGGTTAAGAGTTAAG
CTAAGCTTAACT--AGTATTATAGATCTATA-TACTACTTACTTATTATTACTTAGCGCGCTAAGCTTAGCT
AAGCAAGTTTCTTAAAACTATAAGTTTTAGAAATAATCTATAAAGCTCTAATGCGCGCTTTAAGCCTTAAAT
AAGCTATT--ATAGCTTATTCTAGCTTACTA-AATACTCT-TCTATATTAGACGTATTTGCTTAAGATAAGT
ATGCT--TAAGAAAAGAGATAATATTAGCACTTTAGCACTAAGAATGCCTTT-AGTATTCTAAGTAGGCCTA
GTATAGCTACTAGAGAGCTAGTATATAGAGTAAAGAGAGAATTACTTCTTACTAATAGTAATTTATCTATTC
TTTATAATAATTCTATTAGTTATTCTTAT
>X15_sc1.37_317751_320110_-/1-2360
------------------------------------------------------------------------
------------------------------------------------------------------------
------------------------------------------------------------------------
------------------------------------------------------------------------
------------------------------------------------------------------------
------------------------------------------------------------------------
------------------------------------------------------------------------
------------------------------------------------------------------------
------------------------------------------------------------------------
------------------------------------------------------------------------
------------------------------------------------------------------------
------------------------------------------------------------------------
------------------------------------------------------------------------
------------------------------------------------------------------------
------------------------------------------------------------------------
------------------------------------------------------------------------
------------------------------------------------------------------------
------------------------------------------------------------------------
------------------------------------------------------------------------
------------------------------------------------------------------------
------------------------------------------------------------------------
------------------------------------------------------------------------
------------------------------------------------------------------------
------------------------------------------------------------------------
------------------------------------------------------------------------
------------------------------------------------------------------------
------------------------------------------------------------------------
------------------------------------------------------------------------
------------------------------------------------------------------------
------------------------------------------------------------------------
------------------------------------------------------------------------
------------------------------------------------------------------------
------------------------------------------------------------------------
------------------------------------------------------------------------
------------------------------------------------------------------------
------------------------------------------------------------------------
------------------------------------------------------------------------
------------------------------------------------------------------------
------------------------------------------------------------------------
------------------------------------------------------------------------
------------------------------------------------------------------------
------------------------------------------------------------------------
------------------------------------------------------------------------
------------------------------------------------------------------------
------------------------------------------------------------------------
------------------------------------------------------------------------
------------------------------------------------------------------------
------------------------------------------------------------------------
------------------------------------------------------------------------
------------------------------------------------------------------------
------------------------------------------------------------------------
------------------------------------------------------------------------
------------------------------------------------------------------------
------------------------------------------------------------------------
------------------------------------------------------------------------
------------------------------------------TATC-TATAAAGTAAATTAAAATTATAGAT
AGAAGAATAATAGGACAGCAGCTAATAAGGAGTACCTAGTTAAATAGAAAAACTACTC-TAAAGATAAAAAC
-TTATAGGAGCT-TAGCT-TAAATATTTTAGAAA-ATACTCTAAGAAA-GTTCTAGA-ATACTATATCTGCC
TAAC-TATAGCATAAGAAGTATAAGAATAGCTAAAT-AAATTAAAATATAGATATTAAGTATTAAGATTAAC
TTCTAAATAAAAGAAGAG-A-ATAATAATAAATAAACTACGCCTCTTAGAGCTA---TTATAGCCTATAATA
GACTATTCTAGATAGAAAGAAAATAATTAGTATCTTTAGAAATAAGCATTGCATAATAATTAAAA-TAAATT
TATAGATAAAAGAATCTAAAGATAGAAA--TATATTACTAAGTAAAGATAGAAGAAAGAATCTTCTTAGTAT
TTTGCTATCTAGAGATTACTAGGTAAATCTGCGCTAGAATAGCCTATAATAGC-CTAGCCTAGGTTCTAAAG
ATCTAGGCGCTGCTCTTATAGTACCTACTAGCTATAGTCTAAGGTATAATATCTTAAAGA-AGGCTAAATTA
GCTATAAAAGGCTCTACTA-GAGTTAGATTTAGGTATTAAGGACTACTAGATGCTTCTTAGTACTATTAAGC
TTCTTTTAAGCTTTATTAATCTTGCTTATAAAGAGACTATGCTTAGCTAAGAGAATAAGGCTTCTATTCTTC
TTTAAAGATATAATATCTACTTTAAAACCTTAGATTAGCTTCTTTAGCTCTGCTCTCTCTTAGAGTTCTTAT
ACTT-CTTACTTTATATATT-AGGTTAGTTTACTGCATAGATAG-TACTCTATAATAGG-GCCTAACT--TA
CCTTCTTATAGAGAGTATTA-GGCTTATTCTTATTAACTTACTTAAACTTAA--AAATAGTCTTAGTAAAG-
ATATTCTAATAAGCCTTATACTTAGTAGTAATAGCCTTAGTAGAGTAATTATAGTAAATAGAGATATAAGCA
GCATTAGAACTATTATTAGAGTCTATAGCGCTGTTATAGCATGCTA--AGTTCTCTATATAGAGTATAAATA
AGAGCTTAGAATATAATTAGCGCCTAAATAGCTTATAATAGAGTATTATAGCCTATATAAGACTATATAAAG
CACTTACTTCTTTAACTATATAGCTAGAAAACTGTAGGCATTCTAAATATTAGCTTTAAGCACTAAAATCTC
--TCTAGTATCTAGAGGCTATAGATTATAGATATACTAAGTAGCTACTATAGCTCTTGCT-AGCTAGCTCTT
AGCAGTAGAGATAGCAA-AGGTAGCAGTAATAATTTAGTAGTAAATATTAACTTAACT----TAGCGC--TA
GCTTATTAATATTAGTAGTAATATCTAGAACT-TTCTAATATAA--CTTCTTAGAAAGCTAAATATATTAGT
TTATACTATAATAAGATATTCTAGCTTATAATAACTTACTACTATATAGTTAGAGTTGCTAAAGAAGTAATA
AAGGCACTTAAAGTACTAAGTAGTCTCTCTG-CTTCTAATCTTCTT-CTACTAA--GATAAATAGAGGTTAA
GATAGTTCTTAGCATTCTCTATAGTATTAGAGAAGTCTATTATAATATAACTAAACTTACTAAGGCACTTAA
AGA-AGCTTATAGCAAAAGATATAATATAGCAGTAGCATAGATAATAGATATATATACTATTCTCTATTATA
-TTATTACTAATAGCGATCTAGTCTATATTAACTAATTTAGAG--GTATTCTAGCCTAGATTAGCGTAGAAT
AGAAGTAGAAGAGCTTAATAAAGCTAGATT-AAGAAGCGTAGTAGT-TATTATAG-AATACTCTATATTT-A
TTAGCGCTATAATA-GAGTATAATAGAGTATAATAGAGTATTCTAGCCTAAA-TAAGAGCTAAAATCTCTAT
AGA--GAAAACTAAAAAATTCTTACCTAAAAGAGACTAAGAGAATATAGAA----CTAGGTTAAGAGTTAAG
CTAAGCTTAACT--AGTATTATAGATCTATA-CGCTGCTTACTTATTATTACTTAGCACGCTAAGCTTAGCT
AAGCAAGTTTCTTAAAACTATAAGTTTTAGAAATAATCTATAGAGCTCTAATGCGCGCTTTAGGCCTTAAAT
AAGCTATT--ATAGCTTATTCTAGCTTACTA-AATACTTT-TCTATATTTAATGTATTTGCTTAAGGTAAGC
ATGCC--TAAGAAAAGAGATAATATTAGTACTCTAGTACTAAGAACGCCTTTCGGCGTTCTAAGCAGGCCTA
GTATAGCTACTAGAGAGCTAGTATATAGAGTAGAGAAAGAACTGCTTCTTACTAGTAGTAATTCGTCTATTC
TTTATAATAATCTTATTAGTTATCCTTAT
>X15_sc1.3_1114182_1116884_-/1-2703
ATAGTACTATTTAGCACTATAATAAGATATATAAGATAATCTTATAAAGATTCTAGTTAAGCAGAGAAGCAC
TCTAGCTACTCTAGAGAAATAAGTAAATATAGTCTAGCGAAGAGTAACT--AGATATAGAACTATAGTAAAT
ATT-CTAGTATAAACTCCTTATAGTTAACTAAGGAAGGTCTCTCTAAATGCAGAGAGAGCTTAAAACTCTCT
AAAAAAGGCTAAGTATACTAGAATAAGCTATAATAAGCTAAAGCAGGCACTAGCAAGCAGAGCTAAATCTAA
C-TATTCTAAGCTAACCTATTATAACTATAATAAGATTAGCTATATTAGTCTAAATTGCTCTAACTCTTATA
AGCCTTAAGCTAGACTCTTCTAATAAGATATAGAAAAAGATAATAGGCATAGATCTTAGA-GGTCTACCTTA
CTACTTATATTAGATCTAATCTAGACTAAAAGAATCTTAGCACTCTAAGAGAGGCTATATTATTAGCACTCT
CTTAGCTAATAATAGTAAAGGAAGTTATTAGTACCTTAGGCGCTATAGATATTTTCTTAGATCTA-GGTTCT
TAGTTAAATCTAATATTAATAAAACTTACTAA-AGAGCAGAGTTTAAAGATAACCTTATTAACTAGCTTC-C
TAGTAGAGAGAGTTAGTAAGAGGAACTTTACTATCTATAGCACTATAGTTACAGACGTAGTTATTATTAACT
CTTATAGCAAGAAGAAGAATTATAAGATCTCTTTTATTATTACTAATCTAAAGAAGTATCTAATTTATCTTA
GCCTCTCTTAGATAGATAAATATA-ACTTAAAGATTAATATCCTAATATAAAGACTTCTTTATAGAGAGTAT
AAGGCAAAGAATATAATGCT-ATACTATAAGATAGGTATTAAGGAC---GCAGAAGAGTTTAAAAGAAGCAT
ATAAAGCCTATATATAGACGTATATATCTTCCTAGTAAGCTACGCAG-GCTCTGCTACGCTAGAA-TAACTC
TATATAGGTTAGATTCTCTTAG--ATTATACTGCATTT-GCA-GATATTAG---CTCTAAGAAGGACTCTAA
GATTCTAGCAGAATATAGTAAGCACGATCTAATAATTAATCTAGTGCCTAGAGAAGATTCTCTCTATCGTTT
ATTATATAACCTCTCTCTTATAGAGTTTAAGTATATTAAGAGCATATATAACTAAGTATTTATAGCATAGCT
AAATACGTTAGTTAAA-GTTACTAGCAAGCGTACTTATACTATTTATTAAGAAGAAAGATAAGATAATATAA
CTCTATATAGACTATAGAGGTCTTAATAAGATTAGTATTAAGAATTAGAGTTCTTTACTCTTAA-TTATAGA
GTCTTTAGAATATCTCTTCTAAGCAAAGTAGTATATAAAGCTTAATATAAAAGAGGCTTACTATAGAATTAG
AATTACTAAAGGCAATAAGTAGAAGA--CTGCCTTCTATATAA-GATATAGCTATTT-TAAGTATATAGTAA
TGCT-ATTTAGTCTTAT--AAATACTCTAGCCTAGTTC-TAAGCCT-ATATTAATA-AAGCGTTAGCAGGCT
TAGTAGATATTT-TCTATATTATCTATT-TAGATAATATCTTAGTCTTTTTAGA-ATATAGAAGAAGAGCAT
ATAGTATA-TATAAAGAAAGTCCTCTAAAGGCTGCGTAATATAAAGCTATATATAAAGCTAAGTAAGTATAA
ATAGTATACGCAGCGCATAGAGTACCTAGAGTATATTATAAGTCTAGAAGAAGTTAGTATTAACTACCGAGA
TAAAGTTAAAATAATCTAGAACTAGCCTCTGCTACGCA-CTATACGCAAGATCTGCATCTTTATTAAGTTTA
TAAACTACTATAG-ATAATTTATTGCTAGTTTTAGCTATTTAGCGCTACTATTAACTATTCTAATCTAAAAG
ACTCTAGAAGCAGCTAGAGGTAGCCTATAAATATAAAGAGAAGAGAGTTAGACTCTTAAAATAGGCTCTAAA
GATATTTAAGCCTTCTAAGTATTAAAGAACGCATTTCTTAATATACTTATT-CTTATATATTTTAAATAAGA
AAGAGAGACTAGAGTTAAAGTTAACGCCTTAGGAGGCGCAATATTAGGCATTCTAAGCTAGTTAGTATTAGA
AGATAGTAAGAAGCTCTAATAGAGACTAGTAGACTTCTACTTACGCAAACTTATTACAGCTAAGTATAAGTA
TAATACGTATAACTAAGAACTACTTATAATTATTAAGAGTTTAGAATACTAGCATTAATATCTAGAAGAAAT
AA-CGTTTAAGA-TCCTTATAGACTACAAAAACCTTAAATAGTTTATAGAGATAAAAACTCTAAACTATAGA
TAAGTAAGAGCTTATCTTATTCTCTTTAGATATAACTTTATAATTACTTATTAATCTAGCAAAATAAATTCT
GCAGATAGCTTTTTAAGACGCCTAGACTCATATAGATAAAGTATAAAAGCTATCTTAGAAA-CATAACTAC-
GCTTTTATAGAACCTCTCTATAGAGCTCTATAAAAAGAAGAAAAAGACTTCTTTCTTATCTTAGCTATATTA
ACTTAAGCAGTTATAAGAATAGAAGAATAATAAAAAGCTATTATAATATTGCATAAGCTCTATTAAGAAGAC
TAAAGCTAACTTATAGCATTAGAGCTAGAAGCAGATAATAATCTATCTTTAGAGTCTAGTATAGATATACTA
GATACCTTAGAA------------------------------------------------------------
------------------------------------------------------------------------
------------------------------------------------------------------------
------------------------------------------------------------------------
------------------------------------------------------------------------
------------------------------------------------------------------------
------------------------------------------------------------------------
------------------------------------------------------------------------
------------------------------------------------------------------------
------------------------------------------------------------------------
------------------------------------------------------------------------
------------------------------------------------------------------------
------------------------------------------------------------------------
------------------------------------------------------------------------
------------------------------------------------------------------------
------------------------------------------------------------------------
------------------------------------------------------------------------
------------------------------------------------------------------------
------------------------------------------------------------------------
------------------------------------------------------------------------
------------------------------------------------------------------------
------------------------------------------------------------------------
------------------------------------------------------------------------
------------------------------------------------------------------------
------------------------------------------------------------------------
------------------------------------------------------------------------
------------------------------------------------------------------------
------------------------------------------------------------------------
------------------------------------------------------------------------
------------------------------------------------------------------------
------------------------------------------------------------------------
------------------------------------------------------------------------
------------------------------------------------------------------------
------------------------------------------------------------------------
------------------------------------------------------------------------
------------------------------------------------------------------------
------------------------------------------------------------------------
------------------------------------------------------------------------
------------------------------------------------------------------------
------------------------------------------------------------------------
------------------------------------------------------------------------
------------------------------------------------------------------------
------------------------------------------------------------------------
------------------------------------------------------------------------
------------------------------------------------------------------------
------------------------------------------------------------------------
------------------------------------------------------------------------
------------------------------------------------------------------------
------------------------------------------------------------------------
------------------------------------------------------------------------
------------------------------------------------------------------------
-----------------------------
>X15_sc1.38_310011_311658_+/1-1648
ATAGTACTATTTAGCATTATAATAAGATATATAAAATAACTTTATAAAGATTCTAGTTAAGTAGAGAAATAC
TCTAGCTATTCTAGAGAAATAGGCAAATATAGTCTAGCGCAGAGTAACT--AGATACTAAACTATAGTAGAT
ATT-TTAGTATAAACTTCTTATAGTTAACTAAGAAAAGTTTTTTAAAATATAGAGAAAGCTTAAAACTCTTT
AAAAAAAGCTAAGCATACTAGAATAAGCTATAGTAAGCTAAAGTAGGTGCTAGTAAGTAGAGTTAAGTCTAA
CATATTCTAAACTAACTTATTATAACTATAATAAAGTTAGCTATATTAGTCTAGACTACTCTAACTTTTATA
AACTTTACGCTAGATCTTCTTAATAAGATATAGAAAAAGATAATAAGTATAAGTCTTAGA-GATCTACCTTA
CTATCTATATTAGATCTAACCTAGACTAAAAGAACTTTAGTACTCTAAGAGAGGCTATATTATTAGTACTTT
CTTAGCTAATAATAGTAAAGATATCTATCTGCGCCTTAGGCATTATAGATATTTTCTTAGACCTA-GATTCT
TAGTTAAACTTAATATTATCTAAACTTACTAA-AGAGTAAAGTTTAGAGATTACTCTCTTAACTAGCTTT-C
TAGTAGAGAGAGTTAA-AAGAGAAACCTTACTATCTATAGCACTATAGTTATAGATATAGTTATTATTAACT
CTTATAGTAAGAAGAAGAATTATAAGATCTCTTTTATTATTACTAATCTAAAGAGATATCTAATTTATCTTA
GCCTCTCTTAAGTAGATAAATATA-CTCTAAAGATTAATATCTTAATATAAAGACTTCTTTATAGAAGATAT
AAAGCAAGGAATATAATACT-ATACTATAAAGTAGGCATTAAGAATA--TAGAAGAAGTTTAAAAGAAGCAT
ATAAAGCCTATATATAGATATATATATCTTTCTAGTAAGCTATATAAAGCTCTGCTACGCTAGAAATAACCT
AGTATAGATTAGATTCTCTTAAGAATTACGCTAAGTTGTATACGATATTATGCTCCTAAGAAGGGACTCTAA
GATTCTAGTAAAATATAGTAAGCATAATCTAATAATTAATCTAGTGCCTAGAGAAGATTCTCTCTATTATCT
ATTATATAACCTCTTTTCTATAAAGTT-AGGTATATTAAGAATATATATAACTAAGTATTTATAGCATAGCT
AGATATATTAGTTAAA-GTTACTAGCTAGTATACTTATACTATTTATTAAAAAGAAAAATAGAATAATATAA
CTCTATATAGACTATAGAGATCTTAATAAGATTAGTATTAAGAATTAGAGTTTGCTATCTTTAA-TTATAGA
GTCTTTAGAATATCTTTTCTAAGCAAAGTAGTATATAAAGCTTAATATAAGAGAGACTTACTATAGAATTAG
AATTACTAAAGATAATAAGTAGGAAGACCTACTTTTTATATAAAGATATAGCTATTTGTAAGTATATAGTAA
TGCTCATTTAGTCCTTATAAAATACTCTAGCTTAGTTCGTAAGCTTTATATTAATAAAGCGTTTAGCAGGCT
TAGTAGATATTTCTTTATATTATCTATCCTAGATAATAACCTTATCTTCTTAGATATAGAAGAA--GAATAT
ATAGTATAT---------------------------------------------------------------
------------------------------------------------------------------------
------------------------------------------------------------------------
------------------------------------------------------------------------
------------------------------------------------------------------------
------------------------------------------------------------------------
------------------------------------------------------------------------
------------------------------------------------------------------------
------------------------------------------------------------------------
------------------------------------------------------------------------
------------------------------------------------------------------------
------------------------------------------------------------------------
------------------------------------------------------------------------
------------------------------------------------------------------------
------------------------------------------------------------------------
------------------------------------------------------------------------
------------------------------------------------------------------------
------------------------------------------------------------------------
------------------------------------------------------------------------
------------------------------------------------------------------------
------------------------------------------------------------------------
------------------------------------------------------------------------
------------------------------------------------------------------------
------------------------------------------------------------------------
------------------------------------------------------------------------
------------------------------------------------------------------------
------------------------------------------------------------------------
------------------------------------------------------------------------
------------------------------------------------------------------------
------------------------------------------------------------------------
------------------------------------------------------------------------
------------------------------------------------------------------------
------------------------------------------------------------------------
------------------------------------------------------------------------
------------------------------------------------------------------------
------------------------------------------------------------------------
------------------------------------------------------------------------
------------------------------------------------------------------------
------------------------------------------------------------------------
------------------------------------------------------------------------
------------------------------------------------------------------------
------------------------------------------------------------------------
------------------------------------------------------------------------
------------------------------------------------------------------------
------------------------------------------------------------------------
------------------------------------------------------------------------
------------------------------------------------------------------------
------------------------------------------------------------------------
------------------------------------------------------------------------
------------------------------------------------------------------------
------------------------------------------------------------------------
------------------------------------------------------------------------
------------------------------------------------------------------------
------------------------------------------------------------------------
------------------------------------------------------------------------
------------------------------------------------------------------------
------------------------------------------------------------------------
------------------------------------------------------------------------
------------------------------------------------------------------------
------------------------------------------------------------------------
------------------------------------------------------------------------
------------------------------------------------------------------------
------------------------------------------------------------------------
------------------------------------------------------------------------
------------------------------------------------------------------------
------------------------------------------------------------------------
-----------------------------
>X15_sc1.38_311654_312090_+/1-437
------------------------------------------------------------------------
------------------------------------------------------------------------
------------------------------------------------------------------------
------------------------------------------------------------------------
------------------------------------------------------------------------
------------------------------------------------------------------------
------------------------------------------------------------------------
------------------------------------------------------------------------
------------------------------------------------------------------------
------------------------------------------------------------------------
------------------------------------------------------------------------
------------------------------------------------------------------------
------------------------------------------------------------------------
------------------------------------------------------------------------
------------------------------------------------------------------------
------------------------------------------------------------------------
------------------------------------------------------------------------
------------------------------------------------------------------------
------------------------------------------------------------------------
------------------------------------------------------------------------
------------------------------------------------------------------------
------------------------------------------------------------------------
---------------TATATTATCTATC-TAGATAATATTCTTATCTTCTTAGACATAGAAGAA--GAATAT
ATAGTATA-TATAAAGAAAGTTCTATAGAGGCTATGCAATATAAAGCTATATATAAAGCTAAGTAAGTATAA
ATAGTATATGCAGCGCATAGAGTACTTAGAGTATATTATAAGTCTAGAAGAAGTTAGTATTAACTA---AGA
TAGAGTTAAAATAATCTAGAACTAGCCTCTGCTATGCA-CTATACGTAAGATCTATATCTTTATTAGGTTTA
TAAATTACTATAG-ATAATTTATTATAAGTTTTAGCTATTTAGCGCTACTATTAACTATTCTAACTTAAAAG
ACTCTAGAAGTAGCTAGAGGCAGCTTATAAATGCAAAGAGAAGAGAGCTAAACTCTTAAAATAAGCTCTAAA
GATATTTGCGCCTTCCCAGCCTTCAAGGA-------------------------------------------
------------------------------------------------------------------------
------------------------------------------------------------------------
------------------------------------------------------------------------
------------------------------------------------------------------------
------------------------------------------------------------------------
------------------------------------------------------------------------
------------------------------------------------------------------------
------------------------------------------------------------------------
------------------------------------------------------------------------
------------------------------------------------------------------------
------------------------------------------------------------------------
------------------------------------------------------------------------
------------------------------------------------------------------------
------------------------------------------------------------------------
------------------------------------------------------------------------
------------------------------------------------------------------------
------------------------------------------------------------------------
------------------------------------------------------------------------
------------------------------------------------------------------------
------------------------------------------------------------------------
------------------------------------------------------------------------
------------------------------------------------------------------------
------------------------------------------------------------------------
------------------------------------------------------------------------
------------------------------------------------------------------------
------------------------------------------------------------------------
------------------------------------------------------------------------
------------------------------------------------------------------------
------------------------------------------------------------------------
------------------------------------------------------------------------
------------------------------------------------------------------------
------------------------------------------------------------------------
------------------------------------------------------------------------
------------------------------------------------------------------------
------------------------------------------------------------------------
------------------------------------------------------------------------
------------------------------------------------------------------------
------------------------------------------------------------------------
------------------------------------------------------------------------
------------------------------------------------------------------------
------------------------------------------------------------------------
------------------------------------------------------------------------
------------------------------------------------------------------------
------------------------------------------------------------------------
------------------------------------------------------------------------
------------------------------------------------------------------------
------------------------------------------------------------------------
------------------------------------------------------------------------
------------------------------------------------------------------------
------------------------------------------------------------------------
------------------------------------------------------------------------
------------------------------------------------------------------------
------------------------------------------------------------------------
------------------------------------------------------------------------
------------------------------------------------------------------------
------------------------------------------------------------------------
------------------------------------------------------------------------
------------------------------------------------------------------------
------------------------------------------------------------------------
------------------------------------------------------------------------
-----------------------------
>X15_sc1.35_11031_11648_+/1-618
------------------------------------------------------------------------
------------------------------------------------------------------------
------------------------------------------------------------------------
------------------------------------------------------------------------
------------------------------------------------------------------------
------------------------------------------------------------------------
------------------------------------------------------------------------
------------------------------------------------------------------------
------------------------------------------------------------------------
------------------------------------------------------------------------
------------------------------------------------------------------------
------------------------------------------------------------------------
------------------------------------------------------------------------
------------------------------------------------------------------------
------------------------------------------------------------------------
------------------------------------------------------------------------
------------------------------------------------------------------------
------------------------------------------------------------------------
------------------------------------------------------------------------
------------------------------------------------------------------------
------------------------------------------------------------------------
------------------------------------------------------------------------
------------------------------------------------------------------------
------------------------------------------------------------------------
------------------------------------------------------------------------
------------------------------------------------------------------------
------------------------------------------------------------------------
------------------------------------------------------------------------
------------------------------------------------------------------------
------------------------------------------------------------------------
------------------------------------------------------------------------
------------------------------------------------------------------------
------------------------------------------------------------------------
------------------------------------------------------------------------
------------------------------------------------------------------------
------------------------------------------------------------------------
------------------------------------------------------------------------
------------------------------------------------------------------------
------------------------------------------------------------------------
------------------------------------------------------------------------
------------------------------------------------------------------------
------------------------------------------------------------------------
------------------------------------------------------------------------
------------------------------------------------------------------------
------------------------------------------------------------------------
------------------------------------------------------------------------
------------------------------------------------------------------------
------------------------------------------------------------------------
------------------------------------------------------------------------
------------------------------------------------------------------------
------------------------------------------------------------------------
------------------------------------------------------------------------
------------------------------------------------------------------------
------------------------------------------------------------------------
------------------------------------------------------------------------
------------------------------------------------------------------------
------------------------------------------------------------------------
------------------------------------------------------------------------
------------------------------------------------------------------------
------------------------------------------------------------------------
------------------------------------------------------------------------
------------------------------------------------------------------------
------------------------------------------------------------------------
------------------------------------------------------------------------
------------------------------------------------------------------------
------------------------------------------------------------------------
------------------------------------------------------------------------
------------------------------------------------------------------------
------------------------------------------------------------------------
------------------------------------------------------------------------
------------------------------------------------------------------------
------------------------------------------------------------------------
------------------------------------------------------------------------
------------------------------------------------------------------------
------------------------------------------------------------------------
------------------------------------------------------------------------
------------------------------------------------------------------------
------------------------------------------------------------------------
------------------------------------------------------------------------
------------------------------------------------------------------------
------------------------TATATTAACTAATTTAGAG--GTATTCTAGCCTAGAATAGCGTAAAAT
AGAAGCAGAGAAGCTTAATAAAGCTAGATT-AAGAGATGTAGTAGT-TATTATAG-AATACTTTATATTT-A
TTAGCGCTATAATA-GAGTATAATAG----------AGTATTCTAGCCTAAA-TAGAGGCTAAAATCTCTAT
AGA--GAGAACTAAAAA-TTCTTATCTAAAAGAAACTAAGAGAATATAGAA----CTAGGTTAAGAGTTAGG
CTAAGCTTAACT--AGTATTATAAGTCTATA-TACTACTTACTTATTATTACTTAGCGCGCTAAGCTTAGCT
AAGCAAGTCTCTTAAAATTATAAGTTTTAGAAATAATCTATAGAGCTTTAATGCGTGCTTTAGGCCTTAAAT
AAGCTATT--ATAGCTTATTCTAGCTTACTA-AACGCTTT-TTTATATTAGATATATTTGCTTAAGATAAGC
ATACC--TAATAAGAAAAATAATATTAGCACTCTAGCACTAAGAATGCCTTT-AGTATTCTAAGCAGGCCTA
GTATAGCTACTAGAGAGCTAGTATATAGAGTAGAGAGAGAATTGCTTCTTAATAGTAGCAATTTATCTATTC
TTTACGATAATTCTATTAGTTATCCTTAT
>X15_sc1.15_1001219_1002250_-/1-1032
------------------------------------------------------------------------
------------------------------------------------------------------------
------------------------------------------------------------------------
------------------------------------------------------------------------
------------------------------------------------------------------------
------------------------------------------------------------------------
------------------------------------------------------------------------
------------------------------------------------------------------------
------------------------------------------------------------------------
------------------------------------------------------------------------
------------------------------------------------------------------------
------------------------------------------------------------------------
------------------------------------------------------------------------
------------------------------------------------------------------------
------------------------------------------------------------------------
------------------------------------------------------------------------
------------------------------------------------------------------------
------------------------------------------------------------------------
------------------------------------------------------------------------
------------------------------------------------------------------------
------------------------------------------------------------------------
------------------------------------------------------------------------
------------------------------------------------------------------------
------------------------------------------------------------------------
------------------------------------------------------------------------
------------------------------------------------------------------------
------------------------------------------------------------------------
------------------------------------------------------------------------
------------------------------------------------------------------------
------------------------------------------------------------------------
------------------------------------------------------------------------
------------------------------------------------------------------------
------------------------------------------------------------------------
------------------------------------------------------------------------
------------------------------------------------------------------------
------------------------------------------------------------------------
------------------------------------------------------------------------
------------------------------------------------------------------------
------------------------------------------------------------------------
------------------------------------------------------------------------
------------------------------------------------------------------------
------------------------------------------------------------------------
------------------------------------------------------------------------
------------------------------------------------------------------------
------------------------------------------------------------------------
------------------------------------------------------------------------
------------------------------------------------------------------------
------------------------------------------------------------------------
------------------------------------------------------------------------
------------------------------------------------------------------------
------------------------------------------------------------------------
------------------------------------------------------------------------
------------------------------------------------------------------------
------------------------------------------------------------------------
------------------------------------------------------------------------
------------------------------------------------------------------------
------------------------------------------------------------------------
------------------------------------------------------------------------
------------------------------------------------------------------------
------------------------------------------------------------------------
------------------------------------------TAAGTATTATATAATAATTAAAAATAAATC
TAGAGATAGAAGAATCTAAAGATAAAAA--TATATTACTAAGAAAAGATAAAAAGAAGAATCTTCTTAGCAT
TTTATTATTTAGAGATTACTAGATAAATCTACGCTAGAATAGCCTATAATAGC-CTAGCTTAAGTTCTAAAG
ACCTAGGCGCTGCTTTTATAGTACTTACTAGCTATAGTCTAAGGTATAATAATCTAAAGA-GAGCTAAATTA
GCTATAAAAGGCTCTACTA-AGGCTAGATTTAGGTATTAAGAACTATAAGATACTTCTTAGTACTATTAAGC
TTCTTTTAAGCTTTATTAATCTTACTTATAAAGAGACTATGCTTAGCTAAGAGAATAAAGCTTCTATTCTTC
TCTAAAGATATAATATCTACCTTAAAACCTTAGATTAGCTTCTTTAGCTTT-----CTCTTAGAGTTCTTAT
ACTT-CTTACTCTATATATT-AGATTAGTTTGC---GCTAATA--TACTCTATAATAG---CTTAACT--TA
TCTTCTTATAAAGAGTATTA-AGCTTATTCTTATTAACTTACTTAAACTTAA--GAATAATTTTAGTAAAG-
ATATTCTAATAAGCTTTATACTTAGTAGTAATAGCCTTAGTAGAATAATTATAGTAAATAGAGATATAGATA
GCATTAGAACTATTATTAGAGTCTATAGCGCTATTATAGCATGCTA--AGTTCTTTATATAAAGTATAAATA
GAGGCCTAAGATATAATTAGCGCCTAAATAGCCTATAATAGAGTATTATAGCTTATATAGAATTATATAAGG
CACTTACTTCTTTAACTACATAGCTAGAGAACTATAGGCGTTCTAAATATTAGCTTTAAGCACTAAAATCTC
--TCTAGTATCTAGAGGCTATAGATTATAGATATACTAAGTAGCTACTATAGCTCTTACT-AGCTAGCTCTT
AGTAGTAGAGATAGCAG-AGGTAGTAGTAATAGTTTAGTAGTAAATATTAACCTAACT----TAGTAC--TA
GCTTATTAGTATTAGTAGTAATATCTAGAACC----------------------------------------
------------------------------------------------------------------------
------------------------------------------------------------------------
------------------------------------------------------------------------
------------------------------------------------------------------------
------------------------------------------------------------------------
------------------------------------------------------------------------
------------------------------------------------------------------------
------------------------------------------------------------------------
------------------------------------------------------------------------
------------------------------------------------------------------------
------------------------------------------------------------------------
------------------------------------------------------------------------
------------------------------------------------------------------------
-----------------------------
>X15_sc1.39_1651_2657_+/1-1007
------------------------------------------------------------------------
------------------------------------------------------------------------
------------------------------------------------------------------------
------------------------------------------------------------------------
------------------------------------------------------------------------
------------------------------------------------------------------------
------------------------------------------------------------------------
------------------------------------------------------------------------
------------------------------------------------------------------------
------------------------------------------------------------------------
------------------------------------------------------------------------
------------------------------------------------------------------------
------------------------------------------------------------------------
------------------------------------------------------------------------
------------------------------------------------------------------------
------------------------------------------------------------------------
------------------------------------------------------------------------
------------------------------------------------------------------------
------------------------------------------------------------------------
------------------------------------------------------------------------
------------------------------------------------------------------------
------------------------------------------------------------------------
------------------------------------------------------------------------
------------------------------------------------------------------------
------------------------------------------------------------------------
------------------------------------------------------------------------
------------------------------------------------------------------------
------------------------------------------------------------------------
------------------------------------------------------------------------
------------------------------------------------------------------------
------------------------------------------------------------------------
------------------------------------------------------------------------
------------------------------------------------------------------------
------------------------------------------------------------------------
------------------------------------------------------------------------
------------------------------------------------------------------------
------------------------------------------------------------------------
------------------------------------------------------------------------
------------------------------------------------------------------------
------------------------------------------------------------------------
------------------------------------------------------------------------
------------------------------------------------------------------------
------------------------------------------------------------------------
------------------------------------------------------------------------
------------------------------------------------------------------------
------------------------------------------------------------------------
------------------------------------------------------------------------
------------------------------------------------------------------------
------------------------------------------------------------------------
------------------------------------------------------------------------
------------------------------------------------------------------------
------------------------------------------------------------------------
------------------------------------------------------------------------
------------------------------------------------------------------------
------------------------------------------------------------------------
------------------------------------------------------------------------
------------------------------------------------------------------------
------------------------------------------------------------------------
------------------------------------------------------------------------
------------------------------------------------------------------------
------------------------------------------------------------------------
------------------------------------------------------------------------
------------------------------------------------------------------------
------------------------------------------------------------------------
------------------------------------------------------------------------
------------------------------------------------------------------------
------------------------------------------------------------------------
------------------------------------------------------------------------
------------------------------------------------------------------------
------------------------------------------------------------------------
------------------------------------------------------------------------
------------------------------------------------------------------------
------------------------------------------------------------------------
------------------------------------------------------------------------
--------AGAAAGTAT-AAGTAATAGTAGTAATTT-----TAAAAATTAATTTAGTA----TATTATAATA
GTTTATTAACTATAATAAAAGACTATAATAACGTATTAACGTTA--ATGCGCTAATAA--GAAGATACTTGC
TTAC----TTAGAGTGCTTGCTTGCTTATAA------ACTATATTATAGTTAGAGTTACTAAAAAAGTAATA
GAAGTATTTAAAATATTAGGTAGTCTCTCTA-TCTCTAATCTTCTT-CTACTAG--AATAAATAGAAGTTAA
GATAGTTCTTAGCATTCTCTATAGCGTTAGAGAAGTTTATTATAATATAACTAAACTTACTAAAGTACTTAA
AAGAAGCCTATAGCAAAAGATATAATATAGTAGTATTATAGATAATAGATATATATACTATTCTCTATTATA
-TTATTACTAATAGCAATTTAATCTATATTAACTAATTTAGAGCGGTATTCTAGCTTAGATTAGCATAGAAT
AGAAGTAAATAAGCTTAATAAAGCTAGATT-AATAAGCGTAGTAGT-TATTACAG-AATACTCTATATTT-A
TTAGCGCTATAATA-GAGTATAATAG----------AGTATTTTAGCTTAAA-TAGAGGCTAAAATCTCTAT
AAA--GAGAACTAAAAA-TTCCTACCTAAAATAGACTAAGAGAATATAAAA----CTAGATTAAGAGTTAAG
CTAAGCTTAACT--AGTATTATAGATCTATA-TGCTACTTACTTATTATTACTTAGCGCGCTAAGCTTAGCT
AAGTAAGTTTCTTAAAGCTATAAGTTTTAGAAATAATCTATAGATCTCTAATACGTGCTTTAGGCTCTAAAT
AAGCTATT--ATAGCTTATTCTAGCTTACTA-AATACTCT-TTTATATTAGATGTATTTACTTAAAGTAAGT
ATACC--TAAGAAGAGAGATAATATTAGTACTCTAGCACTAAAGACGCCTTT-AGCGTTCTAAGTAAGCCTA
GTATAGCTGCTAGAAAGCTAGTATATAGAGTAGAGAGAGAATTACTTCTAAATAGTAGCAATTCGTCTA---
-----------------------------
>X15_sc1.16_729_1795_+/1-1067
------------------------------------------------------------------------
------------------------------------------------------------------------
------------------------------------------------------------------------
------------------------------------------------------------------------
------------------------------------------------------------------------
------------------------------------------------------------------------
------------------------------------------------------------------------
------------------------------------------------------------------------
------------------------------------------------------------------------
------------------------------------------------------------------------
------------------------------------------------------------------------
------------------------------------------------------------------------
------------------------------------------------------------------------
------------------------------------------------------------------------
------------------------------------------------------------------------
------------------------------------------------------------------------
------------------------------------------------------------------------
------------------------------------------------------------------------
------------------------------------------------------------------------
------------------------------------------------------------------------
------------------------------------------------------------------------
------------------------------------------------------------------------
------------------------------------------------------------------------
------------------------------------------------------------------------
------------------------------------------------------------------------
------------------------------------------------------------------------
------------------------------------------------------------------------
------------------------------------------------------------------------
------------------------------------------------------------------------
------------------------------------------------------------------------
------------------------------------------------------------------------
------------------------------------------------------------------------
------------------------------------------------------------------------
------------------------------------------------------------------------
------------------------------------------------------------------------
------------------------------------------------------------------------
------------------------------------------------------------------------
------------------------------------------------------------------------
------------------------------------------------------------------------
------------------------------------------------------------------------
------------------------------------------------------------------------
------------------------------------------------------------------------
------------------------------------------------------------------------
------------------------------------------------------------------------
------------------------------------------------------------------------
------------------------------------------------------------------------
------------------------------------------------------------------------
------------------------------------------------------------------------
------------------------------------------------------------------------
------------------------------------------------------------------------
------------------------------------------------------------------------
------------------------------------------------------------------------
------------------------------------------------------------------------
------------------------------------------------------------------------
------------------------------------------------------------------------
------------------------------------------------------------------------
------------------------------------------------------------------------
------------------------------------------------------------------------
------------------------------------------------------------------------
------------------------------------------------------------------------
------------------------------------------------------------------------
------------------------------------------------------------------------
------------------------------------------------------------------------
------------------------------------------------------------------------
------------------------------------------------------------------------
------------------------------------------------------------------------
------------------------------------------------------------------------
------------------------------------------------------------------------
------------------------------------------------------------------------
------------------------------------------------------------------------
------------------------------------------------------------------------
------------------------------------------------------------------------
------------------------------------------------------------------------
------------------------------------------------------------------AGAGAT
AGTA--AGAGGTAGTAATAAATAGTTTTAGTAAGCAAATATTTAATCTAAACCTAAGC----GCCTAGCTTA
ATTAAATA-TTTAGTAAGTAATATCTAGAAACCTTCTAACCGCAGCCTTCTTAGAAGGCTAAATATATTAGT
TTATGCTATAATAGAGTATTCTAGCTTATAATAACTTACTACTATATAGTTAGAGTTACTAAAGAAGTAATA
GAAGCACTTAAAGTACTAAGCAGTCTCTCTA-CCTCTAATCTTCTT-CTGCTAG--AATAAGTAGAGATTAA
GATAGTTCTTAGCATTCTCTATAGCATTAGAGAAGTCTATTATAACGTAACTAAACTTACTAAGGCACTTAA
AGG-AGCCTATAGTAAAAGATATAATATAGTAGTAGTATAGATAATAAGTGCATATACTATTCTCTATTATA
-TTATTACTAATAGTAATCTAGTCTATATTAACTAATTTAGAG--GTATTCTAGCCTAGATTAGCATAGAAT
AGAAGCAGAAGAGCTTAATAAAGCTAGATT-AAGAGGCATAGTAGT-TATTATAG-GACACTCTATATTT-A
TTAGCGCTATAATA-GAGTATAATAG----------AGTATTCTAGCCTAAAGTAGAGGCTAAAATCTCTAT
AGA--GAGAACTAAAAA-TTCTTACTAAAAAGAGACTAAGAGAATATAGAA----CTAAGTTAGAAGTTAGG
CTAAGCTTAACT--AGTATTATAAGTCTATG-CGCTGCTTACTTATTATTGCTTAGCGCGCTAAGCTTAGTT
AAGTAAGTCTCTTAAAACTATAAGTTTTAGAAATAATCTATAGAGCTCTAATGCGCGCGTTAGAGCTTAAAT
AAGCTATT--ATAGCTTATTCTAGCTTACTA-AACGCTTT-TCTATATTAGACGTATTCGCTTAAAGTTAGT
ATGCC--TAAGAAGAGAGATAATATTAGTACTCTAGCACTAAGAACATCTTT-AGCGTTCTAAGTAGGCCTA
GTATATCTACTAGAGAGCTAGTATATAGAGTAGAGAGAGAATCGCTTCTTATTAGTAGCGATTCGTCTATCC
TTTACGATAATTCTATTAGTTATTCTTA-
>X15_sc1.67_6393_7027_+/1-635
------------------------------------------------------------------------
------------------------------------------------------------------------
------------------------------------------------------------------------
------------------------------------------------------------------------
------------------------------------------------------------------------
------------------------------------------------------------------------
------------------------------------------------------------------------
------------------------------------------------------------------------
------------------------------------------------------------------------
------------------------------------------------------------------------
------------------------------------------------------------------------
------------------------------------------------------------------------
------------------------------------------------------------------------
------------------------------------------------------------------------
------------------------------------------------------------------------
------------------------------------------------------------------------
------------------------------------------------------------------------
------------------------------------------------------------------------
------------------------------------------------------------------------
------------------------------------------------------------------------
------------------------------------------------------------------------
------------------------------------------------------------------------
------------------------------------------------------------------------
------------------------------------------------------------------------
------------------------------------------------------------------------
------------------------------------------------------------------------
------------------------------------------------------------------------
------------------------------------------------------------------------
------------------------------------------------------------------------
------------------------------------------------------------------------
------------------------------------------------------------------------
------------------------------------------------------------------------
------------------------------------------------------------------------
------------------------------------------------------------------------
------------------------------------------------------------------------
------------------------------------------------------------------------
------------------------------------------------------------------------
------------------------------------------------------------------------
------------------------------------------------------------------------
------------------------------------------------------------------------
------------------------------------------------------------------------
------------------------------------------------------------------------
------------------------------------------------------------------------
------------------------------------------------------------------------
------------------------------------------------------------------------
------------------------------------------------------------------------
------------------------------------------------------------------------
------------------------------------------------------------------------
------------------------------------------------------------------------
------------------------------------------------------------------------
------------------------------------------------------------------------
------------------------------------------------------------------------
------------------------------------------------------------------------
------------------------------------------------------------------------
------------------------------------------------------------------------
------------------------------------------------------------------------
------------------------------------------------------------------------
------------------------------------------------------------------------
------------------------------------------------------------------------
------------------------------------------------------------------------
------------------------------------------------------------------------
------------------------------------------------------------------------
------------------------------------------------------------------------
------------------------------------------------------------------------
------------------------------------------------------------------------
------------------------------------------------------------------------
------------------------------------------------------------------------
------------------------------------------------------------------------
------------------------------------------------------------------------
------------------------------------------------------------------------
------------------------------------------------------------------------
------------------------------------------------------------------------
------------------------------------------------------------------------
------------------------------------------------------------------------
------------------------------------------------------------------------
---------------AAATTACTAGCAGAATT-CTCTATTCTATTTATTCTAAAGAAG---AACAGAAAACT
ATA-ACTATATATTAACTATAGACGACTTAATAACATAATAATTAAGAACTAATACTCTTTACTAAATATTA
GAG--AACTATAGGATTAATTA------TTA-TATGCAGAGATCTT--TACTGC--ATTAGATCTAAGAGAA
G------CGTATAATCTTATAC-GCATAAAGAAAGATAAAGAATAGAAAATAGCATTTAGAATAAGATATAG
ACATTTTAAATACCTAGTTATGCTCTTTAGCCTTACTA-ACGCACTAGCTATATATTAAGAACTTATTAACA
-ACGT-ATTAAGAGAATACTTAGATATATTTATTATTATATAC-----CTTAATAATATACTAATTTACTCT
TAGAATAAGAAAGAGCATAAAGAACACGTACGAACAGTTCTATAGC-TATTATAATAACATAACTTACTT-A
TTAA--CTCTAATA--AATACAATT-----------AGCATT--------AAGAAGAAGTAGAATTCTTAGA
ATG--CATAGTTAGAAAATATAGAGTTAAGATAAGCCTAGATAAAATCTAG----GTT-ATTAACGATTA-G
CTAATACTAACT--ATAGTTAAGGAAGTCTAATCCTTTCTAGAATTTATTAACTTTAATAGATAGTTTAT--
------------------------------------------------------------------------
------------------------------------------------------------------------
------------------------------------------------------------------------
------------------------------------------------------------------------
-----------------------------
>X15_sc1.37_293269_296939_+/1-3671
------------------------------------------------------------------------
------------------------------------------------------------------------
------------------------------------------------------------------------
------------------------------------------------------------------------
------------------------------------------------------------------------
------------------------------------------------------------------------
------------------------------------------------------------------------
------------------------------------------------------------------------
------------------------------------------------------------------------
------------------------------------------------------------------------
------------------------------------------------------------------------
------------------------------------------------------------------------
------------------------------------------------------------------------
------------------------------------------------------------------------
------------------------------------------------------------------------
------------------------------------------------------------------------
------------------------------------------------------------------------
------------------------------------------------------------------------
------------------------------------------------------------------------
------------------------------------------------------------------------
------------------------------------------------------------------------
------------------------------------------------------------------------
------------------------------------------------------------------------
------------------------------------------------------------------------
------------------------------------------------------------------------
------------------------------------------------------------------------
------------------------------------------------------------------------
------------------------------------------------------------------------
------------------------------------------------------------------------
------------------------------------------------------------------------
------------------------------------------------------------------------
------------------------------------------------------------------------
------------------------------------------------------------------------
------------------------------------------------------------------------
------------------------------------------------------------------------
------------------------------------------------------------------------
--------------ATAAAGAAAAGTAGTAAGTAAAGAAGCTAGAGTCTTTTCTTACTACTTATATTACTCT
TAATTTAGTATTAAGAGACTTTAG--ACTTCTTTATAATATGCTTTACTTAAAGCTTACTAAGCTATTAATA
GTAAACGTAGTAATTAGCTAATTAGAGCTTATAGAGGCTATAATTAATAGAGGTTTATAGCTAAACCTTATT
TCT--ATAGTTCTTATAAAGAAGTATAACTTACTAGTTTAACTCTTACTAATACTATTAGTAAAGAGTATAA
ATAGTAAGAAGCGAAAAGTCTATAGAACTATAAAGATTACTATAAAAATTATAGACTTTTATAGAAAGAAAG
AGATATATAATATAATATTTATAGTCTCTAAGATTCTAAAGT--ACTAAGTATACTTAGGTCTGCTCTAGAT
AGATATATATAATTCTAAAATTAGCTACTAAACGCAT-AGGCTAATCTTTAGAAGTATAAAGTCTAAGAATT
AGATAGTTTTCTAGAAGATTATAGTAGAGAAAGCTAAAGAATTTAAAAAGATAATATATAATCTTAGTGCAG
ATATATATAGCTATCTTATTACTTTAGTAGTCTAAACTAGCTTAGAAGAGGCTAAA---AGAGATAAGATCT
CTCTATAATATACTAAGTTTATGCAGTTAGGCTTAGAAGATAACTTAAAAGTTCTAGTAGACTATAGTTTAT
AAAATTTAGCTATTAACTTACTACTTAGAGCTATAGTACTATACTAGCTATTATATAATCTCTTTAAGATAA
AGCTTAAGTTATTATATAAGTACCTAGATAAGTACTTAGCGCATAGCTAAATTAGATATAATAAGTTCTTAG
CTAGAGTATCTATTCTCTTTACTAAGAAGAAAGATAGTAGTATAAGACTATGCATTAACTACTAAGATCTTA
ATAAAGTAACTATTAAGAACTAGCACTCTCTACTCTTTATTACTAAATCTCTAAAGAGACTAGCTAGTATAA
GGTTCTATACTA-AGCTAGATATAAAGAAAGCTTACTA-TAGAGTTTATATCTAAGAAAGTAATAAGTAGAA
AATAGTATTCTATATAAGATATAGCAGTTTTAAGTATACTATAATATCTTTTAGTCTTATAAATACGCCTAT
ATAGTTCTAGGCTTATATTTATTAAGTCTTAGCAGAATTAATAGATGTATCTTATATTATATACTTAGATAA
TATTCTTATCTTTTCTAATATAGAAGAAAAGTATATATACTATATAATAGAAGTATTATGCAGATTATATAA
TTTAAAGCTATATCTTAAGCTTCTAAAGTATAAATAGTATACTT---AGCGCATAGAGTACTTAAGCTATAT
AGTTATACTTAAGAGAATTAAGATTAATAAAGACTATATTAAGATAATATAGAAATAGCTTAAACTATGCAT
AGTAT-ATAAGATTTAGGTATTTATTAGATTTAT-AAATTATTATAGATAATTTATTACTAACTTCTCTTAG
CTTACTCTACTTCTTACT-AAACTAATTTAGAAG---AGGCTAAAAGTAGCTAAAGGTA-GCTACGCCTAAT
AAAGAAAGAAAAGCTAAGTTCTTAATCTTAATAAGAAAGCTAAGAAGGCCTTTTAGAAATTAAAAGATTTAT
TTCTAAATATTCTTATCTTAGCTTATTTTAAGCAGAATAGAAAAATAAGAATAAAAGTTAACGCCTCTAGTA
GAGCAATTATAAGTATTCTAAGCTAATTTATTCTAGACTAGTATAGTAAGAGCTAATAGTAGCTAATTAACT
TCTTTTTATTATAAGCTTATAGCAGCTA--AGTATAACTATAATACTTATAACTAGAAGCTGCTTATAATAG
TTAAGAGCCTAGAGTATTAGACGATAATATCTTTAAGAGTGTCTATTTTAAGCTCTTAACTAACTACTAGAA
TCTAAAATACT----TTATAGAAACTAAGACTCTTAGCTACTAGTAGACTAAGATTATAC---TTTATATTA
TCTAAGTTTAACTTTACTA------TTATATACTAACTAGAAACTATAAA------CTTAGCA--GATAGGC
TATTCTAAAGACTAAACTATATAGCTAAGGCTTAGAAGCTAGCTTAGAAGTATAACAAAGCCTTTATTTAAC
TAATAAGAGATATTCTAAACTAGAGTAACTAGAAT--ACTATTTTAGCTATA---GCTATTACTACTTAGTT
AGTAAGCTATTCTAAGAAATAGAAGAACCTTACTAAGATAGTAAAGAAGTTCTAGTAGGTAGATAAGTGCTA
TATTTCTAACTTACGCAGTATAAAGAAGTAGAAAGAGACTAATTATACTTTCTTAGCTACCTCTAATAAGTT
AGGCTCTAAAGAGAATAACTTAGGCTTAGAAGAGACTATAAGAACCTATTATATAGTATAAATGCTTATAAC
TAATAAAGATAAGTTACTAGCTATTTAATAGTATTATAATAGCCTATTAGTAAGCTACTTTAAAGTAAGATA
TACTCTTAAAAAGCTAATAATATTACTACTATATATAGAAGAGTATACGCAAAGATATAGAGTAGTACTA--
TAAAGACTATCTTATCTGCA-------AGAAGTTTATGCTATTAAGATACTAGCTCTATAGGCTACTATAAT
CTCTTCTAATACTAG----ATAAATCTTAGA---AGAAAGTAACTATAGACTTTATAATAGAGCTATCTCTA
AGTAAGTGCTCTAA-AGTAGTCTATAATGCTACTCTAGTAATTATAGATAGATTAACTAAAATAGCGCA-TT
ATATGCTAGTATAGGCTAATTAAGATAGTACTAAACTAGTATAGGCCTAGATATATAA--AGTTATATAACT
ATATAGCATACTAAAGCGCATTATCTTAGATTAAGAGCCTTTAATAAACTTAAAG-TATTAAGATACCTTTC
TATACTATCTTAATACTAGAAGAG--TTCTA-ATCTTAGCTTTCTACCTATAGATAGATAAGTAGACTAAGA
GATAAAACTAGATATTAGA-GCAGTACTTATACTACTATTACTTCTTAGAATAGAATAATTAAGTGCTTTAG
ATA---TTAGTAGAGAAGTATATA-TATAATAATAGTATATATACTA-CTATAGAGATTATACTCTTCTAGG
CTTACTATAGAAGGCACTCTTATA-GCATAGACTAGCTTA-------ATATAAGCCTAAGTAAGAGAGAAA-
-GCTCTATAAAAGCTTA------CTTTACTAAAAAAGTAATTAAAT-TATAGTAGAAATACTATAGAAAGAT
TAAAGTAGCTAATATTTACTAAAAAG----------TATATACTAATAAGTAATACTCTCTAATGCTCTTTA
AGATTAGTAACTAAGTATTAGTCTCTAACTGCTATATTAGATT-TATAAGG----CTAAAGAAGAAATTAGA
TTAGAAGTTTTT--AGAACTAGAGATAATTAAGGCT--TAAATTAGGCCT--TTAGTACTCTATATTAACCT
TCTAGAA---CTTAGAAATATCTATCT----AGTCTTCTATGCCTTACTACTAGAGCCTTATAGCCTAGAAG
AGGCTATTCTATACCTAGAAGCTCTAAAGCAGAATACTCT-ACTAAAGTATA-GTAATAATATATATAAAGT
AGAGCATATTATAGAGAGATAATATAATAAGAATA--ACTAATAGAAATATCTAGT----TAAATAGACTAG
TTAC-----CTAGAGAAAGAAAACTTATAAGAACTAAGTATAAATATTTCAGCA--AATATACTATAGAAAT
TTTAGAATA--------------------
>X15_sc1.38_302453_303341_+/1-889
------------------------------------------------------------------------
------------------------------------------------------------------------
------------------------------------------------------------------------
------------------------------------------------------------------------
------------------------------------------------------------------------
------------------------------------------------------------------------
------------------------------------------------------------------------
------------------------------------------------------------------------
------------------------------------------------------------------------
------------------------------------------------------------------------
------------------------------------------------------------------------
------------------------------------------------------------------------
------------------------------------------------------------------------
------------------------------------------------------------------------
------------------------------------------------------------------------
------------------------------------------------------------------------
------------------------------------------------------------------------
------------------------------------------------------------------------
------------------------------------------------------------------------
------------------------------------------------------------------------
------------------------------------------------------------------------
------------------------------------------------------------------------
------------------------------------------------------------------------
------------------------------------------------------------------------
------------------------------------------------------------------------
------------------------------------------------------------------------
------------------------------------------------------------------------
------------------------------------------------------------------------
------------------------------------------------------------------------
------------------------------------------------------------------------
------------------------------------------------------------------------
------------------------------------------------------------------------
------------------------------------------------------------------------
------------------------------------------------------------------------
------------------------------------------------------------------------
------------------------------------------------------------------------
------------------------------------------------------------------------
------------------------------------------------------------------------
------------------------------------------------------------------------
------------------------------------------------------------------------
------------------------------------------------------------------------
------------------------------------------------------------------------
------------------------------------------------------------------------
------------------------------------------------------------------------
------------------------------------------------------------------------
------------------------------------------------------------------------
------------------------------------------------------------------------
------------------------------------------------------------------------
------------------------------------------------------------------------
------------------------------------------------------------------------
------------------------------------------------------------------------
------------------------------------------------------------------------
------------------------------------------------------------------------
------------------------------------------------------------------------
------------------------------------------------------------------------
------------------------------------------------------------------------
------------------------------------------------------------------------
------------------------------------------------------------------------
------------------------------------------------------------------------
------------------------------------------------------------------------
------------------------------------------------------------------------
------------------------------------------------------------------------
------------------------------------------------------------------------
------------------------------------------------------------------------
------------------------------------------------------------------------
------------------------------------------------------------------------
------------------------------------------------------------------------
------------------------------------------------------------------------
------------------------------------------------------------------------
------------------------------------------------------------------------
------------------------------------------------------------------------
------------------------------------------------------------------------
------------------------------------------------------------------------
------------------------------------------------------------------------
------------------------------------------------------------------------
----------------------------------------------------------AAAGTTATATAACT
ATATAGCATACTAAAGCGCATTATCTTAGATTAAGAGCCTTTAATAAACTTAAAG-TATTAAAATACCTTTT
TATACTATCTTAATACTAGTAGAG--TTCTA-ATATTAGCTTTCTACCTATAGATAGATAGATAGACTAAGA
AGTAAAACTAGATATTAGA-ATAGTATCTATACTGCTATTACTCTTTAGAATAAAATAATTAGGTGCTTTAA
ATA---TTAGTAAGAGAATATATA-TATAATAATAGTATATATACTA-CTATAGAGATTATACTCTTCTAGG
CTTACTATAGAAGGTATTCTTATA-GCATAGACTAGCCTA-------ATATAGGCCTAGGCAAGAGAGAAA-
-GCTTTTTAGAAGCTTA------CTTTGCTAGAAAAATAATTAAAC-TATAGTAGAAATACTATAGAAAGAT
TAAAGTAGCTAATGCTTACTAAAAAG----------TATATACTAATAAGTAATGCTCTCTAATACTCTTTA
AAGTTAGTAACTAGATATTAATCTCTAACTACTATATTAGATC-TATAAAG----CTAAAGAAGAAATTAGA
TTAGAAGTTTTT--AGGACTAGAGATAATTAAGGCC--TAAATTAGGCCT--TTAGCATTCTATATTAACTT
TCTAGAA---CTTAGAAATATCTATCT----AGTCTTCTATGCCTTACTACTAGAGCCTTATAGCCTAGAAG
AGGCTATTCTATACCTAGAAGCTCTAAAGCAGAATACTCT-GCTAGAGTATA-ATAATAATATATATAAAGT
AGAGCGTATTATAGAGAAGCAACGCAATAAAGATA--ACTAATAAGAATATCTAGT----TAAATAAACTAG
TTAC-----TTAGAGAAAGAAAACTTATAAGAACTAAGCGCAAATATTTTAGTA--AATATACTATAGAAAT
TTTAAAATA--------------------
>X15_sc1.2_5588_9251_-/1-3664
------------------------------------------------------------------------
------------------------------------------------------------------------
------------------------------------------------------------------------
------------------------------------------------------------------------
------------------------------------------------------------------------
------------------------------------------------------------------------
------------------------------------------------------------------------
------------------------------------------------------------------------
------------------------------------------------------------------------
------------------------------------------------------------------------
------------------------------------------------------------------------
------------------------------------------------------------------------
------------------------------------------------------------------------
------------------------------------------------------------------------
------------------------------------------------------------------------
------------------------------------------------------------------------
------------------------------------------------------------------------
------------------------------------------------------------------------
------------------------------------------------------------------------
------------------------------------------------------------------------
------------------------------------------------------------------------
------------------------------------------------------------------------
------------------------------------------------------------------------
------------------------------------------------------------------------
------------------------------------------------------------------------
------------------------------------------------------------------------
------------------------------------------------------------------------
------------------------------------------------------------------------
------------------------------------------------------------------------
------------------------------------------------------------------------
------------------------------------------------------------------------
------------------------------------------------------------------------
------------------------------------------------------------------------
------------------------------------------------------------------------
------------------------------------------------------------------------
------------------------------------------------------------------------
----------------AGAGAAAGATAGTAGGTAGAGAAGCTAGAGTTCTTTCTTACTACTTATATTACTCT
TAATTTAGTATTAAGAGATCTTAG--ACTTTTTTATAATATACTTTACTTAAAGCCTACTAAGCTATTAATA
GTAAACGTAGTAATTAACTAATTAGAGCTTATAGAGGCTATAATTAATAGAGGTTTATAGCTAAACTTTATT
TCT--ATAGTTCTTATAAAGAAGTATAACTTACTAGTTTAACTCTTACTAATACTATTAGTAGAAAGTATAA
ATAGTAAGAAGCTAAAAGTCTATAGAACTATAAAGGTTACTATAAGAACTATAGACTCTTATAGAAGAGAAA
AGATATATAATATAGCATTTATAGTCTCTAAGATCTTAAAGT--ACTAAGTATACTTAGGTCTACTCTAGAT
AGATATATATAATCTTAAAATTAGCTACTAGATATAT-AGGCTAATCTTTAGAGGCATAAAGTCTAAGAATT
AGATAGTCTTTTAGAAGATTATAATAGAAGAGGCTAAAGAGTTTAAAAAGATAATATATAATTCTAGTATAA
ATATATATAGCTATCTTATTACTTTAGTAGTCTAAACTAGCTTAGAAGACAGCTACGCAGAGAATAGGATCT
CTTTATAATATACTAAGTTTATGCAGTTAGGCTTAGAAGATAACTTAAGAGTTCTAGCAGACTATAGTCTGC
AGAATTTAGCTATTAACTTACTGCCTAGAGCTATAGTGCTATACTAGCTATTATATAACCTTTCTAAGATAG
AGCTTAAGTTATTATATAAGTATCTAGATAAGTACTTAGCGCATAGCTAGATTAAGCATAGTAAGTTTCTAG
CTAAAGTATCTATTCTCTTTATTAAGAAGAAAGATAGTAGTATAAGATTATATATTAACTACTAAAGTCTTA
ATAAGATAACTATTAAGAACTAGCACTCTCTACTTCTTATTACTAAATCTCTAGAGAGACTAGCTAATATAA
GATTCTATACTA-AGCTAGATATAAAAGAAGCTTACTA-TAGAGTTTATATCTAAGAAAGTAATAAGTAGAA
AATAGCATTCTATATAAGATATAGCAGTTTTAAGTATACTATAATACCTTTTAGTCTTATAAACGCGCCTGC
GTAGTTCTAGGCTTATATCTATTAGATCTTAGTAGAACTAATAGATATATTCTATATTATATACTTAGATAA
TATTCTTATCTTTTCTAATATAGAGAAAAAGTATATACGCTATATAATAGAAGTATTACGTAGATTATATAA
TTTAAAGCTATATCTTAAGCTTCTAAAGTATAAATAGTATACTT---AGCCTATAGAGTACCTAGGCTATAT
AGTTACGCCTAAGAGAATTAAGATTAATAAGAACTATATTAAGATAATATAAGAATAGCCTAAACTATACAT
AGTAT-ATAAGATTTAGGTATTTATTAGATTTAT-AAACTATTATAGATAGTTTATTAATAACTTCTTCTAG
CTTACTCTATCTCTTACT-AAACTAACCTAGAAG---AGGCTAGAAGCAGCTAGAAGCA-GCTACGCCTAGT
AAAGAAAGAAAAGCTAGGTTCTTAATCTTAATAAGAAAGCTAAGAAAGCCTTTTAGAAATTAAAAGATTTAT
TTCTAAACGTTCTAATTCTAGCTTATTTTAAGTAAGATAAGAAAATAAGAGTAGAAGTTAACGCCTCTAGTA
GAGTAATTATAGGTATTCTAAGCTAATTTATTCTAGACTAGTATAGTAAGAGCTAATAGTAGCTAATTAACT
TCTTCTTAC-GTAAGCTTATAGCAGCTA--AGTATAACTATAATACTTATAACTAGAAGCTGCTTATAATAG
TTAAGAGCTTAGAGTATTAGAAGTAATAC--CTTAAGAGTATCTATTTTAAGCTCTTAACTAACTACTAGAA
TCTAAAATAGT----TTATAGAGACTAAGACTCTTAGCTACTAGTAGATAAGATTATATC----TTATACTA
TCTAAGTTTAACTTTACTA------TTATATACTAACTAGAGACTACAAA------CCTAGCA--GATAGGC
TATTCTAAAGACTAAACTATATAGCTAAGGCTTAGAAGCTAGCTTAGAAGTATAATAAAGCCTTTATTTAAC
TAATAAGAGATATTCTAAAGCAGAGTAACTAGAAT--ACTATTTTAGCTATA---GCTATTACTACTTAGTT
AGTAAGCTATTCTAAGAAATAGAAGAATCTTACTAAGGTAGTAAAGAAGTTTTAGTAAGTAGATAAGTGCTA
TATTTCTAACTTACGTAGTATAGAGAAGTAGAAGAAGACTAATTATGCTTTCTTAGCTATCTCTAATAAGTT
AGACTTTAAAGAGAATAACTTAGGCCTAGAAGAGGCTATAAGAACCTATTATATAGCATAAATACTTATAAC
TAATAAAGATAAGTTGCTAGCTATTTAATAGTATTATAATAGCCTATTAGTAGACTACTTTAGAGTAAGACG
TACTCTTAAAAAGCTATAA----CATTACTATATATAGAAGAGTATATATAAAGATATAGAGTAGTACTA--
TAAAGACTGCCTTATCTATA-------GAAAGTCTACGCTATTAAGGCACTAGCTCTATAGGCTACTATAAT
CTCTTCTAATACTAG----ATAAATCTTAGA---AGAAGATAACTATAGACTTTATAATAGAGCTGCCTCTA
AGTAAGTACTCTAG-AGTAGTCTATAACGCTATTCTAGTAATTATAGATAGATTAACTAAAATAGCATA-TT
ATATGCTAGCATAAGCTAATTAGAATAGTACTAATCTAGCATAAGCTTAGATATATAA--AGTTATATAACT
ATATAGCGTACTAAAGCGCATTATCTTAGACTAAGAGCTCTTAATAAACTTAAAG-TATTAAAATATCTTTC
TACACTATCTTAATACTAAAAGAG--TTCTA-ATCTTAGCCTTTTACCTACAGATAGATAGGTAGACTAAGA
GGTAAAACTAGATATTAGA-ATAGTATCTATACTGCTATTACTTCTTAGAATAGAATAATTAGACGCTTTAG
ATA---TTAGTAGAGAAATATATA-TATAATAATAGTATATATGCTA-CTATAAAGATTATACTCTTCTAAG
CTTACTATAGAAAGTACTCTTATA-GCATAGACTAGCCTA-------ATATAAGCCTAGGTAAGAGAGAAA-
-GCTCTATAGAAGCTTA------TCTTACTAAAAAAGTAATTAAAC-TATAGTAGAAATACTATAGAAAGAT
TAAAGTAGCTAATACTTACTAGAAAG----------TATATACTAATAAGTAACGCTCTCTAATACTCTTTA
AGATTAGTAACTAAGTATTAGTCTCTAACTGCTATATTAGATT-TATAAGG----CTAAAGAAGAAACTAGA
TTAGAAGTTTTT--AGAACTAGAGATAATTAAGGCC--TAAATTAGGCTT--TTAGTATTCTATATTAATCT
TCTAGAA---CTTAGAAATATTTATTT----AGTCTTCTATACCTTACTACTAGAGCCTTATAGCCTAGAAG
AGGCTATTCTATACCTAGAGGCTCTAAAGTAGAATACTCT-GCTAGAGTATA-GTAATAATATATATAAAGT
AGAGCATATTATAGAGAGGCAACGTAATAAGAATA--ACTAATAGAAATACCTAGT----TAAATAGACTAG
TTAC-----CTAGAGAAAGAAAACTTATAGAAACTAGGCGCAAATATTTTAGTA--AATATACTATAGAAAT
TTTAGAATA--------------------
>X15_sc1.63_14784_15593_+/1-810
------------------------------------------------------------------------
------------------------------------------------------------------------
------------------------------------------------------------------------
------------------------------------------------------------------------
------------------------------------------------------------------------
------------------------------------------------------------------------
------------------------------------------------------------------------
------------------------------------------------------------------------
------------------------------------------------------------------------
------------------------------------------------------------------------
------------------------------------------------------------------------
------------------------------------------------------------------------
------------------------------------------------------------------------
------------------------------------------------------------------------
------------------------------------------------------------------------
------------------------------------------------------------------------
------------------------------------------------------------------------
------------------------------------------------------------------------
------------------------------------------------------------------------
------------------------------------------------------------------------
------------------------------------------------------------------------
------------------------------------------------------------------------
------------------------------------------------------------------------
------------------------------------------------------------------------
------------------------------------------------------------------------
------------------------------------------------------------------------
------------------------------------------------------------------------
------------------------------------------------------------------------
------------------------------------------------------------------------
------------------------------------------------------------------------
------------------------------------------------------------------------
------------------------------------------------------------------------
------------------------------------------------------------------------
------------------------------------------------------------------------
------------------------------------------------------------------------
------------------------------------------------------------------------
------------------------------------------------------------------------
------------------------------------------------------------------------
------------------------------------------------------------------------
------------------------------------------------------------------------
------------------------------------------------------------------------
------------------------------------------------------------------------
------------------------------------------------------------------------
------------------------------------------------------------------------
------------------------------------------------------------------------
------------------------------------------------------------------------
------------------------------------------------------------------------
------------------------------------------------------------------------
------------------------------------------------------------------------
------------------------------------------------------------------------
------------------------------------------------------------------------
------------------------------------------------------------------------
------------------------------------------------------------------------
------------------------------------------------------------------------
------------------------------------------------------------------------
------------------------------------------------------------------------
------------------------------------------------------------------------
------------------------------------------------------------------------
------------------------------------------------------------------------
------------------------------------------------------------------------
------------------------------------------------------------------------
------------------------------------------------------------------------
------------------------------------------------------------------------
------------------------------------------------------------------------
------------------------------------------------------------------------
------------------------------------------------------------------------
------------------------------------------------------------------------
------------------------------------------------------------------------
------------------------------------------------------------------------
------------------------------------------------------------------------
------------------------------------------------------------------------
------------------------------------------------------------------------
------------------------------------------------------------------------
------------------------------------------------------------------------
------------------------------------------------------------------------
------------------------------------------------------------------------
------------------------------------------------------------------ATATTC
TATACTATCTTAATACTAGAAAAG--TTCTA-ACTTTAGCCTTCTACCTATAGATAGATAGATAGACTAAGA
GATAAAACTAGATATTAGA-GTAGTATCTATACTGCTACTACTTCTTAGAATAAGATAATTAGGCGCTTTAG
ATA---TTAGTAGAAGAGTATATA-TATAATAATAGTATATATGCTA-CTATAAAGATTATACCTTTCTAGG
CTTACTATAGAAAGTACTCTTATA-GCATAGACTAGCCTA-------ATATAAGCTTAGATAAGAGAGAAA-
-GCTCTATAGAAGCTTA------CTTTACTAGAAAAGTAATTAAAT-TATAGCAGAAATACTATAGAAAGAT
TAAAGTAGCTAATACTTACTAAAAAG----------TATATGCTAATAAGTAATGCTCTCTAATACTCTTTA
AGATTAGTAACTAAGTATTAGTCTTTAACTACTATATTAGATC-TATAAAG----CTAAAGAAGAAATTAGA
TTAGAAGTTTTT--AAGACTAGAGATAATTAAGGCC--TAAATTAGGCCT--TTAGTATTCTATATTAACTT
TCTAGAA---CTTAGAAATATCTATCT----AGTCTTCTATGCCTTACTACTAGAGCCTTATAGCCTAGAAG
AGGCTATTCTGTACCTAGAAGCTCTAAAGCAGAATACTCT-GCTAAAGTATA-GTAATAATATATATAAAGT
AGAGCATATTATAGAGAGGCAATATAATAAGAATA--ACTAATAGAAATATCTAGT----TAAATAGACTAG
TTAC-----CTAGAGAAAGAAAACTTATAGAAACTAGGCGCAAATATTTTAGTA--AATATACTGCAGAAAT
TTTAAAATA--------------------
>X15_sc1.38_300667_302304_+/1-1638
------------------------------------------------------------------------
------------------------------------------------------------------------
------------------------------------------------------------------------
------------------------------------------------------------------------
------------------------------------------------------------------------
------------------------------------------------------------------------
------------------------------------------------------------------------
------------------------------------------------------------------------
------------------------------------------------------------------------
------------------------------------------------------------------------
------------------------------------------------------------------------
------------------------------------------------------------------------
------------------------------------------------------------------------
------------------------------------------------------------------------
------------------------------------------------------------------------
------------------------------------------------------------------------
------------------------------------------------------------------------
------------------------------------------------------------------------
------------------------------------------------------------------------
------------------------------------------------------------------------
------------------------------------------------------------------------
------------------------------------------------------------------------
------------------------------------------------------------------------
------------------------------------------------------------------------
------------------------------------------------------------------------
------------------------------------------------------------------------
------------------------------------------------------------------------
------------------------------------------------------------------------
------------------------------------------------------------------------
------------------------------------------------------------------------
------------------------------------------------------------------------
------------------------------------------------------------------------
------------------------------------------------------------------------
------------------------------------------------------------------------
------------------------------------------------------------------------
------------------------------------------------------------------------
------------------------------------------------------------------------
------------------------------------------------------------------------
------------------------------------------------------------------------
------------------------------------------------------------------------
------------------------------------------------------------------------
------------------------------------------------------------------------
------------------------------------------------------------------------
------------------------------------------------------------------------
------------------------------------------------------------------------
------------------------------------------------------------------------
------------------------------------------------------------------------
------------------------------------------------------------------------
------------------------------------------TATAACTATACGTTAACTACTAAAGTCTTA
ATAAAGTAACTATTAAGAACTAGTACTTTCTACCTCTTATTACTAAATCTCTAGAGAGACTAGCTAGTATAA
GGTTCTTATACTAAGCTAGATATAAAAGAAGCTTATTA-TAGAGTTTATATTTAAGAAGATAATAAATAAAA
AATAGTATTCTATATAAGATATAGTAATTTTAAGTATACTATAATGCCTTTTAGTCTTATAAACGCGCCTGC
GTAGTTCTAGGCTTATATCTATTAAGTCTTAGCAAGATTAATAGATATATTCTATATTATATACTTAGATAA
TATTCTTATCTTTTCTAATATAGAGAAAGAGCATATATGCTATATAATAGAAGTATTATATAGATTATATAA
TTTAAAGCTATATCTTAAGCTTCTAAAGTATAAATAGTATACTT---AGTATATAGAGTATCTAAGCTATAT
AGTTATATCTAAGAAAATTAAGATTAATAAGAACTATATTAAGATAATATAGAAATAGCCTAAACTATGCAT
AGTGC-GTAAGATTTAGATATTTATTAAATTTAT-AAACTATTATAGATAGTTTATTACTAACTTCTTCTAG
CTTACTCTATCTCTTACT-AAACTAACCTAGAAG---AAGCTAGAAGTAGCTAGAGATA-GCTACGCTTAGC
AAAGAGAAGAAAGCTAAGTTCTTAATCTTAATAAAAAGGCTAAGAAGATCTTTTAGAAATTAAAAGATTTAT
TTCTAAACGTTCTAATTCTAGCTTATTTTAAGTAGAATAGAGAAATAAGAGCAGAAGTTAATACCTCTAGTA
AGGTAATTATAGGCATTCTAAGCTAATTTATCCTAAACTAGTATAGTAAGAGCTAATAGCAGCTAATTAACT
TCTTCTTAT-ATAAGCTTATAGCAGCTA--AGTATAACTATAATACTTATAACTAGAAGCTACTTATAATAG
TTAAGAGCCTAGAGTATTAGAGGCAATAT--CTTAAGAGTATCTATTTTAAGCTCTTAACTAACTACTAGAA
CTTAAAATAGT----TTATAGAGACTAAGACTCTTAGCTACTAGCAAGTAAAGTTATATC----TTATACTA
TCTAAGTTTAACTTTACTA------TTATATACTAACTAGAGACTATAAA------TCTAGCA--GATAGGC
TATTCTAAAGACTAGACTATATAGCTAAGGCTTAAAAGCTAGCTTAGAAGTATAACGAAGCCTTTATTTAAC
TAATAAAAGATATTCTAAAGTAGAGTAACTAGAAT--ACTATTTTAGCTATA---GCTATTACTACTTAGTT
AGTAAGCTATTCTAAGGAATAGAAGAACCTTACTAAGATAGTAAAGAAATTCTAGCAGATAGATAAGCGCTA
TATTTCTAACTTATATAGTATAGAAGAGTAGAAGAAATCTAATTATGCTTTCTTAGCTACCTCTAATAAGTT
AAGCTCTAAAGAGAATAACTTAGGCCTAGAAGAGACTATAAGAATCTATTATATAGTATAAATACTTATAAC
TAATAAAGATAAGTTACTAGCTATCTAATAGTATTATAATAGCCTATTAGTAAACTACTTTAGAGCAAGACG
TACTCTTAAAAAGCTATAA----CATTACTATATATAGAAGAGTATATATAAAGATATAGAGTAGTACTAT-
------------------------------------------------------------------------
------------------------------------------------------------------------
------------------------------------------------------------------------
------------------------------------------------------------------------
------------------------------------------------------------------------
------------------------------------------------------------------------
------------------------------------------------------------------------
------------------------------------------------------------------------
------------------------------------------------------------------------
------------------------------------------------------------------------
------------------------------------------------------------------------
------------------------------------------------------------------------
------------------------------------------------------------------------
------------------------------------------------------------------------
------------------------------------------------------------------------
------------------------------------------------------------------------
------------------------------------------------------------------------
-----------------------------
>X15_sc1.67_7880_8248_+/1-369
------------------------------------------------------------------------
------------------------------------------------------------------------
------------------------------------------------------------------------
------------------------------------------------------------------------
------------------------------------------------------------------------
------------------------------------------------------------------------
------------------------------------------------------------------------
------------------------------------------------------------------------
------------------------------------------------------------------------
------------------------------------------------------------------------
------------------------------------------------------------------------
------------------------------------------------------------------------
------------------------------------------------------------------------
------------------------------------------------------------------------
------------------------------------------------------------------------
------------------------------------------------------------------------
------------------------------------------------------------------------
------------------------------------------------------------------------
------------------------------------------------------------------------
------------------------------------------------------------------------
------------------------------------------------------------------------
------------------------------------------------------------------------
------------------------------------------------------------------------
------------------------------------------------------------------------
------------------------------------------------------------------------
------------------------------------------------------------------------
------------------------------------------------------------------------
------------------------------------------------------------------------
------------------------------------------------------------------------
------------------------------------------------------------------------
------------------------------------------------------------------------
------------------------------------------------------------------------
------------------------------------------------------------------------
------------------------------------------------------------------------
------------------------------------------------------------------------
------------------------------------------------------------------------
------------------------------------------------------------------------
------------------------------------------------------------------------
------------------------------------------------------------------------
------------------------------------------------------------------------
------------------------------------------------------------------------
------------------------------------------------------------------------
------------------------------------------------------------------------
------------------------------------------------------------------------
------------------------------------------------------------------------
------------------------------------------------------------------------
------------------------------------------------------------------------
------------------------------------------------------------------------
------------------------------------------------------------------------
------------------------------------------------------------------------
------------------------------------------------------------------------
------------------------------------------------------------------------
------------------------------------------------------------------------
------------------------------------------------------------------------
------------------------------------------------------------------------
------------------------------------------------------------------------
------------------------------------------------------------------------
------------------------------------------------------------------------
------------------------------------------------------------------------
------------------------------------------------------------------------
------------------------------------------------------------------------
------------------------------------------------------------------------
------------------------------------------------------------------------
------------------------------------------------------------------------
------------------------------------------------------------------------
------------------------------------------------------------------------
------------------------------------------------------------------------
------------------------------------------------------------------------
------------------------------------------------------------------------
------------------------------------------------------------------------
------------------------------------------------------------------------
------------------------------------------------------------------------
------------------------------------------------------------------------
------------------------------------------------------------------------
------------------------------------------------------------------------
------------------------------------------------------------------------
------------------------------------------------------------------------
-----------------------------------------CTCTAACGAGCCTTAGACAGATATCTTTATA
GAT--TTTGTAATAGAATTACTGCTATTAAAGGACTCTGCTATAGGACTATTCTATAACTTAATACTCGTTA
TAGTAGATTGCTTTACGAAGTATACTATTATAGTACTCTTT-TAATAAGACTATATAGCTGTTTAGCTAGCA
TACGTACTTAAGAACTAACTTATCTAAGATTA-TAGCATACTAAAAACAATTATTAGTAATAGAGATAAGCT
CTTTATATTAAA---TTATTAGGCTATACTTATAGTAGAAATTAGCATTTAACGAAAGCTATCTACTGCTTA
TTATCTATAAACTAATAGACAAATAG----------AACGAA-TAAACTAAACTATAAAACAGTATCT----
------------------------------------------------------------------------
------------------------------------------------------------------------
------------------------------------------------------------------------
------------------------------------------------------------------------
------------------------------------------------------------------------
------------------------------------------------------------------------
-----------------------------
>X15_sc1.38_299102_300234_+/1-1133
------------------------------------------------------------------------
------------------------------------------------------------------------
------------------------------------------------------------------------
------------------------------------------------------------------------
------------------------------------------------------------------------
------------------------------------------------------------------------
------------------------------------------------------------------------
------------------------------------------------------------------------
------------------------------------------------------------------------
------------------------------------------------------------------------
------------------------------------------------------------------------
------------------------------------------------------------------------
------------------------------------------------------------------------
------------------------------------------------------------------------
------------------------------------------------------------------------
------------------------------------------------------------------------
------------------------------------------------------------------------
------------------------------------------------------------------------
------------------------------------------------------------------------
------------------------------------------------------------------------
------------------------------------------------------------------------
------------------------------------------------------------------------
------------------------------------------------------------------------
------------------------------------------------------------------------
------------------------------------------------------------------------
------------------------------------------------------------------------
------------------------------------------------------------------------
------------------------------------------------------------------------
------------------------------------------------------------------------
------------------------------------------------------------------------
------------------------------------------------------------------------
------------------------------------------------------------------------
------------------------------------------------------------------------
------------------------------------------------------------------------
------------------------------------------------------------------------
------------------------------------------------------------------------
------------------------------------------------------------------------
------------------------------------------------------------------------
------------------------------------------------------------------------
------------------------------------------------------------------------
------------------------------------------------------------------------
------------------------------------------------------------------------
------------------------------------------------------------------------
------------------------------------------------------------------------
------------------------------------------------------------------------
------------------------------------------------------------------------
------------------------------------------------------------------------
------------------------------------------------------------------------
------------------------------------------------------------------------
------------------------------------------------------------------------
------------------------------------------------------------------------
------------------------------------------------------------------------
------------------------------------------------------------------------
------------------------------------------------------------------------
------------------------------------------------------------------------
------------------------------------------------------------------------
------------------------------------------------------------------------
------------------------------------------------------------------------
------------------------------------------------------------------------
------------------------------------------------------------------------
------------------------------------------------------------------------
------------------------------------------------------------------------
------------------------------------------------------------------------
------------------------------------------------------------------------
------------------------------------------------------------------------
------------------------------------------------------------------------
------------------------------------------------------------------------
------------------------------------------------------------------------
------------------------------------------------------------------------
------------------------------------------------------------------------
------------------------------------------------------------------------
------------------------------------------------------------------------
---------------------TAGAGAAAAGTAGTAAGTAGAGAAGCTAGAGTTCTTTCTTACTATCTATAT
TACTCTTAATCTAGTATTAAGAGATCTTAGACTTCTTTATAATATACTTTATCTAAAGCTTACTAAGCTATT
AATAGTAAACGTAGCAATTAGCTAATTAGAGCTTATAGAGACTATAATTAATAGAGATTTATAGCTAAACTT
TATTTCTATAGTTCTTATAAAGAAGTATAACT-TACTAGTTTAACTCTTTCTAATACTATTAGTAGAGAGTA
TAA----ATAGTAAGAAGCTAAAAGTCTATAGAACTATAAAGGTTACTATAAGAATTA-TAGACTTCTATAG
AAGAGAAGAGATATATAATATAGCATTTATAGTCTCTAAGATTCTA------AAGTACTAAGTATACTTAAA
TCTACTCTAGATAGACATATATAATTCTAAAA---TTAGCTACTAAATATATAAGCTAATCTTTAGAGGCAT
AAAGTCTAAGAATTAGATAGTCTTCTAGAAGATTATAGTAGAAGAAGCTAAAGAGTTTAAAAAAATAATACG
TAACTTAAGTATAGATATATATAGCTATCTTATTACTTTAG-----TAATCTAAACTAGCTTAGAAGAGGCT
AGAGAGAATAAGATCTCTCTATAATATACTAAGTTTATATAATTAA-GCTTAGAAGATAACTTAAGAGTTCT
AGCAGACTATAGTC----TATAAGATT---------TAGCTATTAACTTACTATCTAAGGCTATAGTGCTGC
ACT--AGCTATTATATAACCTCTCTAAGATAAAGCTTAAGTTATTATATAAGTATCTAGATAAGTACTTAGC
GCATAGCTAAATTAAGTATAGTAAGTCTTTA-GCTAGAGTACTTATTCTCTTTACTAAAAAGAAAGATAGTA
GTATAAGACTATTGTAAGAAAGTAGTAGGTAATATTAAGATAAATAACTACTACTCTCTATAAATAGAAAGA
TAGCTATT----AAGTAATAATAGATAACTATAAAAATAGTTATATAACACTTGCAATAGTAGCAAATAA--
--------TAGACGATAGGTAAAATATCAA-------ATTAGAGGTACTATCTAACTCTAGAGATAGCTATA
GTATA-----TATAATACTATTGTATCTAACT-ATAGCTAGTACTATCCTAGCTCTGCTATACTAA------
-----------------------------
