# Supplementary material for: RIPCAL: a tool for alignment-based analysis of repeat-induced point mutations in fungal genomic sequences
Source: BMC Bioinformatics. 2008 Nov 12;9:478. doi: 10.1186/1471-2105-9-478 (PMC2621366; doi:10.1186/1471-2105-9-478)
Supplement: Additional file 5 — Snodorum Alignments. Compressed (.zip) file containing alignments for all Stagonospora nodorum repeat families in Fasta (.fas) format. [file 1471-2105-9-478-S5.zip › x23_aln.fas]

>X23_sc1.75_6705_6989_+/1-285
------------------------------------------------------------------------
------------------------------------------------------------------------
------------------------------ATAGTAATCTACTATA-TTAAGTTTAATAGA-----------
---TTAGA-GTTATTAGGCCTAGTT--CTATACTTATAATAAGCTTATAGCAAAATAGAAGT-AAAAGATAG
ACTATAGAAAGTAAGCTTAAGAGAGCTAAGCTCTTATAAGTAGAGAAGATATATAGTAGAGTAACGTACGTT
AGCGCAGAGCCTAAGCCTAATAGAATATTAGGCAA--AGTATAAAAGTAGAAAA---AGGCAGTTTAGA--G
GTTAATAACTT------ACTTAACTACTTTTATATTAAGTATAATCTACT-ATAATAGTA------------
------------------------------------------------------------------------
-------------------------------------
>X23_sc1.46_79469_79753_-/1-285
------------------------------------------------------------------------
------------------------------------------------------------------------
------------------------------ATAGTAATCTACTATA-TTAAGTTTAATAGA-----------
---TTAGA-GTTATTAGGCCTAGTT--CTATACTTATAATAAGCTTATAGCAAAATAGAAGT-AAAAGATAG
ACTATAGAAAGTAAGCTTAAGAGAGCTAAGCTCTTATAAGTAGAGAAGATATATAGTAGAGTAACGTACGTT
AGCGCAGAGCCTAAGCCTAATAGAATATTAGGCAA--AGTATAAAAGTAGAAAA---AGGCAGTTTAGA--G
GTTAATAACTT------AATTAACTACTTTTGTATTAAGTATAATCTACT-ATAATAGTA------------
------------------------------------------------------------------------
-------------------------------------
>X23_sc1.32_159117_159549_-/1-433
------------------------------------------------------------------------
------------------------------------------------------------T-ACTATAGTAG
AGCAACGTGCGT-TAGCGCAGGGCCTAAGCCTAATAGAATATTAGG-CAAAGTATAAAAGC-AGAAGGAGGC
AGTTTAGAGGTT-AATAACTTAATTAACTACTTTTATATTAAGCATAACTTACTATAATAAA-TAGCAACTA
ATCGTGCAACTTAAACCTAATA--CCTTAGTTCTTA------GGAAAGCTA-AGAGTAGGCGAGTATAGCTA
AGTAAGAAATCTAGCTCTAATAATATATTAGACAATAGAAATAGAAATAGG-AACATAAATAGGTAACA-GA
AATAGAAATAG------AAATAAGTAACAGAA-AATAGGTATA-CGCACA-GAAATAATAATAATAGAAATA
GA--TTATATTAAGAT-ATAGAAAGAGCAATATATAGCATAGCAGTATAGCTAGAGAATATAATAATATTAT
ACTAA-GCAATTCTT-ATTA-----------------
>X23_sc1.32_142959_143395_+/1-437
------------------------------------------------------------------------
--------------------------------------------------------TAGAT-ATTATAGTAG
AGCAACGTGCGT-TAGCGCAGAGCCTAAGCCTAATAGAATATTAGG-CGAAGTATAAAAGC-AGAAGAAGGC
AGTTTAGAGGTT-AATAACTTAATTAACTACTTTTACATTAAGCATAACTTACTATAATAAA-TAGTAACTA
ATTATGCAACTTAAACTTAACA--CCTTAGTTCTTA------GGAAAGCTA-AGAGTAGGCGAGTATAGCTA
AGCAAGAAATCTAGCTCTAATAATATATTAGATAACAGGAATAGAAATAGA-AATATAAATAGGTAATA-GA
AATAGAAACAG------AAACAGGTAATAGGA-AATAGGTATA-TACACA-GAAATAATAATAATAGAAATA
GA--TTATATTAAGAT-ATAGAAAGAGCAATATACAGCATAGCAGTATAGCTAGAGAATATAATAATATTAT
ACTAA-GCAATTCTT-ATTA-----------------
>X23_sc1.7_209646_210107_+/1-462
------------------------------------------------------------------------
------------------------------TTAAGATAATTA-ATATTCTTCTATATTAAT-ACTATAGTAG
AGCAACGTGCGT-TAGCGCAGAGCCTAAGCCTAATAGGATATTAAG-CAAAGTATAAAAGT-AGAAGGAAGC
AGTTTAGAGGTT-AATAACTTAATTAACTACTTTTGCATTAAGCATAGATTACTATAATAAA-TAGTAACTA
ATCGTGTAACTTAAACCTAATA--CCTTAGTTCTTA------GAAAAGCTA-AGAGTAGGTAAGTATAGCTA
AGTAAGAAATCTAGCTTTAATAATATATTAGATAATAGGAATAGAAATAGA-AATATAAATAGGTAATA-GA
AATAGAAACAG------AAACAGATAATAGGA-AATAGGTATA-TGCATA-GAAATAATAATAATAGGAATA
GA--TTATATTAAGAT-ATAGAAAGAGCAATATATAGCACAGCAGTATAGCTAGAGAATATAATAATATTAC
ACTAA-GCAATTCTT-ATTA-----------------
>X23_sc1.44_11485_11925_-/1-441
------------------------------------------------------------------------
-------------------------------------------------------ATAAGT-ATTATAATAG
AGCAACGTGCGT-TAGCGCAGAGCCTAAGCCTAATAGGATATTAGG-CGAAGTATAAAAGC-AGAAGAAGGC
AGTTTAGAGGTT-AATAACTTAATTAACTACTTTTGCATTAAGCACAACTTACTATAATAAA-TAGCAACTA
ATTGTGCAACTTAAACCTAACA--CCTTAGTCCTTA------GAAAAGCTA-AGAGCAGGCAAGTATAGCTA
AGCAAGAAATCTAGCTTTAATAATATATTAGATAATAGGAACAGGAATAGG-AATATAAATAGGTAATA-GG
AATAGAAATAG------AAATAGATAATAGAA-AATAGGCATA-TGCATA-AAAATAACAATAATAGAAATA
GA--TTATATTAAGATTATAGGAAGAGCAATACACAGCATAGCAGCATAGCTAGAGAATATAATAATATTAC
ACTAAAGTAATCCTTTATTA-----------------
>X23_sc1.32_380429_380870_+/1-442
------------------------------------------------------------------------
-------------------------------------------------------AGATAT-AGTATAGTAG
AGTAACGTGCAT-TAGCGCAGGGCCTAAGCCTAATAAGATATTAGG-TAAAGTATAAAAGC-AGAAGAAAGC
AGTTTAGAGGTT-AATAACTTAATTAACTACTTTTGCATTAAGCATAACTTACTATAATAAA-TAGCAACTA
ATTATGCAACTTAAACCTAATA--CCTTAGTTCTTA------GGAAAGCTA-AGAGCAGGTAAGTATAGCTA
AGCAAGAAATCTAGCCTTAATAATATATTAGATAATAGGAATAAGAACAGGGAATATAAATAGGTAATAAGG
AACAGAAATAAGA----AAATAGGTAATAGAA-AATAGGTATA-TGCACA-GAAATAATAATAATAAGAATA
GA--TTATATTAAGAT-ATAGGAAGAGTAATATACAGCATAGCAGCATAGCTAGAGAATATAATAATATTAT
ACTAA-GCAATCTTT-ATTA-----------------
>X23_sc1.9_51323_51835_+/1-513
--------------------------------------------------------AGTAAAAGAAAAGAGA
AGAGAAAGCTAG-AGTAAGTAAGGTATACTAGAGCGTAGATA-GTAAGTTAGAAAATAGAT-AGTATAGTAG
AGCAACGTGCGT-TAGCGCAGAGCCTAAGCCTAATAGGATATTAGG-CGAAGTATAAAAGC-AGAAGGAGGC
AGTTTAAAGGTT-AATAACTTAATTAACTACTTTTGCATTAAGCATAACTTACTATAACAAA-TAGTAACTA
ATCGTGCGACTCGAACCTAATA--CCTTAGTTCTTA------GAAAAGCTA-AGAGCAGGCGAGTATAGCTA
AGCGAGAAATCTAGCTCTAATAATATATTAGATAATAGGAATAGGAACAGG-AATATAAATAGATAATA-GA
AATAGGAATAGAAATAGAAACAGGTAATAGGA-AATAGGCATA-CGCATA-AGAACAACAATAATAGAAATA
GA--TTATATTAAGAT-ATAGAAAGAGCAATATACAGCACAGCAGCATAGCTAGAGAATACAATAATATTAT
ACTAA-GCGATTCTT-ATTA-----------------
>X23_sc1.6_789921_790483_-/1-563
TAATAAGCTACTATTCTAGAAAAGTTACTAATAGAGATTTAATTATAGCCTGTAAGTAAACTATCTATAGCT
TAGAAGCTACTA-CTCTAGAAATACTACTAATAGAGATTTAA-TTATAGAGCGTAAGTAAT-ATTATAGTAG
AGCAACGTGCAT-TAGCGCAGGGCCTAAGCCTAATAGGATATTAGG-CGAAGTATAAAAGTCAGAAGAAAGC
AGTTTAGAAGTT-AATAACTTAATTAACTACTTTTGCATTAAGCATAACCTACTATAATAAA-TAGTAACTA
ATTGTGCGACTTAAACCTAATA--CCTTAGTTCTTA------AGAAAGCTA-AGAGCAGGCAAATATAGCTA
AGCAAGAAATCTAGCTCTAATAATATATTAGATAACAGAAATAGAAATAAG-AATATAAATAAGTAATA-GG
AATAGAAATAG------AAATAAGTAATAAGA-A-TAGGCACA-CGCATA-GAAACAATAATAATAAGAATA
GA--TTATATTAAGAT-ATAAGAAGAGTAATATATAGCATAGCAGCATAGCTAGAGAATATAATAATATTAT
ACTAA-GTAATCCTT-ATTA-----------------
>X23_sc1.8_1384936_1385364_-/1-429
------------------------------------------------------------------------
----------------------------------------------------------------TATAGTAA
AGCAATGTGCGT-TAGCGCAGAGCCTAAGCCTAATAGAATATTAGG-CGAAGTATAAAAGT-AGAAAGAGGC
AGTTTAGAGGTT-AATAAATTAATTAACTACTTTTATATTAAGCATAACTTACTATAATAAA-TAGTAACTA
ATTATATAACTTAAACCTAACA--CCTTAGTTCTTA------GGAAAGCTA-AGAGTAGGTAAGTATAGCTA
AGTAAGAAATCTAGCCTTAATAATATATTAGATAATAGAAATAGGAATAAG-AATATAAATAGGTAATA-AG
AATAGGAATAG------GAATAAGTAATAAGA-A-TAAGTATA-CGCACA-GAAATAATAATAATAAGAATA
GA--TTATATTAAGAT-ATAGAAAGAGCAATATATAGCATAGCAGCATAGCTAAAGAATATAATAATATTAT
ACTAA-GTAATCTTT-ATTA-----------------
>X23_sc1.38_53036_53476_+/1-441
------------------------------------------------------------------------
----------------------------------------------------TATATAGAT-AATATAGTAG
AGCAACGTGCGT-TAGCGTAGAGCCTAAGCCTAATAGAATATTAGG-CGAAGTATAAAGGC-AGAAGAAGGT
AGTTTAGAAGTTTAATAACTTAATTAACTACTTTTGCATTAAGTATACTCTACTATAATAAA-TAGTAACTA
ATTATATAACTTAAACTTTATA--CCTTAGTTCTTA------GAAGAGCTA-AGAGTAGATAAGTATAGCTA
AGTAAGAAATCTAGCTCTAATAATATATTAGCTAATAAGAATAAGAATAAG-AATATAAATAGATAATA-GA
AATAAGAATAT------AAATAAGTAATAAGA-A-TAGATATA-TGCATA-GAAATAATAATAATAAGAATA
AG--TTATATTAAGAT-ATAGAAAAAGCAATATATAGCATAACAGCATAGCTAGAAAATATAATAATATTAT
ACTAA-GTAATCTTT-ATTA-----------------
>X23_sc1.51_29421_29873_+/1-453
------------------------------------------------------------------------
----------------------------------------TC-TTAATTAAGTAGATTAGT-ACTATAGTAG
AGCAATATGCGT-TAGCGCAGAGCCTAAGCCTAATAGAATATTAAG-CGAAGTATAAAAGTTAGAAGAAGGC
AGTTTAGAGATT-AATAACTTAATTAACTACTTTTATATTAAGCATAACCTACTATAATAAA-TAGCAACTA
ATTATACGACTTAAATCTAACAT-CCTTAGTTCTTA------AGAAAGCTA-AGAGTAGATAAGTATAGCTA
AGCGAGAAATCTAGCTCTAATAATATATTAGATAATAGAAATAGAAATAGA-AATATAAACAGATAATA-AG
AATAGAAATAA------GAATAGGTAATAGAA-A-TAAGCATA-CGCATA-GAAATAATAATAATAAGAATA
GA--TTATATTAAGAT-ATAGAAAGAGTAATACATAGCATAGTAGTATAGCTAGAGAATATAATAATATTAT
ACTAA-GCAATCCTT-ATTA-----------------
>X23_sc1.32_390903_391296_+/1-394
--------------------------------------------------------------AATAGTAATC
TGCTATATTAAG-TTTAATAAGTTAGAGTTTATTAAGTCTAG-TCTTATACTAGCATTAAG-CTTGCAGAAG
AGCAGAAGCAAA-GAGAAGATTACAGAAGAATAGTAATCTACTATA-TTAAGTTTAACAAA-----------
--GTTAGA-GTTATTAGGCCTAGTC--TTATACTTGCAATAAGCTTATAGCAAAATAGAAGC-AAAGAGTAA
ACTATAGAAAGTAAGCTTAAGAGAGCTAAGCTCTTATAAATAGAAGAAGTATATAGTAGAGCAACGTGCGTT
AGCGCAGAGCCTAAGCCTAATAGGATATTAGGCAA--AGTATAAAAGCAGAAGG---AGGCAGTTTAGA--G
GTTAATAACTT------AATTAACTACTTTTGCATTAAGCATAACTTACT-ACAATAATA------------
------------------------------------------------------------------------
-------------------------------------
>X23_sc1.9_101609_102007_+/1-399
-------------------------------------------------------------GAATAGTAATC
TACTATATTAGG-TTTAATAGGTTAGAGTTTATTAAGTCTGG-TCTCGTGCTAGCATTAGG-CTTGCAGGAG
AGCAGAAGCAAA-GAGAAGATTATAGAAGAATAGTAATCTACTATA-TTAGGTTTAATAGA-----------
--GTTAAA-GTTATTAGGCCTAGTT--CTGTGCTTATAATAGGCTTATAGCAAAATAGAAGC-AAAGAGTAG
ACTACAGAAAGTAAGCTTAAGAGGGCTAAGCTCTTATAGGTAGAGGAGGTATATAGTAGAGCAATATGCGTT
AGCGCAGAGCCTAAGCCTAATAGGATATTAGGCGA--AGTATAAAAGCAGAAGA---AGGCAGTTTAGA--G
GTTAACAACTT------AATTAACTACTTTTGCATTAAGCATAACTTACT-ACAATAATAGTAA--------
------------------------------------------------------------------------
-------------------------------------
>X23_sc1.8_1359265_1359658_-/1-394
---------------------------------------------------------------ATAGTAATC
TACTATATTAGGGTTTAATAAGTTAGAGTTTATTAAGTCTAGCTTCTATACTAGTATTAAG-CTTATAGGAG
CGCAGAAGCAAA-GAGAAGATTATAGAAGAATAGTAATCTACTATA-TTAGGTTTAATAGG-----------
---TTAGA-GTTATTAGGCCTAGTT--CTATACTTATAATAAGCTTATAATAAAATAGAAGT-AAAGAGTAA
ACTATAGAAAGTAAGCTTAAGAAAGCTAAGCTCTTATAGGTAGAAAAGGTATATAGTAGAGTAATATGCGTT
AGCATAGAGCTTAAGCCTAATAAGATATTAGGCAA--AGTATAAAAGTAGAAGA---AGGCAGTTTAGA--A
GTTAATAAATT------AATTAACTACTTTTATATTAAGCATAATCTACT-ACAATACTA------------
------------------------------------------------------------------------
-------------------------------------
>X23_sc1.49_20466_20862_+/1-397
---------------------------------------------------------------ATAGTAATC
TGCTATATTAGG-TTTAATAAGTTAGAGTTTATTAAGTCTAG-TTCTATACTAGTATTAGG-CTTATAGAAG
CGTAGAAGCAAA-GAGAAGATTATAGAAGAATAGTAATCTGCTATA-TTAGGTTTAATAAG-----------
---TTAGA-GTTATTAGGCCTAGTT--CTGTGCTTATAATAAGCTTATAGTAAAATAGAAGT-AAAGAGTAG
ACTATAGAAAATAAGCTTAAGAGAGCTAAGCTCTTATAGATAGAGAAGATATATAGTAGAGTAACGTACGTT
AGCGCAGAGCTTAAGCCTAATAGAATATTAGGCAA--AGTATAAAGGTAGAAGA---AAGCAGTTTAGA--G
ATTAATAACTT------AATTAACTACTTTTGCATTAAGTATAACCTACT-ATAACAGTATATAA-------
------------------------------------------------------------------------
-------------------------------------
>X23_sc1.32_137288_137680_-/1-393
---------------------------------------------------------------ATAGTAATC
TGCTATATTAGG-TTTAATAGGTTAGAGTTTATTAAGCCTAG-TTCTATACTAGCATTAGG-CTTATAGGAG
TACAGAAGTAAA-GAGAAGATTATAGAAGAATAGTAATCTGCTATA-TTAGGTTTAATAGA-----------
--GTTAGA-GTTATTAGGCCTAGTT--CTATACTTATAATAAGCTTATAGTAAAATAGAAGT-AAAGAGTAG
ACTATAGAAAGTAAGCTTAAGAGAGCTAAGCTCTTATAGGTAGAAGAGATATATAGTAGAGTAACGTGCGTT
AGCGCAGAGCCTAAGCCTAATAGGATATTAGGTAA--AGTATAAAAGCAGAAGG---AGGTAGTTTAGA--G
GTTAATAACTT------AATTAACTACTTTTGCATTAAGTATAACTTATT-ACAATACTA------------
------------------------------------------------------------------------
-------------------------------------
>X23_sc1.44_1134_1526_-/1-393
---------------------------------------------------------------ATAGTAATC
TGCTATATTAAG-TTTAATAAGTTAGAGTTTATTAAGCCTAG-TTCTATACTAGTATTAGG-CTTGCAGAAG
AGCAGAAGCAAA-GAGAAGATTATAGGAGAATAGTAATCTGCTATA-TTAGGTTTAATAGA-----------
--GTTAAA-GTTATTAGGCCTAGTT--CTATGCTTACAATAAGCTTATAGTAAAATAGAAGC-AAAGAGTAG
ACTATAGAAAGTAAGCTTAAGAGAGCTAAGCTCTTATAGGTAGAGAAGGTATATAGTAGAGTAACGTGCGTT
AGTATAGAGCCTAAGCCTAATAGAATATTAGGCGA--AGTATAAAAGTAGAAGA---AGGCAGTTTAGA--G
GTTAATAACTT------AATTAACTACTTTTGTATTAAGTATAACTTACT-ACAATAGTA------------
------------------------------------------------------------------------
-------------------------------------
>X23_sc1.32_153791_154186_+/1-396
-------------------------------------------------------------GAATAGTAATC
TGCTATATTAAG-TTTAATAGATTAGAGTTTATTAAGTCTAG-TCTTATGCTAGTATTAGG-CTCGCAGGAG
AGCAGAAGCAAA-GAGAAGATTATAGAAGAATAGTAATCTACTATA-TTAGGTTTAACTAG-----------
-AGTTAGA-GTTATTAGGCCTAGTT--CTATGCTTATAATAGGCTTATAGCAAAACAGAAGC-AAAGAGTAG
ACTATAGAAAGTAAGCTTAAGAGAGCTAAGCTCTTATAGGTAGAGAAGGTATATAGTAGAGCAACGTGCGTT
AGCGTAGAGCCTAAGCCTAATAGAATATTAGGCGA--AGTATAAAAGTAGAAGA---AAGCAGTTTAGA--G
GTTAACAACTT------AATTAACTACTTTTGCATTAAGCATAACTTACT-ATAATAATA------------
------------------------------------------------------------------------
-------------------------------------
>X23_sc1.25_27459_27850_+/1-392
---------------------------------------------------------------ATAGTAATC
TGCTATATTAGA-TTTAATAGATTAGAGTTTATTAAGTCTAG-TCTTATGCTAATATTAAG-CTTATAGAAG
CGTAAAAGCAAA-GAGAAGATTATAGAAGAATAGTAATCTGCTATA-TTAGATTTAATAGA-----------
---TTAGAGTTTATTAGGCTTAGTC--TTATACTAGCAATAAGCTTATAGAAATATAGAAGC-AAATAGCAA
ACTATAGAAA-TAAGCTTAAGAGAGCTAAGCTCTTATAGATAGAGAAGATATATAGTAGAGCAACGTGCGTT
AGCGTAGAGCCTAAGCCTAATAAGATATTAGACGA--AGTATAAAAGTAGAAGA---AAGTAGTTTAGA--G
GTTAATAACTT------AATTAACTACTTTTGCATTAAGCACAACCTACT-ATAATAATA------------
------------------------------------------------------------------------
-------------------------------------
>X23_sc1.19_821068_821462_-/1-395
-------------------------------------------------------------GAATAGTAATC
TGCTATATTAGG-TTTAATAGGTTAGAGTTTATTAAGTCTAA-TTCTATGCTAATATTAGG-CTTATAGAAG
TGCAGAAGTAAG-AGAGAGATTGCAGAAGAATAGTAATCTGCTATA-TTAGGTTTAATAGG-----------
---TTAAAGTTATTAAGGCTTAGTT--CTATGCTTATAATAGGCTTATAGTAGAATAGAAGT-AAAGAGTAG
ACTATAGAAAGTAAGCTTAAGAGAGCTAAGCTCTTATAGATAGAAGAGGTATATAGTAGAGTAACATACGTT
AGCGTAGAGCCTAAGCCTAATAGAATATTAGGCAA--AGTATAAAAGCAGAAGA---AGGCAGCTTAAA--G
GCTAATAACTT------AATTAACTACTTTTGTATTAAGTATAATATACT-ATAATAATA------------
------------------------------------------------------------------------
-------------------------------------
>X23_sc1.7_220350_220746_+/1-397
-------------------------------------------------------------GAATAGTAATC
TGCTACACTTAGGTTTAATAGGTTAGAGTTTATTAAGTCTAG-TCTTATGCTAGTATTAGG-CTTGCAGGAG
AGCAGAAGCAAA-GAGGAGATTATAGAAGAATAGTAATCTGCTATA-TTAGGTTTAACAGA-----------
--GTTAGA-GTTATTAGGCCTAGTT--CTGTGCTCGCAATAGGCTTATAGCAAAATAGAAGC-AAAGAGTAG
ACTATAGAAAGTAAGCTTAAGAGAGCTAAGCTCTTATAGATAGAAGAGGTATATAGTAAAGCAACGTGCGTT
AGCGCAGAGCCTAAGCCTAATAGAATATTAGGCGA--AGTATAAAAGTAGAAGA---AGGCAGTTTAGA--G
GTTAATAACTT------AATTAACTACTTTTGCATTAAGTATAGGTTACTCATAACAATA------------
------------------------------------------------------------------------
-------------------------------------
>X23_sc1.6_779662_780065_-/1-404
---------------------------------------------------------------ATAGTAATC
TGCTATATTAGG-TTTAATAGGTTAGAGTTTATTAAGTCTAG-TCTTATACTAATATTAGG-CTCGCAGGAA
CGCGAAAGCAAAAGAGAAGATTATAGAAGAATAGTAATCTGCTATA-TTAGGTTTAATAAG-----------
---TTAGAGTTTATTAGGCCTAGTT--CTGTGCTAGCAATAAGCTTATAGGAATATAGAAGC-AAATAGTAA
ACTATAGAAA-TAAGCTTAAGAGAGCTAAGCTCTTATAAGTAGAGGAGGTATATAGTAGAGCAACGTGCGTT
AGCGCAGAGCCTAAGCTTAATAGAATATTAGGCAA--AGTATAAAGGCAGAAGA---AAGCAGTTTAGA--G
GTTAATAACTT------AATTAACTACTTTTGCATTAAGCACAACCTGCT-ACAATAATATATCTACTTAT-
------------------------------------------------------------------------
-------------------------------------
>X23_sc1.44_216666_217084_+/1-419
------------------------------------------------------------------------
------------------------------------------------TATAACTAGTAAT-ATTATAGTAG
AGCAATGTGTAT-TAGCGTAGAGCTTAAGCCTAATAGAATATTAGA-TAAAGTATAGAGGT-AGAAGAAAGT
AGTTTAGAGATT-AATAACTTAATTAACTACTTTTATATTAAGTATAACTTACTATAATAAAATAGTAACTA
ACTATGTAACTTAAACTCTATA--TCTTAGTTCTTA------GAAAAGCTA-AGAGTAAGTAAGTATAGCTA
AGTAAGAAATCTAGCTCTAATAATATATTAGATAATAAGAATAGAAATAAG-AATATAAATAGAGATTA-GA
AGTAAGAATAT------AAATAGATAATAGAA--GCAAAAATA-AGAATAGATAATTATTAGGATAATATTA
GAGGTTATAGCTAGAAATAAGTAAAAGTAAGA-ATAAC-TAATAGAATTATTATAAAGAATA----------
-------------------------------------
>X23_sc1.24_3586_3979_+/1-394
---------------------------------------------------------------ATAGTAATC
TACTATATTAGT-TTTAATAAGTTAGAGTTTATTAAGGTTTAGTTCTATACTAGTATTAGGGCTTATAGAAG
CGCAAAAGCAAA-GAGAAGATTATAGAAGAATAGTAATCTACTATA-TTAAGTTTAATAGT-----------
---TTAGAGTTTATTAGGCTTAGTT--CTATACTAGCATTAAGCTTATAGAAATATAGAAGT-AAAGAGTAG
ATTATA-AAAGTAAGCTTAAAGAAGCTAAGCTCTTATAGATAGAAGAGATATATAGTAGAGTAACGTATATT
AGCGCAGAGCCTAAGCTTAATAAGATATTAGATAA--AGTATAAAGGTAGAAAG---AAGTAGTTTAGA--G
ATTAAGAACTT------AATTAACTACTTTTGTATTAAGTATACTCTACT-ATAATAATA------------
------------------------------------------------------------------------
-------------------------------------
>X23_sc1.45_195263_195777_-/1-515
---------------------------------------------------------------ATAGTAATC
TACTATATTAGA-TTTAATAGATTAGAGTTTATTAGGTTTAG-TTCTATATCTATATTAAG-CTTATAGAAG
TATAAAAGTAAAAGAGAAGATTATAGAATAATAGTAATTTGCTATA-TTAGGTTTAATAAG-----------
---TTAGAGTTTACTAGGCTTAGTT--CTATACTAGTATTAAGCTTATAGAGAAGTAGAAGT-AGAGAGAAG
AATATAGAAG-TAAGATTAAGAGAGCTAAGCATTTATAAATAGAGAAGATATATAGTAGAGTAATATGCATT
AGCGTAGAGCCTAAGCTTAATAGAATATTAGGTAA--AGTATAAAGATAGAAGA---AAATAGTTTAGA-GA
AAAAAGAATCT------AATTAACTACTTTTGCATTAAGCATAAACTACT-ATAATAATAGTATTATAGTTT
ATATATAGTATTTATAATACTAAGAAAAAGTAGCTAGCTTAGTAGTCTAGCTAGCTTAGTAGTAGAATACGT
TATCTATAATTAGATAATAATATATAGTAGAGAATAG
>X23_sc1.37_299366_299702_-/1-337
---------------------------------------------------------------ATAGTAATT
TACTATATTAGG-TTTAATAAGTTAGAGTTTATTAAGTCTAG-TTCTATGCTAGCATTATG-CTTATAGAAG
TATAAAAGTAAA-GAGAAGATTATAGAAGAATAATAATCTACTATA-TTAAGTTTAGTAGA-----------
---TTAGAGTTTATTAGGCCTAGTT--CTATACTAGTATTAGGCTTAAAGAAATATAAAAGT-AAAGAGTAG
ACTATAGAAG-TAAGCTTAAGAGAGCTAAGCTCTTATAGGTAGAGAAGATATATAGTAGAGTAATATACGTT
AGCGTAAAGCCTAAGCTTAATAAGATATTAAGTAA--AGTATAAAGATAGAAGA---AAGTAGTTTAG----
------------------------------------------------------------------------
------------------------------------------------------------------------
-------------------------------------
>X23_sc1.25_490032_490307_-/1-276
------------------------------------------------------------------------
------------------------------------------------------------------------
------------------------------ATAGTAATCTATTATA-TTAGGTTTAATAGA-----------
---TTAGAGTTTATTAGGTCTAGTT--CTATACTAGCATTAAGCTTATAAGAATGCAGAGAT-AAAGAAGAG
ACTATAGAAG-TAAGCTTAATAAAGCTAAGCTCTTCTAGATAGAAGAGATATATAGTAGAGTAATGTGCGTT
AGCGCAGAGCCTAAGCTTAATAGAATATTAAGCAA--AGTATAAAGGTAGAAGA---AGGCAGTTTAGG-AA
ATTAACTACTT----------------TTTAGCATTAAGCATACTCTACT-ATAATAGTA------------
------------------------------------------------------------------------
-------------------------------------
>X23_sc1.7_220258_220457_+/1-200
------------------------------------------------------------------------
----GAATAGTAATCTGCTATATTAG-GTTTAATAAGTCTAG-TTCTATGCTAGCATTAGG-CTCGCTAGAG
CGCAGAAGTAAA-GAGAAGATTATAGAAGAATAGTAATCTGCTACACTTAGGTTTAATAGG-----------
---TTAGAGTTTATTAAGTCTAGTC--TTATGCTAGTATTAGGCTTGCAGGAGAGCAGAAGC-AAAGAGGAG
ATTATAGAA---------------------------------------------------------------
------------------------------------------------------------------------
------------------------------------------------------------------------
------------------------------------------------------------------------
-------------------------------------
