# Supplementary material for: RIPCAL: a tool for alignment-based analysis of repeat-induced point mutations in fungal genomic sequences
Source: BMC Bioinformatics. 2008 Nov 12;9:478. doi: 10.1186/1471-2105-9-478 (PMC2621366; doi:10.1186/1471-2105-9-478)
Supplement: Additional file 5 — Snodorum Alignments. Compressed (.zip) file containing alignments for all Stagonospora nodorum repeat families in Fasta (.fas) format. [file 1471-2105-9-478-S5.zip › x26_aln.fas]

>X26_sc1.37_29837_30141_+/1-305
------------------------------------------------------------------------
------------------------------------------------------------------------
------------------------------------------------------------------------
------------------------------------------------------------------------
------------------------------------------------------------------------
------------------------------------------------------------------------
------------------------------------------------------------------------
------------------------------------------------------------------------
------------------------------------------------------------------------
------------------------------------------------------------------------
------------------------------------------------------------------------
------------------------------------------------------------------------
------------------------------------------------------------------------
------------------------------------------------------------------------
------------------------------------------------------------------------
------------------------------------------------------------------------
------------------------------------------------------------------------
------------------------------------------------------------------------
------------------------------------------------------------------------
------------------------------------------------------------------------
------------------------------------------------------------------------
------------------------------------------------------------------------
------------------------------------------------------------------------
------------------------------------------------------------------------
------------------------------------------------------------------------
------------------------------------------------------------------------
------------------------------------------------------------------------
------------------------------------------------------------------------
------------------------------------------------------------------------
------------------------------------------------------------------------
------------------------------------------------------------------------
------------------------------------------------------------------------
------------------------------------------------------------------------
------------------------------------------------------------------------
------------------------------------------------------------------------
------------------------------------------------------------------------
------------------------------------------------------------------------
------------------------------------------------------------------------
------------------------------------------------------------------------
------------------------------------------------------------------------
------------------------------------------------------------------------
------------------------------------------------------------------------
------------------------------------------------------------------------
------------------------------------------------------------------------
------------------------------------------------------------------------
------------------------------------------------------------------------
------------------------------------------------------------------------
------------------------------------------------------------------------
------------------------------------------------------------------------
------------------------------------------------------------------------
------------------------------------------------------------------------
------------------------------------------------------------------------
------------------------------------------------------------------------
------------------------------------------------------------------------
------------------------------------------------------------------------
------------------------------------------------------------------------
------------------------------------------------------------------------
------------------------------------------------------------------------
------------------------------------------------------------------------
------------------------------------------------------------------------
------------------------------------------------------------------------
---------------------------TGCTTAA----CTCTATTA-AAATATCGCTT-AACTCTGTTAAAA
TATC--GCTTAACTCTGTTAAAA-TATCGCTTAACTCTGTTAAAATATT--GCTTAACTCTGTTAAAATATT
--GCTTAACTCTATTAAA-ATATTGCTTAACTCTGTTAAAATATTGCTTAACTCTATTAAAA-TATTGCTTA
ACTCTGTTAAAATATTGCTTAACTCTATTAAAATATTGCTTAACTCTGTTAAAATATCGCTTAACTCTATTA
AAATATTGCTTAACTCTGCTATAATATCGCTTAACTCTGCTATAATATCGCTTAACTCT-------------
------------------------------------------------------------------------
------------------------------------------------------------------------
------------------------------------------------------------------------
------------------------------------------------------------------
>X26_sc1.37_25422_30057_+/1-4636
-AGAACTTATACTCTCTAGTTTGTAGCTAAAAGCAATAATAAGGTAGCATAATATACTTAT-ATTAATTTCT
TATTTTATCTACCTGTAAGTTACTGCGTAAATAACTTAACTAAGTAGAAGTAAAGTTATAATACTATTTTTC
CTATTAATATTAGGCTAAAGCAGAGCGCTTGCAGCTTAGAGGTAGTAGTAGCCTT-AAAGGCTTAGTATTAC
TTTATATTATAGTAAGATATAAAATAGTTAGATAAGCTAAAGATACTAAACTAGTATACTGCTAACTTT-AT
AAGGTAAGAAGTAGTATATTATCTTAGTTAACTTATTC-TAGTTATAGCTCTTATAGTATTATAGGATGATA
GCAACTAGTC----------TGTTATAGAAGAATATATTTCTTATTCTATTATTAGCAGTATTCTTATATTG
CAGGCTAAGAATCTTAGTTTCTTAAGTAGGTTGTCTACTTATAAGATAAATAATATATAGTAGATAGCCTAG
AAAGGTCTAGACTAGATTGCAATAACGCTGAATTTACGTAGAGTTAGTTAAATCTAATATAATGCACTTTTT
AAACTGCAAGTAATCTTTTAGTTCTACTAGCTGCTATCTAATAAAGCCTTTGCTATATATAAGGCTTAGGTT
TTCTATAGAGAATACTATATATCTAGAAGTTAT---CTTTAATAGGTCGTTAACTAGAGTACTCTATAGAAT
AGTAAGTAGTTCTAATT-GCTAGTGCATAAAAATAAGCTTATAGAGAATCTAAGATGCTTCTTTATATTTAT
TCTATACTGCGTTAGAAA-ATTAAGGTAACGTTATGCGAATAGAGCGTATAGTAACTATATTACTATTCTAA
TGCATAAATGCATCTAGATTCTTGC-TATATTAAAAG-CAGCTAATATACTAGCTAGTTAGTAATAATCTAG
TTTATTAGTATAGGATACTCTATAGTAAGATAGTTATAGATCTATATCTTAAATCTATTAGCTATATTGCAA
TTAGTTTCTTTAATTAA-CGTATCTAGCAGAGGTTATATCTACTTCTATTTAGTAATAAGGTCTTTAGCCTT
AGCAAGACTAAGAGCCTCTATATCTAGAGCTATTATTAGATTATCTAGATATATTATAGCAAAGATATTCTA
GAGTTCTTAAAGACTAGTAAAGCGTGTAAGTTTTTTAAGAGTAGAGAGATTAGTAGCAAAGTTATATACCTC
TTAGAATCTGCATCCTATAGGTAATAA-GAATAGAAAAGTAATAAGTATAATAAGCGCTAGTTTAAAGTTAG
TAGAGCAAGCTA-----TTTATTAAATAAGAGATAGAAAGAATTAGTAGCACTGCGCTTTAAGTATATTTAA
CTTAGTTTAGTTATATTATACTATAATAGTTTCTTAGCTTATTGCTTGCTATTAGAGAGTTATTATAAGTGT
TATCTATGCATGCTATTATCTTATATAGAGAACTAGAGTTAGTAAGC-ATATAAACTCTTATATAAGTACGC
AGTAAAAGAATATAAATATCTTTTACAGAGGCAGT-ATATAGCAAAGGTTAAAGTTCTAGTATATCTCTAAA
GAGAAAAG-AGGTATATCTATTATATTCTCTTATATAACATAGATACGCGTAAATTAAGATATTTAAGATAT
AACGTTTTACTATATACGAACTATAGCCTTTATAGTATTATATAGGA-GGTGTAGTTTAGATTTCTTTTTAT
TATCTAGTATAGCAATATACTTAAGCGTCTTCTCCTATATTTTAAAGCTACTAAAAACCTATAGGAACTTAG
TATGCGCGATCTATAGGTTAGTCTTAACTAATAGTATATTTAGAATAGCTCTTAAGCGCTCTGCGCATTTCT
CTTTAGCCTACTATAATACCTCTTATAGTTATATTT-ATAGTAGAGCGTTAGTAGCTAAGTTAGATTAATTA
AGACTTTTATTCTTAGAGTTAGGCGTGCTAGGTTTATAGTTTAAGAGCGTAGTAGA-GTTATTATTTATACT
ATTAGTTATTAGTACTAGTACCTTAAAGTAATAGATAAGAGTATAGTTAGTAG-CAGCTTTACTGCTAATAC
TCTAGAAGAAGCATTAGCTATAGATTATAGAAACGTTACTATTATACTATTGCTCTTAGTTTAGTAAACTAT
CTTCTAATATATATTATAGCCTATATTCTTTATAGATGATAGTTAACTAGGTTCTACTTAGCAGACTTA--C
TATAGTTAATATGCCTACA-----TACGTTGTATTAATATAATCCTTTATAGAGTTTTAACTCTAGATACGC
AGAAACAGCTTCTATATGCTAAGAGAAATCT-AAGTATTCTTGCTTTAAGAATATATCTTCTGCTAGTTA-T
TAAATATAAGCTTTAATA-GATTAACGTTATTATAGCGTTATATCGCCTT-AGTAGTTATTGCAGAAGTAGT
ATTTAATACTACGTAGTAAAAGAGTATATTAGTAAACAGCATATATAATAATCTTATATTAGTAGTTAATAA
TAA-GGTAATTAGAATAAGATATAATAGTCTAGTGTTTAATAGTATTAGTAGCATCTATAGTATTTTAACTT
CTATCTATAGTAGAAA-TCTATTACTATGCTAATTTTAGCTAGTTAGTATAGTAGTCTTTGCTAACGCAGAT
GTAACTTTAGCAGCTCTATGCTATA-TATATCTTTAGCTTATATACCTTATAATGCTGCCTTCTATTCTAAG
GTTAATGCTAACTTTATCTAAGAGAAATAAGAAGATATATACGTTGCTCTATAACACTTTATTAGAGTTTAG
GTTAAATATACTAATTTATATAGCGCTAGAGAGCTATAGTAAGCCTATGTATGCATTTATTTTGCTAACGCT
AGAAACTACACTACGCTAGATTTGCTAGCGCGTTAATAAGTATTAGCTTATACGCTTTATTAATAATATATA
TAATAACTCTATTAATAAGATTATAGTTCTAGATAATAATGCTATATCTAATAATGTAATAGCTAGCTATAA
AGGCGC-ATCTAAGTCTAAGCTCTATGCACC-TGCTAAATAAACGCGTTTGCTAAAAGAAACGTCTATAAGA
TAAGCTAATAAATAGTTAAAGGATAAACTAGATAGCGCTATTATGCAAACTATAGTAAGTATATAGAATTAG
GCAAGTGCAAAGCAAAATAAGATATTATATAGTAACTAGAAATAAAAGTATTATAGGTTTACGTAGAAGTTA
CTAGGTATAGGCATTAAGATAGTTAGAAATATAATAAATAAGGCTATAGCAATTAGAACTAACTAGACTACT
TAAAGAACTAGCAGTTAATA-TTAGAAGCGTAGAGATCTTAGCATTCTACTAGAAAACGTCTATTCTCTAGA
GTTAAAGGTAAGCTTCTTATAATTTATGCCTATAATAATTCTAGTAATAAAGTAGAAAGTAATTCTTTTAGT
ATCTATCTATAAGGTTAACTAGTGCTATCTTAGCAG-CAAAGCAATAAAGTTAGTAGTTTGCATTTAAGTTA
TGCTAAGATAGATAAATTTGCAGATTTATTTAATACTGCTAGAAGAAGTTAGATAGTTAGTATTATT--AGA
GATATA-TAATATTAATAGATCTTAGCTGCTATATATAT-ATAGTATAAGACTCTAGTTATATTAGTCTA--
-AAAGTAGGCAAACTTAATAGG-TAGTAGAGGTAGAGAGTTTATAATAGTAGCAAAAGAGTAGTTATTTAGA
TCT-ATATATTAGA--GCTAAGAGAGCGAGC-GCGCAATGCTAAAAGAGAATCTCTCTAATTAGAAGACGTT
TAGATGAGGTTCTAGAGAATAGGCAGCAATAGTCTATACTAAAAGACTAGTTTAGTATTAGTATTTTT-GCT
T-TACTGCTGCAAA-GTATAGTATTAAACTACTTTATAGAATAAGGTCTACTAATAATAA--GGTTTCTTTA
ATAGG---TTAAGATAGTACAGTTGTGTA-ATATAACTATTAAACTAGTATTATAACGTATTAAGAATATAT
ATATATCTTATATAATAGATAGTGCTCTGCTTCTACCTTTACGATTAGAAGAGGTAACTAAGAATAAGTTAG
CAATTAGAGACTCTATAGAATTTCTTTTACCTATTAGTAATAGTTAACGATTAGTTAAGAAAGTTAGAGATA
GCAATAATATTAGCGCAATACAGTATAGCATAAATATATAGATTATTAGAGATAGCGTTATTATTT--AATA
ATAG--TTTATGTTAAGAGGAGAGAGAGG--TAGGCAGAGTTATTCTACTTTT-CTTTAATATTATTATAA-
TAAGATCTAGAATATCTCTAATA--ATCTCTTATAACA-TATTAGTAGTA--GCTATACTCTGCTTATATAC
AATTTTAGCTACTAAAAGATATTAAAATACTTAA----CTCTATTA-AAATATTGCTT-AACTCTATTAAAA
TATT--GCTTAACTCTGCTATAA-TATTGCTTAACTCTGCTATAATATT--GCTTAACTCTATTAAAATATC
--GCTTAACTCTGTTAAA-ATATCGCTTAACTCTGTTAAAATATCGCTTAACTCTGTTAAAA-TATTGCTTA
ACTCTGTTAAAATATTGCTTAACTCTATTAAAATATTGCTTAACTCTGTTAAAATATTGCTTAACTCTATTA
AAATATTGCTTAACTCTGTTAAAATATTGCTTAACTCTATTAAAATATTGCTTAACTCT-------------
------------------------------------------------------------------------
------------------------------------------------------------------------
------------------------------------------------------------------------
------------------------------------------------------------------
>X26_sc1.36_6203_6518_+/1-316
------------------------------------------------------------------------
------------------------------------------------------------------------
------------------------------------------------------------------------
------------------------------------------------------------------------
------------------------------------------------------------------------
------------------------------------------------------------------------
------------------------------------------------------------------------
------------------------------------------------------------------------
------------------------------------------------------------------------
------------------------------------------------------------------------
------------------------------------------------------------------------
------------------------------------------------------------------------
------------------------------------------------------------------------
------------------------------------------------------------------------
------------------------------------------------------------------------
------------------------------------------------------------------------
------------------------------------------------------------------------
------------------------------------------------------------------------
------------------------------------------------------------------------
------------------------------------------------------------------------
------------------------------------------------------------------------
------------------------------------------------------------------------
------------------------------------------------------------------------
------------------------------------------------------------------------
------------------------------------------------------------------------
------------------------------------------------------------------------
------------------------------------------------------------------------
------------------------------------------------------------------------
------------------------------------------------------------------------
------------------------------------------------------------------------
------------------------------------------------------------------------
------------------------------------------------------------------------
------------------------------------------------------------------------
------------------------------------------------------------------------
------------------------------------------------------------------------
------------------------------------------------------------------------
------------------------------------------------------------------------
------------------------------------------------------------------------
------------------------------------------------------------------------
------------------------------------------------------------------------
------------------------------------------------------------------------
------------------------------------------------------------------------
------------------------------------------------------------------------
------------------------------------------------------------------------
------------------------------------------------------------------------
------------------------------------------------------------------------
------------------------------------------------------------------------
------------------------------------------------------------------------
------------------------------------------------------------------------
------------------------------------------------------------------------
------------------------------------------------------------------------
------------------------------------------------------------------------
------------------------------------------------------------------------
------------------------------------------------------------------------
------------------------------------------------------------------------
------------------------------------------------------------------------
------------------------------------------------------------------------
------------------------------------------------------------------------
------------------------------------------------------------------------
------------------------------------------------------------------------
------------------------------------------------------------------------
----------------TATTAAAATATTGCTTAA----CTCTGCTA-TAATATCGCTT-AACTCTACTATAA
TATT--ACTTAACTCTGCTATAA-TATTGCTTAACTCTGCTATAATATC--GCTTAACTCTATTAAAATATT
--ACTTAACTCTGCTATA-ATATTGCTTAACTCTGCTATAATATCGCTTAACTCTGCTATAA-TATTGCTTA
ACTCTGTTAAAATATCGCTTAACTCTGCTATAATATCGCTTAACTCTGTTAAAATATTACTTAACTCTGTTA
AAATATCGCTTAACTCTGTTGAAATATTGCTTAACTCTGCTATAATATTACTTAACTCT-------------
------------------------------------------------------------------------
------------------------------------------------------------------------
------------------------------------------------------------------------
------------------------------------------------------------------
>X26_sc1.2_1637353_1637658_-/1-306
------------------------------------------------------------------------
------------------------------------------------------------------------
------------------------------------------------------------------------
------------------------------------------------------------------------
------------------------------------------------------------------------
------------------------------------------------------------------------
------------------------------------------------------------------------
------------------------------------------------------------------------
------------------------------------------------------------------------
------------------------------------------------------------------------
------------------------------------------------------------------------
------------------------------------------------------------------------
------------------------------------------------------------------------
------------------------------------------------------------------------
------------------------------------------------------------------------
------------------------------------------------------------------------
------------------------------------------------------------------------
------------------------------------------------------------------------
------------------------------------------------------------------------
------------------------------------------------------------------------
------------------------------------------------------------------------
------------------------------------------------------------------------
------------------------------------------------------------------------
------------------------------------------------------------------------
------------------------------------------------------------------------
------------------------------------------------------------------------
------------------------------------------------------------------------
------------------------------------------------------------------------
------------------------------------------------------------------------
------------------------------------------------------------------------
------------------------------------------------------------------------
------------------------------------------------------------------------
------------------------------------------------------------------------
------------------------------------------------------------------------
------------------------------------------------------------------------
------------------------------------------------------------------------
------------------------------------------------------------------------
------------------------------------------------------------------------
------------------------------------------------------------------------
------------------------------------------------------------------------
------------------------------------------------------------------------
------------------------------------------------------------------------
------------------------------------------------------------------------
------------------------------------------------------------------------
------------------------------------------------------------------------
------------------------------------------------------------------------
------------------------------------------------------------------------
------------------------------------------------------------------------
------------------------------------------------------------------------
------------------------------------------------------------------------
------------------------------------------------------------------------
------------------------------------------------------------------------
------------------------------------------------------------------------
------------------------------------------------------------------------
------------------------------------------------------------------------
------------------------------------------------------------------------
------------------------------------------------------------------------
------------------------------------------------------------------------
------------------------------------------------------------------------
------------------------------------------------------------------------
------------------------------------------------------------------------
---------------------------TGCTTAA----CTCTATTA-AAATATCGCTT-AACTCTGCTATAA
TATT--GCTTAACTCTGCTATAACTATTGCTTAACTCTACTATAATATC--GCTTAACTCTATTAAAATATT
--ACTTAACTCTGCTATA-ATATTGCTTAACTCTGCTATAATATTGCTTAACTCTGCTATAA-TATCGCTTA
ACTCTGCTATAATATCGCTTAACTCTATTAAAATATCGCTTAACTCTATTAAAATATTACTTAACTCTACTA
TAATATTGCTTAACTCTGCTATAATATTGCTTAACTCTGCTATAATATTGCTTAACTCT-------------
------------------------------------------------------------------------
------------------------------------------------------------------------
------------------------------------------------------------------------
------------------------------------------------------------------
>X26_sc1.36_3123_6434_+/1-3312
------------------------------------------------------------------------
------------------------------------------------------------------------
------------------------------------------------------------------------
------------------------------------------------------------------------
------------------------------------------------------------------------
------------------------------------------------------------------------
------------------------------------------------------------------------
------------------------------------------------------------------------
------------------------------------------------------------------------
------------------------------------------------------------------------
------------------------------------------------------------------------
------------------------------------------------------------------------
------------------------------------------------------------------------
------------------------------------------------------------------------
------------------------------------------------------------------------
------------------------------------------------------------------------
------------------------------------------------------------------------
------------------------------------------------------------------------
---------------------------------------------------------CTTTAGTATATTTAA
CTTAGTTTAGTTATATTATACTATAACAGTTTCTTAGCTTATTACTTGCTGTTAGAGAGTTATTCTAAGTAT
TATCTATGTATGCTATTATTCTATGCAGAGAACTAGAGTTAGTAGGC-ATATAAACTCTTATATAAGTACGC
AGTAAAAGAATATAAATATCTTTTATAGAGGCAGTTACGTAGCAAAGGTTAAAGTTCTAGTATATCTCTAAA
GAGAAAAGGAAGTATATCTATTATATTCTCTTATATAATATAGATACGCGTAAATTAAGATATTTAAGATAT
AATGTTTTGCTATATACGAACTATAGCCTTTATAGTATTATATAGAAAGGTATAGTTTAGGTTTCTTTTTAT
TATCTAGTATAGCAATATACTTAAGCGTCTTCTTCTATATTTTAAAGCTACTAAAAACCTGCAGGAACTTAA
TATGCGTAATCTATAAGTTAGTCTTAACTAATAGTATATTTAGAATAGCTCTTAGGCGCTCTGCGCGTTTCT
CTTTAGCTTACTGCAATGCCTCTTATAGTTATATTT-ATAGTAGAGCGTTAGTAGCTAAGTTAGATTAATTA
AGACTCTTATTCTTAGAGTTAGGCATGCTAGGTTCGTAGTTTAAGAGCGTAGTAGAAGTTATTATTTATACT
ATTAGTTATTGCTGCTAGTACCTTAAAGTAACAGACAAGAGTATAGTTAGTAG-CAGCTTTACTGCTAATAC
TCTAGAAGAAGCGTTAGCTATAGATTATAGAGACGTTGCTGTTATACTATTGCTCTTAGTTTAGTAAACTAT
CTTCTAATATATATTACAGCCTATGTTCTTTATAGA-GATAGTTAACTAAGTTCTACTTAGTAGACTTG--C
TATAGTTAATATGCTTATA-----TGCATTGCATTAATGTAATCCTTTATAGAGTTTTAACTCTAGGTATGC
AGGAATAGCTTCTATATGCTAAGAGAAATCTCAAGTATTCTTGCTTTAAGAGTATATCTTCTGCTAGTTA-T
TAAATATAAGCTTTAATA-GATTAACGTTGTTATAGCGTTATATTGCCTT-AGTAGTTATTATAGAAGTAAT
ATTTAATACTATATAGTAAAAGAGCATATTAGTAAACAGCATATATAATAATCTTATATTAGTAGTTAATAA
TAA-GGTGATTAGGATAAGACATTATAGTCTAGTGTTTAATAGTATTAGTAGCATCTGTAGTATTTTAACTT
CTATCTATAGTAGAAA-TCTATTACTATGCTAATTTTAGCTAGTTAGTATTATAGTCTTTGCTAATATAGAC
GCAACTTTAGCAGCTCTATGCTATA-TGCATCTTTAGCTTATATGCCTTATAATGCTGCTTTCTATCCTAAG
GTTAATGCTAACTTTATCTAAGAGAAGTAAGAAGATATATGCGTTACTCTATAATACTTTATTAGAGTTTAG
ATTAGATATACTAATTTATATAGCGCTAGAGAGCTATAGCAAGTCTGCGCATGCGTTTATTTTGCTAATGCT
AAAAACTATACTGCGCTAGATTTGCTAGCGCGTTAATAAGTATTAGCTTATGCGCTTTATTAACGACATATA
TAATAACTCTATTAATAAGATTATAGTTCTAGATAATAATAGTATATCTAATAATGCAATAGCTAGCTACGA
AGACGT-ATCTAAGTCTAAGCTCTGCGTACC-TGCTAAATAAACGCGTTTGCTAAAAGAAATATCTATAAGA
TAAGTTAATAAATAGTTAAAGGATAAACTAGATAGCGCTATTATGTAAACTATAGTAAGTACGCAGAATTAG
GCAAGTGCGAAGTAAGATAAGGTGTTATATAGCAACTAGAAATAAAAGTATTATAGATTTGCGCAGAAGTTG
CTAGGTGCAGGCATTAAGGTAGTTAGAAATATAATAAATAAAGCTATAGCAATTAGAAT--AACAGACTGCT
TAAAGGACTAGCAGTTAATA-TTAGAGGTATAGAGATCTTAGTATTCTACTAGAAAACGTCTATTCTCTAAA
GTTAAAGGCAAGCTTCCTATAATTCATGCCTATAATAATTCTAGTAATAAAGTAGAAAGTAATCCTTTTAGT
ATCTATCTATAGAGTTAACTAGTGCTATCTTAGCAG-CAAAGCAATAAGGTTAGCAGTTTGTATTTAAGTTA
TACTAAGATAGACAAATTTATAGATTTATTTAACGCTGCTAGAAGAAGTTAGATAGTTAGTATTATT--AGA
GATATA-TAATATTAATAGATCTTAGCTGCTATATATAT-ATAGTATAAGACTCTAGTTATATTAGTCTA--
-AAAGCAGGCGAACTTAATAGG-TAGCAGAGGTAGAGAGTTTGCAATAGTAGCAAAAGAGCAGTTATTTAGA
TCT-ATATATTAGA--GCTAAGAGAGCAAGC-GCGTAATGCTAAAAGAGAATCTCTCTAATTAGAAGACGTT
TAGAT-AGGTTCTAGAGAATAAGCAGCAATAGTCTATACTAAAAGACTAGTTTAGTATTAGTATTTTT-ACT
T-TGCTGCTGCAAA-GCATAGTATTAAACTACTTTATAGAATAGGGTTTACTAATAATAA--GGTTTCTTTA
ATAGG---TTAAGATAGTGTAGTTATGCA-ATATAACTGTTAAACTAGTATCGCAACGTATTAAGGATATAT
ATATATCTTATATAATAGATAGCGCTCTGCCTCTACCTTTATAATTAGAAGAAGTAACTAAGGATAAGTTAG
CGATTAAAGACTCTACAGAATTTCTTTTACCTATTAGTAATAGTTAACGATTAGTTAAGAAAGTTAGAGATA
GTAATAATGTTAGCGTAATATAGTATAGTATAAATATATAGATTATTAGAGATAGCATTGTTATTT--AATA
ATAG--TTCGTATTAAGAG-AGAGAGAGG--TAGGCAGAGTTATTCTACTTTC-CTTTAATATTACTATAA-
TAAGACCTAGAATATCTCTAACA--ACCTCTTATAATA-TATTAGTAGTA--GCTACACTCTGCTTATATGC
GATTTTAGCTACTAAAAGATGTTGAAATACTTAA----CTCTATTA-AAATATTGCTT-AACTCTGTTAAAA
TATT--GCTTAACTCTACTATAA-TATTGCTTAACTCTATTAAAATATT--GCTTAACTCTGCTATAATATC
--GCTTAACTCTACTATA-ATATTACTTAACTCTGCTATAATATTGCTTAACTCTGCTATAA-TATCGCTTA
ACTCTATTAAAATATTACTTAACTCTGCTATAATATTGCTTAACTCTGCTATAATATCGCTTAACTCTGCTA
TAATATTGCTTAACTCTGTTAAAATATCGCTTAACTCTGCTATAATATCGCTTAACTCT-------------
------------------------------------------------------------------------
------------------------------------------------------------------------
------------------------------------------------------------------------
------------------------------------------------------------------
>X26_sc1.5_6219_6759_+/1-541
------------------------------------------------------------------------
------------------------------------------------------------------------
------------------------------------------------------------------------
------------------------------------------------------------------------
------------------------------------------------------------------------
------------------------------------------------------------------------
------------------------------------------------------------------------
------------------------------------------------------------------------
------------------------------------------------------------------------
------------------------------------------------------------------------
------------------------------------------------------------------------
------------------------------------------------------------------------
------------------------------------------------------------------------
------------------------------------------------------------------------
------------------------------------------------------------------------
------------------------------------------------------------------------
------------------------------------------------------------------------
------------------------------------------------------------------------
------------------------------------------------------------------------
------------------------------------------------------------------------
------------------------------------------------------------------------
------------------------------------------------------------------------
------------------------------------------------------------------------
------------------------------------------------------------------------
------------------------------------------------------------------------
------------------------------------------------------------------------
------------------------------------------------------------------------
------------------------------------------------------------------------
------------------------------------------------------------------------
------------------------------------------------------------------------
------------------------------------------------------------------------
------------------------------------------------------------------------
------------------------------------------------------------------------
------------------------------------------------------------------------
------------------------------------------------------------------------
------------------------------------------------------------------------
------------------------------------------------------------------------
------------------------------------------------------------------------
------------------------------------------------------------------------
------------------------------------------------------------------------
------------------------------------------------------------------------
------------------------------------------------------------------------
------------------------------------------------------------------------
------------------------------------------------------------------------
------------------------------------------------------------------------
------------------------------------------------------------------------
------------------------------------------------------------------------
------------------------------------------------------------------------
------------------------------------------------------------------------
------------------------------------------------------------------------
------------------------------------------------------------------------
------------------------------------------------------------------------
------------------------------------------------------------------------
------------------------------------------------------------------------
------------------------------------------------------------------------
------------------------------------------------------------------------
--------------------------------CTATCTTTATAATTAGAAGAGGTAACTAAGAATAAGTTAG
TAATTAGAGACTCTATAGAATTTCTTTTACCTACTAGTAATAGTTAATAGTTAGTTTAGAAAGTTAGAGATA
GTAATAATGTTAGCATAATATAGTATAGCATAAATATATAGGTTATTAGAGATAGCGTTATTATTT--AATA
ATAG--TTTATATTAAGATAAGAGAAAG---CAGGCAGAGTTATTTTACTTTT-CTTTAATATTACTATAA-
TAAGACCTAGAATATCTCTAATA--ATCTCTTATAATA-TATTAGTAATA--GCTACACTCTGCTTATATGC
AATTTTAGCTATAAAAAGATATTAAAATACTTAA----CTTTGTTA-AAATATTACTT-AACTCTATTAAAA
TATT--ACTTAACTCTATTAAAA-TATTACTTAACTCTATTAAAATATT--ACTTAACTCTATTAAAATATT
--ACTTAACTCTATTAAA-ATATTACTTAACTCTATTAAAATATTACTTAACTCTATTAAAA-TATTGCTTA
ACTCTGCTATAATATCGCTTAACTCT----------------------------------------------
------------------------------------------------------------------------
------------------------------------------------------------------------
------------------------------------------------------------------------
------------------------------------------------------------------------
------------------------------------------------------------------
>X26_sc1.19_5621_6198_+/1-578
------------------------------------------------------------------------
------------------------------------------------------------------------
------------------------------------------------------------------------
------------------------------------------------------------------------
------------------------------------------------------------------------
------------------------------------------------------------------------
------------------------------------------------------------------------
------------------------------------------------------------------------
------------------------------------------------------------------------
------------------------------------------------------------------------
------------------------------------------------------------------------
------------------------------------------------------------------------
------------------------------------------------------------------------
------------------------------------------------------------------------
------------------------------------------------------------------------
------------------------------------------------------------------------
------------------------------------------------------------------------
------------------------------------------------------------------------
------------------------------------------------------------------------
------------------------------------------------------------------------
------------------------------------------------------------------------
------------------------------------------------------------------------
------------------------------------------------------------------------
------------------------------------------------------------------------
------------------------------------------------------------------------
------------------------------------------------------------------------
------------------------------------------------------------------------
------------------------------------------------------------------------
------------------------------------------------------------------------
------------------------------------------------------------------------
------------------------------------------------------------------------
------------------------------------------------------------------------
------------------------------------------------------------------------
------------------------------------------------------------------------
------------------------------------------------------------------------
------------------------------------------------------------------------
------------------------------------------------------------------------
------------------------------------------------------------------------
------------------------------------------------------------------------
------------------------------------------------------------------------
------------------------------------------------------------------------
------------------------------------------------------------------------
------------------------------------------------------------------------
------------------------------------------------------------------------
------------------------------------------------------------------------
------------------------------------------------------------------------
------------------------------------------------------------------------
------------------------------------------------------------------------
------------------------------------------------------------------------
------------------------------------------------------------------------
------------------------------------------------------------------------
------------------------------------------------------------------------
------------------------------------------------------------------------
------------------------------------------------------------------------
------------------------------------------------------------------------
------------------------------------------------------------------ATATAT
ATATATCTTATATAATAGATAGCGCTCTGCCTCTACCTTTATAATTAGAAGAGATAACTAAGAATAAGTTAG
TAATTAAAAACTCTATAGAATTTCTTTTACTTATTAGTAATAGTTAATAATTAGTTAAGAAAGTTAGAGATA
GCAATAATATTAGCATAATATAGTATAGCATAAATATATAGGTTATTAGAGATAGCATTATTATTT--AATA
ATAG--TTCGTGTTAAGAGAGAGAAGAT----AGGTAGAGTTATTCTACTTTT-CTTTAATATTACTATAA-
TAAGATCTAGAATATCTCTAATA--ATCTCTTATAACA-TATTAGTAGTA--GCTATACTCTGCTTATATAT
AATTTTAGCTACTAAAAGATATTAAAATACTTAA----CTCTATTA-AAATATTACTT-AACTCTATTAAAA
TATT--GCTTAACTCTATTAAAA-TATTACTTAACTCTGCTATAATATT--GCTTAACTCTGTTAAAATATT
--ACTTAACTCTATTAAA-ATATTACTTAACTTTATTAAAATATTACTTAACTCTACTATAA-TATTGCTTA
ACTCTGCTATAATATTGCTTAACTCT----------------------------------------------
------------------------------------------------------------------------
------------------------------------------------------------------------
------------------------------------------------------------------------
------------------------------------------------------------------------
------------------------------------------------------------------
>X26_sc1.10_1318658_1318899_-/1-242
------------------------------------------------------------------------
------------------------------------------------------------------------
------------------------------------------------------------------------
------------------------------------------------------------------------
------------------------------------------------------------------------
------------------------------------------------------------------------
------------------------------------------------------------------------
------------------------------------------------------------------------
------------------------------------------------------------------------
------------------------------------------------------------------------
------------------------------------------------------------------------
------------------------------------------------------------------------
------------------------------------------------------------------------
------------------------------------------------------------------------
------------------------------------------------------------------------
------------------------------------------------------------------------
------------------------------------------------------------------------
------------------------------------------------------------------------
------------------------------------------------------------------------
------------------------------------------------------------------------
------------------------------------------------------------------------
------------------------------------------------------------------------
------------------------------------------------------------------------
------------------------------------------------------------------------
------------------------------------------------------------------------
------------------------------------------------------------------------
------------------------------------------------------------------------
------------------------------------------------------------------------
------------------------------------------------------------------------
------------------------------------------------------------------------
------------------------------------------------------------------------
------------------------------------------------------------------------
------------------------------------------------------------------------
------------------------------------------------------------------------
------------------------------------------------------------------------
------------------------------------------------------------------------
------------------------------------------------------------------------
------------------------------------------------------------------------
------------------------------------------------------------------------
------------------------------------------------------------------------
------------------------------------------------------------------------
------------------------------------------------------------------------
------------------------------------------------------------------------
------------------------------------------------------------------------
------------------------------------------------------------------------
------------------------------------------------------------------------
------------------------------------------------------------------------
------------------------------------------------------------------------
------------------------------------------------------------------------
------------------------------------------------------------------------
------------------------------------------------------------------------
------------------------------------------------------------------------
------------------------------------------------------------------------
------------------------------------------------------------------------
------------------------------------------------------------------------
------------------------------------------------------------------------
------------------------------------------------------------------------
------------------------------------------------------------------------
------------------------------------------------------------------------
------------------------------------------------------------------------
TATAACCTAGAATATCTCTAATA--ACCTCTTATAACG-TATTAGCAATA--GCTATACTCTGCTTATATAT
AATTTTAGCTACTAAAAGATATTAAAATACTTAA----CTCTGCTA-TAATATTACTT-AACTCTGCTATAA
TATT--GCTTAACTCTATTAAAA-TATTGCTTAACTCTGCTATAATATC--GCTTAACTCTGCTATAATATC
--GCTTAACTCTTAGGTATGCATAGGCTAGCTTAGCACTATTAT----------------------------
------------------------------------------------------------------------
------------------------------------------------------------------------
------------------------------------------------------------------------
------------------------------------------------------------------------
------------------------------------------------------------------------
------------------------------------------------------------------
>X26_sc1.7_7661_8016_+/1-356
------------------------------------------------------------------------
------------------------------------------------------------------------
------------------------------------------------------------------------
------------------------------------------------------------------------
------------------------------------------------------------------------
------------------------------------------------------------------------
------------------------------------------------------------------------
------------------------------------------------------------------------
------------------------------------------------------------------------
------------------------------------------------------------------------
------------------------------------------------------------------------
------------------------------------------------------------------------
------------------------------------------------------------------------
------------------------------------------------------------------------
------------------------------------------------------------------------
------------------------------------------------------------------------
------------------------------------------------------------------------
------------------------------------------------------------------------
------------------------------------------------------------------------
------------------------------------------------------------------------
------------------------------------------------------------------------
------------------------------------------------------------------------
------------------------------------------------------------------------
------------------------------------------------------------------------
------------------------------------------------------------------------
------------------------------------------------------------------------
------------------------------------------------------------------------
------------------------------------------------------------------------
------------------------------------------------------------------------
------------------------------------------------------------------------
------------------------------------------------------------------------
------------------------------------------------------------------------
------------------------------------------------------------------------
------------------------------------------------------------------------
------------------------------------------------------------------------
------------------------------------------------------------------------
------------------------------------------------------------------------
------------------------------------------------------------------------
------------------------------------------------------------------------
------------------------------------------------------------------------
------------------------------------------------------------------------
------------------------------------------------------------------------
------------------------------------------------------------------------
------------------------------------------------------------------------
------------------------------------------------------------------------
------------------------------------------------------------------------
------------------------------------------------------------------------
------------------------------------------------------------------------
------------------------------------------------------------------------
------------------------------------------------------------------------
------------------------------------------------------------------------
------------------------------------------------------------------------
------------------------------------------------------------------------
------------------------------------------------------------------------
------------------------------------------------------------------------
------------------------------------------------------------------------
------------------------------------------------------------------------
---------------------------------------------------------------TTAAAGATA
GTAATAATATTAGTATAATATAGTATAGCATAAATATATAAATTATTTAAGATAGCATTATTATTT--AATA
ATAG--TTCATATTAAGATAGAAGAGAAAG-TAGGTAGAGTTATTCTACTTTT-CTTTAATATTACTATAA-
TAAGATCTAGAATATCTCTAATA--ACCTCTTATAATA-TATTAGTAGTA--GCTATACTCTACTTATATGC
AATTTTAGCTACTAAAAGATATTAAAATACTTAC----CTTTATTA-AAATATTACTT-AACTCTATTAAAA
TATT--GCTTAACTCTATTAAAA-TATTACTTAACTCTATTAAAATATT--GCTTAACTCTGCTATAATATT
--ACTTAACTCT------------------------------------------------------------
------------------------------------------------------------------------
------------------------------------------------------------------------
------------------------------------------------------------------------
------------------------------------------------------------------------
------------------------------------------------------------------------
------------------------------------------------------------------
>X26_sc1.9_1_4233_+/1-4233
------------------------------------------------------------------------
------------------------------------------------------------------------
------------------------------------------------------------------------
------------------------------------------------------------------------
------------------------------------------------------------------------
-----------------------------AGAATATATTTCTTATTCTATTATTAGCAGTGTTCTTATATTG
CAGGCTAAGAATCTTAGTTCCTTAAGCAGGTTATCTACTTATAAGATAAATAATATATAGTAGATAGCCTAG
AAAGGTCTGAACTAGATTATAATAACGCTAAATTTGCGCAGAGTTAGTTAAATCTAATATAATGCACTCCTT
AAACTGCGAGTAATCTTTTAGTTCTACTAGCTACTATCTAATAAAGCCTTCGCTATATATAAGGCTTAGGTT
TTCTATAGAAAATACTATATATCTAGAAGTTAT---CTTTAATAGGTTATTAACTAGAGTGCTCTATAGAAT
AGTAGGCAGTTCTAATT-GCTAGTGCATAAAGGCAAGCTTACAGAGAATCTAAGATGCTTCTTTATATTTAT
TCTATACTGCGTTAGAGAGATTAAGGCAACGTTGTGTAAATAGAGCATATAGTAACTATATTACTATTCTAA
TATATAAATGCATCTAGATTCTTGC-TATATTAGAAG-CAGCTAATATACTAGCTAGTTATAATAATCTAGT
TTATTAGTATAGGTATACTCTATAGTAAGGTAGTTATAGATCTATATCTTAAATCTATTAGCTATATTATAA
TTAGTTTCTTTAATTAA-CGCGTCTAGTAAGAGTTATATCTGCTTCTATTTAGCAATAAAGTCTTTAGCCTT
AGCAAGACTAAGAGCCTCTATATCTAGAGCTATTATTAGGTCGTCTAAATATATTGCAGCGAAGACATTCTA
GAGTTCTTAAAGACTAGCAAAGCGTATAAGTTTTTTAAGAGCAGAGAGGTTAGTAGCAAAGTTATATATCTC
TTAAAATCTGCATTCTATAAGTAATAACGGATAGAAAGGCAATAAGTATAATAAGCGCTAGTTTAAAGTTAG
TAGAGCGAGCTGCTGGTTTTATTAAATAAAAGATAGGAAGAATTAGTAGCACTACGCTTTAAGTATATTTAA
CTTAGTTTAGTTATATTATACTATAACAGTTTCTTAGCTTATTACTTACTATTAGAGAGTTATTGCAAGTAT
TATCTATGCATGCTGTTATTCTACGTAGAGAACTAGAGTTAGTAAGC-ATATAAACTCTTATATAAGTACGT
AGTAAAAGAATATAAATATCTTTTTATAGAGGCAGTGCGTAGCAAAGGTTAAAGTTCTAGTATATCTCTAAA
GAGAAAAGAGGTATATCTGTTATATTCTCTTACTATAATATAGATGCGCGCAAATTAAGATATTTAAGATGT
AATGTTTTGCTATATACGAACTATAGCCTTTATAGTATTATATAGAAGGTGTAGTTTAGGTTCCTTTTTTAT
TATCTAGTATAGCAATATACTTAAGCGTCTTCTTCTATATTTTAAAGCTACTAAAAACCTACAGGAACTTAG
TATGCGCGATCTATAGGTTAGTCTTAACTAATAGTATATTTAGGATAGCTCTTAGGCGCTCTGCGTATTCCT
CTTTAGCTTACTATAATGCCTCTTATAGTTATATTTTATAGTAGAGCGTTAGTAGCTAAGTTAGATTAATTA
AGACTCTTATTCTTAGAGTTAGGCATGCTAGGTTCGTAGTTTAAGAGCATAGTAGA-GTTATTATTTATACT
ATTAGTTATTAGTGCTAGTACCTTAAAGTAATAGATAAGAGTATAGTTAGTAGGCAGCTCTACTGCTAATAC
TCTAGAAGAAGCGTTAGCTATAGATTATAGAGACATTGCTGTTATACTATTGCTCTTAGTTTAGTAAACTAT
CTTCTAATATATATTACAGCCTATATTCTTTATAGAGATAGTTAACTAGGGTTCTGCTTTAGTAGACTTGCC
TATAGTTAATATGCCTACA-----TGCATTGCATTAATATAATTCTTTATAGAGTTTTAACTCTAAGTATGC
AGGAACAGCTTCTATATACTAAGAGAAATCT-AAGTATTCTTGCTTTAAGAGTATATCTTCTGCTAGTTAAT
TAAATATAAGCTTTAATAAGATTAACGTTATTATAGCGTTATATTGCCTT-AGTAGTTATTGCAGAAGTAGT
ATTTAACACTGCGTAGTAAAAGAGCATATTAGTAAACAGCATATATAATAATTCTATATTAGTAGTTAATAA
TAA-GGTAATTAGAATAAGATATTATAGTCTAGTGTTTAATAGTATTAGTAGCATCTGTAGTATTTTAACTT
CTATCTATAGTAGAAA-TCTATTACTATACTAATTTTAGCTAGTTAGTATAGTAGTCTTCGCTAACGCAGAC
GTAACTTTAGCAGCTCTATGCTATA-TATATCTTTAGCTTATATGCCTTATAATGCTGCCTTCTATTCTAAG
GTTAATGCTAACTTTATCTAAGAGAAATAAGAAGATATATACGTTGCTCTACGATACTTTATTAGAGTTTAG
GTTAGACATACTAATTTATATAGCGCTAGAGAGCTATAGCGAGCCTACGTACGCGTTTATTTTGCTAACGCT
AGAAACTGCACTACGCTAGATTTGCTAGCGCGTTAATAAGTATTAGCTTATGCGCTTTATTAATAACATATA
TAATAACTCTATTAATAAGATTATAGTTTTAGATAATAATACTATATCTAATAATGCAACAGCTAGCTACGA
AGGCGT-ATCTAAGTCTAAGCTCTGCGCACC-TGCTAAATAAACGCGTTTACTAAAAGAAATATCTATAAGA
TAAGCTAATAAATAGTTAAAGAATAAACTAGATAGCGCTATTATGTAAACTATAGCAAGTACGCAGAATTAG
GCAAGTGCAAAGTAAGATAAGGTGTTATATAGCAACTAGGAATAAAAGTATTATAAGTTTGCGCAGAAGTTG
CTAGGTGTAGGCATTAAGGTAGTTAGAAATATAATAAATAAAGCTGCAGCAATTAGAAT--AACAGACTGCT
TAAAGAACTAGTAGTTAATA-TTAGAGGCGTAAAGATCTTAGCATTCTACTAGAAAACGTCTATTCTCTAGA
GTTAAAGGTAAGCTTCCTATAATTCATGCCTATAATAATTCTAGTAATAAAGTAAAAAGTAATCCTTTTAGT
ATCTATCTATAGAGTTAACTAGTGCTATCTTAGCAG-CAAAGCAATAAGGTTAGCAGTTTGCATTTAAGTTA
TACTAAGGTAGACAAATTTACAGATTTATTTAACGCTGCTAGAAGAAGTTAGATAGTTAGTATTATT--AAA
GACATA-TAATATTAATAGATCTTAGCTGCTATGTATAT-ACAGTATAAGACTCTAGTTATATTAGTCTA--
-AAAGTAGGCAAACTTAATAGG-TAGTAGAGGTAGAGAGTTTATAATAGTAGCAAAAGAGTAGTTATTTAGA
TCT-ATATATTAGA--GCTAAGAGAGCGAGC-GTATAACGCTAAAAGAGAATCTCTCTAATTAGAAGACGTT
TAGAT-AGGTCCTAGAGAATAGGCAGCGATAGTCTATACTAAAAGACTAGTTTAGTATTAGTATTTTT-ACT
T-TACTGCTATAAA-GCATAGTATTAAACTACTTTATAGAACAGAGTCTACTAATAACGA--GGTTTCTTTA
ATAGG---TTAAGATAGTACAGTCGTGCA-ATATAACTGTTAAACTAGTATTATAACGTATTAAGGATATAT
ACGTATCTTATATAATAGATAGCGCCCTGCCTCTACCTTTATAATTAGAAGAGGCAACTAAGAATAAGTTAG
TAATTAGAGACTCTGCAGAATTTCTTTTACCTATTAGTAATAGTTAATAATTAGTTAAGAAAGTTAAAGATA
GCAACGATGTTAGCGCAATATAGTATAGCATAAATATATAGGTTATTAGAGATAGCATTATCGTTT--AATA
ATAG--TTTGTGTTAAGAGAGAGGAGAGG--CAGGCAGAATTATTCTACTTTT-CTTTAATATTACTATAA-
TAAGACCTAGAATATCTCTAACA--ACCTCTTATAACA-TATTAGCAGTA--GCTGCACTCTGCTTATATGC
AATTTCAGCTACTAAAAGATATTAAAATACTTAA----CTCTGTTA-AAATATTGCTT-AACTCTGCTATAA
TATC--GCTTAACTCTATTAAAA-TATCGCTTAACTCTATTAAAATATT--GCTTAACTCTATTAAAATATT
--GCTTAACTCTGTTAAA-ATATCGCTTAACTCTACTATAATATCGCTTAACTCTGTTAAAA-TATTGCTTA
ACTCTGTTAAAATATCGCTTAACACTATTAAAATATCGCTTAACTCTGCTACAATATCGCTTAACTCTGCTA
TAATATTGCTTAACTCT-------------------------------------------------------
------------------------------------------------------------------------
------------------------------------------------------------------------
------------------------------------------------------------------------
------------------------------------------------------------------
>X26_sc1.2_1637437_1642092_-/1-4656
-AGAATCTATACTCTCTAGTTTATAGCTAAAGGTAATAATAAGGTAGCATAATATACTTAT-ATTAATTTCT
TATTCTATCTACCTATAAGTTACTGCGTAAATAACTTAACTAAGTAGAAGTAAGTT---ATAACGCTATTTT
CTATTAATATTAAGCTAAAGTAGAGCGCTTGCAGCTTAGAGGTAGTAGTAGCTTT-AAAGGCTTAGTATTAC
TTTATATTGCAGTAAGATATAAAATAGTTAGATAAGCTAAAGATACTAAACTAGTATACTGCTAACTTT-AT
AAGGTAGAAAGCAGTATATTATCTTAGTTAACTTATTC-TAGTTATAGCTCTTATAGTATTGTAAGATAATA
GTAACTAGTC----------TGTTATAGAAGAATATATTTCTTATTCTATTATTAGCAGTATTCTTATATTG
CAGGCTAAGAATCTTAGTTTCTTAAGTAGGTTATCTACTTATAAGATAAATAATATATAGTAGATAGCCTAG
AAAAGTCTAAACTAGATTATAATAACGCTGAATTTACGCAGAGTTAGTTAAATCTAATATAATATACTCTTT
AAACTGCAAGTAATCTTTTAGTTCTACTAGCTACTATCTAATAAAGCCTTCGCTATATATAAGGCTTAGGTT
TTCTATAGAGAATACTATATATCTAGAAGTTAT---CTTTAATAGGTTATTAACTAGAGTGCTCTATAGAAT
AGTAGATAGTTCTAATT-GCTAGTGCACAAAGGTAAGCTTATAGAGAATCTAAGATGCTTCTTTATATTTAT
TCTATACTATATTAGAGA-ATTAAGGTAACGTTGTATAAATAGAGCGTATAGTAACTATATTATTATTCTAA
TGCATAAATGCATCTAGATTCTTGC-TATATTAGAAG-TAGCTAATATACTAGCTAGTTATAATAATCTAGT
TTATTAGTATAGG-ATACTCTATAGTAAGATAGTTATAGATCTATGTCTTAAATCTATTAGCTATATTATAA
TTAGTTTCTTTAATTAA-CGCGTCTAGCAGAGGTTATATCTGCTTCTATTTAGCAATAAGGTCTTTAGCCTT
AGCAAGACTAAGAGCCTCTATATCTAGAGCTATTATTAGGTTATCTAGATATATTATAGCAAAGATATTCTA
GAGTTCTTAAAGACTAGTAAAGTGTATAAGTTTTTTAAGAGCAGAGAGGTTAGTAGCAAAGTTATATACCTC
TTAGAATCTATATTCTATAGGCGATAA-GAATAGAAAGATAATAAGTATAATAAGCGCTAGTTTAAAGTTAG
TAGAGTAAGCTA-----TTTATTAAATAAGAGATAGAAAGAATTAGTAGCACTGCGCTTTAAGTATATTTAA
CTTAGTTTAGTTATATTATACTATAATAGTTTCTTAGCTTATTGCTTACTGTTAGAGAGTTATTATAAGTAT
TATCTATATATACTATTATTCTACGCAGAGAACTAGAGTTAGTAGGC-ATATAAACTCTTATATAAGTACGC
AGTAAAAGAATATAAATATCTTTTATAGAGGCAGT-GCATAGCAAAGGTTAAAGTTCTAGTATATCTCTAAA
GAGAAAAG-AGATATATCTGTTATATTCTCTTGCATAATATAGATGCGCATAAATTAAGATATTTAAGATAT
AACGTTTTGCTATATACAAACTATAGCCTTTATAGTATTATATAGAA-GATGTAGTTTAAGTTTCTTTTTAT
TATCTAGTATAGTAATATACTTAAGCGTCTTCTTCTATGTTTTAAAGCTACTAAAAACCTATAAGAACTTAG
TATGCGTAATCTATAAGTTAGTCTTAACTAATAGTATATTTAGAATAGCTCTTAGGTGCTCTGCGCGTTCCT
CTTTAGCTTACTATAATACCTCTTATAGTTATATTT-ATAGTAGAGCGTTAGTAGCTAAGTTAGATTAATTA
AGACTCTTATTCTTAGAGTTAGGCGTACTAGGTTCGTAGTTTAAGAGCGTAGTAGA-GTTATTGTTTATACT
ATTAGTTATTAGTACTAGTACCTTAAAGTAATAGATAAGAGTGTAGTTAGTAG-TAGCTCTACTACTAATAC
TCTAGAAGAAGCATTAGCTATAGATTATAGAGACGTTGCTATTATACTATTGCTCTTAGTTTAGTAAACTAT
CTTCTAATATATATTATAGCCTATATTCTTTATAGA-GATAGTTAACTAGGTTCTACTTAGTAGACTTA--C
TATAGTTAATATATCTATA-----TGCGTTGTATTAATGTAATTCTTTATAGAGTTTTAACTCTAGGTACGC
AGAAATAGCTTCTATATGCTAAGAGAAATCT-AAGTATTCTTACTTTAAGAGTATATCTTCTACTAGTTA-T
TAAATATAAGCTTTAATA-GATTAATATTATTATAGCGTTATATCGCCTT-AGTAGTTATTATAGAAGTAGT
ATTTAATACTACATAGTAAAAAAGCATATTAGTAAATAGCATATATAATAATTCTATATTAGTAGTTAATAA
TAA-GGTAATTAGAATAAGATATTATAGTCTAGTGTTTAATAGTATTAGTAGCATCTATAGTATTTTAACTT
CTATCTATAGTAGAAA-TCTATTACTATGCTAATTTTAGCTAGTTAGTATAGTAGTCTTTGCTAACGCAGAT
GCAACTTTAGCAGCTCTATGCTATA-TGCATCTTTAGCTTATATACCTTATAATACTGCCTTCTATCTTAAG
GTTAATGCTAACTTTATCTAAGAGAAATAAGAAGATATATACATTACTCTATAACACTTTATTAGAGTTTAG
GTTAGATATACTAATTTATATAGCGCTAGAGAGCTATAGTAAGCCTGCGCACGCGTTTATTTTGCTAACGCT
AGAAACTATACTACGCTAGATTTGCTAGCGCGTTAATAAGCATTAGCTTATATACTTTATTAATAATATATA
TAATAACTCTATTAATAAGATTACAGTTCTAGATAATAATGCTATATCTAATAATATAACAGCTAGCTACGA
AGGCGCGATCTAAGTCTAAGCTCTGCGTATC-TGCTAAACAAACGTATTTGCTAAAAGAAATATCTATAAGA
TAAGCTAATAAATAGTTAAAGAATAAACTAGATAGCGCTATTATGCAAACTATAGTAAGTATGCAGAATTAG
GCAAGTGCAAAGTAAGATAAGGTGTTATATAGTAACTAGAAATAAAAGTATTATAGGTTTGCGTAGAAGTTA
CTAGGTGCAGGCATTAAGGTAGTTAGAAATATAATAAATAAAGACCTATAGTAATTAGAATAACAGACTGCT
TAAAAGACTAGCAGTTAATA-TTAGAGGCGTAAAGATCTTAGCATTCTACTAGAAAACGTCTATTCTCTAGA
GTTAAAGGCAAGCTTTCTATAATTTATACTTATAATAATTCTAGTAATAAAGCAGAAAGTAATCCTTTTAGT
ATCTATCTATAGAGTTAACTAGTGCTATCTTAGCAG-CAAAGTAATAAGATTAGCAGTTTGCATTTAAGTTA
TGCTAAGGCAGATAAATTTGCAGATTTATTTAACGCTGCTAGAAGAAGTTAGATAGTTAGTATTATT--AGA
GATATG-TAATATTAATAGATCTTAGCTACTATATATAT-ATAGTATAAGACTCTAGTTATATTAGTCTA--
-AAAGCAGGCGAATTTAATAGG-TAGCAGAAGTAGAAGGTTTGCAATAGTAGCAAAAGAGTAGTTATTTAGA
TCTTATATATTAGA--GCTAAGAGAGTAAGCTGCATAACGCTAAAAGAGAATCTCTCTAATTAGAAGACGTT
TAGAT-AGGTCCTAGAGAATAGGCAGCGATAGTCTATACTAAAAGACTAGTTTAGTATTAGTATTTTTTACT
T-TGCTGCTATAAAAGTATAGTATTAAACTACTTTATAGAATAGAGTTTACTAATAATAA--GGTTTCTTTA
ATAGG---TTAAGATAGTGCAGTCGTATA-ATATAACTATTAAACTAGTATTGCAATATATTAAGAATATAT
ACGTATCTTATATAATAGATAGCATACTGCCTCTACCTTTATAATTAGAAGAGGTAACTAAGAATAAGTTAG
CGATTAGAGACTCTATAGAATTTCTTTTACCTATTAGTAATAGTTAATAATTAGTTAAGAAAGTTAGAAATA
ATAATAATATTAGCGCAATATAGTATAGCATAAATATATAAGTTATTAGAGATAGCGTTATTATTT--AATA
ATAG--TTCATGTTAAGAGAAAGAGAAG---TAGGCAGAGTTATTCTACTTTT-CTTTAATATTACTATAA-
TAAGACCTAGAATATCTCTAATA--ACCTCTTATAACG-TATTAGTAGTA--GCTATACTCTACTTATATGC
AATTTCAGCTACTAAAAGATATTAAAATACTTAA----CTCTATTA-AAATATTGCTT-AACTCTATTAAAA
TATT--GCTTAACTCTGCTATAA-TATTGCTTAACTCTGTTAAAATATT--GCTTAACTCTGCTATAATATT
--GCTTAACTCTATTAAA-ATATCGCTTAACTCTGCTATAATATTGCTTAACTCTGCTATAACTATTGCTTA
ACTCTACTATAATATCGCTTAACTCTATTAAAATATTACTTAACTCTGCTATAATATTGCTTAACTCTGCTA
TAATATTGCTTAACTCTGCTATAATATCGCTTAACTCTGCTATAATATCGCTTAACTCTATTAAAATATCGC
TTAACTCT----------------------------------------------------------------
------------------------------------------------------------------------
------------------------------------------------------------------------
------------------------------------------------------------------
>X26_sc1.8_5644_10274_+/1-4631
AGAACCTATATTCTTTAGTTTGACAGCTAAAGGCAACAATAAGGTAGCGTAATATACTTATCATTAATTTCT
TATCTTATCTACCTATAAGTTGCTGCGCGAATAACTTAACTAAGTAGAAGTAAGTT---ATAATGCTATTTT
CTATTAATATTAGGCTAAAGCAGAGCGCTTGCAGCTTAGAGGTAGTAGTAGCCTT-AAAGGCTTAGTATTAC
TTTATATTGCAGTAAGATATAAAATAGTTAGATAAGCTAAAGATACTAAACTAGCATGCTGCTAACTTT-GT
AAGGTAGAAAGTAGTATATTATCTTAGTTAACTTATTC-TAGTTATAGCTCTTATAGTATTATAGAACAACA
GCAACTAGTC----------TATTATAGAAGAATATATTTCTTATTCTATTATTAGCAGTATTCTCGTGTTA
TAGGCTAAGAATCTTAGTTTCTTAAGTAGGTTATCTACTTATAAGATAAATAATACATAGTAGATAGCCTAG
AAAGGTCTAAACTAGATTGCAATAACGCTAAATTTATGCAGAGTTAGTTAAATCTAATATAATGCACTCTTT
AAACTGCAAGTAATCTTTTAGTTCTACTAGCTGCTATCTAATAAAGCCTTTACTATATATAAGGCTTAGGTT
TTCTATAGAGAATACTATATATCTAGAAGTTAT---CTTTAATAGGTTATTAACTAGAGTGCTCTATAGAAT
AGTAGGCAGTTCTAATT-ACTAGTGCATAAAGGCAAGCTTATAGAGAATCTAAGATGCTTCTTTATATTTAT
TCTATACTACGTTAGAGA-ATTAAGGTAACGTTGTGCAAATAGAGCGTATAGTAACTATATTACTATTCTAA
TACACAAATGCATCTAGATTCTTGC-TATATTAGAAG-CAGCTAATATATTAGCTAGTTGTAATAATCTAGT
TTATTAGTATAGG-ATACTCTATAGTAAGGTAGTTATAGATCTATATCTTAAATCTATTAGCTATATTACGA
TTAGTTTCTTTAATTAA-CGCATCTAGCAGAGGTTGTATCTACTTCTATTTAGCAATAAGGTCTTTAGCCTT
AGCAAGACTAAGAGCCTCTATATCTAGAGCTATTATTAGGTTATCTAGATATATTACAGCAAAGATATCCTA
AAGTTCTTAAAGACTAGCAAAGCGTATAAGTTTTTTAAGAGCAGAGAGGTTAGTAGCAAAGTTATATACCTC
TTAGAATCTGCATTCTATAGGTAATAA-GAATAGAAAGGCAATAGGTATAATAAGCGCTAGTTTAAAGTTAG
TAGAGCGAGCTA-----TTTATTAAATAAGAGATAGGAAGAATTAGTAGCACTGCGCTTTAAGTATATTTAA
CTTAGTTTAGTTATATTATACTATAATAGTTTCTTAGCTTATTACTTGCTATTAGAAAGTTATTATAAGTAT
TATCTATGCATGCTATTATCCTATACAGAGAACTAGAGTTAGTAGGC-ATATAAACTCTTATATAAGTACGC
AGTAAAAGAATATAAATATCTTTTGCAGAGGCAGT-ATATAGCAAAGATTAAAGTTCTAGTATATCTCTAAA
GAGAAAAG-AGGTATATCTGTTATATTCTCTTATATAACACAGATACGCGCAAATTAAGATATTTAAAATAT
AACGTTTTGCTATATACAAACTATAGCCTTTACAGTATTATATAGAA-GGTGTAGTTTAGGTTTCTTTTTAT
TATCTAGTATAGTAATATACTTAAGCGTCTTCTTCTATGTTTTAAAGCTACTAAAAACCTGCAGGAACTTAG
TATGCGCGATCTATAAGTTAGTCTTAACTAATAGTATATTTAGAATAGCTCTTAGGCGCTCTGCGCGTTCCT
CTTTAGCCTACTATAATACCTCTTATAAGTTATGTTTATAGTAGAGCGTTAGTAGCTAAGTTAGATTAATTA
AGACTCTTATTCTTAGAGTTAGGCATGCTAGGTTCGTAGTTTAAGAGCATAGTAGA-GTTATTATTTATACT
ATTAGTTATTAGTGCTAGTACCTTAAAGTAACAGATAAGAGTATAATTAGTAG-CAGCTCTACTACTAATAC
TCTAGAAGAAGCGTTAGCTATAGATTATAGAGACGTTACTATTATACTATTGCTCTTAGTTTAGTAAACTAT
CTTCTAATATATATTACAGCCTATATTCTTTATAGA-GATAGTTAACTAGGTTCTGCTTAGTAGACTTG--C
TGTAGTTAATATGCTTGTA-----TACGTTATATTAATATAATCCTTTATAGAGTTTTAACTCTAGGTACGC
AGGAACAGCTTCTATATACTAAGAGAAATCT-AAGTATTCTCGCTTTAAGAGTATATCTTCTACTAGTTA-T
TAAATATAAGCTTTAATA-GATTAACGTTATTATAGCGTTATATCGCTTT-AGTAGTTATTGCAGAAGTAGT
ATTTAACACTGCATAGTAAAAGAGCATATTAGTAAACAGCATATATAATAATCCTATATTAGTAGTTAATAA
TAA-GGTAATTAGAATAAGATATAATAGTCTAGTGTTTAATAGTATTAGTAGCATCTATAGTATTTTAACTT
TTATCTATAGTAGAAA-TCTATTACTATGCTAATTTTAGCTAGTTAGTATAGTAGTCTTCGCTAACGCAGAT
ATAACTTTAGCAGCTCTATACTATA-TATATCTTTAGCTTATATGCCTTATAATGCTGCCTTCTATTCTAAG
GTTAATACTAACTTTATCTAAGAGGAATAAGAAGATATATGCGTTGCTTTACAACACTTTATTAGAGTTTAA
GTTAAATATACTAATTTATATAGCGCTAGAGAGCTATAGTAAGCCTACGCACGCGTTTATTTTGCTAATGCT
AGAAACTGCACTGCGCTAGATTTGCTAGCGCGTTAATAAGTATTAGCTTATATGCTTTATTAATGACATATA
TAATAACTCTATTAATAAGATTACAGTTTTAGATAATAATGCTATATCTAATAATATAATAGCTAGCTATAA
AGGTAC-GTCTAAGTCTAAGCTCTGCGTACG-CGCTAAACAAATGCGTTTGCTAAAAGAAACGTCTATAAGA
TAAGCTAACAAATAGTTAAAGGATAAACTAGATAGCGCTATTATGCAAACTATAGCAAGTACGTAGGATTAG
ATAAGTGCAAAGCAAGATAAGGTATTATATAGTAACTAGAAACAAAAGTATTACAGGTTTACGCAGAAGTTA
CTAAGTATAAGCATTAAGGTAGTTAGAAATATAATAAATAAAGCTGCAGTAATTAGAAT--AACAGACTGCT
TAAAGAACTAGCAGTTAATA-TTAGAGGCGTAGAGATCTTAGCATTCTACTAGAAAACGTCTATTCTCTAGA
GTTAAAGGCAAGCTTCTTATAATTTATGCCTATAATAATTCTAGTAATAAAGTAGAAAGTAATTCTTTTAGT
ATCTATTTATAGAGTTAACTAGTGCTATCTTAGCAG-CAAAGCAATAAAGTTAGCAGTTTGCATTTAAGTTA
TGCTAAGGTAGACGAATTTATAGATTTATTTAACGCTGCTAGAAGAAGTTAGATAGTTAGTATTATT--AAG
GATATG-CAATATTAATAGATCTTAGCTGCTATATATAC-ACAGTATAAGACTCTAGTTATATTAGTCTA--
-AAAGTAAGTAAACTTAATAGG-TAGCAGAGGTAGAGAGTTTGCAATAGTAGTAAAAGAGCAGTTATTTAGA
TCT-ATATATTAGA--GCTAAGAGAGCAAGC-GCGCAACGCTAAAAGAGAATCTCTCTAATTAGAAGACATT
TAGAT-AAGTTCTAGAGAATAGGCAGTAATAGTCTATACTAAAAGACTAGTTTAGTATTAGTATTTTT-ACT
T-TGCTGCTGCGAA-GCATAGTATTAAACTACTTTATAGAATAGAGTTTACTAATAATAA--GGTTTCTTTA
ATAGG---TTAAGATAGTGCAGTTATATA-ATATAACTATTAAACTAGTATTGCAACGTATTAAGAATATAT
ACATATCTTATATAATAGATAGTGCTCTGCCTCTACCTTTATAATTAGAAGAGGCAACTAAGAATAAGTTAG
CAATTAGAGACTCTATAGAATTTCTTTTACCTATTAGTAACAGTTAACAATTAGTTAAGAAAGTTAGAGACA
GCAATAATATTAGCGCAATATAGTATAGCATAAATATATAGGTTATTAAAGATAGCGTTATCGTTT--AATA
ATAG--TTCGTGTTAAGAGAAGAAGAAGA--TAGGCAGAGTTATTTTACTTTT-CTTTAATGTTACTATAA-
TAAGACCTAGAATATCTCTAATA--ACCTCTTATAACG-TATTAGCAGTA--GCTGCACTCTGCTTATATGC
AATTTCAGCTACTAAAAGATATTAAAATACTTAA----CTCTGTTA-AAATATCGCTT-AACTCTGTTAAAA
TATT--GCTTAACTCTGCTATAA-TATTGCTTAACTCTGCTATAATATT--GCTTAACTCTGCTATAATATC
--GCTTAACTCTGCTATA-ATATTACTTAATTCTGCTATAATATCGCTTAACTCTATTAAAA-TATCGCTTA
ACTCTATTAAAATATCGCTTAACTCTGCTATAATATTACTCAACTCTGCTATAATATCGCTTAACTCTGCTA
TAATATTGCTTAACTCTGCTATAATATCGCTTAACTCTGCTATAATATTACTTAACTCT-------------
------------------------------------------------------------------------
------------------------------------------------------------------------
------------------------------------------------------------------------
------------------------------------------------------------------
>X26_sc1.3_8905_9405_+/1-501
------------------------------------------------------------------------
------------------------------------------------------------------------
------------------------------------------------------------------------
------------------------------------------------------------------------
------------------------------------------------------------------------
------------------------------------------------------------------------
------------------------------------------------------------------------
------------------------------------------------------------------------
------------------------------------------------------------------------
------------------------------------------------------------------------
------------------------------------------------------------------------
------------------------------------------------------------------------
------------------------------------------------------------------------
------------------------------------------------------------------------
------------------------------------------------------------------------
------------------------------------------------------------------------
------------------------------------------------------------------------
------------------------------------------------------------------------
------------------------------------------------------------------------
------------------------------------------------------------------------
------------------------------------------------------------------------
------------------------------------------------------------------------
------------------------------------------------------------------------
------------------------------------------------------------------------
------------------------------------------------------------------------
------------------------------------------------------------------------
------------------------------------------------------------------------
------------------------------------------------------------------------
------------------------------------------------------------------------
------------------------------------------------------------------------
------------------------------------------------------------------------
------------------------------------------------------------------------
------------------------------------------------------------------------
------------------------------------------------------------------------
------------------------------------------------------------------------
------------------------------------------------------------------------
------------------------------------------------------------------------
------------------------------------------------------------------------
------------------------------------------------------------------------
------------------------------------------------------------------------
------------------------------------------------------------------------
------------------------------------------------------------------------
------------------------------------------------------------------------
------------------------------------------------------------------------
------------------------------------------------------------------------
------------------------------------------------------------------------
------------------------------------------------------------------------
------------------------------------------------------------------------
------------------------------------------------------------------------
------------------------------------------------------------------------
------------------------------------------------------------------------
------------------------------------------------------------------------
------------------------------------------------------------------------
------------------------------------------------------------------------
------------------------------------------------------------------------
------------------------------------------------------------------------
------------------------------------------------------------------------
-----AGAGACTCTATAGAATTTCTTTTACTTATTAGTAATAGTTAATAATTAGTTAAGAAAGTTAGAGATA
GTAATAATATTAGCATAATATAATATAGTATAAATATATAGGTTATTAGAGATAGCGTTATTATTT--AATA
ATAG--TTCGTATTAAGAGAAAAGAAAAAAGTAAGTAAAGTTATTCTACTTTTTCTTTAATATTACTATAA-
TAAGACTTAGAATATCTCTAATA--ACCTCTTATAATAATATTAGTAGTA--GCTATACTCTACTTATATGC
AATTTTAGCTACTAAAAGATATTAAAATACTTAA----CTCTATTA-AAATATTACTT-AACTCTGCTAAAA
TATT--ACTTAACTCTATTAAAA-TATTACTTAACTCTATTAAAATATT--ACTTAACTCTATTAAAATATT
--ACTTAACTCTATTAAA-ATATTGCTTAACTCTGCTATAATATTACTTAACTCTATTAAAA-TATTGCTTA
ACTCTGCTATAATATTGCTTAACTCT----------------------------------------------
------------------------------------------------------------------------
------------------------------------------------------------------------
------------------------------------------------------------------------
------------------------------------------------------------------------
------------------------------------------------------------------
>X26_sc1.9_4294_4818_+/1-525
------------------------------------------------------------------------
------------------------------------------------------------------------
------------------------------------------------------------------------
------------------------------------------------------------------------
------------------------------------------------------------------------
------------------------------------------------------------------------
------------------------------------------------------------------------
------------------------------------------------------------------------
------------------------------------------------------------------------
------------------------------------------------------------------------
------------------------------------------------------------------------
------------------------------------------------------------------------
------------------------------------------------------------------------
------------------------------------------------------------------------
------------------------------------------------------------------------
------------------------------------------------------------------------
------------------------------------------------------------------------
------------------------------------------------------------------------
------------------------------------------------------------------------
------------------------------------------------------------------------
------------------------------------------------------------------------
------------------------------------------------------------------------
------------------------------------------------------------------------
------------------------------------------------------------------------
------------------------------------------------------------------------
------------------------------------------------------------------------
------------------------------------------------------------------------
------------------------------------------------------------------------
------------------------------------------------------------------------
------------------------------------------------------------------------
------------------------------------------------------------------------
------------------------------------------------------------------------
------------------------------------------------------------------------
------------------------------------------------------------------------
------------------------------------------------------------------------
------------------------------------------------------------------------
------------------------------------------------------------------------
------------------------------------------------------------------------
------------------------------------------------------------------------
------------------------------------------------------------------------
------------------------------------------------------------------------
------------------------------------------------------------------------
------------------------------------------------------------------------
------------------------------------------------------------------------
------------------------------------------------------------------------
------------------------------------------------------------------------
------------------------------------------------------------------------
------------------------------------------------------------------------
------------------------------------------------------------------------
------------------------------------------------------------------------
------------------------------------------------------------------------
------------------------------------------------------------------------
------------------------------------------------------------------------
------------------------------------------------------------------------
------------------------------------------------------------------------
------------------------------------------------------------------------
------------------------------------------------------------------------
---------------------------------------ATAGTTAATAATTAGTTAAGAAAGTTAGAGATA
GCAACGATATTAGCGTAATATAGTATAGTATAAATATATAAGTTATTAGAGATAGCGTTGTTATTT--AATA
ATAG--TTTATGTTAAGAGAGAGAGAGA---TAAGCAAGGTTATTCTACTTTT-CTTTAATATTACTATAA-
TAAGACCTAGAACATCTCTAACA--ACTTCTTATAACA-TATTAGCAGTA--GCTATACTCTACTTATATGT
AATTTTAGCTACTAAAAGATATTAAAATACTTAA----CTCTATTA-AAGTATTGCTT-AACTCTATTAAAA
TATT--ACTTAACTTTATTAAAA-TATTACTTAACTCTATTAAAATATT--GCTTAACTCTATTAAAATATT
--GCTTAACTCTGCTATA-ATATTGCTTAACTCTACTATAATATTGCTTAACTCTGCTATAA-TATTGCTTA
ACTCTACTATAATATTACTTAACTCTGCTATAATATCGCTTAACTCTGCTATAATATTACTTAACTCTGCTA
TAATATCGCTTAACTCT-------------------------------------------------------
------------------------------------------------------------------------
------------------------------------------------------------------------
------------------------------------------------------------------------
------------------------------------------------------------------
>X26_sc1.30_7328_8058_+/1-731
------------------------------------------------------------------------
------------------------------------------------------------------------
------------------------------------------------------------------------
------------------------------------------------------------------------
------------------------------------------------------------------------
------------------------------------------------------------------------
------------------------------------------------------------------------
------------------------------------------------------------------------
------------------------------------------------------------------------
------------------------------------------------------------------------
------------------------------------------------------------------------
------------------------------------------------------------------------
------------------------------------------------------------------------
------------------------------------------------------------------------
------------------------------------------------------------------------
------------------------------------------------------------------------
------------------------------------------------------------------------
------------------------------------------------------------------------
------------------------------------------------------------------------
------------------------------------------------------------------------
------------------------------------------------------------------------
------------------------------------------------------------------------
------------------------------------------------------------------------
------------------------------------------------------------------------
------------------------------------------------------------------------
------------------------------------------------------------------------
------------------------------------------------------------------------
------------------------------------------------------------------------
------------------------------------------------------------------------
------------------------------------------------------------------------
------------------------------------------------------------------------
------------------------------------------------------------------------
------------------------------------------------------------------------
------------------------------------------------------------------------
------------------------------------------------------------------------
------------------------------------------------------------------------
------------------------------------------------------------------------
------------------------------------------------------------------------
------------------------------------------------------------------------
------------------------------------------------------------------------
------------------------------------------------------------------------
------------------------------------------------------------------------
------------------------------------------------------------------------
------------------------------------------------------------------------
------------------------------------------------------------------------
------------------------------------------------------------------------
------------------------------------------------------------------------
------------------------------------------------------------------------
------------------------------------------------------------------------
------------------------------------------------------------------------
------------------------------------------------------------------------
------------------------------------------------------------------------
------------------------------------------------------------------------
------------------------------------------------------------------------
----------------------------------------ATAGAGTCTATTAATAATAA--GATTTCTTTA
ATAAG---TTAAGATAGTGCAGTTATGTA-ATATAACTATTAAACTAGTATTATAATATATTAAGAATATAT
ATATATCTTATATAATAGATAGTGCTCTACCTCTATCTTTATAATTAGAAGAGATAACTAAGAATAAGTTAG
TAATTAGAGACTCTATAGAATTTCTTTTCTCTATTAGTAATAGTTAATAATTAGTTAAGGAAGTTAAAGATA
GCAATAATATTAGTGTAATATAGTATAGTATAAATATATAAGTTATTAGAGATAGCGTTATTATTT--AATA
ATAG--TTTATATTAAGAGAGAGAAAAG---CAGGCAGAGTTATTCTACTTTT-CTTTAATATTATTATAA-
TAAGACTTAGAATATCTCTAATA--ACTCTTTATAACG-TATTAGCAGTA--GCTATACTCTACTTATATAT
AATTTTAGCTACTAAAAGATATTAAAATACTTAA----CTCTATTA-AAATA---CTT-AACTCTATTAAAA
TATT--ACTTAACTCTATTAAAA-TATTGCTTAACTCTACTATAATATT--ACTTAACTCTATTAAAATATT
--ACTTAACTCTGCTATA-ATATTACTTAACTCTACTATAATATTACTTAACTCTACTATAA-TATTGCTTA
ACTCTACTATAATATTGCTTAACTCTGCTATAATATTGCTTAACTCTACTATAATATTACTTAACTCTGCTA
TAATATTGCTTAACTCT-------------------------------------------------------
------------------------------------------------------------------------
------------------------------------------------------------------------
------------------------------------------------------------------------
------------------------------------------------------------------
>X26_sc1.17_960494_960790_-/1-297
------------------------------------------------------------------------
------------------------------------------------------------------------
------------------------------------------------------------------------
------------------------------------------------------------------------
------------------------------------------------------------------------
------------------------------------------------------------------------
------------------------------------------------------------------------
------------------------------------------------------------------------
------------------------------------------------------------------------
------------------------------------------------------------------------
------------------------------------------------------------------------
------------------------------------------------------------------------
------------------------------------------------------------------------
------------------------------------------------------------------------
------------------------------------------------------------------------
------------------------------------------------------------------------
------------------------------------------------------------------------
------------------------------------------------------------------------
------------------------------------------------------------------------
------------------------------------------------------------------------
------------------------------------------------------------------------
------------------------------------------------------------------------
------------------------------------------------------------------------
------------------------------------------------------------------------
------------------------------------------------------------------------
------------------------------------------------------------------------
------------------------------------------------------------------------
------------------------------------------------------------------------
------------------------------------------------------------------------
------------------------------------------------------------------------
------------------------------------------------------------------------
------------------------------------------------------------------------
------------------------------------------------------------------------
------------------------------------------------------------------------
------------------------------------------------------------------------
------------------------------------------------------------------------
------------------------------------------------------------------------
------------------------------------------------------------------------
------------------------------------------------------------------------
------------------------------------------------------------------------
------------------------------------------------------------------------
------------------------------------------------------------------------
------------------------------------------------------------------------
------------------------------------------------------------------------
------------------------------------------------------------------------
------------------------------------------------------------------------
------------------------------------------------------------------------
------------------------------------------------------------------------
------------------------------------------------------------------------
------------------------------------------------------------------------
------------------------------------------------------------------------
------------------------------------------------------------------------
------------------------------------------------------------------------
------------------------------------------------------------------------
------------------------------------------------------------------------
------------------------------------------------------------------------
------------------------------------------------------------------------
------------------------------------------------------------------------
------------------------------------------------------------------------
------------------------------------------------------------------------
------------------------------------------------------------------------
----------------TGTTAAAATATCGCTTAA----CTCTGCTA-TAATATCGCTT-AACTCTGTTAAAA
TACTCTGCTTAACTCTGCTATAA-TATCGCTTAACTCTGCTATAATATC--GCTTAACTCTGCTATAATATC
--GCTTAACTCTGCTATA-ATATTGCTTAACTCTGCTATAATATCGCTTAACTCTGCTATAA-TATCGCTCG
ACTCTGCTATAATATCGCTTAACTCTGTTAAAATATTACTTAACTCTATTGAAATATCGCTTAACTCTGCTA
TAATATCGCTTAACTCTGCTATAATATCGCTTAACTCT----------------------------------
------------------------------------------------------------------------
------------------------------------------------------------------------
------------------------------------------------------------------------
------------------------------------------------------------------
>X26_sc1.34_6954_8398_+/1-1445
------------------------------------------------------------------------
------------------------------------------------------------------------
------------------------------------------------------------------------
------------------------------------------------------------------------
------------------------------------------------------------------------
------------------------------------------------------------------------
------------------------------------------------------------------------
------------------------------------------------------------------------
------------------------------------------------------------------------
------------------------------------------------------------------------
------------------------------------------------------------------------
------------------------------------------------------------------------
------------------------------------------------------------------------
------------------------------------------------------------------------
------------------------------------------------------------------------
------------------------------------------------------------------------
------------------------------------------------------------------------
------------------------------------------------------------------------
------------------------------------------------------------------------
------------------------------------------------------------------------
------------------------------------------------------------------------
------------------------------------------------------------------------
------------------------------------------------------------------------
------------------------------------------------------------------------
------------------------------------------------------------------------
------------------------------------------------------------------------
------------------------------------------------------------------------
------------------------------------------------------------------------
------------------------------------------------------------------------
------------------------------------------------------------------------
------------------------------------------------------------------------
------------------------------------------------------------------------
------------------------------------------------------------------------
------------------------------------------------------------------------
------------------------------------------------------------------------
------------------------------------------------------------------------
------------------------------------------------------------------------
------------------------------------------------------------------------
------------------------------------------------------------------------
------------------------------------------------------------------------
------------------------------------------------------------------------
------------------------------------------------------------------------
------------------------------------------------------------------------
------------------------------------------------------------------------
------------------------------------------------------------------------
-TAGGTATAAGTATTAAGGTAGTTAAAAATATAATAAATAAAGCTGCAGCAATTAGAAT--AATAGACTGCT
TAAAGAACTAGCAGTTAATA-TTAAGAGCGTAGAGATCTTAGTATTCTACTAGAAAACGTCTATTCTCTAGA
GTTAAAGGTAAGCTTTCTATAATTTATGCTTATAATAATTCTAGTAATAAAGCAGGAAGTAATTCTTTTAGT
ATTTATCTATAGAGTTAACTAGTGCTATCTTAGTAG-CAAAGTAATAAGATTAGCAGTTTGCATTTAAGTTA
TGCTAAGATAGATAAATTTATAAATTTATTTAATGCTACTAGAAGAAGTTAGATAGTTAGTATTATT--AGA
GATATA-TAATATTAATAGATCTTAGCTGCTATATATAT-ATAGTATAAGACTCTAGTTATATTAGTCTA--
-AAAGTAAGCAAACTTAATAAG-TAGCAGAGGTAGAGAGTTTGCAATAGTAGTAAAAGAGCAGTTATTTAGA
TCT-ATATATTAGA--GCTAAGAGAATAAGC-GCGCAACGCTAAAAGAGAATCTCTCTAATTAGAAAACGTT
TAGAT-AGGTTCTAGAGAATAGGCAGTAATAGTCTATACTAAAAGACTAGTTTAGTATTAGTATTTTT-ACT
T-TGCTGCTGCAAA-GTATAGTATTAAACTACTTTATAGAATAGAGTCTACTAATAATAA--GGTTTCTTTA
ATAAG---TTAAGATAGTGCAGTTATATA-ATATAACTGTTAAACTAGTATTATAATATATTAAGAATATAT
ATATATCTTATATAATAGATAGCGCTTTGCTTTTACCTTTATAATTAGAAGAGATAACTAAGAATAAGTTAG
TAATTAGAGACTCTATAGAATTTCTTTTACCTATTAGTAATAGTTAATAATTAGTTAAGAAAGTTAGAGATA
GTAACGATATTAGCGCAATATAGTATAGTATAAATATATAGGTTATTAGAGATAGCGTTATTATTT--AATA
ATAG--TTCGTATTAAGAGAGAAGAGAAGG-TAAGTAGAGTTATTCTACTTTT-CTTTAATATTACTATAA-
TAAGACCTAGAATATCTCTAATA--ACCTCTTATAACG-TATTAGCAGTA--GCTATACTCTACTTATATAT
AATTTTAGCTACTAAAAGATATTAAAATGCTTAA----CTCTGTTA-AAATATTGCTT-AACTCTACTATAA
TATT--GCTTAACTCTGCTATAA-TATTATTTAACTCTACTATAATATT--GCTTAACTCTGCTATAATATT
--GCTTAACTCTGCTATA-ATATTGCTTAATTCTGCTATAATATTGCTTAACTCTACTATAA-TATTACTTA
ACTCTGCTATAATATTACTTAACTTTGCTATAATATTGCTTAACTCTGCTATAATATTACTTAACTCTGCTA
TAATATCGCTTAACTCTGCTATAATATCGCTTAACTCTACTATAATATTGCTTAACTCT-------------
------------------------------------------------------------------------
------------------------------------------------------------------------
------------------------------------------------------------------------
------------------------------------------------------------------
>X26_sc1.17_960536_965174_-/1-4639
-AGAACCTATACTCTCTAGTTTGCAGCTAAAGGCGACTGATAAGGTAGCGCAATATACTTATATTAATTTCT
TATTCTATCTACCTATAAGTTGCTGCGCGAATAACTTAACTAAGTAGAAGTAAGTT---ACGACGCTGTTTT
CTATTAATATTAGGCTAAAGCAGAGCGCTTGCGGCTTAGAGGTAGTAGTAGCCTT-AAAGGCTTAGTATTAC
TTTATATTATAGTAAGATATAAAATAGTTAGATAAGCTAAAGATACTAAACTAGTATGCTGCTAACTTC-GT
AAGATAGAAAGCAGTATATTATCTTAGTTAACTTATTCCTAGTTATAGCTCTTATAGTATCGTAGGACGACA
GCAACTAGTC----------TGTTATAGAAGAATATATTTCTTATTCTATTATTAGCAGTGTTCTCGTGTTG
TAGGCTAAGAATCTTAGTTCCTTAAGTAGGTTATCTACTTATAAGATAAATAATATATAGTAGATAGCCTAG
AAAGATCTAGACTAGATTGCAATAACGCTGAATTTGCGCAGAGTTAGTTAAATCTAATATAATACACTCTTT
AAACTGTAAGTAATCTTTTAGTTCTACTAGCTGCTATCTAATAAAGCCTTCGCTATATATAAGGCTTAGGTT
TTCTATAGAGAATACTATATATCTAGGAGTTAT---CTTTAATAGGTCGTTAACTAGAGTGCTCTATAGAAT
AGTAGGCAGTTCTAATTCGCTAGTGCATAAAGGCAAGCTTGCAGAGAATCTAAGATACTTCTTTATATTTAT
TCTATACTGCGTTAGAGA-ATTAAGATAACGTTATGCGAATAGAGCATATAGTAACTATATTACTATTCTAA
TGCACAAATGCATCTAGATTCTTGC-TATATTAGAAG-CGGCTGATATACTAGCTAGTTATAATAATCTAGT
TTATTAGTGTAAG-ATACTCTATAGTAAGGTAGTTATAGATCTATATCTTAAATCTATTAGCTATATTGCAA
TTAGTTTCTTTAATTAA-TGCGTCTAGCAGAGGTCATATCTGCTTCTATTCAGCGATAAGGTCTTTAGCCTT
AGTAAGACTAAGAGCCTCTATATCTAGAGCTGTTATTAGGTTATCTGAATATATTATAGCGAAGATATCCTA
GAGTTCTTAAAGACTAGCAAAGCGTGTAAGTTTTTTAAGAGCAGAGAGGTTAGTAGCAAAGTTATATACCTC
TTAGAATCTGCATCCTATAGGTAATAA-GAATAGAAAGGCAATAAGTATAATAAGCGCTAGTTTAAAGTTAG
TAGAGCGAGCTG-----TTTGTTAAATAAGAGATAGAAAGAATTAGTAGCACTGCGCTTTAAGTGTATTTAA
CTTAGTTTAGTTATATTATACTATAACAGTTTCTTAGCTTATTGCTTGCTGTTAGAGAGTTATTGCAAGTAT
TGTCTATACATGCTATTATTCTATATAGAGAACTAGAGTTAGTAAGC-ATATAAACTCTTATATAAGTACGC
AGTAAAAGAATATAAATATCTTTTGCAGAGGCAGT-ATATAGCAAAGGTTAAAGTTCTAGTATATCTCTAAA
GAGAAAAG-AGGTATATCTATTATATTCTCTTGTATAATATAGATACGCGCAAATTAAGATATTTAAGACGT
AACGTTTTACTATATACGAACTATAGCCTTTATAGTATTGTATAGGA-GGTGTAGTTTAGGTTCCTTTTTGT
TATCTAGTATAGTAATGTACTTAAGCGTCTTCTTCTATATTTTAAAGCTACTAAAAACCTATAGAAACTTAA
TATGCGCGATCTATAGATTAGTCTTAACTAACAGTATGTTTAGAATAGCCCTTAGGCGCTCTGCGCGTTTCT
CTTTAGCCTACTGTAATATCTCTTATAGTTGTGTTT-ATAGTAGAGCGTTAGTAGCTAAGTTAGATTAATTA
AGACTCTTATTCTTAGAGTTAGGCGTGCTAGGTTTGTAGTTTAAGAGCGTAGTAGA-GTTATTATTTATACT
ATTAGTTATTAGTGCTAGTACTTTAAAGTAATAGATAAGAGTGTAGTTAGTAG-TAGCTCTACTGCTAATAC
TCTAGAAGAAGCGTTAGCTATAGATTATAGAGACGTTGCTGTTATACTATTGCTCTTAGTTTAGTAAACTAT
CTTCTAATATATATTGCAGCCTATGTTCTTTATAGA-GATAGTTAACTAGGTTCTGCTTAGTAGACTTACTG
TAGTTAATATGACGACGTGGCACTCGCATTGCATTAATATAATCCTTTATAGAGTTTTAACTCTAGGTACGC
AGAAACAGCTTCTATATGCTAAGAGAAATCT-AAGTATTCTTGCTTTAAGAGTATGTCTTTTGCTAGTTA-T
CGAATATAAGCTTTAATA-AATTAACGTTATTGTAGCGTTATGTCGCCTT-AGTAGTTATTATAGAAGTAGT
ATTTAATACTGCATAGTAAAAGAGCATGTTAGTAAATAGCACATATAATAATTCTATATTAGTAGTTAATAA
TAA-GGTAATTAGGATAAGACATTATAGTTTAGTGTTTAATAGTGTTAGTAGCATCTATAGTATTTTAACTT
CTATCTATAGTAGAAA-TCTATTACTATGCTAATTTTAGCTAGTTAGTATAGTAGTCTTTGCTAACGTAGAC
GCGACTTTAGCAGCTCTGTGCTATA-TGCATCTTTAGCTTATATGCCTTATAATGCTGCCTTCTATCTTAAG
GTTAATGCTAACTTTATCTAAGAGAAATAAGGAGATATATGCATTGCTCTATAATACTTTATTAGAGTTTAG
GTTAGATATACTAATTTATACAGCGCTAGAGAGCTATAGCGAGCCTGCGCACGCATTTATTTTACTAACGCT
AGAAACTGCACTGCGCTAGATTTGCTAGCGCGTTAATAAGCATTAGCTTATGCGCTTTATTAACGATATATA
TAATAACTCTATTAACGAGATTATAGTTCTAGATAATAATGCTATATCTAATAATGCAACAGCTAGCTACGA
AGGCAT-ATCTAAGTCTAAGCTCTGCGCACC-TGCTAAACGAACGCGTTCGCTAAAAGAAACGTCTATAAGA
TAAGCTAACAAACAGTTAAAGGATAAACTAGATAGCGCTATTATGCAAACTATAGCAAGTACGCAGAATTAG
GTAAGTGCAAAGTGAAATAAGGTGTTATATAGCAACTAGAAATAAAAGTATTGCAGGTTTACGCAGAAGTTG
CTAAGTATAGGTATTAAGGTAGTTAGAAATATAATAAATAAAGCTATAGCAATTAGAAT--AACAGACTGCT
TAAAGGACTAGCAGTTAATA-TTAGAGGCGTAGAGATCTTAGCATTCTACTAGAAAACGTCTGTTCTTTAAA
GTTAAAGGCAAGCTTTCTATAATTTATGCCTATAATAATTCTAGTAATAAAGCAGAAAGTAATCCTTTTAGT
ATCTATCTATAGAGTTAACTAGTGCTGTCTTAGCGG-CAAAGTAATAAGGTTAGCAGTTTGCATTTAAGTCG
TACTAAGGCAGATGAATTTGCGGATTTATTTAATACTGCTAGAAGAAGTTAGATAGTTAGTATCGTT--AGA
GATATG-CAATATTAATAAATCTTAGCTGCTATATATAT-ATAGTATAAGACTCTAGTTATATTAGTCTA--
-AAAGCAGGCGAACTTAACAGA-TAGCAGAAGTAGAGAGTTTGCGATAGTAGCGAAAGAGCAGTTATTTAGA
TCT-ATATATTAGA--GCTAAGAGAGCGAGC-GCGCAACGCTGAAAGAGAATCTCTCTAATTAGAAGACGTT
TAGAT-AGGTTCTAGAGAATAGGCGGCGATAGTCTATACTAAAAGACTAGTTTAGTATTAGTATTTTT-ACT
T-TGCTACTGCGAA-GCATAGTGTTAAACTACTTTATAGAATAGAGTCTACTAATAATAA--GGTTTCTTTA
ATAAG---TTAAGATAGTGCAGTTATGCA-ATATAACTATTAAACTAGTATTGCAACGTATTAAGGATATAT
ACGTATCTTATATAATAGATAGTGCTCTACCTCTACCTTTACGATTAGAAGAGGCAACTAAGGATAAGTTAG
CAATTAGAGACTCTATAGAATTTCTTTTACCTATTAGTAATAGTTAATAATTAGTTAAGAAAGTTAGAGATA
GCAACGATGTTAGCGCAATACAGTATAGCATAAATATATAGGTTATTAGAGATAGCGTTATTATTT--AATA
ATAG--TTCGTATTAAGAGAGGGGAAGG---CAGGCAGAGTTATTCTACTTTT-CTTTAATATTACTATAA-
TAAGACCTAGAACATCTCTAACA--ACCTCTTATAACG-TATTAGTAGTA--GCTGTACTCTGCTTATATGC
GATTTTAGCTACTAAAAGATGTTGAAATACTTAA----CTCTATTA-AAGTATCGCTT-AACTCTATTAAAG
TATT--GCTTAACTTTGTTAAAA-TATCGCTTAACTCTGCTATAATATC--GCTTAACTCTGTTAAAATACT
CTGCTTAACTCTGCTATA-ATATCGCTTAACTCTGCTATAATATCGCTTAACTCTGCTATAA-TATCGCTTA
ACTCTGCTATAATATTGCTTAACTCTGCTATAATATCGCTTAACTCTGCTATAATATCGCTCGACTCTGCTA
TAATATCGCTTAACTCTGTTAAAATATTACTTAACTCTATTGAAATATCGCTTAACTCT-------------
------------------------------------------------------------------------
------------------------------------------------------------------------
------------------------------------------------------------------------
------------------------------------------------------------------
>X26_sc1.41_295243_299810_-/1-4568
-AGAACCTATACTCTCTAGTTTGCAGCTAAAGGCAATAATAAGATAGCATAATATGCTTATATTAATTTCTT
ATTCTACTCTATCCTAGACAAGTTACTGCGTAAATAACTTAACTAAGTAGAAGTAAGTTATAACGCTATTTT
CTATTAATATTAGGCTAAAGCAGAGCGCTTACAGCTTAGAGATAATAGTAGCCTT-AAAGGCTTAGTATTAC
TTTATATTGCAGTAAGATATAAAATAGTTAGATAAGCTAAAGATACTAAACTAGCATACTGCTAACTTC-GT
AAGGTAGAAAGCAGTATATTATCTTAGTTAACTTATCT-TAGTTATAGCTCTTATAGTATTATAGGATAACA
GTAACTAGTC----------TATTATAAAAGAATATATTTCTTATTCTATTATTAGCAGTATTCTTATATTA
CAGGCTAAGAATCTTAGTTTCTTAAGCAGGTTATCTACTTATAAGATAAATAATATATAGTAGATAGCCTAG
AAAGGTCTAGACTAAATTGCAATAACGCTGAATTTGCGCAGAGTTAGTTAAATCTAATATAATATACTTCTT
AAACTATAAGTAATCTTTTAGTTCTACTAGCTACTATCTAATAAAGCCTTCACTATATATAAAGCTTAGGTT
TTCTATAGAGAATACTATATATCTAGGAGTTAT---CTTTAATAAGTCGTTAACTAGAGTGCTCTATAGAAT
AGTAAGTAGTTCTAATT-ACTAGTGCATAAAGGTAAGCTTATAGAGAATCTAAGATGCTTCTTTATATTTAT
TCTATACTATATTAGAGA-ATTAAGGCAATATTATGCGAATAAAGCATATAGTAACTATATTACTATTCTAA
TATATAAATGTATCTAGATTCTTAC-TATATTAGAAG-CAGCTAATGTACTAGCTAGTTATAATAATCTAGT
TTATTAGTATAGG-ATACTCTATAGTAAGGTAGTTATAGATCTATATCTTAAATCTATTAGCTATATTACGA
TTAGTTTCTTTAATTAA-CGTATCTAGCAGGAGTTATATCTGCTTCTATTTAGCAATAAGGTCTTTAGCCTT
AGTAAGACTAAGAGCCTCTATATCTAGAGCTGTTATTAGGTTATCTAGATATATTATAGCAAAGATATCCTA
GAGTTCTTAAAGACTAGCAAAGCATATAAGTTTTTTAAGAGCAGAGAGGTTAGTAGCAAAGTTATATATCTC
TTAGAATCTGCATTCTATAGGCAATAA-AGATAGAAAGATAATAAGTATAATAAGCGCTAGTTTAAAGTTAG
TAGAGTAAGCTA-----TTTATTAAATAAGAGATAGGAAGAATTAGTAGCACTGCGCTTTAAGTATATTTAA
CTTAGTTTAGTTATATTATACTATAACAGTTTCTTAGCTTATTGCTTACTATTAGAGAGTTATTATAAGTAT
TATCTATACATGCTATTGTCCTACGCAGAGAACTAGAGTTAGTAGGC-ATATAAACTCTTATATAAGTATGC
AGTAAAAGAATATAAATATCTTTTATAGAGGCAGT-GCGTAGCAAAGGTTAAAGTTCTAGTATATTTCTAAA
GAGAAAAA-GAGTATATCTATTATATTCTCTTATATAACATAGATGCGCGCAAATTAAGATATTTAAGACGT
AACATTTTACTATATACGAACTATAGCCTTTATAGTATTATATAGGA-GGTATAGTTTAGGTTTCTTTTTAT
TATCTAGTATAGCAATATACTTAAGCGTCTTCTTCTATATTTTAAAGCTACTAAAAACCTGCAAGAACTTAG
TATATACGATCTATAGGTTAGTCTTAACTAACAGTATATTTAGAATAGCTCTTAGGCGCTCTATGTATTTCT
CTTTAGCCTACTACAATGCCTCTTATAGTTATATTT-ATAGTAGAGCGTTAGTAGCTAAGTTAGATTAATTA
AGACTCTTATTCTTAGAGTTAGGCGTGCTAAGTTTATAGTTTAAGAGCATAGTAGA-GTTATTATTTATACT
ATTAGTTATTGCTGCTAGTACCTTAAAGTAACAGATAAGAGTATAGTTAGTAG-TAGCTCTACTGCTAATAC
TCTAGAAGAAGCATTAGCTATAGATTATAGAGACGTTGCTGTTATACTAGTGCTCTTAGTTTAGTAAACTAT
CTTCTAATATATATTATAGCCTATATTCTTTATAGA-GATAATTAACTAAGTTCTGCTTAGCAGACTTA--C
TATAGTTAATATGCCTGCA-----TATATTATATTAATATAATTCTTTATAGAGTTTTAACTCTAGGTACGT
AGGAACAGCTTCTATATGCTAAGAGAAATCT-AAGTATTCTTACTTTAAGAGTATATCTTCTGCTAGTTA-T
TAAATATAAGCTTTAATA-GATTAACGTTATTATAGCGTTATGTTGCCTT-AGTAGTTATTATAGAAGTAGT
ATTTAACACTATATAGTAAAAGAGCATATTAGTAAATAGTATATATAATAATTCTATATTAGTAGTTAATAA
TAA-GGTAATTAGAATAAGATATAATAGTCTAGTGTTTAATAGTATTAGTAGCATCTATAGTATTTTAACTT
CTATCTATAGTAGAAA-TCTATTACTATGCTAATTTTAGCTAGTTAGTATTATAGTCTTTGCTAACGCAGAC
GTAACTTTAGCAGCTCTATGCTATA-TATATCTTTAGCTTATATACCTTATAATGCTGCCTTCTATCCTAAG
GTTAATACTAACTTTATCTAAGAAGAATAAGAAGATATATGCGTTGCTCTATAACACTTTATTAGAGTTTAG
GTTAGATATACTAATTTATATAGCACTAGAGAGCTATAGCAAGCCTATATATGCGTTTATTTTGCTAACGCT
AGAAACTATACTATGCTAGATTTACTAGCGCGTTAATAAGTATTAGCTTATGCGCTTTATTAACAATATATA
TAATAACTCTATTAATAAGATTATAGTTCTAGATAATAATAGTATATCTAATAATATAACAGCTAGCTATAA
AGGCGC-ATCTAAGTCTAAGCTCTACGCATC-TACTAAATAAACGCGTTTGCTAAAAGAAACGTCTATAAGA
TAAGCTAACAAATAGTTAAAGGATAAACTAGATAGCGCTATTATGCAAACTATAGTAAGTATACAGAATTAG
GCAAGTGCAAAGCAAGATAAGATATTATATAGTAACTAGAAATAAAAGTATTATAGATTTACGCAGAAGTTA
CTAAGTGCAGGCATTAAGATAGTTAGAAATATAATAAATAAAGCTGCAGCAATTAGAAT--AACAGACTGCT
TAAAGAACTAGCAGTTAATA-TTAGAAGCATAGAGATCTTAGTATTCTACTAAAAAACGTCTGTTCTCTAGA
GTTAAAGGCAAGCTTTCTATAATTTATGCTTATAATAATTCTAGTAATAAAGCAGGAAGTAATCCTTTTAGT
ATCTATCTATAGAGTTAACTAGTGCTATCTTAGTAG-CAAAGCAATAAGATTAGCAGTTTATATTTAAGTTA
TACTAAAGCAGATAAATTTATAGATTTATTTAACGCTGCTAGAAGAAGTTAGATAGTTAGTATTATT--AGA
GATATG-TAATATTAATAGATCTTAGCTGCTATATATAT-ATAGTATAAGACTCTAGTTATATTAGTCTA--
-AAAGCAGGCAAACTTAATAGG-TAGCAGAGGTAGAGAGTTTATAATAGTAGTAAAAGAGCAGTTATTTAGA
TCT-ATATATTAGA--GCTAAGGAAGCAAGC-ATGCAATGCTAAAAGAGAATCTCTCTAATTAGAAAACGTT
TAAAT-AGGTTCTAGAGAATAGGCAGCGATAGTCTATACTAAAAGACTAGTTTAGTATTAGTATTTTT-ACT
T-TGCTGCTGCAAA-GCATAGTATTAAACTACTTTATAAAATAGAGTCTACTAATAATAA--GGTTTCTTTA
ATAGG---TTAAGATAGTGCAGTTATGCA-ATATAACTATTAAACTAGTATTATAACGTATTAAGAATATAT
ACGTATCTTATATAATAGATAGCGCTCTGCTTCTACCTTTATAATTAGAAGAGATAACTAAGAATAAGTTAG
CAATTAGAGACTCTGCAGAATTTCTTTTACTTATTAGTAACAGTTAATAATTAGTTAAGAAAGTTAAAGATA
GCAATAATATTAGCGCAATATAGTATAGCATAAATATATAAGTTATTAGAGATAGCGTTGTTATTT--AATA
ATAG--TTTATATTAAGAGAGAAGAGAG---CAGGCAAGGTTATTCTACTTTC-TTTTAATATTACTATAA-
TAAGACCTAGAATATCTCTAACG--ACCTCTTATAACG-TATTAGCAGTA--GCTGCACTCTGCTTATATAT
AATTTTAGCTACTAAAAGATATTAAAATACTTAA----CTCTATTA-AAATATTGCTT-AACTCTGCTATAA
TATT--ACTTAACTCTGCTATAA-TATTGCTTAACTCTGCTATAATATT--GCTTAACTCTGCTATAATATC
--GCTTAACTCTGCTATA-ATATTGCTTAACTCTGCTATAATATCGCTTAACTCTGCTATAA-TATCGCTTA
ACTCTGCTATAATATCGCTTAACTCTGCTATAATATCGCTTAACTCTGCTATAATATCGCTTAACTCT----
------------------------------------------------------------------------
------------------------------------------------------------------------
------------------------------------------------------------------------
------------------------------------------------------------------------
------------------------------------------------------------------
>X26_sc1.7_6296_7314_+/1-1019
------------------------------------------------------------------------
------------------------------------------------------------------------
------------------------------------------------------------------------
------------------------------------------------------------------------
------------------------------------------------------------------------
------------------------------------------------------------------------
------------------------------------------------------------------------
------------------------------------------------------------------------
------------------------------------------------------------------------
------------------------------------------------------------------------
------------------------------------------------------------------------
------------------------------------------------------------------------
------------------------------------------------------------------------
------------------------------------------------------------------------
------------------------------------------------------------------------
------------------------------------------------------------------------
------------------------------------------------------------------------
------------------------------------------------------------------------
------------------------------------------------------------------------
------------------------------------------------------------------------
------------------------------------------------------------------------
------------------------------------------------------------------------
------------------------------------------------------------------------
------------------------------------------------------------------------
------------------------------------------------------------------------
------------------------------------------------------------------------
------------------------------------------------------------------------
------------------------------------------------------------------------
------------------------------------------------------------------------
------------------------------------------------------------------------
------------------------------------------------------------------------
------------------------------------------------------------------------
------------------------------------------------------------------------
------------------------------------------------------------------------
------------------------------------------------------------------------
------------------------------------------------------------------------
------------------------------------------------------------------------
------------------------------------------------------------------------
------------------------------------------------------------------------
------------------------------------------------------------------------
------------------------------------------------------------------------
------------------------------------------------------------------------
------------------------------------------------------------------------
------------------------------------------------------------------------
------------------------------------------------------------------------
------------------------------------------------------------------------
------------------------------------------------------------------------
------------------------------------------------------------------------
----------------------------------------------AAGGTTAGTAGTTTATATTTAAGTTA
TGCTAAAGTAAATAAATTTATAGATTTATTTAATGCTACTAGAAGAAGTTAGATAGTTAGTATTATT--AGA
GATATA-TAATATTAATAGATCTTAGCTGCTATATATAT-ATAGTATAAGACTCTAGTTATATTAGTCTA--
-AAAGTAAGCAAACTTAATAAG-TAGCAGAAGTAGAGAGTTTATAATAGTAGTAAAAGAGTAGTTATTTAGA
TCT-ATATATTAGA--GCTAAGAGAGTAAGC-GCGTAATGCTAAAAGAGAATCTCTCTAATTAGAAGATATT
TAGAT-AGGTTCTAGAGAATAGGCAGTAATAGTCTATACTAAAAGACTAGTTTAGTATTAGTATTTTT-ACT
T-TGCTGCTGCAAA-GCATAGTATTAAACTACTTTATAGAATAAAGTCTACTAATAATAA--GGTTTCTTTA
ATAGG---TTAAGATAGTATAGTTATGTA-ATATAACTATTAAACTAGTATTATAATATATTAAGAATATAT
ATATATCTTATATAATAGATAGTGCTCTGCTTCTACTTTTATAATTAGAAGAAGTAACTAAGAATAAGTTAG
TAATTAGAGACTCTGCAGAATTTCTTTTACCTATTAGTAATAGTTAATAATTAGTTAAGAAAGTTAGAGATA
GTAATAATATTAGCGCAATATAGTATAGCATAAATATATAGGTTATTAGAGATAGCATTATTATTT--AATA
ATAG--TTCGTGTTAAGAGAAAGAGAAGG--TAGGCAGAGTTATTCTACTTTC-TTTTAATATTACTATAA-
TAAGACCTAGAATATCTCTAATA--ACCTCTTATAACG-TATTAGCAGTA--GCTATACTCTGCTTATATAT
AATTTTAGCTACTAAAAGATATTAAAATACTTAA----CTCTATTA-AAATATTACTT-AACTCTACTATAA
TATT--GCTTAACTCTACTATAA-TATTACTTAACTCTGCTATAATATT--GCTTAACTCTGCTATAATATT
--ACTTAACTCTGCTATA-ATATTACTTAACTCT--------------------------------------
------------------------------------------------------------------------
------------------------------------------------------------------------
------------------------------------------------------------------------
------------------------------------------------------------------------
------------------------------------------------------------------------
------------------------------------------------------------------
>X26_sc1.34_8851_9190_+/1-340
------------------------------------------------------------------------
------------------------------------------------------------------------
------------------------------------------------------------------------
------------------------------------------------------------------------
------------------------------------------------------------------------
------------------------------------------------------------------------
------------------------------------------------------------------------
------------------------------------------------------------------------
------------------------------------------------------------------------
------------------------------------------------------------------------
------------------------------------------------------------------------
------------------------------------------------------------------------
------------------------------------------------------------------------
------------------------------------------------------------------------
------------------------------------------------------------------------
------------------------------------------------------------------------
------------------------------------------------------------------------
------------------------------------------------------------------------
------------------------------------------------------------------------
------------------------------------------------------------------------
------------------------------------------------------------------------
------------------------------------------------------------------------
------------------------------------------------------------------------
------------------------------------------------------------------------
------------------------------------------------------------------------
------------------------------------------------------------------------
------------------------------------------------------------------------
------------------------------------------------------------------------
------------------------------------------------------------------------
------------------------------------------------------------------------
------------------------------------------------------------------------
------------------------------------------------------------------------
------------------------------------------------------------------------
------------------------------------------------------------------------
------------------------------------------------------------------------
------------------------------------------------------------------------
------------------------------------------------------------------------
------------------------------------------------------------------------
------------------------------------------------------------------------
------------------------------------------------------------------------
------------------------------------------------------------------------
------------------------------------------------------------------------
------------------------------------------------------------------------
------------------------------------------------------------------------
------------------------------------------------------------------------
------------------------------------------------------------------------
------------------------------------------------------------------------
------------------------------------------------------------------------
------------------------------------------------------------------------
------------------------------------------------------------------------
------------------------------------------------------------------------
------------------------------------------------------------------------
------------------------------------------------------------------------
------------------------------------------------------------------------
------------------------------------------------------------------------
------------------------------------------------------------------------
------------------------------------------------------------------------
---------------------------------------------------------AGAAAGTTAAAGATA
GCAATAATGTTAGCATAATATAGTATAGCATAAATATATAAGTTATTAGAGATAGCGTTATTATTT--AATA
ATAG--TTTGTATTAAGAGAGAGAAGAAG--CAGGCAGAGTTATTCTACTTTC-TTTTAATATTACTATAA-
TAAGATCTAGAATATCTCTAATA--ACTTCTTATAATA-TATTAGCAGTA--GCTGCACTCTGCTTATATAT
AATTTTAGCTACTAAAAGATATTAAAATACTTAA----CTCTATTA-AAATATTGCTT-AACTCTGCTATAA
TATT--GCTTAATTCTGCTATAA-TATCGCTTAACTCTGCTATAATATT--ACTTAACTCT-----------
------------------------------------------------------------------------
------------------------------------------------------------------------
------------------------------------------------------------------------
------------------------------------------------------------------------
------------------------------------------------------------------------
------------------------------------------------------------------------
------------------------------------------------------------------
>X26_sc1.25_20722_24268_+/1-3547
------------------------------------------------------------------------
------------------------------------------------------------------------
------------------------------------------------------------------------
------------------------------------------------------------------------
------------------------------------------------------------------------
------------------------------------------------------------------------
------------------------------------------------------------------------
------------------------------------------------------------------------
------------------------------------------------------------------------
------------------------------------------------------------------------
------------------------------------------------------------------------
------------------------------------------------------------------------
------------------------------------------------------------------------
------------------------------TAGTTATAGATCTATATCTTAAATCTATTAGCTATATTACAA
TTAGTTTCTTTAATTAA-TATATCTAGTAGAAGTTATATCTGCTTCTATTTAGCAATAAGATCTTTAGCCTT
AGTAAGACTAAGAGCTTCTATATCTAGAGCTATTATTAGGTTATCTAGATATATTATAGTAAAGATATTCTA
GAGTTCTTAAAGACTAGCAAAGTATATAAGTTTTTTAAGAGCAGAGAGATTAGTAGCAAAGTTATATATCTC
TTAGAATCTATATTCTATAGATAATAA-GAATAGAAAGATAATAGATATAATAAGCGCTAGTTTAAAGTTAG
TAGAGTAAGCTA-----TTTATTAAATAAGAGATAGAAAGAATTAGTAGTACTGCGCTTTAAGTATATTTAA
CTTAGTTTAGTTATATTATACTATAATAGTTTCTTAGCTTATTACTTACTATTAGAGAGTTATTATAAGTAT
TATCTATATATACTATTATCCTACGCAGAGAACTAGAGTTAGTAGGT-ATATAAACTCTTATATAAGTACGC
AGTAAAAGAATATAAATATCTTTTATAGAGGCAGT-ATATAGCAAAGGTTAAAGTTCTAGTATATCTCTAAA
GAGAAAAG-AGATATATCTATTATATTCTCTTATATAATATAGATACGCGTAAATTAAGATATTTAAGACGT
AATATTTTGCTATATATAAACTATAGCCTTTATAGTATTATATAGAA-AGTATAGTTTAGGTTTCTTTTTAT
TATTTAGTATAGTAATATACTTAAGTATCTTCTTCTATATTTTAAAGCTACTAAAAACCTGCAAAAACTTAG
TATGCGTAATCTATAGATTAGTTTTAACTAATAGTATATTTAGAATAGCTCTTAAGCACTCTGCATATTTCT
CTTTAGCTTACTATAATATCTCTTATAGTTATATTT-ATAGTAGAGCGTTAGTAGCTAAGTTAGATTAATTA
AGACTCTTATTCTTAGAGTTAAGTATACTAAGTTTATAGTTTAAAGGCGTAGTAGA-GTTATTATTTATACT
ATTAGTTATTAGTGCTAGTACTTTAAAGTAATAAATAAGAGTATAGTTAGTAG-TAGCTCTACTACTAATAC
TCTAGAAGAAGCATTAGCTATAGATTATAGAGACGTTGCTATTATACTATTACTCTTAGTTTAGTAAACTAT
CTTCTAATATATATTGCAGCCTATATTCTTTATAGA-GATAGTTAACTAGGTTCTACTTAGTAGACTTA--C
TATAGTTAATATGCTTGCA-----TATATTATATTAATATAATTCTTTATAAAGTTTTAACTCTAGATACGT
AGAAACAGCTTCTATATACTAAGAGAAATCT-AAGTATTCTTACTTTAAGAGTATATCTTCTACTAGTTA-T
TAAATATAAGCTTTAATA-GATTAATATTATTATAGCGTTATGTTACCTT-AGTAGTTATTATAGAAGTAGT
ATTTAATACTATAAATTAAAAGAGCATATTAGTAAACAGCATATATAATAATTCTATATTAGTAGTTAATAA
TAA-GATAATTAGAATAAGATATAATAGTCTAGTATTTAATAGTATTAGTAGCATCTATAGTATTTTAACTT
CTATCTATAGTATAAA-TCTATTACTATGCTAATTTTAGCTAGTTAGTATTATAGTCTTTGCTAACGCAGAC
GCAACTTTAGTAGCTCTATGCTATA-TATATCTTTAGCTTATATGCCTTATAATGCTGCCTTCTATCTTAAG
ATTAATACTAACTTTATCTAAAGAGAATAAGAAGATATATACATTACTTTATAATACTTTATTAGAGTTTAG
GTTAGATATACTAATTTATATAGCGCTAAAGAGCTATAGTAAGCTTATATATATATTTATTTTGCTAATACT
AGAAACTATACTACGCTAGATTTGCTAGCGCATTAATAAGTATTAGCTTATACGCTTTATTAATAATATATA
TAATAACTCTATTAATAAGATTATAGTTCTAGATAATAATAGTATATCTAATAATATAATAGCTAGCTATAA
AGGCAT-ATCTAAGTCTAAGCTCTATATATC-TGCTAAATAAATGCGTTTGCTAAAAGAAATATCTATAAGA
TAAGCTAATAAATAGTTAAAGAATAAACTAGATAGCGCTATTATGCAAACTATAGTAAGTATATAAGATTAG
GCAAGTGTAAAGTAAGATAAGATATTATATAGTAACTAGAAATAAAAGTATTATAAGTTTACGTAGAAGTTA
CTAGATATAGGCATTAAGATAGTTAGAAATATAATAAATAAAGCTATAGCAATTAGAAT--AACAAACTGCT
TAAAGAACTAGCAGTTAATA-TTAGAGGCATAGAGATCTTAGCATTCTACTAGAAAACGTCTATTCTCTAGA
GTTAAAGGCAAGCTTTCTATAATTTATGCCTATAATAATTCTAGTAATAAAGTAGAAAGTAATTCTTTTAGT
ATCTATCTATAGAGTTAACTAGTACTATCTTAGTAG-CAAAGTAATAAGATTAGCAGTTTATATTTAAGTTA
TACTAAGATAGATAAATTTATAGATTTATTTAATGCTACTAGAAGAAGTTAGATAGTTAGTATTATT--AAG
AATATA-TAATATTAATAGATCTTAGCTACTATATATAT-ATAGTATAAGACTCTAGTTATATTAGTCTA--
-AAAGTAGGCAAACTTAATAGACTAGCAGAGGTAGAAGGTTTATAATAGTAGTAAAAGAGTAGTTATTTAGA
TCT-ATATATTAGA--GCTAAGAGAGTAAGC-GCATAATACTAAAAGAGAATCTCTCTAATTAGAAGATATT
TAGAT-AGATTCTAGAGAATAAGCAGCAATAGTCTATACTAAAAAGCTAGTTTAGTATTAGTATTTTT-ACT
T-TACTACTGCAAA-GCATAGTATTAAACTACTTTATAGAATAAAGTCTACTAATAATAAACGTTTCTTTCA
ATAAACGTTAAGGATAGTACAGTTATATA-ATATAACTATTAAACTAGTATTGCAATATATTAAGAATATAT
ATATATCTTATATAATAGATAGCGCTCTGCTTCTACTTTTATAATTAGAAGAAGTAACTAAAGATAAGTTAG
TAATTAAAGACTCTATAGAATTTCTTTTACTTATTAGTAATAGTTAATAATTAGTTAAGAAAGTTAGAGATA
GTAATAATATTAGTGCAATATAGTATAGCATAAATATATAGATTATTAGAGATAGCATTATTATTT--AATA
ATAG--TTTATATTAAGAAGAGAGAGAAG--TAGATAGAGTTATTCTACTTTT-CTTTAATATTACTATAA-
TAAGATCTAGAATATCTCTAACG--ACCTCTTATAACG-TATTAGTAGTA--GCTATACTCTGCTTATATGC
AATTTTAGCTACTAAAAGATATTAAAATACTTAA----CTCTATTA-AAATATTGCTT-AACTCTGCTATAA
TATT--ACTTAACTCTACTATAA-TATTGCTTAACTCTGTTAAAATATT--ACTTAACTCTGCTATAATATT
--ACTTAACTCTACTATA-ATATTGCTTAACTCTGCTATAATATCGCTTAACTCT-----------------
------------------------------------------------------------------------
------------------------------------------------------------------------
------------------------------------------------------------------------
------------------------------------------------------------------------
------------------------------------------------------------------------
------------------------------------------------------------------
>X26_sc1.49_11127_15762_+/1-4636
-AGAACCTATACTCTCTAGTTTACAGCTAAAGGCCAATAATAAGATAACGCAATATACTTATATTAATTTCT
TATTCTATCTATCTATAAGTTACTGCGCGAATAACTTAACTAAGTAGAAGTAAAGT--TACAACACTGTTTT
CTATTAATATTAGGCTAAAGCAGAGCGCTTACAGCTTAGAGGTAGTAGTAGCCTTTAAAGGCTTAGTATTAC
TTTATATTATAGTAAGATATAAAATAGTTAAATAAGCTAAAGATACTAAACTAGCATGCTGCTAACTTTTAT
AAGGTAGAAAGCAGTATATTATCTTAGTTAACTTATCC-TAGTTATAGCTCTTATAGTATTATAGGACGACA
GCAACTAGTC----------TATTATAGAAGAATATATTTCTTATTCTATTATTAGCAGTATTCTTATATTG
CAGGCTAAGAATCTTAGTTTCTTAAGTAGGTTATCTACTTATAAGATAAATAATACACAGTAGATAGCCTAG
AAAGGTCTAGACTAGATTATAATAACGCTGAATTTGCGCAGAGTTAGTTAAATCTAATATAATGCACTTCTT
AAACTGCAAGTAATCTTTTAGTTCTACTAGCTGCTATCTAATAAAGCCTTTGCTATATATAAAGCTTAAGTT
TTCTATAGAGAATACTATATATCTAGGAGTTAT---CTTTAATAGGTCGTTAACTAGAGTGCTCTATAGAAT
AGTAGGCAGTTCTACATTGCTAGTGCATAAAGGTAAGCTTATAGAGAATCTAAGATACTTTTTTATATTTAT
TCTATACTGCGTTAGAGA-ATTAAGGCAACGTTATACAAATAGAGCGTATAGTAACTATATTACTATTCTAA
TATATAAATGTATCTAGATTCTTGC-TATATTAGAAG-CAGCTAATATACTAGCTAGTTATAATAATCTAGT
TTATTAGTATAGA-ATACTCTATAGTAAGATAGTTATAGATCTATATCTTAAATCTATTAGCTATATTACAA
TTAGTTTCTTTAATTAA-CGCGTCTAGCAGAGATTATATCTGCTTCTATTTAGCAATAAGGTCTTTAGCTTT
AGTAAGACTAAGAGCCTCTATATCTAGAGCTATTATTAGGTCGTCTAAATATATTACAGCGAAGATATCCTA
AAGTTCTTAAAGACTAGCAAAGCGTGTAAGTTTTTTAAGAGTAAAGAAGTTAGTAGTAAAGTTATATACCTC
TTAGAATCTGCATTCTATAGATAATAA-GGATAGAAAGGCAATAAGTATAATAAGCGCTAGTTTAAAGTTAG
TAGAGTAAGCTA-----TTTATTAAATAAGAGATAGAAAGAATTAGTAGCACTGCGCTTTAAGTATATTTAA
CTTAGTTTAGTTATATTGTACTATAACAGTTTCTTAGCTTATTACTTGCTATTAAAGAGTTATTATAAGTAT
TATCTATATATGCTGTTATCCTACGCAGAGAACTAGAGTTAGTAGGCTATATAAACTCTTATATAAGTACGC
AGTAAAAGAATATAAATATCTTTTATAGAGGCAGT-GCGTAGCAAAGATTAAAGTTCTAGTATATCTCTAAA
GAGAAAAG-AGATATATCTATTATATTCTCTTATATAATACAGATGCGCGCAAATTAAGATGTTTAAGATAT
AATGTTTTGCTATATACGAACTATAGCCTTTATAGTATTATATAGAA-GGTATAGTTTAGGTTCCTTTTTAT
TATCTAGTATAGCAATATACTTAAGCGTCTTCTTCTATATTTTAAAGCTACTAAAAACCTGCAGAAACTTAG
TATGCGCGATCTATAGATTAGTCTTAACTAATAGTATATTTAGAATAGCTCTTAGGCGCTCTACGCATTCCT
CTTTAGCCTACTATAATACCTCTTATAGTTATGTTT-ATAGTAGAGCGTTAGTAGCTAAGTTAGATTAATTA
AGACTCTTATTCTTAGAGTTAGGCGTGCTAGGTTCGTAGTTTAAGAGTATAGTAAA-GTTATTATTTATACT
ATTAGTTATTAGTGCTAGTACCTTAAAGTAATAGATAAGAGTATAGTTAGTAG-CAGCTCTACTACTAATAC
TCTAGAAGAAGCGTTAGCTGTAGATTATAGAGACGTTGCTATTATACTATTACTCTTAGTTTAGTAAACTAT
CTTCTAATATATATTATAGCCTATATTCTTTATAGA-GATAGTTAACTAAGTTCTGCTTAGCAGACTTG--C
TGTAGTTAATATGCCTACA-----TACGTTGTATTAATATAATTCTTTATAGAGTTTTAACTCTAGGTACGC
AGAAACAGCTTCTATATACTAAGAGAAATCT-AAGTATTCTTACTTTAAGAGTATATCTTCTGCTAGTTA-T
TAAATATAAGCTTTAATA-GATTAACGTTATTATAGCGTTATATCGCCTT-AGTAGTTATTATAGAAGTAGT
ATTTAACACTGCGTAGTAAAAGAGCATATTAGTAAATAGCACATATAATAATTCTATATTAGTAGTTAATAA
TAA-GGTAATTAGGATAAGACATAATAGTCTAGTATTTAATAGTATTAGTAGCATCTATAGTATTTTAACTT
CTATCTATAGTAGAAA-TCTATTACTATACTAATTTTAGCTAGTTAGTATAGTAATCTTCGCTAACGCAGAC
GCAACTTTAGCAGCTCTATACTATA-TGCATCTTTAGCTTATATACCTTATAATGCTGCCTTCTATTCTAAG
GTTAATACTAACTTTATCTAAGAGAAATAAGAAGATATATGCGTTGCTCTACAACACTTTATTAGAGTTTAG
ATTAGATATACTAATTTATATAGCGCTAGAGAGCTATAGTAAGCCTACGCACGCGTTTATTTTGCTAACGCT
AGAAACTACACTGCGCTAGATTTACTAGCGCGTTAATAAGCATTAGCTTATGCGCTTTATTAACAATATATA
TAATAACTCTATTAATAAGATTACAGTTCTAGATAATAATGCTATATCTAATAATATAATAGCTAGCTATAA
AGGCGC-GTCTAAGTCTAAGCTCTGCGCACC-TACTAAACGAACGCGTTTGCTAAAAGAAACGTCTATAAGA
TAAGCTAATAAATAGTTAAAGAATAAACTAGACAGCGCTATTATGTAAACTATAGTAAGTATATAGAATTAA
ATAAGTGCAAAGTAAGATGAAGTGTTATATAGCAACTAGAAATAAAAGTATCGTAAGTTTACATAGAAGTTA
CTAGGTGTAGGCATTAAGGTAGTTAAAAATATAATAAATAAAGCTATAGTAATTAGAAC--AATAGACTGCT
TAAAAGACTAGCAGTTAATA-TTAGAGGCATAGAGATCTTAGCATTCTACTAAAAAACGTCTATTCTCTAGA
GTTAAAGGCAAGCTTCCTGTAATTTATGCCTATAATAATTCTAGTAATAAAGTAGGAAGTAATCCTTTTAGT
ATCTATCTATAGAGTTAACTAGTGCTATCTTAGCAG-CAAAGTAATAAGATTAGCAGTTTGCATTTAAGTCG
TGCTAAAGCAGACAAATTTATAGATTTATTTAATGCTGCTAGAAGAAGTTAGATAGTTAGTGATCGTTAAGA
GATATG-CAATATTAATAGATCTTAGCTGCTATATATAT-ATAGTATAAGACTCTAGTTATATTAGTCTA--
-AAAGTAGGCAAACTTAATAGG-TAGTAGAGGTAGAGAGTTTGCAATAGTAGTAAAAAAGCAGTTATTTAGA
TCT-ATATATTAGA--GCTAAGAGGGCGAGC-GCGCAACGCTAAAAGAAAATCTCTCTAATTAGAAAACGTT
TAGAC-AGGTTCTAGAGAATAGGCAGCAATAGTCTATACTAAAAGACTAGTTTAGTATTAGTATTTTT-GCT
T-TGCTGCTATAAA-GCATAGTATTAAACTACTTTATAGAATAGAGTCTACTAATAATAA--GGTTTCTTTA
ATAAG---TTAAGATAGTGCAGTCGTGCA-ATATAACTATTAAACTAGTATTACAACGTATTAAGGATATAT
ACGTATCTTATATAATAGATAGTACTCTACCTCTACCTTTATAATTAGAAGAGGCAACTAAGAATAAGTTAG
TAATTAGAGACTCTGCAGAATTTCTTTTACCTATTAGTAACAGTTAATAATTAGTTAAGAAAGTTAAAGACA
GCAACGATATTAGCGCAATATAGTATAGCATAAATATATAGGTTATTAGAGATAGCGTTATTATTT--AATA
ATAG--TTCGTGTTAAGAGAGGGGAAGA---TAGGCAGAGTTATTCTACTTTT-CTTTAATATTACTATAA-
TAAGACCTAGAATATCTCTAACA--ACCTCTTATAACA-TATTAGCAGTA--GCTGCACTCTGCTTATATAT
GATTTTAGCTACTAAAAGATATTAAAATACTTAA----CTCTATTA-AAGTATCGCTT-AACTCTATTAAAG
TATT--ACTTAACTCTGTTAAAA-TATCGCTTAACTCTGCTATAATATT--GCTTAACTCTATTAAAATATT
G-CTTAAATTCTGCTATA-ATATTGCTTAACTCTGCTATAATATCGCTTAACTCTGCTATAA-TATCGCTTA
ACTCTGCTATAATATTGCTTAACTCTGCTATAATATCGCTTAACTCTGCTATAATATTGCTTAACTCTGCTA
TAATATCGCTTAACTCTGTTAAAATATTGCTTAACTCTATTAAAATATCGCTTAACTCT-------------
------------------------------------------------------------------------
------------------------------------------------------------------------
------------------------------------------------------------------------
------------------------------------------------------------------
>X26_sc1.24_545007_549633_-/1-4627
-AGAACTTATACTCTCTAGTTTACAGCTAAAGGCGATAATAAGATAGCATAATATGCTTAT-ATTAATTTCT
TATCCTATCTACCTGCAAGTTGCTGCGCGAATAACTTAACTAAGTAGAAGTAAGTT---ATAACGCTATTTT
CTATTAATATTAGGCTAAAGTAGAGCGCTTGCAGCTTAGAGGTAGTAGTAGCCTT-AAAGGCTTAGTATTAC
TTTATATTACAGTAAGATATAAAATAGTTAGATAAGCTAAAGATACTAAACTAGCATGCTGCTAACTTC-GT
AAGGTAGAAAGTAGTATATTATCTTAGTTAACTTATCC-TAGTTATAGCTCTTATAGTATTATAGAACAACA
GCAACTAGTC----------TGTTATAGAAGAATATATTTCTTATTTTATTATTAGCAGTGTTCTTATATTA
CAGGCTAAGAATCTTAGTTCCTTAAGCAGGTTATCTACTTATAAGATAAATAATATATAGTAGATAGCCTAG
AAAGGTCTAAACTAGATTGTAATAACGCTAAATTTGCGCAGAGTTAGTTAAATCTAATATAATGCACTCTTT
AAACTGCAAGTAATCTTTTAGTTCTACTAGCTGCTATCTAATAAAGCCTTCGCTATATATAAGGCTTAGGTT
TTCTATAGAGAATACTATATATCTAGAAGTTAT---CTTTAATAGGTCGTTAACTAGAGTGCTCTATAGAAT
AGTAGGCAGTTCTAATC-GCTAGTGCATAAAGGCAAGCTTATAGAGAATCTAAGATACTTCTTTATATTTAT
TCTATACTGCGTTAGAGA-ATTAAGGCAACGTTATGCAAATAGAGCATATAGTAACTATATTACTATTCTAA
TACACAAATATATCTAGATTCTTGC-TATATTAGAAG-CAGCTAATATACTAGCTAGTTATAATAATTCAGT
TTATTAGTATAGA-ATACTCTATAGTAAGGTAGTTATAGATCTATATCTTAAATCTATTAGCTATATTGCAA
TTAGTTTCTTTAATTAA-CGCGTCTAGCAGAGGTTATATCTGCTCCTATTTAGCAATAAGGTCTTTAGCCTT
AGTAAGACTAAGAGCTTCTATATCTAGAGCTGTTATTAAGTCGTCTGGATATATTATAGCGAAGATATTCTA
GAGTTCTTAAAGACTAGCAAAGCGTATAAGTTTTTTAAGAGCAGAGAAGTTAGTAGCAAAGTTATATACCTC
TTAGAATCTGCATCTTATAGATAATAA-GGATAGAAAAGCAATAGGTATAATAAGCGCTAGTTTAAAGTTAG
TAGAGTAAGCTG-----TTTGTTAAATAAGAGATAGGAAGAATTAGTAGCACTACGCTTTAAGTATATTTAA
CTTAGTTTAGTTATATTATACTATAATAGTTTCTTAGCTTATTGCTTGCTATTAGAGAGTTATTGCAAGTAT
TATCTATGCATACTATTATTCTACGCAGAGAACTAGAGTTAGTAGGC-ATATAAACTCTTATATAAGTACGC
AGTAAAAGAATATAAATATCTTTTATAGAGGCAGT-ACGTAGCGAAGGTTAAAGTTCTAGTATATCTCTAAA
GAGAAAAA-GAGTATATCTATTATATTCTCTTATATAACATAGATACGCGTAAATTAAGATATTTAAGACGT
AATGTTTTGCTATATACAAACTATAGCCTTTATAGTATTATATAGAA-GGTGTAGTTTAGGTTCCTTTTTAT
TATCTAGTATAGTAATATACTTAAGCATCTTCTTCTATGTTTTAAAGCTACTAAAAACCTACAGGAACTTAG
TGTGCGCGATCTATAAGTTAGTCTTAACTAATAGTATATTTAAGATAGCTCTTAGGCGCTCTACGCGTTTCT
CTTTAGCTTACTGCAATACCTCTTATAGTTATGTTT-ATAGTAGAGCGTTAGTAGCTAAGTTAGATTAATTA
AGACTCTTATTCTTAGAGTTAGGCGTACTAGGTTCGTAGTTTAAGAGCGTAGTAGA-GTTATTATTTATACT
ATTAGTTATTAGTGCTAGTACTTTAAAGTAACAGATAAGAGTATAGTTAGTAG-CAGCTCTACTGCTAATAC
TCTAGAAGAAGCGTTAGCTGTAGATTATAGAGACATTGCTATTATACTATTGCTCTTAGTTTAGTAAACTAT
CTTCTAATATATATTACAGCCTATGTTCTTTATAGA-GATAGTTAACTAAGTTCTGCTTAGCAGACTTG--C
TATAGTTAATATGCCTGCA-----TGCGTTGCATTAATATAATTCTTTATAGAGTTTTAACTCTAGATACGC
AGAAACAGCTTCTATATGCTAAGAGAAATCT-AAGTATTCTCGCTTTAAGAGTATATCTTCTGCTAGTTG-T
TAAATATAAGCTTTAATA-GATTAACGTTGTTATAGCGTTATATCGCCTT-AGTAGTTATCGCAGAAGTAGT
ATTTAACACTGCGTAGTAAAAGAGCATATTAGTAAATAGCATATATAATAATTCTATATTAGTAGTTAATAA
TAA-GGTAATTAGGATAAGACATTATAGTCTAGTGTTTAATAGTGTTAGTAGCATCTATAGTATTTTAACTT
CTATCTGTAGTAGAAA-TCTATTACTATACTAATTTTAGCTAGTTAGTATAGTAGTCTTTGCTAACGCAGAC
GCAACTTTAGTAACTCTATGCTATA-TGCATCTTTAGCTTATATACCTTATAATGCTGCCTTCTATTCTAAG
GTTAATGCTAACTTTATCTAAGAGAAATAAAGAGATATATGCGTTACTCTATAACACTTTATTAGAGTTTAG
GTTAGACATACTAATTTATATAGCGCTAGAGAGCTATAGTAAGCCTGCGCACGCATTTATTTTACTAATGCT
AGAAACTATACTACGCTAGATTTACTAGCGCGTTAATAAGCATTAGCTTATGCGCTTTATTAACGATATATA
TAATAACTCTATTAATAAGATTATAGTTCCAGATAATAATACTATATCTAATAATACAACAGCTAGCTATAA
AGGCGT-ATCTAAGTCTAAGCTCTGCGCACC-TGCTAAACAAACGCATTTACTAAAAGAAACGTCTACGAGA
CAAGCTAATAAATAGTTAAAGAATAAACTAGACAGCGCTATTATGCAAACTATAGCAAGTATGCAGGATTAG
GCAAGTGCAAAGCAAGATAAGATATTATATAGCAACTAGAAATAAAAGTATTGCAGGTTTACGCAGAAGTTG
CTAGGTATAGGCATTAAGGTAGTTAGAAATATAATAAATAAAGCTGTAGCAATTAGAAT--AACAGACTGCT
TAAAGAACTAGCAGTTAATA-TTAGAGGCGTAGAGATCTTAGCATTCTACTAGAAAACGTCTATTCTCTAAA
GTTAAAGGCAAGCTTCCTATAATTCATACCTATAATAATTCTAGTAATAAAGCAGAAAGTAATCCTTTTAGT
ATCTATCTATAGAGTTAACTAGTGCTGTCTTAGCAG-CAAAGCAATAAGATTAGCAGTTTGCATTTAAGTCG
TGCTAAGGCAGATAAATTTGCAGATTTATTTAACGCTGCTAGAAGAAGTTAGACAGTTAGTATTATT--AGA
GATATG-CAATATTAATAGATCTTAGCTACTATATATAC-ACAGTATAAGACTCTAGTTATATTAGTCTA--
-AAAGCAGGCGAACTTAATAGG-TAGCAGAAGTAGAGAGTTTACAATAGTAGCAAAAGAGCAGTTATTTAGA
TCT-ATATATTAGA--GCTAAGGGGGCGAGC-ACGCAACGCTAAAAGAGAATTTCTCTAATTAGAAGACGTT
TAGAT-AGGTCCTAGAGAACAGGTAGCAATAGTCTATACTAAAAGACTAGTTTAGTATTAGTATTTTT-GCT
T-TGCTGCTGCAAA-GCATAGTATTAAACTACTTTATAGAACAGAGTCTACTAATAATAA--GGTTTTTTTA
ATAGG---TTAAGATAGTGCAGTTATGCA-ACATAACTATTAAACTAGTATTGCAACGTATTAAGGATATAT
ACATATCTTATATAATAGATAGTGCTCTGCCTCTACCTTTATAATTAGAAGAGGCAACTAAGAATAAGTTAG
CGATTAGAGACTCTGCAGAATTTCTTTTACCTATTAGTAACAGTTAACGATTAGTTAAGAAAGTTAGAGATA
GCAATAATATTAGCGTAACACAGTATAGCATAAATATATAGGTTATTAGAGATAGCGTTGTCATTT--AATA
ATAG--TTCGTATTAAGAGAGAGAGAGG---TAGGCAGAGTTATTCTACTTTT-CTTTAATATTACTATAA-
TAAGACCTAGAATATCTCTAACA--ACCTCTTATAACG-TATTAGTAGTA--GCTGCACTCTGCTTATATGC
AATTTTAGCTACTAAAAGATATTAAAATACTTAA----CTCTATTA-AAGTATCGCTT-AACTCTGTTAAAG
TATT--GCTTAACTCTATTAAAA-TATTACTTAACTCTGCTATAATATC--GCTTAACTCTATTAAAATATC
--GCTTAACTCTGCTATA-ATATCGCTTAACTCTGCTATAATATTGCTTAACTCTGCTATAA-TATCGCTTA
ACTCTGCTATAATATCGCTTAACTCTACTATAATATCGCTTAACTCTGCTATAATATCGCTTAACTCTGCTA
TAATATTGCTTAACTCTGTTAAAATATCGCTTAACTCTATTAAAATATTGCTTAACTCT-------------
------------------------------------------------------------------------
------------------------------------------------------------------------
------------------------------------------------------------------------
------------------------------------------------------------------
>X26_sc1.38_9048_13503_+/1-4456
-AGAACTTATACTCTCTAGTTTGCAGCTAAAGGCAATAATAAGGTAGCATAATATACTTAT-ATTAATTTCT
TATTCTATTTACCTGCAAGTTGCTGCGTAAATAACTTAACTAAGTAGAAGTAAGTT---ACGACGCTATTTT
CTATTAATATTAAGCTAAAGCAGAGCGCTTGCAGCTTAGAGGTAGTAGTAGCCTT-AAAGGCTTAGTATTAC
TTTATATTGCAGTAAGATATAAAATAGTTAGATAAGCTAAAGATACTAAACTAGTATGCTGCTAACTTC-GT
AAGGTAGGAAGCAGTATATTATTTTAGTTAACTTATTC-TAGTTATAGCTCTTATAGTATCATAGAATAATA
GCAACTAGTCGTAATGAGCGCGAGACGCCACACTATATTTCTTATTCTATTATTAGCAGTGTTCTTATATTG
CAGGCTAAGAATCTTAGTTCCTTAAGTAGATTATCTACTTATAAGATAAATAATATATAGTAGATAGCTTAG
AAAGGTCTGAACTAGATTATAATAACGCTGAATTTACGCAGAGTTAGTTAAATCTAATATAATACACTTCTT
AAACTGCAAGTAATCTTTCAGTTCTACTAGCTGCTATCTAATAAAGCCTTTGCTATATATAAGGCTTAGGTT
TTCTATAGAGAATACTATATATCTAGAAGTTAT---CTTTAATAGGTCGTTAACTAGAGTGCTCTATAGAAT
AGTAGGCAGTTCTAATT-ACTAGTGCATAAAGATAAGCTTATAGAGAATCTAAGATGCTTCTTTATATTTAT
TCTATACTGCGTTAGAGA-ATTAAGGCAACGTTGTGCAAATAGAGCGTATAGTAACTATATTACTATTCTAA
TATATAAATATATCTAGATTCCTCCCTATATTAGAAGGCAGCTAATATACTAGCTAGTTATAATAATTTTAG
TTTATTAGTATAGAATACTCTATAGTAAGATAGTTATAGATCTATATCTTAAATCTATTAGCTATATTATAA
TTAGTTTCTTTAAATAAACGCGTCTAGCAGAGGTTGTATCTGCTTCTATTTAGCAATAAAGTCTTTAGCCTT
AGCAAGACTAAGAGCCTCTATATCTAGAGCTATTATTAGGTTATCTAGATATATTATAGCAAAGATATCCTA
GAGTTCTTAAAGACTAGCAAAGCGTGTAAGTTTTTTAAGAGTAGAGAAGTTAGTAGCAAAGTTATATATCTC
TTAGAATCTGCATCTTATAGGTAATAA-GGATAGAAAGGCAATAGATATAATAAGCGCTAGTTTAAAGTTAG
TAGAGCAAGCTA-----TTTATTAAATAAGAGATAGAAAGAATTAGTAGCACTACGCTTTAAGTATATTTAA
CTTAGTTTAGTTATATTATACTATAATAGTTTCTTAGCTTATTGCTTACTATTAGAGAGTTATTATAAGTAT
TATCTATGCATGCTATTATCTTACGCAGAGAACTAGAGTTAGTAAGC-ATATAAACTCTTATATAAGTACGC
AGTAAAAGAATATAAATATCTTTTACAGGAGGCAGTGCGTAGCAAAGGTTAAAGTTCTAGTATATCTTTAAA
GAGAAAAG-AGATACATCTATTATATTCTCTTATATAATATAGATGCGTGCAAATTAAGATGTTTAAGATGT
AATATTTTGCTATATATAAACTATAGCCTTTATAGTGTTATATAGGA-GGTGTAGTTTAGGTTTCTTTTTAT
TATCTAGTATAGCAATATACTTAAGTGTCTTCTTCTATATTTTAAAGCTACTAAAAACTTACAGAAACTTAG
TATGCGCGATTTATAGGTTAGTCTTAACTAATAGTATATTTAGAATAGCTCTTAGGCGCTCTATGCGTTCCT
CTTTAGCTTACTGCAATGCCTCTTATAGTTATATTT-ATAGTAGAGCGTTAGTAGCTAAGTTAGATTAATTA
AGACTCTTATTCTTAGAGTTAGGCGTGCTAGATTTATAGTTTAAGAGCATAGTAGA-GTTATTATTTATACT
ATTAGTTATTAGTGCTAGTACCTTAAAGTAATAGATAAGAGTATAGTTAGTAG-CAGCTCTACTACTAATAC
TCTAGAAGAAGCGTTAGCTATAGATTATAGAGACGTTGCTGTTATACTATTGCTCTTAATTTAGTAAACTAT
CTTCTAATATATATTACAGCCTATATTCTTTATAGA-GATAGTTAACTAGGTTCTACTTAGCAGACTTG--C
TATAGTTAATATGCCTACA-----TACGTTGCATTAATATAATCCTTTATAGAGTTTTAACTCTAGGTACGT
AGAAATAGCTTCTATATACTAAGAGAAATCT-AAGTATTCTTACTTTAAGAGTATATCTTCTGCTAGTTA-T
TAAATATAAGCTTTAATA-GATTAACGTTATTATAGCGTTATATCGCCTTCAGTAGTTATTGCAGAAGTAGT
ATTTAACACTATATAGTAAAAGAGCATGTTAGTAAACAGCATATATAATAATTCTATATTAGTAGTTAATAA
TAA-GGTAATTAGGATAAGATATAATAGTCTAGTGTTTAATAGTGTTAGTAGCATCTATAGTATTTTAACTT
CTATCTATAGTAGAAA-TCTATTACTATGCTAATTTTAGCTAGTTAGTATAGTAGTCTTCGCTAACGCAGAC
GTAACTTTAGCAGCTCTATGCTATAGTGCATCTTTAGCTTATATGCCTTATAATGCTGCCTTCTATTCTAAG
GTTAATACTAACTTTATCTAAGAGAAATAAGAAGATATATACGTTGCTCTATAATACTTTATTAGAGTTTAG
GTTAGATATACTAATTTATACAGCGCTAGAGAGCTATAGTAAGCCTACGCACGCGTTTATTTTGCTAATGCT
AGAAACTATACTGCGCTAGATTTGCTAGCGCGTTAATAAGCATTAGCTTATACGCTTTATTAACGATATATA
TAATAACTCTATTAATAAGATTATAGTTCTAGATAATAATGCTATATCTAATAATGCAACAGCTAGCTATAA
AGGCAT-ATCTAAGTCTAAGCTCTGCATACC-TACTAAACGAACGCGTTCGCTAAAAGAAACGTCTATAAGA
TAAGCTAATAAATAGTTAAAGGATAAACTAGACAGCGCTATTATGCAAACTATAGCAAGTATATAAGATTAG
GTAAGTGCAAAGCAAGACGAGATATTATATAGTAACTAGAAATAAAAGTATTATAGATTTATGCAGAAGTTA
CTAGATGCAGGCATTAAGGTAGTTAGAAATATAATAAATAAAGCTGCAGTAATTAGAAT--AATAGACTGCT
TAAAGAACTAGCAGTTAATA-TTAGAAGCGTAGAGATCTTAGCATTCTACTAGAAAACGTCTATTCTCTAGA
GTTAAAGGCAAGCTTCCTATAATTTATGCCTATAATAATTCTAGTAATAAAGCAAGAAGTAATCCTTTTAGT
ATCTATCTATAGAGTTAACTAGTGCTGTCTTAGTAG-CAAAGTAATAAGGTTAGCAGTTTATATTTAAGTTA
TGCTAAGGCAGACGAATTTGCAGATTTATTTAACGCTGCTAGAAGGAGTTAGATAGTTAGTATTGTT--AGA
GATATA-TAATATTAATAGATCTTAGCTACTATATATAC-ACAGTATAAGACTCTAGTTATATTAGTCTA--
-AAAGCAGGCAAACTTAATAGG-TAGCAGAGGTAAGAGGTTTGCAATAGTAGCAAAAGAGCAGTTATTTAGA
TCT-ATATATTAGA--GCTAAGAAGGCGAGC-GCGCAACGCTAAAAGAGAATCTCTCTAATTAGAAGATATT
TAGAT-AGGTTCTAGAGAATAGGCAGCGATAGTCTATACTAAAAGACTAGTTTAGTATTAGTATTTTT-ACT
T-TACTGCTGCAAA-GCATAGTATTAAACTACTTTATAGAATAAAGTTTACTAATAATAA--GATTTCTTTA
ATAGG---TTAAGATAATGCAGTTATATA-ATATAACTATTAAACTAGTATTACAACGTATTAAGGATATAT
ACGTATCTTATATAATAGATAGTGCCCTGCCTCTACCTTTATAATTAGAAGAGGTAACTAAGAATAAGTTAG
CAATTAGAGACTCTGCAGAATTTCTTTTACCTATTAGTAATAGTTAACGATTAGTTAAGAAAGTTAGAGATA
GCAACGATATTAGCATAATACAGTATAGCATAAATATATAGGTTATTAGAGATAGCGTTGTTATTT--AATA
ATAG--TTTGTATTAAAGAGAAGGGAAGA--TAGATAGAGTTATTCTACTTTC-CTTTAATATTACTATAA-
TAAGACCTAGAACATCTCTAATA--ACTCCTTATAACG-TATTAGCAGTA--GCTATACTCTGCTTATATGC
AATTTTAGCTACTAAAAGATGTTGAAATACTTAA----CTCTGTTA-AAATATTGCTT-AACTCTGCTATAA
TATT--ACTTAACTCTGCTATAA-TATCGCTTAACTCTGCTATAATATC--GCTTAACTCTGCTATAATATT
--ACTTAACTCT------------------------------------------------------------
------------------------------------------------------------------------
------------------------------------------------------------------------
------------------------------------------------------------------------
------------------------------------------------------------------------
------------------------------------------------------------------------
------------------------------------------------------------------
>X26_sc1.30_1_4144_+/1-4144
------------------------------------------------------------------------
------------------------------------------------------------------------
------------------------------------------------------------------------
------------------------------------------------------------------------
--------------------------------------------ATAGCTCTTATAGTATCGTAGAACAATA
GTAACTAGTC----------TATTATAGAAGAATATATTTCTTATTTTATTATTAGCAGTATTCTTATATTG
CAGGCTAAGAATCTTAGTTCCTTAAGTAGGTTATCTACTTATAAGATAAATAATATATAGTAGATAGCCTAG
AAAGGTCTAGACTAGATTATAATAACGCTGAATTTGCGTAGAGTTAGTTAAATCTAATATAATATACTTCTT
AAACTGCAAGTAATCTTTTAGTTCTACTAGCTACTATCTAATAAAGCCTTTGCTATATATAAGGCTTAGGTT
TTCTATAGAGAATACTATATATCTAGAAGATATGATCTTTAATAGGTTGTTAACTAGAGTACTCTATAGAAT
AGTAGATAGTTCTAATT-GCTAGTATATAAAGGTAAGCTTATAGAGAATCTAAGATACTTCTTTATATTTAT
TCTATACTGCGTTAGAGA-ATTAAGGTAATATTATGCAAATAGAGCGTATAGTAACTATATTACTATTCTAA
TATATAAATGCATCTAGATTCTTAC-TATATTAGAAG-CAGCTAATATACTAGCTAGTTATAATAATCTAGT
TTATTAGTATAAG-ATACTCTATAGTAAGGTAGTTATAGATCTATATCTTAAATCTATTAGCTATATTATAA
TTAGTTTCTTTAATTAA-CGCGTCTAGCAGAGGTTATATCTGCTTCTGTTTAGTAATAAGGTCTTTAGCTTT
AGTAAGACTAAGAGCCTCTATATCTAGAGCTATTATTAGGTTGTCTAGATATATTGCAGCAAAGATATTCTA
GAGTTCTTAAAGACTAGCAAAGTATATAAGTTTTTTAAGAGCAGAGAGGTTAGTAGCAAAGTTATATATCTC
TTAGAATCTATATTCTATAGGCAATAA-GAATAGAAAGATAATAGATATAATAAGCGCTAGTTTAAAGTTAG
TAGAGTAAGCTA-----TTTATTAAATAAGAGATAGAAAGAATTAATAGCACTACGCTTTAAGTATATTTAA
CTTAGTTTAGTTATATTATACTATAATAGTTTCTTAGCTTATTGCTTGCTATTAGAGAGTTATTATAAGTAT
TATCTATGCATGCTATTATCCTATGCAGAGAACTAGAGTTAGTAAGC-ATATAAACTCTTATATAAGTACGC
AGTAAAAGAATATAAATATCTTTTATAGAGGCAGT-GCATAGCAAAGATTAAAGTTCTAGTATATCTCTAAA
GAGAAAAG-AGGTATATCTATTATATTCTCTTGCATAATATAGATGCGCGTAAATTAAGATATTTAAGACGT
AACGTTTTGCTATATATAAACTATAGCCTTTATAGTGTTATATAGAA-GATATAGTTTAGATTTCTTTTTAT
TATCTAGTATAGCAATATACTTAAGCGTCTTCTTCTATATTTTAAAGCTACTAAAAACCTATAAGAACTTAG
TATACGCAATCTATAGATTAGTCTTAACTAATAGTATATTTAGAATAGCTCTTAGGCGCTCTGCGCGTTTCT
CTTTAGCCTACTATAATACCTCTTATAGTTATGTTTATAGTAGAGTCGTTAGTAGCTAAGTTAGATTAATTA
AGACTCTTATTCTTAGAGTTAGGCGTGCTAAGTTTGTAGTTTAAGAGCGTAGTAAA-GTTATTATTTATACT
ATTAGTTATTAGTGCTAGTACTTTAAAGTAATAGATAAGAGTATAGTTAGTAG-CAGCTCTACTACTAATAC
TCTAGAAGAAGCGTTAGCTATAGATTATAGAGATATTACTATTATACTATTACTCTTAGTTTAGTAAACTAT
CTTCTAATATATATTACAGCCTATATTCTTTATAGA-GATAGTTAACTAAGTTCTGCTTAGTAGACTTA--C
TATAGTTAATATGCCTATA-----TACGTTATATTAATATAATTCTTTATAGAGTTTTAACTCTAGGTACGT
AGAAACAGCTTCTATATGCTAAGAGAAATCT-AAGTATTCTTACTTTAAGAGTATATCTTCTGCTAGTTA-T
TAAATATAAGCTTTAATA-GATTAACGTTATTATAGCGTTATATCGCCTT-AGTAGTTATTATAGAAGTAGT
ATTTAATACTACATAGTAAAAGAGCATATTAGTAAACAGTATATATAATAATTCTATATTAGTAGTTAATAA
TAAAGATAATTAGAATAAAATATAATAGTCTAGTATTTAATAATATTAGTAGCATCTATAGTATTTTAACTT
CTATCTATAGTAGAAAATCTATTACTATGCTAATTTTAGCTAGTTAGTATAGTAGTCTTTGCTAACGCAGAT
ATAACTTTAGCAGCTCTATGCTATA-TGCATCTTTAGCTTATATACCTTATAATGCTGCTTTCTATTCTAAG
GTTAATACTAACTTTATCTAAGAAGAATAAGAAGATATATACGTTACTCTATAACACTTTATTAGAGTTTAG
ATTAAATATACTAATTTATATAGCGCTAGAGAGCTATAGTAAGCCTGCGTATACGTTTATTTTGCTAACGCT
AGAAACTATACTGCGCTAGATTTGCTAGCGCGTTAATAAGTATTAGCTTATATGCTTTATTAATAATATATA
TAATAACTCTATTAATAAGATTATAGTTTTAGATAATAATACTATATCTAATAATATAACAGCTAGCTATAA
AGGTGC-GTCTAAGTCTAAGCTCTACGTACCCTACTAAATAAACGCGTTTACTAAAAGAAACGTCTATAAGA
TAAGCTAATAAATAGTTAAAGAATAAACTAGATAGCACTATTATGCAAACTATAGTAAGTACGTAGAATTAA
GTAAGTATAAAGTAAGATAAGATATTATATAGTAACTAGAAATAAAAGTATTATAGATTTGCGCAGAAGTTA
CTAGGTATAGATATTAAGATAGTTAGAAATATAATAAATAAAGCTGCAGTAATTAGAAT--AACAGACTGCT
TAAAGAACTAGTAGTTAATA-TTAGAGGTATAGAGATCTTAGTATTCTACTAGAAAACGTCTATTCTCTAGA
GTTAAAGATAAGCTTTCTATAATTTATGCTTATAATAATTCTAATAATAAAGCAGGAAGTAATCCTTTTAGT
ATCTATCTATAAGGTTAACTAGTACTATCTTAGTAGTCAAAGTAATAAGGTTAGCAGTTTGCATTTAAGTTA
TACTAAAGTAGATAAATTTGCAGATTTATTTAATGCTGCTAGAAGAAGTTAGATAGTTAGTATTATT--AAA
AATATA-TAATATTAATAGATCTTAGCTGCTATATATAC-ATAGTATAAGACTCTAGTTATATTAGTCTA--
-AAAGCAGGCAAACTTAATAAG-TAGTAGAGATAGAGAGTTTGCAATAGTAGCAAAAGAGCAGTTATTTAGA
TCT-ATATATTAGA--GCTAAGAAAGTAAGC-GCGTAACGCTAAAAGAGAATCTCTCTAATTAGAAAATATT
TAAAT-AGGTTCTAGAGAATAAGCAGCAATAGTCTATACTAAAAGACTAGTTTAGTATTAGTATTTTT-GCT
T-TACTACTGCAAA-GCATAGTATTAAACTACTTTATAGAATAGAGTCTACTAATAATAA--GGTTTCTTTA
ATAGG---TTAAGATAGTACAGTTATGCA-ATATAACTATTAAACTAGTATTATAACGTATTAAGGATATAT
ATATATCTTATATAATAGATAGTGCTCTGCTTCTACCTTTATAATTAGAAGAGATAACTAAGAATAAGTTAG
TAATTAGAGACTCTGCAGAATTTCTTTTACCTATTAGTAACAGTTAATAATTAGTTAAGAAAGTTAGAGATA
GTAATAATATTAGCGTAATATAGTATAGCATAAATATATAGGTTATTAGAGATAGCGTTATTATTTTAAATA
ATAG--TTCGTGTTAAGAGAGAGAGAGA---TAGGCAGAGTTATTCTACTTTT-TTTTAATATTACTATAA-
TAAGACTTAGAATATCTCTAATA--ACCTCTTATAACG-TATTAGCAGTA--GCTATACTCTGCTTATATAT
AATTTCAGCTACTAAAAGATGTTAAAATACTTAA----CTCTATTA-AAATATTACTT-AACTCTGCTATAA
TATT--GCTTAACTCTACTATAA-TATTGCTTAACTCTGCTATAATATT--ACTTAACTCTATTAAAATATT
--GCTTAACTCTGCTATAAATATCGCTTAACT----------------------------------------
------------------------------------------------------------------------
------------------------------------------------------------------------
------------------------------------------------------------------------
------------------------------------------------------------------------
------------------------------------------------------------------------
------------------------------------------------------------------
>X26_sc1.38_13986_17064_+/1-3079
------------------------------------------------------------------------
------------------------------------------------------------------------
------------------------------------------------------------------------
------------------------------------------------------------------------
------------------------------------------------------------------------
------------------------------------------------------------------------
------------------------------------------------------------------------
------------------------------------------------------------------------
------------------------------------------------------------------------
------------------------------------------------------------------------
------------------------------------------------------------------------
------------------------------------------------------------------------
------------------------------------------------------------------------
------------------------------------------------------------------------
------------------------------------------------------------------------
------------------------------------------------------------------------
------------------------------------------------------------------------
------------------------------------------------------------------------
------------------------------------------------------------------------
-----TTTAGTTATATTATACTATAATAGTTTCTTAGCTTATTACTTACTATTAGAGAGTTATTATAAGTAT
TATCTATATATGCTATTATTCTATGCAGAGAACTAGAGTTAGTAGGC-ATATAAACTCTTATATAAGTATGC
AGTAAAAGAATATAAATATCTTTTATAGAAGTAGT-GCGTAGTAAAGATTAAAGTTCTAGTATATCTCTAAA
GAGAAAAA-AAGTATATCTATTATATTCTCTTGCATAATATAGATATACATAAATTAAGATATTTAAGATAT
AATATTTTGCTATATATAAACTATAGCCTTTAAAGTATTATATAGAA-AGTATAGTTTAGATTTCTTTTTAT
TATCTAGTATAGCAATATACTTAAGCGTCTTCTTCTATATTTTAAAGCTACTAAAAATCTATAGAAACTTAG
TATACGCAATCTATAGATTAGTCTTAACTAATAGTATATTTAAAATAGCTCTTAGGCGCTCTGCGCATTTCT
CTTTAGCTTACTATAATACCTCTTATAGTTATATTT-ATAGTAGAGCGTTAGTAGCTAAGTTAGATTAATTA
AGACTCTTATTCTTAGAGTTAGATATACTAAATTTATAGTTTAAGAGCATAGTAGA-GTTATTATTTATACT
ATTAGTTATTAGTGCTAGTACTTTAAAGTAATAAATAAGAGTATAGTTAGTAG-TAGCTCTACTACTAATAC
TCTAGAAGAAGTATTAGCTATAGATTATAGAAACGTTACTATTATACTATTACTTTTAGTTTAGTAAATTAT
CTTCTAATATATATTATAGCCTATATTCTTTATAGA-GATAGTTAACTAAGTTCTGCTTAGCAGACTTA--C
TATAGTTAATATGCCTATA-----TGCGTTATATTAATATAATTCTTTATAGAGTTTTAACTCTAGGTACGC
AGAAATAGCTTCTATATACTAAGAGAAATCT-AAGTATTCTTGCTTTAAGAGTATATCTTCTACTAGTTA-T
TAAATATAAGCTTTAATA-AATTAACGTTATTATAGCGTTATATTATCTT-AGTAGTTATTATAGAAGTAGT
ATTTAATACTATATAGTAAAAGAGCATATTAGTAAATAGCATATATAATAATTCTATATTAGTAGTTAATAA
TAA-AGTAATTAGGATAAGATATAATAGTCTAGTATTTAATAGTATTAGTAGCATCTATAGTATTTTAACTT
CTATCTATAGTAAAAA-TCTATTACTATGCTAATTTTAGCTAGTTAGTATTATAGTCTTTGCTAACGCAGAC
GTAACTTTAGTAGCTTTATACTATA-TATATCTTTAGCTTATATGCTTTATAATACTATCTTCTATTCTAAG
GTTAATACTAACTTTATCTAAGAGAAATAAAGAGATATATATATTACTTTATAATACTTTATTAGAGTTTAG
ATTAGATATACTAATTTATATAGTGCTAGAGAGCTATAGTAAGCCTACGCATGCGTTTATTTTGCTAATACT
AGAAACTGCACTATACTAGATTTACTAGCGCATTAATAAGCATTAGCTTATGCGCTTTATTAATAATATATA
TAATAACTCTATTAATAAGATTATAGTTCTAGATAATAATAGTATATCTAATAATGTAATAGCTAGCTATAA
AGCATATATCTAAGTCTAAGCTCTACGTATC-TACTAAATAAACGTATTTACTAAAAAAAATATCTATAAGA
TAAGCTAATAAATAGTTAAAGAATAAACTAGATAGCACTATTATATAAACTATAGTAAGTATATAAGATTAA
GTAAGTGCAAAGTAAGATAAGATATTATATAGTAACTAGAAATAAAAGTATTATAAGTTTGCGTAGAAGTTA
CTAGATATAGGTATTAAGATAGTTAGAAATATAATAAATAAGGCTATAGTAATTAGAAT--AACAGACTACT
TAAAGAACTAGCAGTTAATA-TTAGAAGTATAGAGATCTTAGCATTTTACTAGAAAACGTCTATTCTCTAGA
GTTAAAGGCAAGCTTTCTATAATTTATATCTATAATAATTCTAGTAATAAAGTAGAAAGTAATTCTTTTAGT
ATCTATCTATAAAGTTAACTAGTATTATCTTAGCAA-TAAAGTAATAAAGTTAGTAGTTTATATTTAAGTCG
TGCTAAGATAGATAAATTTACAGATTTATTTAACGCTGCTAGAAGAAGTTAGATAGTTAGTATTATT--AAG
AATATA-TAATATTAATAGATCTTAGCTACTATATATAT-ATAGTATAAGACTCTAGTTATATTAGTCTA--
-AAAGTAGGCAAACTTAATAAG-TAGTAAAAGTAGAGAGTTTATAATAGTAGTAAAAGAGCAGTTATTTAGA
TCT-ATATATTAGA--GCTAAGAGAGTAAGC-ACGTAATACTAAAAGAGAATCTCTTTAATTAGAAAACGTT
TAGAT-AGATTCTAGAGAATAGGCAGCAATAGTCTATACTAAAAGACTAGTTTAGTATTAGTATTTTT-ACT
T-TGCTACTATAAA-GTATAGTATTAAACTACTTTATAGAATAAAGTCTACTAATAATAA--GGTTTCTTTA
ATAGA---TTAAGATAGTATAGTTATATA-ATATAACTATTAAACTAGTATTATAATATATTAAGAATATAT
ATATATCTTATATAATAGATAGCGCTCTGCTTCTATCTTTATAATTAGAAGAGGTAACTAAGAATAAGTTAG
TAATTAGAGACTCTGCAGAATTTCTTTTATCTATTAGTAATAGTTAATAATTAGTTAAGAAAGTTAAAGATA
GTAATAATATTAGCGCAATATAGTATAGTATAAATATATAGGTTATTAGAGATAGTATTATTATTT--AATA
ATAG--TTTATATTAAGAGAGAAGAAAGA--TAGGCAGAGTTATTCTACTTTT-CTTTAATATTACTATAA-
TAAGACCTAGAATATCTCTAATA--ACCTCTTATAATA-TATTAGCAGTA--GCTATACTCTACTTATATAT
AATTTTAGCTACTAAAAGATATTAAAATACTTAA----CTCTATTA-AAATATTGCTT-AACTCTGCTATAA
TATT--ACTTAACTCTACTATAA-TATTGCTTAACTCTACTATAATATC--GCTTAACTCT-----------
------------------------------------------------------------------------
------------------------------------------------------------------------
------------------------------------------------------------------------
------------------------------------------------------------------------
------------------------------------------------------------------------
------------------------------------------------------------------------
------------------------------------------------------------------
>X26_sc1.20_726823_731450_-/1-4628
-AGAACCTATACTCTCTAGTTTATAGCTAAAGGCAACGATAAAGTAGCATAATATGCTTAT-ATTAATTTCT
TATCTTATCTACCTGCAAGTTGCTGCGTAAATAACTTAACTAAGTAGAAGTAAGTT---ATAATGCTGTTTT
CTATTAATATTAGGCTAAAGTAGAGCGCTTATAGCTTAGAGGTAGTAGTAGCCTT-AAAGGCTTAGTATTAC
TTTATATTATAGTAAGATATAAAATAGTTAGATAAGCTAAAGATACTAAACTAGTATGCTGCTAACTTC-GT
AAGATAGAAAGCAGTATATTATCTTAGTTAACTTATCT-TAGTTATAGCCCTTATAGTATTATAGGACGATA
GTAACTAGTC----------TATTATAGAAGAATATATTTCTTATTCTATTATTAGCAGTATTCTCGTGTTA
TAGGCTAAGAATCTTAGTTTCTTAAGTAGATTATCTACTTATAAGATAAATAATATATAGTAGATAGCTTAG
AAAGGTCTAGACTAGATTGCAATAACGCTAAATTTGCGCAGAGTTAGTTAAATCTAATATAATGTACTCCTT
AAACTGCAAGTAATCTTTTAGTTCTACTAGCTACTATCTAATAAAGCCTTCGCTATATATAAGGCTTAGGTT
TTCTATAGAGAATACTATATATCTAGAAGTTAT---CTTTAATAGGTCGTTAACTAGAGTGCTCTATAGAAT
AGTAGGCAGTTCTAATT-GCTAGTGCATAAAAGCAAGCTTATAGAGAATCTAAGATGCTTCTTTATATTTAT
TCTATACTGCGTTAGAGA-ATTAAGATAATGTTATGCAAATAGAGCGTATAGTAACTATATTACTATTCTAA
TATATAAATGCATCTAGATTCTTGC-TATATTAGAAG-CAGCTAATATACTAGCTAGTTATAATAATCTAGT
TTATTAGTGTAGG-ATACTCTGTAGTAAGGTAGTTATAGATCTATATCTTAAATCTATTAGCTATATTATAA
TTAGTTTCTTTAATTAA-CGCGTCTAGCAGAGGTCGTATCTGCTTCTATTTAGTAATAAGGTCTTTAGCTTT
AGCAAGACTAAGAGCCTCTATATCTAGAGCTATTATTAAGTTATCTAGATATATTGCAGCGAAGATATTCTA
GAGTTCTTAAAGACTAGCAAAGCGTATAAGTTTTTTAAGAGTAGAGAAGTTAGTAGTAAAGTTGTATACCTC
TTAGAATCTGTATCTTATAAGTAATAA-GGATAGAAAGGCGATAGATATAATAAGCGCTAGTTTAAAGTTAG
TAGAGCAAGCTG-----TTTATTAAATAAGAGATAGAAAGAATTAGTAGCACTGCGCTTTAAGTATATTTAA
CTTAGTTTAGTTATGTTATACTATAATAGTTTCTTAGCTTATTACTTGCTATTAGAGAGTTATTATAAGTGT
TATCTATGTATACTATTATCCTACGCAGAGAACTAGAGTTAGTAGGC-ATATAAACTCTTATATAAGTATGC
AGTAAAAGAATATAAATATCTTTTATAGAAGCAGT-GCATAGCAAAGGTTAAAGTTCTAGTATATCTCTAAA
GAGAAAAG-AAGTATATCTATTATATTCTCTTGCATAATATAGATACGCATAAATTAAGATATTTAAGATAT
AACGTTTTGCTATATATAAACTATAGCCTTTACAGTATTATATAGAA-GGTGTAGTTTAGGTTCTTTTTTAT
TATCTAGTATAGCAATATACTTAAGCGTCTTCTTCTATATTTTAAAGCTACTAAAAATCTGTAGAAACTTAG
TATGCGCGATCTATAGGTTAGTCTTAACTAATAGTATATTTAGGATAGCTCTTAGGCGCTCTGCGCGTTTCT
CTTTAGCCTACTGCAATGCCTCTTATAGTTATATTT-ATAGTAGAGCGTTAGTAGCTAAGTTAGATTAATTA
AGACTCTTATTCTTAGAGTTAGGTATGCTAGGTTTATAGTTTAAGAGCGTAGTAGA-GTTATTATTTATACT
ATTAGTTATTAGTGCTAGTACTTTAAAGTAATAGATAAGAGTATAGTTAGTAG-CAGCTCTACTGCTAATAC
TCTAGAAGAAGCGTTAGCTGTAGATTATAGAGATGTTGCTATTATACTATTGCTCTTAGTTTAGTAAACTAT
CTTCTAATATATATTATAGCCTATATTCTTTATAGA-GATAGTTAACTAGGTTCTACTTAGCAGACTTG--C
TATAGTTAATATACCTATA-----TACGTTGCATTAATATAATTCTTTATAGAGTTTTAACTCTAGATATGC
AGAAACAGCTTCTGTATACTAAGAGAAATCT-AAGTATTCTCGCTTTAAGAGTATGTTTTCTGCTAGTTA-T
TAAATATAAGCTTTAATA-GATTAACGTTATTATAGCGTTATATCGCCTT-AGTAGTTATTATAGAAGTAGT
ATTTAACACTACGTAGTAAAAGAGCATGTTAGTAAATAGTATATATAATAATCTTATATTAGTAGTTAATAA
TAA-GGTAATTAGGATAAGATATTATAGTCTAGTGTTTAATAGTGTTAGTAGCATCTATAGTATTTTAACTT
CTATCTATAGTAAAAA-TCTATTACTATGCTAATTTTAGCTAGTTAGTATAGTAGTCTTTGCTAACGCAGAT
GCAACTTTAGCAGCTCTATACTATA-TGCATCTTTAGCTTATATGCCTTATAATGCTGCCTTCTATCCTAAG
GTTAATGCTAACTTTATCTAAGAGAAATAAGAAGATATATACGTTGCTCTACGATACTTTATTAGAGTTTAG
GTTAAATATACTAATTTATATAGCGCTAGAGAGCTATAGCGAGCCTGCGCACGCGTTTATTTTGCTAACGCT
AGAAACTATACTGCGCTAAATTTACTAGCGCGTTAATAAGCATTAGCTTATGCGCTTTATTAACAATATATA
TAATAACTCTATTAACGAGATCGTAGTTCTAGATAATAATGCTATATCTAATAATATAATAGCTAGCTACAA
AAGCGC-GTCTAAGTCTAAGCTCTGCGCACC-TGCTAAACGAACGCGTTTGCTAAAAGAAATATCTATAAGA
TAAGCTAATAAACAGTTAAAGGATAAACTAGATAGCGCTATTATGTAAACTATAGTAAGTACGTAGAATTAG
GCAAGTGCAAAGTAAGATAAGGTGTTATATAGCGACTAGAAATAAAAGTATTATAGGTTTGCGTAGAAGTTG
CTAGGTGCAGGCATTAAGGTAGTTAGAAATATAATAAATAAAGCTACAGTAATTAGAAT--AACAGACTGCT
TAAAGAACTAGCAGTTAATA-TTAAGAGTATAGAGATCTTAGCATTCTACTAGAAAACGTCTGTTCTCTAGA
GTTAAAGGCAAGCTTTCTATAATTTATGCCTATAATAATTCTAGTAATAAAGTAGGAAGTAATCCTTTTAGT
ATCTATCTATAGAGTTAACTAGTGCTATCTTAGCAG-CAAAGCGATAAGATTAGCAGTTTGCATTTAAGTTG
TGCTAAGGTAGATAAATTTGTAGATTTATTTAACGCTGCTAGAAGAAGTTAGATAGTTAGTATTATT--AAG
AATATA-TAATATTAATAGATCTTAGCTGCTATATATAC-ATAGTATAAGACTCTAGTTATATTAGTCTA--
-AAAGCAGGCGAACTTAATAGG-TAGCAGAGATAGAGAGTTTATAATAGTAGCAAAAGAGCAGTTATTTAGA
TCT-ATATATTAGA--GCTAAGAGAGCGAGC-GCGCAACGCTAAAAGAGAATCTCTCTAATTAGAAGATATT
TAAAT-AGGTTCTAGAGAATAGGCAGCAATAGTCTATACTAAAAGACTAGTTTAGTATTAGTATTTTT-GCT
T-TACTGCTGTAAA-GCATAGTGTTAAACTACTTTATAGAATAGAATCTACTAATAATAA--GGTTTCTTTA
ATAGG---TTAAGATAGTGCAGTTATGCA-ATATAACTATTAAACTAGTATTGCAACGTATTAAGAATATAT
ACGTATCTTATATAATAGATAGTACTCTGCCTCTACCTTTATAATTAGAAGAGGCAACTAAGAATAAGTTAG
TAATTAGAGACTCTACAGAATTTCTTTTACCTATTAGTAATAGTTAATGATTAGTTAAGAAAGTTAGAGATA
GTAATAATGTTAGCGCAATATAGTATAGCATAAATATATAGGTTATTAGAGATAGCGTTATTATTT--AATA
ATAG--TTTGTATTAAGAGAGAGAGGAGG--TAGGCAGAGTTATTCTACTTTC-CTTTAATGTTACTATAA-
TAAGACCTAGAATATCTCTAACG--ACCTCTTATAATA-TATTAGCAGTA--GCTATACTCTACTTATATGC
AATTTCAGCTACTAAAAGATATTAAAATACTTAA----CTCTATTA-AAATATTGCTT-AACTCTGTTAAAA
TATC--GCTTAACTCTGCTATAA-TATTGCTTAACTCTGCTATAATATT--GCTTAACTCTGCTATAATATT
--GCTTAACTCTGCTATA-ATATTGCTTAATTCTGCTATAATATTGCTTAACTCTGTTAAAA-TATTACTTA
ACTCTATTAAAATATCGCTTAACTCTGCTATAATATCGCTTAACTCTGCTATAATATTACTTAACTCTGCTA
TAATATTGCTTAACTCTGCTATAATATCGCTTAACTCTGCTATAATATCGCTTAACTCT-------------
------------------------------------------------------------------------
------------------------------------------------------------------------
------------------------------------------------------------------------
------------------------------------------------------------------
>X26_sc1.25_11271_11770_+/1-500
------------------------------------------------------------------------
------------------------------------------------------------------------
------------------------------------------------------------------------
------------------------------------------------------------------------
------------------------------------------------------------------------
------------------------------------------------------------------------
------------------------------------------------------------------------
------------------------------------------------------------------------
------------------------------------------------------------------------
------------------------------------------------------------------------
------------------------------------------------------------------------
------------------------------------------------------------------------
------------------------------------------------------------------------
------------------------------------------------------------------------
------------------------------------------------------------------------
------------------------------------------------------------------------
------------------------------------------------------------------------
------------------------------------------------------------------------
------------------------------------------------------------------------
------------------------------------------------------------------------
------------------------------------------------------------------------
------------------------------------------------------------------------
------------------------------------------------------------------------
------------------------------------------------------------------------
------------------------------------------------------------------------
------------------------------------------------------------------------
------------------------------------------------------------------------
------------------------------------------------------------------------
------------------------------------------------------------------------
------------------------------------------------------------------------
------------------------------------------------------------------------
------------------------------------------------------------------------
------------------------------------------------------------------------
------------------------------------------------------------------------
------------------------------------------------------------------------
------------------------------------------------------------------------
------------------------------------------------------------------------
------------------------------------------------------------------------
------------------------------------------------------------------------
------------------------------------------------------------------------
------------------------------------------------------------------------
------------------------------------------------------------------------
------------------------------------------------------------------------
------------------------------------------------------------------------
------------------------------------------------------------------------
------------------------------------------------------------------------
------------------------------------------------------------------------
------------------------------------------------------------------------
------------------------------------------------------------------------
------------------------------------------------------------------------
------------------------------------------------------------------------
------------------------------------------------------------------------
------------------------------------------------------------------------
------------------------------------------------------------------------
------------------------------------------------------------------------
------------------------------------------------------------------------
-----------------------------------------------------------------------C
TACTTATAAGATAAATAATATATAGTAGATAGCCTATGAAAGGTCTAAACTAGATTATAATAACGCTAAATT
TATATTGAGTTAGTTAAATCTAATATAATATACTTCT-TAAACTATAAGTAATC-TTTTATTTCTACTAGCT
GCTA--TCTA-ATAAAGCCTTTGCTATATATAAAGCTTAGATTTTCTATAGAGAATACTATATATCTAGAAG
TTATCTTTAATAGGTTATTAACT--AAAGTGCTCTATAGAATAGTAGGTA--GTTCTAAT-TACTAGTGCAC
AAAGGTAAGCTTATAGAGAATCTAAGATACTTCT----TTATATT-----TATT-CTA-TACTGCGTTAGAG
AATTA-AGGTAATATTATGTAAA-TAGAGCATATAGTAACTATATTACT--ATTCTAATATATAAATATATC
TAGATTCTTGCTATATTAGAAGCAGCTAATATACTAGCTAGTTATAATAATCTAGTTTATTAGTATAGAAT-
ACTCTATAGTAAGGTAGTTAT---------------------------------------------------
------------------------------------------------------------------------
------------------------------------------------------------------------
------------------------------------------------------------------------
------------------------------------------------------------------------
------------------------------------------------------------------
>X26_sc1.7_4998_6195_+/1-1198
------------------------------------------------------------------------
------------------------------------------------------------------------
------------------------------------------------------------------------
------------------------------------------------------------------------
------------------------------------------------------------------------
------------------------------------------------------------------------
------------------------------------------------------------------------
------------------------------------------------------------------------
------------------------------------------------------------------------
------------------------------------------------------------------------
------------------------------------------------------------------------
------------------------------------------------------------------------
------------------------------------------------------------------------
------------------------------------------------------------------------
------------------------------------------------------------------------
------------------------------------------------------------------------
------------------------------------------------------------------------
------------------------------------------------------------------------
------------------------------------------------------------------------
------------------------------------------------------------------------
------------------------------------------------------------------------
------------------------------------------------------------------------
------------------------------------------------------------------------
------------------------------------------------------------------------
------------------------------------------------------------------------
------------------------------------------------------------------------
------------------------------------------------------------------------
------------------------------------------------------------------------
------------------------------------------------------------------------
--TAGAAAAAGTATTAGCTATAGATTATAGAGACGTTGCTGTTATACTATTACTCTTAGTTTAGTAAACTAT
CTTCTAATATATATTATAGCCTATATTCTTTATAGA-GATAGTTAACTAGGTTCTGCTTAGCAGACTTA--C
TATAGTTAATATGCCTATA-----TGCGTTATATTAATATAATTCTTTATAGAGTTTTAACTCTAGATACGT
AGGAATAGCTTCTATATACTAAGAGAAATCT-AAGTATTCTTACTTTAAGAGTATATCTTCTGCTAGTTA-T
TAAATATAAGCTTTAATA-GATTAACGTTATTATAGCGTTATATTGCCTT-AGTAGTTATTATAGAAGTAGT
ATTTAATACTGCGTAGTAAAAGAGCATATTAGTAAATAGCATATATAATAATTCTATATTAGTAGTTAATAA
TAA-GATAATTAGAATAAGATATAATAGTCTAGTGTTTAATAGTGTTAGTAGCATCTATAGTATTTTAACTT
CTATCTATAGTAGAAAATCTATTACTATGCTAATTTTAGCTAGTTAGTATTATAGTCTTTGCTAATATAGAT
ATAACTTTAGCAGCTCTATGCTATA-TGTATCTTTAGCTTATATATCTTATAATACTGCTTTCTATTCTAAG
ATTAATACTAACTTTATCTAAGAAGAATAAGAAGATATATGCGTTGCTTTATAATACTTTATTAGAGTTTAG
GTTAGATATACTAATTTATATAGTACTAGAGAGCTATAGCAAGCCTACGTATATATTTATTTTACTAACGCT
AGAAACTATACTATGCTAAATTTACTAGCGCGTTAATAAGCATTAGCTTATATGCTTTATTAATAATATATA
TAATAACCTTATTAATAAGATTGCAGTTTTAGATAATAATAGTATATCTAATAATATAACAGCTAGCTATAA
AGGCGT-ATCTAAATCTAAGCTCTGCGTATC-TACTAAATAAATATATTTACTAAAAGAAATATCTATAAGA
TAAGCTAATAAATAGTTAAAGAATAAACTAGACAGCACTATTATATAAACTATAGTAAGTATGCAGAATTAA
GTAAGTACAAAGTAAGATAAAGTGTTATATAGTAACTAGAAATAAAAGTATTATAAGTTTGCGCAGAAGTTG
CTAGGTGTAGGCATTAAGGTAGTTAGAAATATAATAAATAAAGCTGCAGCAATTAGAAT--AACAG------
------------------------------------------------------------------------
------------------------------------------------------------------------
------------------------------------------------------------------------
------------------------------------------------------------------------
------------------------------------------------------------------------
------------------------------------------------------------------------
------------------------------------------------------------------------
------------------------------------------------------------------------
------------------------------------------------------------------------
------------------------------------------------------------------------
------------------------------------------------------------------------
------------------------------------------------------------------------
------------------------------------------------------------------------
------------------------------------------------------------------------
------------------------------------------------------------------------
------------------------------------------------------------------------
------------------------------------------------------------------------
------------------------------------------------------------------------
------------------------------------------------------------------------
------------------------------------------------------------------------
------------------------------------------------------------------------
------------------------------------------------------------------------
------------------------------------------------------------------------
------------------------------------------------------------------
>X26_sc1.36_1757_3021_+/1-1265
-AGAATCTATACTCTTTAGTTTGCAGCTAAAGGTAATAATAAGGTAGCGTAATATACTTAT-ATTAATTTCT
TATCTTATCTATCTGCAAGTTACTGCGTAAATAACTTAACTAAGTAGAAGTAAGTT---ATAACGCTGTTTT
CTATTAATATTAGGCTAAAGCAGAGCGCTTGCAGCTTAGAGGTAGTAGTAGCCTT-AAAGGCTTAGTGTTAC
TTTATATTATAGTAAGATATAAAATAGTTAAATAAGCTAAAGATACTAAACTAGCATACTGCTAACTTT-AT
AAGGTAGAAAGTAGTATATTATCTTAGTTAACTTATCT-TAGTTATAGCTCTTATAGTATTATAGGACGATA
GTAACTAGTC----------TGTTATAGAAGAATATATTTCTTATTCTATTATTAGCAGTATTCTTATATTA
TAGGCTAAGAATCTTAGTTTCTTAAGCAGGTTATCTACTTATAAGATAAATAATATATAGTAGATAGCCTAG
AAAGGTCTAAACTAGATTATAATAACGCTAAATTTGCGTAGAGTTAGTTAAATCTAATATAATGCACTTCTT
AAACTGTAAGTAATCTTTTAGTTCTACTAGCTGCTATCTAATAAAGCCTTTACTATGTATAAGGCTTAGGTT
TTCTATAGAGAATACTATATATCTAGGAGTTAT---CTTTAATAAGTTATTAACTAGAGTACTCTATAGAAT
AGTAAGCAGTTCTAATT-GCTAATGCATAAAGGTAAGCTTATAGAGAATCTAAGATACTTCTTTATATTTAT
TCTATACTGCGTTAGAGA-ATTAAGGCAACGTTGTGCAAATAGAGCGTATAGTAACTATATTACTATTCTAA
TACATAAATGCATCTAGATTCTTGC-TATATTAGAAG-CAGCTAATATACTAGCTAGTTATAATAATCTAGT
TTATTAGTATAGG-ATACTCTGTAGTAAGATAGTTATAGATCTATATCTTAAATCTATTAGCTATATTATAA
TTAGTTTCTTTAATTAA-CGCATCTAGCAGAGGTTATATCTGCTTCTATTTAGTAATAAGGTCTTTAGCCTT
AGTAAGACTAAGAGCTTCTATATCTAGAGCTATTATTAGGTTATCTAGATATATTACAGCGAAGATATTCTA
GAGTTCTTAAAGACTAGCAAAGCGTGTAAGTTTTTTAAGAGCAGAGAGGTTAGTAGCAAAGTTATATACCTC
T--AGATCTATATTCTATAGATATACG----ATAGAAGGCGATAAGTATAATAAGCGCTAGTTTAAAGTTAG
TA----------------------------------------------------------------------
------------------------------------------------------------------------
------------------------------------------------------------------------
------------------------------------------------------------------------
------------------------------------------------------------------------
------------------------------------------------------------------------
------------------------------------------------------------------------
------------------------------------------------------------------------
------------------------------------------------------------------------
------------------------------------------------------------------------
------------------------------------------------------------------------
------------------------------------------------------------------------
------------------------------------------------------------------------
------------------------------------------------------------------------
------------------------------------------------------------------------
------------------------------------------------------------------------
------------------------------------------------------------------------
------------------------------------------------------------------------
------------------------------------------------------------------------
------------------------------------------------------------------------
------------------------------------------------------------------------
------------------------------------------------------------------------
------------------------------------------------------------------------
------------------------------------------------------------------------
------------------------------------------------------------------------
------------------------------------------------------------------------
------------------------------------------------------------------------
------------------------------------------------------------------------
------------------------------------------------------------------------
------------------------------------------------------------------------
------------------------------------------------------------------------
------------------------------------------------------------------------
------------------------------------------------------------------------
------------------------------------------------------------------------
------------------------------------------------------------------------
------------------------------------------------------------------------
------------------------------------------------------------------------
------------------------------------------------------------------------
------------------------------------------------------------------------
------------------------------------------------------------------------
------------------------------------------------------------------------
------------------------------------------------------------------------
------------------------------------------------------------------------
------------------------------------------------------------------------
------------------------------------------------------------------------
------------------------------------------------------------------------
------------------------------------------------------------------------
------------------------------------------------------------------------
------------------------------------------------------------------------
------------------------------------------------------------------------
------------------------------------------------------------------------
------------------------------------------------------------------
>X26_sc1.35_354373_354716_-/1-344
------------------------------------------------------------------------
------------------------------------------------------------------------
------------------------------------------------------------------------
------------------------------------------------------------------------
------------------------------------------------------------------------
------------------------------------------------------------------------
------------------------------------------------------------------------
------------------------------------------------------------------------
------------------------------------------------------------------------
------------------------------------------------------------------------
------------------------------------------------------------------------
------------------------------------------------------------------------
------------------------------------------------------------------------
------------------------------------------------------------------------
------------------------------------------------------------------------
------------------------------------------------------------------------
------------------------------------------------------------------------
------------------------------------------------------------------------
------------------------------------------------------------------------
------------------------------------------------------------------------
------------------------------------------------------------------------
------------------------------------------------------------------------
------------------------------------------------------------------------
------------------------------------------------------------------------
------------------------------------------------------------------------
------------------------------------------------------------------------
------------------------------------------------------------------------
------------------------------------------------------------------------
------------------------------------------------------------------------
------------------------------------------------------------------------
------------------------------------------------------------------------
------------------------------------------------------------------------
------------------------------------------------------------------------
------------------------------------------------------------------------
------------------------------------------------------------------------
------------------------------------------------------------------------
------------------------------------------------------------------------
------------------------------------------------------------------------
------------------------------------------------------------------------
------------------------------------------------------------------------
------------------------------------------------------------------------
------------------------------------------------------------------------
------------------------------------------------------------------------
------------------------------------------------------------------------
------------------------------------------------------------------------
------------------------------------------------------------------------
------------------------------------------------------------------------
------------------------------------------------------------------------
------------------------------------------------------------------------
------------------------------------------------------------------------
------------------------------------------------------------------------
------------------------------------------------------------------------
------------------------------------------------------------------------
------------------------------------------------------------------------
------------------------------------------------------------------------
------------------------------------------------------------------------
------------------------------------------------------------------------
------------------------------------------------------------------------
------------------------------------------------------------------------
------------------------------------------------------------------------
------TTAATATTAATCTAATATTAAAATTCCTAATAATAATAGCAGTA--GCTGCACTCTGCTTATATAT
AATTTTAGCTACTAAAAGATATTAAAATACTTAA----CTCTATTA-AAGTATTACTTTAACTCTATTAAAA
TATT--GCTTAACTCTATTAAAA-TATTGCTTAACTCTATTAAAATATT--GCTTAACTCTACTATAATATT
--GCTTAACTCTACTATA-ATATTGCTTAACTCTGCTATAATATTACTTAACTCTTAGGTATGCATAGGCTA
GCTTAGCACTATTATTAACCTA--ATATTAGAAATTCTAATATATATAGTATAATCTCTATATATATTATCT
TATCTCT-----------------------------------------------------------------
------------------------------------------------------------------------
------------------------------------------------------------------------
------------------------------------------------------------------------
------------------------------------------------------------------
>X26_sc1.38_13569_13885_+/1-317
------------------------------------------------------------------------
------------------------------------------------------------------------
------------------------------------------------------------------------
------------------------------------------------------------------------
------------------------------------------------------------------------
------------------------------------------------------------------------
------------------------------------------------------------------------
------------------------------------------------------------------------
------------------------------------------------------------------------
------------------------------------------------------------------------
------------------------------------------------------------------------
------------------------------------------------------------------------
------------------------------------------------------------------------
------------------------------------------------------------------------
------------------------------------------------------------------------
------------------------------------------------------------------------
------------------------------------------------------------------------
------------------------------------------------------------------------
------------------------------------------------------------------------
------------------------------------------------------------------------
------------------------------------------------------------------------
------------------------------------------------------------------------
------------------------------------------------------------------------
------------------------------------------------------------------------
------------------------------------------------------------------------
------------------------------------------------------------------------
------------------------------------------------------------------------
------------------------------------------------------------------------
------------------------------------------------------------------------
------------------------------------------------------------------------
------------------------------------------------------------------------
------------------------------------------------------------------------
------------------------------------------------------------------------
------------------------------------------------------------------------
------------------------------------------------------------------------
------------------------------------------------------------------------
------------------------------------------------------------------------
------------------------------------------------------------------------
------------------------------------------------------------------------
------------------------------------------------------------------------
------------------------------------------------------------------------
------------------------------------------------------------------------
------------------------------------------------------------------------
------------------------------------------------------------------------
------------------------------------------------------------------------
------------------------------------------------------------------------
------------------------------------------------------------------------
------------------------------------------------------------------------
------------------------------------------------------------------------
------------------------------------------------------------------------
------------------------------------------------------------------------
------------------------------------------------------------------------
------------------------------------------------------------------------
------------------------------------------------------------------------
------------------------------------------------------------------------
------------------------------------------------------------------------
------------------------------------------------------------------------
------------------------------------------------------------------------
-------------------AGATTATATCTACTTCGTATTTAGTAATAAGGTCTTTAGCCTTAGTAAGACTA
AGAGCCTCTATATCTAGAGCTATTATTAGATTATCTAGATATATTATAGCAAAGATATTCTAGAGTTCTTA-
-AAGACTAGTAAAGCGTATAAGTTTTTTAAGAGCAGAGAGGTTAGTAGCAAAGTTATATATCTCTTAGAATC
TATATTCTATAGATAATAAGAATAAAAAGATAAT----AGATATAATAAGCGCTAGTTTAAAGTTAGTAGAG
TAAGCTATTTATAAAGATAAGAG--ATAGAAAGAATTAGTAGCACTAT---GCTTAAGT-------------
------------------------------------------------------------------------
------------------------------------------------------------------------
------------------------------------------------------------------------
------------------------------------------------------------------------
------------------------------------------------------------------------
------------------------------------------------------------------------
------------------------------------------------------------------
>X26_sc1.22_4529_4768_+/1-240
------------------------------------------------------------------------
------------------------------------------------------------------------
------------------------------------------------------------------------
------------------------------------------------------------------------
------------------------------------------------------------------------
------------------------------------------------------------------------
------------------------------------------------------------------------
------------------------------------------------------------------------
------------------------------------------------------------------------
------------------------------------------------------------------------
------------------------------------------------------------------------
------------------------------------------------------------------------
------------------------------------------------------------------------
------------------------------------------------------------------------
------------------------------------------------------------------------
------------------------------------------------------------------------
------------------------------------------------------------------------
------------------------------------------------------------------------
------------------------------------------------------------------------
------------------------------------------------------------------------
------------------------------------------------------------------------
------------------------------------------------------------------------
------------------------------------------------------------------------
------------------------------------------------------------------------
------------------------------------------------------------------------
------------------------------------------------------------------------
------------------------------------------------------------------------
------------------------------------------------------------------------
------------------------------------------------------------------------
------------------------------------------------------------------------
------------------------------------------------------------------------
------------------------------------------------------------------------
------------------------------------------------------------------------
------------------------------------------------------------------------
------------------------------------------------------------------------
------------------------------------------------------------------------
------------------------------------------------------------------------
------------------------------------------------------------------------
------------------------------------------------------------------------
------------------------------------------------------------------------
------------------------------------------------------------------------
------------------------------------------------------------------------
------------------------------------------------------------------------
------------------------------------------------------------------------
------------------------------------------------------------------------
------------------------------------------------------------------------
------------------------------------------------------------------------
------------------------------------------------------------------------
------------------------------------------------------------------------
------------------------------------------------------------------------
------------------------------------------------------------------------
------------------------------------------------------------------------
------------------------------------------------------------------------
------------------------------------------------------------------------
------------------------------------------------------------------------
------------------------------------------------------------------------
------------------------------------------------------------------------
------------------------------------------------------------------------
------------------------------------------------------------------------
------------------------------------------------------------------------
----AAAGAGAAGACTACAAAGTAAGCTAATTAGAATTTAATTTAGAAGGTTAATTTAGCCTTTATACAAAA
CATCGCAAGCATATAGGATTAGAAATAAGCTAAAG---CGCTAGTAACGCTAATAGATAAATAAATATGCTA
TTGCTAGTTTGCCTCTAAGCTTCCTAGCGCTAGAGTTGCAATAGTTACT--ACTATAATTAATAAAGCTATA
----TTAGTTAGAGTATAAGAGGCTTTTAACGACTAG-----------------------------------
------------------------------------------------------------------------
------------------------------------------------------------------------
------------------------------------------------------------------------
------------------------------------------------------------------------
------------------------------------------------------------------------
------------------------------------------------------------------
>X26_sc1.43_204382_205653_-/1-1272
------------------------------------------------------------------------
------------------------------------------------------------------------
------------------------------------------------------------------------
------------------------------------------------------------------------
------------------------------------------------------------------------
------------------------------------------------------------------------
------------------------------------------------------------------------
------------------------------------------------------------------------
------------------------------------------------------------------------
------------------------------------------------------------------------
------------------------------------------------------------------------
------------------------------------------------------------------------
------------------------------------------------------------------------
------------------------------------------------------------------------
------------------------------------------------------------------------
------------------------------------------------------------------------
------------------------------------------------------------------------
------------------------------------------------------------------------
------------------------------------------------------------------------
------------------------------------------------------------------------
------------------------------------------------------------------------
------------------------------------------------------------------------
------------------------------------------------------------------------
------------------------------------------------------------------------
------------------------------------------------------------------------
------------------------------------------------------------------------
------------------------------------------------------------------------
------------------------------------------------------------------------
------------------------------------------------------------------------
------------------------------------------------------------------------
------------------------------------------------------------------------
------------------------------------------------------------------------
------------------------------------------------------------------------
------------------------------------------------------------------------
------------------------------------------------------------------------
------------------------------------------------------------------------
------------------------------------------------------------------------
------------------------------------------------------------------------
------------------------------------------------------------------------
------------------------------------------------------------------------
------------------------------------------------------------------------
------------------------------------------------------------------------
------------------------------------------------------------------------
------------------------------------------------------------------------
------------------------------------------------------------------------
------------------------------TCTAGTCTCTAGCTAAAGGTAATTATAAGATATCTTATTAAA
TTTAGTCTAATTTCTTCTTT-AAAGAAGCGCAAAGACGCTTAGCGCATTACTTATGCAAATAGTATAGATAT
CTTATATTTACTTTTCTATAGAGTTAGGCTATATAAAGCTGCTGTGTACGCAGAAATAGTATACGCCTTAAA
GATTTGCTAGTTACCTAGCAGTAATTATAGAGTTAAACAGTCTAATAAGCTAGAGATACTAGATAAGAATAG
CGCTAATCTTATAAGGTAGAAACTAGTAGATTATCTTTAATAATTTGTTGCAATTATAACTCTTATAATACT
AAGATACTAGTGCTATATATTCGTTAAATATAAATATATTACAGCACTTATTATAAATAGTATTCTTATATA
TAAGGCTTAGAATTTTAGTTAGGTAGCTAGGCTGCTCTACTATAAGGTATAGAAGTAGAAAGACTATTTTAA
GCTAAGATTATACTCTATTGCTATAGCGCGTAACTTAGTAAAATTTATCTAAGTTTATAATTATAAGAGTTT
TATAC-TGCCTCGCCTAAATAGCCTTTATTATAGATTTCTTAATAAAACTCTAGCTATATATAAGACTAGTT
TCTATAGAGAAAAATAGAGAGTATTCTAGGCGTTAGCTAAAGAGATTATATTAGATCTAGTTCTAAGATATA
ATAGG----TAACTTACTCTAAGTATAGATAAATATAAGTTTAAGTAATCTAGATGCAACTTTGTTATAAAT
ACTCTATATAAAGGCTAAATATTAGTTAAACGTTGTAGTAATATGCTAGTAAGATATCTAGTTACTATTC--
TAATGCACAAATGCATCTAATGTCTCTCTATACCTAAATTTGCTAATATACTATGCTGTAGAGATAATCTAG
GCTATAGGTATTAAGTATTTTATAGTAAAATAGTTATAAATCTATTTATAAAATGCGTTATTAGTT-ATATA
GTTA---TGCTCTTTAGAGAATAAACTAAGCTGCGTCTATTTAG-ATACTAGTTCGTCTATATTAATAGTGT
TAAGATTATAGCTAGTAGTAGAAAGATATAATTTATCTTATATAATAGTA--TCTCTAAAATATTAATAACT
AGTA--AACTGTATAAGTTTCTTAAAGGCAGATAG---GTCTATAGCAAATAGGTATATAGAGCAGAAAGTA
GATA--GTAAAGAGTTAATAGTAATAAACGTAAGTAGTATAATAAGAGCAAGGTTAAACTTAGTAT-ATATT
AAGGTTTATTATATTAATAATAGCTAGAA-------------------------------------------
------------------------------------------------------------------------
------------------------------------------------------------------------
------------------------------------------------------------------------
------------------------------------------------------------------------
------------------------------------------------------------------------
------------------------------------------------------------------
>X26_sc1.37_14256_15530_+/1-1275
------------------------------------------------------------------------
------------------------------------------------------------------------
------------------------------------------------------------------------
------------------------------------------------------------------------
------------------------------------------------------------------------
------------------------------------------------------------------------
------------------------------------------------------------------------
------------------------------------------------------------------------
------------------------------------------------------------------------
------------------------------------------------------------------------
------------------------------------------------------------------------
------------------------------------------------------------------------
------------------------------------------------------------------------
------------------------------------------------------------------------
------------------------------------------------------------------------
------------------------------------------------------------------------
------------------------------------------------------------------------
------------------------------------------------------------------------
------------------------------------------------------------------------
------------------------------------------------------------------------
------------------------------------------------------------------------
------------------------------------------------------------------------
------------------------------------------------------------------------
------------------------------------------------------------------------
------------------------------------------------------------------------
------------------------------------------------------------------------
------------------------------------------------------------------------
------------------------------------------------------------------------
------------------------------------------------------------------------
------------------------------------------------------------------------
------------------------------------------------------------------------
------------------------------------------------------------------------
------------------------------------------------------------------------
------------------------------------------------------------------------
------------------------------------------------------------------------
------------------------------------------------------------------------
------------------------------------------------------------------------
------------------------------------------------------------------------
------------------------------------------------------------------------
------------------------------------------------------------------------
------------------------------------------------------------------------
------------------------------------------------------------------------
------------------------------------------------------------------------
------------------------------------------------------------------------
------------------------------------------------------------------------
------------------------------TCTAGTCTCTAGCTAAAGGTAATTATAAGATATCTTATTAAA
TTTAGTCTAATTTCTTCTTT-AAAGAAGCGCGAAGATGCTTAGCGTATTACTTATGCAAATAGTGCAGATAT
CTTATAT-TGCTTTTCTATAGAGTTAGGCTATATAAAGCTGCTGTATGCGCAGAAATAGTATACGCCTTAAA
GATTTGCTAGTTACCTAGCAGTAATTATAGAGTTAAATAGTCTAATAAGCTAGAGATACTAGATAAGGATAG
CGCTGTTCTTATAAGGTAGAAACTAGTAGATTATCTTTAATAATTTATTACGATTATAACTCTTATAATACT
AAGGTACTAGTGCTATATATCTATTAAATATAAATATATTACAGCACTTATTATAAATAGTATTCTTATATA
TAAGGCTTAGAATTTCAGTTAGATAGCTAAGCTGCTCTGCTATAAGGTATAGAAGCAGAAAGACTATTTTAA
GCTAGAATTATACTCTATTACTGTAGCGCGTAACTTAGTAAAATTTGTTTAAGTTTATAATTATAAGAGTTT
TATGC-TACCTTGCCTAAATAGCCTTTATTATAGATTTCTTAATAAAACTCTAGCTATGTGCAAGACTAGTT
TCTATAGAGAAAAATAGAGAGTATTCTAGGCGTTAGCTAAAGAGATTACATTAGATCTAGTCCTAAGGTATA
ATAGG----CAACTTACTCTAAGTATAGACAAATATAAGTTTAAGTAATCTAGATGCAACTTCGTTATAAAT
ACTCTATATAAAGGCTAAATATTAGTTAAACATTATAGTAATATGCTAGCAGAATACCTAGTTACTATTC--
TAACGCACGAATGCATCTAACGTCTCTCTATATCTAAATTTGCTAATATACTATACTATAGAGATAATCTAG
GCTATAGATATTAAGTATTCTATAGTAAGATAGTTATAAATCTATTTACGAAATGCGTTATTAGTT-ATATA
GTTA---TACTCTTTAGAGAATAAACTAAGCTGCGTCTGTTTAG-ATACTAGTTTATCTATATTAACAGCGT
TAAGGTTATAGCTAGTAGCAGAAAGATATAATTTATCTTATGCAATAGTA--TCTCTAAAATATTAATAACT
AGTA--AACTATGTAAGTTTCTTAAAGGCACGAGATGGGTCTGTAGTAAATACGGTATATAGAGTAG-AAGG
TAGATAGTAAAGAGTTAATAGTAATAAACGTAAGTAGTATAATAAGAGCGAGATTAAACTTAGTAT-ATATT
AAGGTTTATTATATTAATAATAGCTAGAA-------------------------------------------
------------------------------------------------------------------------
------------------------------------------------------------------------
------------------------------------------------------------------------
------------------------------------------------------------------------
------------------------------------------------------------------------
------------------------------------------------------------------
>X26_sc1.35_357880_359454_-/1-1575
------------------------------------------------------------------------
------------------------------------------------------------------------
------------------------------------------------------------------------
------------------------------------------------------------------------
------------------------------------------------------------------------
------------------------------------------------------------------------
------------------------------------------------------------------------
------------------------------------------------------------------------
------------------------------------------------------------------------
------------------------------------------------------------------------
------------------------------------------------------------------------
------------------------------------------------------------------------
------------------------------------------------------------------------
------------------------------------------------------------------------
------------------------------------------------------------------------
------------------------------------------------------------------------
------------------------------------------------------------------------
------------------------------------------------------------------------
------------------------------------------------------------------------
------------------------------------------------------------------------
------------------------------------------------------------------------
------------------------------------------------------------------------
------------------------------------------------------------------------
------------------------------------------------------------------------
------------------------------------------------------------------------
------------------------------------------------------------------------
------------------------------------------------------------------------
------------------------------------------------------------------------
------------------------------------------------------------------------
------------------------------------------------------------------------
------------------------------------------------------------------------
------------------------------------------------------------------------
------------------------------------------------------------------------
------------------------------------------------------------------------
------------------------------------------------------------------------
------------------------------------------------------------------------
------------------------------------------------------------------------
------------------------------------------------------------------------
------------------------------------------------------------------------
------------------------------------------------------------------------
------------------------------------------------------------------------
------------------------------------------------------------------------
------------------------------------------------------------------------
------------------------------------------------------------------------
------------------------------------------------------------------------
------------------------------TCTAGTCTCTAGCTAAAGGCAATTATAAGATATCTTATTAAA
TTTAGTCTAATTTCTTCTTT-AAAGAAGCGTAAAGACGCTTAGCGCATTACTTATATAAATAGTGCAGACGT
CTTATAT-TGCTTTCTTATAGAGTTAGGCTATATAAAGCTGCTGTATGCGCAGTAATAATATGCGCCTTAAA
GATTTACTAGTTACCTAGCAGTAATTATAGAGTTAAACAGTCTAATAAGCTAGAGATACTAGACAAGAATAG
CGCTAATCTTGCAAGGTAGAAACTAGTAGATTATCTTTAATAATTTATCGCAATTATAACTCTTATAATACT
AAGGTACTAGTGCTATATATCTATTAAATATAAATATATTATAGTACTTATTATAAACAGTGTTCTCGTATA
TAAAGCTTAGGATTTTAGTTAGGCAGCTAGGCTGCCCTGCTATAAGATATAGAAGCAGAAAGACTATTTTAA
GCTAGGATTATACTCTATCGCTGTAGCGCGTAACTTAGTAAAATTTATCTAAGTTTATAATTATAAGAGTTT
TATGC-TGCTTTGCCTAAATAGCCTTTATTATAGATTTCTTAATAAAACTCTAGCTATGTGCGAGACTAGTT
TCTATAGAGAAAAATAGAGAGTATTTTAGGCATTAGCTAGAGAGATTACATTAGATCTAGTTCTAAGGTATA
ATAGG----CAACTTGCTCTAAGTATAGACAAATGCGAGTTTAAGTAATCTAAATGCAACTTCGTTATAAAT
ACTCTATATAAAGGCTAAATATTAGTTAAATATTATAGTAATATGCTAGCAGGATATCTAGTTACTATTC--
TAACGCATAAATACATCTAATATCTCTCTATACCTAAATTTGCTAATATACTGTGCTATAGAGATAATCTAG
GCTATAGGTATTAAGTATTCTATAGTAAGATAGTTATAAATCTATTTATAAAATGCGTTATTAGTT-ATATA
GTTA---TACTCTTTAGAGGATAAACTAAGCTGCGTCTATTTAG-ATACTAGTTTATCTATATTAACAGCGT
TAAGGTTATAGCTAATAGCAGAAAGATATAATTTGTCTTATGCAATAGTA--TCTCTAAAATATTAATAACT
AGTA--AACTATGCGAGTTTCTTAAAGGCAGATAA---GTCTGTAGCAAATAGGTATATAAGGCAGAAGGTA
GATA--GTAAAGAGTTAATAGTAATAAACGCAAGTAGTATAATAAGAGCGAGGTTAAACTTAGTAT-ATATT
AAGGTTTGTTATATTAGATAATAGCTAGAAGTTATAGCAGAGGCTCTTAAACTCTGCAAGAGTATAACAACT
ATATTTTAGCAATATAGGTGCAAAGTTACTATCTTAAGCCTCTATATACGCTTGTATTTTTTTCTAGGTAAT
AGACTAAGTTATAGTTAAATAGAGCATATAAGGCATTGTTTTTCCTTAGACAAATATCCTATAGAAGAATAG
GAATACCTTTGCAAGATAGAGAGCATATTTAAGGTTAAATTTAAGGTATAGAATAAGTAGAGAATAAGGTAT
ATTATATATACTCTCTTATATAACCTAAATAAGTGCCTATTAGGA---------------------------
------------------------------------------------------------------------
------------------------------------------------------------------
>X26_sc1.22_1438_3177_+/1-1740
------------------------------------------------------------------------
------------------------------------------------------------------------
------------------------------------------------------------------------
------------------------------------------------------------------------
------------------------------------------------------------------------
------------------------------------------------------------------------
------------------------------------------------------------------------
------------------------------------------------------------------------
------------------------------------------------------------------------
------------------------------------------------------------------------
------------------------------------------------------------------------
------------------------------------------------------------------------
------------------------------------------------------------------------
------------------------------------------------------------------------
------------------------------------------------------------------------
------------------------------------------------------------------------
------------------------------------------------------------------------
------------------------------------------------------------------------
------------------------------------------------------------------------
------------------------------------------------------------------------
------------------------------------------------------------------------
------------------------------------------------------------------------
------------------------------------------------------------------------
------------------------------------------------------------------------
------------------------------------------------------------------------
------------------------------------------------------------------------
------------------------------------------------------------------------
------------------------------------------------------------------------
------------------------------------------------------------------------
------------------------------------------------------------------------
------------------------------------------------------------------------
------------------------------------------------------------------------
------------------------------------------------------------------------
------------------------------------------------------------------------
------------------------------------------------------------------------
------------------------------------------------------------------------
------------------------------------------------------------------------
------------------------------------------------------------------------
------------------------------------------------------------------------
------------------------------------------------------------------------
------------------------------------------------------------------------
------------------------------------------------------------------------
------------------------------------------------------------------------
------------------------------------------------------------------------
------------------------------------------------------------------------
------------------------------TCTAGTCTCTAGCTAAAGGCAATTATAAGATATCTTATTAAA
TTTAGTCTAATTTCTTCGTTCAAAGAAGCGCAAAGATGCTTAGCATATTACTTATGCAAATAATATAGATAT
CTTATAT-TGCTTTTCTATAGAGTTAGGCTATATAAAGCTGCTGTATACGCAGTAATAGTATACGCCTTAAA
GATTTACTAGTTACCTAGCAGTAATTATAGAGTTAAACAGTCTAATAAGCTAGAGATACTAGATAAGAATAG
CGCTAATCTTATAAGGTAAGAACTAGTAGATTATCTTTAATAATTTATTATAATTATAACTCTTATAATACT
AAGGTACTAGTGCTATGTATCTATTAAATATAAATATATTGCAGTACTCGTTGTAAACAGTGTTCTTATATA
TAAGGCTTAGGATTTTAGTTAGGCAGCTAAGCTGCTCTGCTATAAGATGTAGAAGTAGAAAGACTATTTTAA
GCTAGAATTATACTCTATCGCCGTAGCGCATAACTTAGTAAAATTTATCTAAGTTTATAATTATAAGAGTTT
TATGC-TGCCTTGCCTAAATAGCCTTTATTATAGATTTCTTAACAAAACTCTAGCTATATGCGAGACTAGTT
TCTATAGAGAAAAACAGAGAGTATTTTAGGCATTAGCTAGAGAGATTACATTAGATCTAGTTCTAAGGTATA
ATAGG----CAACTTGCTCTAAGTATAGACAAATGCGAGTTTAAGTAATCTAGATACAACTTCGTCATAAAT
ACTCTATATAAAGGCTAAATATTAGTTAAATATTATAGTAATATGCTAGCAGAATACTTAGTTACTATTC--
TAACGTATAAATGCATCTAACGTCTCTCTATATCTAAATTTGCTAATATACTATGCTATAGAGATAATCTAG
GCTATAGGTATTAAGTATTCTATAGTAAGATAGTTATAAATCTATTTATAAAATGCGTTATTAGTT-GCATA
GTTA---TGCTCTTTAGAGGATAAACTAAGCTACATTTATTTAG-ATACTAGTTTATCTATATTAACAGCGT
TAAGGTCGTAGCTAGTAGCAGGAAGATATAATTTATCTTATGCAATAGTA--TCTCTAAAATGTTAATAACT
AGTA--AACTATGCAAGTTTCTTAAAGGCAGATAG---GTCTGTAGCAAATAGGTATATAGAGCAGAAGGTA
GATA--GCAAAGAGTTAATAGTAATAAACGCAAGTAGTATAATAAGAGTAAGATTAAACTTAGTAT-ATATT
AAAGTTTATTATATTAATAACAGCTAGAAGTTATAGCA-GAGGCTCTTAAACTCTGCAAGAGTATAACGACT
ATATTTTAGCAATATAGATATAAAGTTACTATCTTAAGCCTCTATATATGCTTATATTTTTTTCTAGGCAGT
AGACTAAGTTATAGTTAAATAGAGCGTATAAGGCATTATTTTTTCTTAAATAAATATTCTATAGAAGAATAG
GAATATCTTTGCAAGACAGAGAGCGTATTTAAGGTTAAATTTAAGGTATAGAATAAGTAGAGAATAAGATAT
ATTATGCATACTCTCTTGCATAATCTAAATAAGTGCCTATTAGGAGGTCTTTGCTATAGTATGCTAGTAGAC
TAGCACTATACTTTTAACTATATCTTAGAGGTACTTTGCTCTAGTGTCTTCTAAGCTATCTATATAACGCTA
TATATTCTTCTACTCTAGTCTCTTAACGCAATAAAGAAACTTAGTATATGCGAGATAGAGATTAGT
