# Supplementary material for: RIPCAL: a tool for alignment-based analysis of repeat-induced point mutations in fungal genomic sequences
Source: BMC Bioinformatics. 2008 Nov 12;9:478. doi: 10.1186/1471-2105-9-478 (PMC2621366; doi:10.1186/1471-2105-9-478)
Supplement: Additional file 5 — Snodorum Alignments. Compressed (.zip) file containing alignments for all Stagonospora nodorum repeat families in Fasta (.fas) format. [file 1471-2105-9-478-S5.zip › x28_aln.fas]

>X28_sc1.25_25882_27670_-/1-1789
------------------------------------------------------------------------
-------------------------------------------------TTCTATAGTTTGCTATTT-GCTT
CTATATTTCTATAAGCT-TATTGCTAGTATAAGA-CTAAGCCTAATAAACTCTAATCTATTAAATC-TAATA
TAGCAGATTAC-TATTCTTCTAT---AATCTTCT-CTTTGCT--T---------TTACGCTTCT-ATAAGCT
TA-ATATTAGCATAAGACTAGACTTA-----ATA-AACTCTAATCTATTAAATCTAATATAGCAGATTACTA
TCTCTAAGTTTAATTGCTAAGATAACGCAGACTATACTCTGCCTAACGCCTTTGCTATTAGCTTCT-ATTAG
AGATAACTATAGTTATAACT-ACTAAGCTAATTACTAAGG-TAATATAGACTATACTTTGCCTAACGTCTTT
GCTATTAGCTTCTATTAGAGATAACTATAG--ATAACTACTAAGCTAATTGCTAAGATAACGTAGAATATAC
TCTGCCTAACGCCTCTTTCTTT-ATAATAATAGTAAACTTTCTATAAGCCT-CTCTAATAGTTAATAGAGCC
TATAGAGTAAATCTAAGAATAA-AGAACCTAAGCTACCTTTCTAATTAAAGTAA--GAATTCTCTTAG--CT
TCTACTAGATGCGCCTAAGTAAGACTTAGATTAATTTATATAAAGAACCTATATATATAATA-GTATAAGCC
TTTCTAGTTATCTTATAAGTCTTTACTAACGTCTCTATTCTTTCT--ATATACTATAATAGAAGCTTACCTT
AGAA-AGATACTTATTATACTCTAATATCTGCCTTAAGTTTATAGATCTAAGAGCTAGAA-TACTCTATTTA
CTCTATAAC-TTCGCA-TAAGTAAGCTTAGGTCTAGAAAGA---AATATATTAGATGCATTT-ATTCTATTT
ATCTTAATAAGTCTTATAGTAGCTCTAATACTAAACTAAGCCTAATAGGCGTTTAGCAGA-CTTAGTATTAA
GGT-TTTCTCTTACTTATAACATAGATAGTAATGCAGCTAT-AAGGTAAAGTTAGTTAATAAGTAGTATACT
AAGCTGCT-ATAAACGCTTCTTAGAACTATAAAATACTAAGCTTCTACTATATTCTCTATTCTTTATACTTC
TTACTTTACTATCTTCTTCTCTAGTTCTCTTCTTTCTTTTAGTATCTTTCTATATACTATTAGAATTATAGC
TTATATTAACTACTTCTATAAGTCTACTTCTACC-TACTCTAGCTATAGTAGTTAAGAATTTAGTAGTAGTA
GCAGTAGTAAGAAGCT-TTCTTCTAGTAGCTAAAGTTCTTAGCTTTTAGTATTACTAACTAAGAAGTA-TAC
TCTACCTATAGTTTACGTAGTGCCTAAAGCTAGTAAGTCTTTTTTTCTTTCTTTTATTAGAATTAAGTTAAC
TAATATTTTTATAGTTATCTA-CTTTCTTAATTAGCTT-CTTAGCGCTAATCTTACTAATAATATTACTGCT
ATTCTAGCTAATTTACTTAAGTAAGGCTAGATTCTTTCTTAGTTTCTTAATAATATTAGGTGCGCTTACCTA
TACTAGCATA--ATAATACTCT-AACTAATACTAATT-ACTCTTACTTAATTACTTATAGAGATTCTAATAA
TAATATGCTAACTTTCTTTTATTATGCTTTACTATAGAGATTACTCTTATATTCTTAAAAGCTAAGCTCTCT
TAGCATTTTCTACTTAGTAAGACTTTAAGTAGTTTTACTATTATACTATTAATTATAGTATTAAGAGTAGTA
GTATTATTAGCCTTAATAGCACTTATCTAGCTACTTTACTACTCTGCTATGCTAATAGTGCTATATACTTCT
TCTATTAAAGTAATATTAATAATAATAACT-
>X28_sc1.6_780037_780283_+/1-247
------------------------------------------------------------------------
------------------------------------------------------------------------
------------------------------------------------------------------------
------------------------------------------------------------------------
------------------------------------------------------------------------
------------------------------------------------------------------------
------------------------------------------------------------------------
-CTATTAAAC-CTAATATAGCAGATTAC-----TATCTCTAAGTTTAATTGCTAAGATAACGCAGACTACGC
TCTGCCTAATGCCTCTTTCTTT-ATAATAATAGTAAACTCTCTATAAGCCT-CTCTAATAGTTAATAGAGCC
TATAGAGTAGATCTAAGAATAA-GGAACTTAAGCTGCCTTTCTAATTAGAGCAA--GAATTCTTCTAG--CT
TCTACTAGGTGCACCTAAGTAGAACTTAGATTAATTTATATAAAG---------------------------
------------------------------------------------------------------------
------------------------------------------------------------------------
------------------------------------------------------------------------
------------------------------------------------------------------------
------------------------------------------------------------------------
------------------------------------------------------------------------
------------------------------------------------------------------------
------------------------------------------------------------------------
------------------------------------------------------------------------
------------------------------------------------------------------------
------------------------------------------------------------------------
------------------------------------------------------------------------
------------------------------------------------------------------------
------------------------------------------------------------------------
------------------------------------------------------------------------
------------------------------------------------------------------------
-------------------------------
>X28_sc1.19_821436_823220_+/1-1785
------------------------------------------------------------------------
----------------------TAAACCTAATATAGCAGATTACTATTCTTCTATAATTTTCTCTTT-GCTT
CTATACTTCTATAAGCCCTAATGCTAGCATAGAA-TTAGACTTAATAAACTCTAACTTATTAAACC-TAATA
TAGCAGATTAC-TATCTCTAAGTTG-AATTACTC-TATTACT--AAAGATAGAGCTACTTTAGC-AGCAGGC
TT-CTCTTTCTCTAATAGTAGGATTC-TATTATA-GATAATAGTATATAAGATGCCTAAGGCTGCGTAGACT
ATATAATATCTAATTACTAAGATAATATAGACTATGCTCTACCTAGCGCCTTTGCTATTAGCTTCT-ATTAG
AGATAACTGCAGTTATAGCT-GCTAAGCTAATTACTAGAA-TAATATAGACTATACTCTACTTAACATCTTT
GCTATTAGCTTCTATTAGAGATAACTATAGTTATAATTACTAAACTAATTACTAAGATAACGCAGACTATGC
TCTATCTAACGCCTTTTCTTTT-ATAATAATAGTAAACTTCTAGTAAGCCT-CTCTAATAGTTAATAGAGTC
TACTAAGTAGAACTAAGAATAA-GAAATCTAAGCTATCTTTCTAATTAAAGCAA--GAATTCTTCTAG--CT
TCTACTAGGTGCATCTAAGTAGAACTTAGATTAATTTATATAAAG---------------------------
-----------------------CGCTAGTACTTCTATTACTTTT--CTATGCTATAATAAGAACTTATCTT
AGAAGAAATGCCTATTATACTCTAATGCCTGCCTTAGATTTCTAGCTCTAAGAGCTAGAG-TACTCTATTTG
CTCTGCAAC-TTCGCG-TTAGTAAGCTTAAGTTCTAAAAGA---AATATACTAGATATGTTT-ATTCTATTT
ATCTTAATAAATCTTATAGTAACTTTAATACTAAACTAAGCCTAATAGGCGTTTAGTAAG-CCTAGTATTAA
GGC-TTTCTCTTACTTATAACGTAGATAGCAGCGTAGCTTTTAAAGTAAAGTTAGTTAATAAGTAGCACGCT
AGGCTATA-GCAAACGCTTCTTAGAACTATAAAATACTTAGTTCTTACTATATCTTTTATTCTTTATACTTC
TTACTTTCTTATCTTCTTCTCTATTTCTTCTTTTTCTTT-AATATCTTTCTATATACTATTAAGATTATAGC
TTACGTTAACTATACCTATAAGTCTACTTCTATC-TATTCTAGCTATAGTAGTTATAGATTTAGTAGTAGTA
GCAGTAGCAAGAAGCT-CTCTTCTAGTAGCTAAAGTTCTTAGCTTCTAGTATTACTAACTAAGAAGTA-TGC
CTTACCTATAGTTTACGTTATACTTAAAGCTAGTAAGT-TCTTTTTCTTACTTCTATTAGAGTTAAGTTTAC
TAATATTTCTATAGTTACTTA-TCTTCTTAATTAGCTT-CTTAGCGCTAACCTTACTAATAATATTACTACT
ATCTTAGCTAATTTGCTTAAGTAAGGCTAGATTCTTTCTTAGTTTCTTAATAATATTAGGCGTACTTACTTG
CACTAGCGCA--ATAATAATCT-TATAGATACTAATT-ACTCTTACTTAATTATCTATAGAGGCTCTAATAA
TAATGCGCTAACTTTCTTTTATTAC-CTTTACTACTATAGTTACTCTTATATTCTTAAGAGCTAAGCTCTTT
TAGCATTTTCTACTTAGTAAGACTTTAAGTAGTTCTACTATTACGCTATTAATTATAGTATTAAGAGTAGTA
GTACTATTAGCTCTAATAGCACTTATTTAGCTACTTTGCTACTCTGCTATGCTAATAGTACTATATACTTCT
TCTATTAAGATAATATTAATAATAATAACTA
>X28_sc1.32_151850_153632_-/1-1783
------------------------------------------------------------------------
----------------------TAAATCTAATATAGTAGATTACTATTCTTCTATAATCTTCTCTTT-GCTT
CTGCACTTCTATAAGCT-TAATGCTAGTATAGAA-CTAAGCTTAATAAACTCTAACCTATTAAACC-TAATA
TAGTAAATTAC-TATCTCTAAGTTT-GCTTACTT-TATTGCT--AAAGATAAGGCTACTTTAGC-AGCAGGC
TT-CTCTCTCTCTGCTAGTAGAATTC-TATTATA-GACAATAGCATATAAGACGCCTAAGGCTGCGTAGACT
GCATAATACCTAATTGCTAGAGTAATATAGACTATGCTCTGCCTAGCGCCTTTACTATTAGCTTCT-ATTAG
AGATAACTATAGTTATAGCT-GCTAAGCTAATTGCTAGAA-TAACATAGACTATACTCTGCCTAACGTCTTT
GCTGTTAGCTTCTATTAAGAATAACTATAATTATAACTACTAAACTAATTACTAGAATAACGCAGACTATAC
TCTGCCTAACGCCTCTTCTTTT-ATAATAACAGCGAACTCCTAGTAAGCCT-CTCTAATAGTTAATAGAGTC
TACTAAGTAGAACTAAGGATAA-GGAACTTAAGCTATCTTTCTAATTAAAGCAA--GAATTCTTCTAG--CT
CTTACTAGGTGCACCTAAGTAGAACTTAGATTAATTTACGTAAAG---------------------------
-----------------------CGCTAGTGCCTCTATTACTTTC--CTATACTATAGTAAGAACTTATCTT
AGAAGAAATGCCTATTACGCTCTAATGCCTATCTTAGATTTCTAGCTCTAAGAGCTAAAG-CGCTTTGTTTA
CTCTACAAC-TTCGCG-TTAGCAAGCCTAGGTTCTAAAAGA---AATATGCTAGATACGTTT-ATTCTATTT
ATTTTAATAAATCTTATAGTAACTCTAATGCTAAACTAAGCCTAATAGGCGTTTAGTAGG-CTTAGTGTTAA
GGC-CTTCTCTTACTTATAATATAGATAGCAGCATAGCTTTTAAGATAAAGTTAGTTAATAAGTAGTACGCT
AAGCTGTA-GCAAACGCTTCTTAGAACTATAAAATACTTAGTCCTTACTATATTCTCTATTCTTTATACTTC
TTACTTTCTTATCTTCTTCTCTATTTCTTCTCTTTCTTT-AACGTCTTTCTATGCACTATTAGGATTATAGC
TTACGTTAACTACTTCTATAGGTCTACCTCTGCC-TATTCTAGCTATAGTAGTTAAGAATTTAGCAGTAGCA
GTAGTAGCAAGAGGCT-TTCTTCTAGTAGCTAAGGTTCTTAGCTTCTAGTATTACTAACTAAGAAGCG-TGC
TCTGCCTATAGTTTGCGTAGTACTTAAAGCTAATAAGT-CTTTTTTCTTTTTTCTATTAGAATTAAGTTAAC
TAATATTTTCGCAGTTACTTA-TCTCTTTAATTAGCCT-CTTAGCGCTAATCTTACTAACAATATTGCTGCT
ATCCTAGCTAATTTGCTTAAGTAAGGCTAGATTCTCTCTTAGTTTCTTAATAATATTAAGCGCGCCTATCTG
CACTAGCATA--ACAATACTCT-AATAGACGCTAATT-GCTCTTACTTAATTACCTATAGAGATTCTAATAA
TAATGCGCTAACTTTCTTTTATTAT-CTTTACTACAGAGGTTGCTCTTATATTCTTAAGAGCTAGGCTCTCT
TAGCATTTTCTACTTAGCAAGACTTTAAACAGTTCTACTATTATGCTATTAATTATAGTATTAAGAGCAGCA
GTACTATTAGCTCTAATAGTACTTACCTAGCTACTTTACTGCTCTGCTATGCTAATAGTGCTATGCACTTCT
TCTATTAAGGTAATATTAATAATAATAACT-
>X28_sc1.32_389052_390836_-/1-1785
------------------------------------------------------------------------
----------------------TAAACCTAATATAGTAGATTACTATTCTTCTATAATCTTCTTTTTTGCTT
CTATACTTCTGCAAGCT-TAATACTAGCATAGAA-CTAAGCTTAATAAACTCTAACCTATTAAACC-TAATA
TAGCAGATTAC-TATCTCTAAGTTT-ACTTGCTC-TATTACT--AAAGATAAGGCTACTTTAGT-AGTAGGC
TT-CTCTCTCTCTGCTAGCAGAATTC-TATTATA-GATAATAGCATATAAGACGCCTAAGGCTGCGTAGACT
GCATAATACCTAATTACTAGAGTAATATAGACTATGCTCTGCCTAGCGCCTTTACTATTAGCTTCT-ATTAG
AGATAACTGCAGTTATAGCT-GCTAAGCTAATTACTAGAA-TAACGCAGACTATGCTCTGCCTAACGTCTTT
GCTATTAGCTTCTATTAGAGATAACTATAATTATAACTGCTAAACTAATTGCTAAGATAACGCAGACTATGC
TCTGCCTAACGCCTCTTCTTTT-ATAATAATAGTAAACTTCTAGTAAGCCT-CTCTAATAGTTAATAGAGTC
TACTAAGTAGAACTAAGAATAA-GGAACTTAAGCTACCTTTCTAATTAAAGTAA--GAATTCTTCTAG--CT
TCTACTAGGTGCACCTAAGTAGAACTTAGATTAATTTATATAAAG---------------------------
-----------------------CGCTAGTGCTTCTGTTACTTTT--CTATGCTATAGTAAGAACTTACCTT
AGAAGAAATACTTATTACGCTCTAATGCCTATTTTAAGTTCCTAGCTCTAAGAGCTAGAG-CGCTCTGTTTG
CTCTATAAC-TTTGCA-TTAGCAAGCCTAAGTTCTAAAAGA---AATATACTAGATACGTTC-GTTCTATTT
ATCTTAATAAATCTTATAGTAACTCTAATGCTAAACTAGGCTTAATAGGCGTTTAGCAGG-CCTAGTATTAA
AGC-CTTCTCTTACTTATAATATAGATAGCAGCGCAGCTTTTAAAGTAAAGTTAGTTAATAAGTAGCACGCT
AGGCTGCA-GCAAACGCTTCTTAGAACTATAAAATACTTAGTCCTTGCTATATTCTCTATTCTTTATACTTC
TTACTTTCTTATCTTCTTCTTTATTCTTTCTCTTTCTTT-AATATCTTTCTATATACTATTAGAATTATAGC
TTACGTTAACTACTTCTATAGGTCTATCTCTGCT-TATTCTAGCTGCAGTAGTTAAGAATTTAGCAGTAGCA
GCAGCAGTAAGAAGCT-TCTTTCTAGTAGCTAAGGTTCTTAGCTTCTAGTATTACTAACTAAGAAGCG-CGC
TCTGCCTGCAGTTTGCATAGTACTTAAAGCTAGTAAGT-TTTTTTTCTTTCTCTTATTAGAATTAAGTTAAC
TAATATTTTTGCAGTTATCTA-CCTTCTTAATTAGCCT-CTTAGCGCTAATCTTACTAATAATATTACTACT
ATTCTAGCTAATTTACTTAAGTAAGGCTAGATTCTCTCTTAGTTTCTTAATAATATTAGGCGCGCTTACTTA
CACTAGCGTA--ATAATACTCT-AATAGATGCTAATT-GCTCTTACTTAATTACCTGCAGAGATTCTAATAA
TAATATGCTAACTCTCTTTTATTAC-CTTTACTATAGAGGTTACTCTTATATTCTTAAGAGCTAAGCTCTCT
TAGCATTTTCTACTTAGTAAGACTTTAAATAGTTCTACTATTATGCTATTAATTATAGTATTAAGAGTAGTA
GTACTATTAGCTCTAATAGCACTTATCTAGCTGCTTTGCTACTCTGCTATGCTAATAGTGCTATATACTTCT
TCTATTAAGATAATATTAATAATAATAACTA
>X28_sc1.7_218404_220190_-/1-1787
------------------------------------------------------------------------
----------------------TAAATCTAATATAGTAGATTACTATTCTTCTATAATCTTCTCTTT-GCTC
CTGCACTCCTGTAAGCC-TAATGCTAGCATAGAA-CTAGGCTTAATAAACTCTAACCTATTAAACC-TAATA
TAGCAGATTAC-TATCTCTAAGTTT-ACTTGCTC-TATTACT--AAAGATAAGGCTACTTTAGC-AGCAGGC
TTTCTCCTTTTCTACTAGCAGAATTC-TATTATA-GATAATAGCATATAAGACGCCTAAGGCTGCGTAGACT
ATATAATACCTAATTGCTAGAGTAATATAGACTATGCTCTACCTAGCGCCTTTGCTATTAGCTTCT-ATTAG
AGACGACTGCAGTTATAGCT-GCTAAGCTAATTACTAGAA-TAACGTAGACTATGCTCTGCCTAACGTCTTT
GCTATTAGCTTCTATTAAAGATAACTGCAATTATAACTACTAAACTAATTGCTAAGATAACGCAGACTATAC
TCTGCCTAACGCCTCTTCTTTT-ATAATAACAGCAAACCTCTAGTAAGCCT-CTCTAATAGTTAATAGAGTC
TACTAAGTAGAACTAAGAATAA-GAAATCTAAGCTATCTTTCTAATTAAAGTAA--GAATTCTCCTAG--CT
CTTACTAGGTGCACCTAAGTAAGACTTAGATTAATTTATATAAAG---------------------------
-----------------------CGCTAGTGCCTCTGTTACTTTT--CTATGCTATAGTAAGAACTTATCTT
AGAAGAAATACCTATTACGCTCTAATGCCTGCCTTAGATTCTTAGCTCTAAGAGCTAGAG-CGCTCTATTTA
CTCTATAAC-TTTGCG-TTAGCAAGCCTAAGTTCTAAAAGA---AATATGCTAGACACGTTT-GTTCTGTTT
ATCTTAATAAATCTTATAGTAACTCTAATGCTAAACTAAGCCTAATAGGCGTTTAGCAGG-CCTAGTATTAA
GGC-CTTCTCTTACTTATAACGTAGATAGTAGCGCAGCTTTTAAGGTAAAGTTAGTTAATAAGCAGCACGCT
AGGCTGCA-GCGAATGCTTCTTAGAACTATAAAATACTTAGTTCTTGCTATATTCTCTATCCTTTATACTTC
TTACTTTCTTATCTTCTTCTCTATTCTTTCTCTTTCTTT-AATATCTTCCTATATACTATTAGAATTATAGC
TTACGTTAACTACTTCTATAGGTCTACCTCTGCC-TATTCTAGCTGCAGTAGTTAAGAATTTAGTAGTAGCA
GCAGCAGCAAGAGGCC-TTCTTCTAGTAGCTAAGGTTCTTAGCTTCTAGTATTACTAACTAAGAAGCGCTGC
TCTGCCTGTAGTTTGTATAGTACTTAAAGCTAGTAAGT-CTTTTTTCTTTCTCTTATTAGAATTAAGTTAAC
TAATATTTTCGCAGTTACCTA-CCTTCTTAATTAGCCT-CTTAGCGCTAATCTTGCTAATAATATTACTGCT
ATCCTAGCTAATTTGCTTAAGTAAGGCTAGATTCTCTCTTAGTTTCTTAATAATATTAAGCGCGCCTACTTA
CACTAGCGCA--ATAATACTCTGAATAGATACTAATTTACTCTTACTTAATTACCTGCAGAGATTCTAATAA
CGATGCGCTAACTCTCTTTTATTAC-TTTTACTATAGAGGTTACTCT-ATATTCTTAAGAGCTAGGCTCTCT
TAGCATTTTCTACTTAGCAAGACTTTAAATAGTTCTACTATTACGCTATTAATTATAGTATTAAGAGCAGCA
GTACTATTAGCTCTAATAGCACTTACTTAGCTACTTTGCTACTCTGCTACGCTAATAGTACTGTGCACTTCT
TCTATTAAGATAATATTAATAATAATAACTA
>X28_sc1.32_137549_139331_+/1-1783
------------------------------------------------------------------------
----------------------TAAACCTAATATAGCAGATTACTATTCTTCTATAATCTTCTCTTT-ACTT
CTGTACTCCTATAAGCC-TAATGCTAGTATAGAA-CTAGGCTTAATAAACTCTAACCTATTAAACC-TAATA
TAGCAGATTAC-TATCTCTAAGTTT-ACTTACTC-TATTGCT--AAAGATAAGGCTACTTTAGC-AGTAGGC
TT-CTCTTTCTCTGCTAGTAGAATTC-TATTATA-GATAATAGCATATAAGACGCCTAAGGCTATATAGACT
ATATAATACCTAATTGCTAGAGTAATATAGACTATGCTCTGCCTAGCGCCTTTGCTATTAGCTTCT-ATTAG
AGACAACTGCAGTTATAGCT-ACTAAGCTAATTACTAGAA-TAACGTAGACTATGCTCTGCCTAACGTCTTT
GCTATTAGCTTCTATTAGAGATAACTATAATTATAACTACTAAACTAATTGCTAAGATAACGTAGACTATGC
TCTGCCTAACGCCTCTTCTTTT-ATAATAATAGCAAACCTCTAGTAAGCCT-CTTTAATAGTTAATAGAGTC
TACTAAGTAGAACTAAGAATAA-GAAATCTAAGCTACCTTTCTAATTAAAGCAA--GAATTCTCCTAG--CT
CCTACTAAGTACATCTAAGTAGAACTTAGATTAATTTATGTAAAG---------------------------
-----------------------CGCTAGTGCCTCTATTACTTTT--CTATGCTATAGTAAGAACTTATCTT
AGAAGAAATACCTATTATGCTTTAATATCTGCCTTAAGTTTCTAGCTCTAAGAGCTAGAG-CGCTCTGTTTA
CTCTGCAAC-TTCGCG-TTAGTAAGCCTAAGTTCTAAAAGA---AATATGCTAGATACGTTT-ATTCTATTT
ATCTTAATAAATCTTATAGTAACTCTAATACTAAACTAAGCCTAATAGGCGTTTAGTAAG-CTTAGTATTAA
GGC-TTTCTCTTACTTATAACGTAGATAGCAGTGCAGCTTTTAAGATAAAGTTAGTTAATAAGTAGTATGCT
AGGCTATA-GTAAACGCTTCTTAGAACTATAAAATACTTAGTTCTTACTATATTCTCTATTCTTTATACTTC
TTACTTTCTTATCTTCTTCTCTATTCTTTCTCTTTCTTT-AATATCTTTCTATGCACTATTAAGATTATAGC
TTATGTTAACTACTTCTATAGGTCTACCTCTACC-TATTCTAGCTATAGTAGTTAAGAATTTAGCAGTAGCA
GCAGTAGTAAGAGGCT-TTCTTCTAGTAGCTAAGGTTCTTAGCTTCTAGTATTACTAACTAAGAAGCG-CGC
TCTACCTATAGTTTGCGTAGTACTTAAAGCTAGTAAGT-CTTTTTTCTTTCTCTTATTAGAATTAAGTTAAC
TAATATTTTTGCAGTTACTTA-CCTTCTTAATTAGCCT-CTTAGCGCTAATCTTACTAATAATATTACTACT
ATTCTAGCTAATTTGCTTAAGTAAGGCTAGATTCTCTCTTAGTTTCTTAATAATATTAGGCGCGCCTACCTA
TACTAGCGCA--ATAATACTCT-AACAGATACTAATT-GCTCTTACTTAATTACCTATAGAGATTCTAATAA
TAATGCGCTAACTTTCTTTTATTAC-CTTTACTATAGAGATTGCTCTTATATCCTTAAGAGCTAGGCTCTCT
TAGCATTTTCTACTTAGTAAGACTTTAAATAGTTCTACTATTACGCTATTAATTATAGTATTAAGAGTAGTA
GTACTATTAGCTCTAATAGCACTTACCTAGCTGCTTTACTACTCTACTACGCTAATAGTACTATGCACTTCT
TCTATTAAGGCAATATTAATAATAATAACT-
>X28_sc1.44_1395_3019_+/1-1625
------------------------------------------------------------------------
----------------------TAAACCTAATATAGCAGATTACTATTCTCCTATAATCTTCTCTTT-GCTT
CTGCTCTTCTGCAAGCC-TAATACTAGTATAGAA-CTAGGCTTAATAAACTCTAACTTATTAAACT-TAATA
TAGCAGATTAC-TATCTCTAAGTTT-GCTTACTC-TATTGCT--AAAGATAAGGCTACTTTAGC-AGCAGGC
TT-CCTCTTCTCTACTAGCAGAATTC-TATTATAAGATAATAGCATATAAGACGCCTAAGGCTGCGTAGACT
ATATAATATCTAATTACTAGAGTAATATAGACTATGCTCTGCCTAGCGCCTTTGCTGTTAGCTTCT-ATTAG
AGATAACTACTGTTATAGCT-GCTAAGCTAATTACTAGAA-TAATATAGACTATGCTCTGCCTAACGTCTTT
GCTGTTAGCTTCTATTAGAGACAACTGCAATTATAACTACTAAACTAATTACTAGAATAACGTAGACTATGC
TCTATCTAATGCCTCTTCTTTT-ATAATAACAGCGAACTTCTAGTAAGCCT-TCTTAATAGTTAATAGAGTC
TACTAAGTAGAACTAAGAATAA-AGAACCTAAGCTACTTTTCTAATTAAAGCAA--GAATCCTCCTAG--CT
TCTACTAGATGTACTTAAGTAGGACTTAGATTAATTTATATAAAG---------------------------
-----------------------CGCTAGTGCCTCTATTACTTTT--CTATGCTATAGCAAGAACTTATCTT
AGAAGAAATACCTATTACGCTCTAATACCTGCCTTAGGTTCCTAGCTCTAAAAGCTAGAG-CGCTCTATTTA
CTCTATAAC-TTTGCG-TTAGTAAGCCTAGATTCTAAAAGA---AATATGCTAGATACGTTC-GTTCTATTT
ATCTTAATAAATTTTATAGTAACTCTAATGCTAAACTAGGCCTAATAAGCGTTTAGCAGG-CCTAGTATTAA
GGC-TTTCTCTTACTTATAACGTAGACAGCAGCGCAGCTTTTAAGATAAAGTTAGTTAATAAGCAGCATGCT
AGGCTGCA-GCAAACGCTTCTTTAAACTATAAAATACTTAGTTCTTACTATATTCTCTATCCTTTATACTTC
TTACTTTCTTATCTTCTTCTCTATTTCTTCTCTTTCTTT-AATATCTTCCTATGCACTATTAAGATTATAGC
TTACGTTAACTACTTCTATAGATCTACCTCTATC-TATTCTAGCTATAGTAGTTAAGAATTTAGCAGTAGTA
GTAGCAGCAAGAGGCC-TTCTTCTAGTAGCTAAGATTCTTAGCTTCTAGTATTACTAACTAAGAAGCG-TGC
TCTGCCTGCAGTTTATATAGTGCTTAAAGCTAGTAAGT-CTTTTTTCTTTCTCTTATTAGAATTAAGTTAAC
TAATATTTTCATAGTTGCCTA-CCTTCTTAATTAGCCT-CTTAGCGCTAATCTTACTAATAATATTGCTGCT
ATTCTAGCTAATTTGCTTAAGTAAGGCTAGATTCTCTCTTAGTTTCTTAATAATATTAGGCGCGCCTATCTA
TACTAGCGTA--ATAATACTCT-AATAGACGCTAATT-GCTCTTACTTAATTACCTATAGAGATCCTAATAA
C-ATATGCTAACTCTCTTTTATTAT-CTTTACTATAGAGATTACTCTTATATTCTTAAGAGCTAAGCTCTCT
TAGCATTTTCTACTTA--------------------------------------------------------
------------------------------------------------------------------------
-------------------------------
>X28_sc1.9_99668_101450_-/1-1783
------------------------------------------------------------------------
----------------------TAAATCTAATATAGCAGATTACTATTCTCCTGTAATCTTCTCTTT-GCTT
CTATACTTCTGCGAGCC-TAATGCTAGCATAGGA-CTAGGCTTAATAAACTCTAACCTATTAAACC-TAATA
TAGCAGATTAC-TATCTCTAAGTTT-GCTTGCTC-TATTGCT--AAAGATAAAGCTACTTTAGT-AGTAGGC
TT-TTCTCTCTCTGCTAGCAGAATTC-TATTATA-GATAATAGCATATAAGACGCCTAAGGCTGCGTAGACT
GCATAATATCTAATTACTAGAGTAATATAGACTATGCTCTGCCTAGCGCCTTTGCTATTAGCTTCT-ATTAG
AGACAACTGCAGTTGTAGCT-GCTAAGCTAATTGCTAGAA-TAACGCAGACTATGCTCTGCCTAACGTCTTT
GCTGTTAGCTTCTATTAGAGATGACTGCAATTATAACTGCTAAACTAATTACTAAGATAACGTAGACTATGC
TCTGCCTAATGCCTCTTCTTTT-ATAATAACAGCAAACCTCTAGTAAGCCT-CTCTAATAGTTAATAGAGTC
TACTAAGTAGAACTAAGGATAA-GGAACCTAAGCTACCTTTCTAATTAAAGCAA--GAATCTTTCTAG--CT
CCTACTAGGTGCACCTAAGTAGGACTTAGATTAATTTATATAAAG---------------------------
-----------------------CGCTAGTGCCTCTATTACTTTT--CTATGCTATAGTAAGAACTTACCTT
AGAAGAAATGCCTATTATGCTCTAATGCCTGCCTTAGGTTCCTAGCTCTAAGAGCTAGAG-TACTCTGTTTA
CTCTGCAAC-TTCGCG-TTAATAAGCCTAAGTTCTAAAAGA---AACATGCTAGACATGTTC-GTTCTATTT
ATCTTAATAAATCTTATAGTAACTCTAATGCTAAACTAAGCCTAATAGGCGTTTAGCAGG-CTTAGTATTAA
GGC-TTTCTCTTACTTATAACGTAGATAGCAGCGCAGCTTTTAAGGTAAAGTTAGTTAATAAGCAGTACGCT
AGGCTATA-GCGAACGCTTCTTAGGACTATAAAATACTTAGTTCTTGCTATATTCTCTATCCTTTATACTTC
TTACTTTCTTATCTTCTTCTCTATTTCTTCTCTTTCTTT-AATATCTTCCTATATACTATTAGGATTATAGC
TTACGTTAACTACTTCTATAAGTCTACCTCTGCT-TATTCTAGCTGCAGTAGTTAAGAATTTAGTAGTAGCA
GCAGCAGTAAGAGGCC-TTCTTCTAGTAGCTAAGGTTCTTAGCTTCTAGTATTACTAACTAAGAAGCG-CGC
TCTGCCTGCAGTTTATATAGTGCTTAAAGCTAGTAAGT-CTTTTTTCTTTCTCTTATTAGAATTAAGTTAAC
TAATGTTTTCGCAGTTACCTA-CCTTCTTAATTAGCCT-CTTAGCGCTAATCTTGCTAATAATATTGCTACT
ATTCTAGCTAATTTGCTTAAGTAAGGCTAGATTCTCTCTTAGTTTCTTAATAATATTAGGCGCGCCTATCTG
CACTAGCGCA--ATAATACTCT-AATAGACGCTAATT-ACTCTTACTTAATTATCTGCAGAGATTCTAACAA
CGATGCGCTAACTCTCTTTTATTAT-CTTTACTATAGAGGTTACTCTTATATTCTTAAGAGCTAAGCTCTCT
TAGCATTTTCTACTTAGTAAGACTTTAAATAGTTCTACTATTGCGCTATTAATTATAGTGTTAAGAGCAGTA
GTACTATTAGCTCTAATAGTACTTACTTAGCTGCTTTGCTGCTCTGCTACGCTAATAGTGCTATGCACTTCT
TCTATTAAGGTAATATTAATAATAATAACT-
>X28_sc1.32_390435_390928_-/1-494
TAAACTTAATATAGCAGATTACTATTTTTCTGCAATCT-TC-TCTTTACTTCTACGCTCTAGTAAGCCTAAT
GCTAGCATAGGACTAGACTTATTAAACCTAATATAGTAGATTACTATTCTTCTATAATCTTCTTTTTTGCTT
CTATACTTCTGCAAGCT-TAATACTAGCATAGAA-CTAAGCTTAATAAACTCTAACCTATTAAACC-TAATA
TAGCAGATTAC-TATCTCTAAGTTT-ACTTGCTC-TATTACT--AAAGATAAGGCTACTTTAGT-AGTAGGC
TT-CTCTCTCTCTGCTAGCAGAATTC-TATTATA-GATAATAGCATATAAGACGCCTAAGGCTGCGTAGACT
GCATAATACCTAATTACTAGAGTAATATAGACTATGCTCTGCCTAGCGCCTTTACTATTAGCTTCT-ATTAG
AGATAACTGCAGTTATAGCT-GCTAAGCTAATTACTAGAA-TAACGCAGACTATGCTCTGCCTAACGTCTTT
GCTATTA-----------------------------------------------------------------
------------------------------------------------------------------------
------------------------------------------------------------------------
------------------------------------------------------------------------
------------------------------------------------------------------------
------------------------------------------------------------------------
------------------------------------------------------------------------
------------------------------------------------------------------------
------------------------------------------------------------------------
------------------------------------------------------------------------
------------------------------------------------------------------------
------------------------------------------------------------------------
------------------------------------------------------------------------
------------------------------------------------------------------------
------------------------------------------------------------------------
------------------------------------------------------------------------
------------------------------------------------------------------------
------------------------------------------------------------------------
------------------------------------------------------------------------
------------------------------------------------------------------------
-------------------------------
>X28_sc1.32_153232_153725_-/1-494
TAAACCTAATATAGTAGATTACTATTCTCTCGCAATCT-TCCTTTTTGCTTCTACACTTCTGTAAGCCTAAT
ATTAGCATAAGACTAGACTTGCTAAATCTAATATAGTAGATTACTATTCTTCTATAATCTTCTCTTT-GCTT
CTGCACTTCTATAAGCT-TAATGCTAGTATAGAA-CTAAGCTTAATAAACTCTAACCTATTAAACC-TAATA
TAGTAAATTAC-TATCTCTAAGTTT-GCTTACTT-TATTGCT--AAAGATAAGGCTACTTTAGC-AGCAGGC
TT-CTCTCTCTCTGCTAGTAGAATTC-TATTATA-GACAATAGCATATAAGACGCCTAAGGCTGCGTAGACT
GCATAATACCTAATTGCTAGAGTAATATAGACTATGCTCTGCCTAGCGCCTTTACTATTAGCTTCT-ATTAG
AGATAACTATAGTTATAGCT-GCTAAGCTAATTGCTAGAA-TAACATAGACTATACTCTGCCTAACGTCTTT
GCTGTTA-----------------------------------------------------------------
------------------------------------------------------------------------
------------------------------------------------------------------------
------------------------------------------------------------------------
------------------------------------------------------------------------
------------------------------------------------------------------------
------------------------------------------------------------------------
------------------------------------------------------------------------
------------------------------------------------------------------------
------------------------------------------------------------------------
------------------------------------------------------------------------
------------------------------------------------------------------------
------------------------------------------------------------------------
------------------------------------------------------------------------
------------------------------------------------------------------------
------------------------------------------------------------------------
------------------------------------------------------------------------
------------------------------------------------------------------------
------------------------------------------------------------------------
------------------------------------------------------------------------
-------------------------------
>X28_sc1.7_219789_220284_-/1-496
TAAACCTAATATAGCAGATTACTATTCTTCTATAATCTCTCTTTTTTACTTCTGCACTTCTATAAGCCTAAT
GCTAGCATAAGACTAGACTTGCTAAATCTAATATAGTAGATTACTATTCTTCTATAATCTTCTCTTT-GCTC
CTGCACTCCTGTAAGCC-TAATGCTAGCATAGAA-CTAGGCTTAATAAACTCTAACCTATTAAACC-TAATA
TAGCAGATTAC-TATCTCTAAGTTT-ACTTGCTC-TATTACT--AAAGATAAGGCTACTTTAGC-AGCAGGC
TTTCTCCTTTTCTACTAGCAGAATTC-TATTATA-GATAATAGCATATAAGACGCCTAAGGCTGCGTAGACT
ATATAATACCTAATTGCTAGAGTAATATAGACTATGCTCTACCTAGCGCCTTTGCTATTAGCTTCT-ATTAG
AGACGACTGCAGTTATAGCT-GCTAAGCTAATTACTAGAA-TAACGTAGACTATGCTCTGCCTAACGTCTTT
GCTATTA-----------------------------------------------------------------
------------------------------------------------------------------------
------------------------------------------------------------------------
------------------------------------------------------------------------
------------------------------------------------------------------------
------------------------------------------------------------------------
------------------------------------------------------------------------
------------------------------------------------------------------------
------------------------------------------------------------------------
------------------------------------------------------------------------
------------------------------------------------------------------------
------------------------------------------------------------------------
------------------------------------------------------------------------
------------------------------------------------------------------------
------------------------------------------------------------------------
------------------------------------------------------------------------
------------------------------------------------------------------------
------------------------------------------------------------------------
------------------------------------------------------------------------
------------------------------------------------------------------------
-------------------------------
>X28_sc1.9_101050_101543_-/1-494
TAAACTTAATATAGCAGATTACTATTCTCCTGCAATCTCTC-TTTTTACTTCTGCACTTCTGCAAGCCTAAT
ACTAGTATAAGACTAAACTCGCTAAATCTAATATAGCAGATTACTATTCTCCTGTAATCTTCTCTTT-GCTT
CTATACTTCTGCGAGCC-TAATGCTAGCATAGGA-CTAGGCTTAATAAACTCTAACCTATTAAACC-TAATA
TAGCAGATTAC-TATCTCTAAGTTT-GCTTGCTC-TATTGCT--AAAGATAAAGCTACTTTAGT-AGTAGGC
TT-TTCTCTCTCTGCTAGCAGAATTC-TATTATA-GATAATAGCATATAAGACGCCTAAGGCTGCGTAGACT
GCATAATATCTAATTACTAGAGTAATATAGACTATGCTCTGCCTAGCGCCTTTGCTATTAGCTTCT-ATTAG
AGACAACTGCAGTTGTAGCT-GCTAAGCTAATTGCTAGAA-TAACGCAGACTATGCTCTGCCTAACGTCTTT
GCTGTTA-----------------------------------------------------------------
------------------------------------------------------------------------
------------------------------------------------------------------------
------------------------------------------------------------------------
------------------------------------------------------------------------
------------------------------------------------------------------------
------------------------------------------------------------------------
------------------------------------------------------------------------
------------------------------------------------------------------------
------------------------------------------------------------------------
------------------------------------------------------------------------
------------------------------------------------------------------------
------------------------------------------------------------------------
------------------------------------------------------------------------
------------------------------------------------------------------------
------------------------------------------------------------------------
------------------------------------------------------------------------
------------------------------------------------------------------------
------------------------------------------------------------------------
------------------------------------------------------------------------
-------------------------------
>X28_sc1.8_1359716_1361322_+/1-1607
------------------------------------------------------------------------
------------------------------------------------------------------------
------------------------------------------------------------------------
------------------------------------------------------------------------
-TTCTTACTTTCTAATAGTAGAATTC-TATTATA-GATAATAGCATATAAGATACCTAAGGCTGCGTAGACT
ATATAATACCTAATTGCTAGAATAATATAGACTATGCTCTGCCTAGCGCCTTTGCTATAAGCTTCT-ATTAA
GAATAACTATAGTTATAGCT-ACTAAGCTAATTACTAGAA-TAACGCAGACTATACTCTACTTAATATCTTT
ACTATTAGCTTCTATTAGAGATAACTATAGTTATAACTACTAACCTAATTACTAAGATAATATAGACTATAC
TCTGCCTAACGCCTCTTCTTTT-ATAATAATAGCAAACTCTTAGTAAGCTT-CTCTAATAGTTAATAGAGTC
TACTAAGTAGAACTAAGAATAA-AGAACCTAAGCTACTCTTCTAATTAAAGTAA--GAATTCTTCTAG--CT
TCTACTAAGTATACTTAAGTAAAACTTAGATTAATTTATATAAAG---------------------------
-----------------------CGCTAGTGCCTCTATTATTTTTTTCTATGCTATAGTAAGAACTTACTTT
AAAAGAAATGCCTATTATGCTCTAATACCTGCTTTAGATTTCTAGCTCTAAGAGCTAGAGGTACTCTATTTA
CTCTATAACGTTCGCA-TTAGTAAGCTTAGGTTCTAAAAAAG--AATATACTAGATATATTT-ATTCTATTT
ATCTTAATAAATCTTATAGTAACTCTAATACTAAACTAAGCCTAATAGGCGTTTAGCAAA-CTTAGTATTAA
AGT-TTTCTCTTACTTATAACGTAGATAGCAACGTAGCTAT-AAAGTAAAGTTAGTTAATAAGTAGTACGCT
AGGCTGCT-GCAAATGCTTTCTAGAACTATAAAATACTAAGCTTTTACTATATTCTCTATTCTTTATACTTC
TTACTTTACTATCTTCTTTCTTAGTTCTCTTCTTCTTTCTAGTATCTTTCTATATACTATTAGAACTATAGC
TTATATTAACTACTTCTATAGATCTATCTCTACT-TATTCTAGCTGCAGTAGTTAAGAATTTAGTAGTAGTA
GTAGTAGTAAGAGACT-TTTTTCTAGTAGCTAAAGTTCTTAGCTTCTAGTATTACTAACTAAGAAGCG-CGC
TCTGCTTATAGTTTGCGTAGTACTTAAAGCTAGTAAGTTTTTTTTTCTTTTTTCTATTAAAATTAAGTTAAC
TAATATTTTTATAGTTACTTA-TCTTCTTAATTAGCCTTCTTAGCGCTAATCTTACTAATAATATTACTACT
ATTCTAGCTAATTTACTTAAGTAAGGCTAAATTCTTTCTTAGTTTCTTAATAATATTAGGCGCGCCTACTTA
TACTAGCGTA--ATAATACTCT-AACTAATACTAATT-ACTTTTACTTAATTATCTATAGAGATTCTAATAA
TAATATGCTAACTTTCTTTTATTAT-CTTTACTATAGAGATTACTCTTATATTCTTAAGAGCTAGGCTCTCT
TAGTATTTTCTACTTAGTAAAACTTTAAGTAGTTCTACTATTACGCTATTAATTATAGTATTAAGAGTAGCA
GTACTATTAGCTCTAATAGTACTTACTTAGTTACTTTACTACTCTGCTACGCTAATAGTGCTATATACTTCT
TCTATTAAGGCAATATTAATAACAATAACTA
>X28_sc1.8_1359525_1360715_+/1-1191
------------------------------------------------------------------------
----------------------TAAACCTAATATAGTAGATTACTATTCTTCTATAATCTTCTCTTT-GCTT
CTGCGCTCCTATAAGCT-TAATACTAGTATAGAAGCTAGACTTAATAAACTCTAACTTATTAAACCCTAATA
TAGTAGATTAC-TATCTTTAAGTTTAAATTACTCCTATTACTTAAAGGATAGAGCTACTTTAGC-AGTAGGC
TTTCTTACTTTCTAATAGTAGAATTC-TATTATA-GATAATAGCATATAAGATACCTAAGGCTGCGTAGACT
ATATAATACCTAATTGCTAGAATAATATAGACTATGCTCTGCCTAGCGCCTTTGCTATAAGCTTCT-ATTAA
GAATAACTATAGTTATAGCT-ACTAAGCTAATTACTAGAA-TAACGCAGACTATACTCTACTTAATATCTTT
ACTATTAGCTTCTATTAGAGATAACTATAGTTATAACTACTAACCTAATTACTAAGATAATATAGACTATAC
TCTGCCTAACGCCTCTTCTTTT-ATAATAATAGCAAACTCTTAGTAAGCTT-CTCTAATAGTTAATAGAGTC
TACTAAGTAGAACTAAGAATAA-AGAACCTAAGCTACTCTTCTAATTAAAGTAA--GAATTCTTCTAG--CT
TCTACTAAGTATACTTAAGTAAAACTTAGATTAATTTATATAAAG---------------------------
-----------------------CGCTAGTGCCTCTATTATTTTTTTCTATGCTATAGTAAGAACTTACTTT
AAAAGAAATGCCTATTATGCTCTAATACCTGCTTTAGATTTCTAGCTCTAAGAGCTAGAGGTACTCTATTTA
CTCTATAACGTTCGCA-TTAGTAAGCTTAGGTTCTAAAAAAG--AATATACTAGATATATTT-ATTCTATTT
ATCTTAATAAATCTTATAGTAACTCTAATACTAAACTAAGCCTAATAGGCGTTTAGCAAA-CTTAGTATTAA
AGT-TTTCTCTTACTTATAACGTAGATAGCAACGTAGCTAT-AAAGTAAAGTTAGTTAATAAGTAGTACGCT
AGGCTGCT-GCAAATGCTTTCTAGAACTATAAAATACTAAGCTTTTACTATATTCTCTATTCTTTATACTTC
TTACTTTACTATCTTCTTTCTTAGTTCTCTTCTTCTTTCTAGTATCTTTCTATATACTATTAGAACTATAGC
TTATATTAACTACTTCTATAGATCTATCTCTACT-TATTCTAGCTGCAGTAGTTAAGAATTTAG--------
------------------------------------------------------------------------
------------------------------------------------------------------------
------------------------------------------------------------------------
------------------------------------------------------------------------
------------------------------------------------------------------------
------------------------------------------------------------------------
------------------------------------------------------------------------
------------------------------------------------------------------------
-------------------------------
>X28_sc1.75_5263_6729_-/1-1467
------------------------------------------------------------------------
----------------------TAAACTTAATATAGTAGATTACTAT--CTCTA-AGTTTGCT-------TA
CTCTATTACTAAAGA---TAGAGCTACTTTAGCA-GTAGGCTTTCTTCTCTCTAA-TAGTAGAATCTTATTA
TAGATAATAGTATATAAGACGCCTAAGGCTACGTAGACTATA--TAATACCTAATTACTAGAAT-AATATAG
AC---TATGCTCTGCCTAGCGCCTTC--GCTATTAGCTTCTATTA---GAGATAACTATAGTTATAGCTACT
A------AGCTAATTACTAGAATAACGTAGACTATACTCTACCTAATATCTTTACTATTAGCTTCT-ATTAG
AGATAACTATAGTTATAGCT-ACTAAGCTAATTGCTAGAA-TAACGTAGACTATGCTCTACCTAATATCTTT
ACTATTAGCTTCTATTAGAGATAACTGCAGTTATAACTGCTAAACTAATTACTAGAATAACATAGACTATGC
TCTACCTAACGCCTCTTTTTTTTATAATAACAGCAAACTTCTAGTAAGCCT-CTCTAATAGTTAATAGAGTC
TACTAAGTAGAACTAAGAATAA-GAAACTTAAGCTACCTTTCTAATTAAAGTAA--GAATTCTTCTAG--CT
TCTACTAGGTGCATCTAAGTAGAACTTAGATTAATTTATATAAAG---------------------------
-----------------------CGCTAGTGCCTCTATTATTTTC--TTATGCTATAGTAAGAACTTATCTT
AGAAGAAATACCTATTACGCTCTAATATCTATCTTAGGTTTCTAGCTCTAAGAGCTAGAG-CACTCTATTTA
CTCTGTAACTTTTATA-TTAGTAAGCTTAAGTTCTAAAAGA---AATATGCTAGATATATTT-ATTCTATTT
ATCTTAATAAATCTTATAGTAACTCTAATACTAAACTAAGCCTAATAAGCGTTTAGTAGA-CTTAGTATTAA
GGC-TTTCTCTTACTTATAACGTAGATAGTAGCGCAGCTTTTAAGATAAAGTTAGTTAATAAGTAGTATACT
AGGCTATA-GTAAATGCTTCTTAGAACTATAAAATACTTAGTCTTTACTATATTCTCTATTCTTTATACTTC
TTACTTTCTTATCTTTTTCTCTATTTCTTCTCTTTCTTT-AATATCTTTCTATATACTATTAGGATTATAGC
TTACGTTAACTATACTTATAGGTCTATCTCTGCC-TATTCTAGTTATAGTAGTTATAGATTTAGTAGTAGTA
GTAGTAGTAAGAGGCT-CTCTTCTAGTAGCTAAGGTTCTTAGCTTCTAGTATTCTTAACTAAGAAGCG-TAC
CTTACTTATAGTTTATATTATACTTAAAGCTAGTAAGT-TCTTTTTCTTACTTCTATTAGAGTTAAGTTTAC
TAATATTTCTATAGTTACTTA-TCTTCTTAATTAGCCT-CTTAGCGCTAACCTTACTAATAATATTACTACT
ATCTTAGCTAATTTACTTAAGTAAGGCTAGATTCTTTCTTAGTTTCTTAATAATATTAAGCGCGCTTACTTG
CACTAGCGTA--ATAA--------------------------------------------------------
------------------------------------------------------------------------
------------------------------------------------------------------------
------------------------------------------------------------------------
-------------------------------
>X28_sc1.46_79973_81197_+/1-1225
------------------------------------------------------------------------
------------------------------------------------------------------------
------------------------------------------------------------------------
------------------------------------------------------------------------
------------------------------------------------------------------------
---------CTAATTACTAGAATAACGTAGACTATACTCTACCTAATATCTTTACTATTAGCTTCT-ATTAG
AGATAACTATAGTTATAGCT-ACTAAGCTAATTGCTAGAA-TAACGTAGACTATGCTCTACCTAATATCTTT
ACTATTAGCTTCTATTAGAGACAACTGCAGTTATAACTGCTAAACTAATTACTAGAATAACGTAGACTATGC
TCTACCTAACGCCTCTTTTTTTTATAATAACAGCAAACTTCTAGTAAGCCT-CTCTAATAGTTAATAGAGTC
TACTAAGTAGAACTAAGAATAA-GAAACTTAAGCTACCTTTCTAATTAAAGTAA--GAATTCTTCTAG--CT
TCTACTAGGTGCATCTAAGTAGAACTTAGATTAATTTATATAAAG---------------------------
-----------------------CGCTAGTGCCTCTATTATTTTC--TTATGCTATAGTAAGAACTTATCTT
AGAAGAAATACCTATTACGCTCTAATATCTATCTTAGGTTTCTAGCTCTAAGAGCTAGAG-TACTCTATTTA
CTCTGCAAC-TTTGCA-TTAGTAAGCCTAAGTTCTAAAAGA---AATATGCTAGATATATTT-ATTCTATTT
ATCTTAATAAATCTTATAGTAACTCTAATACTAAACTAAGCCTAATAAGCGTTTAGTAGA-CTTAGTATTAA
GGCCTTTCTCTTACTTATAACGTAGATAGTAGCGCAGCTTTTAAGATAAAGTTAGTTAATAAGTAGTATACT
AGGCTATA-GTAAATGCTTCTTAGAACTATAAAATACTTAGTCTTTACTATATTCTCTATTCTTTATACTTC
TTACTTTCTTATCTTTTTCTCTATTTCTTCTCTTTCTTT-AATATCTTTCTATATACTATTAGGATTATAGC
TTACGTTAACTATACTTATAGGTCTATCTCTGCC-TATTCTAGTTATAGTAGTTATAGATTTAGTAGTAGTA
GTAGTAGTAAGAGGCTCTTCTTCTAGTAGCTAAGGTTCTTAGCTTCTAGTATTCTTAACTAAGAAGCG-TAC
CTTACTTATAGTTTATATTATACTTAAAGCTAGTAAGT-TCTTTTTCTTACTTCTATTAGAGTTAAGTTTAC
TAATATTTCTATAGTTACTTA-TCTTCTTAATTAGCCT-CTTAGCGCTAACCTTACTAATAATATTACTACT
ATCTTAGCTAATTTACTTAAGTAAGGCTAGATTCTTTCTTAGTTTCTTAATAATATTAAGCGCGCTTACTTG
CACTAGCGTA--ATAA--------------------------------------------------------
------------------------------------------------------------------------
------------------------------------------------------------------------
------------------------------------------------------------------------
-------------------------------
>X28_sc1.49_19209_20597_-/1-1389
------------------------------------------------------------------------
----------------------TAAACCTAATATAGCAGATTACTATTCTTCTATAATCTTCTCTTT-GCTT
CTACGCTTCTATAAGCC-TAATACTAGTATAGAA-CTAGACTTAATAAACTCTAACTTATTAAACC-TAATA
TAGCAGATTAC-TATCTCTAAGTTT-AATTACTC-TATTACT--AAAGATAGAGCTACTTTAGTGAGTAGGC
TT-CTTTCTCTCTAATAGTAGAATTC-TATTATA-GATAATAGCATATAAGACGCCTAAGACTGCGCAGACT
ATATAATATCTAATTACTAGAATAATATAGACTATACTCTATCTAGCGCCTTTGCTATTAGCTTCT-ATTAG
AGATAACTGCAGTTATAGCT-ACTAAGCTAATTACTAGAA-TAACGTAGACTATGCTCTATCTAATATCTTT
ACTATTAGCTTCTATTAGAGATAACTATAGTTATAACTACTAACCTAATTACTAGAATAATGCAGACTATAC
TCTACCTAACGCCTCTTCTTTT-ATAATAATAGCAAACTCTTAGTAAGCTT-CTCTAATAGTTAATAGAGTC
TACTAAGTAGAACTAAGAATAA-GAAACTTAAGCTACTCTTTTAATTAAAGTAA--GAATTCTCTTAG--CT
TCTACTAGATATATCTAAGTAGAACTTAGATTAATTTATATAAAG---------------------------
-----------------------CGCTAGTGCCTCTATTACTTTC--TTATACTATAGTAAGAACTTATCTT
AGAAGAAATATCTATTACGCTCTAATACTTACCTTAAGTTTCTAGCTCTAAGAGCTAGAG-CGCTTTATTTA
CTCTATAAC-TTTATA-TTAGTAAGCCTAGATTCTAAAAGA---AATATATTAGATATATTT-ATTCTATTT
ATCTTAATAAATCTTATAGTAACTCTAATACTAAACTAAGCCTAATAGGTATTTAGTAGATCCTAGTATTAA
GAT-TTTCTCTTACTTATAACGCAGATAGCAACGTAGCTAT-AAAGTAAAGTTAGTTAATAAGTAGTATACT
AAGCTGCGTGTAAACGCTTTCTAGAACTATAAAATACTAAGCTTCTACTATATTCTCTATTCTTTATACTTC
TTACTTTACTATCTTCTTTCTTAGTTTTCTTCTTTCTTCTAGCATCTTTCTATATACTATTAAGACTATAGC
TTATATTAACTACTTCTATAGATCTATCTCTGCC-TATTTTAGCTATAGTAGTTAAGAATTTAGTAGTAGCA
GTAGTAGTAAGAGGCT-TTCTTTTAGTAGCTAAGGTTCTTAGCTTCTAGTATTACTAACTAAGAAGCG-CGC
TCTGCTTGCAGTTTACGTAGTACTTAAAGCTAGTAAGTCTTTTTTTCTTTCTTCTATTAGAATTAAGTTAAC
TAATATTTTTATAGTTATCTAACCTTTAGAACTAATTTAATTGCTACTACTACTACT---------------
------------------------------------------------------------------------
------------------------------------------------------------------------
------------------------------------------------------------------------
------------------------------------------------------------------------
------------------------------------------------------------------------
-------------------------------
>X28_sc1.75_6348_6816_-/1-469
------------------------------------------------------------------------
-------------------------------------AGCTTACT----TTCTATAGTCTATCTTTT-ACTT
CTATTTTGCTATAAGCT-TATTATAAGTATAGAA-CTAGGCCTAATAA-CTCTAATCTATTAAACT-TAATA
TAGTAGATTAC-TATCTCTAAGTTT-GCTTACTC-TATTACT--AAAGATAGAGCTACTTTAGC-AGTAGGC
TT-TCTTCTCTCTAATAGTAGAATCT-TATTATA-GATAATAGTATATAAGACGCCTAAGGCTACGTAGACT
ATATAATACCTAATTACTAGAATAATATAGACTATGCTCTGCCTAGCGCCTTCGCTATTAGCTTCT-ATTAG
AGATAACTATAGTTATAGCT-ACTAAGCTAATTACTAGAA-TAACGTAGACTATACTCTACCTAATATCTTT
ACTATTAGCTTCTATTAGAGATAACTATAGTTATAGCTACTAAGCTAATTGCTAGAATAACGTAGACTATGC
TCTACCTAATATCTTTACTATTA-------------------------------------------------
------------------------------------------------------------------------
------------------------------------------------------------------------
------------------------------------------------------------------------
------------------------------------------------------------------------
------------------------------------------------------------------------
------------------------------------------------------------------------
------------------------------------------------------------------------
------------------------------------------------------------------------
------------------------------------------------------------------------
------------------------------------------------------------------------
------------------------------------------------------------------------
------------------------------------------------------------------------
------------------------------------------------------------------------
------------------------------------------------------------------------
------------------------------------------------------------------------
------------------------------------------------------------------------
------------------------------------------------------------------------
------------------------------------------------------------------------
-------------------------------
>X28_sc1.46_79650_80111_+/1-462
------------------------------------------------------------------------
-------------------------------------------------TTCTATAGTCTATCTTTT-ACTT
CTATTTTGCTATAAGCT-TATTATAAGTATAGAA-CTAGGCCTAATAA-CTCTAATCTATTAAACT-TAATA
TAGTAGATTAC-TATCTCTAAGTTT-GCTTACTC-TATTACT--AAAGATAGAGCTACTTTAGC-AGTAGGC
TT-TCTTCTCTCTAATAGTAGAATCT-TATTATA-GATAATAGTATATAAGACGCCTAAGGCTACGTAGACT
ATATAATACCTAATTACTAGAATAATATAGACTATGCTCTGCCTAGCGCCTTCGCTATTAGCTTCT-ATTAG
AGATAACTATAGTTATAGCTAGCTAAGCTAATTACTAGAA-TAACGTAGACTATACTCTACCTAATATCTTT
ACTATTAGCTTCTATTAGAGATAACTATAGTTATAGCTACTAAGCTAATTGCTAGAATAACGTAGACTATGC
TCTACCTAATATCTTTACTATTA-------------------------------------------------
------------------------------------------------------------------------
------------------------------------------------------------------------
------------------------------------------------------------------------
------------------------------------------------------------------------
------------------------------------------------------------------------
------------------------------------------------------------------------
------------------------------------------------------------------------
------------------------------------------------------------------------
------------------------------------------------------------------------
------------------------------------------------------------------------
------------------------------------------------------------------------
------------------------------------------------------------------------
------------------------------------------------------------------------
------------------------------------------------------------------------
------------------------------------------------------------------------
------------------------------------------------------------------------
------------------------------------------------------------------------
------------------------------------------------------------------------
-------------------------------
>X28_sc1.24_1882_3380_-/1-1499
------------------------------------------------------------------------
------------------------------------------------------------------------
------------------------------------------------------------------------
------------------------------------------------------------------------
------------------------------------------------------------------------
------------------------------------------------------------------------
---------AGATTATAATT-ACTAAGCTAATTGCTAGAG-TAATATAGACTATACTCTGCCTAATGCCTTT
ACTATTAGCTTCTATTAGAGATAACTATAGTTATAATTATAGAGTTAATTACTAGAGTAATATAAACTATGC
TCTACTTAATGCCTCTTTCTTT-ATAATAATAGTAAACTCTCTATAAGTCT-CT-TAATAGTTAATAGAGTC
TATAGAGTAGATCTAAGAATAA-GAAATCTAAACTATCTTCTTAAGTAAAGTAA--GAATCTTCTTAG--CT
TCTACTAAGTACATCTAAATAGAAATTAGATTAATTTATATAAAGAACTTATATATATAATAAGTATTAGCC
TTTCTAGTAGTCTTATAAGTCTTTACTAATATCTCTATTCTTTTA--GTATGCTATAGTAGAAGCTTATTTT
AGAAG--ATACTTATTATACTCTAATATCTGCTTTAAGTTTATAGCTCTAAGAGCTAAGA-TATACTATTTA
CTCTATAAC-TTTATA-TTAGTAAGCCTAGATT-TAGAAAAG--AATATATTAGATATATTT-CTTCTACTT
ATCTTACTAAGTTTTATAGTAACTCTAATACTAAACTAAGCTTAATAGATATTTAGCAGG-CTTATTATTAA
GATTTTTCTCTTACTTATAATATAGATAGTAACGTAGCTAT-AAAGTAGAGCTAGTTAATAAGTAGTATACT
AAGCTATA-GTAAACGCTTCTTAGAATTATAAAATACTAAGCTTCTACTTTATTCTTTATCTTTTATACTTC
TTACTTTACTATCTTCTTTCTTAGTCTTTCTCTTCTTCT-AGTATCTTTCTATATACTATTAGAATTATAGC
TTATATTAATTACTTCTATAAGTCTATCTCTACCCTATTCTAGCTATAGTAGTTATAAATTTAGTAGTAGTA
GTAGTAGTAAGAGGCT-TTCTTCTAGTAGCTAAGATTCTTAGCTTCTAATATTACTAACTAAGAAGCG-TGC
TCTACTTATAGTTTATATAGTACTTAAAGCTAATAAGT-TTTTCTTCTTTCTTCTATTAAGATTAAGTTTAT
TAATATCTTTATAGTTACTTA-TCTTCTTAATTAGCTT-CTTAGCGCTAACTTTGCTAATAATATTATTATT
ATTTTAGCTAATTTACTTAAGTAAAGCTAGATTCTTTCTTAGTTTCTTAATAATATTAAGCGCGCTTACTTA
TATTAGTATA--ATAATAATCT-AACTAATGCTAATT-ACTCTTACTTTATTATCTATAGAGATCTTAATAA
TAATATGCTAACTCTCTTTTATTAC-TTTTACTATAAAGATTATTCTTATATTCTTAAGAGCTAAGCTCTCT
TAGTATTTTCTACTTAATAAGACTTTAAGTAATTTTACTATTATACTATTAATTATAGTATTAAGAGTAGTA
ATATTATTAGCCTTAATAGCACTTATCTAGCTATCTTAGTACTCTATTATGCTAATAGTACTATATACTTCT
TTTATTATAATAATATTAATAATAAGAACTA
>X28_sc1.24_3067_3719_-/1-653
------------------------------------------------------------------------
----------------------TAAACTTAATATAGTAGATTACTATTCTTCTATAATCTTCTCTTT-GCTT
TTGCGCTTCTATAAGCCCTAATACTAGTATAGAACTAAACCTTAATAAACTCTAACTTATTAAAAC-TAATA
TAGTAGATTAC-TATCTCTAAGTTT-AATTACTC-TATAGCT--AAAAATAGAGTTACTTTGAGTAATAAGC
TTTCTTCTTCTCTAATAGTAGAATCCCTATTATA-GACAATAGCATATAAGACTTCTAGAGTAGCATAGACT
ATATAATACCTAATTATAGAGATAATATAGACTAAGTTCTATTAAGCGCTCTTACCTTTAGCTTTTTATTAG
AGATAACTAAGATTATAATT-ACTAAGCTAATTGCTAGAG-TAATATAGACTATACTCTGCCTAATGCCTTT
ACTATTAGCTTCTATTAGAGATAACTATAGTTATAATTATAGAGTTAATTACTAGAGTAATATAAACTATGC
TCTACTTAATGCCTCTTTCTTT-ATAATAATAGTAAACTCTCTATAAGTCT-CT-TAATAGTTAATAGAGTC
TATAGAGTAGATCTAAGAATAA-GAAATCTAAACTATCTTCTTAAGTAAAGTAA--GAATCTTCTTAG--CT
TCTACTAAGTACATCTAAATAGAAATTAGATTAATTTATATAAAG---------------------------
------------------------------------------------------------------------
------------------------------------------------------------------------
------------------------------------------------------------------------
------------------------------------------------------------------------
------------------------------------------------------------------------
------------------------------------------------------------------------
------------------------------------------------------------------------
------------------------------------------------------------------------
------------------------------------------------------------------------
------------------------------------------------------------------------
------------------------------------------------------------------------
------------------------------------------------------------------------
------------------------------------------------------------------------
------------------------------------------------------------------------
------------------------------------------------------------------------
------------------------------------------------------------------------
-------------------------------
>X28_sc1.37_299571_299801_+/1-231
------------------------------------------------------------------------
----------------------TAAACTTAATATAGTAGATTATTATTCTTCTATAATCTTCTCTTT-ACTT
TTATACTTCTATAAGCA-TAATGCTAGCATAGAA-CTAGACTTAATAAACTCTAACTTATTAAACC-TAATA
TAGTAAATTAC-TATCTCTAAGTTT-AATTGCTC-TATAGCT--AAAAATAGAGTTACTTTAGT-AGCAGGC
TT-TCTTCTCTCTAATAGTAGAATCC-TATTATA-GATAATAGTATAAGA----------------------
------------------------------------------------------------------------
------------------------------------------------------------------------
------------------------------------------------------------------------
------------------------------------------------------------------------
------------------------------------------------------------------------
------------------------------------------------------------------------
------------------------------------------------------------------------
------------------------------------------------------------------------
------------------------------------------------------------------------
------------------------------------------------------------------------
------------------------------------------------------------------------
------------------------------------------------------------------------
------------------------------------------------------------------------
------------------------------------------------------------------------
------------------------------------------------------------------------
------------------------------------------------------------------------
------------------------------------------------------------------------
------------------------------------------------------------------------
------------------------------------------------------------------------
------------------------------------------------------------------------
------------------------------------------------------------------------
------------------------------------------------------------------------
-------------------------------
>X28_sc1.45_195645_196705_+/1-1061
------------------------------------------------------------------------
----------------------TAAACCTAATATAGCAAATTACTATTATTCTATAATCTTCTCTTTTACTT
TTATACTTCTATAAGCT-TAATATAGATATAGAA-CTAAACCTAATAAACTCTAATCTATTAAATC-TAATA
TAGTAGATTAC-TATCTCTAAGTTT-AGTTACTC-TATAGCT--AGAAATAGAGTTACTTTAAT-AGTAGGC
TT-CTCTCTCTCTAATAGTAAGATTC-TATTATA-GATAATAGTATATATAATTACTAGAGTAGCATAGTCT
ATATAATATCTAATTATAGAGATAATATAGACTATATTCTGCTAGGCGCTCTTATCTTTAGCGTTCTATTAG
AGATAACTATAGTTATAATTATAGAAGCTAATTACTAGAAATAATATAGACTATACTCTATCTAATACCTTT
--TATTA-----------------------------------------------------------------
---------------------TTATAATAATAGCAAACTCTCTATAAGCTT-TTCTAATAGTTAATAGAGCT
TATAGAGTAGACTTAAGAATAACGAAACTTAGATAATCTTTCTAAGTAAAGTAA--GAATTCTTCCTAGCCT
TCTACTAGATACTTCTAAATAAGAATTAGATTAATTTATATAAAGAATCTATATATATAATATATATTAGCT
ACTCTAGTTGTTTTACAAGTTCTTACTAATACTTCTATTCTTTTA--GTATACTATAGTAGAAGCTTACTAT
AGAAG--ATACTTATTATGCCTTAATATCTACTTAAAGTTTATAGCTCTAAGAGCTAGAA-TACTCTATTTA
CTTTATAAC-TTTATA-TTAGTAAGCTTAGATT-TAGAATAG--AATATATTAGATACGTTT-ATTCTACTT
ATCTTAGTAAGTCTTATAGTAACTTTAATACTAAACTAAGCCTAATAGATATTTAGTAGA-TTTATTATTAA
GATTTTTCTTTTACTTATAATATAGATAGTAATATAGCTAT-AAGATAAAGTTAGTTAATAAGTAGCACGCT
AAGCTATA-GTAAATACTTCTTAGAACTATAAAATACTAAGCTTTTACTATATTCTCTATTCTTTATATTTC
TTACTTTATTATCTTCTTTCTTAGTTTTTCTCTTTCTCT-AATATCTTT-----------------------
------------------------------------------------------------------------
------------------------------------------------------------------------
------------------------------------------------------------------------
------------------------------------------------------------------------
------------------------------------------------------------------------
------------------------------------------------------------------------
------------------------------------------------------------------------
------------------------------------------------------------------------
------------------------------------------------------------------------
-------------------------------
>X28_sc1.6_780334_781470_+/1-1137
------------------------------------------------------------------------
------------------------------------------------------------------------
------------------------------------------------------------------------
------------------------------------------------------------------------
------------------------------------------------------------------------
------------------------------------------------------------------------
------------------------------------------------------------------------
------------------------------------------------------------------------
------------------------------------------------------------------------
------------------------------------------------------------------------
------------------------------------------------------------------------
------------------------GCTAATGCCTCTATTCTCTCT--GTATGCTATAATAGGAGCTTACTCT
AGAA-AGATGCTTATTATACTCTAATGCCTGCCTTAAGTTTATAGATCTAAGAGCTAAGA-TACTCTATTTA
CTCTATAAC-TTTACG-TAAGTAAGCTTAAGTCTAGAAAGG---AATATATTAGATGCGTTT-ATTCTATTT
ACCTTAATAAGTCTTGTAGTAGCTCTAATGCTAAACTAAGCTTAATAGGCATTTAGCAGA-CTTAGTATTAA
GGT-TTTCTCTTACTTATAACGCAGATAGCAACGCAGCTAT-AAGGTAAAGTTAAGTAATAAGCAGCATACT
AGGCTGCT-GTAAATGCTTTCTAGAACTATAAAATACTAAGCTTCTACTATATTCTCTATCCTTTATACTTC
TTACTTTACTATCTTCTTCTCTAGTTCTTTTCTTTCTCCTAGCATCTTTCTATATACTATTAGAATTATAGC
TTACGTTAACTACTCTTATAGGTCTATCTCTGCC-TATTCTAGCTGTAGTAGTTAAGAATTTAGTAGTAGCA
GTAGTAGTAAGAGGCC-TTCTTCTAGTAGCTAAGGTTCTTAGCTTCTAGTATTACTAACTAAGAAGCG-CGC
TCTGCCTACAGTTTGCATAGTACTTAAAGCTAGTAAGTCTTTTTTTCTTTCTTCTATTAAAATTAAGTTAAC
TAATATTTTTGTAGTTACTTA-CCTTCTTAATTAGCCT-CTTAGCGCTAATCTTGCTAATAATATTACTGCT
ATTTTAGCTAATTTGCTTAAGTAAGGCTAGATTCTTTCTTAGTTTCTTAATAATATTAGGCGCGCTTACTTA
TACTAGCATATAATAATACTTT-AACTAATGCTAATT-ACTCTTACTTAATTACTTATAGAGATCCTAATAA
TAATATGCTAACTTTCTTTTATTAC-CTTTACTATAGAGGTTACTCTTATATTCTTAAAAGCTAGGCTTTCT
TAGCATTTTCTACTTAGTAAGACTTTAAGCAGTTCTACTATTGCACTATTAATTATAGTATTAAGAGTAGTA
GTACTATTAGCTCTAATAGCACTTACTTAGCTACTTTACTACTCTGCTACGCTAATAGTGCTATGCACTTCT
TCTATTAAGATAATATTAATAATAATAACTA
>X28_sc1.46_112960_113261_+/1-302
------------------------------------------------------------------------
------------------------------------------------------------------------
------------------------------------------------------------------------
------------------------------------------------------------------------
------------------------------------------------------------------------
------------------------------------------------------------------------
------------------------------------------------------------------------
------------------------------------------------------------------------
------------------------------------------------------------------------
------------------------------------------------------------------------
------------------------------------------------------------------------
------------------------------------------------------------------------
------------------------------------------------------------------------
------------------------------------------------------------------------
------------------------------------------------------------------------
------------------------------------------------------------------------
------------------------------------------------------------------------
------------------------------------------------------------------------
------------------------------------------------------------------------
------------------------------------------------------------------------
------------------------------------------------------------------------
------------------------------------------------------------------------
------------------------------------------------------------------------
--------------AATAATCT-TATAGATACTAATT-ACTCTTACTTAATTATCTATAGAAGCTCTAATAA
TAATGCGCTAACTTTTTTTTATTAT-CTTTACTACTATAGTTGCTCTTATATTCTTAAGAGCTAGGCTCTCT
TATTATTTTCTACTTAGTAAGACTTTAAGTAGTTCTACTATTATGCTATTAATTATAGTATTAAGAGTAATA
GTACTATTAGCTCTAATAGCACTTATCTAGCTACTTTGCTACTCTGCTATACTAATAGTGCTATATACTTCT
TCTATTAAGGTAATATTAATAATAATAACTA
>X28_sc1.51_69369_69670_-/1-302
------------------------------------------------------------------------
------------------------------------------------------------------------
------------------------------------------------------------------------
------------------------------------------------------------------------
------------------------------------------------------------------------
------------------------------------------------------------------------
------------------------------------------------------------------------
------------------------------------------------------------------------
------------------------------------------------------------------------
------------------------------------------------------------------------
------------------------------------------------------------------------
------------------------------------------------------------------------
------------------------------------------------------------------------
------------------------------------------------------------------------
------------------------------------------------------------------------
------------------------------------------------------------------------
------------------------------------------------------------------------
------------------------------------------------------------------------
------------------------------------------------------------------------
------------------------------------------------------------------------
------------------------------------------------------------------------
------------------------------------------------------------------------
------------------------------------------------------------------------
--------------AATAATCT-TATAGATACTAATT-ACTCTTACTTAATTATCTATAGAAGCTCTAATAA
TAATGCGCTAACTTTTTTTTATTAT-CTTTACTACTATAGTTGCTCTTATATTCTTAAGAGCTAGGCTCTCT
TATTATTTTCTACTTAGTAAGACTTTAAGTAGTTCTACTATTATGCTATTAATTATAGTATTAAGAGTAATA
GTACTATTAGCTCTAATAGCACTTATCTAGCTACTTTGCTACTCTGCTATACTAATAGTGCTATATACTTCT
TCTATTAAGGTAATATTAATAATAATAACTA
>X28_sc1.25_490202_491712_+/1-1511
------------------------------------------------------------------------
------------------------------------------------CTTCTATAGTCTCTTCTTT-ATCT
CTGCATTCTTATAAGCT-TAATGCTAGTATAGAA-CTAGACCTAATAAACTCTAATCTATTAAACC-TAATA
TAATAGATTAC-TATCTCTAAGTTT-AATTACTC-TATAGCT--AAGAATAGAGTTACTTTAAT-AGCAGGC
TT-TCTTCTTTCTAATAGTAAGATTC-TATTATA-GATAATAGCATATACGACTGCTAAGGCAGCGTAGACT
ATATAATACCTAAATATAGAGGTAACGCAGACTATATTCTATTAGGTGCTCTTACTTTTAGCTTTCTATTAG
AGATAACTATAGTTATAATT-ACTAAGCTAATTACTAAAG-TAATATAGACTATGCTTTACCTAACGCCTCT
TCCTTTA-----------------------------------------------------------------
------------------------TAATAATAGTAAACTCTTTATAAGCCT-CTTTAATAGTTAATAGAGCT
AATAGAGTAGGCCTAAGAATAAGAAACTCTAAATAACCTTCTTAAGTAAAATAAAAGAATTCTCTTAG--CT
TCTACTAGGTGCATCTAAGTAGAAATTAGATTAATTTATATGCAGAACCTATATATATAATAAGTATTAGCC
TTTCTAGTTATCTTATAAGTTCTTACTAATATCTTTATTCTTCTT--GCATACTATAGTAGAAGCTTGCTCT
AGAA-AAATATCTATTATGCCTTAATATCTGCCTTAAGTTTATAGCTCTAAGAGCTAAGA-TACTCTATTTA
CTTTATAAC-TTTGCA-TTAGTAAGCCTA-GTTTTAGAAAAG--AATATATTAAATACGTTTTATTCTATTT
GCCTTAATAAGTCTTATAGTAATTCTAATACTAAACTAAGCTTAATAGGCGTTTAATAAG-CTTAGTATTAA
GGT-TTTCTCTTACTTATAACGTAGATAGCAACGCAGCTAT-AAAGTAAAGTTAGTTAATAAGTAGTATGCT
AGGCTATA-GTAAACGCTTCTTAGAACTATAAA-TACTAAGCTGCTGCTATATTCTCTATTCTTTATTCTTC
TTACTTTACTATCTTCTTCTCTAGTCTTTCTCTTTCGGT-GGCTTCTTCGTCTGTTCTATTAAGATTATAGC
TTATATTGATTACTTCTATAAGTCTATCTCTGCT-TATTCTAGCTATAGCAGTTATAGATTTAGTAGTAGTA
GTAGAGGTAAAAGGCT-TTCTTCTAGTAGCTAAGATTTCTAGCTTCTAGTATTACTAACTTAAGAAGCGCGC
TCTGCTTATAGTTTATATTATACTTAAAGCTCATAAGT-TCTTTTGTTTACTTGTATTAGAGTTAACTTTAC
TAATATTTCTATAGTTTACTTATCTTCTTAATTAGCTT-CTTAGTGCTAATCTTACTAATAATATTACTACT
ATTCTAGCTAATTTGCTTAAGTAAGGCTAGATTCTTTCTTAGTTTCTTAATAATATTAAGTGCGTCTTCTTA
TACTAGCATA--ATAATAATCT-TATAAATGCTAATT-ACTCTTACTTAATTATCTATAGAGGTTCTAATAA
TAATATGCTAACTCTCTTTTATTAT-CTTTACTA--------------------------------------
------------------------------------------------------------------------
------------------------------------------------------------------------
-------------------------------
>X28_sc1.37_311351_311952_+/1-602
------------------------------------------------------------------------
------------------------------------------------------------------------
------------------------------------------------------------------------
------------------------------------------------------------------------
----------------------------------------TAGTATATAAGATTTCTAGAGCAGCGTAGACT
ATATAATATCTAATTATAGAGGTAATATAGACTAGGTTTTATTAAGCGCTCTTACCTTTAGCTTTCTACTAA
AGATAATTATAGTTATAATT-ACTAAGCTAATTACTAGAG-TAATATAGACTATGCTCTGCCTAATACCTTT
GCTATTAGCTTCTATTAAAGATAACTATAGTTATAATTATAGAGCTAA--------GTAACGTAAACTATGC
TTTGCCTAATGCTTCTTTCTTT-ATAATAATAGCAAACTTTTTATAAGCCTTCTCTAATAGTTAATAGAGTC
TATAGAATAGACTTAAGAATAAAGGAACTTAAACTACCTTTCTAATTAAAGTAA--GAATATTTCTAG--CT
CTTACTAAGTGCACTTAAGTAGAACTTAGATTAATTTATATAAAAAACTTATATATATAATAAGGATAAGCC
TTTCTAGTTATCTTATAAGTTCTTACTAATGCCTCTATTCTCTCT--ATATACTATAGTAGAAGCTTACTCT
AGAA-AGATACTTATTATGCTCTAATACTTATCTTAAGTTTATAGCTCTAAGAGCTAGAA-TACCTTATTTA
CTCTATAACTTTG-----------------------------------------------------------
------------------------------------------------------------------------
------------------------------------------------------------------------
------------------------------------------------------------------------
------------------------------------------------------------------------
------------------------------------------------------------------------
------------------------------------------------------------------------
------------------------------------------------------------------------
------------------------------------------------------------------------
------------------------------------------------------------------------
------------------------------------------------------------------------
------------------------------------------------------------------------
------------------------------------------------------------------------
------------------------------------------------------------------------
-------------------------------
>X28_sc1.37_311481_312029_+/1-549
------------------------------------------------------------------------
------------------------------------------------------------------------
------------------------------------------------------------------------
------------------------------------------------------------------------
------------------------------------------------------------------------
------------------------------------------------------------------------
---------------------------CTAATTACTAGAG-TAATATAGACTATGCTCTGCCTAATACCTTT
GCTATTAGCTTCTATTAAAGATAACTATAGTTATAATTATAGAGCTAA--------GTAACGTAAACTATGC
TTTGCCTAATGCTTCTTTCTTT-ATAATAATAGCAAACTTTTTATAAGCCTTCTCTAATAGTTAATAGAGTC
TATAGAATAGACTTAAGAATAAAGGAACTTAAACTACCTTTCTAATTAAAGTAA--GAATATTTCTAG--CT
CTTACTAAGTGCACTTAAGTAGAACTTAGATTAATTTATATAAAAAACTTATATATATAATAAGGATAAGCC
TTTCTAGTTATCTTATAAGTTCTTACTAATGCCTCTATTCTCTCT--ATATACTATAGTAGAAGCTTACTCT
AGAA-AGATACTTATTATGCTCTAATACTTATCTTAAGTTTATAGCTCTAAGAGCTAGAA-TACCTTATTTA
CTCTATAACTTTGGCAATTAGTAAGCCTAGAATTTAGAAAAAGAAATATATTAGATAATATTTATTCTATTT
ACCTTAATAAGTCTTATA------------------------------------------------------
------------------------------------------------------------------------
------------------------------------------------------------------------
------------------------------------------------------------------------
------------------------------------------------------------------------
------------------------------------------------------------------------
------------------------------------------------------------------------
------------------------------------------------------------------------
------------------------------------------------------------------------
------------------------------------------------------------------------
------------------------------------------------------------------------
------------------------------------------------------------------------
------------------------------------------------------------------------
-------------------------------
