# Supplementary material for: RIPCAL: a tool for alignment-based analysis of repeat-induced point mutations in fungal genomic sequences
Source: BMC Bioinformatics. 2008 Nov 12;9:478. doi: 10.1186/1471-2105-9-478 (PMC2621366; doi:10.1186/1471-2105-9-478)
Supplement: Additional file 5 — Snodorum Alignments. Compressed (.zip) file containing alignments for all Stagonospora nodorum repeat families in Fasta (.fas) format. [file 1471-2105-9-478-S5.zip › x35_aln.fas]

>X35_sc1.14_8105_8527_-/1-423
--TCTATTCTTAATAAG-TAAAAGAATAAGAGTTAGAATAGAGCTTA-TTCTTTAAGAAACT-CTAAATTCT
TAAGAGCTTATTCTTTTAAATCTAAATTTATAAAGAATAAGACTTTATATAAGAGCTAATTTTAATATAACT
TAAGCTAAAGGTATAGTA-GAGTTAGTA-CTATTAA-TTATACTATTTAG-AATTTTTATATAATATTAGC-
GCGTTA--TAATGCACGTTAAG-ATATATATTAATATTAGTATTCTTTAGAGTTATAAAAACAAAGCTATAT
AGACTACTAACCTAGAGTTATAAACTCTAATATTAGAGTT-TCTATGCCTAATCTAAG-CGTTAGAGTAACT
CTAATAGCTAGGCTAAGTATAATAATACTATAATACTGCGTGCTGCAAGTATATAATAT-CTAGTAACTCTA
GATACTA-----------------------------------------------------------------
------------------------------------------------------------------------
------------------------------------------------------------------------
------------------------------------------------------------------------
------------------------------------------------------------------------
------------------------------------------------------------------------
------------------------------------------------------------------------
------------------------------------------------------------------------
------------------------------------------------------------------------
------------------------------------------------------------------------
---------------------------------
>X35_sc1.14_5810_6966_-/1-1157
--TCTATCTTTAATAGG-TAAAAGAACAAGAGTTAGAATAGAGCTTA-TTCTTTAAGAAACT-CTAAATTCT
TAAGAGCTTATTCTTTTAAATCTAAATTTTTAAAGAATAAGACTCTGCATAAGAGCTAATTTTAATATAACT
TAAGCTAAAGATATAGCA-GAGTTAGCG-CTATTAA-TCGCACTATTTAG-AATTTTTATGCAATATTAGC-
GTATTA--TAATATATATTAAG-ATATATATTAATATTAGTATTTCTTAGAGTTGCAAAAATAAAGCTATAT
AAACTACTAACCTAGAGTTACAAACTCTAATATTAGAGTT-TCTACGCCTAATCTAAG-CGTTAAAGTAACT
CTAATAGCTAAGCTAAGTATAATAATACTATAATACTGCGTGCTATAAGCATGCAGCGT-CTAGTAACTCTA
GATACTAATATTTAGAAAGAGTACTATAACTTATAGGTAGTATAAATTTATTACTTGCTATAAAGCTCTATA
GATAAAGTTTATAGATATTTATAATAGAATAAT-TTAATAGTATTTTTA-AGTATTTGCTACTATACTACAT
AGCTATATATAAGAGCTATGCGTAGAGCATTATCTAGTTATAGCTAGCAG-CTTACTTAAATACTAAG-CAC
TAAGAAATAGTCTCTAATATATAGAAAGCTATTATTTACGCTATATAGAATAAGGCTTTGCTATAGCTATAG
GTATTTAATAAAGATAATATTATATTC-TCTAGTATAGTAACTAAGCTACTGCTATACTTACTTATATATAC
TAATAGACTACAGTATAGAGAGTATAGCTGCATTTATTGCTACGTAAAGAGAATAGAAGCTTACTACTATAA
TAACTATATATAGAAGAGTAGATAACGTAATAGTAG---AGAAAAAAGTATAGCTATTATATAGATAGTTAG
CGTTAAGTGCTAGAAGTACTAGAATACTAGTTACTTAGGCTAACTATTTAAAGTAGGTATAATAGTTAAAGT
AGATTCTATAGCTAGCAGTCTAGAAGTAGATATTAGTTTTACTATGCAAGTAGTATTATTCTAGGCTATAAC
TAATACTAGAGCTAGGCAGAGAGCGCAGAATATAGTAATTAAAGCTAATATAAATTGC-TATAAGTT--CTA
AGCATAGTTAAACTAAATAGAAT-AAGCGTGCT
>X35_sc1.20_744040_745196_+/1-1157
--TCTATCTTTAATAGG-TAAAAGAATAAGAGTTAGAATAGAGCTTA-TTCTTTAAGAAACT-CTAAATCCT
TAAGAGCTTATTCTTTTAAACTTAAATTTCTAAAGAATAAGACCCTACGCAAGAGCTAATTTTAATGCAACT
TAAGCTAAAGATATAGCA-GAGTTAGCG-CTATTAA-TCGCACTATTTAG-AATTTTTATATAATATTAGC-
GCGTTA--TAATACACGTTAAG-ATATATATTAATATTAGCGTTCCTTAGAGTTGCAAAAACAGAGCTATGC
AGACTACTAACTTAGAGTTATAAACTCTAATATTAGAGTT-TCTGCGCCTAATCTAAG-CGTTAGAGTAACT
CTAATAGCTAGGCTAAGCATAATAATACTATAATGCTGCATGCTATAAGCATGCAACGT-TTAGTAACTCTA
GATACTAACGTGCAGAGAGTGCACTCTAACTTATAGGCAGTATAAATTTATCGCTTACTATAAGGCTCTATA
GATAGAGTTTATAGATATTTATAATAGAATAAT-TTAATAGTATTTTTA-AGTATTTGCTACTACACTGCAT
AGCTATATGCAAGAGCTATGCGCAGAGCATTATCTAGTTGCAGTTAGTAG-CCTACTTAAATACTAAG-TAC
CTAGAACTAGTCTCTAACACACAGATAGCTATTATTTACGCTATGCAGGATAAGGCTTTGCTATAGCAGTAG
GTATTTAATAAAGGCGATATTATATAT-CTTAGCCTAGTAACTAGGTTACTGCTATACTTACCTATATATAC
TAATAGACTATAGTATTAAGAGTATAGTTAAATATATTACTATCTAAAGAGAATAGAAGCCTATTGCTATAA
GAATTATGCGTAGAAGAGCAGACTACGCAGTAGCAG---AGAACTAGATGCAGCTGTTATATAGATAGTTAG
CGTTAAGTGCTAGAAGTACTATAATACTAGTTATCTTAGCTAGCTATTTAAAGTAGATATAATAGTAGAAGC
AGAACCTGCTGCTAGCAGTCTAGAAGCAGATATTAGACTTACTATGTAAGCAGTATTATCCTAGGCTATAAC
TAATGCTAGAGCTAGGCAGAGAGCGCAGAACGCAGCGATTAAAGCTAATATAGATTAC-TATAAGTT--CTA
AGCATAGTTAAACTAAGTAAGAT-AAGCATGCT
>X35_sc1.12_2990_4146_-/1-1157
--TCTATCTTTAATGGG-TGAAAGAATAAGGGTCAGAATAGGGCTTA-TTCTTTAAGAAACT-CTAAATCCT
TAAGGGCTTATTCTTTTAAACTCGAATTTCTAAAGAATAAGACCCTGCGTAAGGGCTAATTTTAATGCAACT
TAAGCTAAAGGTGCAGCA-GAGTCAGCG-CTATTAA-TTGCACTATTTAG-AATTTTTATGCAATATCAGC-
GCGTTA--TAATGCACGTTAAG-ATATGTGTTAATATTAGTATTCCTTAGAGTTGCAAAAATAGAGCTGTGT
AGACTACTAATCTAGAGTTATAAACTCTAATATTAGAGTT-TTTGCGCCTAATCTAAG-CGTTAGAGTAACT
CTAATAGCTAGGCTAAGCATAATAATACTGCAATGCTGCGTGCTGCAAGCATATAACGT-CTAGTAACTTTA
GATACTAACGTGCAGAGAGTACATCTTAACTTATAGGCAGCATAAATTTATTGCTCGCTGCGAGGCTCTGTA
GATAGAGTTTATAGATATTTATAATAGAATAAT-TTAATAGTATTTTTA-AGTATTTGCTACTACACTGCAT
AGCTATATGTAAGAGCTATGCGCAGAGCATTATCTAGTTATAGTTAGCAG-CCTACTTAAATACTAAG-TAC
CTAGAACTAGTCTCTAACATACAGATAGCTATTATTTGCGCTGTATAGGACGAGGCTTTACTGCAGCAGTAG
GCATTTAACGAAGGCAATGTTATATAT-CCTAGCCTAGTAACTAGGTTACTACTATACTTGCCTATATATAC
TAACGAACTGCAGTATTAAGAGTATAGTTAAATATATTACTACCTAAAGAGGATAGAAGCCTATTGCTATAA
GGACTATGCGTAGAAGAGTAGACTACGCAGTAGTAG---AGGACTAAGTGCAGCTATTATATAGGCAGTTAG
CGTTAAGTGCTAGAAGTACTATAATACTAGTTACCTTAGCTAGCTGTTTAAAGTAGATGCAATAGTAGAAGC
AGGATCTGCTGCTAGCAGTCTAGAAGTAGATATTAGACTTACTATGCGAGCAGCATTATTCTAGGCTATAAC
TAATGCTAGAGCTAGGCAGAGAGCGTAGAACGCAGCGATTAAAGCTAATACAGATTGC-TACGAGTT--CTA
AGCATAGTTAAACTAAGCAGGAT-AGGCGCGCT
>X35_sc1.105_1824_2149_+/1-326
--TCTATTCTTAATAGA-TAAAAGAATAAGAGTTAGAATAGAGCTTA-TTCTTTAAGAACCT-CTGCAGCTC
TAAGAGCTTATTCTTTTAAACCTAAATTTCTAAAGAATAAGACTCTGCATAAGAGCTAATTTTAATATAACT
TAAGCTAAAGATATAGCA-GAGTTAGCG-CTATTAA-TTATACTATTTAG-AATTTTTATGCAATATTAGC-
GCGTTA--TAATATATATTAAG-ATATATATTAATATTAGCATTTCTTAGAGTTATAAAAATAGAGCTATAT
AGACTACTAACCTAGAGTTGCAAACTCTAATATTAGAGTT-TCTATACCTAA--------------------
------------------------------------------------------------------------
------------------------------------------------------------------------
------------------------------------------------------------------------
------------------------------------------------------------------------
------------------------------------------------------------------------
------------------------------------------------------------------------
------------------------------------------------------------------------
------------------------------------------------------------------------
------------------------------------------------------------------------
------------------------------------------------------------------------
------------------------------------------------------------------------
---------------------------------
>X35_sc1.5_178_1335_-/1-1158
--TCTATCCTTAATAGG-TGAAAGAACAAGGGTTAGAACAGAGCTTA-TTCTTTAAGAAACT-CTAAATTCT
TAAGAGCTTATTCTTTTAAACCTAAATTTCTAAAGAATAAGACTCTGCGCAAGAGCTAATTTTAATATAACT
TAAGCTAAAGGTGTAGCA-GAGTTAGCG-CTATTAA-TTGCACTATTTAG-AATTTTTATGTAATATTAGT-
GCGTTA--TAATGCACGTTAAG-ATATATATTAATATTAGCGTTTCTTAGAGTTGCAAAAACAGAGCTATAC
AGACTACTAACCTAGAGTTATAAACTCTAATATTAGAGTT-TCTGCGCCTAATCTAAG-TGTTAGAGTAACT
CTAATAGCTAGGCTAAGCATAATAATACTATAATGCTATATACTGCGAGTATATAGTAT-CTAGTAACTCTA
GATACTAACGTGCAGAGAGTGCACTCTAACTTATAAGCAGTATAAATTTATTGCTTGCTGCTAGGCTCTATA
GATAGAGTTTATAGATATTTATAATAGAATAAT-TTAATAGTATTTTTA-AGTATTTACTATTATACTATAT
AGCTATATGCAAGAGCTACGCGCAAGGTATTATCTAGTTATAGCTAGCAG-CCTACTTAAATACTAAG-CAC
TAAGAAATAGTCTCTAATATATAGAAAGCTATTATTCGCGCTATATAGGATAAGGCTTTGCTGTAGCTATAA
GCATTTAACAAAGATAATATTATATTTTCTTAGTATAGTAACTAAGCTACTGCTACACTTACTTATATATAC
TAATAGGCTATAGTGCAGAGAGTATAGCTGCATTTATTACTATATAAAGAGGATAAAAGCCTACTGCTATAA
TAACTATGCGTAGAAGAGTAGATAACGCAGTAGCAG---AGGAAAAAGTGCAGCTATTATATAGATAGTAGG
CATTAAGTGCTAGAAGTATTAGAATACTAGTTACTTAAGCTAACTATTTAAAGTAGATATAATAGTTAAAGC
AGATCCTATAGCTAGTAGTCTAGAGGTAGAGATTAGTCTTGCTATATAAGTAGCATTATTCTAGGCTGTAAC
TAATACTATAGCTAAATAGAGAGCGCAGAATAAAGCAATTAAAGCTAATACTAATTAC-TATAATTT--TAA
TAAGTAGTTAAACTAAGCAGAGT-AGATGCGCT
>X35_sc1.40_305155_305747_+/1-593
--TCTATCTTTAATAGA-TTAAAGAATAAGAGTTAGAATAGAGCTTA-TTCTTTAAGAAACT-CTAAATCCT
TAAGAGCTTATTCTTTTAAACTTAAATTTCTAAAGAATAAGACTCTGCGTAAGAGCTAATTTTAATATAACT
TAAGCTAAAAGTATAGTA-GAGTTAGCG-CTATTAA-TTGCACTATTTAG-AATTTTTATGCGATATTAGC-
GCGTTA--TAATGCATATTAAG-ATATATATTAATATTAGTATTCTTTAAAGTTATAAAAATAGAGCTATGC
AGACTACTAATCTAGAGTTATAAACTCTAATATTAGAGTT-TCTGCGCCTAATCTAAG-CGTTAGAGCAACT
CTAATAGCTAAGCTAAGTATAATAATACTATAATGCTGCGTGCTATAAGCATATAGCAT-CTAGTAACTCTA
GATACTAATATATAGAGAGTGCACTCTAACTTATAGGCAGCATAAATTTATTACTTACTACTAAGCTCTATA
GATAGAGTTTATAGATATTTATAATAGAATAAT-TTAATAGTATTTTTA-AGTATTTGCTACTATACTATAT
AGCTATATGCAAGAGCTATGCGTAGAGCATTATCT-------------------------------------
------------------------------------------------------------------------
------------------------------------------------------------------------
------------------------------------------------------------------------
------------------------------------------------------------------------
------------------------------------------------------------------------
------------------------------------------------------------------------
------------------------------------------------------------------------
---------------------------------
>X35_sc1.7_3541_4697_-/1-1157
--TCTATCTTTAATAGG-TAAAAGAACAAGAGTCAGAACAGAGCTTA-TTCTTTGAGAAACT-CTAAATTCT
TAAGAGCTTATTCTTTCAAACTCGAATTTCTAAAGAATAAGACTCTGCGTAAGGGCTAATTTTAATGCAACT
TAAGCTAAAGGTGCAGCA-GAGTTAGCG-CTATTAA-TTACACTATTTAG-AATTTTTATGCGATATTAGC-
GCGTTA--TAATGCACGTTAAG-ATATATGTTAATGTTAGCGTTCCTTAGAGTTGCAAAAATAGAGCTGTGC
AGACTACTAACCTAAGGTTATAAACCTTAATATTAGAGTT-TCTGCGTCTAATCTAAG-CGTTAGAGCAACT
CTAATAGCTAAGCTAAGTACGATAATACTACAATGCTGCGTGCTATAAGCATGCAACGT-TTAGTAACTCTA
GACACTAACGTGCAGAGAGTACACTCTAACTTATAGGTAGCATAAATTTATCGCTTGCTGCAAGGCTCTGTA
GATAGAGTTTATAGATATTTATAATAGAATAAT-TTAATAATATTTTTA-AGTATTTGCTACTACACTACAT
AGCTATATGCAAGAGCTATGCGCAGAGTATTATCTAGTTATAGTTAGTAG-CCTACTTAAATACTAAG-TAT
CTAGAACTAGTCTCTAACACATAGATAGCTATTATTTGCGCTGTGCAGAATAAGGCTTTACTGCAGCAGTAG
GCATTTAACGAAAGCAATATTATATAT-TCTAGCTTAGTAACTAGGTTACTACTATACTTGCCTATATATAC
TAACAGACTATAGTATTAAGAGTGTAGTTAAATATATTGCTACCTAAAGAGAATAGAAGCCTATTACTATAA
GGACTATGCGTAGAAGAGCAGACTACGCAGTAGCAG---AGGACTAGGTGCAGCTGTTATATAGGTAGTTAG
CGTTAAGTGCTAGAAGTACTATAACACTAGTTACCTTAGCTAGCTGTTTAAAGTAGATACGATAGTAGAAGC
AGGATCTACTGCTAGTAGTCTAGAAGCAGATATTAGACTTACTATGCAAGCAGCATTATTCTAGGCTATAAC
TAATGCTAGAGCTAAGTAGAGAGCGCAGAACGCAGCAATTAAAGCTAATATAGATTGC-TATAAGTT--CTA
AGTATAGTTAAACTAAGTAAGAT-AGGCGCGCT
>X35_sc1.25_9751_10159_-/1-409
--TCTATCTTTAATAGG-TAAAAGAATAAGAGTTAGAATAGAGCTTA-TTCTTTAAGAATCT-CTGCAGCTC
TAAGAGCTTATTCTTTTAAATCTAAATTTCTAAAGAATAAGACTCTGCGTAAGAGCTAATTTTAATATAACT
TAAGCTAAAGGTATAGTA-GAGTTAGCG-CTATTAA-TCGTATTATTTAG-AATTTTTATATAATATTAGT-
GCGTTA--TAATGCACGTTAAG-ATATATATTAATATTAGCGTTTCTTAGAGTTGCAAAAACAGAGCTATAT
AGACTACTAATCTAGAGTTATAAACTCTAATATTAGAGTT-TCTGCGCTTAATCTAAG-CGTTAGAGTAACT
CTAATAGCTAGGCTAAGTATAATAATACTATAATGCTATATGCTATAAGTATGCATAGA-GTAGC-------
------------------------------------------------------------------------
------------------------------------------------------------------------
------------------------------------------------------------------------
------------------------------------------------------------------------
------------------------------------------------------------------------
------------------------------------------------------------------------
------------------------------------------------------------------------
------------------------------------------------------------------------
------------------------------------------------------------------------
------------------------------------------------------------------------
---------------------------------
>X35_sc1.44_11918_12322_-/1-405
--TCTATTCTTAATAGGGTAAAAGAATAAGAGTTAGAATAGAGCTTA-TTCTTTAAGAAACT-CTAAATTCT
TAAGAGCTTATTCTTTTAAATCTAAATTTCTAAAGAATAAGACTCTATATAAGAGCTAATTTTAATATAACT
TAAGCTAAAGATGCAGTAAGAGTTAGCGGCTATTAAATTATACTATTTAGGAATTTTTATATAATATTAGCC
GCATTAA-TAATATATATTAAGGATATATATTAATATTAGCGTTTCTTAGAGTTATAAAAATAAAGCTGTAT
AGACTACTAACCTAGAGTTGTAAACTCTAACATTAGAGTT-TCTACGCCTAATCTAAG-CGTTAGAGTAACT
CTAATAGCTAAGCTAAGTATAATAATACTATAATACTATATACTATAAGTAT--------------------
------------------------------------------------------------------------
------------------------------------------------------------------------
------------------------------------------------------------------------
------------------------------------------------------------------------
------------------------------------------------------------------------
------------------------------------------------------------------------
------------------------------------------------------------------------
------------------------------------------------------------------------
------------------------------------------------------------------------
------------------------------------------------------------------------
---------------------------------
>X35_sc1.43_175627_176786_+/1-1160
--TCTATCTTTAATAGA-TAAAAAAACAAGAGTTAGAATAGAGCTTA-TTCTTTAAGAAACT-CTAAATTCT
TAAGAGCTTATTCTTTTAAATCTAAATTTCTAAAGAATAAGACTCTGCGTAAGAGCTAATTTTAATATAACT
TAAGCTAAAGGTATAGTA-GAGTTAGCG-CTATTAA-TTATACTATTTAG-AATTTTTATATAATATTAGT-
GCGTTA--TAATGCATATTAAG-ATATATATTAATATTAGCATTTCTTAGAGTTGCAAAAATAGAGCTATGC
AGACTATTAACCTAGAGTTATAAACTCTAATATTAGAGTT-TCTGCGCCTAATCTAAGGCGTTAAAGCAACT
CTAATAGCTAGGCTAAGTATAATAATACTATAATACTATATACTGCGAGCATATAGTAT-CTAGTAACCTTA
GATACTAACGTGCAGAGAGTATATCTTAACTTATAGGCAGCATAAATTTATTGCTTACTACTAGGCTCTATA
GATAGAGTTTATAGGCATTTATAATAGAATAAT-TTAATAGTATTTTTA-AGTATTTGCTACTATACTATAT
AGCTATATATAAGAGCTATATGCAGAGTATTATCTAGTTATAGCTAGCAGTCCTACTTAAATACTAAG-TAC
TAGAAAATAGTCTCTAATATATAGAAAGCTATTATTTATGCTATGCAGAATAAAGCTTTACTGCAGTAATAG
GCATTTAATAAAGATAATATCTTATTT-TCTAACCTAGTAACTAAGCTACTACTATACTTACTAGTATATAC
TAATAGACTATAGTATAGAGAGTATAGTTAAATATATTACTATCTAAAGAAGATAGAAGCCTATTACTATAA
GAACTATGCATAGAAGAGTAGACTACGCAGTAGTAG---AGAACTAGGTATAGCTATTATATAGGCAGTTAG
CGTTAAGTACTAGAAGTACTATAATACTAGTTATCTTAGCTAGCTATTTAAAGTAGATATAATAGTAGAAGT
AGAATCTACTACTAGTAGTCTAGAAGCAGATATTAGACTTACTATATAAGTAGTATTATTCTAAGCTATAAC
TAATACTAGAGCTAGATAGAGAGCATAGAATATAGTAATTAAAGCTAATATAGATTAC-TATAAGTT--CTA
AGCATAGTTAAACTAAGTAGAATGAGGTGCGCT
>X35_sc1.26_482194_483353_+/1-1160
--TCTATCCTTAATAGG-CGACGGAACAAAGGTTAGAACTAGCTTTA-TTCTATAAGAAACT-CTAAATTCT
TAAGAGTTTATTCTATAAACTACGTAGAAGTGTAGAATAAAAGCCTAAGTTATTATAAATTTTAATATAACT
TAAGCTAAAGATGCAGCG-CAGTTAGCG-CTATTAA-TTATACTATTTAG-AATTTCTATATAATATTAGC-
GCGTTA--TAATGTATGTTAAG-ATATATATTAATATTAGCATTTCTTAGAGTTACAAAAATAGAGCTATGC
AGACTACTAACTTAGAGTTATAAACTCTAATATTAGAGTT-TCTGCGCCTAATCTAAG-CGTTAGAGTAACT
CTAATAGCTAGGCTAAGCATAATAATACTATAATGCTGCGTACTATAAGCATATAATAT-CTAGTAACTCTA
GATACTAACGTATAGAGAGTATACTATAACTTACTAGTAGCATATAATCGTTACTTACTGCAAGGCTCTATA
GATAGAGTTTATAGATATTTATAATAGAATAAT-TTAATAGTATTTTTA-AGTATTTGCTAGCATACTATAT
AGCTATATACAAGAGCTATGCGCAGAGCATTATCTAGTTATAGTTAGTAG-CTTACTTAAATACTAAG-CAC
TAGAAAATAGTCTCTAATATATAGAAAGCTATTATTTGCGCTGTGCAAGATAAGACTTTGCTATAGTAATAA
GTATTTAACAAAGATAATATTATATTC-TCTAGTGCAGTAACTAAGCTACTACTATACTTATCTATATATAC
TAATAGACTGCAGTGCAGAGAGTATAGTTAGATATATTACTATATTAAGAGAATGCAGACTTACTGCTAGAA
TAACTATAGGTAGACTAGTAGATAATATAGCAGTAGTTAATAATAGAGAGCGCCTGCTATATAAATAGTAGA
TATTATATGCTAAAAGTACTATAATACTAGCTACTTAGGCTAGCTATTTAAAGTTAGTAGATTAGCTGCTAT
ATAAGGCGCTGCTACTTTATCTAATACTAATATCTAATACGCAATAGCATTATCGCTAAGATAAGCTATAAC
TAAGTCTAAAAAGGCTAAGAAGAGAAGAATAGCTATAATTAAAGCTAATACTAACTAC-TATAACTT--TAA
TAAGTAGCTAAACTAAGCAGAGT-AAGCGCGCT
>X35_sc1.25_28092_28382_-/1-291
--TCTATCTTTAATAGG-CAACGGAACAAAGGTTAGTATAAGCTTTA-TTTTACAAGAAACT-CTAAATCCT
TAAGAGTTTATTTTATAAACTACGTAGAAGTATAGAATAAAAGTCTAAATTATTATATATTTTAATATAACG
TAAGCTATAGATGCAGCG-CAGTCTATG-CTATTAA-TTATACTATTTAG-AATTTTTATGCAATATTAGT-
GCGTTA--TAATGCATATTAAG-ATATATATTAATATTAGCATTCTTTAAAGTTATAAAAATAAAGCTATAT
AGACTACTAATCTAGA--------------------------------------------------------
------------------------------------------------------------------------
------------------------------------------------------------------------
------------------------------------------------------------------------
------------------------------------------------------------------------
------------------------------------------------------------------------
------------------------------------------------------------------------
------------------------------------------------------------------------
------------------------------------------------------------------------
------------------------------------------------------------------------
------------------------------------------------------------------------
------------------------------------------------------------------------
---------------------------------
>X35_sc1.36_8684_9837_-/1-1154
--TCTATTCTTAATAGG-TAAAAGAACAAGGGTTAGAACAGAGCTTA-TTCTACGA-AAATT-TTAGATTCT
AGAGAGTTTATTCTATAAATAACATAGAAATATAGAATAAAGGCCTAAGTCGTTATAAATTTTAATACAACT
TAAGCTAAAGGTGCAGTA-GAGTTAGCG-CTATTAA-TTATACTATTTAG-AATTTTTATGCGATATTAGC-
GCGTTG--TAATGCATATTAAG-ATATATATTAATATTAGCGTTTCTTAGAGTTGCAAAAATAGAGCTGTAT
AGACTACTAACCTAGAGTTATAAACCTTAACATTAGAGTT-TCTGTGCCTAATCTAAG-CATTAGAGTAACT
CTAATAGCTAGGCTAAGCATAATAATACTGTAATGCTGCGTGCTATAAGCATGCAATGT-CTAGTAACCTTA
GATACTAATATACAGAGAGTATACTATAACTTACTAGCAGTATATAATTATCGCTTGCTGCAAGGCTCTATA
GATAGAGTTTATAGATATTTATAATAAAATAAT-TTAATAGTATTTTTA-AGTATTTGCTACTATACTGCAT
AGCTATATGCAAGAGCTATGCGCAGAGTATTATCTAGTTATAGTTAGCAG-CCTACTTAAATACTAAGACAC
TTAGAACTAGTCTCTAACACATAGATAGCTATTATTTGCGCTATGTAGGATAAGGCTTCGCTGTAGTAGTAG
GCATTTAATAAAGGCAATATTATATAT-TCTAGCCTAGTAACTAGGCTACTGCTACACTTGCCTATATATAC
TAATAGACTATAGTATTAAGAGTGTAGTTGCATATATTGCTACTTAAAAAGAATACAGGCATACTGCTATAA
AGAGCATATATAGACTAGTAGGCAACCTAGCAGCAGTTAATAGAAGTGCGCACCTACTATATAGATAGAAGG
CATTAAGTGCTAGAAGTACTATAATACTAGCTATCTAAGCTAGTTATTTAAAGTAGATAGCATAGCAGAGCT
ATAGGCTTTAAAGTTCTATGCAGAGACTATATTTAACGTTATAGTCTAAATAACATTATTGCAGATAGCAGC
TAATAACGACGCAAAGC------TATAGAGCACTGCTATTAAAGAAGATACAGACTGC-TATAATTA--TAG
TAGATAGTTAAAGCAAGCAGAGT-AAGCGCGTT
>X35_sc1.15_104_546_-/1-443
------------------------------------------------------------------------
-----------------------------------------ACTCTGCGTAAGAGCTAAATTTAATATAACT
TTAGCTAAAGATATAGTA-GAGTTAGCG-CTATTAA-TTATACTATTTAG-AATTTTTATATAATATTAGC-
ATATTA--TAATACACGTTAAG-ATATATATTAATATTAGTATTTCTTAGAGTTATAAAAATAGAGCTATGC
AGACTACTAATCTAAGGTTATAAACTCTAATATTAGAGTT-TCTGCGCCTAAACTAAG-CATTAGAGTAACT
CTAATAGCTAAGCTAAGTATAATAATATTATAATGCTACGTACTATAAGCATATAATAT-CTAGTAACTCTA
GATACTAACGTGTAGAGAGTATACTCTAACTTACTAGTAGTATATATTTATTACTTGCTGCTAGACTCTATA
GATATTATTTATAGATATTTCTAATAGAATATTCTTAATAGTATACTAAGAATCTTAGTTACT---------
------------------------------------------------------------------------
------------------------------------------------------------------------
------------------------------------------------------------------------
------------------------------------------------------------------------
------------------------------------------------------------------------
------------------------------------------------------------------------
------------------------------------------------------------------------
------------------------------------------------------------------------
---------------------------------
>X35_sc1.44_375_1137_-/1-763
------------------------------------------------------------------------
------------------------------------------------------------------------
------------------------------------------------------------------------
------------------------------------------------------------------------
------------------------------------------------------------------------
-----------------------------------------------AGTATATAGCGT-CTAGTAACTCTA
GATACTAATGTATAGAGAGTATACTCTAACTTATAGGTAGTATAAATTTATTGCTTACTGCTAGGCTCTATA
GATAGAGTTTATAGATATTTATAATAGAATAAT-TTAATAGTATTTTTA-AGTATTTGCTACTATACTATAT
AGCTATATATAAGAGCTATGCGCAGAGTATTATCTAGTTGCAGCTAGCAG-CTTACTTAAATATTAAG-TAC
TAGAAAATAGTTCTTAATATATAGAAAGCTATTATTTACGCTATGCAGGATAAAGCTTTACTATAGCTATAA
GTATTTAATAAAGATAATATTATATTC-TCTAGTACAGTAACTAAGCTACTGCTATACTTATCTATATATAC
TAATAGGCTATAGTATAGAGAGTATAGCTATATTTATTACTATATAAAGAGAATAGAAGCTTACTACTATAA
TAACTATATATAGAAGAGTAGATAATATAGTAGCAG---AGAAAAAAGTATAGCTATTATATAGATAGTAGG
CATTAAGTGCTAGAAGTACTAGAATACTAGTTACTTAAGCTAACTATTTAAAGTAAGTATAATAGTTAAAGC
AGATTCTATAGCTAGTAGTCTAGAGGCAGAGATTAGTCTTACTATATAAGTAGTATTATTCTAGGCTATAAC
TAATACTATAGCTAGATAGAGAGCGTAGAATAAAGTAATTAAAGCTAATACTAATTACCTATAATTTGTTAA
TAAGTAGTTAAACTAAGCAGAGTAGGC------
>X35_sc1.25_2727_3501_-/1-775
------------------------------------------------------------------------
------------------------------------------------------------------------
------------------------------------------------------------------------
------------------------------------------------------------------------
------------------------------------------------------------------------
------------------------------------TGCTAGCT-TAAGTATGCAGTAT-CTAGTAACTCTA
GACACTAACGTATAGAGAGTATACTCTAACTTATAGATAGTATAAATTTATTGCTTGCTGCTAGGCTCTATA
GATAGAGTTTATAGATATTTATAATAGAATAAT-TTAATAGTATTTTTA-AGTATTTACTACTATACTATAT
AGCTATATATAAGAGCTATGCGTAGAGCATTATCTAGTTGCAGCTAGCAG-CTTACTTAAATACTAAG-TAC
TAAGAAATAGTCTCTAATATATAGAAAGCTATTATTTACGCTATATAGGATAAGGCTTTGCTATAGTAATAG
ATATTTAATAAAGATAATATCTTATTT-TCTAACTTAGTAACTAGGCTACTACTATACTTACTAGTATATAC
TAATAGATTATAGTATAGAGAGTATAGTTAAATATATTACTACCTAAAGAGAATAGAAGCCTATTACTATAA
GGACTATATATAGAAGAGCAGACTACGTAGTAGTAG---AGAACTAGATATAGCTATTATATAGGCAGTTAG
CGTTAAGTGCTAGAAGTACTATAATACTAGTTATCTTAGCTAGCTATTTAAAGTAGATATAATAGTAAAAGC
AGAACCTACTACTAGCAGTTTAGAAGTAGATATTAGACTTACTATATAAGTAGCATTATTCTAAGCTATAAC
TAATACTAGAGCTAGATAGAGAGCATAGAATATAGCAATTAAAGCTAATATAGATTGC-TATAAGTT--CTA
AGTATAGTTAAACTAAGTAGAAT-AAGCGCGCT
>X35_sc1.35_350600_350856_+/1-257
--TCTATCTTTAATAGG-TAACAGAACTAATATAGATTTCTATATTAGTTCTCTAAGAAACT-CTAAATCTT
TAGACATTAGTTTCTAGGTTTAAGAAAACTAATAGAACTAATCTCTAAATAATATTTAAATTAACTATAACT
TAAGTATAAGATGCAGAA--AATTAATGCGCATTAA---ACA-TATTAAG-TCTTATAATAATCTAACTAAT
GTGTTATAAGATATATAATAAA-ATATATTATAGTTATAGTATTTATTAGAGT-------------------
------------------------------------------------------------------------
------------------------------------------------------------------------
------------------------------------------------------------------------
------------------------------------------------------------------------
------------------------------------------------------------------------
------------------------------------------------------------------------
------------------------------------------------------------------------
------------------------------------------------------------------------
------------------------------------------------------------------------
------------------------------------------------------------------------
------------------------------------------------------------------------
------------------------------------------------------------------------
---------------------------------
>X35_sc1.9_6803_7250_-/1-448
TATAGATATTTATAGTATTTATTATATAATAGAGCAGTTTTATATTA--TATTTAAGTATTTACTAAAATAC
TATATTGCTATTTATAAGAGCTATTAGCAGAGTATTATAAAGTTCTAGCTAAAGACCTATTTAAATAGAAAG
CA--CTAAGAGTATATAT--AATAGATA--TAGTAG--AATATTATTAAGGCAGTCTAATAGAAGA--GGT-
-TATTA--TAGGATTAAGCTATTACCTA-AATAGAAGTAGTATATCTTATAGTAGACTGCGCGCTATTACTA
TATTTACTTATATATTAAGATAGGTATTATTGCTAATATTATAGGTATATTAATTATAGCATTA-ACTAGAT
CTAAGAGC-ATTATAAGCAGAAGCATAA-GCAGAAAAGTAAGTTAAGAGCAGAATGCTTATTAGATAAGCAA
CGCATATAGATAACTATATTATACTAGAAATTCTAT------------------------------------
------------------------------------------------------------------------
------------------------------------------------------------------------
------------------------------------------------------------------------
------------------------------------------------------------------------
------------------------------------------------------------------------
------------------------------------------------------------------------
------------------------------------------------------------------------
------------------------------------------------------------------------
------------------------------------------------------------------------
---------------------------------
