# Supplementary material for: RIPCAL: a tool for alignment-based analysis of repeat-induced point mutations in fungal genomic sequences
Source: BMC Bioinformatics. 2008 Nov 12;9:478. doi: 10.1186/1471-2105-9-478 (PMC2621366; doi:10.1186/1471-2105-9-478)
Supplement: Additional file 5 — Snodorum Alignments. Compressed (.zip) file containing alignments for all Stagonospora nodorum repeat families in Fasta (.fas) format. [file 1471-2105-9-478-S5.zip › x3_aln.fas]

>X3_sc1.43_188630_189858_+/1-1229
------------------------------------------------------------------------
------------------------------------------------------------------------
------------------------------------------------------------------------
------------------------------------------------------------------------
------------------------------------------------------------------------
------------------------------------------------------------------------
------------------------------------------------------------------------
------------------------------------------------------------------------
------------------------------------------------------------------------
------------------------------------------------------------------------
------------------------------------------------------------------------
------------------------------------------------------------------------
------------------------------------------------------------------------
------------------------------------------------------------------------
------------------------------------------------------------------------
------------------------------------------------------------------------
------------------------------------------------------------------------
------------------------------------------------------------------------
------------------------------------------------------------------------
------------------------------------------------------------------------
------------------------------------------------------------------------
------------------------------------------------------------------------
------------------------------------------------------------------------
------------------------------------------------------------------------
------------------------------------------------------------------------
------------------------------------------------------------------------
------------------------------------------------------------------------
------------------------------------------------------------------------
------------------------------------------------------------------------
------------------------------------------------------------------------
------------------------------------------------------------------------
------------------------------------------------------------------------
------------------------------------------------------------------------
------------------------------------------------------------------------
------------------------------------------------------------------------
------------------------------------------------------------------------
------------------------------------------------------------------------
------------------------------------------------------------------------
------------------------------------------------------------------------
------------------------------------------------------------------------
------------------------------------------------------------------------
------------------------------------------------------------------------
------------------------------------------------------------------------
------------------------------------------------------------------------
------------------------------------------------------------------------
------------------------------------------------------------------------
------------------------------------------------------------------------
------------------------------------------------------------------------
------------------------------------------------------------------------
------------------------------------------------------------------------
------------------------------------------------------------------------
------------------------------------------------------------------------
------------------------------------------------------------------------
------------------------------------------------------------------------
------------------------------------------------------------------------
------------------------------------------------------------------------
------------------------------------------------------------------------
------------------------------------------------------------------------
------------------------------------------------------------------------
------------------------------------------------------------------------
------------------------------------------------------------------------
------------------------------------------------------------------------
------------------------------------------------------------------------
------------------------------------------------------------------------
------------------------------------------------------------------------
------------------------------------------------------------------------
------------------------------------------------------------------------
------------------------------------------------------------------------
------------------------------------------------------------------------
------------------------------------------------------------------------
------------------------------------------------------------------------
------------------------------------------------------------------------
------------------------------------------------------------------------
------------------------------------------------------------------------
------------------------------------------------------------------------
------------------------------------------------------------------------
------------------------------------------------------------------------
------------------------------------------------------------------------
------------------------------------------------------------------------
------------------------------------------------------------------------
------------------------------------------------------------------------
------------------------------------------------------------------------
------------------------------------------------------------------------
------------------------------------------------------------------------
------------------------------------------------------------------------
------------------------------------------------------------------------
------------------------------------------------------------------------
------------------------------------------------------------------------
------------------------------------------------------------------------
------------------------------------------------------------------------
------------------------------------------------------------------------
------------------------------------------------------------------------
------------------------------------------------------------------------
------------------------------------------------------------------------
------------------------------------------------------------------------
------------------------------------------------------------------------
------------------------------------------------------------------------
------------------------------------------------------------------------
------------------------------------------------------------------------
------------------------------------------------------------------------
------------------------------------------------------------------------
------------------------------------------------------------------------
------------------------------------------------------------------------
------------------------------------------------------------------------
------------------------------------------------------------------------
------------------------------------------------------------------------
------------------------------------------------------------------------
------------------------------------------------------------------------
------------------------------------------------------------------------
------------------------------------------------------------------------
------------------------------------------------------------------------
------------------------------------------------------------------------
------------------------------------------------------------------------
------------------------------------------------------------------------
------------------------------------------------------------------------
------------------------------------------------------------------------
-------------------------ACTATTAAGCAC-CG--TTA----AGCACTG-TTAAGA--ACTAT-C
TCTGT---TAGTAC-----GCCG---------GACCTTAGAGGAG-----CGCTTCTAAATT----TATAGA
AATAGGCT---TAAATTGCTGC--------TAGTCT---ACGCATAGATTCAC-AACCTTA---GATCCTAT
ACTCTATAGTCTA--TCCCGCGAAATTATTTTTATACTC-TGC-TTGCTTAG-GCCTTAA-CTATAGTCTCC
TAG------CTAACTAAGTCG-----ATACCCTTAGAACATAAATTAGTTTAG---------TGTGTTCTGT
-CTATCTTGC-A--GC----CCTATAATA--ACG---ACGTGC-GTAGCTTCTGTT--AGTATAGTTACCTC
TA-TG----AAT-GCTAT-TAAA---GCGAC---TATAATCTAA-GGTCT-AACTAGATCTCT-C-TAT-TT
A---GCAG-----GCTTATAGTTAATATCTTGCTA--TATTATACCT-----CTTAGCATAACTAAGACGT-
TCTTGT----T--ACAGAAC-----TT---CTTTCTTAAGCCTAA-CTGCATTACT-GCCTGCATGAC-CGG
-----TTTATACGACAAT--ATA-AGAGTGTTAGGATAGATT---------TTCTTTAG--CAGTAGTA-GC
GTCCTAGCTACTTT-----CCTATCCTCT----TTAGTAGCAGAGCTCTAGGTT-TAGTGTCGTAGCTATAA
GATACTA------AGAGTCTTATATATACTCTT--AATATAT-TCGAACTCTGCGC--TCGCTTTAAGCAAG
ATGTCTAGGTTCGCTGTATA-GCAGTTTTCGTTGCC-TA--------GATAGTTGAATATATTC-TCTGCGC
TTTTTGCTGTTA-------CGCGAA-------TAACATAGCA----GCTAATCGCCTTAAATTA-GGCTGCT
CTT-AATTTAGCAGGCGA--AAGATAG--GCTGCAATTGCTTTAGTTCT--AGGGCATTCGAAGATTTGT--
-TTTAAGCTAATTGCT-ATAGGTCTAAGGCCTTCTCGCAAGAAGACC-TATCTACACTATCGCTTAGCGTCT
TCTAC---TATGCTGAGAAACC----TTAGTAGTTTGCAGCCTTAGAAGGAAGTGAAGAACTTG-CTCTT--
---------AATAACAGATATTAGATTAGCCTATTAGTCGCTCGTCTTTAATGT-CTTTTT-CTACGCAAAT
CTT-AGCGTATCCTTTGCTCCTTTCGCAGTTAGTT--CC--TTAT-ACTATCTAACGCCTT--AAATTAGTC
TGCGC-TGCAC--CTTAC----------ATTAGCGACTACGTCGCGCTATTGCCTG----TTTA--TTA--C
CAGG-CCGTTGATATCTAAAGTTTAAGAATACTAAGGAGATAAGGTCTT-CGTAGTTAACGCATAGACTCTA
TTATACGTCTTATA-GGTGTGTTTGC----------------------------------------------
------------------------------------------------------------------------
------------------------------------------------------------------------
------------------------------------------------------------------------
------------------------------------------------------------------------
------------------------------------------------------------------------
------------------------------------------------------------------------
------------------------------------------------------------------------
------------------------------------------------------------------------
------------------------------------------------------------------------
------------------------------------------------------------------------
-----------------
>X3_sc1.43_188630_189122_+/1-493
------------------------------------------------------------------------
------------------------------------------------------------------------
------------------------------------------------------------------------
------------------------------------------------------------------------
------------------------------------------------------------------------
------------------------------------------------------------------------
------------------------------------------------------------------------
------------------------------------------------------------------------
------------------------------------------------------------------------
------------------------------------------------------------------------
------------------------------------------------------------------------
------------------------------------------------------------------------
------------------------------------------------------------------------
------------------------------------------------------------------------
------------------------------------------------------------------------
------------------------------------------------------------------------
------------------------------------------------------------------------
------------------------------------------------------------------------
------------------------------------------------------------------------
------------------------------------------------------------------------
------------------------------------------------------------------------
------------------------------------------------------------------------
------------------------------------------------------------------------
------------------------------------------------------------------------
------------------------------------------------------------------------
------------------------------------------------------------------------
------------------------------------------------------------------------
------------------------------------------------------------------------
------------------------------------------------------------------------
------------------------------------------------------------------------
------------------------------------------------------------------------
------------------------------------------------------------------------
------------------------------------------------------------------------
------------------------------------------------------------------------
------------------------------------------------------------------------
------------------------------------------------------------------------
------------------------------------------------------------------------
------------------------------------------------------------------------
------------------------------------------------------------------------
------------------------------------------------------------------------
------------------------------------------------------------------------
------------------------------------------------------------------------
------------------------------------------------------------------------
------------------------------------------------------------------------
------------------------------------------------------------------------
------------------------------------------------------------------------
------------------------------------------------------------------------
------------------------------------------------------------------------
------------------------------------------------------------------------
------------------------------------------------------------------------
------------------------------------------------------------------------
------------------------------------------------------------------------
------------------------------------------------------------------------
------------------------------------------------------------------------
------------------------------------------------------------------------
------------------------------------------------------------------------
------------------------------------------------------------------------
------------------------------------------------------------------------
------------------------------------------------------------------------
------------------------------------------------------------------------
------------------------------------------------------------------------
------------------------------------------------------------------------
------------------------------------------------------------------------
------------------------------------------------------------------------
------------------------------------------------------------------------
------------------------------------------------------------------------
------------------------------------------------------------------------
------------------------------------------------------------------------
------------------------------------------------------------------------
------------------------------------------------------------------------
------------------------------------------------------------------------
------------------------------------------------------------------------
------------------------------------------------------------------------
------------------------------------------------------------------------
------------------------------------------------------------------------
------------------------------------------------------------------------
------------------------------------------------------------------------
------------------------------------------------------------------------
------------------------------------------------------------------------
------------------------------------------------------------------------
------------------------------------------------------------------------
------------------------------------------------------------------------
------------------------------------------------------------------------
------------------------------------------------------------------------
------------------------------------------------------------------------
------------------------------------------------------------------------
------------------------------------------------------------------------
------------------------------------------------------------------------
------------------------------------------------------------------------
------------------------------------------------------------------------
------------------------------------------------------------------------
------------------------------------------------------------------------
------------------------------------------------------------------------
------------------------------------------------------------------------
------------------------------------------------------------------------
------------------------------------------------------------------------
------------------------------------------------------------------------
------------------------------------------------------------------------
------------------------------------------------------------------------
------------------------------------------------------------------------
------------------------------------------------------------------------
------------------------------------------------------------------------
------------------------------------------------------------------------
------------------------------------------------------------------------
------------------------------------------------------------------------
------------------------------------------------------------------------
------------------------------------------------------------------------
------------------------------------------------------------------------
------------------------------------------------------------------------
------------------------------------------------------------------------
------------------------------------------------------------------------
------------------------------------------------------------------------
------------------------------------------------------------------------
------------------------------------------------------------------------
------------------------------------------------------------------------
------------------------------------------------------------------------
-------------------------ACTATTAAGCAC-CG--TTA----AGCACTG-TTAAGA--ACTAT-C
TCTGT---TAGTAC-----GCCG---------GACCTTAGAGGAG-----CGCTTCTAAATT----TATAGA
AATAGGCT---TAAATTGCTGC--------TAGTCT---ACGCATAGATTCAC-AACCTTA---GATCCTAT
ACTCTATAGTCTA--TCCCGCGAAATTATTTTTATACTC-TGC-TTGCTTAG-GCCTTAA-CTATAGTCTCC
TAG------CTAACTAAGTCG-----ATACCCTTAGAACATAAATTAGTTTAG---------TGTGTTCTGT
-CTATCTTGC-A--GC----CCTATAATA--ACG---ACGTGC-GTAGCTTCTGTT--AGTATAGTTACCTC
TA-TG----AAT-GCTAT-TAAA---GCGAC---TATAATCTAA-GGTCT-AACTAGATCTCT-C-TAT-TT
A---GCAG-----GCTTATAGTTAATATCTTGCTA--TATTATACCT-----CTTAGCATAACTAAGACGT-
TCTTGT----T--ACAGAAC-----TT---CTTTCTTAAGCCTAA-CTGCATTACT-GCCTGCATGAC-CGG
-----TTTATACGACAAT--ATA-AG----------------------------------------------
------------------------------------------------------------------------
------------------------------------------------------------------------
------------------------------------------------------------------------
------------------------------------------------------------------------
------------------------------------------------------------------------
------------------------------------------------------------------------
------------------------------------------------------------------------
------------------------------------------------------------------------
------------------------------------------------------------------------
------------------------------------------------------------------------
------------------------------------------------------------------------
------------------------------------------------------------------------
------------------------------------------------------------------------
------------------------------------------------------------------------
------------------------------------------------------------------------
------------------------------------------------------------------------
------------------------------------------------------------------------
------------------------------------------------------------------------
------------------------------------------------------------------------
------------------------------------------------------------------------
------------------------------------------------------------------------
------------------------------------------------------------------------
-----------------
>X3_sc1.14_444353_445579_+/1-1227
------------------------------------------------------------------------
------------------------------------------------------------------------
------------------------------------------------------------------------
------------------------------------------------------------------------
------------------------------------------------------------------------
------------------------------------------------------------------------
------------------------------------------------------------------------
------------------------------------------------------------------------
------------------------------------------------------------------------
------------------------------------------------------------------------
------------------------------------------------------------------------
------------------------------------------------------------------------
------------------------------------------------------------------------
------------------------------------------------------------------------
------------------------------------------------------------------------
------------------------------------------------------------------------
------------------------------------------------------------------------
------------------------------------------------------------------------
------------------------------------------------------------------------
------------------------------------------------------------------------
------------------------------------------------------------------------
------------------------------------------------------------------------
------------------------------------------------------------------------
------------------------------------------------------------------------
------------------------------------------------------------------------
------------------------------------------------------------------------
------------------------------------------------------------------------
------------------------------------------------------------------------
------------------------------------------------------------------------
------------------------------------------------------------------------
------------------------------------------------------------------------
------------------------------------------------------------------------
------------------------------------------------------------------------
------------------------------------------------------------------------
------------------------------------------------------------------------
------------------------------------------------------------------------
------------------------------------------------------------------------
------------------------------------------------------------------------
------------------------------------------------------------------------
------------------------------------------------------------------------
------------------------------------------------------------------------
------------------------------------------------------------------------
------------------------------------------------------------------------
------------------------------------------------------------------------
------------------------------------------------------------------------
------------------------------------------------------------------------
------------------------------------------------------------------------
------------------------------------------------------------------------
------------------------------------------------------------------------
------------------------------------------------------------------------
------------------------------------------------------------------------
------------------------------------------------------------------------
------------------------------------------------------------------------
------------------------------------------------------------------------
------------------------------------------------------------------------
------------------------------------------------------------------------
------------------------------------------------------------------------
------------------------------------------------------------------------
------------------------------------------------------------------------
------------------------------------------------------------------------
------------------------------------------------------------------------
------------------------------------------------------------------------
------------------------------------------------------------------------
------------------------------------------------------------------------
------------------------------------------------------------------------
------------------------------------------------------------------------
------------------------------------------------------------------------
------------------------------------------------------------------------
------------------------------------------------------------------------
------------------------------------------------------------------------
------------------------------------------------------------------------
------------------------------------------------------------------------
------------------------------------------------------------------------
------------------------------------------------------------------------
------------------------------------------------------------------------
------------------------------------------------------------------------
------------------------------------------------------------------------
------------------------------------------------------------------------
------------------------------------------------------------------------
------------------------------------------------------------------------
------------------------------------------------------------------------
------------------------------------------------------------------------
------------------------------------------------------------------------
------------------------------------------------------------------------
------------------------------------------------------------------------
------------------------------------------------------------------------
------------------------------------------------------------------------
------------------------------------------------------------------------
------------------------------------------------------------------------
------------------------------------------------------------------------
------------------------------------------------------------------------
------------------------------------------------------------------------
------------------------------------------------------------------------
------------------------------------------------------------------------
------------------------------------------------------------------------
------------------------------------------------------------------------
------------------------------------------------------------------------
------------------------------------------------------------------------
------------------------------------------------------------------------
------------------------------------------------------------------------
------------------------------------------------------------------------
------------------------------------------------------------------------
------------------------------------------------------------------------
------------------------------------------------------------------------
------------------------------------------------------------------------
------------------------------------------------------------------------
------------------------------------------------------------------------
------------------------------------------------------------------------
------------------------------------------------------------------------
------------------------------------------------------------------------
------------------------------------------------------------------------
------------------------------------------------------------------------
------------------------------------------------------------------------
----------------------------------ACCTACGCAGATG--TTATCTCAGAGGAA-CACGTCGG
CA-TTGTGAGGGAC--AAAGAATATTACATTGTGCCATTTTCATACCGTGTGGCAGTAGAGG-CGATGCG-C
GATGTTGAGAAA--GC-ATCGTCG---CTTCGTTAG----AAGGGAGGGATGGAGGTTT-GCCATGGGA-GA
CGTGCGCCGATAG-AGCG-----TTGGTGTGGACTGCGTC--TGT----GCGTACG-CCTCGC--GAGCA-C
CATCT---CACCTG-----GAAAC--------TACAATAACCCAG-----TATTTTCCGCAA----CTTAAC
TTAAGGCA---TTAGGCGTCGT--------AACTGC---CACGTATTGTATTT-GACTCCT---AGGACAAT
GTTGATGAACTTG--TCAGAACCGTCGAGAGGACAGTCT-TGC-ATGCGACT-CAACCGT-CTTTGACCGTC
GACC----CTTCTTTCCAGCCC----ACTTACTTTGTCCACACACACCGCTGC---------GCTGTTTAAG
-TTCACTCTT-ACTTG----CACGATGTG--GCA---ACGAGC-AGTACTATCGCT--CAGCGTTTGACACC
GAATA----CG--AGAAG-TCGT---CTAGT---ACAACGTTAA-CGTGT-TGTAAAGATATT-T-AGA-TT
G---TGAT-----TAAC--TAAGCACGTGTTTCGA--AG-------------CGCCTCTAACATGCGATAA-
CCACATC---T--GCATTTC-----TT---GCGGCATGAATCTAG-CGCTATTACT-TGACCCGCAAG-GGG
-----CACGTAAAAGAGG--TAC-ATAATCTCCCTTTCTTTG---------CCTAATTC--TCTTCCGC-TC
TATTTTC-TGCGAGAG---GCAAGGACCA----AAGTCGGCAATATGGACCTCG--ATTTCGTGCCCGGTGT
T-GCTTT------CATCCCTGACGTCCACA-----TGGCCGA-CAGCCTGCGTGCA--AGAAC--ACCAATC
AACCCATCTGCGGTTCTGTA-CGAGCAGGCAGCTGC-TC-----------GAACCGGCCTCCCC-GCCGAGG
TTGGCAATATGGACCTCGATTTCGT-------GCCCGGTGTT------------------GCTT-TCATCCC
TGA-CGTCCACATGGCCG--ACAGCCT--GCGTGCAAGAACACCAATCAA-CCCATCTGCGGTTCTGTAC--
-GAGCAGGCAGCTGCT-CGA-ACCGGCCTCCCCGCCGAGGTTGGCAA-TATAT-CGTCCACATCGTCTCTGC
TTTTCC--CACGCCATGGAAGC----TTTCATTCCTGACCTC-ACATGACCGACAGCCCGCGTG-CAAG---
---------AACACTAATCAACCCGTCTGCGGTACTGTACGAGCAGGCAGATGC-TCGATC-CGGCCTCCCC
GCC-GAGGTCGGCATTATGGACCTCGATTTCGTGC--CCGGTGTT-GCTTT---------------------
------------------------------------------------------------------------
------------------------------------------------------------------------
------------------------------------------------------------------------
------------------------------------------------------------------------
------------------------------------------------------------------------
------------------------------------------------------------------------
------------------------------------------------------------------------
------------------------------------------------------------------------
------------------------------------------------------------------------
------------------------------------------------------------------------
------------------------------------------------------------------------
------------------------------------------------------------------------
------------------------------------------------------------------------
-----------------
>X3_sc1.2_565089_572943_+/1-7855
------------------------------------------------------------------------
------------------------------------------------------------------------
------------------------------------------------------------------------
------------------------------------------------------------------------
------------------------------------------------------------------------
------------------------------------------------------------------------
------------------------------------------------------------------------
------------------------------------------------------------------------
------------------------------------------------------------------------
------------------------------------------------------------------------
------------------------------------------------------------------------
------------------------------------------------------------------------
------------------------------------------------------------------------
------------------------------------------------------------------------
------------------------------------------------------------------------
------------------------------------------------------------------------
------------------------------------------------------------------------
------------------------------------------------------------------------
------------------------------------------------------------------------
------------------------------------------------------------------------
------------------------------------------------------------------------
--------AGGAAAACTAAAAATCTGTCGAATATTTATTTCT--ATTGATACTGTAGAATTGACTGTGTCGC
TAGCGAGTTGATCGATTCGAGGAATTT-ATGTTTGTTATCAAATATACTTTGAAACAAAAC-TTCGTCGAAA
TGGTCGGTACTGTCGGAATTGTCGGAACCGTCGACGCGACGGTCTAGCACGCAACTTTACCGTCTTCAACTG
TTATATTTTCTTTCTCCCTACCTACTCTGTCTTCCCACCTGCGCTATTGAAGTTTACTTCTTTAA-TATACT
TTCCTTAGTATCTTACTACATATTTACTTCTTTCTGCATTGTAACCAGAC-ATCACAGATATCACTAGAAAG
AGCTTTGTTAGGATTGTTGGTAACATGAGAATTATTCTATTACTATGCTAGTCCTGCATTCCATACAGTCAT
CTACTGTTAAGCACCGTTGAGCACCGTTGA-GCACCGTTGAGCACCTTTCCTAGCAGTGCGCCGGACCTTAG
CAGA-GTGCTTCTAAACTCATGACAATCGGTTCAGTTTGATGCCAGTCCATGCGTTGATCCGTAACCGTCGA
TCCTCCACCTTGTAGTTTATC-TCGGGAAGTTGTTTTGACGTCCTGCT-TGCCCAGTACTTTGAGTTCCAG-
TTCACTGTCTGGGTTAAAATAGACAATGCCGACACACATTTCTGCCAACTGGCCGAGTCGGTACACTCGGAA
-CATGAATTGATCCTGTGTGTTCTGCCTGTCTTGCGGCTCCATGATGACGACGTGCGTAGCTTCTGTCAGTG
TGATTGCCTCTGC-AAATGCCATTGAAGCCACCATGATCCAAGGCCC-ATCTGGATCCCTCCATTT---AGC
AAGCTTGAGGTTGATTTCGTGCTGTGTCATACCTCCCTGCATGACCAAGACGCTCTCGTCACCGAACTTCTC
TCTCAAGCCTAGCCACGTCACTGCCTGCACGATTGGTTTATACGACCCTATGAGGATTTTGGCGCGGACTTC
C-TTTGGCGGTGGTGGTGTATTAGCTGCTTTCGCTGCATCTTCTGCTGCAATGCTCCATGTCCGGCTTGGCG
TTCCTAGAATTTCAACCTCAGAGCATAAATTCGATAGGTTTTGAAACTTCGGGCTGCTTTTGGTTATAGCAC
GCGCCTCTCGTACTAGGAAATGGTCCTTGCTTGGGTTGGTAAAGAGGTCCTTCACGCTGTTTGACGTGAAGC
GTTTGACTTTGCGGCTGCCGTATGTTTTGAACTGTGCTGCCTTTAGAGTAGCAAGCGCAGGGTAGGATGCTA
TCGCCTGCATCTCGAAGCGGTTGAAGATCACACGTC-TGCTAGCTTCTGATTCATCAAGGCCTTCTTTT-TC
CAGGATATCTCTGCATTGTTGCTCAGCGTTTTGTACCGTGCTGAGGAAATCTGGACATGGGCAGCTTTGGAA
GTAAGGCAGGAAGTCGCCCTTAATGCCGGATATTGGTTTGCCCCACGGGTCGCGCGTCTTCAATGTTCTTTT
CAACATAAACCTCTGCGCTACTGCTGCTCCTTGAGATATAAGTTCTTTATA-CTCAT-GAGACGACTCGTGT
TCGCTTGCGTCGTGCTTTACATTGGCAAT--CATATTGCGCCATTGTTTAGCCATTGCTAGGCCATTGAGGG
CTGTGTTTTGGCGAGTCCTGTGAGATGGTGTCTCCGCAATCGACCGGTAGACTGCATCTTCCATCTTATAGA
TGCGATCGCCAGTCACGGAGTCTCTCTTGTCGGTAGCGTTGAACCAGTTAGAGACCCCTTTCCTGTTTTGAA
GG-CCAATGAGTGCTAGCGACACGAAGATCAAGAT-CTCATTCAGTCCTTGTTCCATAGGCGTTCCG-GACA
GGGCCCATGCTTTCCATTGGTATCCGTG-GTTGTGGCTTCG-AATATCCTGGTAAAACTTGGCCATGATTGT
GCCCTCCGACTTGCAATT-GTGGAATTCATCGAATACAGTCCGCCCCCATACAGTGACA-TGACCAGGAAGC
AGTATCGCCCTCTTTTCCACATGAGGGCCGC-CTTTGCGTATGATC-GTTCGCTGTGCCGTG-ACGCTCATA
GTGTTGTAAGCCCTAAACACATGCTTGTCTACCTTTCCGAAGCCGCAGACTATCACAAACCGTGCTGCTGAC
GGTGCTGGACGGTGCTTCGTAGCCTCAGGGTGCACAGCAGGCGTGTTCGCTTCCGGTATTGTCCAGTAGACT
GTTTCTCGATGATCCACGCCTCCTAGCACGTAGCTCCGTGGGGCGACTAACTTATTGGCGGCAGCGAGCGCT
TTGGAGATA-GCGTCAGTGGTATCGATTCGCATCTCCATTGCTTCCTCTTTCGTTGGTCTGCCCATGTTCTC
CGGGGGAGAGTCACTAAAGAAG--CAGAACCGTAGGGCCAGCGGATCGCTTGGGTCGCACCACGTGGAGTT-
TGCAAGATCCATCGCGACTACCTCGTTCTTCCAGGCATCAGCTGCTCGCCCC-CAACCAGTCATCATTGTG-
GCTGCTTGTCGAGGTTCGGCGTTGAAGGAGGGGC-TCCTTTCGCACGCGCAGTGGAACGTTCTCTCGCCTTC
AGT-AGGACATGGCTTGTCGTCATC-GTCAACTGCGTTGTGTTCTGTCGCGTCGCCTTCTGCTCGCGCATTT
TGCACT-TCCGTCCAGTTCTTGAAGTGAACGTGTCCCATGAGGACGGCGAGCACCATCGCTCGCGTTTTGCC
CATGCCCATGGCGTTGGCAAAGATCCCGCCATTGTCAGATGACAACTCTTTGAAGTAGAGGATGTATGCGTC
TGTGAGCTGGTATGGGGTGAAGTCGCAACTAACCCCCCAACATGCCGGTAGCTTTATTGTGCGCTTGTTCTG
GAGGTCATCAATCGAAACGCCAAAGAATACTGCGGCCGAAGTCCACTCTTCCAGAGTGCAGTGTTCCATTGC
CGTCCCCACTCTTGCAGAGAGACCGTCCCTCGTTCTAGTTTGTTTGTTAGCAGGGTGAACAGTGGTTGACTG
TCTTCCACGGTGGACTTACTTGGCGTTCAATAAGGCTTTGAGCCTTTCCTTTTGTTCTCTGGCAAGGTCCTT
TGCTGTCGTTGCCTCCTCGTCCTC-CGAGTCATCCTCAGGGTCAATGTCCGAGC-TGCTGTCTGAGCGGTAG
TCGTCGCTGTCTAGCGGGCCATCTGGCTGAGTCTCGCGCTCCCGAGCTTCT-TTCTCCTCTTTCTCTTTTTT
GGCCTTAGCCA-GCTCCTCTTCGTCCCTGGTCTTCTTAAGCTGCGCTTCCTTTCCTAACCGCTTTCTTTCAG
CTGATCGAGCGCGGGCCGCTGCTCTGTCCCTCCTGCGTGGGCGCGGGACGTCGCTGCCAGTGTCGGAGTCCT
CTGAATCTTTGTCTTTC-TTGGTTCTTCCCCCGCTTGCTTTTGCATG-TCTGCTGTCCGCTGCCTCGGTCTT
ACGGCGCTTGAGG-GGAGGTCCGTCTGGTATAAGTTTG-GAATGTCGGCCTCTCTTCTTGGGTGGTGAGGGC
TGTTCTGGTGGTGAGGGCTGTTCCGGTGGTTCGTCAGGTTGGAATGTTACTGCATATAGATGTTAGTGGTGT
ATATTTCAGTTTTGAGGGTTCGTGCTATACCTTTATTAGAATCGCCTGGCGGTTTCGTTGTCTGGCATAATA
GCATCACTGCTCCGAGCCTCCTCGACTTGATATGAGAGTTGACGGTGCCTAGC-AAGTCGTCGTCGTCCTCA
ATGAGCGTCATCGTCAACGCATCCATGACCTGAGAGGTGCCTGCTTGGTACCAATCGGAGTACTTGGGCAAT
GACAAATGCTGGATGAGGGCATCGTACTTGAGGT-GCTGGGCCCTAACCTCAAAGTAGTTCTCCTCCAATTT
CTGCTGGCTTTC-CTTCGTCATCAGCCTGAACATGGGGAA-TTGTTTGACGACAGAGTGATGCACAGCGTCT
ACTAAGGCAACATTGGCGTCATTCAAGATAGCCGGCTCAGTGAGTG-ATGCAACGCCGAACTTGTCGGTTAT
CGACGCTGTAGACCTGTTGGACACGACGGACGAAGAC---CGTCGCTGCGCCGTCTCAGACAGTGTCGGCGT
TGGCGTGTTGCTCGGGTCCTCT------------GTCTTGACCTTGGCGCCGTACTGACGCACCTTGGCTAG
CATCATCGTCCAGATAGTTCCGGCTGCAGCCTCGTGGAAGACTTTGGGTATTTGCGCATTTCGCAGCCGTGT
ACATTTGG-CTACCGCAAGCCAGTCCTT--TGACGTTGGTGAACGCAAGCTCTTCAGAAGCTGCGATTG-GC
TCTTTTCTGATTGGA--TCTTCTCGAGTAGGTCCTTTTTCTTGACATAGCTTGTAAGGTCCTCTACAAGTTC
AACAACCTCTAAGGTCGTGATCCCATATCCTTCTCTTACATTCGTTTGTGACA-TGCTGTTGGAGCTTGTCG
TGTTGGCCTTGCTCTTGTACCACTCTGGTTGCTTCGGCGGCGCCCATTCTGTGTCGCTG-TCATCGTCGCTG
TCACGTCCGGCCATAATAGCTTCGCGCC--TGGAGTAGAAGACGGTTA-GCGACCGTGTGTAATCGTTGGAC
TGTTGCTGAAAGTGCGTGTTAATATGT-GGATGTCGCTTGGGAGGGTGCGCTTACTGACTATGGAGAGTTTG
AGCGCGGTCGCAGGTTGTTGATGTGGGAAGCGCGTTATTGACGTGAGAAGCGCGTTGTGGATTTGAGAAGCG
CGTTGCTGTGACAGTGGCGATGTA-GCGAAACGTGTCGGTGGACAAAA-CAACGATAAAAAGGAATTGCAGC
GTGATGTGTAAAGAGCTTGGGCTTCAATGCGCGGGGCTTGCAGA-AAACATAATGTTGTTATGTAGCTGAAA
AGGTTGTTGGTTGCGTTGCGTTTGTATG-CACCGGGCAAATATGCCGGATG-CGGGTGGGATAATAGGTGAG
AGTGAGTGTGAAGTTGAGCAATGACAATGTTTCGACTTAAGAGCCGCTCCGCATAGCGGGCATGCTTTAGTC
CAGCAGAA-CTTAATCATGCTGAA-CAGG-TTGCTTGCTGCAGTCTGGTGACTGTCAAGATTTCCTGGGACG
GTGCAGCACCGTCTCTCACTGTCCTCTGCCCGCTACGGGCCCTGCGCGCGGGGCATCGAGAGGATGCTGCGT
GGAGGGATATTAGTTCAGCTT--TGTCGAGCCAGTGTGTATCGAACCATGGAGTA-ATCGGTTTGTCCTGCA
GTTGTCCGG-AGTTAGGGTCAGA---GCAGCTTTGAGCTCAATGTTATTTGGATG-CGGTGTGGTAGTCGTT
GTCTTCG-TCGGTCCGGGGCGGTGCAGCACCGTCTCTCACCGTCTCTCACCGTCCCCCCCCCCTCAC-CGCC
GCGAGTCCTGCGCGCAGGGCACCAGGAGGATGTTGCGT--GGAGGGTATTAGTCTGACTTTGTCAGGCCGGT
GTGCATCGAACCATG-GAGTAATCGGTTTGTCCTGCAGTTGTCCGGAGTTAGGGTCAGAGCAGCTTTGAGCT
CA-ATGTTATTTGGATGTGGTGTGGTAGTCGTTGTCTTCGT-CGGTCCGGGGCGGTGCAGCACCGTCCCTCG
-CCGTCCCCATCTGCCACTGCGAG-TCCCGGGCGCTGGGTATTGGAGAGTATGTCGCTTGGGGGTCATGAGT
CCAGCTTCGTCAGGCTAGTGGGCATCGAATCACACATTTGTTACTCTGTCCAGCCGTCGTTTAAAGTCAGAG
TCCAAGTACCTTTCGAGCATAATGTTGCGTAGAAGTTGTGTGGGATCCAAGGGCC-TCGTCGGTCCGGAGCG
GTGCAGCACTGTCCCTCGCCGTCCCCATCTGCCACTGCGAGTCCCGGGCGC-TGGGTATTGGAGAGTATGTC
GCTTGGGGATCATGAGTC--CAGCTTCGTCAGGCTA-GAGGGCATCGAATCACACA--TTTGTT-ACTCTGT
CCAGCCGTCGTTTAAAGTCAGAGTCAGAGTATGTTTCA-AGCATAATGTTGCTTAGAAGTTGTG-TGGG---
ATCCAAGGGCCTCGTCAGTCAGGAGCGGTGCAGCACCGTCCCTCGCCGTCCCCATCTGC--CACTGCGAGTC
CCGGGCGCTGGGTATTGGAGA-GTATGTCGCTTGGGGGTCATGAGTCCAGCTTCGTCAGGCTAGTGGGCATC
GAATTACACATTTGTTGCTCTGTCCAGCTGTCGTTTAAAGTCAGAGTCCAAGTACCTTTCGAGCATAATGTT
GCGTAGAAGTTGTGTGTGATCCAAGGGCCTCGTCAGTCAGGAGCGGTGCAGCACCGTCCCTCACAGTCCTCC
TCTGCCATCATAACTC-CCGGGCG-----CTGG----------ATACCCAAGAGGACGGTGCGTGGAGGTCA
TAAGTCCGGCTTTGTTGGGCTAGTGGGCATCGAAC-CACAGATTCATCGCTTTGTCCTGCAACTGCCAGGAG
CAGGCAATGGG-GCGACTTTAAGCTCGGGCGTCACACTATGACTCAGACACTGCAGTCTTGGTGGCGATGT-
TAT-GTATATCAGGTTGGTTTACGCGG-TCGGAGGGGGGCTAGCA-ACTGTGCGTTGTGAAGGGGAGCTCGG
TAGTATTGCGACAG---TTCGATCAGAGCC-GGAACCTACGCAGATG--TTATCTCAGAGGAA-CACGTCGG
CA-TTGTGAGGGAC--AAAGAATATTACATTGTGCCATTTTCATACCGTGTGGCAGTAGAGG-CGATGCG-C
GATGTTGAGAAA--GC-ATCGTCG---CTTCGTTAG----AAGGGAGGGATGGAGGTTT-GCCATGGGA-GA
CGTGCGCCGATAG-AGCG-----TTGGTGTGGACTGCGTC--TGT----GCGTACG-CCTCGC--GAGCA-C
CATCT---CACCTG-----GAAAC--------TACAATAACCCAG-----TATTTTCCGCAA----CTTAAC
TTAAGGCA---TTAGGCGTCGT--------AACTGC---CACGTATTGTATTT-GACTCCT---AGGACAAT
GTTGATGAACTTG--TCAGAACCGTCGAGAGGACAGTCT-TGC-ATGCGACT-CAACCGT-CTTTGACCGTC
GACC----CTTCTTTCCAGCC-----ACTTACTTTGTCCACACACACCGCTGC---------GCTGTTTAAG
-TTCACTCTT-ACTTG----CACGATGTG--GCA---ACGAGC-AGTACTATCGCT--CAGCGTTTGACACC
GAATA----CG--AGAAG-TCGT---CTAGT---ACAACGTTAA-CGTGT-TGTAAAGATATT-T-AGA-TT
G---TGAT-----TAAC--TAAGCACGTGTTTCGA--AG-------------CGCCTCTAACATGCGATAA-
CCACATC---T--GCATTTC-----TT---GCGGCATGAATCTAG-CGCTATTACT-TGACCCGCAAG-GGG
-----CACGTAAAAGAGG--TAC-ATAATCTCCCTTTCTTTG---------CCTAATTC--TCTTCCGC-TC
TATTTTC-TGCGAGAG---GCAAGGACCA----AAGTCGTCCACGTCGTCTCTG-CGTTTCCCACGCCATGG
AAGCTTT------CATTCCTGAC-CTCACA-----TGGCCGA-CAGCCCGCGTGCA--AGAAC--ACCAATC
AACCCATCTGCGGTTCTGTA-CGAGCAGGCAGCTGC-TC-----------GAACCGGCCTCCCC-GCCGAGG
TTGGCAATATAT-CGTCCACATCGT-------CTCTGCTTTT----CCCACGCCATGGAAGCTT-TCATTCC
TGA-CCTC-ACATGACCG--ACAGCCC--GCGTGCAAGAACACCAATCAA-CCCATCTGCGGTTCTGTAC--
-GAGCAGTCGGCTGCT-CGA-CCCGGCCTCCCCGCCGAGGTCGGCAA-TATGGACCTCGATTTCGTGCCCGG
TGTT----------------GC----TTTCATCCCTGACGTCCACATGGCCGACAGCCTGCGTG-CAAG---
---------AACACCAATCAACCCATCTGCGGTTCTGTACGAGCAGGCAGCTGC-TCGAAC-CGGCCTCCCC
GCC-GAGGTTGGCAATATAT-CGTCCACATCGTCT--CTGCTTTT-CCCACGCCATGGAAG--CTTTCATTC
CTGAC-CTCAC--ATGAC----------CGACAGCCCGCGTGCAAGAACACTAATC----AACC--CGT--C
TGCG-GTACTGTACGAGCAGGCAGATGCTCGATCCGGCCTCCCCGCCGA-GGTCGGCATTAT----------
------------------------------------------------------------------------
------------------------------------------------------------------------
------------------------------------------------------------------------
------------------------------------------------------------------------
------------------------------------------------------------------------
------------------------------------------------------------------------
------------------------------------------------------------------------
------------------------------------------------------------------------
------------------------------------------------------------------------
------------------------------------------------------------------------
------------------------------------------------------------------------
-----------------
>X3_sc1.26_32416_32855_-/1-440
------------------------------------------------------------------------
------------------------------------------------------------------------
------------------------------------------------------------------------
------------------------------------------------------------------------
------------------------------------------------------------------------
------------------------------------------------------------------------
------------------------------------------------------------------------
------------------------------------------------------------------------
------------------------------------------------------------------------
------------------------------------------------------------------------
------------------------------------------------------------------------
------------------------------------------------------------------------
------------------------------------------------------------------------
------------------------------------------------------------------------
------------------------------------------------------------------------
------------------------------------------------------------------------
------------------------------------------------------------------------
------------------------------------------------------------------------
------------------------------------------------------------------------
------------------------------------------------------------------------
------------------------------------------------------------------------
------------------------------------------------------------------------
------------------------------------------------------------------------
------------------------------------------------------------------------
------------------------------------------------------------------------
------------------------------------------------------------------------
------------------------------------------------------------------------
------------------------------------------------------------------------
------------------------------------------------------------------------
------------------------------------------------------------------------
------------------------------------------------------------------------
------------------------------------------------------------------------
------------------------------------------------------------------------
------------------------------------------------------------------------
------------------------------------------------------------------------
------------------------------------------------------------------------
------------------------------------------------------------------------
------------------------------------------------------------------------
------------------------------------------------------------------------
------------------------------------------------------------------------
------------------------------------------------------------------------
------------------------------------------------------------------------
------------------------------------------------------------------------
------------------------------------------------------------------------
------------------------------------------------------------------------
------------------------------------------------------------------------
------------------------------------------------------------------------
------------------------------------------------------------------------
------------------------------------------------------------------------
------------------------------------------------------------------------
------------------------------------------------------------------------
------------------------------------------------------------------------
------------------------------------------------------------------------
------------------------------------------------------------------------
------------------------------------------------------------------------
------------------------------------------------------------------------
------------------------------------------------------------------------
------------------------------------------------------------------------
------------------------------------------------------------------------
------------------------------------------------------------------------
------------------------------------------------------------------------
------------------------------------------------------------------------
------------------------------------------------------------------------
------------------------------------------------------------------------
------------------------------------------------------------------------
------------------------------------------------------------------------
------------------------------------------------------------------------
------------------------------------------------------------------------
------------------------------------------------------------------------
------------------------------------------------------------------------
------------------------------------------------------------------------
------------------------------------------------------------------------
------------------------------------------------------------------------
------------------------------------------------------------------------
------------------------------------------------------------------------
------------------------------------------------------------------------
------------------------------------------------------------------------
------------------------------------------------------------------------
------------------------------------------------------------------------
------------------------------------------------------------------------
------------------------------------------------------------------------
------------------------------------------------------------------------
------------------------------------------------------------------------
------------------------------------------------------------------------
------------------------------------------------------------------------
------------------------------------------------------------------------
------------------------------------------------------------------------
------------------------------------------------------------------------
------------------------------------------------------------------------
------------------------------------------------------------------------
------------------------------------------------------------------------
------------------------------------------------------------------------
------------------------------------------------------------------------
------------------------------------------------------------------------
------------------------------------------------------------------------
------------------------------------------------------------------------
------------------------------------------------------------------------
------------------------------------------------------------------------
------------------------------------------------------------------------
------------------------------------------------------------------------
------------------------------------------------------------------------
------------------------------------------------------------------------
------------------------------------------------------------------------
------------------------------------------------------------------------
------------------------------------------------------------------------
------------------------------------------------------------------------
------------------------------------------------------------------------
------------------------------------------------------------------------
------------------------------------------------------------------------
------------------------------------------------------------------------
------------------------------------------------------------------------
------------------------------------------------------------------------
------------------------------------------------------------------------
------------------------------------------------------------------------
------------------------------------------------------------------------
------------------------------------------------------------------------
------------------------------------------------------------------------
------------------------------------------------------------------------
------------------------------------------------------------------------
------------------------------------------------------------------------
------------------------------------------------------------------------
-------------------------TGTG--GCA---ACGAGC-AGTACTATCGCT--TGGCGCTTGACACC
AAATG----CG--AGAAG-TCGT---GTAGT---CCAACGTTGA-CGTGT-TGTAAGGATATT-T-AGA-AA
G---TGAT-----TGAC--TGAGCACGTATTTCGA--AGTTCGACGAG----CGCCTCTCACCTGCGATAA-
TCACATC---T--GCAATTT-----TT---GCGGCATGAACCCAG-CGCTATTACT-TGACCCGCGAG-GGG
-----CACGTAAAAGAGG--TAC-ATAATCTTCCTTTCTTTG---------CCCAACTC--TCCTCCAC-TC
TATTTTC-TCCAAGAA---GCAAGGACCA----GAGTCGTCCA--TCGTTTCTG-GTTTTCCCACGCCATGG
AAGCTTT------CATTCCTGACGTCCACA-----TGGCCGA-CAGCCCGCGTGCA--AGAAC--ACCAATC
AACCCGTCTGCGGTTCTGTA-CGAGCTGGCAGATGC-TC-----------GATCCGGCCTCCCC-GCCGAGG
TCGGCAATA---------------------------------------------------------------
------------------------------------------------------------------------
------------------------------------------------------------------------
------------------------------------------------------------------------
------------------------------------------------------------------------
------------------------------------------------------------------------
------------------------------------------------------------------------
------------------------------------------------------------------------
------------------------------------------------------------------------
------------------------------------------------------------------------
------------------------------------------------------------------------
------------------------------------------------------------------------
------------------------------------------------------------------------
------------------------------------------------------------------------
------------------------------------------------------------------------
------------------------------------------------------------------------
------------------------------------------------------------------------
------------------------------------------------------------------------
------------------------------------------------------------------------
-----------------
>X3_sc1.2_572321_574300_+/1-1980
------------------------------------------------------------------------
------------------------------------------------------------------------
------------------------------------------------------------------------
------------------------------------------------------------------------
------------------------------------------------------------------------
------------------------------------------------------------------------
------------------------------------------------------------------------
------------------------------------------------------------------------
------------------------------------------------------------------------
------------------------------------------------------------------------
------------------------------------------------------------------------
------------------------------------------------------------------------
------------------------------------------------------------------------
------------------------------------------------------------------------
------------------------------------------------------------------------
------------------------------------------------------------------------
------------------------------------------------------------------------
------------------------------------------------------------------------
------------------------------------------------------------------------
------------------------------------------------------------------------
------------------------------------------------------------------------
------------------------------------------------------------------------
------------------------------------------------------------------------
------------------------------------------------------------------------
------------------------------------------------------------------------
------------------------------------------------------------------------
------------------------------------------------------------------------
------------------------------------------------------------------------
------------------------------------------------------------------------
------------------------------------------------------------------------
------------------------------------------------------------------------
------------------------------------------------------------------------
------------------------------------------------------------------------
------------------------------------------------------------------------
------------------------------------------------------------------------
------------------------------------------------------------------------
------------------------------------------------------------------------
------------------------------------------------------------------------
------------------------------------------------------------------------
------------------------------------------------------------------------
------------------------------------------------------------------------
------------------------------------------------------------------------
------------------------------------------------------------------------
------------------------------------------------------------------------
------------------------------------------------------------------------
------------------------------------------------------------------------
------------------------------------------------------------------------
------------------------------------------------------------------------
------------------------------------------------------------------------
------------------------------------------------------------------------
------------------------------------------------------------------------
------------------------------------------------------------------------
------------------------------------------------------------------------
------------------------------------------------------------------------
------------------------------------------------------------------------
------------------------------------------------------------------------
------------------------------------------------------------------------
------------------------------------------------------------------------
------------------------------------------------------------------------
------------------------------------------------------------------------
------------------------------------------------------------------------
------------------------------------------------------------------------
------------------------------------------------------------------------
------------------------------------------------------------------------
------------------------------------------------------------------------
------------------------------------------------------------------------
------------------------------------------------------------------------
------------------------------------------------------------------------
------------------------------------------------------------------------
------------------------------------------------------------------------
------------------------------------------------------------------------
------------------------------------------------------------------------
------------------------------------------------------------------------
------------------------------------------------------------------------
------------------------------------------------------------------------
------------------------------------------------------------------------
------------------------------------------------------------------------
------------------------------------------------------------------------
------------------------------------------------------------------------
------------------------------------------------------------------------
------------------------------------------------------------------------
------------------------------------------------------------------------
------------------------------------------------------------------------
------------------------------------------------------------------------
------------------------------------------------------------------------
------------------------------------------------------------------------
------------------------------------------------------------------------
------------------------------------------------------------------------
------------------------------------------------------------------------
------------------------------------------------------------------------
------------------------------------------------------------------------
------------------------------------------------------------------------
------------------------------------------------------------------------
------------------------------------------------------------------------
------------------------------------------------------------------------
------------------------------------------------------------------------
------------------------------------------------------------------------
------------------------------------------------------------------------
------------------------------------------------------------------------
------------------------------------------------------------------------
------------------------------------------------------------------------
------------------------------------------------------------------------
------------------------------------------------------------------------
------------------------------------------------------------------------
------------------------------------------------------------TCGT-CCAC---
GTCGTCTCTGCGTTTCCCACGCCATGGAAGCTTTCATTCCTGACCTCACATGGCCGACA--GCCCGCGTGCA
AGAACACCAATCAACCCATCT-GCGGTTCTGTACGAGCAGGCAGCTGCTCGAACCGGCCTCCCCGCCGAGGT
TGGCAATATATCGTCCACATCGTCTCTGCTTTTCCCACGC-CATGGAAGCTTTCATTCCTGACCTCACATGA
CCGACAGCCCGCGTGCAAGAACACCAATCAACCCATCTGCGGTTCTGTACGAGCAGTCGGCTGCTCGACCCG
GCCTCCCCGCCGAGGT-CGGCAAT-----ATGG----------ACCTC--GATTTCGTGCCCGGTGTTGCTT
TC-ATCCCTGACGTCCACATGGCCGACAGCCTGCG-TGCAAGAACACCAATCAACCCATCTGCGGTTCTGTA
CGAGCAGGCAG-CTGCTCGAACCGGCCTCCCCGCCGAGGTTGGCAATATATCGTCCACATCGTCTCTGCTT-
TTC-CCACGCCATGGAAGCTTTCATTC-CTGACCTC-ACATGACC-GACAGCCCGCGTGCAAGAACACTAAT
CAACCCGTCTGCGG---TACTGTACGAGCA-GGCAGATGCTCGATC----CGGCCTCCCCGCC-GAGGTCGG
CA-TTATG--GACC--TCGATTTCGTGCCCGGTGTTGCTTTCGATGCCATGGGAAACGTAGA-GCTAACG-G
GCGATTTGCCAG--GT-GACGCGG---ACCGCGTCA----ACAATAACAACAACAATGT-TGCACCCAC-TC
CACAATTCAGCCC-GACC-----GCTCTACTCAACCCGCG--ATC----ACTCGCA-TCAAA---ACGCC-C
CGCAT---CATCTG-----GTAGC--------GACCTTGACCGCG-----GGCGTACCGATC----CCACCA
TCGCTGGC---CAAATCTCACT--------CGTTGA---GCAGT----TGCAC-AACGTCC---AGGAGCGC
ACAGCTTCACCAG--CGAAGCGAATCAAGACCGACGAGG-ACC-GCAAAAAG-TCTACGC-ATC--GCCAAG
GAT------TTAACGGTGGCA-----GCAGTCTCGAGTTACAAAAGACA-------------AGTAGTCAAG
-CACCCTCGC-A--GA----C-AGGACCG--TCA---ATCGAC-TTGACAATGAGT--AAACACTCCACCCC
TAATG----CATAATAAC-TAGT---CTGAC---GCGGATTTAG-GCGAT-GATGATGATGTT-C-AGT-TG
G---TCGG-----AGACAATATGGAGGAGCTTATA--TGTGTCGGCAA----AGTCAAGCACAC-CTACGT-
CCAGGCC---C--ACACCGT-----TC---CTTATCCCGACCCAA-AGA-AGTACC-TCGGCAACAGT-GGT
-----CA-GCAAGGCCGA--ATC-AAGGTCTCATTCCGTCGA---------GCTGGAAA--CAATCGTA-AC
AATCTCAATATCATGG---TCACTGATCC----C-ACCGGCAGAGAATTCGGTA-GAGTCGACATGAAGTCG
TCAACTG------GATTGTGTCCATTGATAGAT--GGAGCGA-AGGCCAATGGACT--GATATGGATGGCTT
GGACCGATATTCGACGAAAA-CAAGCTGGCGAGGGT-CC--------TCCAGGCTCACCCTTCT-C-GGGGC
TCATCAGCATGA-----CGCTCCAG-------TTGTACTGTA----AGCGGAAGTGGGCCCATG-ATATCGG
CAA-GTTCCATAAGGGCA--AGAACAT--TCAGCTGCTACGACCCGTTT--TCGAGCTCCAGCGCTACGA--
-CTACTACAACCCACA-AGATGGCGACTCTCTTACACGGATCCAAGC-GATAGATCCTAGCTTTCAGACCGA
TCAG----TTCACCCAGCAAGG----GCCAACACCTGGAGAACCAGGCAGTATCTACGT-CTTG-CGA----
---------AGCGTCGAT-GAGATCCGGGCTGACGTTGCCGACGTTTTCGATAC-GGTTGT-CAGTAAATCG
GAT-GAAGTACC---TACGCGAGAGCCGTCTAGTC--ACATCAAG-ACAGAGCTGTATCCG--CATCAGAAG
CAAGC-CCTCT--ATTTC----------ATGTGGGACAAGGAGCAGGACCATAGCG----CGGA--AGA--G
CACG-ACCAGCGCAAGGACACTCTCTGGGCGCCGAGGCTTCGCGACAAT-GGTCGTAAGTTCTATCGTCTCG
TCATCACCGGCGAG-GATACGCACTGTAA-------------------------------------------
------------------------------------------------------------------------
------------------------------------------------------------------------
------------------------------------------------------------------------
------------------------------------------------------------------------
------------------------------------------------------------------------
------------------------------------------------------------------------
------------------------------------------------------------------------
------------------------------------------------------------------------
------------------------------------------------------------------------
------------------------------------------------------------------------
-----------------
>X3_sc1.2_573303_574305_+/1-1003
------------------------------------------------------------------------
------------------------------------------------------------------------
------------------------------------------------------------------------
------------------------------------------------------------------------
------------------------------------------------------------------------
------------------------------------------------------------------------
------------------------------------------------------------------------
------------------------------------------------------------------------
------------------------------------------------------------------------
------------------------------------------------------------------------
------------------------------------------------------------------------
------------------------------------------------------------------------
------------------------------------------------------------------------
------------------------------------------------------------------------
------------------------------------------------------------------------
------------------------------------------------------------------------
------------------------------------------------------------------------
------------------------------------------------------------------------
------------------------------------------------------------------------
------------------------------------------------------------------------
------------------------------------------------------------------------
------------------------------------------------------------------------
------------------------------------------------------------------------
------------------------------------------------------------------------
------------------------------------------------------------------------
------------------------------------------------------------------------
------------------------------------------------------------------------
------------------------------------------------------------------------
------------------------------------------------------------------------
------------------------------------------------------------------------
------------------------------------------------------------------------
------------------------------------------------------------------------
------------------------------------------------------------------------
------------------------------------------------------------------------
------------------------------------------------------------------------
------------------------------------------------------------------------
------------------------------------------------------------------------
------------------------------------------------------------------------
------------------------------------------------------------------------
------------------------------------------------------------------------
------------------------------------------------------------------------
------------------------------------------------------------------------
------------------------------------------------------------------------
------------------------------------------------------------------------
------------------------------------------------------------------------
------------------------------------------------------------------------
------------------------------------------------------------------------
------------------------------------------------------------------------
------------------------------------------------------------------------
------------------------------------------------------------------------
------------------------------------------------------------------------
------------------------------------------------------------------------
------------------------------------------------------------------------
------------------------------------------------------------------------
------------------------------------------------------------------------
------------------------------------------------------------------------
------------------------------------------------------------------------
------------------------------------------------------------------------
------------------------------------------------------------------------
------------------------------------------------------------------------
------------------------------------------------------------------------
------------------------------------------------------------------------
------------------------------------------------------------------------
------------------------------------------------------------------------
------------------------------------------------------------------------
------------------------------------------------------------------------
------------------------------------------------------------------------
------------------------------------------------------------------------
------------------------------------------------------------------------
------------------------------------------------------------------------
------------------------------------------------------------------------
------------------------------------------------------------------------
------------------------------------------------------------------------
------------------------------------------------------------------------
------------------------------------------------------------------------
------------------------------------------------------------------------
------------------------------------------------------------------------
------------------------------------------------------------------------
------------------------------------------------------------------------
------------------------------------------------------------------------
------------------------------------------------------------------------
------------------------------------------------------------------------
------------------------------------------------------------------------
------------------------------------------------------------------------
------------------------------------------------------------------------
------------------------------------------------------------------------
------------------------------------------------------------------------
------------------------------------------------------------------------
------------------------------------------------------------------------
------------------------------------------------------------------------
------------------------------------------------------------------------
------------------------------------------------------------------------
------------------------------------------------------------------------
------------------------------------------------------------------------
------------------------------------------------------------------------
------------------------------------------------------------------------
------------------------------------------------------------------------
------------------------------------------------------------------------
------------------------------------------------------------------------
------------------------------------------------------------------------
------------------------------------------------------------------------
------------------------------------------------------------------------
------------------------------------------------------------------------
------------------------------------------------------------------------
------------------------------------------------------------------------
------------------------------------------------------------------------
------------------------------------------------------------------------
------------------------------------------------------------------------
------------------------------------------------------------------------
------------------------------------------------------------------------
------------------------------------------------------------------------
------------------------------------------------------------------------
------------------------------------------------------------------------
------------------------------------------------------------------------
------------------------------------------------------------------------
------------------------------------------------------------------------
------------------------------------------------------------------------
------------------------------------------------------------------------
------------------------------------------------------------------------
------------------------------------------------------------------------
-----------------------------------AGTTACAAAAGACA-------------AGTAGTCAAG
-CACCCTCGC-A--GA----C-AGGACCG--TCA---ATCGAC-TTGACAATGAGT--AAACACTCCACCCC
TAATG----CATAATAAC-TAGT---CTGAC---GCGGATTTAG-GCGAT-GATGATGATGTT-C-AGT-TG
G---TCGG-----AGACAATATGGAGGAGCTTATA--TGTGTCGGCAA----AGTCAAGCACAC-CTACGT-
CCAGGCC---C--ACACCGT-----TC---CTTATCCCGACCCAA-AGA-AGTACC-TCGGCAACAGT-GGT
-----CA-GCAAGGCCGA--ATC-AAGGTCTCATTCCGTCGA---------GCTGGAAA--CAATCGTA-AC
AATCTCAATATCATGG---TCACTGATCC----C-ACCGGCAGAGAATTCGGTA-GAGTCGACATGAAGTCG
TCAACTG------GATTGTGTCCATTGATAGAT--GGAGCGA-AGGCCAATGGACT--GATATGGATGGCTT
GGACCGATATTCGACGAAAA-CAAGCTGGCGAGGGT-CC--------TCCAGGCTCACCCTTCT-C-GGGGC
TCATCAGCATGA-----CGCTCCAG-------TTGTACTGTA----AGCGGAAGTGGGCCCATG-ATATCGG
CAA-GTTCCATAAGGGCA--AGAACAT--TCAGCTGCTACGACCCGTTT--TCGAGCTCCAGCGCTACGA--
-CTACTACAACCCACA-AGATGGCGACTCTCTTACACGGATCCAAGC-GATAGATCCTAGCTTTCAGACCGA
TCAG----TTCACCCAGCAAGG----GCCAACACCTGGAGAACCAGGCAGTATCTACGT-CTTG-CGA----
---------AGCGTCGAT-GAGATCCGGGCTGACGTTGCCGACGTTTTCGATAC-GGTTGT-CAGTAAATCG
GAT-GAAGTACC---TACGCGAGAGCCGTCTAGTC--ACATCAAG-ACAGAGCTGTATCCG--CATCAGAAG
CAAGC-CCTCT--ATTTC----------ATGTGGGACAAGGAGCAGGACCATAGCG----CGGA--AGA--G
CACG-ACCAGCGCAAGGACACTCTCTGGGCGCCGAGGCTTCGCGACAAT-GGTCGTAAGTTCTATCGTCTCG
TCATCACCGGCGAG-GATACGCACTGTAAGCAGA--------------------------------------
------------------------------------------------------------------------
------------------------------------------------------------------------
------------------------------------------------------------------------
------------------------------------------------------------------------
------------------------------------------------------------------------
------------------------------------------------------------------------
------------------------------------------------------------------------
------------------------------------------------------------------------
------------------------------------------------------------------------
------------------------------------------------------------------------
-----------------
>X3_sc1.26_31070_32571_-/1-1502
------------------------------------------------------------------------
------------------------------------------------------------------------
------------------------------------------------------------------------
------------------------------------------------------------------------
------------------------------------------------------------------------
------------------------------------------------------------------------
------------------------------------------------------------------------
------------------------------------------------------------------------
------------------------------------------------------------------------
------------------------------------------------------------------------
------------------------------------------------------------------------
------------------------------------------------------------------------
------------------------------------------------------------------------
------------------------------------------------------------------------
------------------------------------------------------------------------
------------------------------------------------------------------------
------------------------------------------------------------------------
------------------------------------------------------------------------
------------------------------------------------------------------------
------------------------------------------------------------------------
------------------------------------------------------------------------
------------------------------------------------------------------------
------------------------------------------------------------------------
------------------------------------------------------------------------
------------------------------------------------------------------------
------------------------------------------------------------------------
------------------------------------------------------------------------
------------------------------------------------------------------------
------------------------------------------------------------------------
------------------------------------------------------------------------
------------------------------------------------------------------------
------------------------------------------------------------------------
------------------------------------------------------------------------
------------------------------------------------------------------------
------------------------------------------------------------------------
------------------------------------------------------------------------
------------------------------------------------------------------------
------------------------------------------------------------------------
------------------------------------------------------------------------
------------------------------------------------------------------------
------------------------------------------------------------------------
------------------------------------------------------------------------
------------------------------------------------------------------------
------------------------------------------------------------------------
------------------------------------------------------------------------
------------------------------------------------------------------------
------------------------------------------------------------------------
------------------------------------------------------------------------
------------------------------------------------------------------------
------------------------------------------------------------------------
------------------------------------------------------------------------
------------------------------------------------------------------------
------------------------------------------------------------------------
------------------------------------------------------------------------
------------------------------------------------------------------------
------------------------------------------------------------------------
------------------------------------------------------------------------
------------------------------------------------------------------------
------------------------------------------------------------------------
------------------------------------------------------------------------
------------------------------------------------------------------------
------------------------------------------------------------------------
------------------------------------------------------------------------
------------------------------------------------------------------------
------------------------------------------------------------------------
------------------------------------------------------------------------
------------------------------------------------------------------------
------------------------------------------------------------------------
------------------------------------------------------------------------
------------------------------------------------------------------------
------------------------------------------------------------------------
------------------------------------------------------------------------
------------------------------------------------------------------------
------------------------------------------------------------------------
------------------------------------------------------------------------
------------------------------------------------------------------------
------------------------------------------------------------------------
------------------------------------------------------------------------
------------------------------------------------------------------------
------------------------------------------------------------------------
------------------------------------------------------------------------
------------------------------------------------------------------------
------------------------------------------------------------------------
------------------------------------------------------------------------
------------------------------------------------------------------------
------------------------------------------------------------------------
------------------------------------------------------------------------
------------------------------------------------------------------------
------------------------------------------------------------------------
------------------------------------------------------------------------
------------------------------------------------------------------------
------------------------------------------------------------------------
------------------------------------------------------------------------
------------------------------------------------------------------------
------------------------------------------------------------------------
------------------------------------------------------------------------
------------------------------------------------------------------------
------------------------------------------------------------------------
------------------------------------------------------------------------
------------------------------------------------------------------------
------------------------------------------------------------------------
------------------------------------------------------------------------
------------------------------------------------------------------------
------------------------------------------------------------------------
------------------------------------------------------------------------
------------------------------------------------------------------------
------------------------------------------------------------------------
------------------------------------------------------------------------
------------------------------------------------------------------------
------------------------------------------------------------------------
------------------------------------------------------------------------
----------------------------------------------------TCGTCCATCGTTTCTGGTT-
TTC-CCACGCCATGGAAGCTTTCATTC-CTGACGTCCACATGGCC-GACAGCCCGCGTGCAAGAACACCAAT
CAACCCGTCTGCGG---TTCTGTACGAGCT-GGCAGATGCTCGATC----CGGCCTCCCCGCC-GAGGTCGG
CA-ATACG--GACC--TCGATTTCGTGCCCGGTGTTGCTTTCGATGCCATGGGAAACGGAGA-GCTAACG-G
GCGATTTGCCAG--GT-GACGCGG---ACCGCGTCA----ATAACAACAACAACAATGT-TGCACCCAC-TC
CACAATTCAGCCC-GACC-----GCTCTACTCAACCCGCG--ATC----ACTCGCA-TCAAA---ACGCC-C
CGCAT---CATCTG-----GTAGC--------GACCTTGACCGCG-----GGCGTAGCGATC----CCACCA
TCGCTGGC---CAAATCTCACT--------CGTTGA---GCGGT----TGCAC-AACGTCC---AGGAGCGC
ACAGCTTCACCAG--CGAAGCGAATCAAGACTGACGAGG-ACC-GCAAAAAG-TCTACGC-ATC--GCCAAG
GAT------TTAACGGTGGCA-----GCAGTCTCGAGTTACAAAAGACA-------------AGTAGTCAAG
-CACCCTCGC-A--GA----C-AGGACCG--TCA---ATCGAC-TTAACAATGAGT--AAACACTTCACCCC
TAATG----CACAATAAC-TAGG---CTGAC---GCAGATTTAG-GCGAT-GATGATGATGTT-C-AGT-TA
G---TCGG-----AGACAATATGGAGGAGCTCATA--TGTGTCGGCAA----AGTCAAGCACAC-CTACGT-
CCAGGCC---C--ACACCGT-----TC---CTTATCCCGACCCAA-AGA-AGTACC-TCGGCAACAGT-GGT
-----CA-GCAAGGCCGA--ATC-AAGGTCTCATTCCGTCGA---------GCTGGAAA--CAATCGTA-AC
AATCTCAATATCATGG---TCACCGATCC----C-ACCGGCAGAGAATTCGGTA-GAGTCGACATGAAGTCG
TCAACTG------GATTGTGTCCATTGATAGAT--GGAGCGA-AGGCCAATGGACT--GATGTGGATGGCTT
GGACCGATATTCGACGAAAA-CAAGCTGGCGAGGGT-CC--------TCCAGGCTCACCCTTCT-C-AGGGC
TCATCAGCATGA-----CGCTCCAG-------TTGTACTGTA----AGCGGAAGTGGGCCCATG-ATATCGG
CAA-GTTCCTTAAGGGCA--AGAACAT--TCAGCTGCTACGACCCGTTT--TCGAGCTCCAGCGCTATGA--
-CTACTACAACCCACA-AGATGGCGACTCCCTTACACGGATCCAAGC-GATAGATCCTAGCTTTCAGACCGA
TCAG----TTCACCCAGCAAGG----ACCAACACCTGGAGCACCAGGCAGTAACTACGT-CTTG-CGA----
---------AGCGTCGAT-GAGATCCGGGCTGACGTTGCCGACGTTTTCGATAC-GGTTGT-CAGTAAATCG
GAT-GAAGTACC---TACGCGAGAGCCGTCTAGTC--ACATCAAG-ACAGAGCTGTATCCG--CATCAGAAG
CAAGC-CCTCT--ATTTC----------ATGTGGGATAAGGAGCAGGACCATAGCG----CGGA--AGA--G
CACG-ACCAGCGCAAGGACACTCTCTGGGCGCCGAAGCTTCGCGACAAT-GGTCGTAAGTTCTATCGTCACG
TCATCACCGGCGAG-GA-------------------------------------------------------
------------------------------------------------------------------------
------------------------------------------------------------------------
------------------------------------------------------------------------
------------------------------------------------------------------------
------------------------------------------------------------------------
------------------------------------------------------------------------
------------------------------------------------------------------------
------------------------------------------------------------------------
------------------------------------------------------------------------
------------------------------------------------------------------------
-----------------
>X3_sc1.14_445081_446916_+/1-1836
------------------------------------------------------------------------
------------------------------------------------------------------------
------------------------------------------------------------------------
------------------------------------------------------------------------
------------------------------------------------------------------------
------------------------------------------------------------------------
------------------------------------------------------------------------
------------------------------------------------------------------------
------------------------------------------------------------------------
------------------------------------------------------------------------
------------------------------------------------------------------------
------------------------------------------------------------------------
------------------------------------------------------------------------
------------------------------------------------------------------------
------------------------------------------------------------------------
------------------------------------------------------------------------
------------------------------------------------------------------------
------------------------------------------------------------------------
------------------------------------------------------------------------
------------------------------------------------------------------------
------------------------------------------------------------------------
------------------------------------------------------------------------
------------------------------------------------------------------------
------------------------------------------------------------------------
------------------------------------------------------------------------
------------------------------------------------------------------------
------------------------------------------------------------------------
------------------------------------------------------------------------
------------------------------------------------------------------------
------------------------------------------------------------------------
------------------------------------------------------------------------
------------------------------------------------------------------------
------------------------------------------------------------------------
------------------------------------------------------------------------
------------------------------------------------------------------------
------------------------------------------------------------------------
------------------------------------------------------------------------
------------------------------------------------------------------------
------------------------------------------------------------------------
------------------------------------------------------------------------
------------------------------------------------------------------------
------------------------------------------------------------------------
------------------------------------------------------------------------
------------------------------------------------------------------------
------------------------------------------------------------------------
------------------------------------------------------------------------
------------------------------------------------------------------------
------------------------------------------------------------------------
------------------------------------------------------------------------
------------------------------------------------------------------------
------------------------------------------------------------------------
------------------------------------------------------------------------
------------------------------------------------------------------------
------------------------------------------------------------------------
------------------------------------------------------------------------
------------------------------------------------------------------------
------------------------------------------------------------------------
------------------------------------------------------------------------
------------------------------------------------------------------------
------------------------------------------------------------------------
------------------------------------------------------------------------
------------------------------------------------------------------------
------------------------------------------------------------------------
------------------------------------------------------------------------
------------------------------------------------------------------------
------------------------------------------------------------------------
------------------------------------------------------------------------
------------------------------------------------------------------------
------------------------------------------------------------------------
------------------------------------------------------------------------
------------------------------------------------------------------------
------------------------------------------------------------------------
------------------------------------------------------------------------
------------------------------------------------------------------------
------------------------------------------------------------------------
------------------------------------------------------------------------
------------------------------------------------------------------------
------------------------------------------------------------------------
------------------------------------------------------------------------
------------------------------------------------------------------------
------------------------------------------------------------------------
------------------------------------------------------------------------
------------------------------------------------------------------------
------------------------------------------------------------------------
------------------------------------------------------------------------
------------------------------------------------------------------------
------------------------------------------------------------------------
------------------------------------------------------------------------
------------------------------------------------------------------------
------------------------------------------------------------------------
------------------------------------------------------------------------
------------------------------------------------------------------------
------------------------------------------------------------------------
------------------------------------------------------------------------
------------------------------------------------------------------------
------------------------------------------------------------------------
------------------------------------------------------------------------
------------------------------------------------------------------------
------------------------------------------------------------------------
------------------------------------------------------------------------
------------------------------------------------------------------------
------------------------------------------------------------------------
------------------------------------------------------------------------
------------------------------------------------------------------------
------------------------------------------------------------------------
------------------------------------------------------------------------
------------------------------------------------------------------------
-----CCAAAGTCGGCAATATGGACCTCGATTTCGTGCCC-GGTGTTGCTTTCATCCCTGACGTCCACATGG
CCGACAGCCTGCGTGCAAGAACACCAATCAACCCATCTGCGGTTCTGTACGAGCAGGCAGCTGCTCGAACCG
GCCTCCCCGCCGAGGT-TGGCAAT-----ATGG----------ACCTC--GATTTCGTGCCCGGTGTTGCTT
TC-ATCCCTGACGTCCACATGGCCGACAGCCTGCG-TGCAAGAACACCAATCAACCCATCTGCGGTTCTGTA
CGAGCAGGCAG-CTGCTCGAACCGGCCTCCCCGCCGAGGTTGGCAATATATCGTCCACATCGTCTCTGCTT-
TTC-CCACGCCATGGAAGCTTTCATTC-CTGACCTC-ACATGACC-GACAGCCCGCGTGCAAGAACACTAAT
CAACCCGTCTGCGG---TACTGTACGAGCA-GGCAGATGCTCGATC----CGGCCTCCCCGCC-GAGGTCGG
CA-TTATG--GACC--TCGATTTCGTGCCCGGTGTTGCTTTCGATGCCATGGGAAACGTAGA-GCTAACG-G
GCGATTTGCCAG--GT-GACGCGG---ACCGCGTCA----ACAATAACAACAACAATGT-TGCACCCAC-TC
CACAATTCAGCCC-GACC-----GCTCTACTCAACCCGCG--ATC----ACTCGCA-TCAAA---ACGCC-C
CGCAT---CATCTG-----GTAGC--------GACCTTGACCGCG-----GGCGTACCGATC----CCACCA
TCGCTGGC---CAAATCTCACT--------CGTTGA---GCAGT----TGCAC-AACGTCC---AGGAGCGC
ACAGCTTCACCAG--CGAAGCGAATCAAGACCGACGAGG-ACC-GCAAAAAG-TCTACGC-ATC--GCCAAG
GAT------TTAACGGTGGCA-----GCAGTCTCGAGTTACAAAAGACAG------------AGTAGTCAAG
-CACCCTCGC-A--GA----C-AGGACCG--TCA---ATCGAC-TTGACAATGAGT--AAACACTCCACCCC
TAATG----CATAATAAC-TAGT---CTGAC---GCGGATTTAG-GCGAT-GATGATGATGTT-C-AGT-TG
G---TCGG-----AGACAATATGGAGGAGCTTATA--TGTGTCGGCAA----AGTCAAGCACAC-CTACGT-
CCAGGCC---C--ACACCGT-----TC---CTTATCCCGACCCAA-AGA-AGTACC-TCGGCAACAGT-GGT
-----CA-GCAAGGCCGA--ATC-AAGGTCTCATTCCGTCGA---------GCTGGAAA--CAATCGTA-AC
AATCTCAATATCATGG---TCACTGATCC----CCACCGGCAGAGAATTCGGTA-GAGTCGACATGAAGTCG
TCAACTG------GATTGTGTCCATTGATAGAT--GGAGCGA-AGGCCAATGGACT--GATATGGATGGCTT
GGACCGATATTCGACGAAAA-CAAGCTGGCGAGGGT-CC--------TCCAGGCTCACCCTTCT-C-GGGGC
TCATCAGCATGA-----CGCTCCAG-------TTGTACTGTA----AGCGGAAGTGGGCCCATG-ATATCGG
CAA-GTTCCATAAGGGCA--AGAACAT--TCAGCTGCTACGACCCGTTT--TCGAGCTCCAGCGCTACGA--
-CTACTACAACCCACA-AGATGGCGACTCTCTTACACGGATCCAAGC-GATAGATCCTAGCTTTCAGACCGA
TCAG----TTCACCCAGCAAGG----GCCAACACCTGGAGAACCAGGCAGTATCTACGT-CTTG-CGA----
---------AGCGTCGAT-GAGATCCGGGCTGACGTTGCCGACGTTTTCGATAC-GGTTGT-CAGTAAATCG
GAT-GAAGTACCGGTTACGCGAGAGCCGTCTAGTC--ACATCAAG-ACAGAGCTGTATCCG--CATCAGAAG
CAAGC-CCTCT--ATTTC----------ATGTGGGACAAGGAGCAGGACCATAGCG----CGGA--AGA--G
CACG-ACCAGCGCAAGGACACTCTCTGGGCGCCGAGGCTTCGCGACAAT-GGTCGTAAGTTCTATCGTCTCG
TCATCACCGGCGAG-GATACGCACTGTAAGCAGA--------------------------------------
------------------------------------------------------------------------
------------------------------------------------------------------------
------------------------------------------------------------------------
------------------------------------------------------------------------
------------------------------------------------------------------------
------------------------------------------------------------------------
------------------------------------------------------------------------
------------------------------------------------------------------------
------------------------------------------------------------------------
------------------------------------------------------------------------
-----------------
>X3_sc1.94_1_1752_-/1-1752
------------------------------------------------------------------------
------------------------------------------------------------------------
------------------------------------------------------------------------
------------------------------------------------------------------------
------------------------------------------------------------------------
------------------------------------------------------------------------
------------------------------------------------------------------------
------------------------------------------------------------------------
------------------------------------------------------------------------
------------------------------------------------------------------------
------------------------------------------------------------------------
------------------------------------------------------------------------
------------------------------------------------------------------------
------------------------------------------------------------------------
------------------------------------------------------------------------
------------------------------------------------------------------------
------------------------------------------------------------------------
------------------------------------------------------------------------
------------------------------------------------------------------------
------------------------------------------------------------------------
------------------------------------------------------------------------
------------------------------------------------------------------------
------------------------------------------------------------------------
------------------------------------------------------------------------
------------------------------------------------------------------------
------------------------------------------------------------------------
------------------------------------------------------------------------
------------------------------------------------------------------------
------------------------------------------------------------------------
------------------------------------------------------------------------
------------------------------------------------------------------------
------------------------------------------------------------------------
------------------------------------------------------------------------
------------------------------------------------------------------------
------------------------------------------------------------------------
------------------------------------------------------------------------
------------------------------------------------------------------------
------------------------------------------------------------------------
------------------------------------------------------------------------
------------------------------------------------------------------------
------------------------------------------------------------------------
------------------------------------------------------------------------
------------------------------------------------------------------------
------------------------------------------------------------------------
------------------------------------------------------------------------
------------------------------------------------------------------------
------------------------------------------------------------------------
------------------------------------------------------------------------
------------------------------------------------------------------------
------------------------------------------------------------------------
------------------------------------------------------------------------
------------------------------------------------------------------------
------------------------------------------------------------------------
------------------------------------------------------------------------
------------------------------------------------------------------------
------------------------------------------------------------------------
------------------------------------------------------------------------
------------------------------------------------------------------------
------------------------------------------------------------------------
------------------------------------------------------------------------
------------------------------------------------------------------------
------------------------------------------------------------------------
------------------------------------------------------------------------
------------------------------------------------------------------------
------------------------------------------------------------------------
------------------------------------------------------------------------
------------------------------------------------------------------------
------------------------------------------------------------------------
------------------------------------------------------------------------
------------------------------------------------------------------------
------------------------------------------------------------------------
------------------------------------------------------------------------
------------------------------------------------------------------------
------------------------------------------------------------------------
------------------------------------------------------------------------
------------------------------------------------------------------------
------------------------------------------------------------------------
------------------------------------------------------------------------
------------------------------------------------------------------------
------------------------------------------------------------------------
------------------------------------------------------------------------
------------------------------------------------------------------------
------------------------------------------------------------------------
------------------------------------------------------------------------
------------------------------------------------------------------------
------------------------------------------------------------------------
------------------------------------------------------------------------
------------------------------------------------------------------------
------------------------------------------------------------------------
------------------------------------------------------------------------
------------------------------------------------------------------------
------------------------------------------------------------------------
------------------------------------------------------------------------
------------------------------------------------------------------------
------------------------------------------------------------------------
------------------------------------------------------------------------
------------------------------------------------------------------------
------------------------------------------------------------------------
------------------------------------------------------------------------
------------------------------------------------------------------------
------------------------------------------------------------------------
------------------------------------------------------------------------
------------------------------------------------------------------------
------------------------------------------------------------------------
------------------------------------------------------------TCGT-CTAC---
GTCGTCTCTGCGTTTCCTACGCTATAGAAGCTTTTATTCCTAATCTTATATAGCTGACA--GCTCGCGTGCA
AGAACACTAATTAATCTATCT-GCAGTTCTATATAAGCAGGCAGCTGCTTAAACTAGCCTCTCTACCGAGGT
TGGCAATATATCATCTATATCGTCTCTGCTTTTCTTACGCTATAGAAGCTTTTATTCCTAACCT-TACATAA
CTAACAGCCTGCGTGTAAGAACACTAATTAACCTATCTGCAGTTCTATATAAGCAGTTAGCTGCTTAACTTA
GCCTCTCTGCTAAGGT-TAGCAAT-----ATAG----------ACCTTTAAATTTCGTGCTTAGTATTGCTT
TTTATCTCTAACGTCTACATAGCTGACAGCCTACG-TGCAAGAATACTAATTAACCTATCTGCAGTTCTGTA
CGAGCAGGCAG-CTGCTTAAACTAGCCTCTCTGCTAAGGTTAGCAATATATCGTCTATATCATCTCTGCTT-
TTC-CTACGCTATAGAAGCTTTTATTT-CTAACC-TTATATAACT-GACAGCCTGCGTGCAAGAATACTAAT
TAACCTGTCTGCAG---TACTATATAAGCA-GGCAGATGCTTAATC----TAGCTTCTCTGCT-AAGGTTAG
CA-TTATA--GACC--TCAATTTCGTGCCTAGTGTTGCTTTTAATGCTATAGGAAACATAGA-GCTAATA-G
GCAATTTGCTAG--GT-AACGCAG---ACTGCATTA----ATAATAATAACAACAATGT-TATACTTAC-TT
CATAATTCAGCCT-AACT-----GCTCTACTTAACCTGTA--ATC----ACTTGCA-TTAAA---ACGCC-T
TATAT---TATCTA-----GTAGC--------GACCTTAACTACA-----GGCGTACTAATC----CTACTA
TCGCTAGC---TAAATCTTACT--------TATTAA---GCAGT----TGCAT-AACGTTC---AGGAGCGC
ATAGCTTTACTAG--CAAAGCGAATTAAGACTAACGAGG-ACC-GCAAAAAG-TCTACGC-ATC--GCTAAG
GATC----GTTAATAGTAGCA-----GTAGTCTTAAGTTATAAAAGATA-------------AGTAGTTAAG
-CACTCTCGC-A--GA----C-AGGACTA--TTA---ATTAAC-TTAATAATAAGT--AAACACTCTACCTC
TAATG----CATAATAAC-TAGT---CTAAC---GCAGATTTAG-GCAAT-AATAATAATATT-C-AGT-TA
G---TCAG-----AGACAATATAAAGGAGCTTATA--TATATCAGCAA----AGTTAAGCACAC-CTACGT-
CTAGGCC---T--ATACTAT-----TC---CTTATCCTAACCTAA-AGA-AGTACC-TTAGCAACAGT-AGT
-----TA-GCAAGGCCGA--ATT-AAGATCTTATTCTATTAA---------GCTAGAAA--TAATCATA-AT
AATCTTAATATTATAG---TTACTAATCC----T-ACTAGCAGAGAATTCAGTA-GAGTCGACATAAAGTCG
TTAACTA------GATTATGTCTATTAATAGAT--AGAGCGA-AGGCTAATAGACT--AATATAGATAGCTT
AGACTAATATTCGACGAACA-TAAGCTAGTAAGGGT-CC--------TCTAGGCTTACTCTTCT-CCAGAGC
TTATTAGCATAA-----CGCTCTAG-------TTATACTGTA----AGCAGAAGTAGGCCTATA-ATATTAG
TAA-GTTCTATAAGAGCA--AGAACAT--TTAGCTGCTATAACCTGTTT--TTAAGCTCTAGCGCTATAA--
-CTACTATAACTTATA-AGATAGTGACTCTCTTACATAGATCTAAGC-AATAGATCCTAGCTTTCAGACTAA
TTAGG---TTCACCTAGCAAGG----GCTAATACCTAGAGAACTAGGCAGTATCTACGT-CTTA-CAA----
---------AGCGTTAAT-AAGATCTAGGCTGACGTTGCCAACGTTT-------------------------
------------------------------------------------------------------------
------------------------------------------------------------------------
------------------------------------------------------------------------
------------------------------------------------------------------------
------------------------------------------------------------------------
------------------------------------------------------------------------
------------------------------------------------------------------------
------------------------------------------------------------------------
------------------------------------------------------------------------
------------------------------------------------------------------------
------------------------------------------------------------------------
------------------------------------------------------------------------
------------------------------------------------------------------------
------------------------------------------------------------------------
-----------------
>X3_sc1.28_421974_429852_+/1-7879
------------------------------------------------------------------------
------------------------------------------------------------------------
------------------------------------------------------------------------
------------------------------------------------------------------------
------------------------------------------------------------------------
------------------------------------------------------------------------
------------------------------------------------------------------------
------------------------------------------------------------------------
------------------------------------------------------------------------
------------------------------------------------------------------------
------------------------------------------------------------------------
------------------------------------------------------------------------
------------------------------------------------------------------------
------------------------------------------------------------------------
------------------------------------------------------------------------
------------------------------------------------------------------------
------------------------------------------------------------------------
------------------------------------------------------------------------
------------------------------------------------------------------------
------------------------------------------------------------------------
------------------------------------------------------------------------
----------------TGCGCTACTGCTGCTCCTTAAGATAT--AAGTTCTTTATACTTATAAGACGACTTA
TATTCGCTTGCGTCGTGCTTTACATTA-GCAATCATATTGCGCTATTGTTTAGCTATTGCT-AGGCTATTAA
GAGCTGTGTTTTAGCAAGTTCTATAAGATAGTGTCTCTGCAATCAACTAGTAGACTACATCTTCTATCTTAT
AGATGCGATCGCTAGTTACAGAGTCTCTCTTATTAGTAGCGTTAAACTAGTTAGAGACCCCTTTC-CTATTT
TGAAGGCTAATAAGTGCTAGCGACACGAAGATTAAGATCTTATTTAGTCC-TTATTCTATAGGCGTTCCGGA
TAGAGCCTATGCTTTCTATTAGTATCTGTAGTTGTAGCTTTAAATATCCTAGTAAAACTTAGCTATAATTAT
GCCCTCTAACTTGCAATTATAGAATTTATC-AAATACAGTCTGCCCCTATATAGTAACATAACTAGGAAGCA
GTAT-TGCTCTCTTTTCTATATAAAAGCTGCCTTTGCGTATGATCGTTCGCTGTGCTGTAACGCTTATAGTA
TTATAAGCTCTAAACATATAC-TTATCTACCTTTCTAAAGCTGCAGAC-TATTACAAACTATGCTGCTAAC-
AGTGCTAGATAGTGCTTCGTAGCCTTAGAGTGCACAGCAGGCGTGTTTGCTTCCAGTATTATCTAGTAGACT
-ATTTCTCGATAATCTACGCCTCCTAGCACGTAGCTCTATAGGGCAACTAACTTATTAGCAGCAGCAAGCGC
TTTATAAGATAGC-GTTAGTAGTATTAATTCGCATCTCTATTGCTTC-CTCTTTCGTTAGTCTGCC---TAT
ATTCTCTAGGAGAGAGTTACTAAAGAAGCAGAACTGTAGAGCTAGCAGATCGCTTAGGTCGCACTACGTAGA
GTTTGCAAGATCTATCGCAACTACCTCGTTCTTCTAGGCATTAGCTGCTCGCCTCTAACTAGTTATTATTGT
A-GCTGCTTATTAAGATTTAGCATTAAAGGAGAGGCTCCTTTTGCACGCGCAGTAGAACGTTCTCCTCGCCT
TTAGTAGGACATAGCTTATTATTATCGTTAACTGCGTTCGATGTTCTATTACGTCGCCTTCTGCTCGCGCAT
TTTACACTTCTATCTAGTTCTTGAAGTAAACGTGTCCTATAAGGACAGCGAGCACTATCGCTTACGTTTTAC
CTATGCCTATAGCGTTAGCAAAGATCCTGCTATTATTAGATAACAACTCTTTAAAGTAGAGGATATATGCGT
CTGTAAGCTAGTATAGAGTAAAGTCGCAACTAACCT-CTTAACATGCTAGTAGCTTTATTATGCGCTTA-TT
CTAGAGGTTATTAATTAAAACGCTAAAGAATACTGCAGCTAAAGTCTACTCTTCTAGAGTGCAGTGTTCTAT
TGCCGTCCCTACTCTTATAGAGAGACTGTCTCTCGTTCTAGTTTATTTATTAGCAGAGTAAACAGTAGTTAA
CTGTCTTCTACAGTAGACTTACTTAGCGTTTAATAAGGCTTTAAGCCTTTC-CTTTT-GTTCTCTAGCAAGG
TCCTTTGCTGTCGTTGCCTCCTTATCCTC--TAAGTTATCCTCAGGGTTAATGTCTGAGCTGCTGTCTAAGC
AGTAGTCGTCGCTGTCTAGCAAGGCTATCTAGCTAAGTCTCGCGCTCTTAAGCTTCTTTCTCCTCTTTCTCT
TTTTTAGCCTTAGCTAGCTCCTCTTCGTCCCTAGTCTTCTTAAGCTGCGCTTCCTTTCCTAACTGCTTTCTT
TT-AGCTAATTAAGCGCGGGCTGCTGCTCTATCTC-TCCTGCGTAAGCGCAGGACGTCGCTGCTAGT-ATCA
GAGTCCTCTAAATCTTTATCTTTCTTAG-TTCTTCCCCTGC-TTGCTTTTACATGTCTGCTGTCTGCTGCCT
CAGTCTTACAGCGCTTAA-GAGGAGGTCTGTCTAGTATAAGTTTAGAATGTCAGCCTCT-CTTCTTAGGTAG
TAAGAGCTGTTCTAGTAGTAAGAGCTGTTCT-AGTAGTTCGTCAGG-TTAGAATGTTACTGC-ATATAGATA
TTAGTAGTATATATTTTAGTTTTAAGGGTTCGTGCTATACCTTTATTAGAATCGCCTAGCAGTTTCGTTGTC
TAGCATAATAGCATTACTGCTCTAAGCCTTCTTAACTTAATATAAGAGTTAACGGTGCCTAGCAAGTCGTTA
TTATTCTTAATAAGCGTTATCGTTAACGCATCTATAACCTAAGAGGTGCCTGCTTAGTACTAATCAGAGTAC
TTAGGTAAT-AATAAATGCTAGATAAGAGCATCGTACTTAAGGTGCTGGGCTCTAACCTTAAAGTAGTTCTT
CTCTAATTTCTGCTAGCTTTCC--TTCGTTATTAGCCTAAATATAGGGAATTGTTTAACGACAGAGTAATG-
CATAGCGTCTACTAAGGCAATATTAGCGTTATTTAAGATAGCCGGCTTAGTA-AGTAATGCAACGCTGAAC-
TTATTAGTTATCAACGCTGTAGACCTATTAGACA-TAACAGACGAAAACTATTACTGCGCTGTCTTAGACAG
TGT-TAGCGTTAGCGTGTTACTTAG-GTTCTCTATCTTAACCTTAGCGCTATACTAACGCACCTTAGCTAGC
ATTATC-ATCTAGATAGTTCTAGCTACAGCCTTATAGAAGACTTTAAGTATTTGCGTATTTTGCAGCTGTAT
ACATTTAGCTACTGCAAGCTAGTCCTTTAACGTTAGTAAACGTAAGCTCTTTAGAAGCTGCGATTAGCTCTT
TTCTAATTAGATCTTCTTAAGTAGGTCCTTTTTCTTAACATAGCTTATAAGGTCCTCTATAAGTTTAACAAC
CTCTAAGGTTATAATCTTATATCCTTCTCTTACATTCGTTTGTAACATGCTGTTAGAGCTTATTATATTAGC
CTTGCTCTTATACTACTCTAGTTACTTCAGCAGCGCTTATTCTGTATCGCTGTTATCGTTGCTGTTACGTCT
AGCTATAATAGCTTCGCGCCTAGAGTAGAAGATAGTTAGCAACTATATATAATTATTAGACTATTGCTAAAA
GTGCGTGTTAATATATAGATGTTA-CTTAGGAGAGTGCGCTTACTAACTATAGA-GAGTTTAAGCGCAGTTG
CAGGTTGTTAATATAGGAAGCGCGTTATTAACGTAAGAAGCGCGTTATAGA-TTTAAGAAGCGCGTTGCTAT
AATAGTAGCGA-TGTAGCAAAACATGCTTAGTAGACAAAATAATAATAAAAAGGAATTACAGCGTAATATAT
AAAGAGCTTAAGCTTTAATGCGCGGGGCTTACAGAAAACATAATGTTGTTATATAGCTAAAAGGTTATTAGT
TGCGTTGCGTTTGTATG-CACTAGGCAAATATGCTAGATATAGGTAG-CATAATAGATAAGAGTAAGTATAA
AGTTAAGCAATAA-TAATATTTTAACTTAAGAGCTGCT-CTGCATAGCAGGCATGCTTTAGTCTAGCAGAAC
TTAATTATACTAAACAGGTTGCTTACTGCAGTCTAGTAACTATTAAGATTTTCTAGAATAGTGTAGCACTGT
CTCTTACTATCCTCTGCCTGCTATAGGCCCTGCGCGCAGAGCATTAAGAGGATGCTGCGTAGAGAGATATTA
GTTCAGCTTTGTTAAGCTAGTATATATCGAACTATAGAGTAATTAGTTTATCC-TGCAGTTATCTAGAGTTA
GGGTTAGAGCAGCTTTAAGCTTAATATTATTTAGATGCAGTGTAGTAGTCGTTGTCTTTGTTAATCTAAGGT
AGTGCAGTACTATCTCTTACTATCTCTTACTATC-TCTCTCTTCTTACTGCTGCGAGTCCTGCGCGCAGAGT
ACTAGAAGGATG-TTGCGTAGAGGGTATTAGTCTAACTTT-ATTAAGCTAGTATGCATTAAACTATAGAGTA
ATTAGTTTATTCTATAGTTATCTAGAGTTAGAGTTAGAGCAGCTTT-AAGCTTAATATTATTTAGATATAGT
GTAGTAGTCGTTATCTTTGTTAGTCTAGAGCAGTGCA---GCACTGTCTCTCGCTGTCTCTATCTGCTACTG
TAAGTCCTAGGGCGCTAAGTAT------------TAGAGAGTATATTGCTTAGAGGTCATAAGTCTAGCTTT
ATTAAGGCTAGTAGGCATTAAATTATACATTTATTACTCTATCTAGCTGTCGTTTAAAGTTAGAGTCTAAGT
ACCTTTTA-AGCATAATATTGCGTAGAA--GTTGTGTGAGATCTAAGGGCCTCGTTAGTCTAGAGCGGT-GT
AGCACTATCCCTCGC--TATCTCTATCTGCTACTGCGAGTCCCAGGCGCTAGGTATTAGAGAGTATATCGCT
TAGAGATTATAAGTCTAGCTTTGTTAGGCTAGAGGGCATTAAATTATACATTT-GTTACTCTATCTAGCTAT
CGTTTAAAGTTAGAGTCAGAGTATGTTTTAAGCATAATGTTGCTTAGAAGTTATATAAG-ATCTAAGAGCCT
TATTAGTTAGGAGCAGTGCAGCACTATT--CTTTACAGTCCTCCTCTG-CTATTATGACTTCTAAGCGCTAG
ATACCTAAGAGGACAGCGCGTAGAGAG-CACGAGTCTAGCTTTGCTAAGCTAGTAGGCATTAAATTACACAT
TTATTGCTCTATCTAGCTGTCGTTTAAAGTTAGAGTCTAAGTACCTTTTAAGCATAATATTGCATAGAAGTT
ATGTATAATCTAAGAGCCTTATTA-GTTAGAAGCAGTGCAGCACCGTC-CCTTATAGTCCTCCTCTGCTATT
ATAACTCCTAGGCGCTAGATACCTAAGAGGACAGTACGTAGAGA-TTATAAGTCTAGCTTTATTAGGCTAGT
AGGCATTAAACTATAGATTTATCGCTTT-ATCCTGTAACTGCTAGGAGCAG-GTAATAGAGCAACTTTAAGC
TTAGATATTACACTATAACTCAGACACTATAGTCTTAGTAGCGATGTTATGTATATTAGGTTAGTTTACGCA
GTTAGAAG-AAAGCTAGTAACTAT-GCGT-TATAAAGAGAAGCTTAGTAGTATTACGATAGTTTAATTAGAG
CTAGAACCTACGTAGATGTTATCTTAGAGGAACACGTTAGCATTATAAAGGACAAAGAATATTACATTATGC
TATTTTTATACCGTATAGCAG--TAGAGGCAATGCGCGATGTTAAGAAAGCATCA-TTGCTTCGTTAGAAGG
GAGAGATAG-AGGTTTACTATAG---GAGACGTGCGCTGATAGAGCGTTAGTATA-GACTGCGTCTATGCGT
ACGCCTC-GCAAGCACTATCTTACCTAGAAACTATAATAACCTAGTATTTTCTGCAACTTAACTTAA-GGCA
TTAGGCGTCGTAACTGCTACGTATTGTATTTAACTTCT--AGGATAATATTAATAAACTTATTAGAACTATT
AAGAGGACAGTCTTG-CATGCTAACTTAACTATCTTTAACTATTAACTCTTCTTTCTAGCTACTTACTTTGT
CT-ATATACACTGCTGCGCTGTTTAAGTTCACTCTTACTTG-CATAATGTAGCAATAAGCAGTACTATCGCT
-TAGCGTTTAATACTAAATACGAG-AAGTCGTCTAGTACAACGTTAACGTGTTATAAAGATATTTAGATTAT
AATTAACTAAGCACGTATTTTAAAGCGCCTCTAATATGCAATAACTATATCTGCATTTCTTGCAGCATAAAT
CTAGCGCTATTACTTAACCTACAAGAGGCACGTAAAAGAAGTACATAATCTCCCT-TTCTTTGCCTAATTCT
CTTCTGCTCTATTTTCTGCAAGAGGTAAGGACTAAAGTTATCTACGTCGTC-TCTGTATTTCCTACGCTATA
GAAGCTTTTATTCCTAAC--CTTACATAGCTAACAG-CCTGCGTATAAGAACACTA--ATTAAC-CTATCTG
CAGTTCTATATAAGCAGGCAGCTGCTCAAACTAGCCTC-TCTGCTAAGGTTAGCAATATATCGT-CTAC---
ATTATCTCTGCTTTTCTTACGCTATAGAAGCTTTTATTCCTAACCTCACATAACTGACA--GCCTGCGTGCA
AGAATACTAATTAACCTATCT-ACAGTTCTATATAAGCAGTCGGCTGCTTAACCTAGCCTCTCTGCTAAGGT
TAGCAATATAG-ACCTTAAT--TTTATGCTT----------AGTGTTGCTTTTATCTCTAACGTCTACATAG
CTGACAGCCTGCGTATAAGAACACTAATTAACCTATCTGCAGTTCTATACAAGCAGGCAGCTGCTTAAACTA
GCCTCCCTGCTAAGGT-TAGCAAT-----ATAG----------ACCTT--AATTTCGTGCCTAGTGTTGCTT
TT-ATCTCTAACGTCTATATAGCTGACAGCCTACG-TGCAAGAATACTAATTAACCTATCTGCAGTTCTGTA
CGAGCAGGCAG-CTGCTTAAACTAGCCTCTCTGCTAAGGTTAGCAATATATCGTCTATATCATCTCTGCTT-
TTC-CTACGCTATAGAAGCTTTTATTT-CTAACCCTTATATAACC-GACAGCCTGCGTGCAAGAATACTAAT
TAACCCGTCTGCAG---TACTATATAAGCA-GGCAGATGCTTAATC----TAGCTTCTCTGCT-AAGGTTAG
CA-TTATA--GACC--TCAATTTCGTGCCTAGTGTTGCTTTTAATGCTATAGGAAACATAGA-GCTAATA-G
GCAATTTGCTAG--GT-AACGCAG---ACTGCATTA----ATAATAATAACAACAATGT-TATACTTAC-TT
CATAATTCAGCCT-AACT-----GCTCTACTTAACCTGTA--ATC----ACTTGCA-TTAAA---ACGCC-T
TATAT---TATCTA-----GTAGC--------GACCTTAACTACA-----GGCGTACTAATC----CTACTA
TCGCTAGC---TAAATCTTACT--------TATTAA---GCAGT----TGCAT-AACGTTC---AGGAGCGC
ATAGCTTTACTAG--CAAAGCGAATTAAGACTAACGAGG-ACC-GCAAAAAG-TCTACGC-ATC--GCTAAG
GAT------TTAATAGTAGCA-----GTAGTCTTAAGTTATAAAAGATA-------------AGTAGTTAAG
-CACTCTCGC-ACAGA----CGAGGACTA--TTA---ATTAAC-TTAATAATAAGT--AAACACTCTACCTC
TAATG----CATAATAAC-TAGT---CTAAC---GCAGATTTAG-GCAAT-AATAATAATATT-C-AGT-TA
G---TCAG-----AGACAATATAAAGGAGCTTATA--TATATCAGCAA----AGTTAAGCACAC-CTACGT-
CTAGGCC---T--ATACTAT-----TC---CTTATCCTAACCTAA-AGA-AGTACC-TTAGCAACAGT-AGT
-----TA-GCAAGGCCGA--ATT-AAGATCTTATTCTATTAA---------GCTAGAAA--TAATCATA-AT
AATCTTAATATTATAG---TTACTAATCC----T-ACTAGCAGAGAATTCAGTA-GAGTCGACATAAAGTCG
TTAACTA------GATTATGTCTATTAATAGAT--AGAGCGA-AGGCTAATAGACT--AATATAGATAGCTT
AGACTAATATTCGACGAAAA-TAAGCTAGTAAGGGT-CC--------TCTAGGCTTACTCTTCT-C-AGAGC
TTATTAGCATAA-----CGCTCTAG-------TTATACTGTA----AGCAGAAGTAGGCCTATA-ATATTAG
TAA-GTTCTATAAGAGCA--AGAACAT--TTAGCTGCTATAACCTGTTT--TTAAGCTCTAGCGCTATAA--
-CTACTATAACTTATA-AGATAGTGACTCTCTTACATAGATCTAAGC-AATAGATCCTAGCTTTCAGACTAA
TTAG----TTCACCTAGCAAGG----GCTAATACCTAGAGAACTAGGCAGTATCTACGT-CTTA-CAA----
---------AGCGTTAAT-AAGATCTAGGCTGACGTTGCCAACGTTTTTAATAC-AGTTAT-TAGTAAATTA
GAT-AAAGTACC---TACGCGAGAGCCGTCTAGTT--ACATTAAG-ACAGAGCTATATCTG--CATTAGAAG
TAAGC-CCTCT--ATTTT----------ATGTAGAATAAGGAGCAGGACTATAGCG----CAGA--AGA--G
CACG-ACTAGCACAAGGACACTCTCTAGGCGCTAAGGCTTCGCGATAAT-AGTCGTAAGTTCTATTATCTTG
TTATTACTAGCGAG-GATACGCACTATAAGTAGA--------------------------------------
------------------------------------------------------------------------
------------------------------------------------------------------------
------------------------------------------------------------------------
------------------------------------------------------------------------
------------------------------------------------------------------------
------------------------------------------------------------------------
------------------------------------------------------------------------
------------------------------------------------------------------------
------------------------------------------------------------------------
------------------------------------------------------------------------
-----------------
>X3_sc1.3_1124679_1126810_+/1-2132
------------------------------------------------------------------------
------------------------------------------------------------------------
------------------------------------------------------------------------
------------------------------------------------------------------------
------------------------------------------------------------------------
------------------------------------------------------------------------
------------------------------------------------------------------------
------------------------------------------------------------------------
------------------------------------------------------------------------
------------------------------------------------------------------------
------------------------------------------------------------------------
------------------------------------------------------------------------
------------------------------------------------------------------------
------------------------------------------------------------------------
------------------------------------------------------------------------
------------------------------------------------------------------------
------------------------------------------------------------------------
------------------------------------------------------------------------
------------------------------------------------------------------------
------------------------------------------------------------------------
------------------------------------------------------------------------
------------------------------------------------------------------------
------------------------------------------------------------------------
------------------------------------------------------------------------
------------------------------------------------------------------------
------------------------------------------------------------------------
------------------------------------------------------------------------
------------------------------------------------------------------------
------------------------------------------------------------------------
------------------------------------------------------------------------
------------------------------------------------------------------------
------------------------------------------------------------------------
------------------------------------------------------------------------
------------------------------------------------------------------------
------------------------------------------------------------------------
------------------------------------------------------------------------
------------------------------------------------------------------------
------------------------------------------------------------------------
------------------------------------------------------------------------
------------------------------------------------------------------------
------------------------------------------------------------------------
------------------------------------------------------------------------
------------------------------------------------------------------------
------------------------------------------------------------------------
------------------------------------------------------------------------
------------------------------------------------------------------------
------------------------------------------------------------------------
------------------------------------------------------------------------
------------------------------------------------------------------------
------------------------------------------------------------------------
------------------------------------------------------------------------
------------------------------------------------------------------------
------------------------------------------------------------------------
------------------------------------------------------------------------
------------------------------------------------------------------------
------------------------------------------------------------------------
------------------------------------------------------------------------
------------------------------------------------------------------------
------------------------------------------------------------------------
------------------------------------------------------------------------
------------------------------------------------------------------------
------------------------------------------------------------------------
------------------------------------------------------------------------
------------------------------------------------------------------------
------------------------------------------------------------------------
------------------------------------------------------------------------
------------------------------------------------------------------------
------------------------------------------------------------------------
------------------------------------------------------------------------
------------------------------------------------------------------------
------------------------------------------------------------------------
------------------------------------------------------------------------
------------------------------------------------------------------------
------------------------------------------------------------------------
------------------------------------------------------------------------
------------------------------------------------------------------------
------------------------------------------------------------------------
------------------------------------------------------------------------
------------------------------------------------------------------------
------------------------------------------------------------------------
------------------------------------------------------------------------
------------------------------------------------------------------------
------------------------------------------------------------------------
------------------------------------------------------------------------
------------------------------------------------------------------------
------------------------------------------------------------------------
------------------------------------------------------------------------
------------------------------------------------------------------------
------------------------------------------------------------------------
------------------------------------------------------------------------
------------------------------------------------------------------------
------------------------------------------------------------------------
------------------------------------------------------------------------
------------------------------------------------------------------------
------------------------------------------------------------------------
------------------------------------------------------------------------
------------------------------------------------------------------------
------------------------------------------------------------------------
------------------------------------------------------------------------
------------------------------------------------------------------------
------------------------------------------------------------------------
------------------------------------------------------------------------
-------------------------------------TTATCTATATTATC-TCTGCTTTTCCTACGCTATA
GAAGCTTTCATTCCTAAT--CTTACATAACTAACAG-CCTGCGTGCAAGAACACTA--ATTAAC-CTATCTG
CAGTTCTATATAAGCAGGCAGCTGCTTAAACTAGCCTC-TCTGCTAAGGTTAGCAATATATCGT-CTAC---
ATCATCTCTGCTTTTCCTATGCTATAGAAGCTTTTATTTCTAACCTTACATAACTAACA--GCCTGCGTGCA
AGAACACTAATTAACCTATCT-ACAGTTCTATATGAGCAGTCAGCTGCTTAACCTAGCCTCTCTGCTAAGGT
CAGCAATATAGACCTTAATT---TTATGCTT----------AGTATTGCTTTTATCTCTAACGTCTATATAG
CTAACAGCCTGCGTGCAAGAACACTAATTAATCTATCTGCAGTTCTATACGAGCAGGCAGCTGCTCGAACTA
GCCTCCCTGCTAAGAT-TAGCAAT-----ATAG----------ACCTT--AATTTCATGCCTAGTATTACTT
TT-ATCTCTAACGTCTACATAGCTGACAGCCTGCG-TGCAAGAACACTAATTAACTTATCTGCAGTTCTGTA
CGAGCAGGCAG-CTGCTTAAACTAGCCTCTCTACTAAGGTTAGCAATATATTATCTACATTATCTCTGCTT-
TTC-CTACGCTATAGAAGCTTTTATTT-CTAACCTT-ATATAACT-AACAGCCTGCGTGCAAGAATACTAAT
TAACCTATCTGCAG---TACTGTATAAGCA-GGCAGATACTTAATC----TAGCTTCTCTGCT-AAGGTCAG
CA-TTATA--GACC--TTAATTTCATGCCTAGTGTTACTTTTAATACTATAGAAAATATAGA-GCTAATA-G
GCGATTTGCTAG--GT-AACGCAG---ACTACGTTA----ACAATAATAATAACAATAT-TATACTTAC-TC
TATAATTTAGCCT-AACT-----ACTCTACTTAACCTGCA--ATT----ACTCGCA-TTAAA---ACGCC-C
TACAT---TATCTA-----GTAGC--------AACCTTAACTGCA-----GGCGTACTAATC----TTACTA
TCGCTAGC---TAAATCTTACT--------TATTAA---GCAGT----TATAT-AACGTCT---AGGAGCGC
ACAGCTTTACTAG--CGAAGCGAATTAAAACTAACGAGA-ACT-GCAAAAAG-TCTACGC-ATC--GCTAAG
GAT------TTAATAGTAGCA-----GTAGTCTTAAGTTATAAAAGATA-------------AGTAGTTAAG
-CACCCTTAT-A--GA----T-AAGACTA--TTA---ATTAAC-TTAATAATAAGT--AAACACTCTACCTC
TAATG----CATAATAAC-TAGT---CTGAC---GCAGATTTAG-GCGAT-AATAATAATATT-T-AGT-TA
G---TTAG-----AGATAATATAGAGAAGCTTATA--TATATTAGCAA----AGTTAAGTACAC-CTATGT-
CTAGGCC---T--ACACTAT-----TT---CTTATCCTAACTTAA-AGA-AGTACC-TCAGCAACAGT-AGT
-----CA-GCAAGGCTGA--ATT-AAGGTCTTATTCTATTAA---------GCTAGAAA--TAATCGTA-AT
AATCTTAATATTATAG---TCACTAATCC----T-ACTAGCAGAGAATTTAGTA-GAGTTAATATAAAGTCG
TTAACTA------GATTATGTCCATTAATAGAT--AGAGCGA-AGGCTAATAGACT--AATATAGATAGCTT
AGACTAATATTCGACGAAAA-TAAGCTAGCGAGAGT-CC--------TCTAGGCTTACCCTTCT-T-AGAGC
TCATTAGCATAA-----CGCTCTAG-------TTGTACTATA----AGCAGAAGTAAGCCTATA-ATATTAG
CAA-GTTCTATAAGAGCA--AGAATAT--TTAGCTACTACAACCCGTTT--TTAAGCTCTAGCGCTACGA--
-CTACTATAACCTATA-AGATAGCAACTCTCTTACACAGATCTAAGC-AATAGATCCTAGCTTTTAGACTAA
TTAG----TTCACCTAGCAAAA----GCTAATACCTAGAGAACTAGGCAGTATCTACGT-CTTA-TAA----
---------AGCGTTAAT-AAGATCTAGGCTAACGTTGCTAACGTTTTTAATAT-AGTTGT-TAGTAAATTA
GAT-AAAGTACC---TACGCAAGAGCTATCTAGTT--ACATTAAG-ATAGAGCTATATCCG--CATTAGAAG
TAAGC-CCTCT--ATTTT----------ATATAGGACAAGGAGCAGAACTATAGCG----CAGA--AGA--G
TACG-ACTAGCGCAAGGACACTCTCTAAGCGCTAAGGCTTCGCAATAAT-AGTTATAAGTTCTATCGTCTTA
TTATTACTAGCAAG-AATACGCACTATAAGCAGA--------------------------------------
------------------------------------------------------------------------
------------------------------------------------------------------------
------------------------------------------------------------------------
------------------------------------------------------------------------
------------------------------------------------------------------------
------------------------------------------------------------------------
------------------------------------------------------------------------
------------------------------------------------------------------------
------------------------------------------------------------------------
------------------------------------------------------------------------
-----------------
>X3_sc1.71_6972_8040_+/1-1069
------------------------------------------------------------------------
------------------------------------------------------------------------
------------------------------------------------------------------------
------------------------------------------------------------------------
------------------------------------------------------------------------
------------------------------------------------------------------------
------------------------------------------------------------------------
------------------------------------------------------------------------
------------------------------------------------------------------------
------------------------------------------------------------------------
------------------------------------------------------------------------
------------------------------------------------------------------------
------------------------------------------------------------------------
------------------------------------------------------------------------
------------------------------------------------------------------------
------------------------------------------------------------------------
------------------------------------------------------------------------
------------------------------------------------------------------------
------------------------------------------------------------------------
------------------------------------------------------------------------
------------------------------------------------------------------------
------------------------------------------------------------------------
------------------------------------------------------------------------
------------------------------------------------------------------------
------------------------------------------------------------------------
------------------------------------------------------------------------
------------------------------------------------------------------------
------------------------------------------------------------------------
------------------------------------------------------------------------
------------------------------------------------------------------------
------------------------------------------------------------------------
------------------------------------------------------------------------
------------------------------------------------------------------------
------------------------------------------------------------------------
------------------------------------------------------------------------
------------------------------------------------------------------------
------------------------------------------------------------------------
------------------------------------------------------------------------
------------------------------------------------------------------------
------------------------------------------------------------------------
------------------------------------------------------------------------
------------------------------------------------------------------------
------------------------------------------------------------------------
------------------------------------------------------------------------
------------------------------------------------------------------------
------------------------------------------------------------------------
------------------------------------------------------------------------
------------------------------------------------------------------------
------------------------------------------------------------------------
------------------------------------------------------------------------
------------------------------------------------------------------------
------------------------------------------------------------------------
------------------------------------------------------------------------
------------------------------------------------------------------------
------------------------------------------------------------------------
------------------------------------------------------------------------
------------------------------------------------------------------------
------------------------------------------------------------------------
------------------------------------------------------------------------
------------------------------------------------------------------------
------------------------------------------------------------------------
------------------------------------------------------------------------
------------------------------------------------------------------------
------------------------------------------------------------------------
------------------------------------------------------------------------
------------------------------------------------------------------------
------------------------------------------------------------------------
------------------------------------------------------------------------
------------------------------------------------------------------------
------------------------------------------------------------------------
------------------------------------------------------------------------
------------------------------------------------------------------------
------------------------------------------------------------------------
------------------------------------------------------------------------
------------------------------------------------------------------------
------------------------------------------------------------------------
------------------------------------------------------------------------
------------------------------------------------------------------------
------------------------------------------------------------------------
------------------------------------------------------------------------
------------------------------------------------------------------------
------------------------------------------------------------------------
------------------------------------------------------------------------
------------------------------------------------------------------------
------------------------------------------------------------------------
------------------------------------------------------------------------
------------------------------------------------------------------------
------------------------------------------------------------------------
------------------------------------------------------------------------
------------------------------------------------------------------------
------------------------------------------------------------------------
------------------------------------------------------------------------
------------------------------------------------------------------------
------------------------------------------------------------------------
------------------------------------------------------------------------
------------------------------------------------------------------------
------------------------------------------------------------------------
------------------------------------------------------------------------
------------------------------------------------------------------------
------------------------------------------------------------------------
------------------------------------------------------------------------
------------------------------------------------------------------------
------------------------------------------------------------------------
------------------------------------------------------------------------
------------------------------------------------------------------------
------------------------------------------------------------------------
------------------------------------------------------------------------
------------------------------------------------------------------------
------------------------------------------------------------------------
------------------------------------------------------------------------
------------------------------------------------------------------------
------------------------------------------------------------------------
------------------------------------------------------------------------
------------------------------------------------------------------------
------------------------------------------------------------------------
------------------------------------------------------------------------
------------------------------------------------------------------------
------------------------------------------------------------------------
------------------------------------------------------------------------
---------------------------AGACTAATAAGA-ACT-GCAAAAAG-TCTACGC-ATCT-GTTAAG
GAT------TTAACAGTCGCA-----GCAGTCTTAAGTTATAAAAGATA-------------AGTAGTTAAG
-CACTCTCGC-A--GA----C-AGAACTG--TTA---ATTAAC-TTAACAATAAGT--AAATACTCTACCTC
TAATG----CATAATAAC-TAGT---CTAAC---GCAGATTTAG-GCGAT-AATAATAATGTT-T-AGT-TA
G---TTAG-----AGATAATATAGAGAAGCTTATA--TATATTAGCAA----AGTTAAGCACAC-TTACGT-
CTAGGCC---T--ACACCGT-----TT---CTTATCCTAACCTAA-AGA-AGTACC-TTAGTAACAGT-AGT
-----CA-GCAAGGCTAA--ATT-AAGGTCTTATTCTATTAA---------GCTAAAAA--CAATCGTA-AC
AATCTTAATATTATAG---TTACTAATCC----T-ACTAGCAGAGAATTTAGTA-GAGTCGACATGAAGTCG
TTAACTA------GATTATATCTATTAATAGAT--AGAGCGA-AGGCTAATAGACT--AATATAGATAGCTT
AGACTAATATTTAACGAAAA-TAAGCTAGCGAGAGT-CC--------TCTAGGCTTACCTTTCT-G-AGAGC
TTATTAGCATAA-----CGCTCTAG-------TTATACTATA----AGCAGAAGTAGGCCTATA-ATATTAG
CAA-GTTCTATAAGAGCA--AGAATAT--TCAGCTGCTACGACTTATTT--TTAAGCTCCAGCGCTACAA--
-CTACTATAACCTATA-AGATAGCAACTCTCTTACACAGATCTAAGC-AATAGATCCTAGCTTTTAGACTAA
TTAG----TTCACCTAGCAAGA----GCTAACACCTAGAGAACTAGGCAGTATCTACGTTCTTG-CAA----
---------AGCGTTAATGAAGATCTAGGCTAACGTTGCTAACGTTTTCAATAT-AGTTAT-TAGTAAATTA
GAT-AAAGTACC---TACGCAAGAGCTGTCTAGTT--ATATTAAG-ACAGAGCTATATCTG--CATTAGAAG
CAAGC-TCTCT--ATTTT----------ATATAGGACAAAGAGCAGAACTATAGCG----CAGA--AGA--G
CACG-ACTAGCGCAAGGACACTCTCTAAGCGCTAAGGCTTCGCAATAAT-AGTCGTAAGTTCTATTATCTCG
TCATTACTAGCAAG-GATACGTACTATAAGCAGA--------------------------------------
------------------------------------------------------------------------
------------------------------------------------------------------------
------------------------------------------------------------------------
------------------------------------------------------------------------
------------------------------------------------------------------------
------------------------------------------------------------------------
------------------------------------------------------------------------
------------------------------------------------------------------------
------------------------------------------------------------------------
------------------------------------------------------------------------
-----------------
>X3_sc1.14_452062_453495_+/1-1434
------------------------------------------------------------------------
------------------------------------------------------------------------
------------------------------------------------------------------------
------------------------------------------------------------------------
------------------------------------------------------------------------
------------------------------------------------------------------------
------------------------------------------------------------------------
------------------------------------------------------------------------
------------------------------------------------------------------------
------------------------------------------------------------------------
------------------------------------------------------------------------
------------------------------------------------------------------------
------------------------------------------------------------------------
------------------------------------------------------------------------
------------------------------------------------------------------------
------------------------------------------------------------------------
------------------------------------------------------------------------
------------------------------------------------------------------------
------------------------------------------------------------------------
------------------------------------------------------------------------
------------------------------------------------------------------------
------------------------------------------------------------------------
------------------------------------------------------------------------
------------------------------------------------------------------------
------------------------------------------------------------------------
------------------------------------------------------------------------
------------------------------------------------------------------------
------------------------------------------------------------------------
------------------------------------------------------------------------
------------------------------------------------------------------------
------------------------------------------------------------------------
------------------------------------------------------------------------
------------------------------------------------------------------------
------------------------------------------------------------------------
------------------------------------------------------------------------
------------------------------------------------------------------------
------------------------------------------------------------------------
------------------------------------------------------------------------
------------------------------------------------------------------------
------------------------------------------------------------------------
------------------------------------------------------------------------
------------------------------------------------------------------------
------------------------------------------------------------------------
------------------------------------------------------------------------
------------------------------------------------------------------------
------------------------------------------------------------------------
------------------------------------------------------------------------
------------------------------------------------------------------------
------------------------------------------------------------------------
------------------------------------------------------------------------
------------------------------------------------------------------------
------------------------------------------------------------------------
------------------------------------------------------------------------
------------------------------------------------------------------------
------------------------------------------------------------------------
------------------------------------------------------------------------
------------------------------------------------------------------------
------------------------------------------------------------------------
------------------------------------------------------------------------
------------------------------------------------------------------------
------------------------------------------------------------------------
------------------------------------------------------------------------
------------------------------------------------------------------------
------------------------------------------------------------------------
------------------------------------------------------------------------
------------------------------------------------------------------------
------------------------------------------------------------------------
------------------------------------------------------------------------
------------------------------------------------------------------------
------------------------------------------------------------------------
------------------------------------------------------------------------
------------------------------------------------------------------------
------------------------------------------------------------------------
------------------------------------------------------------------------
------------------------------------------------------------------------
------------------------------------------------------------------------
------------------------------------------------------------------------
------------------------------------------------------------------------
------------------------------------------------------------------------
------------------------------------------------------------------------
------------------------------------------------------------------------
------------------------------------------------------------------------
------------------------------------------------------------------------
------------------------------------------------------------------------
------------------------------------------------------------------------
------------------------------------------------------------------------
------------------------------------------------------------------------
------------------------------------------------------------------------
------------------------------------------------------------------------
------------------------------------------------------------------------
------------------------------------------------------------------------
------------------------------------------------------------------------
------------------------------------------------------------------------
------------------------------------------------------------------------
------------------------------------------------------------------------
------------------------------------------------------------------------
------------------------------------------------------------------------
------------------------------------------------------------------------
------------------------------------------------------------------------
------------------------------------------------------------------------
------------------------------------------------------------------------
------------------------------------------------------------------------
------------------------------------------------------------------------
------------------------------------------------------------------------
------------------------------------------------------------------------
------------------------------------------------------------------------
------------------------------------------------------------------------
------------------------------------------------------------------------
------------------------------------------------------------------------
------------------------------------------------------------------------
------------------------------------------------------------------------
------------------------------------------------------------------------
------------------------------------------------------TATAGATAGGTAGTGGGT
TAAGGTCAAGGCGA---AGTTGTGCAAATG-ACAATGTTTCGACTTA--AGAGCCGCTCTGC---ATGGCGG
GC-ATGCCTTGGTC--CAGCAGAACTTAATCGTGTTGAACGGGCCGATTGCTGCAGCCTGGT-GGCCGTC-T
ATATTTCCTGGG--AC-GGTGCAGC--ACCGTCTCT----CACTGTCCTCTGCCCGCTA-CGGGCCCTG-CG
CGCAGGGCACCGA-GAGG-----ATGCTGCGTGGAGGGGT--ATC----AGTCTGA-CTTTCT--CGGGC-C
GGCGTG--CATCGA-----ACCAT--------GGAGTAATCGGTT-----TGTCCTGCAGTTG--TCTGAAG
TTAGGGTC---AGAGCAGCTTC--------GAGCAC---AATGTTATTTAGAT-GTGGTGT---GGTAGTCG
TTGTCTTCGTCGGTCCGGGGCGGTGCAACACCGTCCCTC-ACC-GTCTCCCT-CCACCAC-CACGAGCCCTG
CGCG----CAGGACACCAGGAG----GATGTTGCGTGGAGGGTATTAGTCTGA---------CTTTGTCGGG
-CCGGTGTGC-ATCGAAC--CATGGAGTAA-TCA---CTTTGT-CCTGCAGTTGTC--TGAAGTTGGGTTCA
GAGCG----GCTTCGAGCACAAT---GTTAT---TTGGATGTGGTGTGGT-AGTCGTTGTCTT-C--GT-CG
G---TCCG-----GGGCGGTGCAGCACCGTCCCTC--GCCATCCCCAT----CTTCCCGGGCGCTGGGTGT-
TGGAGAA---T--ATGTCGC-----TT---AGGGTCCA----TAA-GTCCAGCTTC-GTCAGGCTAGT-GGG
-----CATCGAATCACAC--ATT-----TGTTACTCTGTCCA---------GCCGTCGT--TTAAAGTC-AG
AGTCAGAGTATGTT-----TCAAGCATAA----T-GTTGCGTAGAAGTTGTGTG-GGATCCA-AGGGCCTCG
TCGGTCC------GGGGCGGTGCAGCACTGTCC--CTCACGG-TC-CTCCTCTGCC--ATCATAACTCCCGG
GCGCTGGGTACCTAAGAGGA-CG-GTGCGTGGAGGT-CA--------T--GAGTCCGGCTTTGT-C--AGGC
CAGTGGGCATCGAATTACACATTTG-------TTACTCTGTCC---AGCCATCATTTAAAGTCG-GAGTCAG
AGT-ACCTTTTAAGCATA--ATGTTGC--GTAGAAGTTGTGTGTGATCTA-AGGGCCTCGCCAGTCCGGG--
-GCGGTGCAGCACCGT-CCCTCACGGTCCTCCCCTGCCATCATGACT-CCCGGGCGCTGGGTACCTAAGAGG
ACGGTG--CGTGGAGGTCATGAA---GTCCGGCTTTGCCAGGCCAGTGGGCATCGAATTACACA-TTTGT--
---------TGC-TCTGTCCAGCCATCATTTAAAGTTAGGGTCAGAGTACCTTT-CGAGCA-TAATGTTGCG
TAG-AAGTTGTG---TGTGATCTAAGGGCCTCGCC--AGTCAGGA-GCGGTGCAGCACCGT--CCCTCACGG
TCCTC-CCCTG--CCATC----------ATG-------ACTCCCGGGCGCTGAATA----CCCA--AGA--G
GACG-GCGCGTG-GAGGGCATTCCTTTGGCTTTGCTAGGCCAGTTAAGC-AGGGTAGATTATAGGTATA---
------------------------------------------------------------------------
------------------------------------------------------------------------
------------------------------------------------------------------------
------------------------------------------------------------------------
------------------------------------------------------------------------
------------------------------------------------------------------------
------------------------------------------------------------------------
------------------------------------------------------------------------
------------------------------------------------------------------------
------------------------------------------------------------------------
------------------------------------------------------------------------
-----------------
>X3_sc1.2_578365_579779_+/1-1415
------------------------------------------------------------------------
------------------------------------------------------------------------
------------------------------------------------------------------------
------------------------------------------------------------------------
------------------------------------------------------------------------
------------------------------------------------------------------------
------------------------------------------------------------------------
------------------------------------------------------------------------
------------------------------------------------------------------------
------------------------------------------------------------------------
------------------------------------------------------------------------
------------------------------------------------------------------------
------------------------------------------------------------------------
------------------------------------------------------------------------
------------------------------------------------------------------------
------------------------------------------------------------------------
------------------------------------------------------------------------
------------------------------------------------------------------------
------------------------------------------------------------------------
------------------------------------------------------------------------
------------------------------------------------------------------------
------------------------------------------------------------------------
------------------------------------------------------------------------
------------------------------------------------------------------------
------------------------------------------------------------------------
------------------------------------------------------------------------
------------------------------------------------------------------------
------------------------------------------------------------------------
------------------------------------------------------------------------
------------------------------------------------------------------------
------------------------------------------------------------------------
------------------------------------------------------------------------
------------------------------------------------------------------------
------------------------------------------------------------------------
------------------------------------------------------------------------
------------------------------------------------------------------------
------------------------------------------------------------------------
------------------------------------------------------------------------
------------------------------------------------------------------------
------------------------------------------------------------------------
------------------------------------------------------------------------
------------------------------------------------------------------------
------------------------------------------------------------------------
------------------------------------------------------------------------
------------------------------------------------------------------------
------------------------------------------------------------------------
------------------------------------------------------------------------
------------------------------------------------------------------------
------------------------------------------------------------------------
------------------------------------------------------------------------
------------------------------------------------------------------------
------------------------------------------------------------------------
------------------------------------------------------------------------
------------------------------------------------------------------------
------------------------------------------------------------------------
------------------------------------------------------------------------
------------------------------------------------------------------------
------------------------------------------------------------------------
------------------------------------------------------------------------
------------------------------------------------------------------------
------------------------------------------------------------------------
------------------------------------------------------------------------
------------------------------------------------------------------------
------------------------------------------------------------------------
------------------------------------------------------------------------
------------------------------------------------------------------------
------------------------------------------------------------------------
------------------------------------------------------------------------
------------------------------------------------------------------------
------------------------------------------------------------------------
------------------------------------------------------------------------
------------------------------------------------------------------------
------------------------------------------------------------------------
------------------------------------------------------------------------
------------------------------------------------------------------------
------------------------------------------------------------------------
------------------------------------------------------------------------
------------------------------------------------------------------------
------------------------------------------------------------------------
------------------------------------------------------------------------
------------------------------------------------------------------------
------------------------------------------------------------------------
------------------------------------------------------------------------
------------------------------------------------------------------------
------------------------------------------------------------------------
------------------------------------------------------------------------
------------------------------------------------------------------------
------------------------------------------------------------------------
------------------------------------------------------------------------
------------------------------------------------------------------------
------------------------------------------------------------------------
------------------------------------------------------------------------
------------------------------------------------------------------------
------------------------------------------------------------------------
------------------------------------------------------------------------
------------------------------------------------------------------------
------------------------------------------------------------------------
------------------------------------------------------------------------
------------------------------------------------------------------------
------------------------------------------------------------------------
------------------------------------------------------------------------
------------------------------------------------------------------------
------------------------------------------------------------------------
------------------------------------------------------------------------
------------------------------------------------------------------------
------------------------------------------------------------------------
------------------------------------------------------------------------
------------------------------------------------------------------------
------------------------------------------------------------------------
------------------------------------------------------------------------
------------------------------------------------------------------------
------------------------------------------------------------------------
------------------------------------------------------TATAGATAGGTAGTGGGT
TAAGGTCAAGGCGA---AGTTGTGCAAATG-ACAATGTTTCGACTTA--AGAGCCGCTCTGC---ATGGCGG
GC-ATGCCTTGGTC--CAGCAGAACTTAATCGTGTTGAACGGGCCGATTGCTGCAGCCTGGT-GGCCGTC-T
ATATTTCCTGGG--AC-GGTGCAGC--ACCGTCTCT----CACTGTCCTCTGCCCGCTA-CGGGCCCTG-CG
CGCAGGGCACCGA-GAGG-----ATGCTGCGTGGAGGGGT--ATC----AGTCTGA-CTTTCT--CGGGC-C
GGCGTG--CATCGA-----ACCAT--------GGAGTAATCGGTT-----TGTCCTGCAGTTG--TCTGAAG
TTAGGGTC---AGAGCAGCTTC--------GAGCAC---AATGTTATTTAGAT-GTGGTGT---GGTAGTCG
TTGTCTTCGTCGGTCCGGGGCGGTGCAACACCGTCCCTC-ACC-GTCTCCCT-CCACCAC-CACGAGCCCTG
CGCG----CAGGACACCAGGAG----GATGTTGCGTGGAGGGTATTAGTCTGA---------CTTTGTCGGG
-CCGGTGTGC-ATCGAAC--CATGGAGTAA-TCA---CTTTGT-CCTGCAGTTGTC--TGAAGTTGGGTTCA
GAGCG----GCTTCGAGCACAAT---GTTAT---TTGGATGTGGTGTGGT-AGTCGTTGTCTT-C--GT-CG
G---TCCG-----GGGCGGTGCAGCACCGTCCCTC--GCCATCCCCAT----CTTCCCGGGCGCTGGGTGT-
TGGAGAA---T--ATGTCGC-----TT---AGGGTCCA----TAA-GTCCAGCTTC-GTCAGGCTAGT-GGG
-----CATCGAATCACAC--ATT-----TGTTACTCTGTCCA---------GCCGTCGT--TTAAAGTC-AG
AGTCAGAGTATGTT-----TCAAGCATAA----T-GTTGCGTAGAAGTTGTGTG-GGATCCA-AGGGCCTCG
TCGGTCC------GGGGCGGTGCAGCACTGTCC--CTCACGG-TC-CTCCTCTGCC--ATCATAACTCCCGG
GCGCTGGGTACCTAAGAGGA-CG-GTGCGTGGAGGT-CA--------T--GAGTCCGGCTTTGT-C--AGGC
CAGTGGGCATCGAATTACACATTTG-------TTACTCTGTCC---AGCCATCATTTAAAGTCG-GAGTCAG
AGT-ACCTTTTAAGCATA--ATGTTGC--GTAGAAGTTGTGTGTGATCTA-AGGGCCTCGCCAGTCCGGG--
-GCGGTGCAGCACCGT-CCCTCACGGTCCTCCCCTGCCATCATGACT-CCCGGGCGCTGGGTACCTAAGAGG
ACGGTG--CGTGGAGGTCATGA----GTCCGGCTTTGCCAGGCCAGTGGGCATCGAATTACACA-TTTGT--
---------TGC-TCTGTCCAGCCATCATTTAAAGTTAGGGTCAGAGTACCTTT-CGAGCA-TAATGTTGCG
TAG-AAGTTGTG---TGTGATCTAAGGGCCTCGCC--AGTCAGGA-GCGGTGCAGCACCGT--CCCTCACGG
TCCTC-CCCTG--CCATC----------ATG-------ACTCCCGGGCGCTGAATA----CCCA--AGA--G
GACG-GCGCGTG-GAGGGCATTCCTTTGGCTTTGCTAGGCCAGTTAAGC-A---------------------
------------------------------------------------------------------------
------------------------------------------------------------------------
------------------------------------------------------------------------
------------------------------------------------------------------------
------------------------------------------------------------------------
------------------------------------------------------------------------
------------------------------------------------------------------------
------------------------------------------------------------------------
------------------------------------------------------------------------
------------------------------------------------------------------------
------------------------------------------------------------------------
-----------------
>X3_sc1.10_20579_22565_-/1-1987
------------------------------------------------------------------------
------------------------------------------------------------------------
------------------------------------------------------------------------
------------------------------------------------------------------------
------------------------------------------------------------------------
------------------------------------------------------------------------
------------------------------------------------------------------------
------------------------------------------------------------------------
------------------------------------------------------------------------
------------------------------------------------------------------------
------------------------------------------------------------------------
------------------------------------------------------------------------
------------------------------------------------------------------------
------------------------------------------------------------------------
------------------------------------------------------------------------
------------------------------------------------------------------------
------------------------------------------------------------------------
------------------------------------------------------------------------
------------------------------------------------------------------------
------------------------------------------------------------------------
------------------------------------------------------------------------
------------------------------------------------------------------------
------------------------------------------------------------------------
------------------------------------------------------------------------
------------------------------------------------------------------------
------------------------------------------------------------------------
------------------------------------------------------------------------
------------------------------------------------------------------------
------------------------------------------------------------------------
------------------------------------------------------------------------
------------------------------------------------------------------------
------------------------------------------------------------------------
------------------------------------------------------------------------
------------------------------------------------------------------------
------------------------------------------------------------------------
------------------------------------------------------------------------
------------------------------------------------------------------------
------------------------------------------------------------------------
------------------------------------------------------------------------
------------------------------------------------------------------------
------------------------------------------------------------------------
------------------------------------------------------------------------
------------------------------------------------------------------------
------------------------------------------------------------------------
------------------------------------------------------------------------
------------------------------------------------------------------------
------------------------------------------------------------------------
------------------------------------------------------------------------
------------------------------------------------------------------------
------------------------------------------------------------------------
------------------------------------------------------------------------
------------------------------------------------------------------------
------------------------------------------------------------------------
------------------------------------------------------------------------
------------------------------------------------------------------------
------------------------------------------------------------------------
------------------------------------------------------------------------
------------------------------------------------------------------------
------------------------------------------------------------------------
------------------------------------------------------------------------
------------------------------------------------------------------------
------------------------------------------------------------------------
------------------------------------------------------------------------
------------------------------------------------------------------------
------------------------------------------------------------------------
------------------------------------------------------------------------
------------------------------------------------------------------------
------------------------------------------------------------------------
------------------------------------------------------------------------
------------------------------------------------------------------------
------------------------------------------------------------------------
------------------------------------------------------------------------
------------------------------------------------------------------------
------------------------------------------------------------------------
------------------------------------------------------------------------
------------------------------------------------------------------------
------------------------------------------------------------------------
------------------------------------------------------------------------
------------------------------------------------------------------------
------------------------------------------------------------------------
------------------------------------------------------------------------
------------------------------------------------------------------------
------------------------------------------------------------------------
------------------------------------------------------------------------
------------------------------------------------------------------------
------------------------------------------------------------------------
------------------------------------------------------------------------
------------------------------------------------------------------------
------------------------------------------------------------------------
------------------------------------------------------------------------
------------------------------------------------------------------------
------------------------------------------------------------------------
------------------------------------------------------------------------
------------------------------------------------------------------------
------------------------------------------------------------------------
------------------------------------------------------------------------
------------------------------------------------------------------------
------------------------------------------------------------------------
------------------------------------------------------------------------
------------------------------------------------------------------------
------------------------------------------------------------------------
------------------------------------------------------------------------
------------------------------------------------------------------------
------------------------------------------------------------------------
------------------------------------------------------------TCGT-CTAT---
ATTATCTCTGCATTTTCTACGCTATAGAAGCTTTTATTCCTAACCTTATATAGCTAACA--GCCTGCATATA
AGAACACTAATTAACCTATCT-GCAGTTCTATATAAGCAGGCAGCTGCTTAAACTAGCCTCTCTGCTAAGGT
TAGCAATATATTATCTACATCGTCTCTACTTTTCCTATGCTATAGAAGCTTTCATTCCTAACCT-TATATAA
CTAACAGCCTGCGTGCAAGAACACTAATTAACCTATCTATAGTTCTATACGAGCAGTTAGCTGCTTAACCTA
GCCTCTCCGCTAAGAT-TAGCAAT-----ATAG----------ACCTC--AATTTCGTGCTCAGTGTTACTT
TT-ATCTCTAACGTCTATATAGCTGACAGCCTGCG-TGCAAGAATACTAATTAACCTATCTACAGTTCTGTA
TAAGCAGGCAG-CTGCTTAAACTAGCCTCTCTGCTAAGGTTAGCAATATATTATCCACATCGTCTCTGCTT-
TTC-CCACGCTATAGAAGCTTTTATTC-CTAACCTT-ACATAACT-AACAGCCTGCGTGCAAGAACACTAAT
TAACTTATCTGCAG---TACTATATAAGCA-GGCAGATGCTTAATC----TAGCCTCTCTGCT-AAGGTTAG
CA-TTATA--GACC--TTAATTTCGTGCCTAGTATTGCTTTTAATGCTATAGGAAACGTAGA-GCTAATA-G
GCAATTTACTAG--AT-AATGCAG---ACTGCGTCA----ACAATAACAACAATAATAT-TATACTCAC-TC
TATAATTTAGCTT-AACT-----ACTCTACTTAACTTGCA--ATC----ACTCGCA-TTAAA---ACGCT-C
CGCAT---TATCTA-----GTAGCT-------AACCTTAACTGCA-----GGCGTACTAATT----CTACTA
TTGCTAGC---TAAATCTTACT--------CGTTAA---GCAGT----TGCAC-AACGTCT---AAGAGCGC
ACAGCTTTACTAG--CAAAGCAAATTAAGACTAATAAGG-ACT-GCAAAAAG-TCTACGC-ATT--ACTAAG
AAT------TTAACAGTAGCA-----GTAGTCTTAAGTTATAAAAGATA-------------AGTAGTTAAG
-CACCCTCAT-A--GA-----CAGGACTG--TTA---ATTAAC-TTAATAATAAGT--AAACACTCTACCTC
TAATG----CATAATAAC-TAGT---CTAAC---GCGAATTTAG-GCAAT-AATAATAATATT-T-AGT-TA
G---TTAG-----AGACAATATAGAGGAGCTTATA--TATATCAGCAA----AGTTAAGCATAC-CTACGT-
CTAGGCC---C--ACACTAT-----TT---CTTATCCTAACTCAA-AGA-AGTACC-TCAGCAACAGT-AGT
-----CA-GCAAGGCTAA--ATT-AAGGTCTTATTCTGTTAA---------GCTAGAAA--CAATCGTA-AT
AATCTCAATATTATAG---TCACTAATCC----T-ACTAGCAGAGAATTTAGTA-GAGTTAATATAAAGTCG
TTAACTA------AATTATATCTATTAATAGAT--AGAGCGA-AGGCTAATAGACT--AATATAGATAGCTT
AGACTAATATTCAACGAAAA-TAAGCTAGCGAGGGT-CC--------TCTAAGCTTACTCTTCT-T-AGAGC
TTATTAGCATAA-----CGCTCTAG-------TTATACTATA----AGCAGAAGTAGGCCTATA-ATATTAG
CAA-GTTCTATAAGAGCA--AGAACAT--TTAGCTGCTACAACCTATTT--TTAAGCTCTAGCGCTACGA--
-CTACTACAACCTACA-AGATAGCAACTCTCTTATATAGATCTAAGT-AATAGATCCTAGCTTTTAGACTAA
TTAG----TTTACCTAGCAAGA----GCTAACACCTAGAGAACTAGGCAGTATCTACGT-CTTG-CAA----
---------AGCGTCGAT-AAGATCTAAGCTAACGTTACTAACATTTTTAATAT-AGTTAT-TAGTAAATTA
GAT-AAAGTACC---TACGCAAGAGCTGTCTAGTT--ACATTAAG-ACAGAGCTGTATCTG--TATTAGAAG
TAAGC-CCTCT--ATTTC----------ATATAGGATAAAGAGCAGAACTATAGCG----CAGA--AGA--G
CATA-ACTAGCGCAAGGACACTCTCTAGGCGCTAAGGCTTCGCGATAATCAGTTATAAGTTCTATTATCTTA
TTATTACTAGCGAG-GATACGCACTGTAAGCAGA--------------------------------------
------------------------------------------------------------------------
------------------------------------------------------------------------
------------------------------------------------------------------------
------------------------------------------------------------------------
------------------------------------------------------------------------
------------------------------------------------------------------------
------------------------------------------------------------------------
------------------------------------------------------------------------
------------------------------------------------------------------------
------------------------------------------------------------------------
-----------------
>X3_sc1.9_86325_88309_-/1-1985
------------------------------------------------------------------------
------------------------------------------------------------------------
------------------------------------------------------------------------
------------------------------------------------------------------------
------------------------------------------------------------------------
------------------------------------------------------------------------
------------------------------------------------------------------------
------------------------------------------------------------------------
------------------------------------------------------------------------
------------------------------------------------------------------------
------------------------------------------------------------------------
------------------------------------------------------------------------
------------------------------------------------------------------------
------------------------------------------------------------------------
------------------------------------------------------------------------
------------------------------------------------------------------------
------------------------------------------------------------------------
------------------------------------------------------------------------
------------------------------------------------------------------------
------------------------------------------------------------------------
------------------------------------------------------------------------
------------------------------------------------------------------------
------------------------------------------------------------------------
------------------------------------------------------------------------
------------------------------------------------------------------------
------------------------------------------------------------------------
------------------------------------------------------------------------
------------------------------------------------------------------------
------------------------------------------------------------------------
------------------------------------------------------------------------
------------------------------------------------------------------------
------------------------------------------------------------------------
------------------------------------------------------------------------
------------------------------------------------------------------------
------------------------------------------------------------------------
------------------------------------------------------------------------
------------------------------------------------------------------------
------------------------------------------------------------------------
------------------------------------------------------------------------
------------------------------------------------------------------------
------------------------------------------------------------------------
------------------------------------------------------------------------
------------------------------------------------------------------------
------------------------------------------------------------------------
------------------------------------------------------------------------
------------------------------------------------------------------------
------------------------------------------------------------------------
------------------------------------------------------------------------
------------------------------------------------------------------------
------------------------------------------------------------------------
------------------------------------------------------------------------
------------------------------------------------------------------------
------------------------------------------------------------------------
------------------------------------------------------------------------
------------------------------------------------------------------------
------------------------------------------------------------------------
------------------------------------------------------------------------
------------------------------------------------------------------------
------------------------------------------------------------------------
------------------------------------------------------------------------
------------------------------------------------------------------------
------------------------------------------------------------------------
------------------------------------------------------------------------
------------------------------------------------------------------------
------------------------------------------------------------------------
------------------------------------------------------------------------
------------------------------------------------------------------------
------------------------------------------------------------------------
------------------------------------------------------------------------
------------------------------------------------------------------------
------------------------------------------------------------------------
------------------------------------------------------------------------
------------------------------------------------------------------------
------------------------------------------------------------------------
------------------------------------------------------------------------
------------------------------------------------------------------------
------------------------------------------------------------------------
------------------------------------------------------------------------
------------------------------------------------------------------------
------------------------------------------------------------------------
------------------------------------------------------------------------
------------------------------------------------------------------------
------------------------------------------------------------------------
------------------------------------------------------------------------
------------------------------------------------------------------------
------------------------------------------------------------------------
------------------------------------------------------------------------
------------------------------------------------------------------------
------------------------------------------------------------------------
------------------------------------------------------------------------
------------------------------------------------------------------------
------------------------------------------------------------------------
------------------------------------------------------------------------
------------------------------------------------------------------------
------------------------------------------------------------------------
------------------------------------------------------------------------
------------------------------------------------------------------------
------------------------------------------------------------------------
------------------------------------------------------------------------
------------------------------------------------------------------------
------------------------------------------------------------------------
------------------------------------------------------------------------
------------------------------------------------------------------------
------------------------------------------------------------------------
---------------------------------------------------------------T-CTAC---
ATTATCTCTGCATTTCCTACGCTATAGAAGCTTTTATTTCTAACCTTACATAGCTAACA--GCCTGCGTGCA
AGAATACTAATTAACTTATCT-ATAGTTCTATACAAGCAGGCAGCTACTTAAACTAGCCTCTCTACTAAGGT
TAGCAATATATCGTCTATATTATCTCTACTTTTCCTACGCTATAGAAGCTTTTATTTCTAATCT-TATATAA
CTAATAGCCTGCGTGCAAGAACACTAATTAACCTATCTGTAGTTCTATACAAGCAGTTAGCTGCTTAACCTA
GCCTTTCTGCTAAGGT-TAGCAAT-----ATAG----------ATCTT--AATTTCGTGCCTAGTATTGCTT
TT-ATCTCTAACATCTATATAGCTGATAGCCTGCG-TGCAAGAATACTAATTAACCTATCTATAGTTCTATA
TAAGCAGGCAG-CTGCTTAAACTAGCCTCTCTACTAAGATTAGCAATATATCATCTATATCGTCTCTGCTT-
TTT-CTACGCTATAGAAGCTTTTATTC-CTAATTTT-ATATAACT-AATAGCCTGCGTGCAAGAACACTAAT
TAACCTATCTGTAG---TACTATATAAGCA-GGCAGATGCTCAATC----TAGCCTCTCTACT-AAGGTTAG
TA-TTATA--GACC--TTAATTTCGTGCCTAGTGTTGCTTTTAATGCTATAGAAAATATAGA-GCTAATA-G
GCAATTTGCTAG--GT-AACGCAG---ACTACGTTA----ATAATAATAACAATAATGT-TATACTTAC-TC
TATAATTTAGCCT-AACT-----GCTCTACTTAACCTGCA--ATT----ACTTGCA-TTAAA---ATGCT-C
TATAT---TATCTA-----GTAGC--------GACCTTAACTATA-----GGCGTACTAATC----CTACTA
TTGCTAGC---TAAATCTTACT--------TATTAA---GCAGT----TGCAT-AACGCTCTTGAGAAGTGC
ACAGCTTTACTAG--CAAAGCGAATTAAGACTAATAAGG-ACT-GCAAAAAG-TCTACGC-ATT--GCTAAG
GAT------TTAATAGTAGCA-----GCAGTCTTAAGTTATAAAAGATA-------------AGTAGTTAAG
-CACTCTTGC-A--GA-----CAGGACTG--TTA---ATTAAC-TTAATAATAAGT--AAACACTCTACTTC
TAATG----CATAATAAC-TAGT---CTAAC---GCAGATTTAG-GCAAT-AATAATAATATT-T-AGT-TA
G---TTAG-----AGACAATATAGAGGAGCTTATA--TATATTAGCAA----AGTTAAGCATAT-CTACGT-
CTAGGCC---T--ACACTGT-----TC---TTTATTCTAACCTAA-AGA-AGTACC-TTAGCAACAGT-AGT
-----TA-GCAAGGCTAA--ATT-AAGATCTTATTCTGTTAA---------GCTGAAAA--TAATCGTA-AC
AATCTTAATATTATAG---TTACTAATCC----T-ACCAGCAGAGAATTTAGTA-GAGTTAACATAAAGTTA
TTAACTA------GATTATATCTATTAATAGAT--AGAGCGA-AGGCTAATAGACT--AATATAGATAGCTT
AGACTAATATTTAATAAAAA-CAAGCTAGCGAGAGT-CC--------TCTAGGCTTACTCTTCT-T-AGAGC
TTATTAGCATAA-----CGCTCTAG-------TTATACTATA----AGCAGAAGTAAGCCTATA-ATATTAG
CAA-GTTCTATAAGAGCA--AGAACAT--TTAGCTGCTATAACCTATTT--TTAAGCTCTAGCGCTACAA--
-CTACTACAACCTATA-AGATAGTAACTCTCTTATATAGATCTAAGC-AATAGATCCTAGCTTTCAGACTAA
TTAG----TTCACCTAGCAAGA----GCTAATACCTAGAGAACTAGGCAGTATCTACGT-CTTG-CAA----
---------AGCATTAAT-AAGATCTAGGCTAACGTTGCTAACGTTTTTAATAT-AGTTAT-TAGTAAATTA
GAT-AAAGTATC---TACGTAAGAGCTATCTAGTT--ATATTAAG-ACAGAGCTGTATCTG--CATTAGAAG
CAAGC-TCTCT--ATTTT----------ATATAAGATAAGAAGCAGAACTATAGCG----CAGA--AGA--G
CATA-ACTAGCGTAAGGACACTCTCTAGGCGCTAAAGCTTCGCGATAAT-AGTTATAAGTTCTATTATCTTA
TTATTACTAGCAAG-GATACGCACTATAAGTAGA--------------------------------------
------------------------------------------------------------------------
------------------------------------------------------------------------
------------------------------------------------------------------------
------------------------------------------------------------------------
------------------------------------------------------------------------
------------------------------------------------------------------------
------------------------------------------------------------------------
------------------------------------------------------------------------
------------------------------------------------------------------------
------------------------------------------------------------------------
-----------------
>X3_sc1.40_11490_13131_+/1-1642
------------------------------------------------------------------------
------------------------------------------------------------------------
------------------------------------------------------------------------
------------------------------------------------------------------------
------------------------------------------------------------------------
------------------------------------------------------------------------
------------------------------------------------------------------------
------------------------------------------------------------------------
------------------------------------------------------------------------
------------------------------------------------------------------------
------------------------------------------------------------------------
------------------------------------------------------------------------
------------------------------------------------------------------------
------------------------------------------------------------------------
------------------------------------------------------------------------
------------------------------------------------------------------------
------------------------------------------------------------------------
------------------------------------------------------------------------
------------------------------------------------------------------------
------------------------------------------------------------------------
------------------------------------------------------------------------
------------------------------------------------------------------------
------------------------------------------------------------------------
------------------------------------------------------------------------
------------------------------------------------------------------------
------------------------------------------------------------------------
------------------------------------------------------------------------
------------------------------------------------------------------------
------------------------------------------------------------------------
------------------------------------------------------------------------
------------------------------------------------------------------------
------------------------------------------------------------------------
------------------------------------------------------------------------
------------------------------------------------------------------------
------------------------------------------------------------------------
------------------------------------------------------------------------
------------------------------------------------------------------------
------------------------------------------------------------------------
------------------------------------------------------------------------
------------------------------------------------------------------------
------------------------------------------------------------------------
------------------------------------------------------------------------
------------------------------------------------------------------------
------------------------------------------------------------------------
------------------------------------------------------------------------
------------------------------------------------------------------------
------------------------------------------------------------------------
------------------------------------------------------------------------
------------------------------------------------------------------------
------------------------------------------------------------------------
------------------------------------------------------------------------
------------------------------------------------------------------------
------------------------------------------------------------------------
------------------------------------------------------------------------
------------------------------------------------------------------------
------------------------------------------------------------------------
------------------------------------------------------------------------
------------------------------------------------------------------------
------------------------------------------------------------------------
------------------------------------------------------------------------
------------------------------------------------------------------------
------------------------------------------------------------------------
------------------------------------------------------------------------
------------------------------------------------------------------------
------------------------------------------------------------------------
------------------------------------------------------------------------
------------------------------------------------------------------------
------------------------------------------------------------------------
------------------------------------------------------------------------
------------------------------------------------------------------------
------------------------------------------------------------------------
------------------------------------------------------------------------
------------------------------------------------------------------------
------------------------------------------------------------------------
------------------------------------------------------------------------
------------------------------------------------------------------------
------------------------------------------------------------------------
------------------------------------------------------------------------
------------------------------------------------------------------------
------------------------------------------------------------------------
------------------------------------------------------------------------
------------------------------------------------------------------------
------------------------------------------------------------------------
------------------------------------------------------------------------
------------------------------------------------------------------------
------------------------------------------------------------------------
------------------------------------------------------------------------
------------------------------------------------------------------------
------------------------------------------------------------------------
------------------------------------------------------------------------
------------------------------------------------------------------------
------------------------------------------------------------------------
------------------------------------------------------------------------
------------------------------------------------------------------------
------------------------------------------------------------------------
------------------------------------------------------------------------
------------------------------------------------------------------------
------------------------------------------------------------------------
------------------------------------------------------------------------
------------------------------------------------------------------------
------------------------------------------------------------------------
------------------------------------------------------------------------
------------------------------------------------------------------------
------------------------------------------------------------------------
------------------------------------------------------------------------
------------------------------------------------------------------------
------------------------------------------------------------------------
------------------------------------------------------------------------
------------------------------------------------------------------------
---------------------------------------------------------------------GCT
TTCATTCCTAAC-CTTACATAGCTAACAGCCTGCG-TGCAAGAACACTAATTAACCTATCTATAGTTCTGTA
TGAGTAGGCAG-CTGCTTAAACCAGCCTCCCCGCTAAGGTTAGCAATATATCGTCTATATTATCTCTACTT-
TTC-CTACGCTATAGAAGCTTTTATTC-CTAACCTT-ATATAACT-AATAGCTCGCGTATAAGAACACTAAT
TAACCTGTCTATAG---TACTATACAAGCA-GGCAGATGCTTAATC----TAGCCTCTCTACT-GAGGTCAG
CA-TTATA--GACC--TTAATTTCGTGCCTAGTGTTGCTTTCAATGCTATAGGAAACGTAGA-GCTAACG-A
GCAATTTGCTAG--GT-AACGCAG---ACTCCGTTA----ATAATAACAATAATAATGT-TATATCTAC-TC
TATAATTTAGCCT-AACT-----GCTCTACTTAACCTGTA--ATC----ACTTGCA-TTAAA---ACGCT-C
TATAT---TATCTA-----GTAGC--------GACCTTAACTGCA-----GGCGTACTGATC----CTATTA
TCGCTAGC---TAAATCTTACT--------TATTAA---GCAGT----TGCAT-AACGTCT---AGGAGCGC
ACAGCTTTACTAG--CAAAGCAAATTAAGACTAATAAAG-ACT-GCAAAAAG-TCTACGC-ATC--GCTAAG
GAT------TTAATAGTAGCA-----GCAGTCTTAAGTTATAAAAGACA-------------AGTAGTTAAG
-CACCCTTGC-A--GA-----CAGGACTG--TTA---ATTAAC-TTAATAATAAGT--AAACACTCTACCTC
TAATG----CATAATAAC-TAGT---CTAAC---GCAGATTTAG-GCAAT-AATAATAATGTT-T-AGT-TA
G---TTAG-----AGACAATATAGAGGAGCTTATA--TGTGTTAGCAA----AGTTAAGCATAC-CTACGT-
CTAGGCT---T--ACACTGT-----TT---CTTATCCTAACTTAA-AGA-AGTACC-TTAGCAATAGT-AGT
-----TA-GCAAGGCTAA--ATT-AAGGTCTTATTCTGTTAA---------GCTAGAAA--CAATTGTA-AC
AATCTCAATATCATAG---TTACTAATCC----T-ACTAGTAGAGAATTCAGTA-GAGTTAATATAAAGTCG
TTAACTA------GATTGTGTCTATTAATAGAT--AGAGCGA-AGGCTAATAGACT--AATATAGATAGCTT
AGACTAATATTCAACAAAAA-TAAGCTGGCGAGAGT-CC--------TCTAGGCTCACTCTTCT-T-AGAGC
TTATTAGCATAA-----CGCTCTAG-------TTATACTGTA----AGCAGAAGTGAGCTTATA-ATATTAG
TAA-GTTCTATAAAGGTA--AGAACAT--TCAGCTGCTACGACCTATTT--TTAAGCTCTAGCGCTACGA--
-CTACTACAACCTACA-AGATAGCAACTCTCTTACACAGATCTAAGC-AATAGATCCTAGCTTTTAGACTAA
TTAG----TTTACTTAGCAAGA----GCTAATACCTAGAGAACTAGGCAGTATCTACGT-CTTG-CGA----
---------AGCATTAAT-AAGATCTAGGCTAACGTTGCTAACGTTTTCAATAT-AGTTAT-TAGTAAATTA
GAT-AAAGTACC---TACGCGAGAGCTATCTAGTT--ACATTAAG-ATAGAGCTGTATCTG--CATTAGAAG
CAAGC-TCTCT--ATTTT----------ATATAAGATAAGAAGTAGGACTATAGCG----CAGA--AGA--G
CACG-ACTAGCGCAAGGACACTTTCTAGGCGCTAAGGCTTCGCGATAAT-AGTTATAAGTTCTATTATCTCG
TTATTACCAGCGAG-GATACGCACTATAAGTAGA--------------------------------------
------------------------------------------------------------------------
------------------------------------------------------------------------
------------------------------------------------------------------------
------------------------------------------------------------------------
------------------------------------------------------------------------
------------------------------------------------------------------------
------------------------------------------------------------------------
------------------------------------------------------------------------
------------------------------------------------------------------------
------------------------------------------------------------------------
-----------------
>X3_sc1.1_936916_939736_+/1-2821
------------------------------------------------------------------------
------------------------------------------------------------------------
------------------------------------------------------------------------
------------------------------------------------------------------------
------------------------------------------------------------------------
------------------------------------------------------------------------
------------------------------------------------------------------------
------------------------------------------------------------------------
------------------------------------------------------------------------
------------------------------------------------------------------------
------------------------------------------------------------------------
------------------------------------------------------------------------
------------------------------------------------------------------------
------------------------------------------------------------------------
------------------------------------------------------------------------
------------------------------------------------------------------------
------------------------------------------------------------------------
------------------------------------------------------------------------
------------------------------------------------------------------------
------------------------------------------------------------------------
------------------------------------------------------------------------
------------------------------------------------------------------------
------------------------------------------------------------------------
------------------------------------------------------------------------
------------------------------------------------------------------------
------------------------------------------------------------------------
------------------------------------------------------------------------
------------------------------------------------------------------------
------------------------------------------------------------------------
------------------------------------------------------------------------
------------------------------------------------------------------------
------------------------------------------------------------------------
------------------------------------------------------------------------
------------------------------------------------------------------------
------------------------------------------------------------------------
------------------------------------------------------------------------
------------------------------------------------------------------------
------------------------------------------------------------------------
------------------------------------------------------------------------
------------------------------------------------------------------------
------------------------------------------------------------------------
------------------------------------------------------------------------
------------------------------------------------------------------------
------------------------------------------------------------------------
------------------------------------------------------------------------
------------------------------------------------------------------------
------------------------------------------------------------------------
------------------------------------------------------------------------
------------------------------------------------------------------------
------------------------------------------------------------------------
------------------------------------------------------------------------
------------------------------------------------------------------------
------------------------------------------------------------------------
------------------------------------------------------------------------
------------------------------------------------------------------------
------------------------------------------------------------------------
------------------------------------------------------------------------
------------------------------------------------------------------------
------------------------------------------------------------------------
------------------------------------------------------------------------
------------------------------------------------------------------------
------------------------------------------------------------------------
------------------------------------------------------------------------
------------------------------------------------------------------------
------------------------------------------------------------------------
------------------------------------------------------------------------
------------------------------------------------------------------------
------------------------------------------------------------------------
------------------------------------------------------------------------
------------------------------------------------------------------------
------------------------------------------------------------------------
------------------------------------------------------------------------
------------------------------------------------------------------------
------------------------------------------------------------------------
------------------------------------------------------------------------
------------------------------------------------------------------------
------------------------------------------------------------------------
------------------------------------------------------------------------
------------------------------------------------------------------------
------------------------------------------------------------------------
------------------------------------------------------------------------
------------------------------------------------------------------------
------------------------------------------------------------------------
------------------------------------------------------------------------
------------------------------------------------------------------------
------------------------------------------------------------------------
------------------------------------------------------------------------
------------------------------------------------------------------------
------------------------------------------------------------------------
------------------------------------------------------------------------
------------------------------------------------------------------------
------------------------------------------------------------------------
--------------------------------------------------ACAACAGAATATTATATTATAC
TATTTTTATACTATATAGTAG--TAGAGGCAATGCGTAATATTAAGAAAGCATTA-TTACTTTATTAGAAGA
GAAGGATAG-AGGTTTACTATAG---GAGACGTGCGCTAATAGAGCATTAGTATA-GACTGCGTCTATGCAT
ACGCCTT-ATAAGTACTATCTTATCTAGAAACTATAATAACTTAGTATTTTCTGTAACTTAACTTAA-GGCA
TTAGGCGTTATAACTGCTACGTATTATATTTAACTCCT--AGAATAATATTAATAAACTTATTAGAACTATT
AAGAGGATAGTCTTG-CATGC-AACTTAACTATCTTTAACTATTAACTCTTCTTTTTAGCTACTTACTTTAT
CT-ATATATACTGCTGCGCTGTTTAAGTTTACTCTTACTTA-TACAATATAGCAACGAGCAGTACTATTGCT
-TAGCGTTTAATACTAAATATAAG-AAGTTATCTAGTATAACGTTATTATGTTATAAAGATATTTAGATTAT
AATTAACTAAGCACGTATTTTAAAGCGCCTCTAATATGTAATAACTATATCTGCATTTCTTGCAGCATAAAT
CTAGTGCTATTACTTAACCTGCAAGAGGCACGTAAAAGAGATATATAATCTTCTT-TTCTTTGCCTAATTCT
CTTCTACTCTATTTTCTATAAGAGGTAAGGACTAAAGTTATCTATATTATC-TCTGCATTTTCTACGCTATA
GAAGCTTTTATTCCTAAC--CTTATATAGCTAATAG-CCTGCGTATAAGAATACTA--ATTAAC-TTATCTG
CAGTTCTATATAAGCAGGCAGCTACTTAAATTAGCCTC-TCTACTAAGGTTAGCAATATATTGT-CTAT---
ATTATCTCTGCTTTTCCTACGCTATAGAAGCTTTTATTTCTAACCTTATATAACTAATA--GCCTACGTGCA
AGAATACTAATTAACTTATCT-ATAGTTCTATATAAGCAGTTAGCTGCTTAACCTAGCCTCTCTGCTAAGGT
TAGTAATATAGACCTTAATT---TCATGCTT----------AGTATTGCTTTTATCTCTAATATCTATATAG
CTAATAGCCTGCATGCAAGAATACTAATTAATCTATCTATAGTTCTATATAAGCAGTTAGCTACTTAACCTA
GCCTCTCTGCTAAGGT-TAGTAAT-----ATAG----------ACCTT--AATTTTATGCCTAGTGTTACTT
TT-ATCTCTAACGTCTATATAGCTAATAGCCTGCA-TGCAAGAATACTAATTAACTTATCTATAGTTCTATA
TAAGCAGGCAG-CTGCTTAAACTAGCCTCTCTGCTAAGGTTAGCAATATATTATCTATATTGTCTCTGCTT-
TTT-CTACGCTATAGAAGCTTTTATTT-CTAATCTT-ATATAACT-AATAGCCTGCGTATAAGAATACTAAT
TAACTTATCTATAG---TACTGTATAAGCA-GGCAGATGCTTAATC----TAGCCTCTCTGCT-AAGGTTAG
CA-TTATA--GATC--TTAATTTTATGCCTAGTATTGCTTTTAATGCTATAGAAAACGTAGA-GCTAATA-G
GCGATTTGCTAG--GT-AACGCAG---ACTGCGTTA----ACAATAATAATAATAATAT-TATACTTAC-TC
TATAATTTAGCTT-AACT-----ACTCTACTTAACCTGCA--ATT----ACTTGCA-TTAAA---ACGCT-C
TGCAT---TATTTA-----GTAGT--------AACCTTAACTGCA-----GGCGTACTAATT----CTACTA
TTACTAGC---TAAATCTTACT--------TATTAA---GCAGT----TGCAT-AACGTCT---AGAAGTGC
ACAGCTTTACTAG--CGAAGCGAATTAAGACTAATAAGA-ACT-GCAAAAAG-TCTATGC-ATT--ACTAAG
GAT------TTAATAGTAGCAG----TAAGTCTTAAGTTATAAAAGATA-------------AGTAGTTAAG
-CACTTTTGC-A--GA-----TAGAACTA--TTA---ATTAAC-TTAATAATAAGT--AAATACTCTACCTC
TAATG----CATAATAAC-TAGT---CTAAC---GCAGATTTAG-GCAAT-AATAATAATGTT-T-AGT-TA
G---TTAG-----AGATAATATAGAGAAGCTTATA--TATATTAGCAA----AGTTAAGCATAC-CTACGT-
CTAGGCC---T--ATACTGT-----TT---CTTATCCTAACTTAA-AGA-AGTACC-TTAGCAATAGT-AGT
-----TA-GTAAGGCTAA--ATT-AAGGTCTTATTCTATTAA---------GCTAGAAA--TAATTATA-AT
AATCTTAATATTATAG---TTACTAATCT----T-ACTAGCAGAGAATTTAGTA-GAGTTAATATAAAGTTG
TTAACTA------GATTATGTCTATTAATAGAT--AGAGCGA-AGGCTAATAGACT--AATATAGATAGCTT
AGACTAATATTTAATAAAAA-TAAGCTAGCAAGAGT-TC--------TCTAAGCTTACTCTTCT-T-AGAGC
TTATTAGCATAA-----TGCTTTAG-------TTATACTATA----AGTAGAAGTAGGCTTATA-ATATTAG
TAA-GTTCTATAAGAGCA--AGAATAT--TTAGCTGCTATAACCTGTTT--TTAAGCTCTAGCGCTATAA--
-CTACTATAATCTACA-AGATAGTAACTCTCTTATATAGATCTAAGC-AATAGATTCTAGCTTTTAGACTAA
TTAG----TTTACCTAGCAAGA----GCTAACACCTAGAGAACTAGGCAGTATCTACGT-TTTG-CAA----
---------AGCATTAAT-AAGATCTAGGCTAACGTTGCTAACGTTTTCGATAT-AGTTAT-TAGTAAATTA
GAT-AAAGTATC---TACGCAAGAGCTATCTAGTT--ATATTAAG-ATAGAGCTGTATCTG--TATTAGAAG
CAAGC-TCTCT--ATTTT----------ATATAAGATAAAGAGCAGGACTATAGCG----CAGA--AGA--G
CATA-ACTAGCGTAAGAATACTCTCTAGGCGCTAAGGCTTTGCAATAAT-AGTTGTAAGTTCTATTATCTTA
TTATTACTAGCAAG-GATACGCACTATAAGCAGA--------------------------------------
------------------------------------------------------------------------
------------------------------------------------------------------------
------------------------------------------------------------------------
------------------------------------------------------------------------
------------------------------------------------------------------------
------------------------------------------------------------------------
------------------------------------------------------------------------
------------------------------------------------------------------------
------------------------------------------------------------------------
------------------------------------------------------------------------
-----------------
>X3_sc1.11_665807_675176_+/1-9370
-AGGAAAACTAAAAATCTGTCAAATAT-TTATTTCTATTGATACTGTAGAATTGACTGTGTCGCTAGCGAGT
TAATCGATTCGAGGAATTTATGTTTGTTATCAAATATACTTTAAAACAAAACTTCGTCGAAATAG--TCAGT
ACTGTCAGAATTGTCGGAACTGTCGACGCAACGGTCTAGCACGCAACTTTACCGTCTTTAACTATTATATTT
TCTTTCTCCCTACCTACTCTGTCTT-CCTACCTGCGCTATTAAAGTTTACTTCTTTAATATACTTTCCTTAG
-TATCTTACTACATATTTACTTCTTTCTGCATTATAACTAGACATTACAGATATCACTAGAAA-GAGCTTTG
TTAAGATTATTAGTAACATAAGAATTATTCTATTACTATGCTAGTCCTGCATTCTATACAGTCATCT-ACTG
TTAAGCACTATTAAGCACTGTTAAGCACCGTTAAGCAC---------CTTTCCTAGCAGTGCGCCGGACCTT
-AGCAGAGTGCTTCTAAACTCATAACAATTAGTTCAGTTTAATGCCAGTCTATGCGTTAATCCGTAACTGTC
GATCCTCTACCTTATAGTTTATCTCAGGAAGTTGTTTTAACGTCCTGCTTACCTAGTACTTTAAGTTCTAGT
-TCACTGTCTAGGTTAAAATAGACAATGCCGACACATATTTCTGCCAACTAGCCGAGTCAGTACACTTAGAA
TATAAATTAATCCTATGTATTCTACCTATCTTGCGGCTCTATAATAACGACGTGCATAGCTTCTGTTAGTGT
AATTGCCTCTGCAAATGCTATTAAAGCTACTATAATC-TAAGGCCTATCTAGATCCCTCTATTTAGCAAGC-
-TTAAGGTTAATTTCGTGCTATGTTATATCTCCCTGCATAACCAAGACGCTCTCGTCACTAAACTTCTCTCT
TAAGCC-TAGCTACGTTACTGCCTGCACGATTAGTTTATACAACTC-TATAAGGATTTTAGCGCAGACTTCC
TTTGGCAGTAGTAGTGTATTAGCTGCTTTCGCTGCATCTTCTGCTGCAATGCTCTATATCCAGCTTAGCGTT
CCTAGAATTTCAACCTTAGAGCATA-AATTTAATAGGTTTTGAAACTTTAGGCTGCTTTTAGTTATAGCACG
CGCCTC-TTATACTAGGAAATAGTCCTTGCTTAGGTTAGTAAAGAGGTCCTTC-ACGCTGTTTAACGTGAAG
CGTTTAACTTTGCAGCTGCCGTATGTTTT-AAACTATACTGCCTTTAGAGTA--GCAAGCGCAGAGTAGGAT
GCTATCGCCTACATCTCGAAGCAGTTGAAGATTACACGTCTGCTAGCTTCTAATTCATTAAGGCCTTCTTTT
TCTAGGATATCTCTGCATTATTGCTCAGCGTTTTATACTGTACTAAGGAAATCTAGACATAGGCAGCTTTAG
AAGTAAGGCAGGAAGTCGCCCTTAATGCTAGATATTAGTTTGCCCTACAGGTCGCGCGTCTTTAATATTCTT
TTC-AACATAAACCTCTGCGCTACTGCTGCTCCTTAAGATAT--AAGTTCTTTATACTTATAAGACGACTTA
TGTTCGCTTGCGTCGTGCTTTACATTA-GCAATTATATTGCGCTATTATTTAGCTATTGCT-AGGCTATTAA
GAGCTGTGTTTTAGCGAGTTCTATAAGATAGTATCTCTGCAATCGACCGGTAGACTGCATCTTCTATCTTAT
AGATGCGATCGCTAGTTATAGAGTCTCTCTTATTAGTAGCGTTAAACTAGTTAGAGACCTCTTTC-CTGTTT
TAAAGGCTAATAAGTGCTAGCGACACGAAGATTAAGATCTCATTTAGTCC-TTATTCTATAGGCGTTCCAGA
TAGGGCCTATGCTTTCTATTAGTATCTGTAGTTATAGCTTCGAATATCCTAGTAAAACTTAGCTATAATTGT
GCCCTCTAACTTGCAATTGTAGAATTTATC-GAATACAGTCTGCCTCTATACAGTAACATAACTAGAAAGCA
GTATCGCCCCTCTTTTCTATATAAGAGCCGCCTTTGCGTATAATTATTTGCTGTGCCGTAACGCTTATAGTG
TTATAAGCTCTAAACACATGC-TTATCTACCTTTCTAAAGCCGCAGAC-TATTACAAACTATGCTGCTAAC-
AGTGCTAGATAGTGCTTCGTAGCCTTAGAGTGCACAGCAGGCGTGTTCGCTTCTAGTATTATCTAGTAGACT
-GTTTCTCGATAATCTACGCCTCCTAGCACGTAGCTCTGTAGAGCGACTAACTTATTAGCAGCAGCGAGCGC
TTTA-GAGATAGC-GTTAGTAGTATTAATTCGCATCTCTATTGCTTC-CTCTTTCGTTAGTCTGCT---TAT
ATTCTCTAAGAGAGAGTCACTAAAGAAGCAGAACCGTAGGGCTAGCAGATCGCTTAGGTCGCACTACGTAAA
GTTTGCAAGATCTATCGCAACTACCTCGTTCTTCTAGGCATCAGCTGCTCGCCTCTAACTAGTTATTATTGT
A-GCTGCTTATTAAGGTTTAGCGTTAAAGGAAGAGCTCCTTTCGCACGCGCAGTAGAACGTTCT-CTCGCCT
TTAGTAGGACATAGCTTATTATTATCATTAACTGCG--TTGTGTTCTGTCGCATCGCCTTCTGCTTACGCAT
TTTGCACTTCCGTCTAGTTCTTAAAGTAAACGTGTCCTATAAGGACGGCGAGCACTATCGCTCGCGTTTTGC
CTATGCTCATAGCGTTAGCAAAGATCCCGCTATTATCAGATAATAACTCTTTGAAGTAGAGGATGTATGCGT
CTGTAAGCTAGTATAGGGTAAAGTCGTAACTAACCC-CCTAACATGCTAGTAGCTTTATTGTGCGCTTG-TT
CTAGAGGTTATTAATTAAAACGCTAAAGAATACTGCAGCTAAAGTCTACTCTTCTAGAGTGCAGTGTTCTAT
TGCTGTCCCTACTCTTGCAGAGAGACTATCTCTCGTTCTAGTTTATTTATTAGCAGGGTGAACAGTAGTTAA
CTGTCTTCTACAGTAGACTTACTTAGCGTTTAATAAGGCTTTAAGCCTTTC-CTTTT-ATTCTCTAGCAAGG
TCCTTTGCTGTCATTGCCTCCTTATCCTC--TAAGTTATCCTTAGAGTTAATATCTGAGCTGCTGTCTGAGC
GGTAGTCGTCGCTATCTAGC-AGGCTATCTAGCTAAGTCTCGCGCTCCTAAGCTTCTTTCTCCTCTTTCTCT
TTTTTAGCCTTAGCTAGCTCCTCTTTATCTCTAGTCTTCTTAAGCTGCGCTTTCTTTTCTAACTGCTTTCTT
TC-AGCTAATCGAGCGCGGGCCGCTGCTCTGTCCC-TCCTGCATAGGCGCAGGACGTCGCTGCTAGT-ATCA
GAGTCCTCTAAATCTTTATCTTTCTTAG-TTCTTCCCCCCGCTTGCTTTTGCATATCTGCTATCTGCTGCCT
CAGTCTTACAGCGCTTAA-GAGGAGGTCCGTCTAGTATAAGTTTAGAATATCAGCCTCT-CTTCTTAGGTGG
TGAGGGCTGTTCTAGTAGTAAGAGCTATTCT-AGTAGTTCGTCAGG-TTAGAATGTTACTGC-ATATAGATG
TTAGTAGTATATATTTTAGTTTTAAGAGTTCGTGCTATACCTTTATTAGAATCGCCTAGCAGTTTCGTTGTC
TAGCATAATAGCATCACTGCTCTAAGCCTCCTTAACTTAATATAAGAGTTAACAGTGCCTAGCAAGTCGTCG
TCGTCCTTAATAAGCGTCATCATCAACGCATCTATGACCTAAGAAGTGCCTGCTTAGTACTAATTAGAGTAC
TTAGGCAAT-AATAAATGCTAGATAAGAGCATCGTACTTAAGGTGCTAGGCCCTAACCTTAAAGTAGTTCTC
CTCTAATTTCTGCTAGCTTTCCGTTGCGTCATCAGCCTAAACATAGGGAATTGTTTAATAATAGAGTAATG-
CACAGCGTCTACTAAGGCAACATTAGCGTCATTTAAGATAGCCGGCTCAGTA-AGTAATGCAACGCCGAAC-
TTATCAGTTATTAACGCTATAGACCTATTAGACA-TGACAGACGAAGACCGTCGCTGCGCTGTCTTAGACAG
TGT-TAGTATTAGCGTGTTGCTTAA-GTTCTCTATCTTAACCTTAGCGCTGTACTGACGCACCTTAGCTAGC
ATCATC-GTCTAGATAGTTCTAGCTGCAGCCTTATAGAAGACTTTAGGTATTTGCGCATTTCGCAGCTGTAT
ATATTTAGCTACTGCAAGCTAGTCCTTTAACGTTAGTGAACGCAAGCTCTTTAGAAGCTGCAATTAGCTCTT
TTCTAATTAGATCTTCTTAAGTAGGTCCTTTTTCTTAACATAGCTTATAAGGTCCTCTATAAGTTCAACAAC
CTCTAAGGTTATAATCCTATATTCTTCTCTTATATTCGTTTGTGACATGCTGTTAGAGCTTATCGTGTTAGC
CTTGCTCTTGTACTACTCTAGTTGCTTCAGCAGCGCCTATTCTGTGTCGCTGTCATCGTCGCTATCACGTCC
AGCTATAATAGCTTCGCGCCTAGAGTAGAAGATAGTTAGCAACTGTATATAATCGTTAGACTGTTGCTAAAA
GTGCGTGTTAATATATAGATATTGGCTTAGGAGAGTGCGCTTACTAACTATAGA-GAGTTTAAGCGCAGTCG
CAGGTTATTAATATAAGAAGCGCGTTATTAACATAAGAAGCGCGTTGTAGA-TTTAAGAAGCGCGTTGCTGT
AACAGTAGCAA-TATAGCGAAACGTGTTGATAGACAAAACAACGATAAAAAGGAATTGCAGCATAATGTGTA
AAGAGCTTAGGCTTTAATGCGCGGGGCTTGCAGAAAATATAATGTTATTATATAGCTAAAAAGGTTATTAGT
TGCGTTGCGTTTATATG-CACTAGGCAAATATGCCGGATGCAGATGG-GATAATAGGTAAGAGTGAGTATAA
AGTTAAGCAATAA-CAATATTTTAACTTAAGAGCTGCT-CTGCATAGCAGGCATGCTTTAGTCTAGCAGAAC
TTAATTATGCTGAACAGGTTACTTGCTGCAGTCTAGTGACTGTTAAGATTTCCTAAGATAGTGCAGCACCGT
CTCTTACTATCCTCTGCCTGCTATAAGCCCTGCGCGCAGGGCATTAAGAGGATGCTGCGTAGAGAGATATTA
GTTTAGCTTTATTAAGCTAGTGTGTATCGAACTATAGAGTAATTAGTTTATTC-TGCAGTTATCTGAAGTTA
GGGTTAGAGCAGCTTTAAGCTCAATGTTATTTAGATGCGGTGTAGTAGTCGTTATCTTCGTCAGTCTAGGGC
AGTGCAGCACCGTCTCTCACTATCTCTTACTGTC-TCCCCCCTCTCACTGCTGCGAGTCCTGCGCGCAGGGC
ACTAGGAGGATG-TTGCGTAGAGAGTATTAGTCTAACTTT-ATTAGGCCGGTGTGCATTGAACTATAGAGTA
ATTAGTTTGTCCTGCAGTTATCTAGAGTTAGAGTTAGAGCAGCTTT-AAGCTTAATATTATTTAGATGTAGT
GTAGTAGTCGTTATCTTTGTTAGTCTAGAGCAGTGCA---GCACTGTCCCTCGCTGTCTCTATCTGCTACTG
CGAGTCCTAGG-CGCTAGGTAT------------TAGAGAGTATGTTACTTAGAGGTCATAAGTCCAGCTT-
CGTTAGGCTAGTAGGCATTGAATTACATATTTGTTACTCTGTCCAGCCGTCGTTTAAAGTCAGAGTCTAAGT
ACCTTTTA-AGCATAATGTTGCGTAGAA--GTTGTATAGGATCTAAGAGCCTCGTTAGTCCGGAGCAGT-GC
AGCACTATCTCTCGC--TGTCTCTATCTGCTACTGCGAGTCCCGGGCGCTAGGTATTAGAGAGTATGTTGCT
TAGAGATTATAAGTCTAGCTTCGTTAGGCTAGAGGGCATCAAATTATATATTT-ATTACTCTATCTAGCTGT
CGTTTAAAGTTAGAGTTAGAGTATGTTTTAAGCATAATATTGCTTAGAAGTTGTGTAAG-ATCTAAGGGCCT
CGTTAGTTAGGAGCAGTGCAGCACCGTC--CTTTATAGTCCTCCTCTG-CTATTATGACTCCTAGGCGCTGG
ATACTTAAGAGGACAGCGCGTAGAGAG-CACGAGTCCGGCTTTGCTAGGCTAGTAAGCATCGAATTACACAT
TTATTGCTCTGTCTAGCTATCGTTTAAAGTTAGAGTCTAAGTACCTTTTAAGCATAATGTTGCGTAGAAGTT
GTATATAATCTAAGGGCCTCGTTA-GTTAGAAGCAGTGCAGTACTGTC-CTTTACAGTCCTCCTCTGCTATT
ATAACTCCTAGGCGCTAGATACCTAAGAGGACGGTACGTAGAGA-TTATAAGTTCGGCTTTATTAGGCTAGT
AGGCATTAAACTACAGATTCATCGCTTT-GTCCTGTAACTGCTAGAAGCAG-GCAATAGAGCAACTTTAAGC
TTAGGCGTCACACTATAACTTAGACACTGCAGTCTTAGTAGCAATGTTATGTATATCAGGTTAGTTTACGCA
GTTAGAGG-GGGGCTAGCAACTAT-GCGT-TGTAAAGGGGAGCTTAGTAGTATTGCGACAGTTTGATCAGAG
CTAGAACTTACGCAGATGTTATCTTAGAGAAACACGTCAGCATTATAAGGGACAAAGAATATTATATTATGC
TATTTTTATACTATGTAGCAG--TAGAGGCGATGCGCGATGTTAAGAAAGCATCG-TCGCTTCGTTAGAAGA
GAGAGATAG-AGGTTTACTATAG---GAGACGTGCGCTAATAGAGCGTTAGTGTA-GACTGCGTCTGTGCGT
ACGCCTC-GCAAGCACTATCTTACCTAGAAACTACAATAACTCAGTATTTTCTGCAACTTAACTTAA-GGCA
TTAGGCGTCGTAACTGCCACGTATTGTATTTAACTTCT--AGGATAATGTTAATAAACTTATCAGAACTGTT
AAGAGGATAGTCTTG-CATGC-GACTTAACTGTCTTTAACCGTTAACCCTTCTTTCTAGCTACTTACTTTGT
CT-ATACATACTGCTGCGCTGTTTAAGTTTACTCTTACTTG-CACGATGTAGCAACGAGCAGTACTATTGCT
-TAGCGTTTAACACTAAATACGAG-AAGTCGTCTAGTACAACGTTAACGTGTTGTAAAGATATTTAGATTGT
AATTAACTAAGCACGTGTTTTAAAGCGCCTCTAATATGCAATAACTACATCTGCATTTCTTGCAGCATAAAT
CTAGCGCTATTACTTAACCTGCAAGAGGCACGTAAAAGAGGTACATAATCTCTCT-TTCTTTGCCTAATTCT
CTTTCGCTCTATTTTCTGCGAGAGGCAAGGACTAAAGTCGTCTACGTCGTC-TCTACGTTTCCTACGCTATA
GAAGCTTTCATTCCTAAC--CTTACATAGCCGACAG-CCCGCGTGCAAGAACACTA--ATCAAC-CTATCTG
CAGTTCTGTATGAGCAGGCAGCTGCTCGAACTAGCCTC-CCTGCTAAAGTTAGCAATATATCGT-CTAC---
ATCGTCTCTGCTTTTCCTACGCTATAGAAGCTTTTATTCCTAACCTTACATAACCGACA--GCCTGCGTGCA
AGAATACTAATTAACTTATCT-GCAGTTCTGTACGAGCAGTTAGCTGCTCAACTCAGCCTCCCTACCGAGGT
TAGTAATATAGACCTTAATT---TCGTGCTT----------AGTGTTGCTTTCATCTCTAACGTCCACATAG
CTAACAGCCTGCGTGCAAGAACACTAATTAACCTATCTATAGTTCTGTACGAGCAGGCAGCTGCTCGAACTA
GCCTTCCTGCTAAAGT-TAGCAAT-----ATAG----------ACCTT--AATTTCGTGCCTAGTGTTGCTT
TC-ATCCCTAACGTCTACATAGCCGACAGCCTGCG-TGCAAGAACACCAATTAACCTATCTACAGTTCTGTA
TGAGCAGGCAG-CTGCTCAAACTAGCCTCCCTGCTAAGGTTAGTAATATATCGTCCACATCGTCTCTGCTT-
TTC-CTACGCTATAGAAGCTTTCATTC-CTGACCTT-ATATAACT-AACAGCCTGCGTGCAAGAATACTAAT
TAACCTATCTGCAG---TACTATACGAGCA-GGCAGATGCTTAATC----TAGCCTCTCCGCT-GAGGTCAG
CA-TTATA--GACC--TTAATTTCGTGCTCGGTGTTGCTTTTGATGCTATGGGAAACGTAGA-GCTAACA-G
GCGATTTGCTAG--GT-AACGCAG---ACTGCGTTA----ATAATAACAACAACAATGT-TGCACCTAC-TC
TATAATTCAGCCC-AACC-----GCTCTACTTAACCTGCG--ATC----ACTTGCA-TTAAA---ACGCC-C
TGCAT---TATCTA-----GTAGC--------GACCTTAACTGCG-----GGCGTACCGATC----TTACTA
TCGCTAGC---TAAATCTCACT--------CGTTAA---GCAGT----TACAC-AACGTTC---AGGAGCGC
ATAGCTTTACCAG--CGAAGCGAATTAAGACTGATAAGA-ACT-GCAAAAAG-TCTACGC-ATC--GCTAAG
GAT------TTAACAGTGGCA-----GTAGTCTTAAGTTACAAAAGATA-------------AGTAGTTAAG
-CACTCTCGC-A--GA-----CAGGACTG--TTA---ATTGAC-TTAATAATAAGT--AAACACTCCACCTC
TAATG----CATAATAAC-TAGT---CTAAC---GCGGATTTAG-GCAAT-GATAATAATGTT-T-AGT-TA
G---TTAG-----AGACAATATAGAGGAGCTTATA--TGTGTTAGCAA----AGTTAAGCACAC-CTACGT-
CTAGGCC---T--ACACCGT-----TC---CTTATTCTAACCCAA-AGA-AGTACC-TCAGCAACAGT-AGT
-----CA-GCAAGGCCGA--ATT-AAGGTCTTATTCTGTTAA---------GCTGGAAA--CAATCGTA-AC
AATCTTAATATCATAG---TTACTAATCC----C-ACCAGCAGAGAATTCGGTA-GAGTCGACATAAAGTCG
TTAACTA------GATTATGTCTATTAATAGATC-GGAGCGA-AGGCTAATAGACT--AATATAGATAGCTT
AGACTGATATTCGACGAAAA-CAAGCTAGCGAGGGT-CC--------TCTAGGCTCACCCTTCT-T-AGGGC
TCATCAGCATAA-----CGCTCTAG-------TTGTACTATA----AGCGGAAGTAGGCTTATA-ATATCAG
CAA-GTTCTATAAAGGCA--AGAACAT--TTAGCTGCTATAACCCGTTT--TCGAGCTCTAGCGCTACGA--
-CTACTACAACCTATA-AGATAGTAACTCTCTTACACGGATTTAAGC-GATAGATCCTAGCTTTCAGACTAA
TTAG----TTCACCCAGCAAGA----GCTAACATCTAGAGAACTAGGCAGTATCTACGT-CTTA-CGA----
---------AGCGTTAAT-AAGATCTGAGCTAACGTTGCCAACGTTTTCAATAC-AGTTAT-TAGTAAATTA
GAT-AAAGTACC---TACGCAAGAGCTGTCTAGTT--ATATTAAG-ACAGAGCTGTATCCG--TATTAGAAG
TAAGC-CCTCT--ATTTC----------ATATAGGATAAGGAGCAGGACTATAGCG----CAGA--AGA--G
CACG-ACTAGCGCAAGGATACTCTCTAGGCGCTAAGGCTTCGCGATAAT-AGTCGTAAGTTCTATCATCTCG
TCATTACTGGCGAG-GATACGCACTGTAAGCAGA--------------------------------------
------------------------------------------------------------------------
------------------------------------------------------------------------
------------------------------------------------------------------------
------------------------------------------------------------------------
------------------------------------------------------------------------
------------------------------------------------------------------------
------------------------------------------------------------------------
------------------------------------------------------------------------
------------------------------------------------------------------------
------------------------------------------------------------------------
-----------------
>X3_sc1.28_462539_471283_-/1-8745
------------------------------------------------------------------------
------------------------------------------------------------------------
------------------------------------------------------------------------
------------------------------------------------------------------------
------------------------------------------------------------------------
------------------------------------------------------------------------
------------------------------------------------------------------------
------------------------------------------------------------------------
------------------------------------------------------------------------
--ACTATCTAGGTTAAAATAGACAATGCCGACACACATTTCTGTCTAACTAGCTGAGTTAGTATACTCGGAA
CATGAATTAATTCTGTGTGTTCTGCCTATCTTGCGGCTCTATAATGACGACGTGCGTAGCTTCTGTTAGTAT
AATTGCCTCTGCAAATGCTATTAAAGCTACTATAATC-TAAGGCCTATCTAGATCCCTCTATTTAGCAAGC-
-TTAAGGTTAATTTCGTGCTGTGTTATATCTCTCTGCATAACTAAGATGCTCTCGTCACTAAACTTCTCTCT
TAAGCC-TAGCTACGTTACTGCCTGTACGATTAGTTTATACGACTC-TATAAGGATTTTAGCGCAGACTTCC
TTTAGCGGTAGTAGTGTATTAGCTGCTTTCGCTGCATCTTCTGCTGCAATGCTCTATGTCCGGCTTAGCGTT
CCTAGAATTTTAACCTTAGAGCATA-AATTTGATAGGTTTTAAAACTTCAGGCTGCTTTTAGTTATAGCACG
CGCCTC-TCGTACTAGGAAATAGTCCTTGCTTAGGTTAGTAAAGAGGTTCTTT-ACGCTATTTAACGTAAAG
CGTTTAACTTTGCAGCTGCTGTATGTTTT-AAACTGTGCTGCCTTTAGACGTATGCAAGCGCAGAGTAGAAT
GCTATCGCCTGCATCTCAAAGCAGTTAAAGATTACACGTCTGCTAGCTTCTGATTTATTAAGGCCTTCTTTT
TCTAGGATATCTCTGCATTGTTGCTCAGCGTTTTGTACTGTGCTGAGGAAATCTAAATATAGGCAGCTTTAG
AAGTAAGGCAGGAAGTCGCTCTTAATGCCGGATATTAGTTTGCCCTATGGGTCGCGCGTCTTTAATGTTCTT
TTT-AACATAAACCTCTGCGCTACTGCTGCTCCTTAAGATAT--AAGTTCTTTATACTCATAAGACGACTTA
TATTCGCTTGCGTCGTGCTTTACATTA-GCAATCATATTGCGCTATTGTTTAGCTATTGCT-AGGCTATTAA
GAGCTGTGTTTTAGCGAGTCCTGTAAGATAGTGTCTCTGCAATCAACTAGTAGACTGCATCTTCTATCTTAT
AGATGCGATCGCTAGTTACAGAGTCTCTCTTATTAGTAGCGTTAAACTAGTTAGAGACCCCTTTC-CTGTTT
TAAAGGCTAATAAGTGCTAGCGATACGAAGATCAAGATCTTATTTAGTCC-TTATTCTATAGGCGTTCTAGA
TAGAGCCTATGCTTTCTATTAGTATCTGTAGTTGTGGCTTCGAATATCCTAGTAAAACTTAGCTATGATTGT
GCCCTCTGACTTGCAATTATAGAATTTATT-AAATACAGTCCGCCTCTATATAGTAACATGACTAGGAAGCA
GTAT-CGCCCTCTTTTCTATATAAGGGCTGCCTTTGCGTATGATCGTTCGCTGTGCTGTAACGCTTATAGTG
TTATAAGCTCTAAATACATGC-TTATCTACCTTTCTAAAGCTATAGAC-TATTACAAACTATGCTGCTAAC-
AGTGCTAGATAGTGCTTCGTAGCCTTAGGGTGCACAGCAGGCATGTTTGCTTCTAGTATTATCTAGTAGACT
TATTTCTCGATAATCTACGCCTTCTAGCACGTAGCTCTGTGGGGCGACTAACTTATTAGCAGCAGCGAGTGC
TTTGGAGATAGCG-TTAGTAGTATTAATTTGCATCTCTATTGCTTTC-CTCTTTCGTTAGTCTGCC---TAT
ATTCTCTAAGAGAGAGTTACTAAAGAAGCAAAACTATAGAGCTAGCAGATCGCTTAGGTTATACTACGTAGA
GTTTGTAAGATCTATTGCAACTATCTTATTCTTCTAGGCATTAGCTGCTTACCTCTAACTAGTTATTATTAT
A-GCTACTTATTAAGGTTTAGCGTTAAAGGAGAAGCTTCTTTTGCACGCGCAGTAGAACGTTCT-CTCGCCT
TTAGTAGAATATAGCTTATTGTTATTATTAACTGCGTTCGATATTCTATCGCGTTACCTTCTGCTCGCGCAT
TTTATACTTCTATCTAGTTCTTGAAGTAAACGTGTCCTATAAGGACAGCGAGCACTATCGCTTACGTTTTAC
CTATGCCTATAGCGTTAGCAAAGATCCTGCTATTATTAGATAACAACTCTTTAAAGTAGAGGATATATGCGT
CTGTAAGCTAGTATAGAGTAAAGTCGCAACTAACCT-CTTAACATGCTAGTAGCTTTATTATGCGCTTA-TT
CTAGAGGTTATTAATTAAAACGCTAAAGAATACTGCAGCTAAAGTCTACTCTTCTAGAGTGCAGTGTTCTAT
TGCCGTCCCTACTCTTATAGAGAGACTGTCTCTCGTTCTAGTTTATTTATTAGCAGAGTAAACAGTAGTTAA
CTGTCTTCTACAGTAGACTTACTTAGCGTTTAATAAGGCTTTAAGCCTTTC-CTTTT-GTTCTCTAGCAAGG
TCCTTTGCTGTCGTTGCCTCCTTATCCTC--TAAGTTATCCTCAGGGTTAATGTCTGAGCTGCTGTCTAAGC
AGTAGTCGTCGCTGTCTAGC-AGGCTATCTAGCTAAGTCTCGCGCTCTTAAGCTTCTTTCTCCTCTTTCTCT
TTTTTAGCCTTAGCTAGCTCCTCTTCGTCCCTAGTCTTCTTAAGCTGCGCTTCCTTTCCTAACTGCTTTCTT
TT-AGCTAATTAAGCGCGGGCTGCTGCTCTATCTC-TCCTGCGTAAGCGCAGGACGTCGCTGCTAGT-ATCA
GAGTCCTCTAAATCTTTATCTTTCTTAG-TTCTTCCCCTGC-TTGCTTTTACATGTCTGCTGTCTGCTGCCT
CAGTCTTACAGCGCTTAA-GAGGAGGTCTGTCTAGTATAAGTTTAGAATGTCAGCCTCT-CTTCTTAGGTAG
TAAGAGCTGTTCTAGTAGTAAGAGCTGTTCT-AGTAGTTCGTCAGG-TTAGAATGTTACTGC-ATATAGATA
TTAGTAGTATATATTTTAGTTTTAAGGGTTCGTGCTATACCTTTATTAGAATCGCCTAGCAGTTTTGTTATC
TAGCATAATAGCATTACTGCTCTAAGCCTCCTCAACTTAATATAAGAGTTAACGGTGCCTAGCAAGTCGTCG
TCGTCCTTAATAAGCGTTATCGTTAACGCATCTATAACCTAAGAGGTACCTGCTTAGTACTAATCAGAGTAC
TTAGGTAAT-AATAAATGCTAGATAAGAGCATCGTACTTAAGGTGCTGGGCTCTAACCTCAAAGTAGTTCTC
CTCTAATTTCTGCTAGCTTTCC--TTCGTCATTAGCCTAAACATAGGGAATTGTTTAACGATAGAGTAATG-
CATAGCGTCTACTAAGGCAATATTAGCGTTATTTAAGATAGCCGGCTTAGTA-AGTAATGCAACGCTAAAC-
TTATTAGTTATTAACGCTATAGACCTATTAGACA-CGACAGATAAAGACTGTCGCTACGCTATCTCAGACAG
TAT-CAGCGTTAGCATATTGCTTAG-GTCCTCTGTCTTAACCTTAGCGCTGTACTAACGCACCTTAGCTAGC
ATCATC-ATCTAGATAGTTTCGGCTGCAGCCTTATAGAAGACTTTAAGTATTTGCGCATTTTGCAGCTGTAT
ATATTTAGCTACTGTAAGCTAGTTCTTTAACGTTAGTGAACGCAAGCTCTTCAGAAGCTGCAATTAGCTCTT
TTCTAATTAGATCTTCTCGAGTAGGTCCTTTTTCTTAATATAGCTTATAAGGTCCTCTATAAGTTTAATAAC
CTCTAAGGTCGTAATTTTATATCCTTCTCTTACATTTGTTTATGATATGCTGTTAGAGCTTATCGTGTTAGC
CTTGCTCTTATACTACTCTAGTTGCTTCAGCAGCGCCTATTCTGTGTCGCTATTATCGTCGCTGTTACGTCC
GGCTATAATAGCTTCGCGCCTAGAGTAGAAGACAGTTAGCAACTATGTGTAATTATTAGACTGTTGCTGAAA
GTGCGTATTAATATATAGATATTG-CTTAGGAGGGTGCGCTTACTAATTATAGA-GAGTTTAAGCGCAGTTG
CAGGTTGTTAATGTAGGAAGCGCGTTATTAACGTAAGAAGCGCGTTGTAGA-TTTAAGAAGCGCGTTGCTGT
GATAGTAGCGA-TGTAGCAAAACGTATTAGTAGATAAAATAATAATAAAAAGGAATTGCAGCATAATGTGTA
AAGAGCTTAGGCTTTAATGCGCGGGGCTTGCAGAAAATATAATGTTGTTATATAGCTAAAAAAGTTGTTGGT
TGCGTTGCGTTTGTATG-CACTAGGCAAATATGCTAGATGCAGGTAA-GATAATAGGTAAGAGTAAGTATAA
AGTTAAGCAATAA-TAATATTTTAACTTAAGAGCCGCT-CTGCATAGTAGGCATGCTTTAGTCTAGCAGAAC
TTAATTATGCTAAACAGGTTGCTTGCTGCAGTCTAGTAACTATTAAGATTTTCTAGGACAGTGCAGCACTGT
CTCTTACTATCCTCTGCCTGCTACGGGCCCTGCGCGCAGGGCATTAAGAGGATGCTGCGTAGAGGGATATTA
GTTTAGCTTTGTTAAGCTAGTGTGTATCAAACTATAGAGTAATTAGTTTATTC-TGCAGTTGTTCGGAGTTA
AGGTCAGAGCAGCTTTAAGCTTAATGTTATTTAGATGCAGTGTAGTAGTCGTTGTCTTCGTTAGTCTAGGGC
AGTGCAGCACTATCTCTTACCGTCTCTTACTGTC-TCTCCTCTCTTACTGCTGCGAGTCCTGCGCGCAGGGC
ACTAGAAGGATG-TTGCGTAGAGAGTATTAGTCTAACTTT-GTTAGGCTAGTATGCATTAAACTATAGAGTA
ATCAGTTTATCCTGCAGTTATCCAGAGTTAAGGTTAGAGCAGCTTT-GAGCTTAATATTATTTAGATGTAGT
ATAGTAGTCGTTGTCTTCGTTAGTCTAGAGCAGTGCA---GCACTGTCTCTCGCCGTCCCTATCTGCTACTG
CGAGTCCTAGG-CGCTAGGTAT------------TAGAGAGTATGTCGCTTAGAGGTTATAAGTCTAGCTT-
CGTTAGGCTAGTAGGCATTAAATTATACATTTGTTACTCTGTCTAGCCGTCGTTTAAAGTCAGAGTCTAAGT
ACCTTTTA-AGCATAATGTTGCGTAGAA--GTTATATAGGATCTAAGGGCCTTATTAGTTCGGAGCGGT-GC
AGCACTGTCCCTCGC--TGTCCCTATCTGCTACTGCGAGTTCTAGGCGCTAGGTATTAGAGAGTATATTGCT
TAGAGATTATAAGTCTAGCTTCGTTAGGCTAGAGGGCATTAAATTATACATTT-ATTACTCTGTCTAGCTGT
CGTTTAAAGTTAGAGTCAGAGTATGTTTTAAGCATAATATTACTTAGAAGTTATGTGGGGATTTAAGGGCCT
TATTAGTTAGAAGCAGTGCAGCACTGTT--CTTTACAGTCCTCCTCTG-CTATCATAACTCCTAGGCGCTAG
ATACCTAAGAGGACAGCGCATAGAGGG-CACGAGTCTAGCTTTGCTAGGCTAGTAGGCATTAAATTACACAT
TTGTTGCTCTGTCTAGCTATCGTTTAAAGTTAGAGTCTAAGTACCTTTTAAGCATAATGTTGCGTAGAAGTT
GTGTGTAATCTAAGGGCCTCGTTA-GTTAGAAGCAGTGCAGCACTGTC-TCTTATAGTTCTCCTCTGCTATT
ATAACTCCCAGGCGCTAGATACCTAAGAGGACGGTGCGTAGAGG-TCATAAGTCTAGCTTTGTTAGGCTAGT
AGGCATTAAACTATAGATTTATTGCTTT-GTCCTGCAACTGCTAGAAGCAG-GCAATAGGGCGACTTTAAGC
TCAGGCGTCATACTATGACTTAGACACTACAGTTTTAGTAGCAATGTTATGTATATTAGGTTAGTTTACGCA
GTTAGAGG-GAGGCTAGCAACTATTGCGT-TGTAAAGAGGAGCTTAGTAGTATTACGATAGTTCGATTAGAG
CCGGAACCTACGCAGATGTTATCTTAGAGGAACACGTTAGCATTATAAGGGACAAAGAATATTACATTATGC
TATTTTTATACCGTGTAGTAG--TAGAGGCGATGCGCGATGTTGAGAAAGCATCG-TCGCTTCGTTAGAAGG
GAGAGATAG-AGGTTTGCTATAGACAGACGTAGCGGCTGATAGAGCGTTAGTGTA-GACTGCGTCTGTGCGT
ACGCCTC-GCAAGCACTATCTTACCTAGAAACTATAATAACCTAGTATTTTTCGTAACTTAACTTAA-GGCA
TTAGGCGTCGTAACTGCTACGTATTGTATTTAACTCCT--AGGATAATGTTAATAAACTTGTTAGAACTGTT
AAGAGGATAGTCTTG-CATGC-GACTTAACTGTCTTTAACTATTAACTCTTCTTTCTAGCTACTTACTTTGT
CT-ATATATACTGCTGCGCTGTTTAAGTTTACTCTTACTTA-CACAATATAGCAACGAGCAGTACTATTGCT
-CAGCGTTTAACACTAAATATAAG-AAGTCGTCTAGTATAACGTTAACGTGTTGTAAAGATATTTAGATTAT
AATTAACTAAGCACGTGTTTCAAAGCGCCTCTAATATGCGATAACTACATCTGCATTTCTTGCAGTATAAAT
CTAGCGCTATTACTTAACCTGCAAGAGGCACGTAAAAGAGGTACATAATCTCTCT-TTCTTTGCCTAATTCT
CTTCTGCTCTATTTTCTGTAAGAGGCAAGGACTAAAGTCGTCTACGTCGTC-TCTGCGTTTTCTACGCTATA
GAAGCTTTCATTCCTAAC--CTTACATAGCTAACAG-CCTGCGTGCAAGAACACTA--ATTAAC-CTATCTA
CGGTTCTGTATAAGCAGGCAGCTGCTTAAACCAGCCTC-TCTGCTAAGGTTGGCAATATATCGT-CTAC---
ATCGTCTCTGCTTTTCTTACGCTATAGAAGCTTTCATTTCTAACCTTACATAACTAACA--GCCCGCGTGCA
AGAATACTAATTAACCTATCT-GCGGTTCTGTATAAGCAGTCAGCTGCTTAACTCAGCCTCTCTGCTAAGGT
TGGCAATATAGACCTCAATT---TCGTGCCT----------AGTGTTGCTTTTATCTCTAACGTCTATATAG
CTGACAGCCTGCGTGCAAGAACACTAATTAACCTATCTGCAGTTCTGTATGAGCAGGCAGCTGCTCAAACTA
GCCTCTCTGCTGAGGT-TGGCAAT-----ATAG----------ACCTT--AATTTCGTGCCTAGTGTTGCTT
TT-ATCTCTAACGTCTACATAGCTGATAGCCTGCG-TGCAAGAACACTAATTAACCTATCTGCAGTTCTGTA
CGAGCAGGCAG-CTGCTCGAACTAGCCTCTCTGCTAAGGTTAGTAATATATCGTCTACATCGTCTCTGCTT-
TTT-CTACGCTATAGAAGCTTTTATTC-CTAACCTT-ATATAACT-AACAGCCTGCGTGCAAGAACACTAAT
TAACCTGTCTGCGG---TACTGTATAAGCA-GGCAGATGCTTAATC----TAGCCTCTCTGCT-AAGGTCAG
TA-TTATA--GACC--TCGATTTCGTGCCTAGTGTTACTTTTAATGCTATAGAAAACGTAGATGCTAACA-G
GCGATTTGCTAG--AT-AACGCAG---ACCGCGTTA----ACAATAATAACAATAATAT-TACACTTAC-TC
TACAATTTAGCCC-GACC-----GCTCTACTTAACCTGCA--ATT----ACTTGCA-TCAAA---ACGCT-C
TGCAT---TATCTA-----GTAGC--------GACCTTAACTGCA-----GGCGTACTAATT----CTACTA
TCGCTAGC---TAAATCTTACT--------CGTTAA---GCAGT----TGCAT-AACGTCT---AAGAGCGC
ACAGCTTTACTAG--CAAAGCAAATTAAGACTAATAAGG-ACC-GCAAAAAG-TCTACGC-ATC--GCTAAG
GAT------TTAACGGTAGTA-----GTAGTCTTAAGTTATAAAAGACA-------------AGTAGTTAAG
-CACTCTCGC-A--GA-----CAGGACTG--TTA---ATTAAC-TTAATAATAAGT--AAACACTCCACCCC
TAATG----CATAATAAC-TAGT---CTGAC---GCAGATTTAG-GCAAT-AATGATGATGTT-T-AGT-TA
G---TCAG-----AGACAATATAGAGGAGCTTATA--TATGTCAGCAA----AGTTAAGCACAT-CTACGT-
CTAGGCC---T--ACATCGT-----TC---CTTATCCTAACTTAA-AGA-AGTACC-TCAGCAACAGT-AGT
-----CA-GCAAGGCCGA--ATT-AAGGTCTTATTCTGTTAA---------GCTGGAAA--TAATTATA-AT
AATCTTAATATTATAG---TCACTGATCC----C-ACTAGCAGAGAATTCGGTA-GAGTTGATATGAAGTCG
TTAACTA------AATTGTGTCTATTAATAGAT--AGAGCGA-AGGCTAATAGACT--AATATAGATAGCTT
AGACCGATATTCGACGAAAA-CAAGCTAGCGAGGGT-CC--------TCTAGGCTCACCCTTCT-C-AGAGC
TCATCAGCATGA-----CGCTCTAG-------TTGTACTATA----AGCAGAAGTAAGCCTATA-ATATCAG
CAA-GTTTTATAAGGGCA--AGAACAT--TTAGCTGCTACGACCTGTTT--TTGAGCTCTAGCGCTATAA--
-CTACTATAACCTATA-AGATAGCGACTCTCTTACACAGATCTAAGC-GATAGATCCTAGCTTTCAGACTAA
TTAG----TTCACCTAGCAAGG----GCTAACACCTAGAGAACTAGGCAGTATCTACGT-CTTG-CAA----
---------AGCGTTAAT-GAGATCTAGGCTAACGTTGCTAACGTTTTTAATAT-AGTTGT-TAGTAAATCG
GAT-AAAGTACC---TATGCAAGAGCTGTCTAGTT--ATATTAAG-ACAGAGCTGTATCTG--CATTAGAAG
CAAGC-TCTCT--ATTTT----------ATATAAGATAAGGAGCAGAACTATAGCG----CGGA--AGA--G
CACG-ACTAGCGCAAGGACACTCTCTAGGCGCTAAGGCTTCGCGATAAT-AGTCGTAAGTTCTATCGTCTCG
TTATTACTAGCAAG-GATACGCACTGTAAGCAGA--------------------------------------
------------------------------------------------------------------------
------------------------------------------------------------------------
------------------------------------------------------------------------
------------------------------------------------------------------------
------------------------------------------------------------------------
------------------------------------------------------------------------
------------------------------------------------------------------------
------------------------------------------------------------------------
------------------------------------------------------------------------
------------------------------------------------------------------------
-----------------
>X3_sc1.20_120064_121302_+/1-1239
------------------------------------------------------------------------
------------------------------------------------------------------------
------------------------------------------------------------------------
------------------------------------------------------------------------
------------------------------------------------------------------------
------------------------------------------------------------------------
------------------------------------------------------------------------
------------------------------------------------------------------------
------------------------------------------------------------------------
------------------------------------------------------------------------
------------------------------------------------------------------------
------------------------------------------------------------------------
------------------------------------------------------------------------
------------------------------------------------------------------------
------------------------------------------------------------------------
------------------------------------------------------------------------
------------------------------------------------------------------------
------------------------------------------------------------------------
------------------------------------------------------------------------
------------------------------------------------------------------------
------------------------------------------------------------------------
------------------------------------------------------------------------
------------------------------------------------------------------------
------------------------------------------------------------------------
------------------------------------------------------------------------
------------------------------------------------------------------------
------------------------------------------------------------------------
------------------------------------------------------------------------
------------------------------------------------------------------------
------------------------------------------------------------------------
------------------------------------------------------------------------
------------------------------------------------------------------------
------------------------------------------------------------------------
------------------------------------------------------------------------
------------------------------------------------------------------------
------------------------------------------------------------------------
------------------------------------------------------------------------
------------------------------------------------------------------------
------------------------------------------------------------------------
------------------------------------------------------------------------
------------------------------------------------------------------------
------------------------------------------------------------------------
------------------------------------------------------------------------
------------------------------------------------------------------------
------------------------------------------------------------------------
------------------------------------------------------------------------
------------------------------------------------------------------------
------------------------------------------------------------------------
------------------------------------------------------------------------
------------------------------------------------------------------------
------------------------------------------------------------------------
------------------------------------------------------------------------
------------------------------------------------------------------------
------------------------------------------------------------------------
------------------------------------------------------------------------
------------------------------------------------------------------------
------------------------------------------------------------------------
------------------------------------------------------------------------
------------------------------------------------------------------------
------------------------------------------------------------------------
------------------------------------------------------------------------
------------------------------------------------------------------------
------------------------------------------------------------------------
------------------------------------------------------------------------
------------------------------------------------------------------------
------------------------------------------------------------------------
------------------------------------------------------------------------
------------------------------------------------------------------------
------------------------------------------------------------------------
------------------------------------------------------------------------
------------------------------------------------------------------------
------------------------------------------------------------------------
------------------------------------------------------------------------
------------------------------------------------------------------------
------------------------------------------------------------------------
------------------------------------------------------------------------
------------------------------------------------------------------------
------------------------------------------------------------------------
------------------------------------------------------------------------
------------------------------------------------------------------------
------------------------------------------------------------------------
------------------------------------------------------------------------
------------------------------------------------------------------------
------------------------------------------------------------------------
------------------------------------------------------------------------
------------------------------------------------------------------------
------------------------------------------------------------------------
------------------------------------------------------------------------
------------------------------------------------------------------------
------------------------------------------------------------------------
------------------------------------------------------------------------
------------------------------------------------------------------------
------------------------------------------------------------------------
------------------------------------------------------------------------
------------------------------------------------------------------------
------------------------------------------------------------------------
------------------------------------------------------------------------
------------------------------------------------------------------------
------------------------------------------------------------------------
------------------------------------------------------------------------
------------------------------------------------------------------------
------------------------------------------------------------------------
------------------------------------------------------------------------
------------------------------------------------------------------------
------------------------------------------------------------------------
------------------------------------------------------------------------
------------------------------------------------------------------------
------------------------------------------------------------------------
------------------------------------------------------------------------
------------------------------------------------------------------------
------------------------------------------------------------------------
------------------------------------------------------------------------
------------------------------------------------------------------------
------------------------------------------------------------------------
------------------------------------------------------------------------
------------------------------------------------------------------------
-------------------------ACTATTAAGCAC-TG--TTA----AGCACTG-TTAAGA--ACTAT-C
TCTGT---TAGTGC-----GCCA---------GACCTTAGGAGAG-----CGCTTCTAAATT----CATAGA
AATAGGCT---TAAATTGCTGC--------TAGTCT---ACGCGCAGATTCAC-GACCTTA---GATTCTGT
ACTCTGTAGTCTA--TTCTGCGAAATTATTTTTATACTC-TGC-TTGCTTAG-GCCTTAA-CTATAGTCTCC
TAG------CTAACTAAGTCG-----ATACTCTCAGAACATAAATTAGTCTAG---------TGTGTTCTGT
-CTATCTTGC-A--GC----TCTATAATA--ACG---ACGTGC-ATAGCTTCTGTT--AGTATAGTTGCCTC
TA-CA----AAT-GCTAT-TAAA---GCGAC---TATAATCTAA-GGTCT-AACTAGATCTCT-C-TAT-TT
A---GCAG-----GCTTACAGTTAATATCTTGCTA--TATTATACCT-----CTTAGCATAACTAAGACGT-
TCTTAT----T--ACAGAAC-----TT---CTTTCTTAAGCTTAA-CTGCGTTACT-GCCTGCACGAC-CGG
-----TTTATACGACAAT--ATA-AGAGAATTAGAATAGATT---------TTCTTTAG--CAGTAGTA-GC
GTCTCAGCTACTTT-----CCTGTCCTCT----TTAGTAGCAGAGCTCTAGGTT-CAGTGTCGTAGCTATAA
GATACTA------AAGGTCTTATATATACTCTT--AATATAT-TTAAACTCCGCGC--TCGCTTTAAGCAAG
ATATCTAGGTTTGCTGTGTA-GCAGTTTTCGTTACC-TA--------GATAGTTAAATATATCC-TCTGCGC
TTTTCGCTGTTA-------CGCGAA-------TAACATAGCAGC-TAATCGCCCTTAAAATTAG-GGCTGCC
CTT-AATTTAGCAGGCGA--AAGATAG--GCTGCAATTGCTTTAGTTCC--AGAGCGTTTAAAGATTTAT--
-TTTAAGCTAATTGCT-ATAGGTCTAAGGCCTTCTTGCAAGAAGACC-TGTCTACACTGTCGCTTAGCGTCT
TCTAC---TGTGCTAAGGAACC----TTAGTAGTTTGCAGCCTTAGAAGGAAGTAAAGAACTTG-CTCTT--
---------AATAACAAATATTAGATTAGCCTATTAGTCGCTTGTCTTTAATGT-CCTTTT-CTACGCAAAC
CTT-AGCATATCCTTTGCTCCTTTCGCAGTCAGTT--TC--TTAC-ACTATCTAACGTCTT--AAATTAGTC
TGCGC-TGCAC--CTTAT----------ATTAGCGACTACGTCGCGCTATTGCCTG----TTTA--TTA--C
CAAG-CCGTTAATATCTAAAGTTTAAGAATGCTAGAGAGATAAGGTCTT-TGCAGTTAACGCATAGACTCTA
TTACACGTCTTATA-GGTGTGTTTGCCTATTAC---------------------------------------
------------------------------------------------------------------------
------------------------------------------------------------------------
------------------------------------------------------------------------
------------------------------------------------------------------------
------------------------------------------------------------------------
------------------------------------------------------------------------
------------------------------------------------------------------------
------------------------------------------------------------------------
------------------------------------------------------------------------
------------------------------------------------------------------------
-----------------
>X3_sc1.7_622930_624166_+/1-1237
------------------------------------------------------------------------
------------------------------------------------------------------------
------------------------------------------------------------------------
------------------------------------------------------------------------
------------------------------------------------------------------------
------------------------------------------------------------------------
------------------------------------------------------------------------
------------------------------------------------------------------------
------------------------------------------------------------------------
------------------------------------------------------------------------
------------------------------------------------------------------------
------------------------------------------------------------------------
------------------------------------------------------------------------
------------------------------------------------------------------------
------------------------------------------------------------------------
------------------------------------------------------------------------
------------------------------------------------------------------------
------------------------------------------------------------------------
------------------------------------------------------------------------
------------------------------------------------------------------------
------------------------------------------------------------------------
------------------------------------------------------------------------
------------------------------------------------------------------------
------------------------------------------------------------------------
------------------------------------------------------------------------
------------------------------------------------------------------------
------------------------------------------------------------------------
------------------------------------------------------------------------
------------------------------------------------------------------------
------------------------------------------------------------------------
------------------------------------------------------------------------
------------------------------------------------------------------------
------------------------------------------------------------------------
------------------------------------------------------------------------
------------------------------------------------------------------------
------------------------------------------------------------------------
------------------------------------------------------------------------
------------------------------------------------------------------------
------------------------------------------------------------------------
------------------------------------------------------------------------
------------------------------------------------------------------------
------------------------------------------------------------------------
------------------------------------------------------------------------
------------------------------------------------------------------------
------------------------------------------------------------------------
------------------------------------------------------------------------
------------------------------------------------------------------------
------------------------------------------------------------------------
------------------------------------------------------------------------
------------------------------------------------------------------------
------------------------------------------------------------------------
------------------------------------------------------------------------
------------------------------------------------------------------------
------------------------------------------------------------------------
------------------------------------------------------------------------
------------------------------------------------------------------------
------------------------------------------------------------------------
------------------------------------------------------------------------
------------------------------------------------------------------------
------------------------------------------------------------------------
------------------------------------------------------------------------
------------------------------------------------------------------------
------------------------------------------------------------------------
------------------------------------------------------------------------
------------------------------------------------------------------------
------------------------------------------------------------------------
------------------------------------------------------------------------
------------------------------------------------------------------------
------------------------------------------------------------------------
------------------------------------------------------------------------
------------------------------------------------------------------------
------------------------------------------------------------------------
------------------------------------------------------------------------
------------------------------------------------------------------------
------------------------------------------------------------------------
------------------------------------------------------------------------
------------------------------------------------------------------------
------------------------------------------------------------------------
------------------------------------------------------------------------
------------------------------------------------------------------------
------------------------------------------------------------------------
------------------------------------------------------------------------
------------------------------------------------------------------------
------------------------------------------------------------------------
------------------------------------------------------------------------
------------------------------------------------------------------------
------------------------------------------------------------------------
------------------------------------------------------------------------
------------------------------------------------------------------------
------------------------------------------------------------------------
------------------------------------------------------------------------
------------------------------------------------------------------------
------------------------------------------------------------------------
------------------------------------------------------------------------
------------------------------------------------------------------------
------------------------------------------------------------------------
------------------------------------------------------------------------
------------------------------------------------------------------------
------------------------------------------------------------------------
------------------------------------------------------------------------
------------------------------------------------------------------------
------------------------------------------------------------------------
------------------------------------------------------------------------
------------------------------------------------------------------------
------------------------------------------------------------------------
------------------------------------------------------------------------
------------------------------------------------------------------------
------------------------------------------------------------------------
------------------------------------------------------------------------
------------------------------------------------------------------------
------------------------------------------------------------------------
------------------------------------------------------------------------
------------------------------------------------------------------------
------------------------------------------------------------------------
------------------------------------------------------------------------
------------------------------------------------------------------------
-------------------------ACTATTAAGCAC-TG--TTA----AGCACTA-TTAAGA--ACTAT-C
TCTAT---TAGTGC-----GCTG---------AACCTTAGAAGAG-----CGCTTCTAAATT----CATAGA
AACAGGCT---TAAATTGCTGC--------TAGTCT---ACGCGCAGATTCAC-GACCTTA---GATCCTAT
ACTCTATAGTCTA--TCCTGCAAAATTATTTTCATACTC-TGC-TTGCTTAG-GCTTTAA-CTATAGTCTCC
TAG------CTAACTAAGTCG-----ATACCCTTAGAACATAAATTAGTCTAG---------TATATTCTGT
-CTATCTTAC-A--GC----CCTATAATA--ACG---ATGTAC-GTAGCTTCTATT--AGTATAGTTGCCTC
TA-CG----AAT-GCTAT-TAAA---GCGAC---TATAATCTAA-GATCT-AACTAGATCTCT-C-TAT-TT
A---GCAG-----GCTTACAGTTAATATCTTGCTA--TGTTATACCT-----CCTAGCATAACTAAGACAT-
TCTCGT----T--ACAGAAC-----TT---CTTTCTTAAGCTTAA-CTGCGTTACT-GCCTGCACGAC-TAG
-----TTTATACAACAAT--ATA-AGAGTGTTAGGATAGATT---------TTCTTTAG--CAGTAGTA-GC
GTCCTAGCTACTTT-----CCTATCCTCT----TTAGTAGCAGAGCTCTAGGTT-TAGTGTCGTAGCTATAA
GGTACTA------AGGGTCTTATATATACTCTT--AATATAT-TTGAACTCTGCGC--TCGCTTTAAGCAAG
ATGTCTAGGTTTGCTGTATA-GCAGTTTTTATTACC-TA--------GATAGTTAAATATATCC-TCTGCGC
TTTTCGCTGTTA-------CGCAAA-------TAACATAGCA----GCTAATCGCCTTAAATTA-GGCTACC
CTT-AATTTAGCAGGCAA--AAGATAG--GCTGCAATTGCTTTAGTTCC--AGAGCGTTTAAAGATTTGT--
-TTTAAGCTAATTGCT-ATAGGTCTAAGGCTTTCTCGCAAGAAGACC-TATCTGCACTGTTGCTCAGCGTCT
TCTAC---TGTGCTAAGGAACC----TTAGTAGTTTACAGCCTTAGAAGGAAGTAAAGAACTTA-CTCTT--
---------AATAACAGATATTAGATTAGCCTATTAGTCGCTCGTCTTTAATAT-CCTTTTTCTACGCAAAC
CTT-AGCATATTCTTTACTCCTTTTGCAGTTAGTT--CC--TTAC-ACTATCTAACGCCTT--AAATTAGTC
TGCGC-TGCAC--CTTAT----------ATTAGCGACTACGTCGCGCTATTGCCTG----TTTA--TTA--C
TAGG-CCGTTAATATCTAAAGTTTAAGAATGCTAGAGAGATAAGGTCTT-CGCAGTTAACGCGTAGACTCTA
TTACACGTCTTATA-GGTATATTTGCCTATTAC---------------------------------------
------------------------------------------------------------------------
------------------------------------------------------------------------
------------------------------------------------------------------------
------------------------------------------------------------------------
------------------------------------------------------------------------
------------------------------------------------------------------------
------------------------------------------------------------------------
------------------------------------------------------------------------
------------------------------------------------------------------------
------------------------------------------------------------------------
-----------------
>X3_sc1.40_13240_14475_+/1-1236
------------------------------------------------------------------------
------------------------------------------------------------------------
------------------------------------------------------------------------
------------------------------------------------------------------------
------------------------------------------------------------------------
------------------------------------------------------------------------
------------------------------------------------------------------------
------------------------------------------------------------------------
------------------------------------------------------------------------
------------------------------------------------------------------------
------------------------------------------------------------------------
------------------------------------------------------------------------
------------------------------------------------------------------------
------------------------------------------------------------------------
------------------------------------------------------------------------
------------------------------------------------------------------------
------------------------------------------------------------------------
------------------------------------------------------------------------
------------------------------------------------------------------------
------------------------------------------------------------------------
------------------------------------------------------------------------
------------------------------------------------------------------------
------------------------------------------------------------------------
------------------------------------------------------------------------
------------------------------------------------------------------------
------------------------------------------------------------------------
------------------------------------------------------------------------
------------------------------------------------------------------------
------------------------------------------------------------------------
------------------------------------------------------------------------
------------------------------------------------------------------------
------------------------------------------------------------------------
------------------------------------------------------------------------
------------------------------------------------------------------------
------------------------------------------------------------------------
------------------------------------------------------------------------
------------------------------------------------------------------------
------------------------------------------------------------------------
------------------------------------------------------------------------
------------------------------------------------------------------------
------------------------------------------------------------------------
------------------------------------------------------------------------
------------------------------------------------------------------------
------------------------------------------------------------------------
------------------------------------------------------------------------
------------------------------------------------------------------------
------------------------------------------------------------------------
------------------------------------------------------------------------
------------------------------------------------------------------------
------------------------------------------------------------------------
------------------------------------------------------------------------
------------------------------------------------------------------------
------------------------------------------------------------------------
------------------------------------------------------------------------
------------------------------------------------------------------------
------------------------------------------------------------------------
------------------------------------------------------------------------
------------------------------------------------------------------------
------------------------------------------------------------------------
------------------------------------------------------------------------
------------------------------------------------------------------------
------------------------------------------------------------------------
------------------------------------------------------------------------
------------------------------------------------------------------------
------------------------------------------------------------------------
------------------------------------------------------------------------
------------------------------------------------------------------------
------------------------------------------------------------------------
------------------------------------------------------------------------
------------------------------------------------------------------------
------------------------------------------------------------------------
------------------------------------------------------------------------
------------------------------------------------------------------------
------------------------------------------------------------------------
------------------------------------------------------------------------
------------------------------------------------------------------------
------------------------------------------------------------------------
------------------------------------------------------------------------
------------------------------------------------------------------------
------------------------------------------------------------------------
------------------------------------------------------------------------
------------------------------------------------------------------------
------------------------------------------------------------------------
------------------------------------------------------------------------
------------------------------------------------------------------------
------------------------------------------------------------------------
------------------------------------------------------------------------
------------------------------------------------------------------------
------------------------------------------------------------------------
------------------------------------------------------------------------
------------------------------------------------------------------------
------------------------------------------------------------------------
------------------------------------------------------------------------
------------------------------------------------------------------------
------------------------------------------------------------------------
------------------------------------------------------------------------
------------------------------------------------------------------------
------------------------------------------------------------------------
------------------------------------------------------------------------
------------------------------------------------------------------------
------------------------------------------------------------------------
------------------------------------------------------------------------
------------------------------------------------------------------------
------------------------------------------------------------------------
------------------------------------------------------------------------
------------------------------------------------------------------------
------------------------------------------------------------------------
------------------------------------------------------------------------
------------------------------------------------------------------------
------------------------------------------------------------------------
------------------------------------------------------------------------
------------------------------------------------------------------------
------------------------------------------------------------------------
------------------------------------------------------------------------
------------------------------------------------------------------------
------------------------------------------------------------------------
-------------------------ACTATTAAGCAC-CG--TTA----AGCACTG-TTAAGA--ACTAT-C
TCTGT---TAGTGC-----GCCG---------GATCTTAGGGAAG-----CGCTTCTAAATT----CATAGA
AATAGGCT---TAAATTGCTGC--------TAGTCT---ACGCGCAGATTCAC-GACCTTA---GATCCTGT
ACTCTATAGTCTA--TTCTGCGAAATTATTTTTATACTC-TGC-TTGCTTAG-GCCTTAA-CTATAGTCTCC
TAG------CTAACTAAGTTA-----ATACTCTTAGAACATAAATTAGTCTAG---------TGTGTTCTAT
-CTATCTTGC-A--GC----CCTATAATA--ACG---ACGTGC-GTAGCTTCTATT--AGTATAGTTGCCTC
TA-CG----AAT-GCTAT-TAAA---GCGAC---TATAATCTAA-GGTCT-AACTAGATCTCT-C-TAT-TT
A---GCAG-----GCTTACGGTTAATATCTTGCTA--TGTTATACCT-----CCTAGCATAACTAAGATAT-
TCTTGT----T--ACAAAAC-----TT---CTTTCTTAAGCCTAA-CTACATTACT-GCCTGCACGAC-TGG
-----TTTATACGACAAT--ATA-AGAGTATTAGGATAGATT---------TTCTTTAG--CAGTAGTA-GC
GTCTTAGCTACTTT-----CCCGTCCTCT----TTAGTAGCAGAGCTCTAGGTT-TAGTGTCGTAGCTATAA
GGTACTA------AGAGTCTTACATATACTCTT--AATATAT-TTGAACTCTGCGC--TCGCTTTAAGCAAG
ATATCTAGATTTGCTGTATA-GCAGTTTTCATTACC-TA--------GATAGTTAAATATATCC-TCCGCGC
TTTTCGCTGTTA-------CGCGAA-------TAACATAGCA----GCTAATCGCCTTAAATTA-GGCTGCT
CTT-AATTTAGCAGGCAA--AAGATAA--GCTGCAATTGCTTCAGTTCT--AGAGCGTTTAAAGATTTGT--
-TTTAAGCTAATTGCT-ATAGATCTAAGGCCTTCTCGCAAGAAGACC-TATCTACACTGTTACTTAGCGTCT
TCTAC---TGTGCTAAGGAACC----TTAGTAGTTTGCAGCCTTAGAAGGAAGTAAAGAACTTG-CTCTT--
---------AATAACAGATATTAGATTAGCCTATTAGTCGCTTGTCTTTAATAT-CCTTTT-CTACGCAAAC
CTT-AGCATATTCTTTGCTTCTTTTGCAGTTAGTT--CC--TTAC-ACTATCTAACGCCTT--AAATTAGTC
TGCGC-TGTAC--CTTAT----------ATTAGCGACTACGTTGCGCTATTGTCTA----TTTA--TTA--C
TAGG-CTGTTAATATCTGAAGTTTAAGAATACTAAGGAGATAAGGTCTT-CGCAGTTAACGCGTAGACTCTA
TTATACGTCTTGTA-GGTATATTTGCCTATTAC---------------------------------------
------------------------------------------------------------------------
------------------------------------------------------------------------
------------------------------------------------------------------------
------------------------------------------------------------------------
------------------------------------------------------------------------
------------------------------------------------------------------------
------------------------------------------------------------------------
------------------------------------------------------------------------
------------------------------------------------------------------------
------------------------------------------------------------------------
-----------------
>X3_sc1.9_70065_77138_-/1-7074
------------------------------------------------------------------------
------------------------------------------------------------------------
------------------------------------------------------------------------
------------------------------------------------------------------------
------------------------------------------------------------------------
------------------------------------------------------------------------
------------------------------------------------------------------------
------------------------------------------------------------------------
------------------------------------------------------------------------
------------------------------------------------------------------------
------------------------------------------------------------------------
------------------------------------------------------------------------
------------------------------------------------------------------------
------------------------------------------------------------------------
------------------------------------------------------------------------
------------------------------------------------------------------------
------------------------------------------------------------------------
------------------------------------------------------------------------
------------------------------------------------------------------------
------------------------------------------------------------------------
------------------------------------------------------------------------
------------------------------------------------------------------------
------------------------------------------------------------------------
------------------------------------------------------------------------
------------------------------------------------------------------------
------------------------------------------------------------------------
------------------------------------------------------------------------
------------------------------------------------------------------------
------------------------------------------------------------------------
------------------------------------------------------------------------
------------------------------------------------------------------------
------------------------------------------------------------------------
---------------------------------ATCTCTATTACTTT-CTCTTTCGTTAGTCTGCC---TAT
GTTCTCTGGGGGAGAGTTACTAAAGAAGCAGAACCGTAGGGCTAGCGGATCGCTTAGGTTGCACTACGTAGA
GTTTGCAAGATCTATTGCGACTATCTCGTTCTTCTAGGCATTAGCTGCTCGCCCCTAACTAGTTATTATTGT
A-GCTGCTTATTGAGGTTCGGCGTTGAAGGAGAGGCTCCTTTCGCACGCGCAGTAGAACGTTCT-CTTGCCT
TTAGTAGGATATAGCTTGTCGTTATTATTAACTGCG--TTGTGTTCTGTCGCGTTGCCTTCTGCTTGCGTAT
TTTGCACTTCTGTCTAGTTCTTGAAGTGAACGTGTTCTATAAGGACAGCGAGCACTATCGCTCGCGTTTTGC
CTATGCCTATGGCGTTGGCAAAGATCCTGCTATTGTTAGATGATAACTCTTTGAAGTAGAGGATGTATGCGT
CTGTGAGCTAGTATAGGGTGAAGTTGCAACTAACCC-TCTAACATGCCGGTAGCTTTATTGTGCGCTTG-TT
CTAGAGGTTATTAATTGAAACGCTAAAGAATACTGCGGCTGAAGTCTACTCTTCTAGAGTGCAGTGTTCTAT
TGCTGTCTCTACTCTTGCAGAGAGACTGTCTCTCGTTCTAGTTTATTTATTAGTAGGGTAAATAGTAGTTGA
CTGTCTTCTACGGTAGACTTACTTAGCGTTTAATAAGGCTTTAAGCCTTTC-CTTTT-GTTCTCTAGCAAGG
TCCTTTGCTGTCGTTGCCTCCTCGTCCTC--TGAGTTATCCTTAGGGTTAATGTCTGAGCTGCTGTCTGAGC
GGTAGTCGTCGCTGTCTAGC-GGGCTATCTAGCTGAGTCTCGCGCTTCTGAGCTTCTTTCTCCTCTTTCTCT
TTTTTAGCCTTAGCTAGCTTCTCTTCGTCTCTAGTCTTCTTAAGCTGCGCTTTCTTTCCTAACTGCTTTCTT
TT-AGCTAATCGAGCGCGGGCTGCTGCTCTGTCTC-TCCTGCGTGAGCGCGGGACGTCGCTGCTAGT-ATTA
GAGTCCTCTAAATCTTTGTCTTTTTTAG-TTCTTTCTCTGC-TTGCTTTTGCATGTCTGCTGTCTGCTGCCT
TAGTCTTACGGCGCTTAA-GAGGAGGTCTGTCTAGTATAAGTTTGAAATGTTAGCCTCT-CTTCTTAGGTAG
TAAGGGCTGTTCTGGTGGTAAGAGCTGTTCT-AGTAGTTCGTTAGG-TTAGAATGTTACTGC-ATATAGATA
TTAGTGGTGTATATTTCAGTTTTGAGGGTTTATGCTATACCTTTATTAGAATCGCCTGGCAGTTTCATTGTC
TGGTATAATAGCATTACTGCTCTAAGCCTCCTTGACTTAATATGAGAGTTAACAGTGCCTAGCAAGTCGTCG
TCGTCCTTAATAAGCGTCATCGTTAACGCATCTATAACCTGAGAGATGCCTGCTTAGTACTAATCGGAGTAC
TTAGGCAAT-GATAAATGCTGGATGAGGGCATCGTACTTAAGGTGCTGGGCTCTAACCTTAAAGTAGTTCTT
CTCTAATTTCTGCTAGCTTTCC--TTCGTTATTAGCCTGAATATGGGGAATTGTTTAACGATAGAGTAATG-
CACAGCGTCTACTAAGGCAATATTAGCGTTATTTAAGATAGCCGGCTTAGTG-AGTGATGCAACGCTGAAC-
TTGTTAGTTATTAACGCTGTAGACCTGTTAGATA-TGACGGACGAAGACTGTTGCTGCGCCGTCTTAGATAG
TGT-TAGCGTTAGCGTGTTGCTTAG-GTTCTCTGTCTTAACTTTAGCGCTGTACTGACGCACCTTGGCTAGC
ATTATC-GTCTAGATAGTTCTGGCTGCAGCCTTGTAGAAGACTTTAGGTATTTGCGCATTTTGTAGCTGTGT
ATATTTGGCTACCGCAAGCTAGTCTTTTGACGTTGGTGAACGCAAGCTCTTTAGAAGCTGCGATTAGCTCTT
TTCTGATTAGATCTTCTTGAGTAGGTCCTTTTTCTTGATATAGCTTGTAAGGTCCTCTATAAGTTTAACAAC
CTCTAAGGTTGTGATCCTATATCCTTCTCTTATATTCGTTTGTGACATGCTGTTGGAGCTTGTCGTATTAGC
CTTGCTCTTATACTACTCTAGTTGCTTTAGCGGCGCCTATTCTATGTCGCTGTTATCGTCGCTGTTACGTCT
AGCTATAATAGCTTTGCGCCTGGAGTAGAAGACGGTTAGCGACTGTGTGTAATCGTTAGACTATTGCTGAAA
GTGCGTGTTAATATATAGATGTTG-CTTAGGAGGGTGCGCTTACTGACTATAGA-GAGTTTAAGCGCAGTTG
CAGGTTGTTAATGTAGGAAGCGCGTTATTAACGTAAGAAGCGCGTTGTGGA-TTTAAGAAGCGCGTTGCTGT
AACAGTAGCGA-TGTAGTAAAACGTGTTAGTAGACAAAATAATGATAAAAAGGAATTGCAGCGTGATGTGTA
AAGAGCTTAGGCTTTAATGCGCGGGGCTTGCAGAAAATATAATGTTGTTATATAGCTGAAAAGGTTGTTAGT
TGCGTTGCGTTTATATG-CACTGGGCAAATATGCTAGATGCAGGTGG-GATAATAAGTGAGAGTGAGTGTGA
AGTTAAGCAATAA-TAATGTTTTAACTTAAGAGCTGCT-CTGCATAGCGGGCATGCTTTAGTCTAGCAGAAC
TTAATTATGCTAAATAGGTTGCTTGCTGTAGTCTGGTAACTGTTAAGATTTTCTAAGACGGTGCAGTACTGT
CTCTTACTGTCCTCTGCCTGCTACGGGCCCTGCGCGTAGGGCATTGAGAGGATGCTGCGTGGAGGGATATTA
GTTTAGCTTTGTTGAGCTAGTATGTATCGAACTATAGAGTAATTAGTTTGTTC-TGCAGTTGTTTGGAGTTA
GGGTTAGAGCAGCTTTGAGCTTAATGTTATTTAGATGCGGTGTGGTAGTCGTTGTCTTTGTCAGTCTGAGGC
GGTGCAGCACTGTCTCTTACTGTCTCTTACTGTT-CTCTCTTTCTTACCGCTGTGAGTCCTGCGCGCAGGGC
ACTAGGAGGATG-TTGCGTAGAGGGTATTAGTCTGACTTT-GTTAGGCCGGTGTGCATTGAACTATAGAGTA
ATCGGTTTGTTCTGCAGTTGTCCGGAGTTAGGGTTAGAGCAGCTTT-AAGCTTAATGTTATTTAGATGTAGT
GTGGTAGTTGTTGTCTTCGTCGGTTTAGAGCAGTGCA---GCACTGTCTCTTGCTGTCTCTATCTGCTACTG
CGAGTTCTGGG-CGCTGGGTAT------------TAGAGAGTATGTCGCTTAGAGGTTATAAGTCTAGCTT-
TGTTAGGCTAGTGAGCATTGAATCATATATTTGTTACTCTGTCTAGCTGTCGTTTAAAGTCAGAGTCTAAGT
ACCTTTTAGAGCATAATGTTGCGTAGAA--GTTGTGTAAGATCTAAGGGCCTTATTAGTCTGGAGCGGT-GC
AGCACTGTCCCTCGC--CGTCTCTATCTGCTACTGCGAGTTCCGGGCGCTAGGTATTAGAGAGTATGTTGCT
TAGGGATTATAAGTCTAGCTTCGTTAGGCTAGAGGGCATTGAATTATATATTT-GTTACTCTGTCTAGCTGT
CGTTTAAAGTTAGAGTTAGAGTATATTTTAAGCATAATGTTGCTTAGAAGTTGTGTAGG-ATCTAAGAGCCT
CGTTAGTTAGGAGCGGTGCAGCACTGTC--CTTTACAGTCCTCCTCTG-CTATTATGACTCCCGGGCGCTAG
ATACCTAAGAGGACAGCGCGTGGAGGG-CATAAGTCCGGCTTTGCTAGGCTAGTAGGCATTAAATTACATAT
TTGTTGCTCTGTCTAGCTGTCGTTTAAAGTTAGAGTCTAAGTACCTTTTGAGCATAATGTTGCGTAGAAGTT
GTGTGTAATCTAAGGGCCTCGTTA-GTTAGGAGCAGTGTAGTACTGTC-TCTTATAGTCCTCCTCTGCTATT
ATAACTCCCGGGCGCTAGATACTTAAGAGGACGGTGCGTGGAGG-TCATAAGTTCGGCTTTATTAGGCTAGT
GGGCATCGAACTACAGATTTATCGCTTT-GTCCTGCAACTGCTAGGAGCAG-GCAATAAGGCGACTTTAAGC
TTAGGCGTCACACTATGACTTAGACACTGCAGTCTTAATAGCGATGTTATGTATATTAGGTTAGTTTACGCA
GTTAGAGG-GGGGCTAGCAACTGT-GCGT-TGTGAAGGGGAGCTTAGTAGTATTGCGATAGTTCGATTAGAG
CCGGAACCTACGCAGATGTTATCTTAGAGGAATACGTTGGCATTGTGAGGGACAAAGAATATTACATTGTGC
TATTTTTATACTGTATAGCAG--TAGAGGCAATGCGCGATGTTAAGAAAGCATCA-TTGCTTCGTTAGAAGG
GAGAGATAG-AGGTTTGCTATGG---GAGACGTGCGCTGATAGAGCGTTAGTGTG-GACTGCGTCTGTGCGT
ACGCCTC-GCGAGCACTATCTTACCTAGAAACTACAATAACCTAGTATTTTCTGCAACTTAACTTAA-GGCA
TTAGGCGTCGTAACTGCTACGTATTGTATTTAACTCCT--AGGATAATATTAATAAACTTGTTAGAACTGTT
GAGAGGATAGTCTTG-CATGC-GACTTAACTGTCTTTAACTGTTAACTCTTCTTTCTAGCTACTTACTTTGT
CT-ACACATACTGCTGCGCTGTTTAAGTTTACTCTTACTTG-CACGATGTGGCAACGAGCAGTACTATTGCT
-TAGCGTTTGACACTAAATATAAG-AAGTCGTCTAGTACAACGTTAACGTGTTGTAAAGATATTTAGATTGT
AATTAACTAAGCACGTGTTTTGAAGCGCCTCTAATATGCGATAACTACATCTGCATTTCTTGCAGCATAAAT
CTAGCGCTATTACTTAACCTGCAAGGGGCACGTAAAAGAGGTATATAATCTCTCTATTCTTTGCCTAATTCT
CTTCTGCTCTATTTTCTGCGAGAGGTAAGGACTAAAGTCGTCTACGTCGTC-TCTGCGTTTTCTACGCTATA
GAAGCTTTCATTCCTGAC--CTTACATAGCTGATAG-CCTGCGTGCAAGAATACTA--ATCAAC-CTATCTG
CAGTTCTGTACGAGTAGGTAGCTGCTCGAACTAGCCTC-TTTGCTGAGGTTAGCAATATATCGT-CTAC---
ATCGTCTCTGCTTTTCCTACGCTATGGAAGCTTTTATTTCTGACCTTACATAACTGACA--GCCTGCGTGCA
AGAACACTAATTAACTTATCT-GCGGTTCTGTATGAGCAGTCGGCTGCTCGACTTAGCCTCTCTGCTGAGGT
CGGCAATATAGACCTTGATT---TCGTGCCT----------AGTGTTGCTTTTATCTCTAACGTCTACATGG
CTGACAGCCTGCGTGTAAGAACACTAATTAACCTATCTGCGGTTCTGTATGAGCAGGCAGCTGCTTAAACTA
GCCTCTCTGCTGAGGT-TGGTAAT-----ATGG----------ACCTT--AATTTCGTGCCTAGTGTTGCTT
TC-ATCTCTGACGTCTATATAGCTGACAGCCTGCG-TGCAAGAATACTAATTAACCTATCTGCGGTTCTGTA
TGAGCAGGCAG-CTGCTTGAACCGGCCTCTCTGCTGAGGTTAGCAATATATCGTCTATATCGTCTCTGCTT-
TTC-CTACGCTATAGAAGCTTTCATTC-CTGACCTT-ATATGACT-GACAGCCTGCGTGTAAGAACACTAAT
TAACCTATCTGCGG---TACTGTATGAGCA-GGCAGATGCTTGATC----CGGCCTCCCTGCT-GAGGTTAG
TA-TTATA--GACC--TTAATTTTGTGCCTAGTGTTGCTTTCAATGCTATAGGAAACGTAGA-GCTAATA-G
GCAATTTGCTAG--GT-GATGCGG---ACCGCGTTA----ATAATAACAATAACAATGT-TGCACTTAC-TC
TATAATTCAGCCT-GACT-----GCTCTACTTAACCTGTA--ATT----ACTCGCA-TTAAA---ACGCC-C
TGCAT---TATCTA-----GTAGC--------GACCTTAACTGCG-----GGCGTACTAATC----TTACTA
TTGCTAGC---TAAATCTTACT--------CGTTGA---GCAGT----TGCAT-AACGTCT---AGGAGCGC
ACAGCTTTACTAG--CGAAGCGAATCAAGACTGACGAGA-ACT-GCAAAAAG-TCTACGC-ATT--GCTAAG
GAT------TTAACGGTAGCA-----GCAGTCTTGAGTTATAAAAGATA-------------AGTAGTTAAG
-TACTCTTGC-A--GA-----CAGGACTG--TTA---ATCGAC-TTAATAATAAGT--AAACACTCTACCTC
TAATG----CATAATAAC-TAGT---CTGAC---GCGGATTTAG-GCGAT-GATGATGATGTT-T-AGT-TA
G---TCGG-----AGACAATATGGAGGAGCTTATA--TGTGTCGGCAA----AGTTAAGCACAC-CTACGT-
TTAGGCT---T--ATACCGT-----TC---CTTATTCTGACCTAA-AGA-AGTACC-TCGGCAACAGT-GGT
-----TA-GCAAGGCCGA--ATT-AAGGTCTTATTCTGTTGA---------GCTGGAAA--CAATCGTA-AT
AATCTTAATATTATAG---TCACTGATCT----T-ACTAGCAGAGAATTTAGTA-GAGTCGACATGAAGTCG
TTAACTA------GATTATGTTTATTGATAGAT--GGAGCGA-AGGCTAATAGACT--GATATAGATAGCTT
AGACTAATATTCGACGAAAA-CAAGCTAGCGAGAGT-CT--------TCTAGGCTTACTCTTCT-T-AGGGC
TTATCAGCATGA-----CGCTCTAG-------TTGTACTGTA----AGCGGAAGTAGGCCTATA-ATATTAG
TAA-GTTCTATAAGGGCA--AGAACAT--TCAGCTGCTATGACCTGTTT--TTAAGCTCTAGCGCTACGA--
-CTACTATAACCTATA-AGATAGCGACTCTCTTACACGGATCTAAGC-GATAGATCCTAGCTTTTAGACCGA
TTAG----TTCACCTAGCAAGG----GCTAATACCTAGAGAACTAGGCAGTATCTACGT-CTTG-CGA----
---------AGCGTCGAT-GAGATCTGGGCTGACGTTGCTAACGTTTTTGATAT-AGTTGT-TAGTAAATTA
GAT-GAAGTACC---TACGCGAGAGCTGTCTAGTT--ATATTAAG-ATAGAGCTATATCCG--CATTAGAAG
TAAGC-TCTCT--ATTTT----------ATGTAGGATAAGGAGCAGGACTATAGCG----CGGA--AGA--G
CATA-ACTAGCGTAAGGATACTCTCTAGGCGCTAAGGCTTCGCGATAAT-AGTTGTAAGTTCTATCGTCTCG
TTATCACTGGCGAG-GATACGCACTGTAAGCAGA--------------------------------------
------------------------------------------------------------------------
------------------------------------------------------------------------
------------------------------------------------------------------------
------------------------------------------------------------------------
------------------------------------------------------------------------
------------------------------------------------------------------------
------------------------------------------------------------------------
------------------------------------------------------------------------
------------------------------------------------------------------------
------------------------------------------------------------------------
-----------------
>X3_sc1.11_675285_676521_+/1-1237
------------------------------------------------------------------------
------------------------------------------------------------------------
------------------------------------------------------------------------
------------------------------------------------------------------------
------------------------------------------------------------------------
------------------------------------------------------------------------
------------------------------------------------------------------------
------------------------------------------------------------------------
------------------------------------------------------------------------
------------------------------------------------------------------------
------------------------------------------------------------------------
------------------------------------------------------------------------
------------------------------------------------------------------------
------------------------------------------------------------------------
------------------------------------------------------------------------
------------------------------------------------------------------------
------------------------------------------------------------------------
------------------------------------------------------------------------
------------------------------------------------------------------------
------------------------------------------------------------------------
------------------------------------------------------------------------
------------------------------------------------------------------------
------------------------------------------------------------------------
------------------------------------------------------------------------
------------------------------------------------------------------------
------------------------------------------------------------------------
------------------------------------------------------------------------
------------------------------------------------------------------------
------------------------------------------------------------------------
------------------------------------------------------------------------
------------------------------------------------------------------------
------------------------------------------------------------------------
------------------------------------------------------------------------
------------------------------------------------------------------------
------------------------------------------------------------------------
------------------------------------------------------------------------
------------------------------------------------------------------------
------------------------------------------------------------------------
------------------------------------------------------------------------
------------------------------------------------------------------------
------------------------------------------------------------------------
------------------------------------------------------------------------
------------------------------------------------------------------------
------------------------------------------------------------------------
------------------------------------------------------------------------
------------------------------------------------------------------------
------------------------------------------------------------------------
------------------------------------------------------------------------
------------------------------------------------------------------------
------------------------------------------------------------------------
------------------------------------------------------------------------
------------------------------------------------------------------------
------------------------------------------------------------------------
------------------------------------------------------------------------
------------------------------------------------------------------------
------------------------------------------------------------------------
------------------------------------------------------------------------
------------------------------------------------------------------------
------------------------------------------------------------------------
------------------------------------------------------------------------
------------------------------------------------------------------------
------------------------------------------------------------------------
------------------------------------------------------------------------
------------------------------------------------------------------------
------------------------------------------------------------------------
------------------------------------------------------------------------
------------------------------------------------------------------------
------------------------------------------------------------------------
------------------------------------------------------------------------
------------------------------------------------------------------------
------------------------------------------------------------------------
------------------------------------------------------------------------
------------------------------------------------------------------------
------------------------------------------------------------------------
------------------------------------------------------------------------
------------------------------------------------------------------------
------------------------------------------------------------------------
------------------------------------------------------------------------
------------------------------------------------------------------------
------------------------------------------------------------------------
------------------------------------------------------------------------
------------------------------------------------------------------------
------------------------------------------------------------------------
------------------------------------------------------------------------
------------------------------------------------------------------------
------------------------------------------------------------------------
------------------------------------------------------------------------
------------------------------------------------------------------------
------------------------------------------------------------------------
------------------------------------------------------------------------
------------------------------------------------------------------------
------------------------------------------------------------------------
------------------------------------------------------------------------
------------------------------------------------------------------------
------------------------------------------------------------------------
------------------------------------------------------------------------
------------------------------------------------------------------------
------------------------------------------------------------------------
------------------------------------------------------------------------
------------------------------------------------------------------------
------------------------------------------------------------------------
------------------------------------------------------------------------
------------------------------------------------------------------------
------------------------------------------------------------------------
------------------------------------------------------------------------
------------------------------------------------------------------------
------------------------------------------------------------------------
------------------------------------------------------------------------
------------------------------------------------------------------------
------------------------------------------------------------------------
------------------------------------------------------------------------
------------------------------------------------------------------------
------------------------------------------------------------------------
------------------------------------------------------------------------
------------------------------------------------------------------------
------------------------------------------------------------------------
-------------------------ACTGTCGAGCAC-TG--TTA----AGCACTG-TCAAGA--ACTAT-C
TCTGT---TAGTGC-----GCCG---------GACCTTAGAGGAG-----CGCTTCTAAATT----CATAGG
AACAGGCT---TAAATTGCTGC--------CGGTCT---ATGCGCAGATTCAC-GACCTTA---GATCCTAT
ACTCTATAGTCTA--TCCTGCGAAATTATTTTCATACTC-TGC-TTGCTTAG-GCCTTAA-CTATAGTCTCC
TAG------CTAACTGAGTCG-----ATACCCTTAGAACATAAATTAGTCTAG---------TGTGTTCTAT
-CTATCTTGC-G--GC----CCTATAATG--ACG---ACGTGC-GTAGCTTCTGTT--AGTATAGTTGCCTC
TA-CG----AAT-GCTAT-TAAA---GCGAC---TATAATCTAA-GGTTC-AACTAGATCCCT-C-TAT-TT
A---GCAG-----GCTTGCAGTTAATATCTTGCTA--TGTCATACCT-----CCTAGCATAACTAAGACGT-
TCTTAT----C--ACAGAAC-----TT---CTTTCTTAAGCCTAA-CTGCGTCACT-GCCTGCACGAC-CGG
-----TTTATACGACAAT--ATA-AGAGTATTAGGATAGATT---------TTCTTTAG--CAGTAGTA-GC
GTCTCAGCTACTTT-----TCCGTCCTCT----TTAGTAGCAGAGCTCTAGGTT-TAGTGTCGTAGCTATAA
GGTACTA------AGAGTCTTACATATACCCTT--AATGTAT-TCAAACTCTGCGC--TCGCTTTAAGTAAG
ATGTCTAGGTTCGCTGTATA-GCAGTTTTCGTTACC-TA--------GATAGTTAAATATATCC-TCTGCGC
TTTTTGCTGTTA-------CGCGAA-------TAACATAGCA----GCTAATCGCCTTAAATTA-GGCTGCT
CTT-AATTTAGCAGGCAA--AAGATAG--GCTGTAATTGCTTCAGTTCC--AGAGCGTTCGAAAATTTGT--
-TTTAAGCTGATTGCT-ATAGGTCTAAGGCCTTCTCGTAAGAAGACCGTGTCTGCACTGTTACTTAGCGTCT
TCTAC---TGTGCTAAGGAACC----TTAGTAGTTTGCAGCCTTAGAAAGAAGTAAAGAACTTG-CTCTT--
---------AATAACGGATATTAGATTAGCCTATCAATCGCTCGTCTTTAATGT-CCTTTT-CTACGCAAAC
CTT-AGCGTATCCTTTGCTCCTTTCGCGGTCAGTT--CC--TTAC-ACTATCTAACGCCTT--AAATTAGTC
TGCGC-TGCAC--CTTAC----------ATTAGCGACTACGTCGCGCTATTGCCTG----TTTA--TTA--C
TAGG-CCGTTAATGTCTGAAGTTTAAGAATGCTAGAGAGATGAGGTCTT-CGCAGTTAACGCGTAGACTCTA
TTACACGTCTTATA-GGTATGTTTGCTTATTAC---------------------------------------
------------------------------------------------------------------------
------------------------------------------------------------------------
------------------------------------------------------------------------
------------------------------------------------------------------------
------------------------------------------------------------------------
------------------------------------------------------------------------
------------------------------------------------------------------------
------------------------------------------------------------------------
------------------------------------------------------------------------
------------------------------------------------------------------------
-----------------
>X3_sc1.28_461195_462430_-/1-1236
------------------------------------------------------------------------
------------------------------------------------------------------------
------------------------------------------------------------------------
------------------------------------------------------------------------
------------------------------------------------------------------------
------------------------------------------------------------------------
------------------------------------------------------------------------
------------------------------------------------------------------------
------------------------------------------------------------------------
------------------------------------------------------------------------
------------------------------------------------------------------------
------------------------------------------------------------------------
------------------------------------------------------------------------
------------------------------------------------------------------------
------------------------------------------------------------------------
------------------------------------------------------------------------
------------------------------------------------------------------------
------------------------------------------------------------------------
------------------------------------------------------------------------
------------------------------------------------------------------------
------------------------------------------------------------------------
------------------------------------------------------------------------
------------------------------------------------------------------------
------------------------------------------------------------------------
------------------------------------------------------------------------
------------------------------------------------------------------------
------------------------------------------------------------------------
------------------------------------------------------------------------
------------------------------------------------------------------------
------------------------------------------------------------------------
------------------------------------------------------------------------
------------------------------------------------------------------------
------------------------------------------------------------------------
------------------------------------------------------------------------
------------------------------------------------------------------------
------------------------------------------------------------------------
------------------------------------------------------------------------
------------------------------------------------------------------------
------------------------------------------------------------------------
------------------------------------------------------------------------
------------------------------------------------------------------------
------------------------------------------------------------------------
------------------------------------------------------------------------
------------------------------------------------------------------------
------------------------------------------------------------------------
------------------------------------------------------------------------
------------------------------------------------------------------------
------------------------------------------------------------------------
------------------------------------------------------------------------
------------------------------------------------------------------------
------------------------------------------------------------------------
------------------------------------------------------------------------
------------------------------------------------------------------------
------------------------------------------------------------------------
------------------------------------------------------------------------
------------------------------------------------------------------------
------------------------------------------------------------------------
------------------------------------------------------------------------
------------------------------------------------------------------------
------------------------------------------------------------------------
------------------------------------------------------------------------
------------------------------------------------------------------------
------------------------------------------------------------------------
------------------------------------------------------------------------
------------------------------------------------------------------------
------------------------------------------------------------------------
------------------------------------------------------------------------
------------------------------------------------------------------------
------------------------------------------------------------------------
------------------------------------------------------------------------
------------------------------------------------------------------------
------------------------------------------------------------------------
------------------------------------------------------------------------
------------------------------------------------------------------------
------------------------------------------------------------------------
------------------------------------------------------------------------
------------------------------------------------------------------------
------------------------------------------------------------------------
------------------------------------------------------------------------
------------------------------------------------------------------------
------------------------------------------------------------------------
------------------------------------------------------------------------
------------------------------------------------------------------------
------------------------------------------------------------------------
------------------------------------------------------------------------
------------------------------------------------------------------------
------------------------------------------------------------------------
------------------------------------------------------------------------
------------------------------------------------------------------------
------------------------------------------------------------------------
------------------------------------------------------------------------
------------------------------------------------------------------------
------------------------------------------------------------------------
------------------------------------------------------------------------
------------------------------------------------------------------------
------------------------------------------------------------------------
------------------------------------------------------------------------
------------------------------------------------------------------------
------------------------------------------------------------------------
------------------------------------------------------------------------
------------------------------------------------------------------------
------------------------------------------------------------------------
------------------------------------------------------------------------
------------------------------------------------------------------------
------------------------------------------------------------------------
------------------------------------------------------------------------
------------------------------------------------------------------------
------------------------------------------------------------------------
------------------------------------------------------------------------
------------------------------------------------------------------------
------------------------------------------------------------------------
------------------------------------------------------------------------
------------------------------------------------------------------------
------------------------------------------------------------------------
------------------------------------------------------------------------
------------------------------------------------------------------------
-------------------------ACTATTAAGCAC-CG--TCG----AGCACTG-TTAAGA--ACTAT-C
TCTGT---TAGTAC-----GCCA---------GACCTTAGGGGAG-----CGCTTCTAAATT----TATAGG
AATAGGCT---CAAATTGCTGC--------TAGTCT---ATGCGCAGATTCAC-GACCTTA---GATCCTGT
ACTCTATAGTCTA--TCCTGCGAAATTATTTTTATACTC-TGC-TTACTTAG-GCCTTAA-CTATAGTCTCC
CGG------CTAACTAAGTTG-----ATACTCTTAGAATATAAATTAGTCTAG---------TGTGTTCTGT
-CTATCTTGC-G--GC----CCTATAATG--ACG---ACGTGC-GTAGCTTCTGTT--AGTATAGTTGCCTC
TA-CG----AAT-GCTAT-TAAA---GCGAC---TATAATCTAA-GGTCT-GACTAGATCTCT-C-TAT-TT
A---GCAG-----GCTTGCAGTTAATATCTTGCTA--TATTATACTT-----CCTAGCATAACTAAGACGT-
TCTCGT----C--ACAGAAC-----TT---CTTTCTTAAGCCTAA-CTGCGTTACT-GCCTGCACGAC-CGG
-----TTTATACGATAAT--ATG-AGAGTATTAGGATAGATT---------TTCTTTAG--CAGTAGTA-GC
GTTCTAGCTACTTT-----CCCGTCCTCT----TTAGTAGCAGAGCTCTAGGTT-CAGTGTCGTAGCTATAA
GGTACTA------AGAGTCTTACATATACTCTT--AATGTAT-TTAAACTCCGCGC--TCGCTTTAAGTAAG
ATGTCTAGGTTCGCTGTGTA-GCAGTTTTCGTTGCC-TA--------GATAGTTAAATATATCC-TCTGCGC
TTTTCGCTGTTA-------CGCGAA-------TAACATAGCA----GCTAATCGCCTTAAATTA-GGCTGCT
CTT-AATTTAGCAGGCGA--AAGATAG--GCTGCAATTGCTTTAGTTCT--AGAGCGTTCAAAGATTTGT--
-TTTAAGCTAATTGCT-ATAGGTCTAAGGCCTTCTTGCAAGAAGACC-TGTCTGCACTGTTACTTAGCGTCT
TCTAC---TGTGCTAAGGAACC----TTGGTAGTTTGCAGCCTTAGAAGGAAGTAAAGAACTTG-CTCTT--
---------AATAATAGATATTAGATTAGCCTATCAGTCGCTCGTCTTTAATGT-CCTTTT-CTACGCGAAC
CTT-AGCATATCCTTTGCTTCTTTTGCGGTTAGTT--TC--TTAT-ACTATCTAACGCCTT--GAATTAATC
TGCGC-TGCAC--CTTAC----------ATTAGCGACTACGTCGCGCTATTGCCTG----TTTA--TTA--C
TAGG-CCGTTAATGTCTAAAGTTTAAGAATGCTAGAGAGATAAGGTCTT-CGCAGTTAACGCGTAGACTCTA
TTATACGTCTTATA-GGTGTGTTTGCCTATTAC---------------------------------------
------------------------------------------------------------------------
------------------------------------------------------------------------
------------------------------------------------------------------------
------------------------------------------------------------------------
------------------------------------------------------------------------
------------------------------------------------------------------------
------------------------------------------------------------------------
------------------------------------------------------------------------
------------------------------------------------------------------------
------------------------------------------------------------------------
-----------------
>X3_sc1.28_429961_431196_+/1-1236
------------------------------------------------------------------------
------------------------------------------------------------------------
------------------------------------------------------------------------
------------------------------------------------------------------------
------------------------------------------------------------------------
------------------------------------------------------------------------
------------------------------------------------------------------------
------------------------------------------------------------------------
------------------------------------------------------------------------
------------------------------------------------------------------------
------------------------------------------------------------------------
------------------------------------------------------------------------
------------------------------------------------------------------------
------------------------------------------------------------------------
------------------------------------------------------------------------
------------------------------------------------------------------------
------------------------------------------------------------------------
------------------------------------------------------------------------
------------------------------------------------------------------------
------------------------------------------------------------------------
------------------------------------------------------------------------
------------------------------------------------------------------------
------------------------------------------------------------------------
------------------------------------------------------------------------
------------------------------------------------------------------------
------------------------------------------------------------------------
------------------------------------------------------------------------
------------------------------------------------------------------------
------------------------------------------------------------------------
------------------------------------------------------------------------
------------------------------------------------------------------------
------------------------------------------------------------------------
------------------------------------------------------------------------
------------------------------------------------------------------------
------------------------------------------------------------------------
------------------------------------------------------------------------
------------------------------------------------------------------------
------------------------------------------------------------------------
------------------------------------------------------------------------
------------------------------------------------------------------------
------------------------------------------------------------------------
------------------------------------------------------------------------
------------------------------------------------------------------------
------------------------------------------------------------------------
------------------------------------------------------------------------
------------------------------------------------------------------------
------------------------------------------------------------------------
------------------------------------------------------------------------
------------------------------------------------------------------------
------------------------------------------------------------------------
------------------------------------------------------------------------
------------------------------------------------------------------------
------------------------------------------------------------------------
------------------------------------------------------------------------
------------------------------------------------------------------------
------------------------------------------------------------------------
------------------------------------------------------------------------
------------------------------------------------------------------------
------------------------------------------------------------------------
------------------------------------------------------------------------
------------------------------------------------------------------------
------------------------------------------------------------------------
------------------------------------------------------------------------
------------------------------------------------------------------------
------------------------------------------------------------------------
------------------------------------------------------------------------
------------------------------------------------------------------------
------------------------------------------------------------------------
------------------------------------------------------------------------
------------------------------------------------------------------------
------------------------------------------------------------------------
------------------------------------------------------------------------
------------------------------------------------------------------------
------------------------------------------------------------------------
------------------------------------------------------------------------
------------------------------------------------------------------------
------------------------------------------------------------------------
------------------------------------------------------------------------
------------------------------------------------------------------------
------------------------------------------------------------------------
------------------------------------------------------------------------
------------------------------------------------------------------------
------------------------------------------------------------------------
------------------------------------------------------------------------
------------------------------------------------------------------------
------------------------------------------------------------------------
------------------------------------------------------------------------
------------------------------------------------------------------------
------------------------------------------------------------------------
------------------------------------------------------------------------
------------------------------------------------------------------------
------------------------------------------------------------------------
------------------------------------------------------------------------
------------------------------------------------------------------------
------------------------------------------------------------------------
------------------------------------------------------------------------
------------------------------------------------------------------------
------------------------------------------------------------------------
------------------------------------------------------------------------
------------------------------------------------------------------------
------------------------------------------------------------------------
------------------------------------------------------------------------
------------------------------------------------------------------------
------------------------------------------------------------------------
------------------------------------------------------------------------
------------------------------------------------------------------------
------------------------------------------------------------------------
------------------------------------------------------------------------
------------------------------------------------------------------------
------------------------------------------------------------------------
------------------------------------------------------------------------
------------------------------------------------------------------------
------------------------------------------------------------------------
------------------------------------------------------------------------
------------------------------------------------------------------------
------------------------------------------------------------------------
-------------------------ACTGTTAAGCAC-TA--TTA----AGCACTA-TTAAGA--ACTAT-C
TCTAT---TAGTGC-----GCTA---------GACCTTAGAGGAG-----CGCTTCTAAATT----TATAGG
AATAGGCT---TAAATTGCTAC--------TAGTCT---ACGCGCAGATTCAC-GACCTTA---GATCCTAT
ACTCTATAGTCTA--TTCTGCAAAATTATTTTTATACTC-TGC-TTACTTAG-GCCTTAA-CTATAGTCTCC
TAG------CTAACTAAGTCG-----ATACTCTTAGAACATAAATTAGTCTAG---------TGTGTTCTAT
-CTATCTTGC-A--GC----TCTATAATA--ACG---ACGTGC-GTAGCTTCTATT--AGTATAGTTGCCTC
TA-CG----AAT-GCTAT-TAAA---GCGAC---TATAATCTAA-GGTCT-AACTAGATCCCT-C-TAT-TT
A---GCAG-----GCTTGCAGTTAATATCTTGCTA--TGTTATATCT-----CCTAGCATAACTAAGACGT-
TCTTAT----T--ACAGAAC-----TT---CTTTCTTAAGCCTAA-CTGCGTTACT-GCCTGCACGAC-CGG
-----TTTATACGATAAT--ATA-AGAGTATTAGGATAGATT---------TTCTTTAG--TAGTAGTA-GC
GTCCTAGCTACTTT-----CCCATCCTCT----TTAGTAGCAGAGCTCTAGATT-TAGTGTTGTAGCTATAA
GGTACTA------AGAGTCTTATATATACTCTT--AATATAT-TCGAACTCTGCGC--TTGCTTTAAGCAAG
ATGTCTAGGTTCGCTGTGTA-GCAGTTTTTATTACC-TA--------GATAGTTAAATATATCC-TCTGCGC
TTTTCGCTGTTA-------CGCGAA-------TAACATAGCA----GCTAATCGCCTTAAATTA-GGCTGCT
CTT-AATTTAGTAGGCGA--AAGATAG--GCTGCAATTACTTTAGTTCT--AAGGCGTTTGAAGATTTAT--
-TTTAAGCTAATTGCT-ATAGGTCTAAGGCCTTCTTGCAAGAAGACC-TATCTATACTATCGCTTAGCATCT
TCTAC---TATGCTAAGAAATC----TTAGTAGTTTACAGCCTTAGAAGGAAGTAAAGAACTTG-CCCTT--
---------AATAACAGATATTAGATTAGCCTATTAGTCGCTCGTCTTTAATAT-CCTTTT-CTACGCAAAC
CTT-AGCGTATCCTTTGCTCCTTTTGCAGTTAGTT--CC--TTAT-ACTATCTAACGCCTT--AAATTAGTC
TGCGC-TGCAC--CTTAT----------ATTAGCGACTACGTTGCGCTATTGCCTA----TTTA--TTA--C
TAAG-CTGTTGATATCCAAAGTTTAAGAATGCTAGAGAGATAAGGTCTT-TGCAGTTAACGCGTAGACTCTA
TTATACGTCTTATA-AGTATATTTGCTTATTAC---------------------------------------
------------------------------------------------------------------------
------------------------------------------------------------------------
------------------------------------------------------------------------
------------------------------------------------------------------------
------------------------------------------------------------------------
------------------------------------------------------------------------
------------------------------------------------------------------------
------------------------------------------------------------------------
------------------------------------------------------------------------
------------------------------------------------------------------------
-----------------
>X3_sc1.16_958728_959957_+/1-1230
------------------------------------------------------------------------
------------------------------------------------------------------------
------------------------------------------------------------------------
------------------------------------------------------------------------
------------------------------------------------------------------------
------------------------------------------------------------------------
------------------------------------------------------------------------
------------------------------------------------------------------------
------------------------------------------------------------------------
------------------------------------------------------------------------
------------------------------------------------------------------------
------------------------------------------------------------------------
------------------------------------------------------------------------
------------------------------------------------------------------------
------------------------------------------------------------------------
------------------------------------------------------------------------
------------------------------------------------------------------------
------------------------------------------------------------------------
------------------------------------------------------------------------
------------------------------------------------------------------------
------------------------------------------------------------------------
------------------------------------------------------------------------
------------------------------------------------------------------------
------------------------------------------------------------------------
------------------------------------------------------------------------
------------------------------------------------------------------------
------------------------------------------------------------------------
------------------------------------------------------------------------
------------------------------------------------------------------------
------------------------------------------------------------------------
------------------------------------------------------------------------
------------------------------------------------------------------------
------------------------------------------------------------------------
------------------------------------------------------------------------
------------------------------------------------------------------------
------------------------------------------------------------------------
------------------------------------------------------------------------
------------------------------------------------------------------------
------------------------------------------------------------------------
------------------------------------------------------------------------
------------------------------------------------------------------------
------------------------------------------------------------------------
------------------------------------------------------------------------
------------------------------------------------------------------------
------------------------------------------------------------------------
------------------------------------------------------------------------
------------------------------------------------------------------------
------------------------------------------------------------------------
------------------------------------------------------------------------
------------------------------------------------------------------------
------------------------------------------------------------------------
------------------------------------------------------------------------
------------------------------------------------------------------------
------------------------------------------------------------------------
------------------------------------------------------------------------
------------------------------------------------------------------------
------------------------------------------------------------------------
------------------------------------------------------------------------
------------------------------------------------------------------------
------------------------------------------------------------------------
------------------------------------------------------------------------
------------------------------------------------------------------------
------------------------------------------------------------------------
------------------------------------------------------------------------
------------------------------------------------------------------------
------------------------------------------------------------------------
------------------------------------------------------------------------
------------------------------------------------------------------------
------------------------------------------------------------------------
------------------------------------------------------------------------
------------------------------------------------------------------------
------------------------------------------------------------------------
------------------------------------------------------------------------
------------------------------------------------------------------------
------------------------------------------------------------------------
------------------------------------------------------------------------
------------------------------------------------------------------------
------------------------------------------------------------------------
------------------------------------------------------------------------
------------------------------------------------------------------------
------------------------------------------------------------------------
------------------------------------------------------------------------
------------------------------------------------------------------------
------------------------------------------------------------------------
------------------------------------------------------------------------
------------------------------------------------------------------------
------------------------------------------------------------------------
------------------------------------------------------------------------
------------------------------------------------------------------------
------------------------------------------------------------------------
------------------------------------------------------------------------
------------------------------------------------------------------------
------------------------------------------------------------------------
------------------------------------------------------------------------
------------------------------------------------------------------------
------------------------------------------------------------------------
------------------------------------------------------------------------
------------------------------------------------------------------------
------------------------------------------------------------------------
------------------------------------------------------------------------
------------------------------------------------------------------------
------------------------------------------------------------------------
------------------------------------------------------------------------
------------------------------------------------------------------------
------------------------------------------------------------------------
------------------------------------------------------------------------
------------------------------------------------------------------------
------------------------------------------------------------------------
------------------------------------------------------------------------
------------------------------------------------------------------------
------------------------------------------------------------------------
------------------------------------------------------------------------
------------------------------------------------------------------------
------------------------------------------------------------------------
------------------------------------------------------------------------
------------------------------------------------------------------------
-------------------------ACTGTTAAGCAC-TA--TTA----AGCACTG-TTAAGA--ACTAT-C
TCTAT---TAGTGC-----GCTG---------GACCTTAGGGGAG-----CGCTTCTAAATT----TATAGG
AATAGGCT---TAAATTGCTGC--------TAGTCT---ACGCGCAGATTCAC-GACCTTA---GATCCTGT
ACTCTGTAGTCTA--TCCTGCGAAATTATTTTTATACTC-TGC-TTACTTAG-GCCTTAA-CTATAGTCTCT
TAG------CTAACTAAGTTA-----ATACTCTTAGAACATGAATTAGTCTAG---------TGTGTTCTGT
-CTATCTTGC-A--GC----TCTATAATA--ACG---ACGTGC-GTAGCTTCTGTT--AGTATAGTTACCTC
TA-CG----AAT-GCTAT-TAAA---GTAAC---TATAATCTAA-GGTCT-AACTAGATCCCT-C-TAT-TT
A---GCAG-----GCTTGCAGTTAATATCTTGCTA--TGTTATACCT-----CCTAGCATAACTAAGACGT-
TCTTGT----T--ATAGAAC-----TT---CTTTCTTAAGCCTAA-CTGCGTTACT-GCCTGCACGAC-TAG
-----TTTATACGACAAT--ATG-AGAGTGTTAGGATAGATT---------TTCTTTAG--CAGTAGTA-GC
GTCTTAGCTACTTT-----TCTGTCCTCT----TTAGTAGCAGAGCTCTAGGTT-CAGTGTCGTAGCTATAA
GGTACTA------AGAGTCTTATATATACTCTT--AATGTAT-TTAAACTCTGCGC--TCGCTTTAAGCAAG
ATGTCTAGGTTTGCTGTGTA-GCAGTTTTCGTTGCC-TA--------GATAGTTAAATATATTC-TCTGCGC
TTTTCGCTGTTA-------CGCGAA-------TAACATAGCA----GCTAATTACCTTAAATTA-GGCTGCC
CTT-AATTTAGCAGGCAA--AAGATAG--GCTGCAATTGCTTTAGTTCT--AGGGCGTTCGAAGATTTGT--
-TTTAAGCTAATTGCT-ATAGGTCTAAGGCCTTCTTACAAGAAGACC-TGTCTGCACTGTCGCTTAGCGTCT
TCTAC---TGTGCTAAGGAACC----TTAGTAGTTTGCAGCCTTAGAAGGAAGTAAAGAACTTG-CTCTT--
---------AATAACAGATATTAGATTAGCCTATTAGTCGCTTGTTTTTAATGT-TCTTTT-CTACGCGAAC
CTT-AGCGTATTCTTTACTTCTTTCGCGGTTAGTT--CC--TTAT-ACTATCTAACGCCTT--AAATTAGTC
TGCGC-TGCAC--CTTAC----------ATTAGCGACTACGTCGCGCTATTGCCTG----TTTA--TTA--C
TAGG-CCGTTAATGTCTAAAGTTTAAGAATGCTAAGAAGATAAGGTCTT-CGCAGTTAACGCGTAGACTCTA
TTATACATCTTATATGATGTGTTTGC----------------------------------------------
------------------------------------------------------------------------
------------------------------------------------------------------------
------------------------------------------------------------------------
------------------------------------------------------------------------
------------------------------------------------------------------------
------------------------------------------------------------------------
------------------------------------------------------------------------
------------------------------------------------------------------------
------------------------------------------------------------------------
------------------------------------------------------------------------
-----------------
>X3_sc1.51_54786_56021_+/1-1236
------------------------------------------------------------------------
------------------------------------------------------------------------
------------------------------------------------------------------------
------------------------------------------------------------------------
------------------------------------------------------------------------
------------------------------------------------------------------------
------------------------------------------------------------------------
------------------------------------------------------------------------
------------------------------------------------------------------------
------------------------------------------------------------------------
------------------------------------------------------------------------
------------------------------------------------------------------------
------------------------------------------------------------------------
------------------------------------------------------------------------
------------------------------------------------------------------------
------------------------------------------------------------------------
------------------------------------------------------------------------
------------------------------------------------------------------------
------------------------------------------------------------------------
------------------------------------------------------------------------
------------------------------------------------------------------------
------------------------------------------------------------------------
------------------------------------------------------------------------
------------------------------------------------------------------------
------------------------------------------------------------------------
------------------------------------------------------------------------
------------------------------------------------------------------------
------------------------------------------------------------------------
------------------------------------------------------------------------
------------------------------------------------------------------------
------------------------------------------------------------------------
------------------------------------------------------------------------
------------------------------------------------------------------------
------------------------------------------------------------------------
------------------------------------------------------------------------
------------------------------------------------------------------------
------------------------------------------------------------------------
------------------------------------------------------------------------
------------------------------------------------------------------------
------------------------------------------------------------------------
------------------------------------------------------------------------
------------------------------------------------------------------------
------------------------------------------------------------------------
------------------------------------------------------------------------
------------------------------------------------------------------------
------------------------------------------------------------------------
------------------------------------------------------------------------
------------------------------------------------------------------------
------------------------------------------------------------------------
------------------------------------------------------------------------
------------------------------------------------------------------------
------------------------------------------------------------------------
------------------------------------------------------------------------
------------------------------------------------------------------------
------------------------------------------------------------------------
------------------------------------------------------------------------
------------------------------------------------------------------------
------------------------------------------------------------------------
------------------------------------------------------------------------
------------------------------------------------------------------------
------------------------------------------------------------------------
------------------------------------------------------------------------
------------------------------------------------------------------------
------------------------------------------------------------------------
------------------------------------------------------------------------
------------------------------------------------------------------------
------------------------------------------------------------------------
------------------------------------------------------------------------
------------------------------------------------------------------------
------------------------------------------------------------------------
------------------------------------------------------------------------
------------------------------------------------------------------------
------------------------------------------------------------------------
------------------------------------------------------------------------
------------------------------------------------------------------------
------------------------------------------------------------------------
------------------------------------------------------------------------
------------------------------------------------------------------------
------------------------------------------------------------------------
------------------------------------------------------------------------
------------------------------------------------------------------------
------------------------------------------------------------------------
------------------------------------------------------------------------
------------------------------------------------------------------------
------------------------------------------------------------------------
------------------------------------------------------------------------
------------------------------------------------------------------------
------------------------------------------------------------------------
------------------------------------------------------------------------
------------------------------------------------------------------------
------------------------------------------------------------------------
------------------------------------------------------------------------
------------------------------------------------------------------------
------------------------------------------------------------------------
------------------------------------------------------------------------
------------------------------------------------------------------------
------------------------------------------------------------------------
------------------------------------------------------------------------
------------------------------------------------------------------------
------------------------------------------------------------------------
------------------------------------------------------------------------
------------------------------------------------------------------------
------------------------------------------------------------------------
------------------------------------------------------------------------
------------------------------------------------------------------------
------------------------------------------------------------------------
------------------------------------------------------------------------
------------------------------------------------------------------------
------------------------------------------------------------------------
------------------------------------------------------------------------
------------------------------------------------------------------------
------------------------------------------------------------------------
------------------------------------------------------------------------
------------------------------------------------------------------------
------------------------------------------------------------------------
------------------------------------------------------------------------
-------------------------ACTGTTAAGCAC-TA--TTA----AGCACTA-TTAAGA--ACTAT-C
TCTAT---TAGTGC-----GCTA---------GACCTTAGGAGAG-----CGCTTCTAAATT----TATAAG
AATAGGCT---TAAATTGCTGC--------TAGTCT---ACGCGCAGATTTAC-GACCTTA---GATCTTAT
ACTCTATAGTCTA--TCCCGCAAAATTATTTTTATACTC-TGC-TTACTTAG-GCCTTAA-CTATAGTCTCC
TAG------CTAACTAAGTTA-----ATACTCTTAGAACATAAATTAGTCTAG---------TGTATTCTAT
-CTATCTTAC-A--GC----TCTATAATA--ACG---ACGTGC-GTAGCTTCTATT--AGTATAGTTACCTC
TA-CG----AAT-ACTAT-TAAA---GCAAC---TATAATCTAA-GATCT-AACTAGATCTCT-C-TAT-TT
A---GCAG-----GCTTATAGTTAATATCTTGCTA--TGTTATACCT-----TCTAGCATAACTAAGACGT-
TCTTAT----T--ATAGAAC-----TT---CTTTCTTAAGCCTAA-CTGCGTTACT-GCCTGCACAAC-CAG
-----TTTATATAACAAT--ATA-AGAGTATTAGGATAGATT---------TTCTTTAG--CAGTAGTA-GC
GTTCTAGCTACTTT-----CCCGTCCTCT----TTAGTAGCAGAGCTCTAGGTT-TAGTATCATAGCTATAA
GGTACTA------AGAGTTTTATATATACTCTT--AATATAT-TCAAACTCTGCGC--TCGCTTCAAGCAAG
ATATCTAGGTTCGCTGTATA-GCAGTTTTCGTTGCC-TA--------GATAGTTAAATATATCC-TCTGCGC
TTTTTGCTATTA-------CGCGAA-------TAACATAGCA----GCTAATTGCCTTAAATTA-GGCTGCC
CTT-AATTTAGCAGGCGA--AAGATAG--GCTGCAATTGCTTTAGTTCT--AGAGCGTTTAAAGATTTAT--
-TTTAAGCTAATTGCT-ATAGGTCTAAGGCCTTCTTATAAGAAGACC-TATCTGCACTGTCGCTTAGCGTCT
TCTAC---TATGCTAAGGAACC----TTGGTAGTTTATAGCCTTAAAAAGAAGTAAAGAACTTA-CTCTT--
---------AATAATAGATATTAGATTAGCCTATTAGTCGCTTATCTTTAATAT-TCTTTT-CTACGCAAAC
CTT-AGCGTATCCTTTGCTTCTTTTGCAGTTAGTT--CC--TTAT-ACTATCTAACGCCTT--AAATTAGTC
TGCGC-TGTAC--CTTAT----------ATTAGCGACTACGTCGCGCTATTGCCTA----TTTA--TTA--C
TAGG-CTGTTAATATCTAAAGTTTAAGAATGCTAGAGAGATAAGGTCTT-TGCAGTTAACGCGTAGACTCTA
TTATACGTCTTGTA-AGTATGTTTGCCTATTAC---------------------------------------
------------------------------------------------------------------------
------------------------------------------------------------------------
------------------------------------------------------------------------
------------------------------------------------------------------------
------------------------------------------------------------------------
------------------------------------------------------------------------
------------------------------------------------------------------------
------------------------------------------------------------------------
------------------------------------------------------------------------
------------------------------------------------------------------------
-----------------
>X3_sc1.71_8149_9368_+/1-1220
------------------------------------------------------------------------
------------------------------------------------------------------------
------------------------------------------------------------------------
------------------------------------------------------------------------
------------------------------------------------------------------------
------------------------------------------------------------------------
------------------------------------------------------------------------
------------------------------------------------------------------------
------------------------------------------------------------------------
------------------------------------------------------------------------
------------------------------------------------------------------------
------------------------------------------------------------------------
------------------------------------------------------------------------
------------------------------------------------------------------------
------------------------------------------------------------------------
------------------------------------------------------------------------
------------------------------------------------------------------------
------------------------------------------------------------------------
------------------------------------------------------------------------
------------------------------------------------------------------------
------------------------------------------------------------------------
------------------------------------------------------------------------
------------------------------------------------------------------------
------------------------------------------------------------------------
------------------------------------------------------------------------
------------------------------------------------------------------------
------------------------------------------------------------------------
------------------------------------------------------------------------
------------------------------------------------------------------------
------------------------------------------------------------------------
------------------------------------------------------------------------
------------------------------------------------------------------------
------------------------------------------------------------------------
------------------------------------------------------------------------
------------------------------------------------------------------------
------------------------------------------------------------------------
------------------------------------------------------------------------
------------------------------------------------------------------------
------------------------------------------------------------------------
------------------------------------------------------------------------
------------------------------------------------------------------------
------------------------------------------------------------------------
------------------------------------------------------------------------
------------------------------------------------------------------------
------------------------------------------------------------------------
------------------------------------------------------------------------
------------------------------------------------------------------------
------------------------------------------------------------------------
------------------------------------------------------------------------
------------------------------------------------------------------------
------------------------------------------------------------------------
------------------------------------------------------------------------
------------------------------------------------------------------------
------------------------------------------------------------------------
------------------------------------------------------------------------
------------------------------------------------------------------------
------------------------------------------------------------------------
------------------------------------------------------------------------
------------------------------------------------------------------------
------------------------------------------------------------------------
------------------------------------------------------------------------
------------------------------------------------------------------------
------------------------------------------------------------------------
------------------------------------------------------------------------
------------------------------------------------------------------------
------------------------------------------------------------------------
------------------------------------------------------------------------
------------------------------------------------------------------------
------------------------------------------------------------------------
------------------------------------------------------------------------
------------------------------------------------------------------------
------------------------------------------------------------------------
------------------------------------------------------------------------
------------------------------------------------------------------------
------------------------------------------------------------------------
------------------------------------------------------------------------
------------------------------------------------------------------------
------------------------------------------------------------------------
------------------------------------------------------------------------
------------------------------------------------------------------------
------------------------------------------------------------------------
------------------------------------------------------------------------
------------------------------------------------------------------------
------------------------------------------------------------------------
------------------------------------------------------------------------
------------------------------------------------------------------------
------------------------------------------------------------------------
------------------------------------------------------------------------
------------------------------------------------------------------------
------------------------------------------------------------------------
------------------------------------------------------------------------
------------------------------------------------------------------------
------------------------------------------------------------------------
------------------------------------------------------------------------
------------------------------------------------------------------------
------------------------------------------------------------------------
------------------------------------------------------------------------
------------------------------------------------------------------------
------------------------------------------------------------------------
------------------------------------------------------------------------
------------------------------------------------------------------------
------------------------------------------------------------------------
------------------------------------------------------------------------
------------------------------------------------------------------------
------------------------------------------------------------------------
------------------------------------------------------------------------
------------------------------------------------------------------------
------------------------------------------------------------------------
------------------------------------------------------------------------
------------------------------------------------------------------------
------------------------------------------------------------------------
------------------------------------------------------------------------
------------------------------------------------------------------------
------------------------------------------------------------------------
------------------------------------------------------------------------
------------------------------------------------------------------------
-------------------------ACTGTTAAGCAC-TA--TTA----AGCACTA-TCAAGA--ACTAT-C
TCTAT---TAGTGC-----GCTA---------GACCTTAGGAGAG-----CGCTTCTAAATT----TATAAG
AATAGGCT---TAAATTGCTGC--------TAGTCT---ACGCGCAGATTTAC-GACCTTA---GATCTTAT
ACTCTATAGTCTA--TCCCGCAAAATTATTTTTATACTC-TGC-TTACTTAG-GCCTTAA-CTATAGTCTCC
TAG------CTAACTAAGTCA-----ATACTCTTAGAACATAAATTAGTCTAG---------TATATTCTAT
-CTATCTTAC-A--GC----TCTATAATAA-CGA---GCGTGC-GTAGCTTCTATT--AGTATAGTTACCTC
TA-CG----AAT-ACTAT-TAAA---GCAAC---TATAATCTAA-GATCT-AACTAGATCTCT-C-TAT-TT
A---GCAG-----GCTTATAGTTAATATCTTGCTA--TATTATACCT-----TCTAGCATAACTAAGACGT-
TCTTAT----T--ATAGAAC-----TT---CTTTCTTAAGCCTAA-CTGCGTCACT-GCCTGCACAAC-CAG
-----TTTATATAACAAT--ATA-AGAGTATTAGGATAGATT---------TTCTTTAG--CAGTAGTA-GC
GTTCTAGCTACTTT-----CCCGTCCTCT----TTAGTAGCAGAGCTCTAGGTT-TAGTATCATAGCTATAA
GGTACTA------AGAGTCTTATATATACTCTT--AATGTAT-TCAAACTCTGCGC--TCGCTTCAAGCAAG
ATATCTAGATTCGCTGTATA-GCAGTTTTCGTTGCC-TA--------GATAGTTAAATATATCC-TCTGCGC
TTTTTGCTATTA-------CGCGAA-------TAACATAGCA----GCTAATCGCCTTAAATTA-GGCTGCC
CTT-AATTTAGCAGGCGA--AAGATAG--GCTACAATTGCTTTAGTTCT--AGAGCGTTTAAAGATTTAT--
-TTTAAGCTAATTGCT-ATAGGTCTAAGGCCTTCTTATAAGAAGACC-TATCTGCACTGTCGCTTAGCGTCT
TCTAC---TATGCTAAGGAACC----TTGGTAGTTTATAGCCTTAAAAAGAAGTAAAGAACTTA-CTCTT--
---------AATAATAGATATTAGATTAGCCTATTAGTCGCTTATCTTTAATAT-TCTTTT-CTACGCAAAC
CTTTAGCGTATCCTTTGCTCCTTTTGCAGTTAGTT--CC--TTAT-ACTATCTAACGCCTT--AAATTAGTC
TGCGC-TGCAC--CTTAT----------ATTAGCGACTACGTTGCGCTATTGCCTA----TTTA--TTA--C
TAAG-CTGTTGATATCCAAAGTTTAAGAATGCTAGAGAGATAAGGTCTT-TGCAGTTAACGCGTAGACTCTA
TTATACGTCTTATA----------------------------------------------------------
------------------------------------------------------------------------
------------------------------------------------------------------------
------------------------------------------------------------------------
------------------------------------------------------------------------
------------------------------------------------------------------------
------------------------------------------------------------------------
------------------------------------------------------------------------
------------------------------------------------------------------------
------------------------------------------------------------------------
------------------------------------------------------------------------
-----------------
>X3_sc1.11_14660_19005_-/1-4346
------------------------------------------------------------------------
------------------------------------------------------------------------
------------------------------------------------------------------------
------------------------------------------------------------------------
------------------------------------------------------------------------
------------------------------------------------------------------------
------------------------------------------------------------------------
------------------------------------------------------------------------
------------------------------------------------------------------------
------------------------------------------------------------------------
------------------------------------------------------------------------
------------------------------------------------------------------------
------------------------------------------------------------------------
------------------------------------------------------------------------
------------------------------------------------------------------------
------------------------------------------------------------------------
------------------------------------------------------------------------
------------------------------------------------------------------------
------------------------------------------------------------------------
------------------------------------------------------------------------
------------------------------------------------------------------------
------------------------------------------------------------------------
------------------------------------------------------------------------
------------------------------------------------------------------------
------------------------------------------------------------------------
------------------------------------------------------------------------
------------------------------------------------------------------------
------------------------------------------------------------------------
------------------------------------------------------------------------
------------------------------------------------------------------------
------------------------------------------------------------------------
------------------------------------------------------------------------
------------------------------------------------------------------------
------------------------------------------------------------------------
------------------------------------------------------------------------
------------------------------------------------------------------------
------------------------------------------------------------------------
------------------------------------------------------------------------
------------------------------------------------------------------------
------------------------------------------------------------------------
------------------------------------------------------------------------
------------------------------------------------------------------------
------------------------------------------------------------------------
------------------------------------------------------------------------
------------------------------------------------------------------------
------------------------------------------------------------------------
------------------------------------------------------------------------
------------------------------------------------------------------------
------------------------------------------------------------------------
------------------------------------------------------------------------
------------------------------------------------------------------------
------------------------------------------------------------------------
------------------------------------------------------------------------
------------------------------------------------------------------------
------------------------------------------------------------------------
------------------------------------------------------------------------
------------------------------------------------------------------------
------------------------------------------------------------------------
------------------------------------------------------------------------
------------------------------------------------------------------------
------------------------------------------------------------------------
------------------------------------------------------------------------
------------------------------------------------------------------------
------------------------------------------------------------------------
------------------------------------------------------------------------
------------------------------------------------------------------------
------------------------------------------------------------------------
------------------------------------------------------------------------
------------------------------------------------------------------------
------------------------------------------------------------------------
-------------------------------------------------------------ACTATCTCTTA
CTATCCTCTCTTTCTTACTACTATAAGTTCTGCATATAGAGCACTAGAAGAATATTGCGTAGAGAG-TATTA
GTCTAACTTTATTAGGCTAGTGTATATTAAACTATAGAGTAATTAGTTTATTC-TATAGTTATCTAGAGTTA
GAGTTAGAGCAGCTTTAAGCTTAATATTATTTAGATATAGTATAGTAGTTATTATCTTTGTTAGTCTAGAGC
AGTATAGTACTATCTCTTACTATTCTTATCTACT-ACTGCAAGTCTTAGGCGCTAGATATTA----------
---GAGAGTATA-TTGCTTAGAAGTTATAAGTCTAGCTTT-ATTAGGCTAGTAGGCATTAAATTATATATTT
ATTACTCTATCTAGCTATTATTTAAAGTTAGAGTCTAAGTATCTTTTAAGCATAATATTGCGTAGAAGTTAT
ATAGAATCTAAGAGCCTTATTAGTTTAGAGCAGTGCA---GCACTATCTCTTGCTATCTCTATCTACTACTA
TAAGTTCTAGG-CGCTAGGTAT------------TAGAGAGTATATTACTTAGAGATTATAAGTCTAGCTT-
CGTTAGGCTAGAGAGCATTAAATTATATATTTATTACTCTATTTAGCTATTATTTAAAGTTAGAGTTTAAGT
ATCTTTTA-AGCATAATATTACGTAGAA--GTTATATAAGATCTAAGAGCTTTATTAGTCTAGAGTAGT-GC
AGCACTATCTCTTGC--TATCTCTATCTACTACTATAAGTTCTAGGCGCTAGGTATTAGAGAGTATATTACT
TAGAGATTATAAGTCTAGCTTTATTAGGCTAGAGAGCATTAAATTATATATTT-ATTACTCTATCTAGCTAT
TGTTTAAAGTTAGAGTCTAAGTATCTTTTAAGCATAATATTGCATAGAAGTTATATAGA-ATCTAAGAGCCT
TATTAGTTAGAAGCAGTATAGCACTATC--CTTTATAGTTCTTCTCTG-CTATTATAACTTCTAGGCGCTAG
ATATCTAAGAGAATAGCATATAGAAAGATATAAGTCTAGCTTTGCTAGGCTAGTAGGCATTAAATTATATAT
TTATTACTCTATCTAGCTATTATTTAAAGTTAGAGTCAAAGTATCTTTTAAGTATAATATTGCGTAGAAGTT
ATATATAATCTAAGAGCCTTATTA-GTTAGAAGTAGTGCAGTACTATT-TCTTATAGTCTTTCTCTACTATT
ATAACTTCTAGGCGCTAGATATCTAAAAGAATAGTATATAGAAA-TTATAAGTTTAGCTTTATTAGGCTAGT
AGGCATTAAACTATAGATTTATTGCTTT-ATTCTATAACTGCTAAGAGTAG-GTAATAGAGTAACTTTAAGC
TTAGATATTATACTATAACTTAGATACTATAGTCTTAGTAGCAATATTATATATATTAGGTTAGTTTACGCA
GTTAGAGA-AAAGCTAGTAACTATATAATCTATAAAGAGGAGCTTAGTAGTATTATAATAGTTTAATTAGAG
CTAGAACCTACGCAGATATTATCTTAGAGAAATATATTAGTATTATAAGAGATAAAGAATATTATATTATGC
TATTTTTATACTATATAGTAG--TAGAGGTAATACATAATATTAAAAAAGTATTA-TTACTTTATTAGAAGA
GAGAGATAG-AGATTTACTATAA---AAGATATACGCTAATAGAGCGTTAGTATA-GACTGCGTCTATATAT
ACGCCTT-ATAAGCACTATCTTATCTAGAAACTATAATAACTTAGTATTTTCTATAACTTAACTTAAAGGTA
TTAGGCATTATAACTACTACATATTATATTTAACTTCT--AGAATAATATTAATAAACTTATTAGAACTATT
AAGAGAATAGTCTTA-TATGC-AACTTAACTATCTTTAACTATTAACTCTTCTTTTTAGCTACTTACTTTAT
TTCATATATACTGCTGCGCTATTTAAGTTTACTCTTACTTATCATAATATAGTAATAAGTAGTATTATTACT
-TAGCGTTTAATACTAAATATCAGTAAGTTATCTAGTATAATATTAACGTGTTATAAAGATATTTAGATTAT
AATTAACTAAGCATATATTTTAAAGCGCCTCTAACTTATAATAACTATATCTATATTTCTTATAGTATAAAT
CTAGCGCTATTACTTAATCTGCAAGAGATACGTAAAAGAAGTATATAATCTCTCT-TTCTTTGCCTAATTCT
CTTCTACTCTATTTTCTATAAGAGGCAAGAACTAAAGTTATCTACGTTATC-TCTATATTTTCTATGCTATA
GAAGCTTTTATTTCTAAC--CTTATATAGCTAATAG-CCTGCATATAAGAATACTA--ATTAAC-TTATCTA
TAGTTCTATATAAGCAGGCAGCTACTTAAACTAGCCTC-TCTACTAAGATTAGTAATATATTAT-CTAT---
ATCGTCTCTGCTTTTCCTATGCTATAGAAGCTTTTATTTCTAACCTTATATAACTAATA--GCCTATGTGCA
AGAATACTAATTAACTTATCT-ATAGTTCTATATAAGCAGTTAGCTGCTTAATCTAGCCTTTCTACTAAGGT
TAGTAATATAGACCTTAATT---TTATGCCT----------AGTATTGCTTTTATCTCTAACGTCTATATAG
CTAATAGCCTATATGCAAGAATACTAATTAACCTATCTATAGTTCTATATAAGCAGTTAGCTGCTTAACTTA
GTCTTTCTGCTAAGGT-TAGTAAT-----ATAG----------ATCTT--AATTTTATACTTAGTGTTACTT
TT-ATCTCTAACGTCTATATAGCTAACAGCCTGCG-TATAAGAACACTAATTAACCTATCTATAGTTCTATA
TAAGTAGGCAG-CTACTTAAACTAGCCTTTCTGCTAAGGTTAGTAATATATTATCTATATTATCTCTACTT-
TTT-CTACGCTATAGAAGCTTTTATTT-CTAACCTT-ATATAACT-AATAGCTTACGTATAAGAATACTAAT
TAACCTATCTGCAG---TACTATATAAGCA-GGCAGATACTTAATC----TAGCCTCTCTACT-AAGATTAG
CA-TTATA--GACT--TTAATTTTATGCCTAGTATTACTTTTAATGCTATAAGAAACGTAGA-GCTAATA-G
GCAATTTACTAG--GT-AACGCAG---ACTACGTTA----ACAATAATAATAATAATAT-TATATCTAC-TC
TATAATTTAGCCT-AACT-----GCTCTACTTAACCTATA--ATT----ACTTATA-TTAAA---ATGCT-C
TGTAT---TATCTA-----ATAGC--------AACCTTAACTATA-----GGCGTACTAATT----CTACTA
TTGCTAGC---TAAATCTTATT--------TATTAA---GTAGT----TATAT-AACGTCT---AGAAGCGC
ATAGCTTTACTAG--CAAAGCAAATTAAGATTAATAAAA-ACT-GCAAAAAG-TCTACGC-ATT--ACTAAG
AAT------TTAATAGTAGTA-----GTAGTTTTAAGTTATAAAAGATA-------------AGTAGTTAAG
-CACTCTTAT-A--GA-----TAAGACTA--TTA---ATTAAC-TTAATAATAAGT--AAATACTCTACTCT
TAATA----TATAATAAC-TAGT---CTAAC---GCAGATTTAG-GCAAT-AATAATAATATT-T-AGT-TA
G---TTAG-----AGACAATATAGAGAAGCTTATA--TATATTAGCAA----AGTTAAGCATAC-CTACGT-
CTAGGCC---T--ATACTAT-----TT---CTTATTCTAACTTAA-AGA-AGTACC-TTAGTAATAGT-AGT
-----TA-GTAAGGCTAA--ATT-AAGGTCTTATTCTATTAA---------GCTAGAAA--TAATTATA-AT
AATCTTAATATTATAG---TTACTAATTC----T-ACTAGCAGAGAATTTAGTA-GAGTTAATATAAAGTTA
TTAACTA------GATTATATCTATTAATAGAT--AGAGCGA-AGGCTAATAGACT--AATATAGATAGCTT
AGACTAATATTTAATAAAAA-TAAGCTAGCAAGAGT-TC--------TCTAGGCTTATCTTTCT-T-AGAGC
TTATTAGCATAA-----CGCTCTAG-------TTATACTATA----AGCAGAAGTAAGCTTATA-ATATTAG
TAA-GTTCTATAAGAGCA--AGAATAT--TTAGCTACTATAATCTGTTT--TTAAGCTTTAGCGCTATAA--
-CTACTATAATCTATA-AGATAGTAACTCTCTTATATAGATTTAAGC-AATAGATTCTAGCTTTTAGACTAA
TTAG----TTTACCTAGCAAGA----GCTAATATCTAGAGAACTAGGTAGTATCTACGT-CTTA-CAA----
---------AGCATTAAT-AAGATTTAAGCTAATATTACTAACGTTTTTAATAT-AGTTAT-TAGTAAATTA
GAT-AAAGTACT---TATATAAGAGCTATCTAGTT--ATATTAAG-ATAGAGCTATATCTG--TATTAGAAG
TAAGC-TCTCT--ATTTT----------ATATAGAATAAAGAGTAGAACTATAGCG----CAGA--AGAC-G
CATA-ACTAGCGTAAGAATACTCTCTAGGCGCTAAGGCTTTGCAATAAT-AGTTATAAGTTCTATTATCTTA
TTATTATTAGCAAG-AATACGCACTATAAGCAGA--------------------------------------
------------------------------------------------------------------------
------------------------------------------------------------------------
------------------------------------------------------------------------
------------------------------------------------------------------------
------------------------------------------------------------------------
------------------------------------------------------------------------
------------------------------------------------------------------------
------------------------------------------------------------------------
------------------------------------------------------------------------
------------------------------------------------------------------------
-----------------
>X3_sc1.46_97167_98810_+/1-1644
------------------------------------------------------------------------
------------------------------------------------------------------------
------------------------------------------------------------------------
------------------------------------------------------------------------
------------------------------------------------------------------------
------------------------------------------------------------------------
------------------------------------------------------------------------
------------------------------------------------------------------------
------------------------------------------------------------------------
------------------------------------------------------------------------
------------------------------------------------------------------------
------------------------------------------------------------------------
------------------------------------------------------------------------
------------------------------------------------------------------------
------------------------------------------------------------------------
------------------------------------------------------------------------
------------------------------------------------------------------------
------------------------------------------------------------------------
------------------------------------------------------------------------
------------------------------------------------------------------------
------------------------------------------------------------------------
------------------------------------------------------------------------
------------------------------------------------------------------------
------------------------------------------------------------------------
------------------------------------------------------------------------
------------------------------------------------------------------------
------------------------------------------------------------------------
------------------------------------------------------------------------
------------------------------------------------------------------------
------------------------------------------------------------------------
------------------------------------------------------------------------
------------------------------------------------------------------------
------------------------------------------------------------------------
------------------------------------------------------------------------
------------------------------------------------------------------------
------------------------------------------------------------------------
------------------------------------------------------------------------
------------------------------------------------------------------------
------------------------------------------------------------------------
------------------------------------------------------------------------
------------------------------------------------------------------------
------------------------------------------------------------------------
------------------------------------------------------------------------
------------------------------------------------------------------------
------------------------------------------------------------------------
------------------------------------------------------------------------
------------------------------------------------------------------------
------------------------------------------------------------------------
------------------------------------------------------------------------
------------------------------------------------------------------------
------------------------------------------------------------------------
------------------------------------------------------------------------
------------------------------------------------------------------------
------------------------------------------------------------------------
------------------------------------------------------------------------
------------------------------------------------------------------------
------------------------------------------------------------------------
------------------------------------------------------------------------
------------------------------------------------------------------------
------------------------------------------------------------------------
------------------------------------------------------------------------
------------------------------------------------------------------------
------------------------------------------------------------------------
------------------------------------------------------------------------
------------------------------------------------------------------------
------------------------------------------------------------------------
------------------------------------------------------------------------
------------------------------------------------------------------------
------------------------------------------------------------------------
------------------------------------------------------------------------
------------------------------------------------------------------------
------------------------------------------------------------------------
------------------------------------------------------------------------
------------------------------------------------------------------------
------------------------------------------------------------------------
------------------------------------------------------------------------
------------------------------------------------------------------------
------------------------------------------------------------------------
------------------------------------------------------------------------
------------------------------------------------------------------------
------------------------------------------------------------------------
------------------------------------------------------------------------
------------------------------------------------------------------------
------------------------------------------------------------------------
------------------------------------------------------------------------
------------------------------------------------------------------------
------------------------------------------------------------------------
------------------------------------------------------------------------
------------------------------------------------------------------------
------------------------------------------------------------------------
------------------------------------------------------------------------
------------------------------------------------------------------------
------------------------------------------------------------------------
------------------------------------------------------------------------
------------------------------------------------------------------------
------------------------------------------------------------------------
------------------------------------------------------------------------
------------------------------------------------------------------------
------------------------------------------------------------------------
------------------------------------------------------------------------
------------------------------------------------------------------------
------------------------------------------------------------------------
------------------------------------------------------------------------
------------------------------------------------------------------------
------------------------------------------------------------------------
------------------------------------------------------------------------
------------------------------------------------------------------------
------------------------------------------------------------------------
------------------------------------------------------------------------
---------------------------------------------------------------------GCT
TTTATTTCTAAC-TTTATATAGCTAATAGCCTATG-TACAAGAATACTAATTAACCTATCTATAGTTCTATA
TAAGTAGGCAG-CTGCTTAACCTAGCTTCTCTGCTAAGGTTAGTAATATATTATCTATATTATCTCTGCTT-
TTT-CTACGCTATAGAAGCTTTTATTT-CTAACCTT-ATATAACT-AATAGCCTGCATACAAGAATACTAAT
TAACCTATCTACAG---TACTATATAAGCA-GGCAGATACTTAATC----TAGCCTCTCTGCT-AAGGTTAG
CA-TTATA--GACT--TTAATTTTATGCTTAGTATTGCTTTTAATGCTATAGGAAACGTAGA-GCTAATA-G
GCAATTTGCTAG--AT-AATGCAG---ACTACGTTA----ATAATAATAATAATAATAT-TATACTTAC-TC
TATAATTTAGCCT-AACT-----ACTCTACTTAACCTATA--ATT----ACTCGCA-TTAAA---ACGCT-C
TATAT---TATCTA-----GTAGC--------AACCTTAACTATA-----GGTATACTAATT----CTACTA
TTGCTAGC---TAAATCTTACT--------TATTAA---GTAGT----TGCAT-AACGTCT---AGAAGTGC
ATAGCTTTACTAG--CGAAGCGAATTAAGACTAATAAAG-ACT-ATAAAAAG-TCTATAT-ATT--GCTAAA
GAT------TTAATAGTAGCA-----GTAGTCTTAAGTTATAAAAGATA-------------AGTAGTTAAG
-CACTCTTAT-A--GA-----TAGAACTA--TTA---ATTAAC-TTAATAATAAGT--AAATACTCTATCTC
TAATG----CATAATAAC-TAGT---CTAAC---GCAGATTTAG-ACAAT-AATAATAATATT-T-AGT-TA
G---TTAG-----AGATAATATAGAGAAGCTTATA--TATATTAGCAA----AGTTAAGTATAT-CTATAT-
TTAGGCC---T--ATACTAT-----TT---CTTATCTTAACCTAA-AGA-AGTACC-TTAGTAATAGT-AGT
-----TA-GCAAGGCTAA--ATTTAAGATCTTATTCTATTAA---------GCTAGAAAA-TAATTATA-AT
AATCTTAATATTATAG---TTACTAATCC----T-ACTAGCAGAGAATTTAGTA-GAGTTAATATAAAGTCG
TTAACTA------GATTATATCTATTAATAGAT--AGAGCAA-AGGCTAATAGACT--AATATAGATAGCTT
AGACTAATATTTAATAAAAA-TAAGCTAGCAAGAGT-CC--------TCTAAGCTTATTCTTCT-T-AGAGC
TTATTAGCATAA-----CGCTCTAG-------TTATACTATA----AGCAGAAGTAAGCTTATA-ATATTAG
TAA-GTTCTATAAGAGCA--AGAATAT--TTAGCTACTATAATCTGTTT--TTAAGCTCTAGCGCTATAA--
-CTACTATAATCTATA-AGATAGTAACTCTCTTATATAGATCTAAGT-AATAGATTCTAGCTTTTAGACTAA
TTAG----TTTACTTAGTAAGA----GCTAACACCTAGAGAACTAGGCAGTATCTACGT-CTTA-TAA----
---------AGTATTAAT-AAGATCTAGGCTAACGTTACTAATGTTTTTAATAT-AGTTAT-TAGTAAATTA
GAT-AAAGTATC---TATATAAGAGCTATCTAGTT--ATATTAAG-ATAGAGCTATATCTG--CATTAGAAG
TAAGC-TCTCT--ATTTT----------ATATAGAATAAGAAGCAGAACTATAGCG----CAGA--AGA--G
TATA-ACTAGCATAAGAATACTCTCTAGGCGCTAAGGCTTTGCGATAAT-AGTTATAAGTTCTATTATCTTA
TTATTACTAGCGAG-GATACGCACTATAAGTAGA--------------------------------------
------------------------------------------------------------------------
------------------------------------------------------------------------
------------------------------------------------------------------------
------------------------------------------------------------------------
------------------------------------------------------------------------
------------------------------------------------------------------------
------------------------------------------------------------------------
------------------------------------------------------------------------
------------------------------------------------------------------------
------------------------------------------------------------------------
-----------------
>X3_sc1.93_946_2574_-/1-1629
------------------------------------------------------------------------
------------------------------------------------------------------------
------------------------------------------------------------------------
------------------------------------------------------------------------
------------------------------------------------------------------------
------------------------------------------------------------------------
------------------------------------------------------------------------
------------------------------------------------------------------------
------------------------------------------------------------------------
------------------------------------------------------------------------
------------------------------------------------------------------------
------------------------------------------------------------------------
------------------------------------------------------------------------
------------------------------------------------------------------------
------------------------------------------------------------------------
------------------------------------------------------------------------
------------------------------------------------------------------------
------------------------------------------------------------------------
------------------------------------------------------------------------
------------------------------------------------------------------------
------------------------------------------------------------------------
------------------------------------------------------------------------
------------------------------------------------------------------------
------------------------------------------------------------------------
------------------------------------------------------------------------
------------------------------------------------------------------------
------------------------------------------------------------------------
------------------------------------------------------------------------
------------------------------------------------------------------------
------------------------------------------------------------------------
------------------------------------------------------------------------
------------------------------------------------------------------------
------------------------------------------------------------------------
------------------------------------------------------------------------
------------------------------------------------------------------------
------------------------------------------------------------------------
------------------------------------------------------------------------
------------------------------------------------------------------------
------------------------------------------------------------------------
------------------------------------------------------------------------
------------------------------------------------------------------------
------------------------------------------------------------------------
------------------------------------------------------------------------
------------------------------------------------------------------------
------------------------------------------------------------------------
------------------------------------------------------------------------
------------------------------------------------------------------------
------------------------------------------------------------------------
------------------------------------------------------------------------
------------------------------------------------------------------------
------------------------------------------------------------------------
------------------------------------------------------------------------
------------------------------------------------------------------------
------------------------------------------------------------------------
------------------------------------------------------------------------
------------------------------------------------------------------------
------------------------------------------------------------------------
------------------------------------------------------------------------
------------------------------------------------------------------------
------------------------------------------------------------------------
------------------------------------------------------------------------
------------------------------------------------------------------------
------------------------------------------------------------------------
------------------------------------------------------------------------
------------------------------------------------------------------------
------------------------------------------------------------------------
------------------------------------------------------------------------
------------------------------------------------------------------------
------------------------------------------------------------------------
------------------------------------------------------------------------
------------------------------------------------------------------------
------------------------------------------------------------------------
------------------------------------------------------------------------
------------------------------------------------------------------------
------------------------------------------------------------------------
------------------------------------------------------------------------
------------------------------------------------------------------------
------------------------------------------------------------------------
------------------------------------------------------------------------
------------------------------------------------------------------------
------------------------------------------------------------------------
------------------------------------------------------------------------
------------------------------------------------------------------------
------------------------------------------------------------------------
------------------------------------------------------------------------
------------------------------------------------------------------------
------------------------------------------------------------------------
------------------------------------------------------------------------
------------------------------------------------------------------------
------------------------------------------------------------------------
------------------------------------------------------------------------
------------------------------------------------------------------------
------------------------------------------------------------------------
------------------------------------------------------------------------
------------------------------------------------------------------------
------------------------------------------------------------------------
------------------------------------------------------------------------
------------------------------------------------------------------------
------------------------------------------------------------------------
------------------------------------------------------------------------
------------------------------------------------------------------------
------------------------------------------------------------------------
------------------------------------------------------------------------
------------------------------------------------------------------------
------------------------------------------------------------------------
------------------------------------------------------------------------
------------------------------------------------------------------------
------------------------------------------------------------------------
------------------------------------------------------------------------
------------------------------------------------------------------------
-------------TTTATATAGCTAATAGCCTATG-TACAAGAATACTAATTAACCTATCTATAGTTCTATA
TAAGTAGGCAG-CTGCTTAACCTAGCTTCTCTGCTAAGGTTAGTAATATATTATCTATATTATCTCTGCTT-
TTT-CTACGCTATAGAAGCTTTTATTT-CTAACCTT-ATATAACT-AATAGCCTGCGTATAAGAATACTAAT
TAACCTATCTACAG---TACTATATAAGCA-GGCAGATACTTAATC----TAGCCTCTCTGCT-AAGGTTAG
CA-TTATA--GACT--TTAATTTTATGCTTAGTATTGCTTTTAATGCTATAGGAAACGTAGA-GCTAATATG
GCAATTTGCTAG--AT-AATGCAG---ACTACGTTA----ATAATAATAATAATAATAT-TATACTTAC-TC
TATAATTTAGCCT-AACT-----ACTCTACTTAACCTACA--ATT----ACTCGCA-TTAAA---ACGCT-C
TATAT---TATCTA-----GTAGC--------AACCTTAACTATA-----GGTATACTAATT----CTACTA
TTGCTAGC---TAAATCTTACT--------TATTAA---GTAGT----TGCAT-AACGTCT---AGAAGTGC
ATAGCTTTACTAG--CGAAGCGAATTAAGACTAATAAAG-ACT-ATAAAAAG-TCTATAT-ATT--GCTAAA
GAT------TTAATAGTAGCA-----GTAGTCTTAAGTTATAAAAGATA-------------AGTAGTTAAG
-CACTCTTAT-A--GA-----TAGAACTA--TTA---ATTAAC-TTAATAATAAGT--AAATACTCTATCTC
TAATG----CATAATAAC-TAGT---CTAAC---GCAGATTTAG-ACAAT-AATAATAATATT-T-AGT-TA
G---TTAG-----AGATAATATAGAGAAGCTTATA--TATATTAGCAA----AGTTAAGTATAT-CTATAT-
TTAGGCC---T--ATACTAT-----TT---CTTATCTTAACCTAA-AGA-AGTACC-TTAGTAATAGT-AGT
-----TA-GCAAGGCTAA--ATT-AAGATCTTATTCTATTAA---------GCTAGAAA--TAATTATA-AT
AATCTTAATATTATAG---TTACTAATCC----T-ACTAGCAGAGAATTTAGTA-GAGTTAATATAAAGTCG
TTAACTA------GATTATATCTATTAATAGAT--AGAGCAA-AGGCTAATAGACT--AATATAGATAGCTT
AGACTAATATTTAATAAAAA-TAAGCTAGCAAGAGT-CC--------TCTAAGCTTATTCTTCT-T-AGAGC
TTATTAGCATAA----CGGCTCTAG-------TTATACTATA----AGCAGAAGTAAGCTTATA-ATATTAG
TAA-GTTCTATAAGAGCA--AGAATAT--TTAGCTACTATAATCTGTTT--TTAAGCTCTAGCGCTATAA--
-CTACTATAATCTATA-AGATAGTAACTCTCTTATATAGATCTAAGT-AATAGATTCTAGCTTTTAGACTAA
TTAG----TTTACTTAGTAAGA----GCTAACACCTAGAGAACTAGGCAGTATCTACGT-CTTA-TAA----
---------AGTATTAAT-AAGATCTAGGCTAACGTTACTAATGTTTTTAATAT-AGTTAT-TAGTAAATTA
GAT-AAAGTATC---TATATAAGAGCTATCTAGTT--ATATTAAG-ATAGAGCTATATCTG--CATTAGAAG
TAAGC-TCTCT--ATTTT----------ATATAGAATAAGAAGCAGAACTATAGCG----CAGA--AGA--G
TATA-ACTAGCATAAGAATACTCTCTAGGCGCTAAGGCTTTGCGATAAT-AGTTATAAGTTCTATTATCTTA
TTATTACTAGCGAG-GATACGCACTATAAGTAGA--------------------------------------
------------------------------------------------------------------------
------------------------------------------------------------------------
------------------------------------------------------------------------
------------------------------------------------------------------------
------------------------------------------------------------------------
------------------------------------------------------------------------
------------------------------------------------------------------------
------------------------------------------------------------------------
------------------------------------------------------------------------
------------------------------------------------------------------------
-----------------
>X3_sc1.20_171948_177499_-/1-5552
------------------------------------------------------------------------
------------------------------------------------------------------------
------------------------------------------------------------------------
------------------------------------------------------------------------
------------------------------------------------------------------------
------------------------------------------------------------------------
------------------------------------------------------------------------
------------------------------------------------------------------------
------------------------------------------------------------------------
------------------------------------------------------------------------
------------------------------------------------------------------------
------------------------------------------------------------------------
------------------------------------------------------------------------
------------------------------------------------------------------------
------------------------------------------------------------------------
------------------------------------------------------------------------
------------------------------------------------------------------------
------------------------------------------------------------------------
------------------------------------------------------------------------
------------------------------------------------------------------------
------------------------------------------------------------------------
------------------------------------------------------------------------
------------------------------------------------------------------------
------------------------------------------------------------------------
------------------------------------------------------------------------
------------------------------------------------------------------------
------------------------------------------------------------------------
------------------------------------------------------------------------
------------------------------------------------------------------------
------------------------------------------------------------------------
------------------------------------------------------------------------
------------------------------------------------------------------------
------------------------------------------------------------------------
------------------------------------------------------------------------
------------------------------------------------------------------------
------------------------------------------------------------------------
------------------------------------------------------------------------
------------------------------------------------------------------------
------------------------------------------------------------------------
------------------------------------------------------------------------
------------------------------------------------------------------------
------------------------------------------------------------------------
------------------------------------------------------------------------
------------------------------------------------------------------------
------------------------------------------------------------------------
------------------------------------------------------------------------
------------------------------------------------------------------------
------------------------------------------------------------------------
------------------------------------------------------------------------
------------------------------------------------------------------------
------------------------------------------------------------------------
------------------------------------------------------------------------
------------------------------------------------------------------------
-----------------------------------------------------------------------C
TTTTTACTTTTTCTGACGTTCC--TTTATTATTAGCCTAAATATAGAGAATTGTTTGACGACAAAGTAATG-
CACAGCGTCTACTAAGGCAACATTAGCGTTATTTAAGATAGCTAGCTTAGTA-AGTGATGCAACGCTGAAC-
TTGTTAGTTATTAACGCTGTAGACCTATTAGACA-CGATAGATAAAGACTGTCGCTGCGCCGTCTTAGATAG
TGT-TAGCGTTAGTATATTGCTTAG-GTTCTCTGTCTTAACCTTAGCGCTATACTAACGCACCTTAGCTAGC
ATTATC-GTCTAGATAGTTTCGGCTGCAGCCTTATAGAAGACTTTAGGTATTTGCGCATTTCGCAGCTGTGT
ACATTTAGCTACTGTAAGCTAGTTCTTTAACGTTAGTGAACGCAAGCTCTTTAGAAGCTATAATTAGCTCTT
TTCTAATTAGATCTTCTTAAGTAGGTCCTTTTTCTTAACATAGCTTATAAGGTCCTCTATAAGTTTAACAAC
CTCTAAGGTCGTAATCCTATATCCTTCTCTTATATTCGTTTGTAATATGCTGTTAGAGCTTATTGTATTAGC
CTTGCTCTTATACTACTCTAGTTGCTTTAGCAGCGCCTATTCTGTGTTACTGTTATCGTTGCTGTTACGTTT
AGCTATAATAGCTTTGCGCCTAGAGTAGAAGACAGTTAGCAACTGTATATAATTGTTAGACTATTGCTAAAA
GTGCGTGTTAATATATAGATATTG-CTTAGGAGAGTACGCTTACTAACTATAGA-GAGTTTAAGCGCAGTTG
CAGGTTGTTAATATAGAAAGCGCGTTATTAACGTAAGAAGCGCGTTGTAGA-TTTAAGAAGCGTATTGCTAT
AATAGTAGTAA-TATAGCGAAACGTGTTAGTAGACAAAATAACGATAAAAAGGAATTACAGCGTAATATATA
AAGAGCTTAGGCTTTAATGCGCAGAGCTTACAGAAAACATAATATTGTTATATAGCTAAAAAGGTTGTTAGT
TACGTTGCGTTTATATG-CACTAGGCAAATATGCTAGATGCAGGTAG-GATAATAGGTAAGAGTAAGTGTAA
AGTTAAGTAATAA-TAATGTTTTAACTTAAGAGCTGCT-CTGCATAGTAGGCATGCTTTAGTCTAGCAGAAC
TTAATTATGCTAAACAGGTTACTTACTGCAGTCTAGTAACTGTTAAGATTTCCTAGGACGGTGCAGCACCGT
CTCTTACTATCCTCTGCCTGCTATAGGCTCTACGCGCAGGGCATTAAGAGGATGCTGCATAGAGAGATATTA
GTTTAGCTTTGTTAAGCTAGTGTGTATTAAACTATAGAGTAATTAGTTTATCC-TATAGTTATCTAGAGTTA
GAGTTAGAGCAGCTTTAAGCTTAATGTTATTTAGATGCAGTATAGTAGTCGTTGTCTTCGTTAGTCTAAGGC
AGTGCAGTACTATCTCTTACTATCTCTTACTATC-TCTCCTCTCTTACTGCTGCGAGTCCTGCGCGCAGGGC
ACTAGGAGGATA-TTGCGTAGAGAGTATTAGTCTAACTTT-GTTAGGCTAGTATGCATTAAACTATAGAGTA
ATTAGTTTGTCCTGCAGTTGTCTGGAGTTAGAGTTAGAGCAGCTTT-AAGCTTAATGTTATTTAGATATAGT
GTAGTAGTCGTTGTCTTCGTTAGTCTAAGGCAGTGCA---GTACTGTCCTTCGCTGTCTCTATCTGCTACTG
CGAGTTCCTAGGCGCTAGGTAT------------TAGAGAGTATGTCGCTTAGAGGTTATAAGTCTAGCTT-
CGTTAGGCTAGTAGGCATTAAATTACACATTTATTACTCTGTCTAGCTGTTATTTAAAGTTAGAGTCTAAGT
ACCTTTTA-AGCATAATATTGCGTAGAA--GTTGTGTAGAATCTAAGAGCCTTGTTAGTCTAGAGCAGT-GC
AGCACTATCTCTTGC--TGTCTCTATCTGCTACTGCGAGTTCTAGGCGCTAGGTATTAGAGAGTATGTCGCT
TAGAGATTATAAGTCTAGCTTTATTAGGCTAGAGAGCATTAAATCATATATTT-GTTACTCTGTCTAGCCGT
CGTTTAAAGTTAGAGTTAGAGTATATTTTAAGCATAATATTGCTTAGAAGTTATATAGG-ATCTAAGGGCCT
TATTAGTTAGAAGTAGTGCAGCACTGTCGACTTTACAGTCTTTCTCTG-CTATTATAACTCCTAGGCGCTGG
ATACCTAAGAGGATAGCGCGTAGAGAG-CACGAGTCTAGCTTTGCTAGGCTAGTAGGCATCGAATTACACAT
TTGTTACTCTATCTAGCTGTTGTTTAAAGTTAGAGTCTAAGTACCTTTTAAGCATAATGTTGCGTAGAAGTT
ATATATAATCTAAGAGCCTTATTA-GTTAGAAGCAGTGCAGCACTATC-TCTTATAGTCCTCCTCTGCTATT
ATAACTTTCGAGCGCTAGATACTTAAGAGGATAGTGCGTAGAGG-TTATAAGTTCAGCTTTATTAGGCTAGT
AGGCATTAAACTATAGATTTATTGCTTT-ATCCTGCAACTGCTAGGAGCAG-GCAATAGAGCGACTTTAAGC
TTAGGCGTTACACTATAACTTAGATACTGCAGTCTTAGTAGCGATGTTATGTATATTAGGTTAGTTTATGCA
GTTAGAGA-GAGGCTAGCAACTGTGCGTT--GTGAAGGGGAGCTTAGTAGTATTGTAACAGTTTAATTAGAG
CTGGAACCTACGCAGATGTTATCTTAGAGGAATACGTTAGTATTATAAGAGACAAAGAATATTACATTATGC
TATTTTTATACTGTGTGGCAG--TAGAGGCGATGCGCGATGTTGAGAAAGCATTA-TCGCTTTGTTAAAAGA
GAGGGATAG-AGGTTTGCTATAG---GAGACGTGCGCTAATAGAGCGTTAGTGTA-GACTGCGTCTGTACGT
ACGCCTC-GTAAGCACTATCTTACCTAGAAACTATAATAACCTAGTATTTTCTGCAACTTAACTTAA-GGCA
TTAGGCGTCGTAACTGCTACGTATTGTATTTAACTCCT--AGAATAATATTAATAAACTTATTAGAACTGTT
AAGAGGATAGTCTTG-CATGC-GACTTAACTGTCTTTAACTGTTAACTCTTCTTTCTAGCTACTTACTTTGT
CT-ATACACACTGCTGCGCTGTTTAAGTTTACTCTTACTTG-CATAATGTAGTAACGAGCAGTACTATCGCT
-TAGCGTTTAATACTGAATACAAG-AAGTCGTCTAGTATAACGTTAACGTGTTGTAAAGATATTTAGATTGT
AATTAACTAAGCACGTGTTTTAAAGCGCCTCTAATATGCAATAACTACATCTGCATTTCTTGTAGCATAAAT
CTAGCGCTATTACTTAACCTGCAAGGGGCACGTAAAAGAGATACATAATCTCTCT-TTCTTTGCCTAATTCT
CTTCTACTCTATTTTCTGCGAGAGGTAAGGACTAAAGTTGTCTACGTTGTC-TCTGCGTTTTCTACGCTATA
GAAGCTTTTATTTCTAAC--CTTACATAGCCGACAG-CCTGCGTGCAAGAACACTA--ATTAAC-CTATCTG
CAGTTCTATATAAGTAGGCAGCTGCTTAAACTAGCTTC-TCTGCTAAGGTTAGTAATATATCGT-CTAT---
ATCGTCTCTGCTTTTTCTACGCTATAGAAGCTTTTATTCCTAACCTTACATAACTAACA--GCCTGCGTGCA
AGAATACTAATTAACCTATCT-ATAGTTCTGTATAAGCAGTTAGCTGCTTAACTTAGCCTCTCTACTAAGAT
TAGTAATATAGACCTTAATT---TCGTGCTT----------AGTGTTACTTTTATCTCTAACGTCTATATAG
CTAACAGCCTGCGTGCAAGAACACTAATTAACCTATCTGCAGTTCTGTATGAGCAGGCAGCTGCTTGAACTG
GCCTCTCTGCTAAGGT-TAGCAAT-----ATAG----------ATCTC--GATTTCGTGCTTAGTGTTACTT
TT-ATCTCTAACGTCTATATAGCTGACAGCCTGCG-TGCAAGAACACTAATTAACCTATCTATAGTTCTGTA
TAAGCAGGCAG-CTGCTTGAACTAGCCTCTCTGCTAAGGTTAGCAATATATTGTCTATATCGTCTCTGCTT-
TTC-CTACGCTATAGAAGCTTTTATTC-CTAACCTT-ATATAACT-GACAGCCTGCGTGCAAGAACACTAAT
TAACCTGTCTGCAG---TACTATATAAGCA-GGCAGATGCTTAATC----TAGCCTCTCTGCTGAAGGTTAG
CA-TTATA--GACC--TTAATTTCGTGCCTAGTGTTACTTTTAATGCTATAGGAAACGTAGA-GCTAACG-G
GCGATTTGCTAG--GT-AACGCAG---ACTGCGTTA----ATAATAACAACAACAATAT-TGCACTTAC-TC
TATAATTTAGCCT-AACT-----GCTCTACTTAACCTGCA--ATT----ACTTGCA-TTAAA---ACGCT-C
TGCAT---TATCTA-----GTAGC--------GACCTTAACTGCG-----GGCGTACTAATC----TTACTA
TTGCTAGC---TAAATCTTACT--------CGTTGA---GCAGT----TGCAC-AACGTCT---AGGAGCAC
ACAGCTTTACTAG--CGAAGCGAATTAAGACTAACGAGA-ACC-GCAAAAAG-TCTACGC-ATT--GCTAAG
GAT------TTAATAGTAGCA-----GCAGTCTTAAGTTATAAAAGATA-------------AGTAGTTAAG
-CACTCTCGC-A--GA-----TAGGACTG--TTA---ATTAAC-TTAATAATAAGT--AAATACTCTACTTC
TAATG----CATAATAAC-TAGT---CTGAC---GCGGATTTAG-GCGAT-AATGATAATGTT-T-AGT-TA
G---TTAG-----AGACAATATAGAGGAGCTTATA--TATGTTAGTAA----AGTTAAGCACAC-CTACGT-
CTAGGCT---T--ATACTGT-----TT---CTTATTCTAACCTAA-AGA-AGTACC-TTAGCAACAGT-AGT
-----TA-GCAAGGCTGA--ATT-AAGGTCTTATTCTGTTGA---------GCTAGAAA--TAATTATA-AC
AATCTTAATATTATAG---TCACTAATTC----T-ACTAGCAGAGAATTCGGTA-GAGTCGACATAAAGTCG
TTAACTA------GATTGTGTCTATTAATAGAT--AGAGCGA-AGGCTAATAAACT--GATATAGATAGCTT
AGACTAATATTTAACAAAAA-TAAGCTGGCGAGGGT-CC--------TCTAGGCTTACTCTTCT-T-AGAGC
TTATTAGCATGA-----CGCTCTAG-------TTATACTGTA----AGCGGAAGTAGGCCTATA-ATATTAG
CAA-GTTCTATAAGGGCA--AGAACAT--TCAGCTGCTATAACCTATTT--TTGAGCTCTAGCGCTATAA--
-CTACTATAACCTATA-AGATAGCAACTCTCTTATACAGATCTAAGC-AATAGATCCTAGCTTTTAGACTGA
TTAG----TTTACCTAGTAAGA----GCTAACACCTAGAGAACTAGGCAGTATCTACGT-CTTG-CGA----
---------AGCGTTAAT-AAGATCTAGGCTGACGTTGCTAACGTTTTCAATAT-AGTTGT-TAGTAAATTA
GAT-AAAGTACC---TACGCAAGAGCTATCTAGTT--ATATTAAG-ATAGAGCTATATCTG--CATTAGAAG
CAAGC-CCTCT--ATTTT----------ATGTGGGATAAGAAGCAGGACTATAGCG----CAGA--AGA--G
CACG-ACTAGTGCAAGGACACTCTCTAAGCGCTAAGGCTTCGCGATAAT-AGTTATAAGTTCTATCGTCTCG
TTATTACTGGCAAG-GATACGCACTATAAGCAGA--------------------------------------
------------------------------------------------------------------------
------------------------------------------------------------------------
------------------------------------------------------------------------
------------------------------------------------------------------------
------------------------------------------------------------------------
------------------------------------------------------------------------
------------------------------------------------------------------------
------------------------------------------------------------------------
------------------------------------------------------------------------
------------------------------------------------------------------------
-----------------
>X3_sc1.43_188126_188520_+/1-395
------------------------------------------------------------------------
------------------------------------------------------------------------
------------------------------------------------------------------------
------------------------------------------------------------------------
------------------------------------------------------------------------
------------------------------------------------------------------------
------------------------------------------------------------------------
------------------------------------------------------------------------
------------------------------------------------------------------------
------------------------------------------------------------------------
------------------------------------------------------------------------
------------------------------------------------------------------------
------------------------------------------------------------------------
------------------------------------------------------------------------
------------------------------------------------------------------------
------------------------------------------------------------------------
------------------------------------------------------------------------
------------------------------------------------------------------------
------------------------------------------------------------------------
------------------------------------------------------------------------
------------------------------------------------------------------------
------------------------------------------------------------------------
------------------------------------------------------------------------
------------------------------------------------------------------------
------------------------------------------------------------------------
------------------------------------------------------------------------
------------------------------------------------------------------------
------------------------------------------------------------------------
------------------------------------------------------------------------
------------------------------------------------------------------------
------------------------------------------------------------------------
------------------------------------------------------------------------
------------------------------------------------------------------------
------------------------------------------------------------------------
------------------------------------------------------------------------
------------------------------------------------------------------------
------------------------------------------------------------------------
------------------------------------------------------------------------
------------------------------------------------------------------------
------------------------------------------------------------------------
------------------------------------------------------------------------
------------------------------------------------------------------------
------------------------------------------------------------------------
------------------------------------------------------------------------
------------------------------------------------------------------------
------------------------------------------------------------------------
------------------------------------------------------------------------
------------------------------------------------------------------------
------------------------------------------------------------------------
------------------------------------------------------------------------
------------------------------------------------------------------------
------------------------------------------------------------------------
------------------------------------------------------------------------
------------------------------------------------------------------------
------------------------------------------------------------------------
------------------------------------------------------------------------
------------------------------------------------------------------------
------------------------------------------------------------------------
------------------------------------------------------------------------
------------------------------------------------------------------------
------------------------------------------------------------------------
------------------------------------------------------------------------
------------------------------------------------------------------------
------------------------------------------------------------------------
------------------------------------------------------------------------
------------------------------------------------------------------------
------------------------------------------------------------------------
------------------------------------------------------------------------
------------------------------------------------------------------------
------------------------------------------------------------------------
------------------------------------------------------------------------
------------------------------------------------------------------------
------------------------------------------------------------------------
------------------------------------------------------------------------
------------------------------------------------------------------------
------------------------------------------------------------------------
------------------------------------------------------------------------
------------------------------------------------------------------------
------------------------------------------------------------------------
------------------------------------------------------------------------
------------------------------------------------------------------------
------------------------------------------------------------------------
------------------------------------------------------------------------
------------------------------------------------------------------------
------------------------------------------------------------------------
------------------------------------------------------------------------
------------------------------------------------------------------------
------------------------------------------------------------------------
------------------------------------------------------------------------
------------------------------------------------------------------------
------------------------------------------------------------------------
------------------------------------------------------------------------
------------------------------------------------------------------------
------------------------------------------------------------------------
------------------------------------------------------------------------
------------------------------------------------------------------------
------------------------------------------------------------------------
------------------------------------------------------------------------
------------------------------------------------------------------------
------------------------------------------------------------------------
------------------------------------------------------------------------
------------------------------------------------------------------------
------------------------------------------------------------------------
------------------------------------------------------------------------
------------------------------------------------------------------------
------------------------------------------------------------------------
------------------------------------------------------------------------
------------------------------------------------------------------------
------------------------------------------------------------------------
------------------------------------------------------------------------
------------------------------------------------------------------------
------------------------------------------------------------------------
------------------------------------------------------------------------
------------------------------------------------------------------------
------------------------------------------------------------------------
------------------------------------------------------------------------
------------------------------------------------------------------------
------------------------------------------------------------------------
------------------------------------------------------------------------
------------------------------------------------------------------------
------------------------------------------------------------------------
------------------------------------------------------------------------
------------------------------------------------------------------------
------------------------------------------------------------------------
------------------------------------------------------------------------
------------------------------------------------------------------------
------------------------------------------------------------------------
------------------------------------------------------------------------
------------------------------------------------------------------------
------------------------------------------------------------------------
------------------------------------------------------------------------
----------CCTATA-AGATAGCGACTTTCTTACATAGATCTAAGC-GATAGATCCTAGCTTTCAGACTAA
TTAG----TTCACCTAGTAAGA----GCTAACACCTAGAGAACTAGGCAGTATCTACGT-CTTA-CGA----
---------AGCGTCGAT-AAGATCTAGGCTAACGTTGCTAACGTTTTTAATAC-AGTTAT-TAGTAAATTA
GAT-AAAGTACC---TACGCAAGAGCTGTCTAGTT--ATATTAAG-ATAGAGCTGTATTCG--CATTAGAAG
CAAGC-CCTCT--ATTTT----------ATGTAGGACAAGGAGCAGGACTATAGCG----CAGA--AGA--G
CACG-ACTAGCGCAAGGACACTCTCTAGGCGCTAAGGCTTCGCAATAAT-AGTCGTAAGTTCTATCGTCTTA
TTATTACTAGCAAG-GATACGCACTATAAGCAGA--------------------------------------
------------------------------------------------------------------------
------------------------------------------------------------------------
------------------------------------------------------------------------
------------------------------------------------------------------------
------------------------------------------------------------------------
------------------------------------------------------------------------
------------------------------------------------------------------------
------------------------------------------------------------------------
------------------------------------------------------------------------
------------------------------------------------------------------------
-----------------
>X3_sc1.43_179148_188520_+/1-9373
-AGGAAAACTAAAAATCTGTCGAATAT-TTATTTCTATTAATACTATAGAATTGACTGTGTCGCTAGCAAGT
TGATCGATTTAAGGAATTTATGTTTGTTATCAAATATACTTTGAAATAAAACTTCGTTAAAATAG--TTAGT
ACTGTTAGAATTGTCGGAACTATCGACGCGACGGTCTAGCACGCAACTTTACTATCTTTAACTATTATATTT
TCTTTCTCCCTATCTACTCTGTCTT-CTTACCTGCGCTATTAAAGTTTACTTCTTTAATATACTTTCCTTAG
-TATCTTACTACATATTTACTTCTTTCTGCATTATAACTAGACATTACAGATATTACTAGAAA-GAGCTTTA
TTAGGATTATTAGTAACATAAGAATTATTCTATTACTATACTAGTCTTACATTCTATACAGTTATCT-ACTA
TTAAGCACTGTTAAGCACTGTTAAGCACTGTTAAGCAC---------CTTTCCTAGCAGTGCGCTAAACCTT
-AGCAGAGTGCTTCTAAACTTATAACAATTAGTTTAGTTTAATGCCAGTCTATGCATTGATCTGTAACCGTT
AATTCTCTACCTTATAGTTTATCTTAGGAAGTTGTTTTAACGTCCTGCTTACCTAGTACTTTAAGTTCTAGT
-TCACTATCTAGGTTAAAATAGATAATGCTAACACACATTTCTGCTAACTAGCTGAGTTAGTACACTTAGAA
CATAAATTAATCCTATGTATTCTGCCTGTCTTACAGCTCTATAATGACGACGTACGTAGCTTCTGTTAGTAT
AATTACCTCTGCAAATGCTATTAAAGCTACTATAATC-TAAGGCCTATCTAGATCTCTCTATTTAGCAAGC-
-TTAAGGTTGATTTTATGCTGTGTTATACCTCTCTGCATAACTAAAACGCTCTTATTACCAAACTTCTCTCT
TAAGCC-TAGCTACGTTACTGCCTGCACGATTGGTTTATACGACTC-TATAAGGATTTTAGCGCAGACTTCC
TTTGGCAGTAGTAATATATTAGCTGCTTTTGCTGCATCTTCTGCTGCAATGCTCTATATCCGGCTTAGCGTT
TCTAGAATTTTAACCTCAGAGCATA-AATTTAATAGGTTTTAAAACTTTAGGCTGCTTTTAGTTATAGCACG
CGCCTC-TCGTACTAGGAAATAGTCCTTGCTTAGGTTAGTAAAGAGGTCCTTT-ACGCTGTTTAACGTAAAG
CGTTTAACTTTGCAGCTGCTGTATGTTTT-GAACTGTGCTGCCTTTAGAGTA--GCAAGCGCAGAGTAGGAT
GCTATCGCCTGCATCTTAAAGCAGTTAAAGATTACACGTCTGCTAGCTTCTAATTTATTAAGGCCTTCTTTT
TCTAGGATATCTCTGCATTGTTGCTCAGCGTTTTATACTATGCTAAGGAAATCTAGATATAGGCAGCTTTAG
AAGTAAGGCAGGAAGTCGCTCTTAATGCTAGATATTAGTTTGCCCTACAGGTTGCGCGTCTTTAATATTCTT
TTT-AATATAAACCTCTGCGCTACTGCTGCTCCTTAAGATAT--AAGTTCTTTATACTTATAAGACGACTTG
TGTTCGCTTGCGTTATGCTTTACATTA-GCAATTATATTGCGCTATTGTTTAGCTATTGCTGAGGCTATTAA
GAGCTGTGTTTTAATAAGTCCTATAAGATAGTGTCTCCGCAATTAACTGGTAGACTGCATCTTCTATCTTAT
AGATGCGATTGCTAGTTACAGAGTCTCTCTTGTTAGTAGCGTTAAACTAGTTAGAGACCTCTTTC-CTATTT
TAAAGGCTAATGAGTGCTAGCGACACGAAGATCAAGATCTTATTTAGTCT-TTGTTCTATAGGCGTTCCGGA
CAGAGCCTATGCTTTCTATTAGTATCTGTAGTTATAGCTTCAAATATCCTAGTAAAACTTAGCTATGATTAT
GCTCTCTAACTTGCAATTGTAGAATTTATC-AAATACAGTCCGCCCCTATATAGTGATATAACTAGGAAGCA
GTAT-TGCTCTCTTTTCTATATAAGGGCCGCCTTTGCGTATAATCGTTCGCTGTGCTGTAACACTTATAGTG
TTATAAGCCCTAAACACATGC-TTATCTACCTTTCTAAAGCCGCAGAC-TATTATAAACTGTGCTGCTGAC-
AGTGCTAGACAGTGCTTCGTAGCCTTAGAGTGCACAGCAGGCGTATTCGCTTCTAGTATTATCTAGTAGACT
-GTTTCTTAATAATTTACGCCTCCTAGCACGTAGCTCTGTAGAGCGACTAACTTATTAGCAGCAGTAAGCGC
TTTA-GAGATAGC-GTTAGTAGTATTAATTCGCATCTCTATTGCTTC-CTCTTTCGTTAGTCTGCC---TAT
GTTCTCTAGAGAAGAGTCACTAAAGAAGCAGAACTATAGAGCTAGCAGATCGCTTAGGTCGCACTACGTAGA
GTTTGCAAGATCTATCGCAACTACCTCGTTCTTCTAGGCATTAGCTGCTCGCCTCTAACTAGTTATTATTAT
A-GCTGCTTGTTAAGGTTCAGCGTTAAAGGAAGAGCTTCTTTCGCACGCGCAGTAGAACGTTCT-CTTACCT
TTAGTAGAATATAGCTTATCGTTATCATTAACTGCG--TTGTGTTCTATTGCGTCGCCTTCTGCTTACGCAT
TTTGCACTTCTATCTAGTTCTTAAAGTAAACGTGTCCTATAAGGACGGCAAGTACTATCGCTCGCGTTTTGC
CTATGCCTATAGCGTTAGCAAAGATCCTGCTATTGTTAGATAACAACTCTTTAAAGTAGAGGATGTATGCGT
CTGTAAGCTAGTATAGAGTAAAGTTATAACTAACCC-CTTAACATGCCGGTAGCTTTATTATGCGCTTA-TT
CTAGAGGTTATTAATTAAAATGCTAAAGAATACTACAGCTAAAGTCTACTCTTCTAGAGTACAGTGTTCTAT
TGCTATCTCTACTCTTATAGAGAGACTGTCTCTCGTTCTAGTTTGTTTATTAGTAGAGTAAACAGTAGTTAA
CTATCTTCTACAGTAGACTTACTTAGCGTTTAATAAGGCTTTAAGCCTTTC-CTTTT-ATTCTCTAGCAAGG
TCCTTTGCTGTCGTTGCCTTCTTGTCCTC--TAAGTTATTCTTAGAGTTAATGTCTAAGCTGCTGTCTGAGC
AGTAGTCGTCGCTGTTTAGC-AGGCTATCTAGCTAAGTCTCGCGCTCCTAAGCTTCTTTCTCCTCTTTCTCT
TTTTTAGCCTTAGCTAGCTCCTCTTCATCTCTAGTCTTCTTAAGCTGCGCTTCCTTTTCTAACTGCTTTCTT
TT-AGCTAATTAAGCGCGGGCTGCTGCTCTGTCTC-TCCTGCGTAGGCGCAGGACGTCGCTGCTAGT-GTTA
GAGTCCTCTAAATCTTTGTCTTTCTTAG-TTCTTCCTCTGC-TTGCTTTTGCATATCTGCTGTCTGCTGCCT
CAGTCTTACAGCGCTTAA-GGAGAGGTCCGTCTAGTATAAGTTTAGAATGTCAGCCTCT-CTTCTTAAGTAG
TAAGAGCTGTTCTGGTAGTAAGAGCTGTTCT-AGTAGTTCATTAGG-TTAGAATATTACTGC-ATATAGATG
TTAGTAGTGTATATTTCAGTTTTAAGAGTTCGTGCTATACCTTTATTAGAATTGCCTAGCAGTTTCGTTGTC
TAGTATAATAGCATTACTGCTCTAAGCCTCCTTAACTTAATATAAGAGTTAACAGTGCCTAGCAAGTCGTCG
TCGTTCTTAATAAGCGTCATCATCAACGCATCTATAACCTAAGAGGTGCCTGCTTAGTACCAATTAGAGTAC
TTAGGCAAT-GATAAATGCTAGATAAGAGCATTATACTTAAGGTGCTAGGCCCTAACCTTAAAGTAGTTCTC
CTCTAATTTCTGCTAGCTTTCC--TTCGTCATTAGCCTAAACATAGAGAATTATTTAACGACAGAGTAATG-
CATAGCGTCTACTAAGGCAACATTAGCGTTATTTAAGATAGCTAGCTTAGTG-AGTAATGCAACGCTGAACC
TTATCAGTTATTAACGCTATAGACCTATTGAACA-CGACAGACGAAGACCGTTGCTACGCCGTCTCAGATAG
TAT-TAGCGTTAGCGTGTTGCTTAG-GTTCTCTGTCTTAACCTTAGCGCTATACTAACGCACCTTAGCTAGC
ATTATC-ATCTAGATAGTTTCAGCTACAGCCTTATAGAAGACTTTAAGTATTTGCGCATTTCGCAGCTATAT
ATATTTAGCTACCGCAAGCTAGTCCTTTAACGTTAGTAAACGCAAGCTCTTTAGAAGCTGCAATTAGCTCTT
TTCTAATTAGATCTTCTTAAGTAAGTCCTTTTTCTTAACATAGCTTATAAGGTCCTCTATAAGTTCAATAAC
CTCTAAGGTCGTAATCCTATATCCTTCTCTTACATTCGTTTGTAACATGCTGTTAGAGCTTATTATATTAGC
CTTACTCTTATACTACTCTAGTTGCTTCAGCAGCGCCTATTCTGTGTCGCTGTTATCGTCGCTGTTACGTCT
AGCTATAATAGCTTCGCGCCTAGAGTAGAAGATAGTTAGCGACTGTGTGTAATCGTTAGACTGTTGCTGAAA
GTGCGTATTAATATATAGATGTCGCTTAAGTAAGGTGCGCTTACTAACTATAGA-GAGTTTAAGCGCAGTCG
CAGGTTATTAATATAGGAAGCGCGTTATTAACGTAAGAAGCGCATTATGGA-TTTAAGAAGCGCGTTGCTGT
AATAGTAGCGA-TATAGCAAAACGTGTTAGTAGACAAAACAACGATAAAAAGGAATTGCAGCGTAATATATA
AAGAGCTTAGGCTTTAATGCGCAGGGCTTGCAGAAAACATAATGTTGTTATATAGCTAAAAAGGTTGTTAGT
TGCGTTGCGTTTATATG-CACTAGGCAAATATGCCAGATGCAGGTAG-GATAATAGATAAGAGTAAGTGTAA
AGTTAAGCAATAACTAATATTTTAACTTAAGAGCTGCT-CTGCATAGCAGGCATGCTTTAGTCTAGCAGAAC
TTAATTATGCTGAATAGGTTGCTTGCTGCAGTCTAGTAACTGTTAAGATTTCCTAAGACAGTGCAGCACTGT
CTCTTACTATCCTCTGCCTGCTATAGGCTCTGCGCGCAGGGCATTAAGAGAATGCTGCATAGAGAGATATTA
GTTTAGCTTTATTAAGCTAGTATGTATCAAACTATAGAGTAATTAGTTTATCC-TGCAGTTGTTCGGAGTTA
GAGTTAGAGCAGCTTTAAGCTCAATATTATTTAGATGCAGTGTAGTAGTCGTTATCTTTATCAGTCTAGAGC
AGTGCAGCACCGTCTCTTACTATCTCTTACTATC-TCCCCTCTCTTACTGCTGCGAGTCCTGCGCGCAGAGC
ACTAGGAGGATG-TTGCGTAGAGGGTATTAGTCTGACTTT-GTTAGGCCGGTGTGCATTGAACTATAGAGTA
ATTAGTTTATCCTGCAGTTATCTAGAGTTAGAGTTAGAGCAGCTTT-AAGCTTAATGTTATTTAGATATAGT
GTAGTAGTCGTTATCTTCGTCAGTCTAGAGCAGTGTA---GCACTATCCCTTGCCGTCTCTATCTGCTACTG
CGAGTCCTAGG-CGCTAGGTAT------------TAGAGAGTATATTACTTAGAAGTTATAAGTCTAGCTT-
CGTTAGGCTAGTAGGCATTAAATCACACATTTGTTACTCTGTCTAGCTGTCGTTTAAAGTCAGAGTCTAAGT
ACCTTTTA-AGCATAATATTGCGTAGAA--GTTATGTAGGATCTAAGGGCCTTATTAGTCTAGAGTAGT-GT
AGCACTGTCCCTCGC--CATCCCTATCTGCTACTGCGAGTCTTAGGCGCTAGGTATTAGAGAGTATGTTGCT
TAGAGATTATAAGTTTAGCTTTGTTAGGCTAGAGAGCATTAAATTATATATTT-ATTACTCTGTCTAGCCGT
CGTTTAAAGTTAGAGTTAGAGTATGTTTTAAGCATAATATTGCTTAGAAGTTATATAGG-ATCTAAGAGCCT
CGTTAGTTAGGAGCAGTGCAGCACTATC--CTTTACAGTCCTCCTCTG-CTATTATAACTCCTAGGCGCTAG
ATACTTAAGAGGACAGCGCGTAGAGAG-CACGAGTTCAGCTTTGCTAGGCTAGTAGGCATTAAATTACACAT
TTGTTGCTCTGTCTAGCTGTCGTTTAAAGTTAGAGTCTAAGTACCTTTTAAGCATAATATTGCGTAGAAGTT
GTGTGTAATCTAAGAGCCTTATTA-GTTAGGAGCAGTGCAGCACTATC-TCTTATAGTCCTTCTCTGCTATT
ATAACTCCTAGGCGCTAGATACCTAAGAGGATAGTACGTAGAGG-TTATAAGTTCGGCTTTGTTAGGCTAGT
AGGCATCGAACTATAGATTTATCGCTTTTATCCTGCAACTGCTAGGAGCAG-GTAATAGAGCGACTTTAAGC
TTAGGCATTATACTATAACTTAGACACTGCAGTCTTAGTAGCGATGTTATATATATTAGGTTAGTTTACGCA
GTCAGAGG-AGGGCTAGTAACTGTGCGTT--ATAAAAAGGAGCTTAGTAGTATTACGACAGTTTGATTAGAG
CCGGAACCTACGCAGATGTTATCTTAGAGGAACACGTTAGCATTATAAGAGATAAAGAATATTATATTGTGC
TATTTTTATACCGTGTGGCAG--TAGAGGCGATACGCGATATTAAGAAAGCATCG-TCGCTTCGTTAGAAGA
GAGAGATAG-AGGTTTGCTATAG---GAGACGTACGCTAATAGAGCGTTAGTGTA-GACTGCGTCTGTGCAT
ACGCCTC-GCGAGCACTATCTTATCTAGAAACTATAATAACCTAGTATTTTCCGCAACTTAACTTAA-GGCA
TTAGGCATCGTAACTGCTACGTATTGTATTTAACTCCT--AAGACAATGTTAATAAACTTGTTAGAACTGTT
AAGAGGATAGTCTTGGCATGCAACTTAAACTATCTTTAACTATTAACTCTTCTTTCTAGCTACTTACTTTGT
CT-ATATATACCGCTGCGCTGTTTAAGTTCACTCTTACTTA-CATAATATAGCAATAAGCAGTACTATCGCT
-TAGCGTTTAACACTAAATACGAG-AAGTCGTCTAGTACAACGTTAACGTGTTATAAAGATATTTAGATTGT
AATTAACTAAGTATATGTTTTAAAGCGCCTCTAACATGCGATAACTACATCTGCATTTCTTACAGCATAAAT
CTAGCGCTATTACTTAACCTGCAAGAGGCACGTAAAAGAGGTACATAATCTCTCT-TTCTTTGCCTAATTCT
CTTTCGCTCTATTTTCTGCGAGAGGCAAGGACTAAAGTCATCTACGTCGTC-TCTGCATTTTCTACGCTATA
GAAGCTTTTATTTCTAAT--CTTACATAGCTAACAG-CCTGCGTGCAAGAACACTA--ATTAAC-CTATCTG
CAGTTCTGTACAAGCAGGCAGCTGCTTAAACTAGCCTC-TCTACTAAAATTAGCAATATATTGT-CTAC---
ATCGTCTCTGCTTTTCCTACGCTATAGAAGCTTTCATTCCTAACCTTACATAACTAACA--GCCTGCGTGCA
AGAATACTAATTAACCTATCT-GCAGTTCTATATAAGCAGTTAGCTGCTTAACCTAGCCTCTCTACTAAGGT
TAGCAATATAGACCTTAATT---TCGTGCCT----------AGTATTGCTTTCATCTCTAACGTCCACATAG
CTAATAGCCTGCGTGCAAGAACACTAATTAACCTATCTATAGTTCTGTACGAGCAGGCAGCTGCTCGAACTA
GCCTCTCTGCTAAGGT-TAGCAAT-----ATAG----------ACCTT--AATTTTATACTTAGTGTTGCTT
TT-ATCTCTAACGTCTATATAGCTAACAGCCTGCG-TGCAAGAACACTAATCAACCTATCTGCAGTTCTGTA
CAAGCAGGCAG-CTGCTTAAACTAGCTTCTCTGCTAAGGTTAGTAATATATTATCTATATTGTCTCTGCTT-
TTC-CTACGCTATAGAAGCTTTTATTC-CTAACCTT-ATATAACT-AACAGCCTGCGTGCAAGAACACTAAT
TAACCTATCTGCAG---TACTATATAAGCA-GGCAGATGCTTAATC----TAGCTTCTCTGCT-AAGGTTAG
CA-TTATA--GACC--TTAATTTCGTGCTTAGTGTTGCTTTCAATGCTATAGGAAACGTAGA-GCTAACA-G
GCGATTTGCTAG--GT-AACGCAG---ACTGCGTTA----ATAATAATAATAATAATGT-TACACCTAC-TC
TACAATTTAGCCT-AACT-----GCTCTACTTAACCTGTA--ATT----ACTCGCA-TCAAA---ACGCT-C
TGCAT---TATCTA-----GTAGC--------GACCTTAACTGCA-----GGCGTACTAATC----CTACTA
TCGCTAGC---TAAATCTTACT--------TATTAA---GCAGT----TGCAT-AACGTCT---AGGAGCGC
ATAGCTTTACTAG--CGAAGCAAATTAAGACTAACAAGG-ACT-GCAAAAAG-TCTACGG-CATC-GCTAAG
GAT------TTAACAGTAGCA-----GCAGTCTTAAGTTATAAAAGATA-------------AGTAGTTAAG
-CACCCTCGC-A--GA-----TAGGACTA--TTA---ATTAAC-TTAATAATAAGT--AAACACTCTACCCC
TAATG----CATAATAAC-TAGT---CTGAC---GCAGATTTAG-GCAAT-AATAATAATATT-T-AGT-TA
G---TTAG-----AGACAATATAGAGGAGCTTATA--TATATTAGCAA----AGTTAAGCACAC-CTACGT-
CTAGGCC---T--ATACCGT-----TT---CTTATCCTAACCTAA-AGA-AGTACC-TCAGCAATAGT-AGT
-----TA-GTAAGGCCGA--ATT-AAGGTCTTATTCTATTAC---------AGCTGAAAA-TAATCGTA-AT
[truncated: 1,911,971 more chars]
