# Supplementary material for: RIPCAL: a tool for alignment-based analysis of repeat-induced point mutations in fungal genomic sequences
Source: BMC Bioinformatics. 2008 Nov 12;9:478. doi: 10.1186/1471-2105-9-478 (PMC2621366; doi:10.1186/1471-2105-9-478)
Supplement: Additional file 5 — Snodorum Alignments. Compressed (.zip) file containing alignments for all Stagonospora nodorum repeat families in Fasta (.fas) format. [file 1471-2105-9-478-S5.zip › x36_aln.fas]

>X36_sc1.8_1363703_1364212_+/1-510
AGAAACCTAGAGACTTATAAAGAGCTATTTTCTAA-GAGTGCTTTAGCTTTAATGTATCTAGAGAGGTAGTT
TCTTATAACTACTAGAAACTTCTTT-CTAGTAAGGCTATTAGGTATATATACTATATCTATAGTTATCTATG
CCTATATAATATTAGAG-CTTTATATAGAGTATAGTTCTTTATTAAAGCGTTATATGCTATAAATCTAGCAT
TTCTAGTATATTTTAATATATTATTTTATAGCTTTAAATATATTATTCTAGAAGTATTATATCTATATCTTT
CTCTAAGTACCTTCTCTTTCTTAATAACCTAATACCTTATAGAGTTATTAGAGAATTTCTAATTATTAGAAA
GAAA-CGTCTATAACTCTTCTTAATAGACGTCTAGGTTCTGCTTTAGCCTATAGAATGCCTTCTTTTACGTA
AAATTTATATACTTATCTTTAAAGATTTCTTATGCCTTTTTAGTTAAGCTAAGTAGAGTTCTGCATTATAAC
TAGCTATTAG--
>X36_sc1.32_141614_142125_+/1-512
AGAAACCTAGAGACTTATAAAGAGCTATTTTCTAA-GAGTGCTTTAGCTTTAACGTATCTAGAGAGATAGTT
TCTTATAACTACTAGAAACTTCTTT-CTAGTAAGGCTGTTAGGTATATATACTATATCTATAGTTATCTATA
CCTATATAATATTAGAG-CCTTATATAGAGTATAGTTCTTTATTAAAGCGTTGCATGCTATAAATCTAGCAT
TTCTAGTATATTTTAATGTATTATTTTATAGCCTTAAATATATTATTCTAGAAGTATTGCGTCTATATCTTT
CTCTAAGTGCCTTCTCTTCCTTAATAACCTAATACTTTATAGAGTTATTAAAGAATTTCTAATTATTAGAAA
GAAA-CGTCTATAACTCTTCTTAATAGGCGTCTAGGTTCTACTTTAGCCTATAGAATGCCTTCTTTTACGCA
AAATTTGCATACTTATCTTTAAAGATTTCTTATACCTTTCTAGTTAAGCTAAGTAGAGTTCTGCATTATAAC
TAGCTATTAGGC
>X36_sc1.51_43062_43573_-/1-512
AGAAACCTAGAGACTTATAAAGAGCTATTTTCTAA-GAGTACTTTAGCTTTAATATATTCTAAAAGATAGTC
TCTTGCAATTACTAGAAACTTCTTT-CTAGTAAAGCTATTAGATATATATACTATATCTATAGTTATCTATA
CCTATATAATATTAGAG-CTTTATATAGAGTATAGTTCTTTATTAAAGTATTATGCGCTATAAATCTAGCAT
TCTTAGTATATTTTAATATATTGTTTTACAGCCTTAAATATATTATTCTAGAAGTACTACGTCTATATCTTT
CTCTAAGTACCTTCTCTTTCTTAATAACCTAATACCTTATAAAGTTATTAGAGAATTTCTAATTATTAGAAA
AGAA-TATCTATAACTCTTCTTAATAGATATCTAGGTTCTACTTTAGCCTATAGAATACTTTCTTTTATATA
AAATTTGCATACTTATCTTTAAAGATTTCTTATACCTTTCTAGTTAAGCTAAGTAGAGTTCTGCATTATAAC
TAGCTATTAGGC
>X36_sc1.44_5313_5824_+/1-512
AGAAACCTAGAGACTTATAAAGAGCTATTTTCTAA-GAGTGCTTTAGCTTTAACGTATCTAAAGAGATAGTC
TCTTATAACTACTAGGAACTTCTTT-CTAGTAAAGCTGTTAGGTATATATACTATATCTATAGTTACTTATA
CCTATATAATATTAAAG-CCTTATATAAGATATAGTTCTTTATTAAAGCGTTATATGCTATAAATCTAGCAT
TTCTAGCATATTTTAATATATTATTTTACAGCCTTAAATATATTATTCTAGAAGTATTGCGTCTATATCTTT
CTCTAAGTGCCTTCTCTTTCTTAATAACCTAATGCCTTATAGAGTTATTAGAGAATTTCTAATTATTAGGAA
AAAA-CGTCTATAACTCTTCTTAATAGGCGTCTAAGTTCTACTTTAGTCTATAGGATATCTTCTTTTACGCA
AAATTTACGTGCTTATCTTTAAAGATTTCTTATGCCTTTCTAGTTAAGCTAAGCAGAGTTCTATATTATAAC
TAGCTATTAAGC
>X36_sc1.9_96877_97387_-/1-511
AGGAACCTAGAGACTTATAAAGAGCTATTTTCTAA-GAGTGCTTTAGCTTTAATATATCTAGAGAGGTAGTC
TCTTATAACTACTAGGAACTTCTTT-CTAGTAAGGCTGTTAGGTATATATACTATATCTATAGTTACCTATG
CCTATATAATATTAGAG-CCTTATATAAGGTATAGTTCTTTATTAAAGCATTGCGTGCTATAAATCTAGCAT
TTCTAGCATATTTTAACGTGTTGTTTTACAGCCTTAAATATATTATTCTAGAAGTATTATGTCTATATCTTT
CTCTAAGTGCCTTCTCTTCCTTAATAACCTAATGCCTTATAGAGTTGTTAGAGAATTTCTAATTATTAGGAA
GGAA-TATCTATAACTCTTCTTAATAGGCGTCTAGGTTCTGCTTTAGCCTATAAGATATCTTCTTTTACGCA
AAATTTGCGTGCTTATCTTTAAAGATTTCTTATGCCTTTCTAGTTAAGCTAAGCAGAGTTCTGCATTGTAAC
TAGCTATTAGG-
>X36_sc1.32_149056_149568_-/1-513
AGGAACCTAGAGACTTATAAAGAGCTATTTTCTAA-GAGTGCTTTAGCTTTAACGTATCTAGAGAGATAGTC
TCTTATAACTACTAGGAACTTCTTCGCTAGTAAAGCTATTAGATATATATACTATATCTATAGTTACCTATA
CCTATATAATATTAGAG-CCTTATATAGAGTATAGTTCTTTATTAAAGCGTTACGTACTATAAATCTAGCAT
TCCTAGCATATTTTAACGTATTATTTTACAGCTTTAAATATATTATTCTAGAAGTATTACGTCTGTATCTTT
CTCTAAGTGCCTTCTCTCTCTTAATAACCTAATACCTTATAGAGTTATTAGAGAATTTCTAATTATTAGAAA
GGAA-CGTCTATAACTCTTCTTAATAGGCGTCTAAGTTCTGCTTTAGCCTATAGAATACCTTCTTTTATGCA
AAATTTATGTGCTTATCTTTAAAGATTTCTTATACCTTTCTAGTTAAGCTAAGCAGAGTTCTACATTATAAC
TAGCTATTAGGC
>X36_sc1.32_386341_386853_-/1-513
AGAAACCTAAAGACTTATAAAGAGCTATTTTCTAACGAGTGCTTTAGCTTTAATGTATCTAGAGAGGTAGTT
TCTTGCAACTACTAGAAACTTCTTT-CTAGTAAGGCTATTAGGTATATATACTATATCTATAGTTACCTATG
CCTATATAATATTAGAG-CCTTATATAAAGTATAGTTCTTTATTAAAGCGTTATATGCTATAAATCTAGCAT
TTCTAGCATATTTTAACGTGTTATTTTATAGCCTTAAATATATTATTCTAGAAGTATTATATCTATATCTTT
CTCTAAGTGCCTTCTCTTCCTTAATAACTTAATGCCTTATAGAGTTATTAGAGAATTTCTAATTATTAGGAA
GAAA-CGTCTATAACTCTTCTTAATAGGCGTCTAAGTCCTGCTTTAGCCTATAAGATGCCTTCTTTTACGTA
AAATTTGCATGCTTATCTTTAAAGATTTCTTATACTTTTCTAGTTAAGCTAAGTAGAGTTCTGCATTATAAC
TAGCTATTAGGC
>X36_sc1.6_783736_784246_+/1-511
AAGAACTTAGAGACTTATAAAGAGCTGTTTTCTAA-GAGTGCTTTAGCTTTAATATATTCTAAAAGATAGTC
TCTTATAACTACTAGGAACTTCTTT-CTAGTAAAGCTATTAGGTATATATACTATATCTATAGTTATCTATA
CCTATATAATATTAGAG-CCTTATATAGAGTATAGTTCTTTATTAAAGCGTTACGCGCTATAAATCTAGTAT
TCCTAGTATATTTTAACGTATTATTTTATAGCCTTAAATATATTATTCTAGAAGTATTATGTCTATATCTTT
CTCTAAGTGCCTTCTCTTCCTTAATAATCTAATGCCTTATAGAGTTATTAGAGAATTTCTAATTATTAAGAA
AGAA-TATCTATAACTCTTCTTAATAGACGTCTAAGTCCTGCTTTAGCTTATAGAATGCTTTCTTTTATGCA
AAATTTACGTACTTATCTTTAAAGATTTCTTATGCTTTTCTAGTTAAGCTAAGCAGAGTTCTGCATTATAAC
TAGCTATTAAG-
>X36_sc1.7_215661_216121_-/1-461
AAGAACCTAGAGACTTATAAAGAGCTGTTTTCTAA-GAGTGCTTTAGCTTTAATATATCTAGAGAAGTAGTC
TTTTATAACTACTAAGAACTTCTTT-CTAGTAAGGCTATTAGGCATATATACTATATCTATAGTTATCTATA
CCTATGTAATATTAGAG-CCTTATATAGAGTATAGTTCTTTATTAAAGCGTTGCGTGCTATAAATCTAGTAT
TTCTAGCATATTTTAACGTGTTATTTTATAGCCTTAAATATATTATTCTAGAAGTATTGCATCTATATCTTT
CTCTAAGTGCCTTCTCTTCCTTAATAACCTAATGCCTTATAGAGTTATTAGAGAATTTCTAATTATTAGGAA
AGAATCATCTATAACTCTTCTTAATAGGCGTCTAGGTTCTACTTTAGCTTATAAAATGCCTTCTTTTACGTA
AAATTTACGTACTTATCTTTAAAGATTTCTTA----------------------------------------
------------
>X36_sc1.19_825595_826106_+/1-512
AGAAACCTAGAGACTTATAAAGAGCTGTTTTCTAA-GAGTACTTTAGCTTTAATATATTCTAAAAGGTAGTC
TCTTATAACTACTAGAAACTTCTTT-CTAGTAAGGCTGTTAGGTATATATACTATATCTATAGTTACCTATA
TCTATATAATATTAAAGGCTTTATATAGAGTATAGTTCTTTATTAAAGCGTTGTATGCTATAAATCTAGCAT
TTCTAGTATATTTTAACGTATTATTTTACAGCCTTAAATATATTATTCTAGAAGTATTATATCTATATCTTT
CTCTAAGTGCCTTCTCTTTCTTAATAACCTAATACTTTATAGAGTTATTAGAGAATTTCTAATTATTAGAAA
AGAA-CGTCTATAACTCTTCTTAATAAGCGTCTAAGTTCTGCTTTAGCTTATAGAATGCCTTCTTTTATGTA
AAATTTATATGCTTATCTTTAAAGATTTCTTATATCTTTCTAGTTAAGCTAAGCAGAGTTCTGTATTATAAC
TAGCTATTAGG-
