# Supplementary material for: RIPCAL: a tool for alignment-based analysis of repeat-induced point mutations in fungal genomic sequences
Source: BMC Bioinformatics. 2008 Nov 12;9:478. doi: 10.1186/1471-2105-9-478 (PMC2621366; doi:10.1186/1471-2105-9-478)
Supplement: Additional file 5 — Snodorum Alignments. Compressed (.zip) file containing alignments for all Stagonospora nodorum repeat families in Fasta (.fas) format. [file 1471-2105-9-478-S5.zip › x48_aln.fas]

>X48_sc1.78_5651_5904_+/1-254
-------------AGTTTTGAAGTTCC-TTACTAAAGTAAACCCTCTAACTTTAAATGCCTGCATCACAACG
AATTTTAATGCTATGAATAAACTGTTTAGAGATCTGGATTCCCCTTGTAAAA-CTGCACAAAATAGCTTCTT
AGAAATATATTATTTCTCTCTAG--AAGGTTATTCATTTCTACGTTGCATTTCTACAACATAGCGCCTT-GC
TAAGGCCTATT-CTAATTAGCTAAGCTCTGCATTCCTACTGAAAAT-GCAGG-TAGACT
>X48_sc1.17_956194_956447_-/1-254
-------------AGTTTTGAAGTTCC-TTACTAAAGTAAACCCTCTAACTTTAAATGCCTGCATTACAACG
AATTTTAATGCTATGAATAAACTGTTTAGAGATCTAGATTCTCCTTATAAAA-CTGCACAAAATAGCTTCTT
AGAAATATATTATTTCCCTCTAG--AAGGTTATTCATTTCTACGTTGCATTCCTACAATATAGCGCCTT-GC
TAAGGCCTATT-CTAATTAGCTAAGCTCTGCATTCCTACTAGAAAT-GCAGG-TAGACT
>X48_sc1.47_10189_10443_+/1-255
------------GAGTTTTGAAGTTCC-TCACCAAAGCAAACCCTCTGACTTTAAATGCCTGCATCACAACG
AATTTTGATGCTATGAATAAACTGTTTAGAGATCTGGATTCCCCTTGTAAAA-CTGCACAAAATGGCTTCTT
AGAAATATATTATTTCCCCCTAG--AAGGTCATTCATTTCCACGTTGCATTCCCACAACATAGCGCCTT-GC
CAAGGCCTATT-CTAATTGGCTAAGCTCTGCATTCCCACTGGAAAT-GCAGG-TAGACT
>X48_sc1.34_6693_6947_+/1-255
------------GAGTTTTAAAGTTCC-TTACTAAAGTAAACTCTCTAACTTTAAATGCCTGCATCACAACG
AATTTTGATGCTATGAATAAACTGTTTAGAGATCTAGATTCCCCTTGTAAAA-CTGCACAAAATAGCTTCTT
AGAAATATATTATTTCCCCCTAG--AAGGTTATTTATTTCCACGTTGCATTCCTACAACATAGCGCCTT-GC
CAAGGCCTATT-CTAATTAGCTAAGCTCTGCATTCTCACTAGAAAT-GCAGG-TAGACT
>X48_sc1.3_8644_8897_+/1-254
-------------AGTTTTAAAGTTCC-TCACTAAAGCAAACTCTCTAACTTTAAATGCCTATATTATAACG
AATTTTAATGCTATGAATAAACTATTTAGAGATCTAGATTCCTCTTATAAAA-CTGCACAAAATAGCTTCTT
AGAAATATATTATTTCCCTCTAG--AAGGTTATTTATTTCTACGTTGCATTCCTACAATATAGCGCCTT-GC
TAAGGCCTATT-CTAATTAGCTAAGCTCTGCATTCTCACTAGAAAT-GCAGG-TAGACT
>X48_sc1.33_10947_11200_+/1-254
-------------AGTTTTAAAGTTCC-TTACTAAAGCAAACTCTCTAACTTTAAATGCCTGCATCACAACG
AATTTTAATGCTATGAATAAACTGTTTAGAGATCTAGATTCTCCTTGTAAAA-CTGCACAAAATAGCTTCTT
AGAAATATATTATTTCCCTCTAG--AAGGTCATTTATTTCTACGTTGCATTCCTATAATATAGCGCCTT-GC
TAAGGCCTATT-CTAATTAGCTAAGCTCTGCATTCTCACTAGAAAT-GCAGG-TAGACT
>X48_sc1.19_3627_3882_+/1-256
-------------AGTTTTAAAGTTCCCTTACTAAAGCAAACTCTCTAACTTTAAATGCCTGCATCACAACG
AATTTTGATGCTATAAATAAACTGTTTAGAGATCTGGATTCCCCTTGTAAAA-CTGCATAAAATAGCTTCTT
AGAAATATATTATTTCCCTCTAG--AAGGTCATTCATTTCTACGTTGCATTTCTACAATATAGCGCCTT-GC
TAAGGCCTATT-CTAATTAGCTAAGCTCTGCATTTCTACTGGAAATTGTAGG-TAGACT
>X48_sc1.19_4498_4751_+/1-254
-------------AGTTTTAAAGTTCC-TTACTAAAGCAAACTCTCTAACTTTAAATGCCTGCATTATAACG
AATTTTGATGCTATAAATAAACTGTTTAGAGATCTAGATTCTCTATGTAAAA-CTGCATAAAATAGCCTCTT
AGAAATATATTATTTCCTCCTAG--AAGGTTATTCATTTCTACGTTGCATTTCTATAACATAGCGCCTT-GC
TAAGGCCTATT-CTAATTAGCTAAGCTCTGCATTTCTACTGAAAAT-ATAGG-TAGACT
>X48_sc1.20_726222_726486_-/1-265
AGAAACTGCGATGAATGTCAGAGTTTTGATGTTCCTTCA---CCCATAACTTCAAAGCCTTGCATCTCAACG
AGTATTAGAGCTATGAATAAACCGTTTAGAGATCTGGATTCCCCTTGTAAAA-CTGCACAAAATGGCTTCTT
AGAAATATATTATTTCCCCCTAG--AAGGTTATTCATTTCCACGTTGCATTCTTACAACATAGCGCCTT-GC
TAAGGCTTATT-CTAATTAGCTAAGCTCTGCATTCCTACTAGAAA-TGCAGG-TAGACT
>X48_sc1.16_451_719_+/1-269
AGAAACTGCGATGAATGTCAGAGTTTTGATGTTCCTTCA---CCCATAACTTCAAAGCCTTGCATCTCAACG
AGTATTAGAGCTATGAATAAACCGTTTGGAGATCTGGATTCCCCTTGTAAAA-CTGCACAAAATAGCTTCTT
AGAAATATATTATTTCCCTCTAG--AAGGTTATTCATTTCCACGTTGCATTCCCACAACATAGCGCCTTTGC
CAAGGCCTATTTCTAATTGGCTAAGCTCTGCATTCCCACTGGAAAATGCAGGGTAGACT
>X48_sc1.40_305755_306019_-/1-265
AGAAACTGCGATGAATGTCAGAGTTTTGATGTTCCTTCA---CCTATAACTTCAAAGCCTTGCATCTCAACG
AGTATTAGAGCTATGAATAAACCGTTTGGAGATCTGGATTCCCCTTGTAAAA-CTGCACAAAATGGCTTCTT
AGAAATATATTATTTCCCTCTAG--AAGGTTATTCATTTCCACGTTGCATTCCCACAACATAGCGCCTT-GC
CAAGGCCTATT-CTAATTGGCTAAGCTCTGCATTCCCACTGGAAA-TGCAGG-TAGACT
>X48_sc1.24_544364_544628_-/1-265
AGAAACTGCGATAAATGTCAGAGTTTTGATGTTCCTTCA---CCTATAACTTCAAAGCCTTGCATCTTAACG
AGTATTAGAGCTATAAATAAACTGTTTAGAGATCTAGATTCCCCTTATAAAA-CAGCACAAAATGGCTTCTT
AGAAATATATTATTTCCCCCTAG--AAGGTTATTCATTTCCACGTTGCATTCCCACAACATAGCGCCTT-GC
TAAGGCCTATT-CTAATTAGCTAAGCTCTACATTCCTACTAGAAA-TGCAGG-TAGACT
>X48_sc1.7_4727_4991_+/1-265
AGAAACTGCGATGAATATCAGAGTTTTAATATTCCTTCA---CCTATAACTTCAAAGCCTTGCATCTCAACG
AGTATTAGAGCTATGAATAAACCGTTTGAAGATCTAGATTCCCCTTGTAAAA-CTGCACAAAATAGCTTCTT
AGAAATATATTATTTCCCTCTAG--AAGGTTATTTATTTCTACGTTGCATTTCTACAACATAGCGCCTT-AC
TAAGGCCTATT-CTAATTAGCTAAGCTCTGCATTCCTACTAGAAA-TGCAGG-TAGACT
>X48_sc1.8_10611_10875_+/1-265
AGAAACTGCGATGAATGTTAGAGTTTTGATGTTCCTTTA---CCTATAACTTCAAAGCCTTGCATCTTAACG
AGTATTAGAGCTATGAATAAACTGTTTAGAGATCTAGATTCCTCTTATAAAA-CTGCACAAAATAGCTTCTT
AGAAATATATTATTTCCCCCTAG--AAGGTTATTTATTTCCACGTTGCATTCCTACAACATAGCGCCTT-AC
TAAGGCCTATT-CTAATTAGCTAAGCTCTGCATTCTCACTAGAAA-TGCAGG-TAGACT
>X48_sc1.34_8579_8843_+/1-265
AGAAACTGCGATGAATGTTAGAGTTTTGATATTCCTTTA---CCTATAACTTCAAAGCCTTGCATCTCAACG
AGTATTAGAGCTATAGATAATTCGTTTAGAGATCTGGATTCCCCTCGTAAAA-CTGCATAAAATAGCCTCTT
AGAAATATATTATTTTCCTCTAG--AAGGCTATTTATTTTCACGACGTATTTCTATAACATAGCGCCTT-GC
TAAGGCCTATT-CTAATTAGCTAAGCTCTGCATTTCTACTAAGAAT-GCAGG-TAAACT
>X48_sc1.5_1338_1602_+/1-265
AGAAACTGCGATGAATGTTAGAGTTTTGATATTCCTTTA---CCTATAACTTTAAAGCCTTGCATCTTAACG
AGTATTAGAGCTATAGATAATCCGTTTGGAGATCTGGATTCCCCTCGTAAAA-CTGCACAAAATAGCCTCTT
AGTAATATATTATTTTGCCCTAG--AAGGTTATTCATTCTCACGACGCATTCCTACTACATAGCACCTT-GC
TAAGGCCTATT-CTAATTAGCTAAGCTCTATATTCTTAGTAGAAAT-GCAGG-TAGACT
>X48_sc1.49_15947_16213_+/1-267
AGAAACTGCAATAAATATTAGAGTTTTAATATTCCTTTA---CCTATAACTTCAAAGCCTTACATCTCAACG
AGTATTAGAGCTATAAATAAACCGTTTAGAGATCTAGATTCTCTTTATAAAA-CTGCACAAAATAGCTTCTT
AGAAATATATTATTTCTCTCTAGCAAGAGTTATTCATTTCCACGTTGCATTCCTATAACATAGCGCCTT-GC
TAAGGCCTATT-CTAATTAGCTAAGCTCTGCATTCCTACTGAAAAT-ATAGA-TAGACT
>X48_sc1.13_3749_4002_+/1-254
-------------AGTTTTAAAGTTCC-TTACTAAAGCAAACTCTCTAACTTTAAATGCCTATATTACAACG
AATTTTAATGCTATTATAGTTCTAAGTGTAGATCTAAGCTTAGCGCACCTTT-CTGCAGAATATAGCTTCTT
AGAAATATATTATTTCCCTCTAG--AAGGTTATTCATTTCTACGTTGCATTCCTACAACATAGCGCCTT-AC
TAAGGCCTATT-CTAATTAGCTAAGCTCTGTATTCCTACTAGAAAT-GCAGG-TAGACT
>X48_sc1.35_350306_350570_-/1-265
AGAAACTACAATAAATGTTAGAGTTTTGATATTCTTTTA---CCTATAACTTTAAAGCCTTGCATCTTAACG
AGTATTAGAGCTATAGATAATCTGTTTAGAGATCTAGATTCCCCTTATAAAA-CTGCACAAAATAGCCTCTT
AGCAATATATTATTTTGCTCTAG--AAGGTTATTTATTCCTACAACGCATTTCTACTATATAGCGCGTT-GC
TAAGGCCTATT-CTAATTAGCTAAGCTCTGCATTCTTAGTAGAAAT-GCAGA-TAGACT
>X48_sc1.45_7226_7431_+/1-206
---------------------------------------------------------------ATCTTAACG
AGTATTAGAGCTATGAATAAACTGTTTAGAGATCTAGATTTCTCTTGTAAAAACTGCATAAAATAGCTTCTT
AGAAATATATTATTTCCCTCTAA--AAGGTTATTTATTTCTACGTTGCATTTCTATAACATAGCGCCTT-GC
TAAGGCCTATT-CTAATTAGCTAAGCTCTGCATTCCTACTAGAAAT-GCAGG-TAGACT
>X48_sc1.33_15137_15361_+/1-225
-------------------------------------------CTCTAACTTTAAATGCCTACATTATAACG
AATTTTAATGCTATTATAATTCTAAGTGCAGATCTAAGCTTAGCACACCTTT-CTATAGAATATAGCCTCTT
AGAAATATATTATTTCTCTCTAG--AAGGTTATTTATTTCTATAACGTATTTCTATAACATAGCGCCTT-AC
TAAGGCCTATT-CTAATTAGCTAAGCTCTACATTTCTACTAGAAAT-GCAGG-TAGACT
>X48_sc1.30_7069_7322_+/1-254
-------------AGTTTTAAAGTTCC-TTATTAAAGTAAACTCTCTAACTTTAAATGCCTATATTATAACG
AATTTTAATGCTATTATAGTTCTAAGTGTAGATCTAAGCTTAGCGCACCTTT-CTGCAGAATATAGCCTCTT
AGAAATATATTATTTCTCTCTAG--AAGGTTATTTATTTCTATAACGCATTTCTATAATATAGCGCCTT-AC
TAAGGCCTATT-CTAATTAGCTAAGCTCTGCATTTCTACTAAGAAT-GCAGA-TAGACT
