# Supplementary material for: RIPCAL: a tool for alignment-based analysis of repeat-induced point mutations in fungal genomic sequences
Source: BMC Bioinformatics. 2008 Nov 12;9:478. doi: 10.1186/1471-2105-9-478 (PMC2621366; doi:10.1186/1471-2105-9-478)
Supplement: Additional file 5 — Snodorum Alignments. Compressed (.zip) file containing alignments for all Stagonospora nodorum repeat families in Fasta (.fas) format. [file 1471-2105-9-478-S5.zip › x96_aln.fas]

>X96_sc1.43_14245_14552_+/1-308
CTTAGCATAATAAACTTTAGTTATATATCTTTAATTTTATTGCTATCTATAAGAGAGCCTATATATAATATG
CCTATATCTAATTTAGAAGATACTTCTATATTCTTTTTATACATTTGCGCATTATGCTTAGTCTTATTATAG
TTTCTATAGCGC---TGTATAGCTAGTTAA-GCTCTTTCTTAATTA--CTTTTACTATAACTTTTCTTTAAC
TGCCTAGTAGCTATAGA-TACCTCTGCAGCTATCTACGTTACTGCC-TTACTATACTCTATAGTACTACTC-
TACTAAATCTGC-TTATAC-TTCTATAATTT
>X96_sc1.56_30607_30914_-/1-308
CTTAGCATAATAAACTTTAGTTACGCATCTTTAATTTTATTACTATCTATAAGAGAGCCTATATATAATATA
CCTGCATCTAATTTAGAAGATGCCTCTATATCCTTTTTATATATTTATATATTATGCCTAGTCTTACTATAG
TTTCTATAGCGT---TATTTAGCTAGTTAA-GCTTTTTCTTAATTA--CCTCTATTATAACTTCTCTTTAAC
TGCCTAGTAGCTATAGA-TGCCTCTGCAGCTACCTACGTTACTGCC-TTACTATACTCTATAGTACTACTC-
TGCTAAATCTGC-TTATAC-TTCTGCAATTT
>X96_sc1.49_124262_124569_-/1-308
CTTAGCATAAGAAACTTTAGTTATATATCTTTAATTTTATTACTATCTATAAGAGAGCCTGCATCTATTATG
CCTGCATCTAATTTAGAAGATACTTCTATATCTTTTTTATATATTTGCGTATTATACCTAGTTTTACTATAG
TTTCTATAGCGC---TATATAGCTAGTTAA-GCTCTTTCTTAACTA--CTTCTACTATAACTCTTCTTTAAC
TGCCTAGCAGCTATAGA-TACCTCTATAGCTATCTATATTACTACC-TTACTATACTCTATAGTACTACTC-
TACTAGATCTAC-TTATAC-TTACGTAATTT
>X96_sc1.22_14716_15023_+/1-308
CTTAGCATAATGAACTTTAGTTATGTATCTTTAATTTTATTGCTATCTATAAGAGAGCCTATATATAATATG
CTTATATCTAATTTAGAAGATACTTCTATATTCTTTTTGCACGTTTACGCATTATACCTAGTTTTACTATAG
TTTCTATAGCGC---TATATAGCTAGTTAA-GCTCTTTCTTAATTA--TCTCTACTATAACTTCTCTTTAAC
TGCCTAGTAGCTATAGA-CGCCTCTATAGCTACTTACGTTACTGCC-TTACTATACTCTATAGTACTACTC-
TACTAAATCTGC-TTATGC-TTCTATAATTT
>X96_sc1.57_9844_10151_+/1-308
CTTAGCATAAGAAACTTTAGTTATGCATCTTTAATTTTATTACTATCTATAAAGAAGCCTATATCTATTATA
TCTATATCTAATTTAGAAGATATCTTTATATTCTTTTTATATATCTATATATTATACCTAGTCTTACTATAG
TTCTTATAGCGC---TATATAGCTAGTTAA-GCTCTTTCTTAACTA--TCTCTACTATAACTCTTCTTTAAC
TACCTAGTAGCTATAGA-CGCTTCTGCAGCTACTTACGTTACTGCT-TTATTATACTTTATAATACTACTC-
TGCTAGATCTGC-TTACAC-TTACGCAATTT
>X96_sc1.2_964_1271_+/1-308
CTTAGCATAAAAAACTTTAGTTATATATCTTTAATTTTATTACTATCTATAAGAGAGCCTATATCTATTATA
CCTGCATCTAATTTAGAAGATACTTCTATATCTTTTTTATATATTTGCGTATTATACCTAGTTCTACTATAG
TTCTTATAGCGC---TATATAGCTAGTTAA-GCTCTTTCTTAATTA--CTTCTACTATAATTCTTTTTTAAC
TGCTTAGTAGCTATAGA-TACCTCTATAGCTATCTACGTTACTATC-TTACTATACTCTATAGTACTGCTC-
TATTAGATCTGC-TTACGC-TTATATAATTT
>X96_sc1.45_10755_11062_-/1-308
CTTAGCATAATAAACTTTAGTTATGCATCTTTAATTTTATTACTATCTATAAGAGAGCTTATATATAACGTA
CTTATATCTAATTTAGAAGATACTTCTATATTCTTTTTGCACATTTGCGCATTATGCCTAGTCTTACTATAG
TTTCTATAGCGT---TATCTAGCTAGTTAA-GCTCTTTCTTAATTA--TCTCTATTATAACTTCTTTTTAAC
TACCTAGTAGCTATAGA-TGCCTCTATAGCTATCTATATTGCTATC-TTACTATACTCTATAGTACTACTT-
TGCTAAATCTGC-TTACGC-TTCTATAATTT
>X96_sc1.49_89759_90066_-/1-308
CTTAGCATAAAGAACTTTAGTTATGCATCTTTAATTTTATTACTATCTATAAGAAAGTCTATATCTATTATA
CTTATATCTAATTTAGAAAATGCTTCTATATTCTTTTTATATATCTGCGTATTATGCCTAGTCTTACTATAG
TTCTTATAGCGC---TATATAGCTAGTTAA-GCTCTTTCTTAACTA--CTTCTACTATAACTCTTCTTTAAC
TGCCTAGTAGCTATAGA-TGCCTCTGTAGCTACCTACGTTACTATT-TTACTATACTCTATAGTACTACTC-
TACTAGATCTGC-TTATAC-TTACGTAATTT
>X96_sc1.20_209734_210043_+/1-310
CTTAGTATAATAAACTTTAGTTATATATCTTTAATTTTATTGCTATCTATAAGAGAGCCTATATATAATATG
CCTATATCTAATTTAGAAGATGCTTCTATATTCTTTTTGCATATTTATGCATTATACCTAGTCTTACTATAG
TTTCTATAGCAT---TATCTAGCTAGTTAA-GCTCTTTCTTAATTAACCTACTACTATAACTTCTTTTTAAC
TGCCTAGTAGCTATAGA-CGCCTCTATAGCTATCTACGTTACTATC-TTACTATACTCTATAGTACTACTC-
TACTAAATCTGC-TTATAC-TTCTATAATTT
>X96_sc1.28_445196_445504_-/1-309
CTTAGTATAATAAACTTTAGTTATATATCTTTAATTTTATTACTATCTATAAGAGAGCTTATATATAACGTG
CCTATATCTAATTTAGAAGATGCCTCTATATCTTTTTTATATATTTGCGCATTATGCTTAGTCTTACTATAG
TTCTTATAGCAT---TATCTAGCTAGTTAA-GCTCTTTCTTAATTA--CCTCTATTATAACTTCTTTTTAAC
TGCCTAGCAGCTATAGA-TGCCTCTATAGCTATCTATATTACTATC-TTACTATACTCTATAGTATTACTC-
TACTAAATCTGC-TTATGCCTTTTATAATTT
>X96_sc1.20_1755_2065_+/1-311
CTTAGTATAAGAAACTTTAGTTATGCATCTTTAATTTTATTACTATCTATAAGAGAGCCTATATCTATTATA
CCTATATCTAATTTAGAAGATATCTCTATATTCTTTTTGCATATCTGCGCGTTATGCCTAGTTCTACTATAG
TTTCTATAGCGCGTATAAGTAGCTAGTTAA-GCTCTTTCTTAACTA--CCTCTACTATAACTCTTCTTTAAC
TGCTTAGTAGCTATAGA-CGCCTCTATAGCTATTTGCGTTGCTATC-TTACTATACTCTATAGTACTACTC-
TGCTAGATCTGC-TTATAC-TTACGTAATTT
>X96_sc1.57_27559_27866_+/1-308
CTTAGTATAAGAAACTTTAGTTATGCATCTTTAATTTTATTGCTATCTATAAGAGAGCCTATATCTATTATG
CCTATATCTAATTTAGAAGATACTTCTATATTCTTTTTATATATTTATATATTATACTTAGTTCTACTATAG
TTTTTATAGCGC---TATATAGCTAGTTAA-GCTCTTTCTTAACTA--TTTCTACTATAACTCTTCTTTAAC
TACTTAGTAGCTATAGA-TGCCTCTATAGCTACTTATATTACTACT-TTACTATACTCTATAATACTACTC-
TACTAGATTTGC-TTATGC-TTATATAATTT
>X96_sc1.39_3821_4126_-/1-306
CTTAGCATAAAGAACTTTAGTTACGCATCTTTAATTTTATTGCTATCTATAAAGAAGCTTATATCTATTACG
CTTATATCTAATTTAGAAAATACTTTTATATCTTTTTTATATAGTTA--TATTATACTTAGTTCTACTATAG
TTCTTATAGCGC---TATATAGCTAGTTAA-GCTCTTTCTTAATTA--TTTTTATTATAACTCTTCTTTAAC
TATCTAGTAGCTATAGA-TATATCTATAGCTACTTATATTACTATC-TTACTATACTCTATAGTACTACTC-
TGCTAGATTTGC-TTATAC-TTATATAATTT
>X96_sc1.58_3491_3803_-/1-313
CTTAGCATAATAAACTTTAGTTATGCATCTTTAATTTTATTGCTATCTATAAGAGAGCCTATATCTATTATG
CCTGCATCTAATTTAGAAGATATCTCTATATTCTTTTTGCATATTTATGCATTATACCTAGTTCTACTATAG
TTTCTATAGCGC---TATATAGCTAGTTAAAGCTCTTTCTTAACTA--TCTCTACTATAACTCTTCTTTAAC
TGCCTAGTAGCTATAGAATGCTTCTATAGCTACCTACGTTACTATCCTTACTATACTCTATAGTACTACTCC
TGCTAGATCTGCCTTATGC-TTATATAATTT
