# Supplementary material for: RIPCAL: a tool for alignment-based analysis of repeat-induced point mutations in fungal genomic sequences
Source: BMC Bioinformatics. 2008 Nov 12;9:478. doi: 10.1186/1471-2105-9-478 (PMC2621366; doi:10.1186/1471-2105-9-478)
Supplement: Additional file 5 — Snodorum Alignments. Compressed (.zip) file containing alignments for all Stagonospora nodorum repeat families in Fasta (.fas) format. [file 1471-2105-9-478-S5.zip › y1_aln.fas]

>Y1_sc1.3_1166696_1166915_-/1-220
------------------------------------------------------------------------
------------------------------------------------------------------------
------------------------------------------------------------------------
------------------------------------------------------------------------
------------------------------------------------------------------------
------------------------------------------------------------------------
------------------------------------------------------------------------
------------------------------------------------------------------------
------------------------------------------------------------------------
------------------------------------------------------------------------
------------------------------------------------------------------------
------------------------------------------------------------------------
------------------------------------------------------------------------
------------------------------------------------------------------------
------------------------------------------------------------------------
------------------------------------------------------------------------
------------------------------------------------------------------------
------------------------------------------------------------------------
------------------------------------------------------------------------
------------------------------------------------------------------------
------------------------------------------------------------------------
------------------------------------------------------------------------
------------------------------------------------------------------------
------------------------------------------------------------------------
------------------------------------------------------------------------
------------------------------------------------------------------------
------------------------------------------------------------------------
------------------------------------------------------------------------
------------------------------------------------------------------------
------------------------------------------------------------------------
------------------------------------------------------------------------
------------------------------------------------------------------------
------------------------------------------------------------------------
------------------------------------------------------------------------
------------------------------------------------------------------------
------------------------------------------------------------------------
------------------------------------------------------------------------
------------------------------------------------------------------------
------------------------------------------------------------------------
------------------------------------------------------------------------
------------------------------------------------------------------------
------------------------------------------------------------------------
------------------------------------------------------------------------
------------------------------------------------------------------------
------------------------------------------------------------------------
------------------------------------------------------------------------
------------------------------------------------------------------------
------------------------------------------------------------------------
------------------------------------------------------------------------
------------------------------------------------------------------------
------------------------------------------------------------------------
------------------------------------------------------------------------
------------------------------------------------------------------------
------------------------------------------------------------------------
------------------------------------------------------------------------
------------------------------------------------------------------------
------------------------------------------------------------------------
------------------------------------------------------------------------
------------------------------------------------------------------------
------------------------------------------------------------------------
------------------------------------------------------------------------
------------------------------------------------------------------------
------------------------------------------------------------------------
------------------------------------------------------------------------
------------------------------------------------------------------------
------------------------------------------------------------------------
------------------------------------------------------------------------
------------------------------------------------------------------------
------------------------------------------------------------------------
------------------------------------------------------------------------
------------------------------------------------------------------------
------------------------------------------------------------------------
------------------------------------------------------------------------
------------------------------------------------------------------------
------------------------------------------------------------------------
------------------------------------------------------------------------
------------------------------------------------------------------------
------------------------------------------------------------------------
------------------------------------------------------------------------
------------------------------------------------------------------------
------------------------------------------------------------------------
------------------------------------------------------------------------
------------------------------------------------------------------------
------------------------------------------------------------------------
------------------------------------------------------------------------
------------------------------------------------------------------------
------------------------------------------------------------------------
------------------------------------------------------------------------
------------------------------------------------------------------------
------------------------------------------------------------------------
------------------------------------------------------------------------
------------------------------------------------------------------------
------------------------------------------------------------------------
------------------------------------------------------------------------
------------------------------------------------------------------------
------------------------------------------------------------------------
------------------------------------------------------------------------
------------------------------------------------------------------------
------------------------------------------------------------------------
------------------------------------------------------------------------
------------------------------------------------------------------------
------------------------------------------------------------------------
------------------------------------------------------------------------
------------------------------------------------------------------------
------------------------------------------------------------------------
------------------------------------------------------------------------
------------------------------------------------------------------------
------------------------------------------------------------------------
------------------------------------------------------------------------
------------------------------------------------------------------------
------------------------------------------------------------------------
------------------------------------------------------------------------
------------------------------------------------------------------------
------------------------------------------------------------------------
------------------------------------------------------------------------
------------------------------------------------------------------------
------------------------------------------------------------------------
------------------------------------------------------------------------
------------------------------------------------------------------------
----------TATAAGGCAGACTGCAGGCATAGAAG---GCTTAGGTTAA-TAAGAAGTACTTATATTTAAC
TAAA-AGTAGA-ATAGTAGATAAAGA----GTCTACTAAGAGAA---GAGAGTAGCTAGC--TATATATACT
G--CAAAGCGTATAGGTG-CTAAGCTAGCGTATACGC-TAGCCTAG-AGTAAACTAGCT--AAAGTAAAAGA
AAAG--AGAAGAGAAAGCTAAAGTAAG-TAAGGTATACT---------------------------------
------------------------------------------------------------------------
------------------------------------------------------------------------
------------------------------------------------------------------------
------------------------------------------------------------------------
------------------------------------------------------------------------
------------------------------------------------------------------------
------------------------------------------------------------------------
------------------------------------------------------------------------
------------------------------------------------------------------------
------------------------------------------------------------------------
------------------------------------------------------------------------
------------------------------------------------------------------------
------------------------------------------------------------------------
------------------------------------------------------------------------
------------------------------------------------------------------------
--
>Y1_sc1.23_559664_559899_-/1-236
------------------------------------------------------------------------
------------------------------------------------------------------------
------------------------------------------------------------------------
------------------------------------------------------------------------
------------------------------------------------------------------------
------------------------------------------------------------------------
------------------------------------------------------------------------
------------------------------------------------------------------------
------------------------------------------------------------------------
------------------------------------------------------------------------
------------------------------------------------------------------------
------------------------------------------------------------------------
------------------------------------------------------------------------
------------------------------------------------------------------------
------------------------------------------------------------------------
------------------------------------------------------------------------
------------------------------------------------------------------------
------------------------------------------------------------------------
------------------------------------------------------------------------
------------------------------------------------------------------------
------------------------------------------------------------------------
------------------------------------------------------------------------
------------------------------------------------------------------------
------------------------------------------------------------------------
------------------------------------------------------------------------
------------------------------------------------------------------------
------------------------------------------------------------------------
------------------------------------------------------------------------
------------------------------------------------------------------------
------------------------------------------------------------------------
------------------------------------------------------------------------
------------------------------------------------------------------------
------------------------------------------------------------------------
------------------------------------------------------------------------
------------------------------------------------------------------------
------------------------------------------------------------------------
------------------------------------------------------------------------
------------------------------------------------------------------------
------------------------------------------------------------------------
------------------------------------------------------------------------
------------------------------------------------------------------------
------------------------------------------------------------------------
------------------------------------------------------------------------
------------------------------------------------------------------------
------------------------------------------------------------------------
------------------------------------------------------------------------
------------------------------------------------------------------------
------------------------------------------------------------------------
------------------------------------------------------------------------
------------------------------------------------------------------------
------------------------------------------------------------------------
------------------------------------------------------------------------
------------------------------------------------------------------------
------------------------------------------------------------------------
------------------------------------------------------------------------
------------------------------------------------------------------------
------------------------------------------------------------------------
------------------------------------------------------------------------
------------------------------------------------------------------------
------------------------------------------------------------------------
------------------------------------------------------------------------
------------------------------------------------------------------------
------------------------------------------------------------------------
------------------------------------------------------------------------
------------------------------------------------------------------------
------------------------------------------------------------------------
------------------------------------------------------------------------
------------------------------------------------------------------------
------------------------------------------------------------------------
------------------------------------------------------------------------
------------------------------------------------------------------------
------------------------------------------------------------------------
------------------------------------------------------------------------
------------------------------------------------------------------------
------------------------------------------------------------------------
------------------------------------------------------------------------
------------------------------------------------------------------------
------------------------------------------------------------------------
------------------------------------------------------------------------
------------------------------------------------------------------------
------------------------------------------------------------------------
------------------------------------------------------------------------
------------------------------------------------------------------------
------------------------------------------------------------------------
------------------------------------------------------------------------
------------------------------------------------------------------------
------------------------------------------------------------------------
------------------------------------------------------------------------
------------------------------------------------------------------------
------------------------------------------------------------------------
------------------------------------------------------------------------
------------------------------------------------------------------------
------------------------------------------------------------------------
------------------------------------------------------------------------
------------------------------------------------------------------------
------------------------------------------------------------------------
------------------------------------------------------------------------
------------------------------------------------------------------------
------------------------------------------------------------------------
------------------------------------------------------------------------
------------------------------------------------------------------------
------------------------------------------------------------------------
------------------------------------------------------------------------
------------------------------------------------------------------------
------------------------------------------------------------------------
------------------------------------------------------------------------
------------------------------------------------------------------------
------------------------------------------------------------------------
------------------------------------------------------------------------
------------------------------------------------------------------------
------------------------------------------------------------------------
------------------------------------------------------------------------
------------------------------------------------------------------------
------------------------------------------------------------------------
------------------------------------------------------------------------
------------------------------------------------------------------------
------------------------------------------------------------------------
------------------------------------------------------------------------
------------------------------------------------------------------CTTTAG
TCTACTATTATATAAGGCAGACTATAAGCATAGAAG---GCTTAGGTTAA-TAAGAAGTACTTATATTTAAC
TAAA-GGTAGA-ATAGTAGACAAAGA----GTCTACTAAGAGAA---GAGAGTAGCTAGC--TATATATACT
G--CAAGGCGTGCAGGCG-CTAAGCTAGCGTATACGC-TAGCCTAG-AGTAGACTAGCT--AAAGTAAAAGA
AAAG--AGAAGAGAAAGCTAGAGTAAG-TAAGGTATACT---------------------------------
------------------------------------------------------------------------
------------------------------------------------------------------------
------------------------------------------------------------------------
------------------------------------------------------------------------
------------------------------------------------------------------------
------------------------------------------------------------------------
------------------------------------------------------------------------
------------------------------------------------------------------------
------------------------------------------------------------------------
------------------------------------------------------------------------
------------------------------------------------------------------------
------------------------------------------------------------------------
------------------------------------------------------------------------
------------------------------------------------------------------------
------------------------------------------------------------------------
--
>Y1_sc1.9_51148_51367_+/1-220
------------------------------------------------------------------------
------------------------------------------------------------------------
------------------------------------------------------------------------
------------------------------------------------------------------------
------------------------------------------------------------------------
------------------------------------------------------------------------
------------------------------------------------------------------------
------------------------------------------------------------------------
------------------------------------------------------------------------
------------------------------------------------------------------------
------------------------------------------------------------------------
------------------------------------------------------------------------
------------------------------------------------------------------------
------------------------------------------------------------------------
------------------------------------------------------------------------
------------------------------------------------------------------------
------------------------------------------------------------------------
------------------------------------------------------------------------
------------------------------------------------------------------------
------------------------------------------------------------------------
------------------------------------------------------------------------
------------------------------------------------------------------------
------------------------------------------------------------------------
------------------------------------------------------------------------
------------------------------------------------------------------------
------------------------------------------------------------------------
------------------------------------------------------------------------
------------------------------------------------------------------------
------------------------------------------------------------------------
------------------------------------------------------------------------
------------------------------------------------------------------------
------------------------------------------------------------------------
------------------------------------------------------------------------
------------------------------------------------------------------------
------------------------------------------------------------------------
------------------------------------------------------------------------
------------------------------------------------------------------------
------------------------------------------------------------------------
------------------------------------------------------------------------
------------------------------------------------------------------------
------------------------------------------------------------------------
------------------------------------------------------------------------
------------------------------------------------------------------------
------------------------------------------------------------------------
------------------------------------------------------------------------
------------------------------------------------------------------------
------------------------------------------------------------------------
------------------------------------------------------------------------
------------------------------------------------------------------------
------------------------------------------------------------------------
------------------------------------------------------------------------
------------------------------------------------------------------------
------------------------------------------------------------------------
------------------------------------------------------------------------
------------------------------------------------------------------------
------------------------------------------------------------------------
------------------------------------------------------------------------
------------------------------------------------------------------------
------------------------------------------------------------------------
------------------------------------------------------------------------
------------------------------------------------------------------------
------------------------------------------------------------------------
------------------------------------------------------------------------
------------------------------------------------------------------------
------------------------------------------------------------------------
------------------------------------------------------------------------
------------------------------------------------------------------------
------------------------------------------------------------------------
------------------------------------------------------------------------
------------------------------------------------------------------------
------------------------------------------------------------------------
------------------------------------------------------------------------
------------------------------------------------------------------------
------------------------------------------------------------------------
------------------------------------------------------------------------
------------------------------------------------------------------------
------------------------------------------------------------------------
------------------------------------------------------------------------
------------------------------------------------------------------------
------------------------------------------------------------------------
------------------------------------------------------------------------
------------------------------------------------------------------------
------------------------------------------------------------------------
------------------------------------------------------------------------
------------------------------------------------------------------------
------------------------------------------------------------------------
------------------------------------------------------------------------
------------------------------------------------------------------------
------------------------------------------------------------------------
------------------------------------------------------------------------
------------------------------------------------------------------------
------------------------------------------------------------------------
------------------------------------------------------------------------
------------------------------------------------------------------------
------------------------------------------------------------------------
------------------------------------------------------------------------
------------------------------------------------------------------------
------------------------------------------------------------------------
------------------------------------------------------------------------
------------------------------------------------------------------------
------------------------------------------------------------------------
------------------------------------------------------------------------
------------------------------------------------------------------------
------------------------------------------------------------------------
------------------------------------------------------------------------
------------------------------------------------------------------------
------------------------------------------------------------------------
------------------------------------------------------------------------
------------------------------------------------------------------------
------------------------------------------------------------------------
------------------------------------------------------------------------
------------------------------------------------------------------------
------------------------------------------------------------------------
------------------------------------------------------------------------
------------------------------------------------------------------------
------------------------------------------------------------------------
------------------------------------------------------------------------
------------------------------------------------------------------------
------------------------------------------------------------------------
----------TGTAAAGCAGACTATAGGCATAGAAA---GCTTAGGTTAA-TAAGAAGTACTTATATTTAAC
TAAA-GATAGA-ATAGTAGACAAAGA----GTCTACTAAGAGAA---GAGAGTAGCTAGC--TATATATACT
A--TAAGGCATATAGGCG-CTAAGCTAGCGTATACGC-TAGCCTAG-AGTAGACTAGCT--AAAGTAAAAGA
AAAG--AGAAGAGAAAGCTAGAGTAAG-TAAGGTATACT---------------------------------
------------------------------------------------------------------------
------------------------------------------------------------------------
------------------------------------------------------------------------
------------------------------------------------------------------------
------------------------------------------------------------------------
------------------------------------------------------------------------
------------------------------------------------------------------------
------------------------------------------------------------------------
------------------------------------------------------------------------
------------------------------------------------------------------------
------------------------------------------------------------------------
------------------------------------------------------------------------
------------------------------------------------------------------------
------------------------------------------------------------------------
------------------------------------------------------------------------
--
>Y1_sc1.1_528551_528786_+/1-236
------------------------------------------------------------------------
------------------------------------------------------------------------
------------------------------------------------------------------------
------------------------------------------------------------------------
------------------------------------------------------------------------
------------------------------------------------------------------------
------------------------------------------------------------------------
------------------------------------------------------------------------
------------------------------------------------------------------------
------------------------------------------------------------------------
------------------------------------------------------------------------
------------------------------------------------------------------------
------------------------------------------------------------------------
------------------------------------------------------------------------
------------------------------------------------------------------------
------------------------------------------------------------------------
------------------------------------------------------------------------
------------------------------------------------------------------------
------------------------------------------------------------------------
------------------------------------------------------------------------
------------------------------------------------------------------------
------------------------------------------------------------------------
------------------------------------------------------------------------
------------------------------------------------------------------------
------------------------------------------------------------------------
------------------------------------------------------------------------
------------------------------------------------------------------------
------------------------------------------------------------------------
------------------------------------------------------------------------
------------------------------------------------------------------------
------------------------------------------------------------------------
------------------------------------------------------------------------
------------------------------------------------------------------------
------------------------------------------------------------------------
------------------------------------------------------------------------
------------------------------------------------------------------------
------------------------------------------------------------------------
------------------------------------------------------------------------
------------------------------------------------------------------------
------------------------------------------------------------------------
------------------------------------------------------------------------
------------------------------------------------------------------------
------------------------------------------------------------------------
------------------------------------------------------------------------
------------------------------------------------------------------------
------------------------------------------------------------------------
------------------------------------------------------------------------
------------------------------------------------------------------------
------------------------------------------------------------------------
------------------------------------------------------------------------
------------------------------------------------------------------------
------------------------------------------------------------------------
------------------------------------------------------------------------
------------------------------------------------------------------------
------------------------------------------------------------------------
------------------------------------------------------------------------
------------------------------------------------------------------------
------------------------------------------------------------------------
------------------------------------------------------------------------
------------------------------------------------------------------------
------------------------------------------------------------------------
------------------------------------------------------------------------
------------------------------------------------------------------------
------------------------------------------------------------------------
------------------------------------------------------------------------
------------------------------------------------------------------------
------------------------------------------------------------------------
------------------------------------------------------------------------
------------------------------------------------------------------------
------------------------------------------------------------------------
------------------------------------------------------------------------
------------------------------------------------------------------------
------------------------------------------------------------------------
------------------------------------------------------------------------
------------------------------------------------------------------------
------------------------------------------------------------------------
------------------------------------------------------------------------
------------------------------------------------------------------------
------------------------------------------------------------------------
------------------------------------------------------------------------
------------------------------------------------------------------------
------------------------------------------------------------------------
------------------------------------------------------------------------
------------------------------------------------------------------------
------------------------------------------------------------------------
------------------------------------------------------------------------
------------------------------------------------------------------------
------------------------------------------------------------------------
------------------------------------------------------------------------
------------------------------------------------------------------------
------------------------------------------------------------------------
------------------------------------------------------------------------
------------------------------------------------------------------------
------------------------------------------------------------------------
------------------------------------------------------------------------
------------------------------------------------------------------------
------------------------------------------------------------------------
------------------------------------------------------------------------
------------------------------------------------------------------------
------------------------------------------------------------------------
------------------------------------------------------------------------
------------------------------------------------------------------------
------------------------------------------------------------------------
------------------------------------------------------------------------
------------------------------------------------------------------------
------------------------------------------------------------------------
------------------------------------------------------------------------
------------------------------------------------------------------------
------------------------------------------------------------------------
------------------------------------------------------------------------
------------------------------------------------------------------------
------------------------------------------------------------------------
------------------------------------------------------------------------
------------------------------------------------------------------------
------------------------------------------------------------------------
------------------------------------------------------------------------
------------------------------------------------------------------------
------------------------------------------------------------------------
------------------------------------------------------------------CTTTAG
TCTACTATTATATAAGATAGACTATAAGTATAGAAG---GCTTAAGTTAA-TAAGAAGTACTTATATTTAAC
TAAA-GGTAGA-ATAGTAAATAAAGA----GTCTACTAAGAGAA---GAGAGTAGCTAGC--TATATATACT
G--CAAGGCATGCAGGCG-CTAGGCTAGCGTATACGC-TAGCCTAG-AGTAGACTAGCT--AAAGTAAAAGA
AAAG--AGAAGAGAAAGCTAGAGTAAG-TAAGGTATACT---------------------------------
------------------------------------------------------------------------
------------------------------------------------------------------------
------------------------------------------------------------------------
------------------------------------------------------------------------
------------------------------------------------------------------------
------------------------------------------------------------------------
------------------------------------------------------------------------
------------------------------------------------------------------------
------------------------------------------------------------------------
------------------------------------------------------------------------
------------------------------------------------------------------------
------------------------------------------------------------------------
------------------------------------------------------------------------
------------------------------------------------------------------------
------------------------------------------------------------------------
--
>Y1_sc1.1_234428_234648_+/1-221
------------------------------------------------------------------------
------------------------------------------------------------------------
------------------------------------------------------------------------
------------------------------------------------------------------------
------------------------------------------------------------------------
------------------------------------------------------------------------
------------------------------------------------------------------------
------------------------------------------------------------------------
------------------------------------------------------------------------
------------------------------------------------------------------------
------------------------------------------------------------------------
------------------------------------------------------------------------
------------------------------------------------------------------------
------------------------------------------------------------------------
------------------------------------------------------------------------
------------------------------------------------------------------------
------------------------------------------------------------------------
------------------------------------------------------------------------
------------------------------------------------------------------------
------------------------------------------------------------------------
------------------------------------------------------------------------
------------------------------------------------------------------------
------------------------------------------------------------------------
------------------------------------------------------------------------
------------------------------------------------------------------------
------------------------------------------------------------------------
------------------------------------------------------------------------
------------------------------------------------------------------------
------------------------------------------------------------------------
------------------------------------------------------------------------
------------------------------------------------------------------------
------------------------------------------------------------------------
------------------------------------------------------------------------
------------------------------------------------------------------------
------------------------------------------------------------------------
------------------------------------------------------------------------
------------------------------------------------------------------------
------------------------------------------------------------------------
------------------------------------------------------------------------
------------------------------------------------------------------------
------------------------------------------------------------------------
------------------------------------------------------------------------
------------------------------------------------------------------------
------------------------------------------------------------------------
------------------------------------------------------------------------
------------------------------------------------------------------------
------------------------------------------------------------------------
------------------------------------------------------------------------
------------------------------------------------------------------------
------------------------------------------------------------------------
------------------------------------------------------------------------
------------------------------------------------------------------------
------------------------------------------------------------------------
------------------------------------------------------------------------
------------------------------------------------------------------------
------------------------------------------------------------------------
------------------------------------------------------------------------
------------------------------------------------------------------------
------------------------------------------------------------------------
------------------------------------------------------------------------
------------------------------------------------------------------------
------------------------------------------------------------------------
------------------------------------------------------------------------
------------------------------------------------------------------------
------------------------------------------------------------------------
------------------------------------------------------------------------
------------------------------------------------------------------------
------------------------------------------------------------------------
------------------------------------------------------------------------
------------------------------------------------------------------------
------------------------------------------------------------------------
------------------------------------------------------------------------
------------------------------------------------------------------------
------------------------------------------------------------------------
------------------------------------------------------------------------
------------------------------------------------------------------------
------------------------------------------------------------------------
------------------------------------------------------------------------
------------------------------------------------------------------------
------------------------------------------------------------------------
------------------------------------------------------------------------
------------------------------------------------------------------------
------------------------------------------------------------------------
------------------------------------------------------------------------
------------------------------------------------------------------------
------------------------------------------------------------------------
------------------------------------------------------------------------
------------------------------------------------------------------------
------------------------------------------------------------------------
------------------------------------------------------------------------
------------------------------------------------------------------------
------------------------------------------------------------------------
------------------------------------------------------------------------
------------------------------------------------------------------------
------------------------------------------------------------------------
------------------------------------------------------------------------
------------------------------------------------------------------------
------------------------------------------------------------------------
------------------------------------------------------------------------
------------------------------------------------------------------------
------------------------------------------------------------------------
------------------------------------------------------------------------
------------------------------------------------------------------------
------------------------------------------------------------------------
------------------------------------------------------------------------
------------------------------------------------------------------------
------------------------------------------------------------------------
------------------------------------------------------------------------
------------------------------------------------------------------------
------------------------------------------------------------------------
------------------------------------------------------------------------
------------------------------------------------------------------------
------------------------------------------------------------------------
------------------------------------------------------------------------
------------------------------------------------------------------------
------------------------------------------------------------------------
------------------------------------------------------------------------
------------------------------------------------------------------------
------------------------------------------------------------------------
---------CTATAAGGCAGACTATAAGCATAGAAG---GCTTAGATTAA-TAAGAAGTACTTATATTTAAC
TAAA-GGTAGA-ATAGTAAATAAAGA----GTCTACTAAGAGAA---GAGAATAGCTAGC--TATATATACT
G--CAAAGCATATAGGCG-CTAGGCTAGCATATACGC-TAGCCTAG-AGTAGACTAGCT--AAAGTAAAAGA
AAAG--AAAAGAGAAAGCTAGAGTAAG-TAAGATATACT---------------------------------
------------------------------------------------------------------------
------------------------------------------------------------------------
------------------------------------------------------------------------
------------------------------------------------------------------------
------------------------------------------------------------------------
------------------------------------------------------------------------
------------------------------------------------------------------------
------------------------------------------------------------------------
------------------------------------------------------------------------
------------------------------------------------------------------------
------------------------------------------------------------------------
------------------------------------------------------------------------
------------------------------------------------------------------------
------------------------------------------------------------------------
------------------------------------------------------------------------
--
>Y1_sc1.9_110980_111215_+/1-236
------------------------------------------------------------------------
------------------------------------------------------------------------
------------------------------------------------------------------------
------------------------------------------------------------------------
------------------------------------------------------------------------
------------------------------------------------------------------------
------------------------------------------------------------------------
------------------------------------------------------------------------
------------------------------------------------------------------------
------------------------------------------------------------------------
------------------------------------------------------------------------
------------------------------------------------------------------------
------------------------------------------------------------------------
------------------------------------------------------------------------
------------------------------------------------------------------------
------------------------------------------------------------------------
------------------------------------------------------------------------
------------------------------------------------------------------------
------------------------------------------------------------------------
------------------------------------------------------------------------
------------------------------------------------------------------------
------------------------------------------------------------------------
------------------------------------------------------------------------
------------------------------------------------------------------------
------------------------------------------------------------------------
------------------------------------------------------------------------
------------------------------------------------------------------------
------------------------------------------------------------------------
------------------------------------------------------------------------
------------------------------------------------------------------------
------------------------------------------------------------------------
------------------------------------------------------------------------
------------------------------------------------------------------------
------------------------------------------------------------------------
------------------------------------------------------------------------
------------------------------------------------------------------------
------------------------------------------------------------------------
------------------------------------------------------------------------
------------------------------------------------------------------------
------------------------------------------------------------------------
------------------------------------------------------------------------
------------------------------------------------------------------------
------------------------------------------------------------------------
------------------------------------------------------------------------
------------------------------------------------------------------------
------------------------------------------------------------------------
------------------------------------------------------------------------
------------------------------------------------------------------------
------------------------------------------------------------------------
------------------------------------------------------------------------
------------------------------------------------------------------------
------------------------------------------------------------------------
------------------------------------------------------------------------
------------------------------------------------------------------------
------------------------------------------------------------------------
------------------------------------------------------------------------
------------------------------------------------------------------------
------------------------------------------------------------------------
------------------------------------------------------------------------
------------------------------------------------------------------------
------------------------------------------------------------------------
------------------------------------------------------------------------
------------------------------------------------------------------------
------------------------------------------------------------------------
------------------------------------------------------------------------
------------------------------------------------------------------------
------------------------------------------------------------------------
------------------------------------------------------------------------
------------------------------------------------------------------------
------------------------------------------------------------------------
------------------------------------------------------------------------
------------------------------------------------------------------------
------------------------------------------------------------------------
------------------------------------------------------------------------
------------------------------------------------------------------------
------------------------------------------------------------------------
------------------------------------------------------------------------
------------------------------------------------------------------------
------------------------------------------------------------------------
------------------------------------------------------------------------
------------------------------------------------------------------------
------------------------------------------------------------------------
------------------------------------------------------------------------
------------------------------------------------------------------------
------------------------------------------------------------------------
------------------------------------------------------------------------
------------------------------------------------------------------------
------------------------------------------------------------------------
------------------------------------------------------------------------
------------------------------------------------------------------------
------------------------------------------------------------------------
------------------------------------------------------------------------
------------------------------------------------------------------------
------------------------------------------------------------------------
------------------------------------------------------------------------
------------------------------------------------------------------------
------------------------------------------------------------------------
------------------------------------------------------------------------
------------------------------------------------------------------------
------------------------------------------------------------------------
------------------------------------------------------------------------
------------------------------------------------------------------------
------------------------------------------------------------------------
------------------------------------------------------------------------
------------------------------------------------------------------------
------------------------------------------------------------------------
------------------------------------------------------------------------
------------------------------------------------------------------------
------------------------------------------------------------------------
------------------------------------------------------------------------
------------------------------------------------------------------------
------------------------------------------------------------------------
------------------------------------------------------------------------
------------------------------------------------------------------------
------------------------------------------------------------------------
------------------------------------------------------------------------
------------------------------------------------------------------------
------------------------------------------------------------------------
------------------------------------------------------------------CTTTAG
TCTACTATTATATAAGGCAGACTATAGGCATAGAAG---GCTTAGATTAA-TAAGAAGTACTTATATTTAAC
TAAA-GGTAGA-ATAGTAAATAAAGA----GTCTACTAAGAGAA---GAGAGTAGCTAGC--TATATATACT
G--CAAGGCATATAGGCG-CTAGGCTAGCGTATACGC-TAGCCTAG-AGTAGACTAGCT--AAAGTAAAAAG
AAAG--AGAAAAGAAAGCTAGAGCGAG-TAAAGTATACT---------------------------------
------------------------------------------------------------------------
------------------------------------------------------------------------
------------------------------------------------------------------------
------------------------------------------------------------------------
------------------------------------------------------------------------
------------------------------------------------------------------------
------------------------------------------------------------------------
------------------------------------------------------------------------
------------------------------------------------------------------------
------------------------------------------------------------------------
------------------------------------------------------------------------
------------------------------------------------------------------------
------------------------------------------------------------------------
------------------------------------------------------------------------
------------------------------------------------------------------------
--
>Y1_sc1.25_20504_20724_-/1-221
------------------------------------------------------------------------
------------------------------------------------------------------------
------------------------------------------------------------------------
------------------------------------------------------------------------
------------------------------------------------------------------------
------------------------------------------------------------------------
------------------------------------------------------------------------
------------------------------------------------------------------------
------------------------------------------------------------------------
------------------------------------------------------------------------
------------------------------------------------------------------------
------------------------------------------------------------------------
------------------------------------------------------------------------
------------------------------------------------------------------------
------------------------------------------------------------------------
------------------------------------------------------------------------
------------------------------------------------------------------------
------------------------------------------------------------------------
------------------------------------------------------------------------
------------------------------------------------------------------------
------------------------------------------------------------------------
------------------------------------------------------------------------
------------------------------------------------------------------------
------------------------------------------------------------------------
------------------------------------------------------------------------
------------------------------------------------------------------------
------------------------------------------------------------------------
------------------------------------------------------------------------
------------------------------------------------------------------------
------------------------------------------------------------------------
------------------------------------------------------------------------
------------------------------------------------------------------------
------------------------------------------------------------------------
------------------------------------------------------------------------
------------------------------------------------------------------------
------------------------------------------------------------------------
------------------------------------------------------------------------
------------------------------------------------------------------------
------------------------------------------------------------------------
------------------------------------------------------------------------
------------------------------------------------------------------------
------------------------------------------------------------------------
------------------------------------------------------------------------
------------------------------------------------------------------------
------------------------------------------------------------------------
------------------------------------------------------------------------
------------------------------------------------------------------------
------------------------------------------------------------------------
------------------------------------------------------------------------
------------------------------------------------------------------------
------------------------------------------------------------------------
------------------------------------------------------------------------
------------------------------------------------------------------------
------------------------------------------------------------------------
------------------------------------------------------------------------
------------------------------------------------------------------------
------------------------------------------------------------------------
------------------------------------------------------------------------
------------------------------------------------------------------------
------------------------------------------------------------------------
------------------------------------------------------------------------
------------------------------------------------------------------------
------------------------------------------------------------------------
------------------------------------------------------------------------
------------------------------------------------------------------------
------------------------------------------------------------------------
------------------------------------------------------------------------
------------------------------------------------------------------------
------------------------------------------------------------------------
------------------------------------------------------------------------
------------------------------------------------------------------------
------------------------------------------------------------------------
------------------------------------------------------------------------
------------------------------------------------------------------------
------------------------------------------------------------------------
------------------------------------------------------------------------
------------------------------------------------------------------------
------------------------------------------------------------------------
------------------------------------------------------------------------
------------------------------------------------------------------------
------------------------------------------------------------------------
------------------------------------------------------------------------
------------------------------------------------------------------------
------------------------------------------------------------------------
------------------------------------------------------------------------
------------------------------------------------------------------------
------------------------------------------------------------------------
------------------------------------------------------------------------
------------------------------------------------------------------------
------------------------------------------------------------------------
------------------------------------------------------------------------
------------------------------------------------------------------------
------------------------------------------------------------------------
------------------------------------------------------------------------
------------------------------------------------------------------------
------------------------------------------------------------------------
------------------------------------------------------------------------
------------------------------------------------------------------------
------------------------------------------------------------------------
------------------------------------------------------------------------
------------------------------------------------------------------------
------------------------------------------------------------------------
------------------------------------------------------------------------
------------------------------------------------------------------------
------------------------------------------------------------------------
------------------------------------------------------------------------
------------------------------------------------------------------------
------------------------------------------------------------------------
------------------------------------------------------------------------
------------------------------------------------------------------------
------------------------------------------------------------------------
------------------------------------------------------------------------
------------------------------------------------------------------------
------------------------------------------------------------------------
------------------------------------------------------------------------
------------------------------------------------------------------------
------------------------------------------------------------------------
------------------------------------------------------------------------
------------------------------------------------------------------------
---------CTATAAGGTAGACTACAGGCATAGAAG---GCTTAGGTTAA-TAAGAAGTACTTATATTTAAC
TAAA-GATAGA-ATAGTAGATAAAGA----GTCTACTAAGAGAA---AAGAGTAGCTAGC--TATATATACT
A--TAAGGCGTATAGGCG-CTAGGCTAGCGTATACGC-TAGCCTAG-AGTAGACTAGCT--AAAGTAAAAGA
AAAG--AGAAGAGAAAGCTAGAGCAAG-TAAGGTATACT---------------------------------
------------------------------------------------------------------------
------------------------------------------------------------------------
------------------------------------------------------------------------
------------------------------------------------------------------------
------------------------------------------------------------------------
------------------------------------------------------------------------
------------------------------------------------------------------------
------------------------------------------------------------------------
------------------------------------------------------------------------
------------------------------------------------------------------------
------------------------------------------------------------------------
------------------------------------------------------------------------
------------------------------------------------------------------------
------------------------------------------------------------------------
------------------------------------------------------------------------
--
>Y1_sc1.55_24864_25083_-/1-220
------------------------------------------------------------------------
------------------------------------------------------------------------
------------------------------------------------------------------------
------------------------------------------------------------------------
------------------------------------------------------------------------
------------------------------------------------------------------------
------------------------------------------------------------------------
------------------------------------------------------------------------
------------------------------------------------------------------------
------------------------------------------------------------------------
------------------------------------------------------------------------
------------------------------------------------------------------------
------------------------------------------------------------------------
------------------------------------------------------------------------
------------------------------------------------------------------------
------------------------------------------------------------------------
------------------------------------------------------------------------
------------------------------------------------------------------------
------------------------------------------------------------------------
------------------------------------------------------------------------
------------------------------------------------------------------------
------------------------------------------------------------------------
------------------------------------------------------------------------
------------------------------------------------------------------------
------------------------------------------------------------------------
------------------------------------------------------------------------
------------------------------------------------------------------------
------------------------------------------------------------------------
------------------------------------------------------------------------
------------------------------------------------------------------------
------------------------------------------------------------------------
------------------------------------------------------------------------
------------------------------------------------------------------------
------------------------------------------------------------------------
------------------------------------------------------------------------
------------------------------------------------------------------------
------------------------------------------------------------------------
------------------------------------------------------------------------
------------------------------------------------------------------------
------------------------------------------------------------------------
------------------------------------------------------------------------
------------------------------------------------------------------------
------------------------------------------------------------------------
------------------------------------------------------------------------
------------------------------------------------------------------------
------------------------------------------------------------------------
------------------------------------------------------------------------
------------------------------------------------------------------------
------------------------------------------------------------------------
------------------------------------------------------------------------
------------------------------------------------------------------------
------------------------------------------------------------------------
------------------------------------------------------------------------
------------------------------------------------------------------------
------------------------------------------------------------------------
------------------------------------------------------------------------
------------------------------------------------------------------------
------------------------------------------------------------------------
------------------------------------------------------------------------
------------------------------------------------------------------------
------------------------------------------------------------------------
------------------------------------------------------------------------
------------------------------------------------------------------------
------------------------------------------------------------------------
------------------------------------------------------------------------
------------------------------------------------------------------------
------------------------------------------------------------------------
------------------------------------------------------------------------
------------------------------------------------------------------------
------------------------------------------------------------------------
------------------------------------------------------------------------
------------------------------------------------------------------------
------------------------------------------------------------------------
------------------------------------------------------------------------
------------------------------------------------------------------------
------------------------------------------------------------------------
------------------------------------------------------------------------
------------------------------------------------------------------------
------------------------------------------------------------------------
------------------------------------------------------------------------
------------------------------------------------------------------------
------------------------------------------------------------------------
------------------------------------------------------------------------
------------------------------------------------------------------------
------------------------------------------------------------------------
------------------------------------------------------------------------
------------------------------------------------------------------------
------------------------------------------------------------------------
------------------------------------------------------------------------
------------------------------------------------------------------------
------------------------------------------------------------------------
------------------------------------------------------------------------
------------------------------------------------------------------------
------------------------------------------------------------------------
------------------------------------------------------------------------
------------------------------------------------------------------------
------------------------------------------------------------------------
------------------------------------------------------------------------
------------------------------------------------------------------------
------------------------------------------------------------------------
------------------------------------------------------------------------
------------------------------------------------------------------------
------------------------------------------------------------------------
------------------------------------------------------------------------
------------------------------------------------------------------------
------------------------------------------------------------------------
------------------------------------------------------------------------
------------------------------------------------------------------------
------------------------------------------------------------------------
------------------------------------------------------------------------
------------------------------------------------------------------------
------------------------------------------------------------------------
------------------------------------------------------------------------
------------------------------------------------------------------------
------------------------------------------------------------------------
------------------------------------------------------------------------
------------------------------------------------------------------------
------------------------------------------------------------------------
------------------------------------------------------------------------
----------TATAAGGCAGACTGCAGGTATAGAAG---GCTTAGGTTAA-TAAGAAGTACTTATATTTAAC
TAAA-GGTAGA-ATAGTAGATAAAGA----GTCTACTAAGAGAA---GAGAGTAGCTAGC--TATATATACT
A--TAAAGCGTATAGGCG-CTAGGCTAGCGTATACGC-TAGCCTAG-AGTAGACTAGCT--AAAGTAAAAGA
AAAG--AGAAAAGAAAGCTAGAGTAAG-TAAGGTATACT---------------------------------
------------------------------------------------------------------------
------------------------------------------------------------------------
------------------------------------------------------------------------
------------------------------------------------------------------------
------------------------------------------------------------------------
------------------------------------------------------------------------
------------------------------------------------------------------------
------------------------------------------------------------------------
------------------------------------------------------------------------
------------------------------------------------------------------------
------------------------------------------------------------------------
------------------------------------------------------------------------
------------------------------------------------------------------------
------------------------------------------------------------------------
------------------------------------------------------------------------
--
>Y1_sc1.5_1476001_1478516_-/1-2516
------------------------------------------------------------------------
------------------------------------------------------------------------
------------------------------------------------------------------------
------------------------------------------------------------------------
------------------------------------------------------------------------
------------------------------------------------------------------------
------------------------------------------------------------------------
------------------------------------------------------------------------
------------------------------------------------------------------------
------------------------------------------------------------------------
------------------------------------------------------------------------
------------------------------------------------------------------------
------------------------------------------------------------------------
------------------------------------------------------------------------
------------------------------------------------------------------------
------------------------------------------------------------------------
------------------------------------------------------------------------
------------------------------------------------------------------------
------------------------------------------------------------------------
------------------------------------------------------------------------
------------------------------------------------------------------------
------------------------------------------------------------------------
------------------------------------------------------------------------
------------------------------------------------------------------------
------------------------------------------------------------------------
------------------------------------------------------------------------
------------------------------------------------------------------------
------------------------------------------------------------------------
------------------------------------------------------------------------
------------------------------------------------------------------------
------------------------------------------------------------------------
------------------------------------------------------------------------
------------------------------------------------------------------------
------------------------------------------------------------------------
------------------------------------------------------------------------
------------------------------------------------------------------------
------------------------------------------------------------------------
------------------------------------------------------------------------
------------------------------------------------------------------------
------------------------------------------------------------------------
------------------------------------------------------------------------
------------------------------------------------------------------------
------------------------------------------------------------------------
------------------------------------------------------------------------
------------------------------------------------------------------------
------------------------------------------------------------------------
------------------------------------------------------------------------
------------------------------------------------------------------------
------------------------------------------------------------------------
------------------------------------------------------------------------
------------------------------------------------------------------------
------------------------------------------------------------------------
------------------------------------------------------------------------
------------------------------------------------------------------------
------------------------------------------------------------------------
------------------------------------------------------------------------
------------------------------------------------------------------------
------------------------------------------------------------------------
------------------------------------------------------------------------
------------------------------------------------------------------------
------------------------------------------------------------------------
------------------------------------------------------------------------
------------------------------------------------------------------------
------------------------------------------------------------------------
------------------------------------------------------------------------
------------------------------------------------------------------------
------------------------------------------------------------------------
------------------------------------------------------------------------
------------------------------------------------------------------------
------------------------------------------------------------------------
------------------------------------------------------------------------
------------------------------------------------------------------------
------------------------------------------------------------------------
------------------------------------------------------------------------
------------------------------------------------------------------------
------------------------------------------------------------------------
------------------------------------------------------------------------
------------------------------------------------------------------------
------------------------------------------------------------------------
------------------------------------------------------------------------
------------------------------------------------------------------------
------------------------------------------------------------------------
------------------------------------------------------------------------
------------------------------------------------------------------------
------------------------------------------------------------------------
------------------------------------------------------------------------
------------------------------------------------------------------------
------------------------------------------------------------------------
------------------------------------------------------------------------
------------------------------------------------------------------------
------------------------------------------------------------------------
------------------------------------------------------------------------
------------------------------------------------------------------------
------------------------------------------------------------------------
------------------------------------------------------------------------
------------------------------------------------------------------------
------------------------------------------------------------------------
------------------------------------------------------------------------
------------------------------------------------------------------------
------------------------------------------------------------------------
------------------------------------------------------------------------
---------TGCCCCCACTGAGTTCCCCAAAAGCTGGTCCGCAGCGAGCCATGCCC-GACGTTGCCGTCGTA
AACATTTCCGCTACATGCAGCCTTCAGG-AGGAGAAAACGCACGCCTCGTCACACGTAAAA-CGCGGAAA-C
TCGGCAGAGTTGTCCCCAAAGATCT-GGTGAATATTTGGCAAAGCCAGCAATCCACAGACCCCAAAAGGCGC
CCTCTAAGTAAATAAAAGGACTTCGGTTCTAGTAATAACAGCAGGCGCAATACCGAGATATCGCTTCAATAT
ATAGGCAAATGCCCACCTGCAGCTATTAAATAGA-GACGCCCAGGCCAT-GATTG-CGTGCAGCAAAGAATA
ATCTTCACC-AGCCGCGATCAAGGTAACAAGGCTAGCTTTTACGGTACCTTAGGCTACAAGCC-TATAGCAA
GACCCAGGGCAAAGTGCGAGCAAATT---GGCTGGGAACTGCAAATTGTAGAGCAATCGCGAGGAGTCCGCC
GAGGCGATCTAAAATCC--T-CTAAGCTTT-TTAGGCTTGTTCGAG--TGCTAACCCGCTAAAC--ACACTG
TAATTACTTATAGGTAGCTTGCGAGTTATAAGCAGCAGAAATATTT-AGAGTTTTCAACTGCCCATCTTATA
ATACGTGCGAACGGTTTTGGGTTTGATTTTCGCAGCGCGGGGTAGATGTGGCGGAAAAGGTTGCGGAGGTTG
AGCAATTTTGGTGCGGAACTCGCGC-AACCCGCGCAGCCACACCAAAACCATAAGCCCGTGTTCGCCGAGAT
CCGCTTTTTT-GTCCTTAGCAACTTTTTTAAAT--AAAACCAAATATTTTTTATTACTAGATTACTATACTA
TAAGCTATACCTAAGAAC-TAGAATAGAGAAACGCTATAAAAAAAGCAATAAGTTAGTATTTAAGAAAA-GT
TAGTATAGCTAAATAACTATT-CTTAGTTTTTAAATAAGTAGAA-GCTTATACTAA-CTAGCTAAAGTAC-T
ACTTCTATAGC-TTAGCTATAAATAAAAGATTAGTATTATAAAAACTT-AAGAAAACTTATATAAAAGAAAT
ATATACTTAGAA-TATATAATAATTAGCTA-GGTTTAAAAGTTATTAGATATCTTAATACTA----ATAGCA
AAATACTACTAAAAATCTAGTTTTAAAATCTAGCTAGAATAGAGAAGTTAGTATTTCTATAAGTTAATAT-C
T------AGCTTAGTAAA-AATATTATAAGAGAT-CTAAGATCTAGAGATAGTTAACTAGTAAAAAGCTTTA
ACTTATTATCTATAAAGTAGACTAAAGATATAGAAA---GCTTAGATAAA-TAAAAAGTATTTATATTTAAC
GAAA-AAAAGA-ATAGTAGATAAAAA----GTCTACTAGAAAAA---GAAAATAGATAGC--TCTATATACT
A--TAAAGTATATAA-GT-ATTAGCTACTATATATAT-ATGCTTAG-AGTAAATAAGCT-CTAAGTAAAAAA
AAAG--AAAAAAGAAAGCTAAAAAAAA-GTAGAGATACTTTACTAATATTATTTTTTCTTAA-CTTTTAAAG
CTTCTAAGTTTTACTTCTTAGCTAG--ATTATAAAATTAATAC-TATAGATAGTATAAAAGATACTAGCAA-
--AGTTTAGATATTAAAGTAAAATACTCTTAAGTTTTTTACTATTTAGCTTAGTTTAAAAGAAGTAGTAAAG
TTTAAATAAAAGTCTAACT-TACTATCTACTATAATCTATAGTTATTATAAAATCTTCTATATAGAGTATAT
TTATTTTAAACCTACTATCTACGCTCTAATTTACTAA-CTTACTAA-CTTACTACCTGC-GCTCTTTTTTTA
-CTAAACTTTCTACCTATACTCTAACTTACTACCTACG-CTCTAATTT-ACTAAC-TTACTACCTGC---GC
TCTGTTTTACTAAC-TTACTATCTCTATTTTACTAACTTACTACC-TACGCTCTATTTTACTAACTTGCTAT
C-TCTATTTTACTAACTTACTACC-TATGCTCTATTTTACTAA-CTTGCT-ATCTCTTTTTTACTAACTTAC
-TATCTCTATTTTACTAACTTACTATCTCTATTTTACTAACTTAC-TACC-TGCGCTCTTTTTTACTAACTT
ACTACCTAAGCTCTTTTTTA--CCAAACTTACTACC-TACGCTCTATTTTACTAACTTGCTATCT--CTTTT
TTACTAACTTACTACCTATGCTCTATTTT---ACTAACTTGCTATCTCTTTTTTACTAACTTACTA--CCTG
CGCTCTTTTTTACCAAACTTACTACCTGCGCTCCG-TTTTACTAACTTGCTATCTCTTTTTTACCAACTTAC
TACCTGCGCTCTGTTTTACTAACTTGCTACCTGCGCTCTTTTTTACTAACTTACTACCTGCGCTCTTTTTTA
CCAAACTTACT-------ACCTGCG-CTCCGTTTTACTAACTTGCTATC-TCTTTTTTACCAACTTACTACC
TGCGCTCTGTTTTACTAACTTGCTACCTGCGCTCTTTTTT-ACTAACTTACTACCTGCGCTCTTTTTTACCA
AACTTACTACCTGCGCTCCGTTTTACTAACTTGCTATCTCTTTTTTACCAACTTA-----------------
--
>Y1_sc1.5_1361341_1368684_-/1-7344
------------------------------------------------------------------------
------------------------------------------------------------------------
------------------------------------------------------------------------
------------------------------------------------------------------------
------------------------------------------------------------------------
------------------------------------------------------------------------
------------------------------------------------------------------------
------------------------------------------------------------------------
------------------------------------------------------------------------
------------------------------------------------------------------------
------------------------------------------------------------------------
------------------------------------------------------------------------
------------------------------------------------------------------------
------------------------------------------------------------------------
------------------------------------------------------------------------
------------------------------------------------------------------------
------------------------------------------------------------------------
------------------------------------------------------------------------
------------------------------------------------------------------------
------------------------------------------------------------------------
------------------------------------------------------------------------
------------------------------------------------------------------------
------------------------------------------------------------------------
------------------------------------------------------------------------
------------------------------------------------------------------------
------------------------------------------------------------------------
------------------------------------------------------------------------
------------------------------------------------------------------------
------------------------------------------------------------------------
------------------------------------------------------------------------
------------------------------------------------------------------------
------------------TCTTTCCCGCTGATTTAGCCAAGCCCGTTCACTCTTTTTGTGGTTTCGCTAGAT
AGTAGATAGGGACTATG-GGAATCTCGTTAATCCATTCATGCGCGTCACTAATTAGATGACGAGGCATTTGG
CTACCTTAAGAGAGTCATAGTTACTCCCGCCGTTTACTAACTTACTAC-CTATAGTTTATTGTTTTGACATT
CAGAGCACTGGGCAGAAATCACATTGCGTCAACACCACTGTTCTGGCCATCGCAATGCATATGTCTTTAATT
AGACCGGTCAGATTCCCCTTGTCCCGTACCCATTATTAAGTTGGTTGTTAAACGTTCCCCCGGACGGGCCGA
AGCCTGCCAAAGGATGCCCGCACCCCAGCGCTGAAA--GGCGCCCACCTTGCGGTCTAGTGCCCTTCTGCGC
CAGAGGCTTCTCTCCAAGG---CCCAACGTACCCAACCCTTAGAGCCAATCCTTTTCCCGAAGTTACGGATC
TATTTTGCCGAC----TTCCCTTATCTACATTGTTCTATCAACTAGAGGCTTTTCA--CCTTGGAGACCTGC
TGCGGTTATGAGTACGACCTGGCGTAAAAACTATTT-CTTCAAGCGGATTTTCAAGGCTCGTC--GGGAGCG
CACCAAACGCCACAAAAGTGCAGCGCT-CTTCCGGCCATTGAACCCTAGCTCCGGACAAACCGATTTCAGGG
-----TGACAGACCGTTAAGAAGAAAAGAGAACTCTTCTTGGGGCTCCCGCCAAGGTCTCCGCTCTCAGTT-
GCGTTGCCGC------GGAGAATCTACATCCAGGTGCCGGAATGTTAACCGGCTTCCCTTTC--GAGGGCGT
GGCGCAAGCGCCAACAT-TAAAA-CGGAACTACCCTATCTCTTAGGATCGACTAACCCGTGTCCAACTGCTG
TTCACACGGAACCTTTCCCCACTTCAGT-CCTCAAAGTTCTCATTTGAGTATTTGCTACTACCACCAAGATC
TGCACTAGAGGCCGTTCGACCCGGGGTCACCCCCAAGGCTTCGTCACGAGCCTCCACGCCTGCCTACTCGCC
GGGGCATAAATTCT-GCCCCGGCGG-CGGGGTATGGGTAATACGCT--TGAGCGCCATCCATTTTCAGGGCT
AGTTCATTCGGCAGGTGAGTTGTTACACACTCCTTAGCGGATTCCGACTTCCATGGCCATCCGTCCTGCTGT
CTAGATGAACTAACACCTTTTGTGGGTGTCTGATGAGCGTATATTTCTG--GGCACCTTAACCCCCGCGTTC
GGTTCATCCCGCATCG--CCAGTTCTGCTTACCAAAAATGGCCCACTAGTAACGGTACATTCAAGTGTCCAC
GTTCAATCAAGTAACAAGGACTTCTTACATATTTAAAGTTTGAGAATAGGTGAAGGTTGTTTCAACCCCC-A
GGCCTCTAATCATTCGCTTTAC----CTCATAAAACTGA-ATACGTTACTGCTATCCTGAGGGAAACTTCGG
CAGGAACCAGCTACTAGATAGTTCGATTAGTCTTTCGCCCCTATGCCCAAATTTGACGATCGATTTGCACGT
CAGAACCGCTG-CGAGCCTCCACCAGAGTTTCCTCTGGCTTCACCCTATTCAAGCATAGTTCACCATCGTGT
TTCGGGTCCCAACAGCTATGCTCTTACTCAAATCCTTCCGAAGACATCAGGA-TCGGTCGATGGTGCACCT-
--AAAAGGTTCCCACCTCCGTTCACTTTCATTACGCGTCTGGGCTTGACACCCAAACACTCGCATAGATGTT
AGACTCCTTTGGTCCGTGTTTCAAGACGGGCCGCTTACAGCCATTACGCCAGCATCCTAG--CAGATGCGCG
GACCTCAGTCCAGGCTGGTTGCATGTCGTCTCCCCTA-TAAGGCCTCCCCGAAAGGAGGTACATGACAGAGA
CCTTTATCCAACCG--CCCAAACTGATGCTGGCCTGCCCGCAGAAGAGTGCACTGGACAAAAGTCC--AGAT
AAGCAACTACAGGCAAGTCTGGCTGCAAGCGCTTCCCTTTCAACAATTTCACGTGCTATTTGACTCTCTTTC
CAAAGTGCTTTTCATCTTTCGATCACTCTACTTGTGCGCTATCGGTCTCTGG-CCAGTATTTAGCTTTAGAA
GAAATTTACC------TCCCATTTAGAGCTGCATTCCCAAACAACTCGACTCGTCGAAGGGG----CTTTAC
ACGGCGAAGGCT--AGCGACCACGTACGGGATTCTCACCCTCTGTGACGTCCTGTTCCAAATCCGAACTTGG
ACCGCTGCCAAC-G--CCAA-AGCGCCCTCTGCAAATTACAACTCGGACTCTGAAAGAGCCAG-AT-TTCAA
ATTTGAGCTGTTGCCGCTTCACTCGCCGTTACTAGGGCAAT---CCCTGTTGGTTTCTTTTTCCTCCGCTTA
TTGATATGC-TTAAGTTCAGCGGGTATCCCTACCTGATCCGAGGTCAAAAGTTAAAAAGGCTTGTGGACGCA
AGTGTTTGTTACGAATCGCGACTTGTGCTGCG----CTTCAATACC-AAAACACTGGCTGC-C-AATTATTT
TAAGGCGAGTCCAAACACTAG-GGAGAGGACAAACACCCAACACCAAGCAGAGCTTGAGGG-TACAAATGAC
GC---------------TCGAACAGGCATGCCCCATGGAA--TACCAAGGGGCGCAATGTGCGTTCAAAGAT
-TCGATGA--TTCACTGAATTCTGCAATTCACACTACTTATCGCATTTCG-CTGCGTTCTTCATCGATGCCA
GAACC-AAGAGATCCGTTGTTGAAAGTTGTAATTATTAAGTTTTTCAGAC-GCTGACTTGAAAATTAAAAAG
GTTATAAATTTGTCCAACCGGCA----------GGCAAGCCTGCCGAGG-AAACGTGGGTACGC--AAAAGA
CAAGGGTGGATAAAAGAGG-CCAGCTGCTCATCAGCTTG-CGCTATACAG-ACTAACAGCCCCTTTTACAGT
AGTAAACTACTGAGTGTAATGATCCTTCCGCAGGTTCACCTACGGAAACCTTGTTACGA-CTTTTACTTCCT
CTAAATGACCGAGTTT---GACGAACTTTCCGGCTCAAGGTGGTCGTTGCCAACCTCCCTAAGCCAG--TCC
GAAGGCCTCACTGAGCCATTCAATCGGTAGTAGCGA-CGGGCGGTGTGTACAAAGGGCAGGGACGTAATCAA
CGCATGCTGATGACACGCGCTTACTAGG-CATTCCTCGTTGAAGAGCAATAATTG-CAATGCTCTATCCCCA
GCA--CGACAGAGTTTAACAAGATTACCCAGA-CCTTTCGGCCAAGGTGAAGAACTCGTTGGCTCTGTCAGT
GTAGCGCGCGTGCGG-CCCAGAACATCTAAGGGCATCACAGACCTGTTATTGCCTCAAACTTCCATCGGCTT
GAGCC-GATAGTCCCTCTAAGAAGCCGGCGACC---AGCCAAAGCTAGCCTGGC-TATTTAGCAGGTTAAGG
TCTCGTTCG-TTATCGCAATTAAGCAGACAAATCACTCCACCAACTAAGAACGGCGCATGCACCACCACCTG
AAAAATCAAGAAAGAGCTCTCAATC-TGTCAATCCTTATTTCATCTGGACCTGGTGAGTTTCC-CCGTGTTG
AGTCAAATTAAGCCGCAGGCTCCACGCCTGG-TGGTGCCCTTCCGTCAATTTCTTTAAGTTTCAGCCTTGCG
ACCATACTCCCCCCAGAACCCAAAAACTTTGATTTCTCGTAAGGTGCCGAGC-GAGTCAGAAAAAGAACATC
G-CCCGATCCCTAGTCGGCATAGTATTAGCGGTTAAGACTACGACGGTATCTGATCGTCTTCGATCCCCTAA
CTTTCGTTCACTGATTAATGAAAACATCCTTGGCAAATGCTTTCGCAGTAGTTAGTCTTCAATAAATCCAAG
AATTTCACCTCTGACAATTGAATACTGATGCCCCCGACTGTCCC-TATTAATCATTACGGCGGTCCTAGCAA
TACCAACAAAATAGGACCGCA-CGTCCTATTCTATTATTCCATGC-TAACGTATTCGAGCAAA-GGCCTGCT
TTGAACACTCTAATTTTTTCAAAGTAAAAGTCCTGGTCCCCAACACGCCCAGTGAAGGGCATGAGGTTCTCC
AGAAGGAA-GGCCCGGCCGGACAAGTACACGCGGTGAGGCGGACCTGCCAGCCAGACCC-AAGGTTCAACTA
C-GAGCTTTTTAACTGCAACAACTTTAATATACGCTATTGGAGCTGGAATTACCGCGGCTGCTGGCACCAGA
CTTGCCCTCCAATTGTTCCTCGTTAAGAGGTTTAAATTGTACTCATTGCGCAGCAGTAGTGAGCAAGACCCA
AAAGAGCCCTGTATCAGTATTTATTGTCACTACCTCCCCGTGTCGGGATTGGGT-AATTTGCGCGCCTGCTG
CCTTCCTTGGATGTGGTAGCCGTTTCTCAGGCTCCCTCTC---CGGAATCGAACCCTAATTCCCCGTTACCC
GTTGAAACCAT---GGTAAGCCAATACCTTACCA---TCGAAAGTTGATAGGGCAGAAA-TTTGAATGAA--
CCGTCGCCGGCGCAAGGCCATGCGATCCGTAAAGTTATCATGAA-TCACCAAGAAGCCCCGAAGGGCGTTGG
TTTTTTATCTAATAAATACACCCCTCCCGAA--GTTGGGGTTTTCAGCATGTATTAGCTCTAGAATTACCAC
--GGTTATCCAAGTAGTAAGGTACTATCAAATAAACGATAACTGATTTAATGAGCCATTCGCAGTTTCACGG
TATAATTGCTTATACCTGTAGACATGCATGGCTTAATCTTTGAGACAAGGCATATGACT-ACTGGCAGAATC
AA-CCAGGTAACTATCCTAAGCCAAAGAGCCGAGGCC--CAAGGCAGACTCCCCAGAGGGAGCGAGTTTACC
AAGCAAGGAGACG-CCGAAGCGACCCAAGTCACCACTCTATAAACGCCAAAGGCGATTACAGCGTAAGCAAC
TGATTCAATTGCCCCCACTGAGTTCCCCAAAAGCTGGTCCGCAGCGAGCCATGCCC-GACGTTGCCGTCGTA
AACATTTCCGCTACATGCAGCCTTCAGG-AGGAGAAAACGCACGCCTCGTCACACGTAAAA-CGCGGAAA-C
TCGGCAGAGTTGTCCCCAAAGATCT-GGTGAATATTTGGCAAAGCCAGCAATCCACAGACCCCAAAAGGCGC
CCTCTAAGTAAATAAAAGGACTTCGGTTCTAGTAATAACAGCAGGCGCAATACCGAGATATCGCTTCAATAT
ATAGGCAAATGCCCACCTGCAGCTATTAAATAGA-GACGCCCAGGCCAT-GATTG-CGTGCAGCAAAGAATA
ATCTTCACC-AGCCGCGATCAAGGTAACAAGGCTAGCTTTTACGGTACCTTAGGCTACAAGCC-TATAGCAA
GACCCAGGGCAAAGTGCGAGCAAATT---GGCTGGGAACTGCAAATTGTAGAGCAATCGCGAGGAGTCCGCC
GAGGCGATCTAAAATCC--TTCTAAGCTTT-TTAGGCTTATTTAAG--TGCTAACCCGCTAAAC--ACACTG
TAATTACTTATAGGTAGCTTGCGAGTTATAAGCAGCAGAAATATTTTAGAGTTTTCAACTGCCTATCTTATA
ATACGTGCGAACGGTTTTGGGTTTGATTTTCGCAGCGCGGGGTAGATGTGGCGGAAAAGGTTGCGGAGGTTG
AGCAATTTTGGTGCGGAACTCGCGC-AACCCGCGCAGCCACACCAAAACCATAAGCCCGTGTTCGCCGAGAT
CCGCTTTTTT-GTCCTTAGCAACTTTTTTAAAT--AAAACCAAATATTTTTTATTACTAGATTACTATACTA
TAAGCTATACCTAAGAAC-TAGAATAGAGAAACGCTATAAAAAAAGCAATAAGTTAGTATTTAAGAAAA-GT
TAGTATAGCTAAATAACTATT-CTTAGTTTTTAAATAAGTAGAA-GCTTATACTAA-CTAGCTAAAGTAC-T
ACTTCTATAGC-TTAGCTATAAATAAAAGATTAGTATTATAAAAACTT-AAGAAAACTTATATAAAAGAAAT
ATATACTTAGAA-TATATAATAATTAGCTA-GGTTTAAAAGTTATTAGATATCTTAATACTA----ATAGCA
AAATACTACTAAAAATCTAGTTTTAAAATCTAGCTAGAATAGAGAAGTTAGTATTTCTATAAGTTAATAT-C
T------AGCTTAGTAAA-AATATTATAAGAGATGCTAAGATCTAGAGATAGTTAACTAGTAAAAAGCTTTA
ACTTATTATCTATAAAGTAGACTAAAGATATAGAAA---GCTTAGATAAA-TAAAAAGTATTTATATTTAAC
GAAA-AAAAGA-ATAGTAGATAAAAA----GTCTACTAGAAAAA---GAAAATAGATAGC--TCTATATACT
A--TAAAGTATATAA-GT-ATTAGCTACTATATATAT-ATGCTTAG-AGTAAATAAGCT-CTAAGTAAAAAA
AAAG--AAAAAAGAAAGCTAAAAAAAA-GTAGAGATACTTTACTAATATTATTTTT-CTTAA-CTTTTAAAG
CTTCTAAGTTTTACTTCTTAGCTAG--ATTATAAAATTAATAC-TATAGATAGTATAAAAGATACTAGCAA-
--AGTTTAGATATTAAAGTAAAATACTCTTAAGTTTTTTACTATTTAGCTTAGTTTAAAAGAAGTAGTAAAG
TTTAAATAAAAGTCTAACT-TACTATCTACTATAATCTATAGTTATTATAAAATCTTCTATATAGAGTATAT
TTATTTTAAACCTACTATCTACGCTCTAATTTACTAAGCTTACTAAGCTTACTACCTGCCGCTCTTTTTTTA
-CTAAACTTTCTACCTATACTCTAACTTACTACCTACG-CTCTAATTT-ACTAAC-TTACTACCTGC---GC
TCTGTTTTACTAAC-TTACTATCTCTATTTTACTAACTTACTACC-TACGCTCTATTTTACTAACTTGCTAT
C-TCTATTTTACTAACTTACTACC-TATGCTCTATTTTACTAAGCTTGCT-ATCTCTTTTTTACTAACTTAC
-TATCTCTATTTTACTAACTTACTATCTCTATTTTAGTAGGGGAC-GACC-TGCGCTCTTTTTTACTAACTT
ACTACCTAAGCTCTTTTTTA--CCAAACTTACTACC-TATGCTCTATTTTACTAACTTGCTATCT--CTTTT
TTACTAATTTACTACCTATGCTCGATTTT---ACTAACTTGCTATCTCTTTTTTACTAACTTACTA--CCTG
CGCTCTTTTTTACCAAACTTACTACCTGCGCTCCG-TTTTACTAACTTGCTATCTCTTTTTTACCAACTTAC
TACCTGCGCTCTTTTTTACTAACTC-----------------TTAATAGC-------CTGCGCTCTTTTTTA
CCAAACTTACT-------ACCTGCG-CTCCGTTTTACTAACTTGCTATC-TCTTTTTTACCAACTTACTACC
TGCGCTCTGTTTTACTAACTTGCTACCTGCGCTCTTTTTT-ACTAACTTACTACCTGCGCTCTTTTTTACCA
AACTTACTACCTGCGCTCCGTTTTACTAACTTGCTATCTCTTTTTTACCAACTTA-----------------
--
>Y1_sc1.87_79_2789_+/1-2711
------------------------------------------------------------------------
------------------------------------------------------------------------
------------------------------------------------------------------------
------------------------------------------------------------------------
------------------------------------------------------------------------
------------------------------------------------------------------------
------------------------------------------------------------------------
------------------------------------------------------------------------
------------------------------------------------------------------------
------------------------------------------------------------------------
------------------------------------------------------------------------
------------------------------------------------------------------------
------------------------------------------------------------------------
------------------------------------------------------------------------
------------------------------------------------------------------------
------------------------------------------------------------------------
------------------------------------------------------------------------
------------------------------------------------------------------------
------------------------------------------------------------------------
------------------------------------------------------------------------
------------------------------------------------------------------------
------------------------------------------------------------------------
------------------------------------------------------------------------
------------------------------------------------------------------------
------------------------------------------------------------------------
------------------------------------------------------------------------
------------------------------------------------------------------------
------------------------------------------------------------------------
------------------------------------------------------------------------
------------------------------------------------------------------------
------------------------------------------------------------------------
------------------------------------------------------------------------
------------------------------------------------------------------------
------------------------------------------------------------------------
------------------------------------------------------------------------
------------------------------------------------------------------------
------------------------------------------------------------------------
------------------------------------------------------------------------
------------------------------------------------------------------------
------------------------------------------------------------------------
------------------------------------------------------------------------
------------------------------------------------------------------------
------------------------------------------------------------------------
------------------------------------------------------------------------
------------------------------------------------------------------------
------------------------------------------------------------------------
------------------------------------------------------------------------
------------------------------------------------------------------------
------------------------------------------------------------------------
------------------------------------------------------------------------
------------------------------------------------------------------------
------------------------------------------------------------------------
------------------------------------------------------------------------
------------------------------------------------------------------------
------------------------------------------------------------------------
------------------------------------------------------------------------
------------------------------------------------------------------------
------------------------------------------------------------------------
------------------------------------------------------------------------
------------------------------------------------------------------------
------------------------------------------------------------------------
------------------------------------------------------------------------
------------------------------------------------------------------------
------------------------------------------------------------------------
------------------------------------------------------------------------
------------------------------------------------------------------------
------------------------------------------------------------------------
------------------------------------------------------------------------
------------------------------------------------------------------------
------------------------------------------------------------------------
------------------------------------------------------------------------
------------------------------------------------------------------------
------------------------------------------------------------------------
------------------------------------------------------------------------
------------------------------------------------------------------------
------------------------------------------------------------------------
------------------------------------------------------------------------
------------------------------------------------------------------------
------------------------------------------------------------------------
------------------------------------------------------------------------
------------------------------------------------------------------------
------------------------------------------------------------------------
------------------------------------------------------------------------
------------------------------------------------------------------------
------------------------------------------------------------------------
------------------------------------------------------------------------
------------------------------------------------------------------------
------------------------------------------------------------------------
------------------------------------------------------------------------
------------------------------------------------------------------------
------------------------------------------------------------------------
------------------------------------------------------------------------
------------------------------------------------------------------------
------------------------------------------------------------------------
------------------------------------------------------------------------
------------------------------------------------------------------------
------------------------------------------------------------------------
------------------------------------------------------------------------
-------------------------------------CTTTGTG------CATGCATCT-ACTGGCAGAATC
AA-CCAGGTAACTATCCTAAGCCAAAGAGCCGAGGCC--CAAGGCAGACTCCCCAGAGGGAGCGAGTTTACC
AAGCAAGGAGACG-CCGAAGCGACCCAAGTCACCACTCTATAAACGCCAAAGGCGATTACAGCGTAAGCAAC
TGATTCAATTGCCCCCACTGAGTTCCCCAAAAGCTGGTCCGCAGCGAGCCATGCCC-GACGTTGCCGTCGTA
AACATTTCCGCTACATGCAGCCTTCAGG-AGGAGAAAACGCACGCCTCGTCACACGTAAAA-CGCGGAAA-C
TCGGCAGAGTTGTCCCCAAAGATCT-GGTGAATATTTGGCAAAGCCAGCAATCCACAGACCCCAAAAGGCGC
CCTCTAAGTAAATAAAAGGACTTCGGTTCTAGTAATAACAGCAGGCGCAATACCGAGATATCGCTTCAATAT
ATAGGCAAATGCCCACCTGCAGCTATTAAATAGA-GACGCCCAGGCCAT-GATTG-CGTGCAGCAAAGAATA
ATCTTCACC-AGCCGCGATCAAGGTAACAAGGCTAGCTTTTACGGTACCTTAGGCTACAAGCC-TATAGCAA
GACCCAGGGCAAAGTGCGAGCAAATT---GGCTGGGAACTGCAAATTGTAGAGCAATCGCGAGGAGTCCGCC
GAGGCGATCTAAAATCC--T-CTAAGCTTT-TTAGGCTTGTTCGAG--TGCTAACCCGCTAAAC--ACACTG
TAATTACTTATAGGTAGCTTGCGAGTTATAAGCAGCAGAAATATTT-AGAGTTTTCAACTGCCCATCTTATA
ATACGTGCGAACGGTTTTGGGTTTGATTTTCGCAGCGCGGGGTAGATGTGGCGGAAAAGGTTGCGGAGGTTG
AGCAATTTTGGTGCGGAACTCGCGC-AACCCGCGCAGCCACACCAAAACCATAAGCCCGTGTTCGCCGAGAT
CCGCTTTTTT-GTCCTTAGCAACTTTTTTAAAT--AAAACCAAATATTTTTTATTACTAGATTACTATACTA
TAAGCTATACCTAAGAACCTAGAATAGAGAAACGCTATAAAAAAAGCAATAAGTTAGTATTTAAGAAAAAGT
TAGTATAGCTAAATAACTATT-CTTAGTTTTTAAATAAGTAGAA-GCTTATACTAA-CTAGCTAAAGTAC-T
ACTTCTATAGC-TTAGCTATAAATAAAAGATTAGTATTATAAAAACTT-AAGAAAACTTATATAAAAGAAAT
ATATACTTAGAA-TATATAATAATTAGCTACGGTTTAAAAGTTATTAGATATCTTAATACTA----ATAGCA
AAATACTACTAAAAATCTAGTTTTAAAATCTAGCTAGAATAGAGAAGTTAGTATTTCTATAAGTTAATAT-C
T------AGCTTAGTAAA-AATATTATAAGAGAT-CTAAGATCTAGAGATAGTTAACTAGTAAAAAGCTTTA
ACTTATTATCTATAAAGTAGACTAAAGATATAGAAA---GCTTAGATAAA-TAAAAAGTATTTATATTTAAC
GAAA-AAAAGA-ATAGTAGATAAAAA----GTCTACTAGAAAAAAG-AAAAATAGATAGC--TCTATATACT
A--TAAAGTATATAAAGT-ATTAGCTACTATATATAT-ATGCTTAG-AGTAAATAAGCT-CTAAGTAAAAAA
AAAG--AAAAAAGAAAGCTAAAAAAAAAGTAGAGATACTTTACTAATATTATTTTT-CTTAA-CTTTTAAAG
CTTCTAAGTTTTACTTCTTAGCTAG--ATTATAAAATTAATAC-TATAGATAGTATAAAAGATACTAGCAA-
--AGTTTAGATATTAAAGTAAAATACTCTTAAGTTTTTTACTATTTAGCTTAGTTTAAAAGAAGTAGTAAAG
TTTAAATAAAAGTCTAACT-TACTATCTACTATAATCTATAGTTATTATAAAATCTTCTATATAGAGTATAT
TTATTTTAAACCTACTATCTACGCTCTAATTTACTAA-CTTACTAA-CTTACTACCCTGCGCTCTTTTTTTA
CCTAAACTTTCTACCTATACTCTAACTTACTACCTACGGCTCTAATTTTACTAACCTTACTACCTGC-CGGC
TCTGTTTTACTAACCTTACTATCTCTATTTTACTAACTTACTACC-TACGCTCTATTTTACTAACTTGCTAT
CCTCTATTTTACTAACTTACTACCCTATGCTCTATTTTACTAAACTTGCT-ATCTCTTTTTTACTAACTTAC
-TATCTCTATTTTACTAACTTACTATCTCTATTTTACTAACTTAC-TACC-TGCGCTCTTTTTTACTAACTT
ACTACCTAAGCTCTTTTTTA--CCAAACTTACTACCATACGCTCTATTTTACTAACTTGCTATCT--CTTTT
TTACTAACTTACTACCTATGCTCTATTTT---ACTAACTTGCTATCTCTTTTTTACTAACTTACTA--CCTG
CGCTCTTTTTTACCAAACTTACTACCTGCGCTCCG-TTTTACTAACTTGCTATCTCTTTTTTACCAACTTAC
TACCTGCGCTCTGTTTTACTAACTTGCTACCTGCGCTCTTTTTTACTAACTTACTACCTGCGCTCTTTTTTA
CCAAACTTACT-------ACCTGCG-CTCCGTTTTACTAACTTGCTATC-TCTTTTTTACCAACTTACTACC
TGCGCTCTGTTTTACTAACTTGCTACCTGCGCTCTTTTTT-ACTAACTTACTACCTGCGCTCTTTTTTACCA
AACTTACTACCTGCGCTCCGTTTTACTAACTTGCTATCTCTTTTTTACCAACTTA-----------------
--
>Y1_sc1.5_1386017_1393138_-/1-7122
------------------------------------------------------------------------
------------------------------------------------------------------------
------------------------------------------------------------------------
------------------------------------------------------------------------
------------------------------------------------------------------------
------------------------------------------------------------------------
------------------------------------------------------------------------
------------------------------------------------------------------------
------------------------------------------------------------------------
------------------------------------------------------------------------
------------------------------------------------------------------------
------------------------------------------------------------------------
------------------------------------------------------------------------
------------------------------------------------------------------------
------------------------------------------------------------------------
------------------------------------------------------------------------
------------------------------------------------------------------------
------------------------------------------------------------------------
------------------------------------------------------------------------
------------------------------------------------------------------------
------------------------------------------------------------------------
------------------------------------------------------------------------
------------------------------------------------------------------------
------------------------------------------------------------------------
------------------------------------------------------------------------
------------------------------------------------------------------------
------------------------------------------------------------------------
------------------------------------------------------------------------
------------------------------------------------------------------------
------------------------------------------------------------------------
------------------------------------------------------------------------
------------------------------------------------------------------------
------------------------------------------------------------------------
------------------------------------------------------------------------
---------------------------TCAACACCCACTGTTCTGTCCATCGCTATGCATATGTCTTTAATT
AGACCGGTCAGTTTCCCATTGTCCCGTACCCATTATTAAGTTCACTACGAAACGTTCCCCCGGACGGGCCGA
AGCCTGCCAAAGGATGCCCGCACCCCAGCGCTGAAA--GGCGCCCACCTTGCGGTCTAGTGCCCTTCTGCGC
CAGAGGCTTCTCTCCAAGG---CCCAACGTACCCAACCCTTAGAGCCAATCCTTTTCCCGAAGTTACGGATC
TATTTTGCCGAC----TTCCCTTATCTACATTGTTCTATCAACTAGAGGCTTTTCA--CCTTGGAGACCTGC
TGCGGTTATGAGTACGACCTGGCGTAAAAACTATTT-CTTCAAGCGGATTTTCAAGGCTCGTC--GGGAGCG
CACCAAACGCCACAAAAGTGCAGCGCT-CTTCCGGCCATTGAACCCTAGCTCCGGACAAACCGATTTCCGCC
C----TGAGGGACCGTTAAGAAGAAGAGAGAACTCTTCTTGGGGCTCCCGCCAAGGTCTCCGCTCTCAGTT-
GCGTTTCCTC------GGAGAATCTACATCCAGGTGCCGGAATGTTAACCGGCTTCCCTTTC--GAGGGCGT
GGCGCAAGCGCCAACAT-TAAAA-CGGAACTACCCTATCTCTTAGGATCGACTAACCCGTGTCCAACTGCTG
TTCACACGGAACCTTTCCCCACTTCAGT-CCTCAAAGTTCTCATTTGAGTATTTGCTACTACCACCAAGATC
TGCACTAGAGGCCGTTCGACCCGGGGTCACCCCCAAGGCTTCGTCACGAGCCTCCACGCCTGCCTACTCGCC
GGGGCATAAATTCT-GCCCCGGCGG-CGGGGTATGGGTAATACGCT--TGAGCGCCATCCATTTTCAGGGCT
AGTTCATTCGGCAGGTGAGTTGTTACACACTCCTTAGCGGATTCCGACTTCCATGGCCATCCGTCCTGCTGT
CTAGATGAACTAACACCTTTTGTGGGTGTCTGATGAGCGTATATTTCTG--GGCACCTTAACCCCCGCGTTC
GGTTCATCCCGCATCG--CCAGTTCTGCTTACCAAAAATGGCCCACTAGTAACGGTACATTCAAGTGTCCAC
GTTCAATCAAGTAACAAGGACTTCTTACATATTTAAAGTTTGAGAATAGGTGAAGGTTGTTTCAACCCCC-A
GGCCTCTAATCATTCGCTTTAC----CTCATAAAACTGA-ATACGTTACTGCTATCCTGAGGGAAACTTCGG
CAGGAACCAGCTACTAGATAGTTCGATTAGTCTTTCGCCCCTATGCCCAAATTTGACGATCGATTTGCACGT
CAGAACCGCTG-CGAGCCTCCACCAGAGTTTCCTCTGGCTTCACCCTATTCAAGCATAGTTCACCATCGTGT
TTCGGGTCCCAACAGCTATGCTCTTACTCAAATCCTTCCGAAGACATCAGGA-TCGGTCGATGGTGCACCT-
--AAAAGGTTCCCACCTCCGTTCACTTTCATTACGCGTCTGGGCTTGACACCCAAACACTCGCATAGATGTT
AGACTCCTTTGGTCCGTGTTTCAAGACGGGCCGCTTACAGCCATTACGCCAGCATCCTAG--CAGATGCGCG
GACCTCAGTCCAGGCTGGTTGCATGTCGTCTCCCCTA-TAAGGCCTCCCCGAAAGGAGGTACATGACAGAGA
CCTTTATCCAACCG--CCCAAACTGATGCTGGCCTGCCCGCAGAAGAGTGCACTGGACAAAAGTCC--AGAT
AAGCAACTACAGGCAAGTCTGGCTGCAAGCGCTTCCCTTTCAACAATTTCACGTGCTATTTGACTCTCTTTC
CAAAGTGCTTTTCATCTTTCGATCACTCTACTTGTGCGCTATCGGTCTCTGG-CCAGTATTTAGCTTTAGAA
GAAATTTACC------TCCCATTTAGAGCTGCATTCCCAAACAACTCGACTCGTCGAAGGGG----CTTTAC
ACGGCGAAGGCT--AGCGACCACGTACGGGATTCTCACCCTCTGTGACGTCCTGTTCCAAATCCGAACTTGG
ACCGCTGCCAAC-G--CCAA-AGCGCCCTCTGCAAATTACAACTCGGACTCTGAAAGAGCCAG-AT-TTCAA
ATTTGAGCTGTTGCCGCTTCACTCGCCGTTACTAGGGCAAT---CCCTGTTGGTTTCTTTTTCCTCCGCTTA
TTGATATGC-TTAAGTTCAGCGGGTATCCCTACCTGATCCGAGGTCAAAAGTTAAAAAGGCTTGTGGACGCA
AGTGTTTGTTACGAATCGCGACTTGTGCTGCG----CTTCAATACC-AAAACACTGGCTGC-C-AATTATTT
TAAGGCGAGTCCAAACACTAG-GGAGAGGACAAACACCCAACACCAAGCAGAGCTTGAGGG-TACAAATGAC
GC---------------TCGAACAGGCATGCCCCATGGAA--TACCAAGGGGCGCAATGTGCGTTCAAAGAT
-TCGATGA--TTCACTGAATTCTGCAATTCACACTACTTATCGCATTTCG-CTGCGTTCTTCATCGATGCCA
GAACC-AAGAGATCCGTTGTTGAAAGTTGTAATTATTAAGTTTTTCAGAC-GCTGACTTGAAAATTAAAAAG
GTTATAAATTTGTCCAACCGGCA----------GGCAAGCCTGCCGAGG-AAACGTGGGTACGC--AAAAGA
CAAGGGTGGATAAAAGAGG-CCAGCTGCTCATCAGCTTG-CGCTATACAG-ACTAACAGCCCCTTTTACAGT
AGTAAACTACTGAGTGTAATGATCCTTCCGCAGGTTCACCTACGGAAACCTTGTTACGA-CTTTTACTTCCT
CTAAATGACCGAGTTT---GACGAACTTTCCGGCTCAAGGTGGTCGTTGCCAACCTCCCTAAGCCAG--TCC
GAAGGCCTCACTGAGCCATTCAATCGGTAGTAGCGA-CGGGCGGTGTGTACAAAGGGCAGGGACGTAATCAA
CGCATGCTGATGACACGCGCTTACTAGG-CATTCCTCGTTGAAGAGCAATAATTG-CAATGCTCTATCCCCA
GCA--CGACAGAGTTTAACAAGATTACCCAGA-CCTTTCGGCCAAGGTGAAGAACTCGTTGGCTCTGTCAGT
GTAGCGCGCGTGCGG-CCCAGAACATCTAAGGGCATCACAGACCTGTTATTGCCTCAAACTTCCATCGGCTT
GAGCC-GATAGTCCCTCTAAGAAGCCGGCGACC---AGCCAAAGCTAGCCTGGC-TATTTAGCAGGTTAAGG
TCTCGTTCG-TTATCGCAATTAAGCAGACAAATCACTCCACCAACTAAGAACGGCGCATGCACCACCACCTG
AAAAATCAAGAAAGAGCTCTCAATC-TGTCAATCCTTATTTCATCTGGACCTGGTGAGTTTCC-CCGTGTTG
AGTCAAATTAAGCCGCAGGCTCCACGCCTGG-TGGTGCCCTTCCGTCAATTTCTTTAAGTTTCAGCCTTGCG
ACCATACTCCCCCCAGAACCCAAAAACTTTGATTTCTCGTAAGGTGCCGAGC-GAGTCAGAAAAAGAACATC
G-CCCGATCCCTAGTCGGCATAGTATTAGCGGTTAAGACTACGACGGTATCTGATCGTCTTCGATCCCCTAA
CTTTCGTTCACTGATTAATGAAAACATCCTTGGCAAATGCTTTCGCAGTAGTTAGTCTTCAATAAATCCAAG
AATTTCACCTCTGACAATTGAATACTGATGCCCCCGACTGTCCC-TATTAATCATTACGGCGGTCCTAGCAA
TACCAACAAAATAGGACCGCA-CGTCCTATTCTATTATTCCATGC-TAACGTATTCGAGCAAA-GGCCTGCT
TTGAACACTCTAATTTTTTCAAAGTAAAAGTCCTGGTCCCCAACACGCCCAGTGAAGGGCATGAGGTTCTCC
AGAAGGAA-GGCCCGGCCGGACAAGTACACGCGGTGAGGCGGACCTGCCAGCCAGACCC-AAGGTTCAACTA
C-GAGCTTTTTAACTGCAACAACTTTAATATACGCTATTGGAGCTGGAATTACCGCGGCTGCTGGCACCAGA
CTTGCCCTCCAATTGTTCCTCGTTAAGAGGTTTAAATTGTACTCATTGCGCAGCAGTAGTGAGCAAGACCCA
AAAGAGCCCTGTATCAGTATTTATTGTCACTACCTCCCCGTGTCGGGATTGGGT-AATTTGCGCGCCTGCTG
CCTTCCTTGGATGTGGTAGCCGTTTCTCAGGCTCCCTCTC---CGGAATCGAACCCTAATTCCCCGTTACCC
GTTGAAACCAT---GGTAAGCCAATACCTTACCA---TCGAAAGTTGATAGGGCAGAAA-TTTGAATGAA--
CCGTCGCCGGCGCAAGGCCATGCGATCCGTAAAGTTATCATGAA-TCACCAAGAAGCCCCGAAGGGCGTTGG
TTTTTTATCTAATAAATACACCCCTCCCGAA--GTTGGGGTTTTCAGCATGTATTAGCTCTAGAATTACCAC
--GGTTATCCAAGTAGTAAGGTACTATCAAATAAACGATAACTGATTTAATGAGCCATTCGCAGTTTCACGG
TATAATTGCTTATACCTGTAGACATGCATGGCTTAATCTTTGAGACAAGGCATATGACT-ACTGGCAGAATC
AA-CCAGGTAACTATCCTAAGCCAAAGAGCCGAGGCC--CAAGGCAGACTCCCCAGAGGGAGCGAGTTTACC
AAGCAAGGAGACG-CCGAAGCGACCCAAGTCACCACTCTATAAACGCCAAAGGCGATTACAGCGTAAGCAAC
TGATTCAATTGCCCCCACTGAGTTCCCCAAAAGCTGGTCCGCAGCGAGCCATGCCC-GACGTTGCCGTCGTA
AACATTTCCGCTACATGCAGCCTTCAGG-AGGAGAAAACGCACGCCTCGTCACACGTAAAA-CGCGGAAA-C
TCGGCAGAGTTGTCCCCAAAGATCT-GGTGAATATTTGGCAAAGCCAGCAATCCACAGACCCCAAAAGGCGC
CCTCTAAGTAAATAAAAGGACTTCGGTTCTAGTAATAACAGCAGGCGCAATACCGAGATATCGCTTCAATAT
ATAGGCAAATGCCCACCTGCAGCTATTAAATAGA-GACGCCCAGGCCAT-GATTG-CGTGCAGCAAAGAATA
ATCTTCACC-AGCCGCGATCAAGGTAATAAGGCTAGCTTTTACGGTACCTTAGGCTATAAGCC-TATAGCAA
GACCTAGGGCAAAGTGCGAGCAAATT---GGCTGGGAACTGCAAATTGTAGAGCAATCGCGAGGAGTCCGCC
GAGGCGATCTAAAATCC--TTCTAAGCTTT-TTAGGCTTGTTCGAG--TGCTAACCCGCTAAAC--ACACTG
TAATTACTTATAGGTAGCTTGCGAGTTATAAGCAGCAGAAATATTTTAGAGTTTTCAACTGCCCATCTTATA
ATACGTGCGAACGGTTTTGGGTTTGATTTTCGCAGCGCGGGGTAGATGTGGCGGAAAAGGTTGCGGAGGTTG
AGCAATTTTGGTGCGGAACTCGCGC-AACCCGCGCAGCCACACCAAAACCATAAGCCCGTGTTCGCCGAGAT
CCGCTTTTTT-GTCCTTAGCAACTTTTTTAAAT--AAAACCAAATATTTTTTATTACTAGATTACTATACTA
TAAGCTATACCTAAGAAC-TAGAATAGAGAAACGCTATAAAAAAAGCAATAAGTTAGTATTTAAGAAAA-GT
TAGTATAGCTAAATAACTATT-CTTAGTTTTTAAATAAGTAGAA-GCTTATACTAA-CTAGCTAAAGTAC-T
ACTTCTATAGC-TTAGCTATAAATAAAAGATTAGTATTATAAAAACTT-AAGAAAACTTATATAAAAGAAAT
ATATACTTAGAA-TATATAATAATTAGCTA-GGTTTAAAAGTTATTAGATATCTTAATACTA----ATAGCA
AAATACTACTAAAAATCTAGTTTTAAAATCTAGCTAGAATAGAGAAGTTAGTATTTCTATAAGTTAATAT-C
T------AGCTTAGTAAA-AATATTATAAGAGATGCTAAGATCTAGAGATAGTTAACTAGTAAAAAGCTTTA
ACTTATTATCTATAAAGTAGACTAAAGATATAGAAA---GCTTAGATAAA-TAAAAAGTATTTATATTTAAC
GAAA-AAAAGA-ATAGTAGATAAAAA----GTCTACTAGAAAAA---GAAAATAGATAGC--TCTATATACT
A--TAAAGTATATAA-GT-ATTAGCTACTATATATAT-ATGCTTAG-AGTAAATAAGCT-CTAAGTAAAAAA
AAAG--AAAAAAGAAAGCTAAAAAAAA-GTAGAGATACTTTACTAATATTATTTTT-CTTAA-CTTTTAAAG
CTTCTAAGTTTTACTTCTTAGCTAG--ATTATAAAATTAATAC-TATAGATAGTATAAAAGATACTAGCAA-
--AGTTTAGATATTAAAGTAAAATACTCTTAAGTTTTTTACTATTTAGCTTAGTTTAAAAGAAGTAGTAAAG
TTTAAATAAAAGTCTAACT-TACTATCTACTATAATCTATAGTTATTATAAAATCTTCTATATAGAGTATAT
TTATTTTAAACCTACTATCTACGCTCTAATTTACTAAGCTTACTAAACTTACTACCTGCCGCTCTTTTTTTT
ACTAAACTTTCTACCTATACTCTAACTTACTACCTACG-CTCTAATTT-ACTAAC-TTACTACCTGC---GC
TCTGTTTTACTAAC-TTACTATCTCTATTTTACTAACTTACTACC-TACGCTCTATTTTACTAACTTGCTAT
C-TCTATTTTACTAACTTACTACC-TATGCTCTATTTTACTAAACTTGCTTATCTCTTTTTTACTAACTTAC
-TATCTCTATTTTACTAACTTACTATCTCTATTTTACTAACTGGC-GACC-GGCGCTCTTTTTTACTAACTT
ACTACCTAAGCTCTTTTTTA--CCAAACTTACTACC-TACGCTCTATTTTACTAACTTGCTATCT--CTTTT
TTACTAACTTACTACCTATGCTCTATTTT---ACTAACTTGCTATCTCTTTTTTACTAACTTACTA--CCTG
CGCTCTTTTTTACCAAACTTACTACCTGCGCTCCG-TTTTACTAACTTGCTATCTCTTTTTTAG--------
-------------------TAACGAGCTACCTGCGCTCTTTTTGAGGAACTCACTACATGCGCTCTTCTTTA
TCAAACTTACT-------ACCTGCGTCTCCGTTTTACTAACTTGCTATG-TCTGTTTTACCAACTTACTACC
TGGGCTCTGTTTTACTAACTTGCTACCTGCGCTCTTTTTT-ACTAACTTACTACCTGCGCTCTTTTTTACCA
AACTTACTACCTGCGCTCCGTTTTACTAACTTGCTATCTCTTTTTTACCAACTTA-----------------
--
>Y1_sc1.60_9096_10862_-/1-1767
------------------------------------------------------------------------
------------------------------------------------------------------------
------------------------------------------------------------------------
------------------------------------------------------------------------
------------------------------------------------------------------------
------------------------------------------------------------------------
------------------------------------------------------------------------
------------------------------------------------------------------------
------------------------------------------------------------------------
------------------------------------------------------------------------
------------------------------------------------------------------------
------------------------------------------------------------------------
------------------------------------------------------------------------
------------------------------------------------------------------------
------------------------------------------------------------------------
------------------------------------------------------------------------
------------------------------------------------------------------------
------------------------------------------------------------------------
------------------------------------------------------------------------
------------------------------------------------------------------------
------------------------------------------------------------------------
------------------------------------------------------------------------
------------------------------------------------------------------------
------------------------------------------------------------------------
------------------------------------------------------------------------
------------------------------------------------------------------------
------------------------------------------------------------------------
------------------------------------------------------------------------
------------------------------------------------------------------------
------------------------------------------------------------------------
------------------------------------------------------------------------
------------------------------------------------------------------------
------------------------------------------------------------------------
------------------------------------------------------------------------
------------------------------------------------------------------------
------------------------------------------------------------------------
------------------------------------------------------------------------
------------------------------------------------------------------------
------------------------------------------------------------------------
------------------------------------------------------------------------
------------------------------------------------------------------------
------------------------------------------------------------------------
------------------------------------------------------------------------
------------------------------------------------------------------------
------------------------------------------------------------------------
------------------------------------------------------------------------
------------------------------------------------------------------------
------------------------------------------------------------------------
------------------------------------------------------------------------
------------------------------------------------------------------------
------------------------------------------------------------------------
------------------------------------------------------------------------
------------------------------------------------------------------------
------------------------------------------------------------------------
------------------------------------------------------------------------
------------------------------------------------------------------------
------------------------------------------------------------------------
------------------------------------------------------------------------
------------------------------------------------------------------------
------------------------------------------------------------------------
------------------------------------------------------------------------
------------------------------------------------------------------------
------------------------------------------------------------------------
------------------------------------------------------------------------
------------------------------------------------------------------------
------------------------------------------------------------------------
------------------------------------------------------------------------
------------------------------------------------------------------------
------------------------------------------------------------------------
------------------------------------------------------------------------
------------------------------------------------------------------------
------------------------------------------------------------------------
------------------------------------------------------------------------
------------------------------------------------------------------------
------------------------------------------------------------------------
------------------------------------------------------------------------
------------------------------------------------------------------------
------------------------------------------------------------------------
------------------------------------------------------------------------
------------------------------------------------------------------------
------------------------------------------------------------------------
------------------------------------------------------------------------
------------------------------------------------------------------------
------------------------------------------------------------------------
------------------------------------------------------------------------
------------------------------------------------------------------------
------------------------------------------------------------------------
------------------------------------------------------------------------
------------------------------------------------------------------------
------------------------------------------------------------------------
------------------------------------------------------------------------
------------------------------------------------------------------------
------------------------------------------------------------------------
------------------------------------------------------------------------
------------------------------------------------------------------------
------------------------------------------------------------------------
------------------------------------------------------------------------
------------------------------------------------------------------------
------------------------------------------------------------------------
------------------------------------------------------------------------
------------------------------------------------------------------------
------------------------------------------------------------------------
------------------------------------------------------------------------
------------------------------------------------------------------------
------------------------------------------------------------------------
------------------------------------------------------------------------
------------------------------------------------------------------------
------------------------------------------------------------------------
------------------------------------------------------------------------
------------------------------------------------------------------------
------------------------------------------------------------------------
-------------------------------------------------------------------GAGAT
CCGCTTTTTT-ATCCTTAGCAACTTTTTTAACTGGAGGACCAAATATTTTTTATTACTAGATTACTATACTA
TAAGCTATACCTAAGAAC-TAGAATAGAGAAACGCTATAAAAAAAGCAATAAGTTAGTATTTAAGAAAA-GT
TAGTATAGCTAAATAACTATT-CTTAGTTTTTAAATAAGTAGAA-GCTTATACTAA-CTAGCTAAAGTAC-T
ACTTCTATAGC-TTAGCTATAAATAAAAGATTAGTATTATAAAAACTT-AAGAAAACTTATATAAAAGAAAT
ATATACTTAGAA-TATATAATAATTAGCTA-GGTTTAAAAGTTATTAGATATCTTAATACTA----ATAGCA
AAATACTACTAAAAATCTAGTTTTAAAATCTAGCTAGAATAGAGAAGTTAGTATTTCTATAAGTTAATAT-C
TT----GAGCTTAGTAAA-AATATTATAAGAGAT-CTAAGATCTAGAGATAGTTAACTAGTAAAAAGCTTTA
ACTTATTATCTATAAAGTAGACTAAAGATATAGAAA---GCTTAGATAAA-TAAAAAGTATTTATATTTAAC
GAAA-AAAAGA-ATAGTAGATAAAAA----GTCTACTAGAAAAA---GAAAATAGATAGC--TCTATATACT
A--TAAAGTATATAA-GT-ATTAGCTACTATATATAT-ATGCTTAG-AGTAAATAAGCTTCTAAGTAAAAAA
AAAG--AAAAAAGAAAGCTAAAAAAAA-GTAGAGATACTTTACTAATATTATTTTT-CTTAA-CTTTTAAAG
CTTCTAAGTTTTACTTCTTAGCTAG--ATTATAAAATTAATAC-TATAGATAGTATAAAAGATACTAGCAA-
--AGTTTAGATATTAAAGTAAAATACTCTTAAGTTTTTTACTATTTAGCTTAGTTTAAAAGAAGTAGTAAAG
TTTAAATAAAAGTCTAACT-TACTATCTACTATAATCTATAGTTATTATAAAATCTTCTATATAGAGTATAT
TTATTTTAAACCTACTATCTACGCTCTAATTTACTAA-CTTACTAA-CTTACTACCTGC-GCTCTTTTTTTT
ACTAAACTTTCTACCTATACTCTAACTTACTACCTACG-CTCTAATTT-ACTAAC-TTACTACCTGC---GC
TCTGTTTTACTAAC-TTACTATCTCTATTTTACTAACTTACTACC-TACGCTCTATTTTACTAACTTGCTAT
C-TCTATTTTACTAACTTACTACC-TATGCTCTATTTTACTAA-CTTGCT-ATCTCTTTTTTACTAACTTAC
CTATCTCTATTTTACTAACTTACTATCTCTATTTTACTAACTTAC-TACC-TGCGCTCTTTTTTACTAACTT
ACTACCTAAGCTCTTTTTTA--CCAAACTTACTACC-TACGCTCTATTTTACTAACTTGCTATCT--CTTTT
TTACTAACTTACTACCTATGCTCTATTTT---ACTAACTTGCTATCTCTTTTTTACTAACTTACTA--CCTG
CGCTCTTTTTTACCAAACTTACTACCTACGCTCCG-TTTTACTAACTTGCTATCTCTTTTTTACTAACTTAC
TACCTGCGCTCTGTTTTACTAACTTGCTACCTGCGCTCTTTTTTACTAACTTACTACCTGCGCTCTTTTTTA
CCAAACTTACT-------ACCTGCG-CTCCGTTTTACTAACTTGCTATC-TCTTTTTTACCAACTTACTATC
TGCGCTCTGTTTTACTAACTTGCTACCTGCGCTCTTTTTT-ACTAACTTACTACCTGCGCTCTTTTTTACCA
AACTTACTACCTGCGCTCTGTTTTACTAACTTGCTATCTCTTTTTTACTAACTTA-----------------
--
>Y1_sc1.5_1534687_1542801_-/1-8115
------------------------------------------------------------------------
------------------------------------------------------------------------
------------------------------------------------------------------------
------------------------------------------------------------------------
------------------------------------------------------------------------
------------------------------------------------------------------------
------------------------------------------------------------------------
------------------------------------------------------------------------
------------------------------------------------------------------------
------------------------------------------------------------------------
------------------------------------------------------------------------
------------------------------------------------------------------------
------------------------------------------------------------------------
------------------------------------------------------------------------
------------------------------------------------------------------------
------------------------------------------------------------------------
------------------------------------------------------------------------
------------------------------------------------------------------------
------------------------------------------------------------------------
------------------------------------------------------------------------
----------------------CGGAAATTCACCCCGGTTCTGGCATGGATTCCTGACTTAGAAGGCGTTCA
GCCATAATCCAGCAGATGGTAGCTTCGCGGCAATGCC-CTGGTCAGACAGCCGCAAAAAACCAATTATCTGA
AACCGCGGTATCCTCTCGTACTAAGCGGTATTACCATTGGGGGCAA-GGTCATCAGTAGGGTAAAAATCTAA
CCTGTCTCACGACGGTCTAAACCC-AGCTCACGTTCCCCTATTAGTGGGTGAACAATCCAACGCTTACCGAA
TTCTGCTTCGGGTATGAGTAGGAAGAGCCGACATCGAAAGGATCGAAAAAGCAACGTCGCTATGAACGCTTG
GCTGCCACAAGCCAGTTATCCCTGTGGTAACTTTTCTGGCACACTCTAGCACT----CAAATTTCGAGGGAC
TAAAGGATCGATAGGCCACACTTTCATGGTTTTGTATTCACACTGAAAA-TCAAAATCAAGGGGACTTTTGC
CCTTTTGGTCTACTGGAGATTTCTGTTCTCCATGAGTCCCCCTTAGGACACCTGCGTTATGG-TTTAACAGA
TGTGCCGCGCCACCCGAACTCCCCA-CCTGACAATGTCTTCAACCCGGATCGGCCC-ACGAAGGACCTTAAC
GCTAGAAGTTGGGCGGTGAGGCCCAACTCCGC--TTCATCGAATAAGTAAAAAAACGATAAGGGTAGTGGTA
TTTCACCGGCGCCGAAGCTCCCACCTATTCTACACCCCCTATGTCTTTTCACAATGTCAAAACTAGAGTCAA
GCTCAACAGGGTCTTCTTTCCCCGCTGATCTTGGCACAGAGCCCGTTCCCTTGGCTGTGGTTTCGCTAGATA
GTAGAGTAGGGACAGTG-GGAATCTCGTTAATCCATTCATGCGCGTCACTAATTAGATGACGAGGCAGCTGG
CTACCTTAAGAGAGTCATAGTTACTCCCGCCGTTTACCCGCGCTTGGT-CGA-ATCTATTCGCTTTGACATT
CAGAGCACTGGGCAGAAATCACATTGCGTCAACACCACT-TTCTGGCCATCGCAATGC---TATGTTTTAAT
TAGACAGTCAGATTCCCCTTGTCCGTA--CCAGTTCTAAGTTGGTTGTTAAACGTACGCC--GGACGGCCGA
AGCCTGCCAA-GGATGCCCGCACCCCAGCGCTGAAA--GGCGCCCACCTTGCGG-CTAGTGCCCTTCTGCGC
CAGAGGCTTCTCTCCAAGG---CCCAACGTACCCAACCCTTAGAGCCAATCCTTTTCCCGAAGTTACGGATC
TATTTTGCCGAC----TTCCCTTATCTACATTGTTCTATCAACTAGAGGCTTTTCA--CCTTGGAGACCTGC
TGCGGTTATGAGTACGACCTGGCGTAAAAACTATTT-CTTCAAGCGGATTTTCAAGGCTCGTC--GGGAGCG
CACCAAACGCCACAAAAGTGCAGCGCT-CTTCCGGCCATTGAACCCTAGCTCCGGACAAACCGATTTCAGGG
-----TGACAGACCGTTAAGAAGAAAAGAGAACTCTTCTTGGGGCTCCCGCCAAGGTCTCCGCTCTCAGTT-
GCGTTGCCGC------GGAGAATCTACATCCAGGTGCCGGAATGTTAACCGGCTTCCCTTTC--GAGGGCGT
GGCGCAAGCGCCAACAT-TAAAA-CGGAACTACCCTATCTCTTAGGATCGACTAACCCGTGTCCAACTGCTG
TTCACACGGAACCTTTCCCCACTTCAGT-CCTCAAAGTTCTCATTTGAGTATTTGCTACTACCACCAAGATC
TGCACTAGAGGCCGTTCGACCCGGGGTCACCCCCAAGGCTTCGTCACGAGCCTCCACGCCTGCCTACTCGCC
GGGGCATAAATTCT-GCCCCGGCGG-CGGGGTATGGGTAATACGCT--TGAGCGCCATCCATTTTCAGGGCT
AGTTCATTCGGCAGGTGAGTTGTTACACACTCCTTAGCGGATTCCGACTTCCATGGCCACCGTCCTGCTGTC
TAGGATGAAGCTAACACCTTTTGTGGTGTCTGATGAGCGTATATTCTGG--CACCTTTAAACCCCGCGTTCG
GGTTCATCCCCGCATCGCCCAGTTCTGCTTACCAAAAATGGCCCACTAGTAACGGTACATTCAAGTGTCCAC
GTTCAATCAAGTAACAAGGACTTCTTACATATTTAAAGTTTGAGAATAGGTGAAGGTTGTTTCAACCCCC-A
GGCCTCTAATCATTCGCTTTAC----CTCATAAAACTGA-ATACGTTACTGCTATCCTGAGGGAAACTTCGG
CAGGAACCAGCTACTAGATAGTTCGATTAGTCTTTCGCCCCTATGCCCAAATTTGACGATCGATTTGCACGT
CAGAACCGCTGGCGAGCCTCCACCAGAGTTTCCTCTGGCTTCACCCTATTCAAGCATAGTTCACCATCTT--
TTCGGGTCCCAACAGCTATGCTCTTACTCAAATCCTTCCGAAGACATCAGGA-TCGGTCGATGGTGCACCT-
--AAAAGGTTCCCACCTCCGTTCACTTTCATTACGCGTCTGGGCTTGACACCCAAACACTCGCATAGATGTT
AGACTCCTT-GGTCCGTGTTTCAAGACGGGCCGCTTACAGCCATTACGCCAGCATCCTAG--CAGATGCGCG
GACCTCAGTCCAGGCTGGTTGCATGTCGTCTCCCCTA-TAAGGCCTCCCCGAAAGGAGGTACATGACAGAGA
CCTTTATCCAACCG--CCCAAACTGATGCTGGCCTGCCCGCAGAAGAGTGCACTGGACAAAAGTCC--AGAT
AAGCAACTACAGGCAAGTCTGGCTGCAAGCGCTTCCCTTTCAACAATTTCACGTGCTATTTGACTCTCTTTC
CAAAGTGCTTTTCATCTTTCGATCACTCTACTTGTGCGCTATCGGTCTCTGG-CCAGTATTTAGCTTTAGAA
GAAATTTACC------TCCCATTTAGAGCTGCATTCCCAAACAACTCGACTCGTCGAAGGGG----CTTTAC
ACGGCGAAGGCT--AGCGACCACGTACGGGATTCTCACCCTCTGTGACGTCCTGTTCCAAA---GAACTTGG
ACCGCTGCCAAC-CGCTCAA-AGCGCCCTCTGCAAATTACAACTCGGACTCTGAAAGAGCCAG-ATCTTCAA
ATTTGAGCTGTTGCCGCTTCACTCGCCGTTACTAGGGCAATGCGCCGTGTGTGGTTTCTTTTCCTCCGCTTA
TTGATATGC-TTAAGTTCAGCGGGTATCCCTACCTGATCCGAGGTCAAAAGTTAAAAAGGCTTGTGGACGCA
AGTGTTTGTTACGAATCGCGACTTGTGCTGCG----CTTCAATACCCAAAACACTGGCTGC-CCAATTATTT
TAAGGCGAGTCCAAACACTAG-GGAGAGGACAAACACCCAACACCAAGCAGAGCTTGAGGG-TACAAATGAC
GC---------------TCGAACAGGCATGCCCCATGGAA--TACCAAGGGGCGCAATGTGCGTTCAAAGAT
-TCGATGA--TTCACTGAATTCTGCAATTCACACTACTTATCGCATTTCG-CTGCGTTCTTCATCGATGCCA
GAACCCAAGAGATCCGTTGTTGAAAGTTGTAATTATTAAGTTTTTCAGAC-GCTGA-TTGAAAATTAAAAAG
GTTATAAATTTGTCCAACCGGCA----------GGCAAGCCTGCCGAGG-AAACGTGGGTACGC--AAAAGA
CAAGGGTGGATAAAAGAGG-CCAGCTGCTCATCAGCTTG-CGCTATACAG-ACTAACAGCCCCTTTTACAGT
AGTAAACTACTGAGTGTAATGATCCTTCCGCAGGTTCACCTACGGAAACCTTGTTACGA-CTTTTACTTCCT
CTAAATGACCGAGTTT---GACGAACTTTCCGGCTCAAGGTGGTCGTTGCCAACCTCCCTAAGCCAG--TCC
GAAGGCCTCACTGAGCCATTCAATCGGTAGTAGCGA-CGGGCGGTGTGTACAAAGGGCAGGGACGTAATCAA
CGCATGCTGATGACACGCGCTTACTAGG-CATTCCTCGTTGAAGAGCAATAATTG-CAATGCTCTATCCCCA
GCA--CGACAGAGTTTAACAAGATTACCCAGA-CCTTTCGGCCAAGGTGAAGAACTCGTTGGCTCTGTCAGT
GTAGCGCGCGTGCGG-CCCAGAACATCTAAGGGCATCACAGACCTGTTATTGCCTCAAACTTCCATCGGCTT
GAGCC-GATAGTCCCTCTAAGAAGCCGGCGACC---AGCCAAAGCTAGCCTGGC-TATTTAGCAGGTTAAGG
TCTCGTTCG-TTATCGCAATTAAGCAGACAAATCACTCCACCAACTAAGAACGGC-CATGCACCACCACCTG
AAAAATCAAGAAAGAGCTCTCAATC-TGTCAATCCTTATTTCATCTGGACCTGGTGAGTTTCC-CCGTGTTG
AGTCAAATTAAGCCGCAGGCTCCACGCCTGG-TGGTGCCCTTCCGTCAATTTCTTTAAGTTTCAGCCTTGCG
ACCATACTCCCCCCAGAACCCAAAAACTTTGATTTCTCGTAAGGTGCCGAGC-GAGTCAGAAAAAGAACATC
G-CCCGATCCCTAGTCGGCATAGTTT--ACGGTTAAGACTACGACGGTATCTGATCGTCTTCGATCCCCTAA
CTTTCGTTCACTGATTAATGAAAACATCCTTGGCAAATGCTTTCGCAGTAGTTAGTCTTCAATAAATCCAAG
AATTTCACCTCTGACAATTGAATACTGATGCCCCCGACTGTCCC-TATTAATCATTACGGCGGTCCTAGAA-
-ACCAACAAAATAGGACCGCA-CGTCCTATTCTATTATTCCATGC-TAACGTATTCGAGCAAA-GGCCTGCT
TTGAACACTCTAATTTTTTCAAAGTAAAAGTCCTGGTCCCCAACACGCCCAGTGAAGGGCATGAGGTTCTCC
AGAAGGAA-GGCCCGGCCGGACAAGTACACGCGGTGAGGCGGACCTGCCAGCCAGACCC-AAGGTTCAACTA
C-GAGCTTTTTAACTGCAACAACTTTAATATACGCTATTGGAGCTGGAATTACCGCGGCTGCTGGCACCAGA
CTTGCCCTCCAATTGTTCCTCGTTAAGAGGTTTAAATTGTACTCATTCCAATT---------ACAAGACCCA
AAAGAGCCCTGTATCAGTATTTATTGTCACTACCTCCCCGTGTCGGGATTGGGT-AATTTGCGCGCCTGCTG
CCTTCCTTGGATGTGGTAGCCGTTTCTCAGGCTCCCTCTC---CGGAATCGAACCCTAATTCCCCGTTACCC
GTTGAAACCAT---GGTAAGCCAATACCTTACCA---TCGAAAGTTGATAGGGCAGAAA-TTTGAATGAA--
CCGTCGCCGGCGCAAGGCCATGCGATCCGTAAAGTTATCATGAA-TCACCAAGAAGCCCCGAAGGGCGTTGG
TTTTTTATCTAATAAATACACCCCTCCCGAA--GTTGGGGTTTTCAGCATGTATTAGCTCTAGAATTACCAC
--GGTTATCCAAGTAGTAAGGTACTATCAAATAAACGATAACTGATTTAATGAGCCATTCGCAGTTTCACGG
TATAATTGCTTATACT--TAGACATGCATGGCTTAATCTTTGAGACAAG-CATATGACT-ACTGGCAGAATC
AA-CCAGGTAACTATCCTAAGCCAAAGAGCCGATGGCGCCAAGGCAGACTCCCCAGAGGGAGCGAGTTTACC
AAGCAAGGAGACG-CCGAAGCGACCCAAGTCACCACTCTATAAACGCCAAAGGCGATTACAGCGTAAGCAAC
TGATTCAATTGCCCCCACTGAGTTCCCCAAAAGCTGGTCCGCAGCGAGCCATGCCC-GACGTTGCCGTCGTA
AACATTTCCGCTACATGCAGCCTTCAGG-AGGAGAAAACGCACGCCTCGTCACACGTAAAA-CGCGGAAA-C
TCGGCAGAGTTGTCCCCAAAGATCT-GGTGAATATTTGGCAAAGCCAGCAATCCACAGACCCCAAAAGGCGC
CCTCTAAGTAAATAAAAGGACTTCGGTTCTAGTAATAACAGCAGGCGCAATACCGAGATATCGCTTCAATAT
ATAGGCAAATGCCCACCTGCAGCTATTAAATAGA-GACGCCCAGGCCAT-GATTG-CGTGCAGCAAAGAATA
ATCTTCACC-AGCCGCGATCAAGGTAACAAGGCTAGCTTTTACGGTACCTTAGGCTACAAGCC-TATAGCAA
GACCCAGGGCAAAGTGCGAGCAAATT---GGCTGGGAACTGCAAATTGTAGAGCAATCGCGAGGAGTCCGCC
GAGGCGATCTAAAATCC--T-CTAAGCTTT-TTAGGCTTGTTCGAG--TGCTAACCCGCTAAAC--ACACTG
TAATTACTTATAGGTAGCTTGCGAGTTATAAGCAGCAGAAATATTT-AGAGTTTTCAACTGCCCATCTTATA
ATACGTGCGAACGGTTTTGGGTTTGATTTTCGCAGCGCGGGGTAGATGTGGCGGAAAAGGTTGCGGAGGTTG
AGCAATTTTGGTGCGGAACTCGCGC-AACCCGCGCAGCCACACCAAAACCATAAGCCCGTGTTCGCCGAGAT
CCGCTTTTTT-GTCCTTAGCAACTTTTTTAAAT--AAAACCAAATATTTTTTATTACTAGATTACTATACTA
TAAGCTATACCTAAGAAC-TAGAATAGAGAAACGCTATAAAAAAAGCAATAAGTTAGTATTTAAGAAAA-GT
TAGTATAGCTAAATAACTATT-CTTAGTTTTTAAATAAGTAGAA-GCTTATACTAA-CTAGCTAAAGTAC-T
ACTTCTATAGC-TTAGCTATAAATAAAAGATTAGTATTATAAAAACTT-AAGAAAACTTATATAAAAGAAAT
ATATACTTAGAA-TATATAATAATTAGCTA-GGTTTAAAAGTTATTAGATATCTTAATACTA----ATAGCA
AAATACTACTAAAAATCTAGTTTTAAAATCTAGCTAGAATAGAGAAGTTAGTATTTCTATAAGTTAATAT-C
T------AGCTTAGTAAA-AATATTATAAGAGAT-CTAAGATCTAGAGATAGTTAACTAGTAAAAAGCTTTA
ACTTATTATCTATAAAGTAGACTAAAGATATAGAAA---GCTTAGATAAA-TAAAAAGTATTTATATTTAAC
GAAA-AAAAGA-ATAGTAGATAAAAA----GTCTACTAGAAAAA---GAAAATAGATAGC--TCTATATACT
A--TAAAGTATATAA-GT-ATTAGCTACTATATATAT-ATGCTTAG-AGTAAATAAGCT-CTAAGTAAAAAA
AAAG--AAAAAAGAAAGCTAAAAAAAA-GTAGAGATACTTTACTAATATTATTTTT-CTTAA-CTTTTAAAG
CTTCTAAGTTTTACTTCTTAGCTAG--ATTATAAAATTAATAC-TATAGATAGTATAAAAGATACTAGCAA-
--AGTTTAGATATTAAAGTAAAATACTCTTAAGTTTTTTACTATTTAGCTTAGTTTAAAAGAAGTAGTAAAG
TTTAAATAAAAGTCTAACT-TACTATCTACTATAATCTATAGTTATTATAAAATCTTCTATATAGAGTATAT
TTATTTTAAACCTACTATCTACGCTCTAATTTACTAA-CTTACTAA-CTTACTACCTGC-GCTCTTTTTTT-
ACTAAACTTTCTACCTATACTCTAACTTACTACCTACG-CTCTAATTT-ACTAAC-TTACTACCTGC---GC
TCTGTTTTACTAAC-TTACTATCTCTATTTTACTAACTTACTACC-TACGCTCTATTTTACTAACTTGCTAT
C-TCTATTTTACTAACTTACTACC-TATGCTCTATTTTACTAA-CTTGCT-ATCTCTTTTTTACTAACTTAC
-TATCTCTATTTTACTAACTTACTATCTCTATTTTACTAACTTAC-TACC-TGCGCTCTTTTTTACTAACTT
ACTACCTAAGCTCTTTTTTA--CCAAACTTACTACC-TACGCTCTATTTTACTAACTTGCTATCT--CTTTT
TTACTAACTTACTACCTATGCTCTATTTT---ACTAACTTGCTATCTCTTTTTTACTAACTTACTA--CCTG
CGCTCTTTTTTACCAAACTTACTACCTGCGCTCCG-TTTTACTAACTTGCTATCTCTTTTTTACCAACTTAC
TACCTGCGCTCTGTTTTACTAACTTGCTACCTGCGCTCTTTTTTACTAACTTACTACCTGCGCTCTTTTTTA
CCAAACTTACT-------ACCTGCG-CTCCGTTTTACTAACTTGCTATC-TCTTTTTTACCAACTTACTACC
TGCGCTCTGTTTTACTAACTTGCTACCTGCGCTCTTTTTT-ACTAACTTACTACCTGCGCTCTTTTTTACCA
AACTTACTACCTGCGCTCCGTTTTACTAACTTGCTATCTCTTTTTTACCAACTTA-----------------
--
>Y1_sc1.104_6_2160_+/1-2155
------------------------------------------------------------------------
------------------------------------------------------------------------
------------------------------------------------------------------------
------------------------------------------------------------------------
------------------------------------------------------------------------
------------------------------------------------------------------------
------------------------------------------------------------------------
------------------------------------------------------------------------
------------------------------------------------------------------------
------------------------------------------------------------------------
------------------------------------------------------------------------
------------------------------------------------------------------------
------------------------------------------------------------------------
------------------------------------------------------------------------
------------------------------------------------------------------------
------------------------------------------------------------------------
------------------------------------------------------------------------
------------------------------------------------------------------------
------------------------------------------------------------------------
------------------------------------------------------------------------
------------------------------------------------------------------------
------------------------------------------------------------------------
------------------------------------------------------------------------
------------------------------------------------------------------------
------------------------------------------------------------------------
------------------------------------------------------------------------
------------------------------------------------------------------------
------------------------------------------------------------------------
------------------------------------------------------------------------
------------------------------------------------------------------------
------------------------------------------------------------------------
------------------------------------------------------------------------
------------------------------------------------------------------------
------------------------------------------------------------------------
------------------------------------------------------------------------
------------------------------------------------------------------------
------------------------------------------------------------------------
------------------------------------------------------------------------
------------------------------------------------------------------------
------------------------------------------------------------------------
------------------------------------------------------------------------
------------------------------------------------------------------------
------------------------------------------------------------------------
------------------------------------------------------------------------
------------------------------------------------------------------------
------------------------------------------------------------------------
------------------------------------------------------------------------
------------------------------------------------------------------------
------------------------------------------------------------------------
------------------------------------------------------------------------
------------------------------------------------------------------------
------------------------------------------------------------------------
------------------------------------------------------------------------
------------------------------------------------------------------------
------------------------------------------------------------------------
------------------------------------------------------------------------
------------------------------------------------------------------------
------------------------------------------------------------------------
------------------------------------------------------------------------
------------------------------------------------------------------------
------------------------------------------------------------------------
------------------------------------------------------------------------
------------------------------------------------------------------------
------------------------------------------------------------------------
------------------------------------------------------------------------
------------------------------------------------------------------------
------------------------------------------------------------------------
------------------------------------------------------------------------
------------------------------------------------------------------------
------------------------------------------------------------------------
------------------------------------------------------------------------
------------------------------------------------------------------------
------------------------------------------------------------------------
------------------------------------------------------------------------
------------------------------------------------------------------------
------------------------------------------------------------------------
------------------------------------------------------------------------
------------------------------------------------------------------------
------------------------------------------------------------------------
------------------------------------------------------------------------
------------------------------------------------------------------------
------------------------------------------------------------------------
------------------------------------------------------------------------
------------------------------------------------------------------------
------------------------------------------------------------------------
------------------------------------------------------------------------
------------------------------------------------------------------------
------------------------------------------------------------------------
------------------------------------------------------------------------
------------------------------------------------------------------------
------------------------------------------------------------------------
------------------------------------------------------------------------
------------------------TGTCACTACCTCCC-GTGTCGAGATAGAGT-A--TTGCGCGC-TGCTG
CTCT----GGATGTAGTAGCG--TTCTCAG-CTCCCTCTC---AG--ATCGAGCA-TAGTGCCCG--TACCC
GT--GAACCAT---G-TAAGCCA-TACCTTACCA---TCGAAAGTTGATAGGGCAGAAA-TTTGAATGAA--
CTGTCGCCGGCGCAAGACCATGCGATCCGTAAAGTTATCATGAA-TCACCAAGAAGCCCCGAAGGGCGTTGG
TTTTTTATCTAATAAATACACCCCTCCCGAA--GTTGGGGTTTTCAGCATGTATTAGCTCTAGAATTACCAC
--GGTTATCCAAGTAGTAAGGTACTATCAAATAAACGATAACTGATTTAATGAGCCATTCGCAGTTTCACGG
TATAATTGCTTATACT--TAGACATGCATGGCTTAATCTTTGAGAACAAGCATATGACTTACTGGCAGAATC
AAACCAGGTAACTATCCTAAGCCAAAGAGCCGAGGCC--CAAGGCAGACTCCCCAGAGGGAGCGAGTTTACC
AAGCAAGGAGACG-CCGAAGCGACCCAAGTCACCACTCTATAAACGCCAAAGGCGATTACAGCGTAAGCAAC
TGATTCAATTGCCCCCACTGAGTTCCCCAAAAGCTGGTCCGCAGCGAGCCATGCCC-GACGTTGCCGTCGTA
AACATTTCCGCTACATGCAGCCTTCAGGGAGGAGAAAACGCACGCCTCGTCACACGTAAAATCGCGGAAAAC
TCGGCAGAGTTGTCCCCAAAGATCTTGGTGAATATTTGGCAAAGCCAGCAATCCACAGACCCCAAAAGGCGC
CCTCTAAGTAAATAAAAGGACTTCGGTTCTAGTAATAACAGCAGGCGCAATACCGAGATATCGCTTCAATAT
ATAGGCAAATGCCCACCTGCAGCTATTAAATAGA-GACGCCCAGGCCATAGATTGGCGTGCAGCAAAGAATA
ATCTTCACC-AGCCGCGATCAAGGTAACAAGGCTAGCTTTTACGGTACCTTAGGCTACAAGCC-TATAGCAA
GACCCAGGGCAAAGTGCGAGCAAATT---GGCTGGGAACTGCAAATTGTAGAGCAATCGCGAGGAGTCCGCC
GAGGCGATCTAAAATCCTACTCTAAGCTTTCTTAGGCTTGTTCGAGCATGCTAACCCGCTAAACCGACACTG
TAATTACTTATAGGTAGCTTGCGAGTTATAAGCAGCAGAAATATTT-AGAGTTTTCAACTGCCCATCTTATA
ATACGTGCGAACGGTTTTGGGTTTGATTTTCGCAGCGCGGGGTAGATGTGGCGGAAAAGGTTGCGGAGGTTG
AGCAATTTTGGTGCGGAACTCGCGC-AACCCGCGCAGCCACACCAAAACCATAAGCCCGTGTTCGCCGAGAT
CCGCTTTTTT-GTCCTTAGCAACTTTTTTAAAT--AAAACCAAATATTTTTTATTACTAGATTACTATACTA
TAAGCTATACCTAAGAAC-TAGAATAGAGAAACGCTATAAAAAAAGCAATAAGTTAGTATTTAAGAAAA-GT
TAGTATAGCTAAATAACTATTTCTTAGTTTTTAAATAAGTAGAAAGCTTATACTAAACTAGCTAAAGTACCT
ACTTCTATAGCCTTAGCTATAAATAAAAGATTAGTATTATAAAAACTTTAAGAAAACTTATATAAAAGAAAT
ATATACTTAGAAATATATAATAATTTAGCTAGGTTTAAAAGTTATTAGATATCTTAATACTA----ATAGCA
AAATACTACTAAAAATCTAGTTTTAAAATCTAGCTAGAATAGAGAAGTTAGTATTTCTATAAGTTAATAT-C
T------AGCTTAGTAAA-AATATTATAAGAGAT-CTAAGATCTAGAGATAGTTAACTAGTAAAAAGCTTTA
ACTTATTATCTATAAAGTAGACTAAAGATATAGAAA---GCTTAGATAAA-TAAAAAGTATTTATATTTAAC
GAAA-AAAAGA-ATAGTAGATAAAAA----GTCTACTAGAAAAA---GAAAATAGATAGC--TCTATATACT
A--TAAAGTATATAA-GT-ATTAGCTACTATATATAT-ATGCTTAG-AGTAAATAAGCT-CTAAGTAAAAAA
AAAG--AAAAAAGAAAGCTAAAAAAAA-GTAGAGATACTTTACTAATATTATTTTT-CTTAA-CTTTTAAAG
CTTCTAAGTTTTACTTCTTAGCTAG--ATTATAAAATTAATAC-TAT-------------------------
------------------------------------------------------------------------
------------------------------------------------------------------------
------------------------------------------------------------------------
------------------------------------------------------------------------
------------------------------------------------------------------------
------------------------------------------------------------------------
------------------------------------------------------------------------
------------------------------------------------------------------------
------------------------------------------------------------------------
------------------------------------------------------------------------
------------------------------------------------------------------------
------------------------------------------------------------------------
------------------------------------------------------------------------
------------------------------------------------------------------------
--
>Y1_sc1.5_1426677_1436036_-/1-9360
------------------------------------------------------------------------
----------------------------AACTTACTACCTACGCTCTAATTTACTAACTTACTACCTGCGCT
CTGTTTTACTAACTTACTATCTCTATTTTACTAACTTACTACCTACGCTCTAT-TTTACTAACTTGCTATCT
CTATTTTACTAACTTACTACCTATGCTCTATTTTACTAACTTGCTATCTCTTTTTTACTAACTTACTATCTC
TATTTTACTAACTTACTATCTCTATTTTACTAACTTACTACCTGCGCTCTTTTTTACTAACTTACTACCTAA
GCTCTTTTTTACCAAACTTACTACCTACGCTCTATTTTACT-AACTTGCT-ATCTCTTTTTTACTAACTTAC
TACCTATGCTCTATTTTACTAACTTGCTATCTCTTTTTTACTAACTTACTACCTGCGCTCTTTTTTACCAAA
CTTACTACCTGCGCTCCGTTTTACTAACTTGCTATCTCTTTTTTACCAA-CTTACTACCTGCGCTCTTT-TT
TACTAACTTACTACCTGCGCTCTTT-TTTACCAAACTTACTACCT-GCGCTCCGTTTTACTAACTTGCTATC
TCTTTTTTACCAACTTACTACCTGCGCTCTGTTTTACTAACTTGCTACCTGCGCTCTTTTTTACTAACTTAC
TACCTGCGCTCTTTTTTACCAAACTTACTACCTGCGCTCCGTTTTACTAACTTGCTATCTCTTTTTTACCAA
CT-TACTACCTGCGCTCTGTTTTACTAACTTGCTATCTCTAATTCACCAACTTC-TCTGTTCAAAAATCTAT
ATACAACCTTCCCTTCTAACTTACTACCTACAGCCTTTTCTTCCAAGTTACTACCTACGCTCTACTTTACCA
ACTTACTACCTACAGTTTAT---TGTTTTGAACTTCTTACCTGCAGTATAGTATCAAAACTGCCTGCTAGAA
AAGTACCACACTTTTCAACTTAAGCGGCGCTGCAATGGT---------------------AACTTAAAAAGT
ATTCCACTTTTCAACTTA----------------------------------------------------CG
TTTTTTAAACCACACAACAGCCCACAACTTTTTCCTTCCCCCTCTGGCTGCAGCCAATAGGCTACAACTTTC
AAATGGGGAGGGATAATTCCCATATTCAACCAAGCTAGCATCGGGCTTACGCTCAGTAGCTCGTAACAACAA
GGCTACTCGACTACTTACACGACCCGGCTAGACAACTAAGTCGTCTGCAAAGGATTCAATCCTGCGCACTGT
ACAATTGCAATA---CACCAGCTAGCAGCCCCAATTTCAATGAGACTGCCAACGCTGA-----TCTGGTAAG
GTTCTGGGCCAAAGGCCTATTCGTATCCGACTGGTGCAGGCGGAAATCACCCCGTTCTGGCATGGATTCTGA
CTTAGAGGCGTTCAGCCATAATCCAGCAGATGGTAGC-TTCGCGGCAATGCCTGGTCAGACAGCCGCAAAAA
CCAATTATCTGAAACCGCGGTTCCTCTCGTACTAAGCGGTATTACC-ATTGGGGCAAGGTCATCAGTAGGGT
AAAACTAACCTGTCTCACGACGGT-CTAAACCCAGCTCACGTTCCCTATTAGTGGGTGAACAATCCAACGCT
TACCGAATTCTGCTTCGGTATGATAGGAAGAGCCGACATCGAAGGATCAAAAAGCAACGTCGCTATGAACGC
TTGGCTGCCACAAGCCAGTTATCCCTGTGGTAACTTTTCTGGCACCTCTAGCC----TCAAATTTCGAGGGA
CTAAAGGATCGATAGGCCACACTTTCATGGTTTGTATTCACACTGAAAA-TCAAAATCAAGGGGACTTTTGC
CCTTTTGCTCTACTGGAGATTTCTGTTCTCCATGAGTCCCCCTTAGGACACCTGCGTTATGG-TTTAACAGA
TGTGCCGCCCCAGCCAAACTCCCCA-CCTGACAATGTCTTCAACCCGGATCGGCCC-ACGAAGGACCTTAAC
GCTAGAAGTTGGGCGGTGAGGCCCAGCTCCGC--TTCATCGAATAAGTAAAAAAACGATAAGGGTAGTGGTA
TTTCACCGGCGCCGAAGCTCCCACCTATTCTACACCCCCTATGTCTTTTCACAATGTCAAACTAGAGTCAAG
CTCAACAGGG-----TCTTCTTTCCCCGCTGATTTGGCCAAGCCCGTTCCCTTGGCTGTGGTTTCGCTAGAT
AGTAGATAGGGACAGTG-GGAATCTCGTTAATCCATTCATGCGCGTCACTAATTAGATGACGAGGCATTTGG
CTACCTTAAGAGAGTCATAGTTACTCCCGCCGTTTACCCGCGCTTGGT-CGA-ATCTCTTCGCTTTGACATT
CAGAGCACTGGGCAGAAATCACATTGCGTCAACACCACTTTCTGGCCATCGCAATGCT----ATGTTTTAAT
TAGACAGTCAGATTCCCCTTGTCCGTA--CCAGTTCTAAGTTGGTTGTTAAACGTACGCC---GGACGGCCG
AAGCCTGCCAAGGATGCCCGCACCCCAGCGCTGAAA--GGCGCCCACCTTGCGG-CTAGTGCCCTTCTGCGC
CAGAGGCTTCTCTCCAAGG---CCCAACGTACCCAACCCTTAGAGCCAATCCTTTTCCCGAAGTTACGGATC
TATTTTGCCGAC----TTCCCTTATCTACATTGTTCTATCAACTAGAGGCTTTTCA--CCTTGGAGACCTGC
TGCGGTTATGAGTACGACCTGGCGTAAAAACTATTT-CTTCAAGCGGATTTTCAAGGCTCGTC--GGGAGCG
CACCAAACGCCACAAAAGTGCAGCGCT-CTTCCGGCCATTGAACCCTAGCTCCGGACAAACCGATTTCAGGG
-----TGACAGACCGTTAAGAAGAAAAGAGAACTCTTCTTGGGGCTCCCGCCAAGGTCTCCGCTCTCAGTT-
GCGTTGCCGC------GGAGAATCTACATCCAGGTGCCGGAATGTTAACCGGCTTCCCTTTC--GAGGGCGT
GGCGCAAGCGCCAACAT-TAAAA-CGGAACTACCCTATCTCTTAGGATCGACTAACCCGTGTCCAACTGCTG
TTCACACGGAACCTTTCCCCACTTCAGT-CCTCAAAGTTCTCATTTGAGTATTTGCTACTACCACCAAGATC
TGCACTAGAGGCCGTTCGACCCGGGGTCACCCCCAAGGCTTCGTCACGAGCCTCCACGCCTGCCTACTCGCC
GGGGCATAAATTCT-GCCCCGGCGG-CGGGGTATGGGTAATACGCT--TGAGCGCCATCCATTTTCAGGGCT
AGTTCATTCGGCAGGTGAGTTGTTACACACTCCTTAGCGGATTCCGACTTCCATGGCCACCGTCCTGCTGTC
TAGATGAACTAACACCTTTTGTGGTGTCTGATGAGCGTATATTCTGGCA--CCTTAACCCCGCGTTCGGTTC
ATCCCGCATCG-------CCAGTTCTGCTTACCAAAAATGGCCCACTAGTAACGGTACATTCAAGTGTCCAC
GTTCAATCAAGTAACAAGGACTTCTTACATATTTAAAGTTTGAGAATAGGTGAAGGTTGTTTCAACCCCC-A
GGCCTCTAATCATTCGCTTTAC----CTCATAAAACTGA-ATACGTTACTGCTATCCTGAGGGAAACTTCGG
CAGGAACCAGCTACTAGATAGTTCGATTAGTCTTTCGCCCCTATGCCCAAATTTGACGATCGATTTGCACGT
CAGAACCGCTG-CGAGCCTCCACCAGAGTTTCCTCTGGCTTCACCCTATTCAAGCATAGTTCACCATCTT--
-TCGGGTCCCAACAGCTATGCTCTTACTCAAATCCTTCCGAAGACATCAGGA-TCGGTCGATGGTGCACCT-
--AAAAGGTTCCCACCTCCGTTCACTTTCATTACGCGTCTGGGCTTGACACCCAAACACTCGCATAGATGTT
AGACTCCTT-GGTCCGTGTTTCAAGACGGGCCGCTTACAGCCATTACGCCAGCATCCTAG--CAGATGCGCG
GACCTCAGTCCAGGCTGGTTGCATGTCGTCTCCCCTA-TAAGGCCTCCCCGAAAGGAGGTACATGACAGAGA
CCTTTATCCAACCG--CCCAAACTGATGCTGGCCTGCCCGCAGAAGAGTGCACTGGACAAAAGTCC--AGAT
AAGCAACTACAGGCAAGTCTGGCTGCAAGCGCTTCCCTTTCAACAATTTCACGTGCTATTTGACTCTCTTTC
CAAAGTGCTTTTCATCTTTCGATCACTCTACTTGTGCGCTATCGGTCTCTGG-CCAGTATTTAGCTTTAGAA
GAAATTTACC------TCCCATTTAGAGCTGCATTCCCAAACAACTCGACTCGTCGAAGGGG----CTTTAC
ACGGCGAAGGCT--AGCGACCACGTACGGGATTCTCACCCTCTGTGACGTCCTGTTCCAAA---GAACTTGG
ACCGCTGCCAAC-G--CCAA-AGCGCCCTCTGCAAATTACAACTCGGACTCTGAAAGAGCCAG-AT-TTCAA
ATTTGAGCTGTTGCCGCTTCACTCGCCGTTACTAGGGCAAT----CCCTGTTGGTTTCTTTTCCTCCGCTTA
TTGATATGC-TTAAGTTCAGCGGGTATCCCTACCTGATCCGAGGTCAAAAGTTAAAAAGGCTTGTGGACGCA
AGTGTTTGTTACGAATCGCGACTTGTGCTGCG----CTTCAATACC--AAAACACTGGCTG-CCAATTATTT
TAAGGCGAGTCCAAACACTAG-GGAGAGGACAAACACCCAACACCAAGCAGAGCTTGAGGG-TACAAATGAC
GC---------------TCGAACAGGCATGCCCCATGGAA--TACCAAGGGGCGCAATGTGCGTTCAAAGAT
-TCGATGA--TTCACTGAATTCTGCAATTCACACTACTTATCGCATTTCG-CTGCGTTCTTCATCGATGCCA
GAACC-AAGAGATCCGTTGTTGAAAGTTGTAATTATTAAGTTTTTCAGAC-GCTGA-TTGAAAATTAAAAAG
GTTATAAATTTGTCCAACCGGCA----------GGCAAGCCTGCCGAGG-AAACGTGGGTACGC--AAAAGA
CAAGGGTGGATAAAAGAGG-CCAGCTGCTCATCAGCTTG-CGCTATACAG-ACTAACAGCCCCTTTTACAGT
AGTAAACTACTGAGTGTAATGATCCTTCCGCAGGTTCACCTACGGAAACCTTGTTACGA-CTTTTACTTCCT
CTAAATGACCGAGTTT---GACGAACTTTCCGGCTCAAGGTGGTCGTTGCCAACCTCCCTAAGCCAG--TCC
GAAGGCCTCACTGAGCCATTCAATCGGTAGTAGCGA-CGGGCGGTGTGTACAAAGGGCAGGGACGTAATCAA
CGCATGCTGATGACACGCGCTTACTAGG-CATTCCTCGTTGAAGAGCAATAATTG-CAATGCTCTATCCCCA
GCA--CGACAGAGTTTAACAAGATTACCCAGA-CCTTTCGGCCAAGGTGAAGAACTCGTTGGCTCTGTCAGT
GTAGCGCGCGTGCGG-CCCAGAACATCTAAGGGCATCACAGACCTGTTATTGCCTCAAACTTCCATCGGCTT
GAGCC-GATAGTCCCTCTAAGAAGCCGGCGACC---AGCCAAAGCTAGCCTGGC-TATTTAGCAGGTTAAGG
TCTCGTTCG-TTATCGCAATTAAGCAGACAAATCACTCCACCAACTAAGAACGGC-CATGCACCACCACCTG
AAAAATCAAGAAAGAGCTCTCAATC-TGTCAATCCTTATTTCATCTGGACCTGGTGAGTTTCC-CCGTGTTG
AGTCAAATTAAGCCGCAGGCTCCACGCCTGG-TGGTGCCCTTCCGTCAATTTCTTTAAGTTTCAGCCTTGCG
ACCATACTCCCCCCAGAACCCAAAAACTTTGATTTCTCGTAAGGTGCCGAGC-GAGTCAGAAAAAGAACATC
G-CCCGATCCCTAGTCGGCATAGTTT--ACGGTTAAGACTACGACGGTATCTGATCGTCTTCGATCCCCTAA
CTTTCGTTCACTGATTAATGAAAACATCCTTGGCAAATGCTTTCGCAGTAGTTAGTCTTCAATAAATCCAAG
AATTTCACCTCTGACAATTGAATACTGATGCCCCCGACTGTCCC-TATTAATCATTACGGCGGTCCTAGAA-
-ACCAACAAAATAGGACCGCA-CGTCCTATTCTATTATTCCATGC-TAACGTATTCGAGCAAA-GGCCTGCT
TTGAACACTCTAATTTTTTCAAAGTAAAAGTCCTGGTCCCCAACACGCCCAGTGAAGGGCATGAGGTTCTCC
AGAAGGAA-GGCCCGGCCGGACAAGTACACGCGGTGAGGCGGACCTGCCAGCCAGACCC-AAGGTTCAACTA
C-GAGCTTTTTAACTGCAACAACTTTAATATACGCTATTGGAGCTGGAATTACCGCGGCTGCTGGCACCAGA
CTTGCCCTCCAATTGTTCCTCGTTAAGAGGTTTAAATTGTACTCATTCCAATT---------ACAAGACCCA
AAAGAGCCCTGTATCAGTATTTATTGTCACTACCTCCCCGTGTCGGGATTGGGT-AATTTGCGCGCCTGCTG
CCTTCCTTGGATGTGGTAGCCGTTTCTCAGGCTCCCTCTC---CGGAATCGAACCCTAATTCCCCGTTACCC
GTTGAAACCAT---GGTAAGCCAATACCTTACCA---TCGAAAGTTGATAGGGCAGAAA-TTTGAATGAA--
CCGTCGCCGGCGCAAGGCCATGCGATCCGTAAAGTTATCATGAA-TCACCAAGAAGCCCCGAAGGGCGTTGG
TTTTTTATCTAATAAATACACCCCTCCCGAA--GTTGGGGTTTTCAGCATGTATTAGCTCTAGAATTACCAC
--GGTTATCCAAGTAGTAAGGTACTATCAAATAAACGATAACTGATTTAATGAGCCATTCGCAGTTTCACGG
TATAATTGCTTATACT--TAGACATGCATGGCTTAATCTTTGAGA-CAAGCATATGACT-ACTGGCAGAATC
AA-CCAGGTAACTATCCTAAGCCAAAGAGCCGAGGCC--CAAGGCAGACTCCCCAGAGGGAGCGAGTTTACC
AAGCAAGGAGACG-CCGAAGCGACCCAAGTCACCACTCTATAAACGCCAAAGGCGATTACAGCGTAAGCAAC
TGATTCAATTGCCCCCACTGAGTTCCCCAAAAGCTGGTCCGCAGCGAGCCATGCCC-GACGTTGCCGTCGTA
AACATTTCCGCTACATGCAGCCTTCAGG-AGGAGAAAACGCACGCCTCGTCACACGTAAAA-CGCGGAAA-C
TCGGCAGAGTTGTCCCCAAAGATCT-GGTGAATATTTGGCAAAGCCAGCAATCCACAGACCCCAAAAGGCGC
CCTCTAAGTAAATAAAAGGACTTCGGTTCTAGTAATAACAGCAGGCGCAATACCGAGATATCGCTTCAATAT
ATAGGCAAATGCCCACCTGCAGCTATTAAATAGA-GACGCCCAGGCCAT-GATTG-CGTGCAGCAAAGAATA
ATCTTCACC-AGCCGCGATCAAGGTAACAAGGCTAGCTTTTACGGTACCTTAGGCTACAAGCC-TATAGCAA
GACCCAGGGCAAAGTGCGAGCAAATT---GGCTGGGAACTGCAAATTGTAGAGCAATCGCGAGGAGTCCGCC
GAGGCGATCTAAAATC---CTCTAAGCTTT-TTAGGCTTGTTCGAG--TGCTAACCCGCTAAAC--ACACTG
TAATTACTTATAGGTAGCTTGCGAGTTATAAGCAGCAGAAATATTT-AGAGTTTTCAACTGCCCATCTTATA
ATACGTGCGAACGGTTTTGGGTTTGATTTTCGCAGCGCGGGGTAGATGTGGCGGAAAAGGTTGCGGAGGTTG
AGCAATTTTGGTGCGGAACTCGCGCTAACCCGCGCAGCCACACCAAAACCATAAGCCCGTGTTCGCCGAGAT
CCGCTTTTTT-GTCCTTAGCAACTTTTTTAAAT--AAAACCAAATATTTTTTATTACTAGATTACTATACTA
TAAGCTATACCTAAGAAC-TAGAATAGAGAAACGCTATAAAAAAAGCAATAAGTTAGTATTTAAGAAAA-GT
TAGTATAGCTAAATAACTATT-CTTAGTTTTTAAATAAGTAGAA-GCTTATACTAA-CTAGCTAAAGTAC-T
ACTTCTATAGC-TTAGCTATAAATAAAAGATTAGTATTATAAAAACTT-AAGAAAACTTATATAAAAGAAAT
ATATACTTAGAA-TATATAATAATT-AGCTAGGTTTAAAAGTTATTAGATATCTTAATACTA----ATAGCA
AAATACTACTAAAAATCTAGTTTTAAAATCTAGCTAGAATAGAGAAGTTAGTATTTCTATAAGTTAATAT-C
T------AGCTTAGTAAA-AATATTATAAGAGAT-CTAAGATCTAGAGATAGTTAACTAGTAAAAAGCTTTA
ACTTATTATCTATAAAGTAGACTAAAGATATAGAAA---GCTTAGATAAA-TAAAAAGTATTTATATTTAAC
GAAA-AAAAGA-ATAGTAGATAAAAA----GTCTACTAGAAAAA---GAAAATAGATAGC--TCTATATACT
A--TAAAGTATATAA-GT-ATTAGCTACTATATATAT-ATGCTTAG-AGTAAATAAGCT-CTAAGTAAAAAA
AAAG--AAAAAAGAAAGCTAAAAAAAA-GTAGAGATACTTTACTAATATTATTTTTTCTTAA-CTTTTAAAG
CTTCTAAGTTTTACTTCTTAGCTAG--ATTATAAAATTAATAC-TATAGATAGTATAAAAGATACTAGCAA-
--AGTTTAGATATTAAAGTAAAATACTCTTAAGTTTTTTACTATTTAGCTTAGTTTAAAAGAAGTAGTAAAG
TTTAAATAAAAGTCTAACT-TACTATCTACTATAATCTATAGTTATTATAAAATCTTCTATATAGAGTATAT
TTATTTTAAACCTACTATCTACGCTCTAATTTACTAA--CTTACTAACTTACTACCTGC--GCTCTTTTTTT
ACTAAACTTTCTACCTATACTCTAACTTACTACCTACGCTCTAATTTA---CTAACTTACTACCTGC---GC
TCTGTTTTACTAAC-TTACTATCTCTATTTTACTAACTTACTACC-TACGCTCTATTTTACTAACTTGCTAT
C-TCTATTTTACTAACTTACTACC-TATGCTCTATTTTACTAA--CTTGCTATCTCTTTTTTACTAACTTAC
-TATCTCTATTTTACTAACTTACTATCTCTATTTTACTAACTTAC-TACC-TGCGCTCTTTTTTACTAACTT
ACTACCTAAGCTCTTTTTTA--CCAAACTTACTACC-TACGCTCTATTTTACTAACTTGCTATCT--CTTTT
TTACTAACTTACTACCTATGCTCTATTTT---ACTAACTTGCTATCTCTTTTTTACTAACTTACTA--CCTG
CGCTCTTTTTTACCAAACTTACTACCTGCGCTCCG-TTTTACTAACTTGCTATCTCTTTTTTACCAACTTAC
TACCTGCGCTCTGTTTTACTAACTTGCTACCTGCGCTCTTTTTTACTAACTTACTACCTGCGCTCTTTTTTA
CCAAACTTACT-------ACCTGCG-CTCCGTTTTACTAACTTGCTATC-TCTTTTTTACCAACTTACTACC
TGCGCTCTGTTTTACTAACTTGCTACCTGCGCTCTTTTTT-ACTAACTTACTACCTGCGCTCTTTTTTACCA
AACTTACTACCTGCGCTCCGTTTTACTAACTTGCTATCTCTTTTTTACCAACTTA-----------------
--
>Y1_sc1.60_10963_18561_-/1-7599
AACTTACTACCTACG-CTCTAATTT-ACTAAC-TTACTACCTGC--GCTCTGTTTTACT--AAC-TTACTAT
CTCTATTTTACTAACTTACTACCTACGCTCTATTTTACTAACTTGCTATC-TCTATTTTACTAACTTACTAT
C-TATGCTCTATTTTACTAA-CTTGCTATCT-----CTTTTTTACTAACTTAC-TATCTCTATTTTACTAAC
TTACTATCTCTATTTTACTAACTTACTACCTGCG--CTCTTTTTTACTAACTTACTA-CCTAAGCTCTTTTT
TACCAAA-CTTACTACC-TACGCTCTATTTTACTAACTTACTATCTCTTTTTTACTAACTTACTACCTATGC
TCTATTTTACTAACTTGCTAT-CTCTTTTTTACTAACTTAC-TACCTGCG-CTCTTTTTTACCAAACTTACT
ACCTGCGCTCTG-TTTTACTAACTTGCTATCTCTTTTTTACTAACTTACTACCTGCGCTCTGTTTTACTAAC
TTGCTACCTGCGCTCTTTTTTA-CTAACTTACTACCTGCGCTTTTTTTTTACTAAACTTACTACCTGCG-CT
CTGTTTTACTAACTTGCTATCTCTT-TTTTACTAACTTACTACCT-GCGCTCTGTTTTACTAACTTGCTACC
TGCGCTCTTTTTT-ACTAACTTACTACCTGCGCTCTTTTTTACTAAACTTACTACCTGCGCTCCGTTTTACT
AACTTGCTATCTCTTTTTTACTAACTTACTACCTGC-GCTCTGTTTTACTAACTTGCTATCTCTAATTTACT
AA-CTTCTCTGTTTAAAAATCTATATACAACC--TTCCTTTTTAACTTACTACC-TACAGCTTTTTCTTCTA
A--GTTACTACC---TACGCTCTACTTTATCAACTTACTACCTATAGTTTATTGTTTT-GAACTTCTTACCT
GCAGTATAGTATCAAAACTG---CCTGCTAGAAAAGTACTATACTTTTTAACTTAAGCGGCGCT----GCAA
TAGTAACTTAAAAAGTATTCTACTT-T--TTAACTTACG---------------------TTTTTTAAACTA
CACAACAGCTTATAAC--------------------------------------------------------
TTTTTTCTTCTCTCTCTAG--CTACAGCT-AATAGGCTA--CAACTTTTAAATAGAGAGAG--ATAATTTCT
ATATTTAACTAAGCTAGCATT--AGGCTTACGCTTAGTAGCTCGTAATAATAAGGCTACTTAACTACTTATA
CGACCTAGCTAGACAACTAAGTCGTCTGCAAAGGATTTAATCCTGCGCACTATACAATTGTAATATACTAGC
TAGCAGCTCTAA---TTTTAATGAGACTGCTAACGCTGATCTAGTAAAGTTCTAGGCT-----AAAGGCCTA
TTCGTATCCAACTAGTATAGGC--AGAAATTACTCTG-TTCTAGCATAGATTC-TGACTTAGA-AGCGTTTA
GCTATAATCTAGCAGATAGTAGCTTCGCGGCAATGCC-TAGTTAGACAGCTGCAAAAACTAATTATCTAAAA
CTGCAGT-TTCTCCTCGTACTAAGGCAGTATTACT-ATTAAGGCAA-GGTTATTAGTAAGGTAAAA--CTAA
CCTGTCTCACGATAGTCTAAACCT-AGCTTACGTTCTC-TATTAGTAGGTAAACAATCTAACGCTTACTAAA
TTC-TGCTTTAGTATAATA-GGAAGAGCTAATATTAAA-GGATTAAAAAGTAACGTCGC-TATGAACGCTT-
-AGCTGCTATAAGC-TAGTTATCTCTGTAGTAACTTTTCTAGCAC-CTCTAGC-CTTAAATTTCAAGG-GAC
TAAAGGATTGATAGGCTACACTTTCATAG-TTTATATTTATACTAAAAA-TTAAAATTAAGAGGACTTTTGC
CCTTTTGCTCTACTAGAGATTTCTATTCTCTATAAGTCTCTCTTAGAACACCTGCGTTATAG-TTTAACAGA
TGTGCTGCTCTAGCTAAACTCTCTA-CCTAATAATATCTTTAACCTAGATCAGCCT-ACGAAGGACCTTAAC
GCTAGAAGTTAGGCAGTAAGGCCTAGCTCTGC-TTTATTAAATAA-GTAAAAAAACGATAAGAGTAGTAGTA
TTTCACTAGCGCTAAAGCTCCTACCTATTCTACACTCTCTATGTCTTTTCACAATGTTAAACTAGAGTTAAG
CTTA-ATAGAGTCTTCTTTCTCTGCTGATTTAGCTAAG-CCTGTTCCCTTAG-CTATAGTTTC-GCTAGATA
GTAGATAGGGA-TAGTA-AGAATCTCGTTAATCTATTTATGCGCGTTACTAATTAGATAACGAGGCATTTAG
CTATCTTAAGAG-AGTTATAGTTACTCCCGCTGTTTACCTGCGCTTAG-TTAAATCTCTTCGCTTTAATATT
TAGAGCACTAGGCAGAAATTAT-ATTGCATTAACACTACTTTCTAGCTATTGCAATGCTA--TGTTTTAATT
AGACAGTTAGA--TTTCCCTTATCTGTACT-AGTTCTAAGTT-AGTTGTTAAACGTACGCTAGACAGCTAAA
GCCTG--CTAAGGATGCCTACACTCTAGCGCTAAAA-GGCGCCT-ACCTTGCAGCTAGTGCTC-TTCTGCGC
TAGAGGCTTCTCTCTAAGG---CCTAACGTATCTAACCCTTAGAGCTAATCCTTTTCCTAAAGTTATAGATC
TATTTTGCTAAC----TTCTCTTATCTACATTGTTCTATTAACTAGAGGCTTTTTA--CCTTAGAGACCTGC
TGCAGTTATAAGTACGACCTAGCGTAAAAACTATTT-CTTTAAGCAGATTTTTAAGGCTCGTT--AGGAGCG
CACTAAACGCCACAAAAGTGTAGCGCT-CTTCCGGCTATTAAACTCTAGCTCTAGACAAACTGATTTTAGAG
T-----AACAGACTATTAAGAAGAAAAGAGAACTCTTCTTAGAGCTCCTGCTAAGGTCTCTGCTCTTAGTT-
GCGTTGCTGC------AGAGAATCTACATCTAGGTGCTAGAATGTTAACTAGCTTCTCTTTT--AAGAGCGT
AGCATAAGCGCTAACAT-TAAAA-CAGAACTACTCTATCTCTTAGGATCGACTAACCTGTGTCTAACTGCTG
TTTATATAGAACCTTTCCCTACTTTAGT-CCTTAAAGTTCTTATTTAAGTATTTGCTACTACTACTAAGATC
TGCACTAGAGGCCGTTTAACCTAAGGTCACCCCTAAGGCTTCGTCACAAGCCTCTACGCCTGCCTACTTGCT
AGAGCATAAATTCT-GCCCTAGCAG-CAGGGTATAGGTAATACGCT--TAAGCGCTATCTATTTTTAGGGCT
AGTTTATTTAGCAGGTAAGTTGTTACACACTCCTTAGCGGATTCTAACTTCTAT---AGCTACTGTCCTGCT
GTCTAGATAAACTAA-CACCTTTTATAGTGTCTAATGAGCGTATATTCT--AGCACCTTAA-CTCTGCGTTT
AGTTTATCCTGCATTG--CCAGTTCTGCTTACTAAAAATAGCCTACTAGTAATAGTATATTTAAGTGTCTAC
GTTCAATTAAGTAACAAGGACTTCTTACATATTTAAAGTTTAAGAATAGGTAAAGGTTGTTTTAACCTCT-A
GGCCTCTAATTATTTGCTTTAC----CTTATAAAACTAA-ATACGTTACTGCTATTCTAAGGGAAACTTCGG
CAGGAACTAGCTACTAGATAGTTTAATTAGTCTTTCGCCTCTATGCCTAAATTTAACAATTAATTTGCACGT
CAGAACCGCTG-CGAGCCTCTACTAGAGTTTTCTCTAGCTTTACCCTATTTAAGCATAGTTTACTATCTT--
-TTAGGTTCTAACAGCTATGCTCTTACTTAAATCCTTCTAAAGACATTAGGA-TTAGTCGATAGTGCACCT-
--AAAAGGTTTCTACCTCCGTTTACTTTTATTACGCGTCTAGGCTTAACACCTAAACACTCGCATAGATGTT
AGACTCCTT-AGTCTATGTTTTAAGACAGGCTGCTTACAGCTATTACGCTAGCATCCTAG--CAGATGCGCA
GATCTTAGTCTAGGCTAGTTGCATATCGTCTCCCCTA-TAAGGCCTCTCTAAAAGGAGGTACATAACAGAGA
CCTTTATCTAACTG--CCTAAACTAATGCTAGCCTGCCTGCAGAAGAGTGCACTAGACAAAAGTCT--AGAT
AAGCAACTACAGGCAAGTCTAGCTGCAAGCGCTTCTCTTTTAATAATTTTACGTGCTATTTAACTCTCTTTC
TAAAGTGCTTTTCATCTTTTAATTACTCTACTTATGCGCTATCAGTCTCTAG-CTAGTATTTAGCTTTAGAA
GAAATTTACC------TTCTATTTAGAGCTGCATTCCTAAATAACTCAACTTATTAAAGAGG----CTTTAC
ACGGCAAAGGCT--AGCGACTATGTATAGGATTCTTACTCTCTATAACGTCCTATTCTAAA---GAACTTAG
ACTGCTGCTAAC-GCTAAAG-CGCTCTCTGCAAATTATAACTTAGACTCTAAAAGAGCTAGAT-TTTAAATT
TAAGCTGTTACCGCTTTA------CTCGCTGTTACTAGGGTAATCTCTGTTAGTTT-CTTTTCCTCTACTTA
TTAATATGC-TTAAGTTCAGCGGGTATCTCTACCTAATCTAAGGTTAAAAGTTAAAAAGGCTTATAGACGCA
AGTATTTATTACGAATCGCGACTTATGCTGCG----CTTTAATACTAAAACACTAGCTACT-AATTATTTTA
AGGCGAGTCTAAATACTAGGG-AGAGGATAAACACCTAACTACTAAGCA-GAGCTTAAGGG-TATAAATAAC
GC---------------TCAAATAGGCATGCTCTATAGAA-TACTAAGGGGCGCAATG-TGCGTTTAAAGAT
-TCGATAA--TTTACTAAATTCTATAATTTACACTACTTATTGCATTTCG-CTGCGTTCTTTATTAATGCCA
GAACT-AAGAGATCTGTTATTAAAAGTTATAATTATTAAGTTTTTCAGAC-GCTAA-TTAAAAATTAAAAAG
GTTATAAATTTATTCAACTAGCA----------GGTAAGCCTGCTAAGG-AAACGTAAGTACGC--AAAAGA
TAAGAGTAGATAAAAGAGG-CTAGCTGCTTATTAGCTTA-CGCTATACAG-ACTAACAGCCTCTTTTATAGT
AGTAAACTACTAAGTGTAATAATCCTTCTGCAGGTTTACCTACAGAAACCTTATTATAA-CTTTTACTTCCT
CTAAATAACTAAGTTT---GACGAACTTTCTAGCTTAAGGTAGTCGTTGCTAACCTCTCTAAGCTAG--TCT
AAAGGCCTTACTAAGCTATTTAATTAGTAGTAGCGA-TAGGCGGTGTGTATAAAGAGCAGAGACGTAATTAA
CATATGCTAATAATACGCGCTTACTAGG-TATTCCTTATTAAAGAGTAATAATTG-TAATGCTCTATCTCTA
GCA--CGATAGAGTTTAACAAGATTACTCAGA-CCTTTTAGCTAAGGTGAAGAACTCGTTAGCTCTGTTAGT
ATAGCGCGCGTGCGG-CCTAGAACATCTAAGAGCATTACAGACCTGTTATTGCCTTAAACTTCTATCAGCTT
AAGCT-AATAGTCTCTCTAAGAAGCTAGCGACT---AGCTAAAGCTAGCCTAGC-TATTTAGCAGGTTAAGG
TCTTATTCG-TTATCGCAATTAAGTAGATAAATTACTCTACTAACTAAGAACGGC-TATGCACTACTACCTA
AAAAATTAAGAAAGAGCTCTTAATC-TATTAATCCTTATTTTATCTAGACCTAGTAAGTTTCC-CTATGTTA
AGTTAAATTAAGCTGCAGGCTCTACGCCTAG-TAGTGCTCTTCTGTTAATTTCTTTAAGTTTTAGCCTTATA
ACTATACTCCTCCTAGAACCTAAAAACTTTGATTTCTTATAAGGTGCTGAGC-GAGTTAGAAAAAGAACATC
G-CCTAATCTCTAGTTAGCATAGTTT--ACAGTTAAGACTACGACGGTATCTAATCGTCTTCGATCCTCTAA
CTTTTGTTTACTAATTAATGAAAACATCCTTAGTAAATGCTTTTGCAGTAGTTAGTCTTTAATAAATCTAAG
AATTTTACCTCTAACAATTAAATACTAATGCTCCTAACTGTCCC-TATTAATTATTACAGCAGTCCTAGAA-
-ACCAACAAAATAGAACTGCA-CGTCCTATTCTATTATTCTATGC-TAACGTATTCGAGCAAA-GGCCTGCT
TTAAACACTCTAATTTTTTTAAAGTAAAAGTCCTAGTCCCTAACACGCCTAGTAAAGGGCATAAGGTTCTCT
AGAAGGAA-GGCCTAGCTAGACAAGTATATGCAGTAAGGCAGACCTGCTAGCTAGACTC-AAGGTTTAACTA
C-AAGCTTTTTAACTGCAATAACTTTAATATACGCTATTAGAGCTGGAATTACTGCAGCTGCTAGCACTAGA
CTTGCCCTCTAATTGTTTCTATATTAAGAGGTTTAAATTATACTTATTCTAATT--------ACAAGACCTA
AAAGAGCTCTATATTAGTATTTATTGTTACTACCTCTCTGTGTTAGGATTAGGT-AATTTGCGCGCCTGCTG
CCTTCCTTAGATGTAGTAGCTGTTTCTTAGGCTCTCTCTC---TAGAATTAAACTCTAATTCCCCGTTACCT
GTTAAAACTAT---AGTAAGCTAATACCTTACTA---TCGAAAGTTAATAAAGCAGAAA-TTTGAATAAA--
CTGTTGCCGGCGCAAGGCTATGCGATCTGTAAAGTTATTATAAA-TTACTAAGAAGCTCCGAAGGGCGTTGG
TTTTTTATCTAATAAATACACTTCTTCTAAA--GTTAGGGTTTTCAGCATGTATTAGCTCTAGAATTACTAC
--AGTTATCTAAGTAGTAAGGTACTATCAAATAAATGATAACTGATTTAATAAGCTATTCGCAGTTTCACAG
TATAATTGCTTATACTTAGATATACATAGCTTAATCTTTGAGATA-----AGCATATGACTACTAGCAGAAT
TAACTAGGTAACTATCCTAAGCTAAAGAGCTGAGGCC--TAAGGCAGACTCCCTAGAGGGAGCGAGTTTACT
AAGCAAGGAGACG-CTAAAGCGACCTAAGTTACTACTCTATAAACGCTAAAGGCGATTACAGCGTAAGCAAC
TAATTTAATTGCCCCTACTAAGTTCTCTAAAAGCTAGTCTGCAGCGAGCTATGCCT-AACGTTGCCGTCGTA
AACATTTCTGCTATATGCAGCCTTTAGG-AGGAGAAAACGCACGCCTCGTTATACGTAAAA---CGCAGAAA
CTTAGCAGAGTTGTCTCTAAAGATCTAGTAAATATTTAGCAAAGCTAGCAATCTACAGACTCTAAAAGGCGC
CCTCTAAGTAAATAAAAGGACTTCAGTTCTAGTAATAATAGCAGGCGCAATACTAAGATATTGCTTTAATAT
ATAAGCAAATGCCTACCTGCAGCTATTAAATAGA-GACGCCTAGGCTAT--AATTGCGTGCAGCAAAGAATA
ATCTTTACT-AGCTGCGATTAAGGTAATAAGGCTAGCTTTTATAGTATCTTAGGCTATAAGCC-TATAGCAA
GACCTAGGGCAAAGTGCGAGCAAATT---AGCTAGAAACTGCAAATTATAGAGCAATCGCAAGGAGTCTGCT
AAGGCGATCTAAAATTC----TCTAAGCTTTTTAGGCTTGTTTAAG--TGCTAACCTGCTAAAC--ACACTG
TAATTACTTATAGGTAGCTTGCGAGTTATAAGCAGCAGAAATATTT-AGAGTTTTTAACTGCCTATCTTATA
ATACGTGCGAACAGTTTTAGGTTTAATTTTCGCAGCGCGGGGTAGATGTAGCGGAAAAGGTTGCAGAGGTTA
AGCAATTTTTAGTTGCAGAACTTCG-CGCAACCTGC------------------------------------
------------------------------------------------------------------------
------------------------------------------------------------------------
------------------------------------------------------------------------
------------------------------------------------------------------------
------------------------------------------------------------------------
------------------------------------------------------------------------
------------------------------------------------------------------------
------------------------------------------------------------------------
------------------------------------------------------------------------
------------------------------------------------------------------------
------------------------------------------------------------------------
------------------------------------------------------------------------
------------------------------------------------------------------------
------------------------------------------------------------------------
------------------------------------------------------------------------
------------------------------------------------------------------------
------------------------------------------------------------------------
------------------------------------------------------------------------
------------------------------------------------------------------------
------------------------------------------------------------------------
------------------------------------------------------------------------
------------------------------------------------------------------------
------------------------------------------------------------------------
------------------------------------------------------------------------
------------------------------------------------------------------------
------------------------------------------------------------------------
--
>Y1_sc1.5_1393132_1394043_-/1-912
AACTTACTACCTACG-CTCTAATTT-ACTAAC-TTACTACCTGC--GCTCTATTGTACT--AAC-TTACTAT
CTCTATTTTACTAACTTACTACCTACGCTCTATTTTACTAACTTGCTATC-TCTATTTTACTAACTTACTAC
C-TATGCTCTATTTTATTAA-CTTGCTATCT-----CTTTTTTACTAACTTAC-TATCTCTATTTTACTAAC
TTACTATCTCTATTTTACTAACTTACTACTTGCG--CTCTTTTTTACTAACTTACTA-CCTAAGCTCTTTTT
TACTAAA-CTTACTACC-TATGCTCTATTTTACTAACTTGCTATCTCTTTTTTACTAACTTACTACCTATGC
TCTATTTTACTAACTTGCTAT-CTCTTTTTTACTAACTTAC-TATCTGCG-CTCTTTTTTACTAAACTTACT
ACCTACGCTCTGGTTTTACTAACTTGCTATCTCTTTTTTACTAACTTACTACCTGCGCTCTATTTTACTAAC
TTGCTACCTGCGCTCTTTTTTA-CTAACTTACTACCTGCGCTCTTTTTT-ACTAAACTTACTACCTACG-CT
CTGTTTTACTAACTTGCTATCTCTT-TTTTACTAACTTACTACCT-GCGCTCTGTTTTACTAACTTGCTACC
TGCGCTCTTTTTT-ACTAACTTACTACCTACGCTCTTTTTTACTAAACTTACTACCTGCGCTCTGTTTTACT
AACTTGCTATCTCTTTTTTACTAACTTACTACTTGC-GCTCTGTTTTACTAACTTGCTATCTCTAATTTACT
AA-CTTCTCTGTTTAAAAATCTATATATAACC--TTCTCTTCTAACTTACTACT-TATAGCCTTTTCTTCTA
A--GTTACTATC---TATGCTCTACTTTACTAACTTACTACCTATAGTTTATTGTTTT-GAACTTCTTACCT
GCAGTATAGTTTCAACAC------------------------------------------------------
------------------------------------------------------------------------
------------------------------------------------------------------------
------------------------------------------------------------------------
------------------------------------------------------------------------
------------------------------------------------------------------------
------------------------------------------------------------------------
------------------------------------------------------------------------
------------------------------------------------------------------------
------------------------------------------------------------------------
------------------------------------------------------------------------
------------------------------------------------------------------------
------------------------------------------------------------------------
------------------------------------------------------------------------
------------------------------------------------------------------------
------------------------------------------------------------------------
------------------------------------------------------------------------
------------------------------------------------------------------------
------------------------------------------------------------------------
------------------------------------------------------------------------
------------------------------------------------------------------------
------------------------------------------------------------------------
------------------------------------------------------------------------
------------------------------------------------------------------------
------------------------------------------------------------------------
------------------------------------------------------------------------
------------------------------------------------------------------------
------------------------------------------------------------------------
------------------------------------------------------------------------
------------------------------------------------------------------------
------------------------------------------------------------------------
------------------------------------------------------------------------
------------------------------------------------------------------------
------------------------------------------------------------------------
------------------------------------------------------------------------
------------------------------------------------------------------------
------------------------------------------------------------------------
------------------------------------------------------------------------
------------------------------------------------------------------------
------------------------------------------------------------------------
------------------------------------------------------------------------
------------------------------------------------------------------------
------------------------------------------------------------------------
------------------------------------------------------------------------
------------------------------------------------------------------------
------------------------------------------------------------------------
------------------------------------------------------------------------
------------------------------------------------------------------------
------------------------------------------------------------------------
------------------------------------------------------------------------
------------------------------------------------------------------------
------------------------------------------------------------------------
------------------------------------------------------------------------
------------------------------------------------------------------------
------------------------------------------------------------------------
------------------------------------------------------------------------
------------------------------------------------------------------------
------------------------------------------------------------------------
------------------------------------------------------------------------
------------------------------------------------------------------------
------------------------------------------------------------------------
------------------------------------------------------------------------
------------------------------------------------------------------------
------------------------------------------------------------------------
------------------------------------------------------------------------
------------------------------------------------------------------------
------------------------------------------------------------------------
------------------------------------------------------------------------
------------------------------------------------------------------------
------------------------------------------------------------------------
------------------------------------------------------------------------
------------------------------------------------------------------------
------------------------------------------------------------------------
------------------------------------------------------------------------
------------------------------------------------------------------------
------------------------------------------------------------------------
------------------------------------------------------------------------
------------------------------------------------------------------------
------------------------------------------------------------------------
------------------------------------------------------------------------
------------------------------------------------------------------------
------------------------------------------------------------------------
------------------------------------------------------------------------
------------------------------------------------------------------------
------------------------------------------------------------------------
------------------------------------------------------------------------
------------------------------------------------------------------------
------------------------------------------------------------------------
------------------------------------------------------------------------
------------------------------------------------------------------------
------------------------------------------------------------------------
------------------------------------------------------------------------
------------------------------------------------------------------------
------------------------------------------------------------------------
------------------------------------------------------------------------
------------------------------------------------------------------------
------------------------------------------------------------------------
------------------------------------------------------------------------
------------------------------------------------------------------------
------------------------------------------------------------------------
------------------------------------------------------------------------
------------------------------------------------------------------------
------------------------------------------------------------------------
------------------------------------------------------------------------
------------------------------------------------------------------------
------------------------------------------------------------------------
------------------------------------------------------------------------
------------------------------------------------------------------------
------------------------------------------------------------------------
------------------------------------------------------------------------
------------------------------------------------------------------------
------------------------------------------------------------------------
------------------------------------------------------------------------
------------------------------------------------------------------------
------------------------------------------------------------------------
------------------------------------------------------------------------
------------------------------------------------------------------------
------------------------------------------------------------------------
------------------------------------------------------------------------
------------------------------------------------------------------------
------------------------------------------------------------------------
------------------------------------------------------------------------
------------------------------------------------------------------------
------------------------------------------------------------------------
------------------------------------------------------------------------
--
>Y1_sc1.5_1467128_1468039_-/1-912
AACTTACTACCTACG-CTCTAATTT-ACTAAC-TTACTACCTGC--GCTCTGTTTTACT--AAC-TTACTAT
CTCTATTTTACTAACTTACTACCTACGCTCTATTTTACTAACTTGCTATC-TCTATTTTACTAACTTACTAC
C-TATGCTCTATTTTATTAA-CTTGCTATCT-----CTTTTTTACTAACTTAC-TATCTCTATTTTACTAAC
TTACTATCTCTATTTTACTAACTTACTACTTGCG--CTCTTTTTTACTAACTTACTA-CCTAAGCTCTTTTT
TACTAAA-CTTACTACC-TATGCTCTATTTTACTAACTTGCTATCTCTTTTTTACTAACTTACTACCTATGC
TCTATTTTACTAACTTGCTAT-CTCTTTTTTACTAACTTAC-TATCTGCG-CTCTTTTTTACTAAACTTACT
ACCTACGCTCTGGTTTTACTAACTTGCTATCTCTTTTTTACTAACTTACTACCTGCGCTCTATTTTACTAAC
TTGCTACCTGCGCTCTTTTTTA-CTAACTTACTACCTGCGCTCTTTTTT-ACTAAACTTACTACCTACG-CT
CTGTTTTACTAACTTGCTATCTCTT-TTTTACTAACTTACTACCT-GCGCTCTGTTTTACTAACTTGCTACC
TGCGCTCTTTTTT-ACTAACTTACTACCTACGCTCTTTTTTACTAAACTTACTACCTGCGCTCTGTTTTACT
AACTTGCTATCTCTTTTTTACTAACTTACTACTTGC-GCTCTGTTTTACTAACTTGCTATCTCTAATTTACT
AA-CTTCTCTGTTTAAAAATCTATATATAACC--TTCTCTTCTAACTTACTACT-TATAGCCTTTTCTTCTA
A--GTTACTATC---TATGCTCTACTTTACTAACTTACTACCTATAGTTTATTGTTTT-GAACTTCTTACCT
GCAGTATAGTTTCAACAC------------------------------------------------------
------------------------------------------------------------------------
------------------------------------------------------------------------
------------------------------------------------------------------------
------------------------------------------------------------------------
------------------------------------------------------------------------
------------------------------------------------------------------------
------------------------------------------------------------------------
------------------------------------------------------------------------
------------------------------------------------------------------------
------------------------------------------------------------------------
------------------------------------------------------------------------
------------------------------------------------------------------------
------------------------------------------------------------------------
------------------------------------------------------------------------
------------------------------------------------------------------------
------------------------------------------------------------------------
------------------------------------------------------------------------
------------------------------------------------------------------------
------------------------------------------------------------------------
------------------------------------------------------------------------
------------------------------------------------------------------------
------------------------------------------------------------------------
------------------------------------------------------------------------
------------------------------------------------------------------------
------------------------------------------------------------------------
------------------------------------------------------------------------
------------------------------------------------------------------------
------------------------------------------------------------------------
------------------------------------------------------------------------
------------------------------------------------------------------------
------------------------------------------------------------------------
------------------------------------------------------------------------
------------------------------------------------------------------------
------------------------------------------------------------------------
------------------------------------------------------------------------
------------------------------------------------------------------------
------------------------------------------------------------------------
------------------------------------------------------------------------
------------------------------------------------------------------------
------------------------------------------------------------------------
------------------------------------------------------------------------
------------------------------------------------------------------------
------------------------------------------------------------------------
------------------------------------------------------------------------
------------------------------------------------------------------------
------------------------------------------------------------------------
------------------------------------------------------------------------
------------------------------------------------------------------------
------------------------------------------------------------------------
------------------------------------------------------------------------
------------------------------------------------------------------------
------------------------------------------------------------------------
------------------------------------------------------------------------
------------------------------------------------------------------------
------------------------------------------------------------------------
------------------------------------------------------------------------
------------------------------------------------------------------------
------------------------------------------------------------------------
------------------------------------------------------------------------
------------------------------------------------------------------------
------------------------------------------------------------------------
------------------------------------------------------------------------
------------------------------------------------------------------------
------------------------------------------------------------------------
------------------------------------------------------------------------
------------------------------------------------------------------------
------------------------------------------------------------------------
------------------------------------------------------------------------
------------------------------------------------------------------------
------------------------------------------------------------------------
------------------------------------------------------------------------
------------------------------------------------------------------------
------------------------------------------------------------------------
------------------------------------------------------------------------
------------------------------------------------------------------------
------------------------------------------------------------------------
------------------------------------------------------------------------
------------------------------------------------------------------------
------------------------------------------------------------------------
------------------------------------------------------------------------
------------------------------------------------------------------------
------------------------------------------------------------------------
------------------------------------------------------------------------
------------------------------------------------------------------------
------------------------------------------------------------------------
------------------------------------------------------------------------
------------------------------------------------------------------------
------------------------------------------------------------------------
------------------------------------------------------------------------
------------------------------------------------------------------------
------------------------------------------------------------------------
------------------------------------------------------------------------
------------------------------------------------------------------------
------------------------------------------------------------------------
------------------------------------------------------------------------
------------------------------------------------------------------------
------------------------------------------------------------------------
------------------------------------------------------------------------
------------------------------------------------------------------------
------------------------------------------------------------------------
------------------------------------------------------------------------
------------------------------------------------------------------------
------------------------------------------------------------------------
------------------------------------------------------------------------
------------------------------------------------------------------------
------------------------------------------------------------------------
------------------------------------------------------------------------
------------------------------------------------------------------------
------------------------------------------------------------------------
------------------------------------------------------------------------
------------------------------------------------------------------------
------------------------------------------------------------------------
------------------------------------------------------------------------
------------------------------------------------------------------------
------------------------------------------------------------------------
------------------------------------------------------------------------
------------------------------------------------------------------------
------------------------------------------------------------------------
------------------------------------------------------------------------
------------------------------------------------------------------------
------------------------------------------------------------------------
------------------------------------------------------------------------
------------------------------------------------------------------------
------------------------------------------------------------------------
--
>Y1_sc1.5_1442502_1443386_-/1-885
AACTTACTACCTACG-CTCTAATTT-ACTAAC-TTACTACCTGC--GCTCTGTTTTACATAAGC-TTACTAT
CTCTATTTTACTAACTTACTACCTACGCTCTATTTTACTAACTTGCTATC-TCTATTTTACTAACTTACTAC
C-TATGCTCTATTTTATTAA-CTTGCTATCT-----CTTTTTTACTAACTTAC-TATCTCTATTTTACTAAC
TTACTATCTCTATTTTACTAACTTACTACTTGCG--CTCTTTTTTACTAACTTACTA-CCTAAGCTCTTTTT
TACTAAA-CTTACTACC-TATGCTCTATTTTACTAACTTGCTATCTCTTTTTTACTAACTTACTACCTATGC
TCTATTTTACTAACTTGCTAT-CTCTTTTTTACTAACTTAC-TATCTGCG-CTCTTTTTTACTAAACTTACT
ACCTACGCTCTGGTTTTACTAACTTGCTATCTCTTTTTTACTAACTTACTACCTGCGCTCTATTTTACTAAC
TTGCTACCTGCGCTCTTTTTTA-CTAACTTACTACCTGCGCTCTTTTTT-ACTAAACTTACTACCTACG-CT
CTGTTTTACTAACTTGCTATCTCTT-TTTTACTAACTTACTACCT-GCGCTCTGTTTTACTAACTTGCTACC
TGCGCTCTTTTTT-ACTAACTTACTACCTACGCTCTTTTTTACTAAACTTACTACCTGCGCTCTGTTTTACT
AACTTGCTATCTCTTTTTTACTAACTTACTACTTGC-GCTCTGTTTTACTAACTTGCTATCTCTAATTTACT
AA-CTTCTCTGTTTAAAAATCTATATATAACC--TTCTCTTCTAACTTACTACT-TATAGCCTTTTCTTCTA
A--GTTACTATC---TATGCTCTACTTTACTAACTTACTACCTATAGTTTATTGTTTT-GA-----------
------------------------------------------------------------------------
------------------------------------------------------------------------
------------------------------------------------------------------------
------------------------------------------------------------------------
------------------------------------------------------------------------
------------------------------------------------------------------------
------------------------------------------------------------------------
------------------------------------------------------------------------
------------------------------------------------------------------------
------------------------------------------------------------------------
------------------------------------------------------------------------
------------------------------------------------------------------------
------------------------------------------------------------------------
------------------------------------------------------------------------
------------------------------------------------------------------------
------------------------------------------------------------------------
------------------------------------------------------------------------
------------------------------------------------------------------------
------------------------------------------------------------------------
------------------------------------------------------------------------
------------------------------------------------------------------------
------------------------------------------------------------------------
------------------------------------------------------------------------
------------------------------------------------------------------------
------------------------------------------------------------------------
------------------------------------------------------------------------
------------------------------------------------------------------------
------------------------------------------------------------------------
------------------------------------------------------------------------
------------------------------------------------------------------------
------------------------------------------------------------------------
------------------------------------------------------------------------
------------------------------------------------------------------------
------------------------------------------------------------------------
------------------------------------------------------------------------
------------------------------------------------------------------------
------------------------------------------------------------------------
------------------------------------------------------------------------
------------------------------------------------------------------------
------------------------------------------------------------------------
------------------------------------------------------------------------
------------------------------------------------------------------------
------------------------------------------------------------------------
------------------------------------------------------------------------
------------------------------------------------------------------------
------------------------------------------------------------------------
------------------------------------------------------------------------
------------------------------------------------------------------------
------------------------------------------------------------------------
------------------------------------------------------------------------
------------------------------------------------------------------------
------------------------------------------------------------------------
------------------------------------------------------------------------
------------------------------------------------------------------------
------------------------------------------------------------------------
------------------------------------------------------------------------
------------------------------------------------------------------------
------------------------------------------------------------------------
------------------------------------------------------------------------
------------------------------------------------------------------------
------------------------------------------------------------------------
------------------------------------------------------------------------
------------------------------------------------------------------------
------------------------------------------------------------------------
------------------------------------------------------------------------
------------------------------------------------------------------------
------------------------------------------------------------------------
------------------------------------------------------------------------
------------------------------------------------------------------------
------------------------------------------------------------------------
------------------------------------------------------------------------
------------------------------------------------------------------------
------------------------------------------------------------------------
------------------------------------------------------------------------
------------------------------------------------------------------------
------------------------------------------------------------------------
------------------------------------------------------------------------
------------------------------------------------------------------------
------------------------------------------------------------------------
------------------------------------------------------------------------
------------------------------------------------------------------------
------------------------------------------------------------------------
------------------------------------------------------------------------
------------------------------------------------------------------------
------------------------------------------------------------------------
------------------------------------------------------------------------
------------------------------------------------------------------------
------------------------------------------------------------------------
------------------------------------------------------------------------
------------------------------------------------------------------------
------------------------------------------------------------------------
------------------------------------------------------------------------
------------------------------------------------------------------------
------------------------------------------------------------------------
------------------------------------------------------------------------
------------------------------------------------------------------------
------------------------------------------------------------------------
------------------------------------------------------------------------
------------------------------------------------------------------------
------------------------------------------------------------------------
------------------------------------------------------------------------
------------------------------------------------------------------------
------------------------------------------------------------------------
------------------------------------------------------------------------
------------------------------------------------------------------------
------------------------------------------------------------------------
------------------------------------------------------------------------
------------------------------------------------------------------------
------------------------------------------------------------------------
------------------------------------------------------------------------
------------------------------------------------------------------------
------------------------------------------------------------------------
------------------------------------------------------------------------
------------------------------------------------------------------------
------------------------------------------------------------------------
------------------------------------------------------------------------
------------------------------------------------------------------------
------------------------------------------------------------------------
------------------------------------------------------------------------
------------------------------------------------------------------------
------------------------------------------------------------------------
------------------------------------------------------------------------
------------------------------------------------------------------------
------------------------------------------------------------------------
------------------------------------------------------------------------
--
>Y1_sc1.60_1_1131_-/1-1131
AACTTACTACCTACG-CTCTAATTT-ACTAAC-TTACTACCTGC--GCTCTGTTTTACT--AAC-TTACTAT
CTCTATTTTACTAACTTACTACCTACGCTCTATTTTACTAACTTGCTATC-TCTATTTTACTAACTTACTAC
C-TATGCTCTATTTTACTAA-CTTGCTATCT-----CTTTTTTACTAACTTAC-TATTTCTATTTTACTAAC
TTACTATCTCTATTTTACTAACTTACTACCTGCG--CTCTTTTTTACTAACTTACTA-CCTAAGCTCTTTTT
TACCAAA-CTTACTACC-TACGCTCTATTTTACTAACTTGCTATCTCTTTTTTACTAACTTACTACCTATGC
TCTATTTTACTAACTTGCTAT-CTCTTTTTTACTAACTTAC-TACCTGCG-CTCTTTTTTACCAAACTTACT
ACCTGCGCTCCG-TTTTACTAACTTGCTATCTCTTTTTTACTAACTTACTACCTGCGCTCTGTTTTACTAAC
TTGCTACCTGTGCTCTTTTTTA-CTAACTTACTACCTGCGCTCTTTTTT-ACCAAACTTACTACCTGCG-CT
CCGTTTTACTAACTTGCTATCTCTT-TTTTACTAACTTACTACCT-ACGCTCTGTTTTACTAACTTGCTACC
TGCGCTCTTTTTT-ACTAACTTACTACCTGCGCTCTTTTTTACCAAACTTACTACCTGCGCTCCGGTTTACT
AACTTGCTATCTCTGTTTTACCAACTTACTACCTGC-GCTCTGTTTTACTAACTTGCTATCTCTAATTCACC
AA-CTTCTCTGGTCAAAAATCTATATCCGACC--TTCCCTTCTAACTTACGACC-TACAGCCTTTTCGTCCA
A--GTTACTACC---TACGCTCTACTTTACCAACTTACTACCTACAGTTTATTGTTTT-GAACTTCTTACAT
GCAGTATGGTATCAAAACTG---CCTGCTAGAAAAGTACCATACTTTGCA-CTTGAGCGGCGCT-GCAATG-
GTGA-CTTAGA-ACGTATTCCACTT-TATCCACTTACGT---------------------CTTTATGAACCG
GGCAATAGGCGCACAAGC----------------------------------------------------TC
TTGTCCTTGCCCCATCTGG--CTGCAGCG-ATGAGGCTAGCTAGCTTTCGTATGGGGGAGGGCATAATGCCG
ATATTCCGTCACGCTAGGCATACGGGCTTACGCTC-------------------------------------
------------------------------------------------------------------------
------------------------------------------------------------------------
------------------------------------------------------------------------
------------------------------------------------------------------------
------------------------------------------------------------------------
------------------------------------------------------------------------
------------------------------------------------------------------------
------------------------------------------------------------------------
------------------------------------------------------------------------
------------------------------------------------------------------------
------------------------------------------------------------------------
------------------------------------------------------------------------
------------------------------------------------------------------------
------------------------------------------------------------------------
------------------------------------------------------------------------
------------------------------------------------------------------------
------------------------------------------------------------------------
------------------------------------------------------------------------
------------------------------------------------------------------------
------------------------------------------------------------------------
------------------------------------------------------------------------
------------------------------------------------------------------------
------------------------------------------------------------------------
------------------------------------------------------------------------
------------------------------------------------------------------------
------------------------------------------------------------------------
------------------------------------------------------------------------
------------------------------------------------------------------------
------------------------------------------------------------------------
------------------------------------------------------------------------
------------------------------------------------------------------------
------------------------------------------------------------------------
------------------------------------------------------------------------
------------------------------------------------------------------------
------------------------------------------------------------------------
------------------------------------------------------------------------
------------------------------------------------------------------------
------------------------------------------------------------------------
------------------------------------------------------------------------
------------------------------------------------------------------------
------------------------------------------------------------------------
------------------------------------------------------------------------
------------------------------------------------------------------------
------------------------------------------------------------------------
------------------------------------------------------------------------
------------------------------------------------------------------------
------------------------------------------------------------------------
------------------------------------------------------------------------
------------------------------------------------------------------------
------------------------------------------------------------------------
------------------------------------------------------------------------
------------------------------------------------------------------------
------------------------------------------------------------------------
------------------------------------------------------------------------
------------------------------------------------------------------------
------------------------------------------------------------------------
------------------------------------------------------------------------
------------------------------------------------------------------------
------------------------------------------------------------------------
------------------------------------------------------------------------
------------------------------------------------------------------------
------------------------------------------------------------------------
------------------------------------------------------------------------
------------------------------------------------------------------------
------------------------------------------------------------------------
------------------------------------------------------------------------
------------------------------------------------------------------------
------------------------------------------------------------------------
------------------------------------------------------------------------
------------------------------------------------------------------------
------------------------------------------------------------------------
------------------------------------------------------------------------
------------------------------------------------------------------------
------------------------------------------------------------------------
------------------------------------------------------------------------
------------------------------------------------------------------------
------------------------------------------------------------------------
------------------------------------------------------------------------
------------------------------------------------------------------------
------------------------------------------------------------------------
------------------------------------------------------------------------
------------------------------------------------------------------------
------------------------------------------------------------------------
------------------------------------------------------------------------
------------------------------------------------------------------------
------------------------------------------------------------------------
------------------------------------------------------------------------
------------------------------------------------------------------------
------------------------------------------------------------------------
------------------------------------------------------------------------
------------------------------------------------------------------------
------------------------------------------------------------------------
------------------------------------------------------------------------
------------------------------------------------------------------------
------------------------------------------------------------------------
------------------------------------------------------------------------
------------------------------------------------------------------------
------------------------------------------------------------------------
------------------------------------------------------------------------
------------------------------------------------------------------------
------------------------------------------------------------------------
------------------------------------------------------------------------
------------------------------------------------------------------------
------------------------------------------------------------------------
------------------------------------------------------------------------
------------------------------------------------------------------------
------------------------------------------------------------------------
------------------------------------------------------------------------
------------------------------------------------------------------------
------------------------------------------------------------------------
------------------------------------------------------------------------
------------------------------------------------------------------------
------------------------------------------------------------------------
------------------------------------------------------------------------
------------------------------------------------------------------------
------------------------------------------------------------------------
------------------------------------------------------------------------
------------------------------------------------------------------------
------------------------------------------------------------------------
------------------------------------------------------------------------
--
>Y1_sc1.5_1555281_1561164_-/1-5884
-------------------------------------------------------------AAC-TTACTAT
CTCTATTTTACTAACTTACTACCTACGCTCTATTTTACTAACTTGCTATC-TCTATTTTACTAACTTACTAC
C-TATGCTCTATTTTACTAA-CTTGCTATCT-----CTTTTTTACTAACTTAC-TATCTCTATTTTACTAAC
TTACTATCTCTATTTTACTAACTTACTACCTGCG--CTCTTTTTTACTAACTTACTA-CCTAAGCTCTTTTT
TACCAAA-CTTACTACC-TACGCTCTATTTTACTAACTTGCTATCTCTTTTTTACTAACTTACTACCTATGC
TCTATTTTACTAACTTGCTAT-CTCTTTTTTACTAACTTAC-TACCTGCG-CTCTTTTTTACCAAACTTACT
ACCTGCGCTCCG-TTTTACTAACTTGCTATCTCTTTTTTACCAACTTACTACCTGCGCTCTGTTTTACTAAC
TTGCTACCTGCGCTCTTTTTTA-CTAACTTACTACCTGCGCTCTTTTTT-ACCAAACTTACTACCTGCG-CT
CCGTTTTACTAACTTGCTATCTCTT-TTTTACCAACTTACTACCT-GCGCTCTGTTTTACTAACTTGCTACC
TGCGCTCTTTTTT-ACTAACTTACTACCTGCGCTCTTTTTTACCAAACTTACTACCTGCGCTCCGTTTTACT
AACTTGCTATCTCTTTTTTACCAACTTACTACCTGC-GCTCTGTTTTACTAACTTGCTATCTCTAATTCACC
AA-CTTCTCTGTTCAAAAATCTATATACAACC--TTCCCTTCTAACTTACTACC-TACAGCCTTTTCTTCCA
A--GTTACTACC---TACGCTCTACTTTACCAACTTACTACCTACAGTTTATTGTTTT-GAACTTCTTACCT
GCAGTATAGTATCAAAACTG---CCTGCTAGAAAAGTACCACACTTTTCAACTTAAGCGGCGCT-GCAATG-
GTAA-CTTAAA-AAGTATTCCACTT-T-TCAACTTACGT---------------------TTTT-TAAACCA
CACAACAG-CCCACAA-------------------------------------------------------C
TTTTTCCTTCCCCCTCTGG--CTGCAGCC-AATAGGCTA--CAACTTTCAAATGGGGAGGG--ATAATTCCC
ATATTCAACCAAGCTAG-CAT-CGGGCTTACGCTCAGTAGCTCGTAACAACAAGGCTACTCGACTACTTACA
CGACCCGGCTAGACAACTAAGTCGTCTGCAAAGGATTCAATCCTGCGCACTGTACAATTGCAATACACCAGC
TAGCAGCCCCAA---TTTCAATGAGACTGCCAACGCTGATCTGGTAAGGTTCTGGGCC-----AAAGGCCTA
TTCGTATCCGACTGGTGCAGGC--GGAAATCACCCCG-TTCTGGCATGGATTC-TGACTTAGA-GGCGTTCA
GCCATAATCCAGCAGATGGTAGCTTCGCGGCAATGCC-TGGTCAGACAGCCGCAAAAACCAATTATCTGAAA
CCGCGGT-TCCTCTCGTACT--AAGCGGTATTACC-ATTGGGGCAA-GGTCATCAGTAGGGTAAAA--CTAA
CCTGTCTCACGACGGTCTAAACCC-AGCTCACGTTCCC-TATTAGTGGGTGAACAATCCAACGCTTACCGAA
TTC-TGCTTCGGTATGATA-GGAAGAGCCGACATCGAA-GGATCAAAAAGCAACGTCGC-TATGAACGCTT-
-GGCTGCCACAAGC-CAGTTATCCCTGTGGTAACTTTTCTGGCAC-CTCTAGC-CTCAAATTTCGAGG-GAC
TAAAGGATCGATAGGCCACACTTTCATGG-TTTGTATTCACACTGAAAA-TCAAAATCAAGGGGACTTTTGC
CCTTTTGCTCTACTGGAGATTTCTGTTCTCCATGAGTCCCCCTTAGGACACCTGCGTTATGG-TTTAACAGA
TGTGCCGCCCCAGCCAAACTCCCCA-CCTGACAATGTCTTCAACCCGGATCGGCCC-ACGAAGGACCTTAAC
GCTAGAAGTTGGGCGGTGAGGCCCAGCTCCGC-TTCATCGAATAA-GTAAAAAAACGATAAGGGTAGTGGTA
TTTCACCGGCGCCGAAGCTCCCACCTATTCTACACCCCCTATGTCTTTTCACAATGTCAAACTAGAGTCAAG
CTCA-ACAGGGTCTTCTTTCCCCGCTGATTTGGCCAAG-CCCGTTCCCTTGG-CTGTGGTTTC-GCTAGATA
GTAGATAGGGA-CAGTG-GGAATCTCGTTAATCCATTCATGCGCGTCACTAATTAGATGACGAGGCATTTGG
CTACCTTAAGAG-AGTCATAGTTACTCCCGCCGTTTACCCGCGCTTGG-TCGAATCTCTTCGCTTTGACATT
CAGAGCACTGGGCAGAAATCAC-ATTGCGTCAACACCACTTTCTGGCCATCGCAATGCTA--TGTTTTAATT
AGACAGTCAGA--TTCCCCTTGTCCGTACC-AGTTCTAAGTT-GGTTGTTAAACGTACGCCGGACGGCCGAA
GCCTG--CCAAGGATGCCCGCACCCCAGCGCTGAAA-GGCGCCC-ACCTTGCGGCTAGTGCCC-TTCTGCGC
CAGAGGCTTCTTCTCCAAGGGCCCAACGTACCCCAACCCTTAGAGCCAATCCTTTTCCCGAAGTTGACGGGA
TCCTATTTTGCCGATCTTCCCTTATCTACATTGTTCTATCAACTAGAGGCTTTTTCACCTTGGAGACCCTGC
TGCGGTTATGAGTACGACCTGGCGTAAAAACTATTT-CTTCAAGCGGGATTTTCAAGGCTCGTCGGGGAGCG
CACCAAACGCCACAAAAGTGCAGCGCTTCTTCCGGCCATTGAACCCTAGCTCCGGACAAACCGGATTTCAGG
GTGACAGGACCGTTACAGAAGAAAAAGAGAACTCTTTCTTGGGGCTCCCGCCAAAGGGTCTCCCGCTCTCA-
GTTGCGTTGCCCGCGGAGAATCTACATCCCAGGTGCCGGAATGTTAACCCGGCTTCCCTTTC--GAGGGCGT
GGCGCAAGCGCCAACAT-TAAAAACGGAACTACCCTATCTCTTAGGATCGACTAACCCGTGTCCAACTGCTG
TTCACACGGAACCTTTCCCCACTTCAGT-CCTCAAAGTTCTCATTTGAGTATTTGCTACTACCACCAAGATC
TGCACTAGAGGCCGTTCGACCCGGGGTCACCCCCAAGGCTTCGTCACGAGCCTCCACGCCTGCCTACTCGCC
GGGGCATAAATTCTCGCCCCGGCGG-CGGGGTATGGGTAATACGCT--TGAGCGCCATCCATTTTCAGGGCT
AGTTCATTCGGCAGGTGAGTTGTTACACACTCCCTTAGCGGATTCCGACTTCCCATGGCCCACCGTCCTGCT
GTCTAGATGAACTAA-CACCTTTTGTGGTGTCTGATGAGCGTATATTCT--GGCACCTTAA-CCCCGCGTTC
GGTTCATCCCGCATCG--CCAGTTCTGCTTACCAAAAATGGCCCACTAGTAACGGTACATTCAAGTGTCCAC
GTTCAATCAAGTAACAAGGACTTCTTACATATTTAAAGTTTGAGAATAGGTGAAGGTTGTTTCAACCCCC-A
GGCCTCTAATCATTCGCTTTACTACGCTCATAAAACTGA-ATACGTTACTGCTATCCTGAGGGAAACTTCGG
CAGGAACCAGCTACTAGATAGTTCGATTAGTCTTTCGCCCCTATGCCCAAATTTGACGATCGATTTGCACGT
CAGAACCGCTG-CGAGCCTCCACCAGAGTTTCCTCTGGCTTCACCCTATTCAAGCATAGTTCACCATCTT--
-TCGGGTCCCAACAGCTATGCTCTTACTCAAATCCTTCCGAAGACATCAGGA-TCGGTCGATGGTGCACCT-
--AAAAGGTTCCCACCTCCGTTCACTTTCATTACGCGTCTGGGCTTGACACCCAAACACTCGCATAGATGTT
AGACTCCTT-GGTCCGTGTTTCAAGACGGGCCGCTTACAGCCATTACGCCAGCATCCTAG--CAGATGCGCG
GACCTCAGTCCAGGCTGGTTGCATGTCGTCTCCCCTACTAAGGCCTCCCCGAAAGGAGGTACATGACAGAGA
CCTTTATCCAACCG--CCCAAACTGATGCTGGCCTGCCCGCAGAAGAGTGCACTGGACAAAAGTCC--AGAT
AAGCAACTACAGGCAAGTCTGGCTGCAAGCGCTTCCCTTTCAACAATTTCACGTGCTATTTGACTCTCTTTC
CAAAGTGCTTTTCATCTTTCGATCACTCTACTTGTGCGCTATCGGTCTCTGG-CCAGTATTTAGCTTTAGAA
GAAATTTACC------TCCCATTTAGAGCTGCATTCCCAAACAACTCGACTCGTCGAAGGGG----CTTTAC
ACGGCGAAGGCT--AGCGACCACGTACGGGATTCTCACCCTCTGTGACGTCCTGTTCCAAA---GAACTTGG
ACCGCTGCCAAC-GCCAAAG-CGCCCTCTGCAAATTACAACTCGGACTCTGAAAGAGCCAGAT-TTCAAATT
TGAGCTGTTGCCGCTTCA------CTCGCCGTTACTAGGGCAATCCCTGTTGGTTT-CTTTTCCTCCGCTTA
TTGATATGC-TTAAGTTCAGCGGGTATCCCTACCTGATCCGAGGTCAAAAGTTAAAAAGGCTTGTGGACGCA
AGTGTTTGTTACGAATCGCGACTTGTGCTGCG----CTTCAATACCAAAACACTGGCTGCC-AATTATTTTA
AGGCGAGTCCAAACACTAGGG-AGAGGACAAACACCCAAC-ACCAAGCA-GAGCTTGAGGG-TACAAATGAC
GC---------------TCGAACAGGCATGCCCCATGGAA-TACCAAGGGGCGCAATG-TGCGTTCAAAGAT
-TCGATGA--TTCACTGAATTCTGCAATTCACACTACTTATCGCATTTCG-CTGCGTTCTTCATCGATGCCA
GAACC-AAGAGATCCGTTGTTGAAAGTTGTAATTATTAAGTTTTTCAGAC-GCTGA-TTGAAAATTAAAAAG
GTTATAAATTTGTCCAACCGGCA----------GGCAAGCCTGCCGAGG-AAACGTGGGTACGC--AAAAGA
CAAGGGTGGATAAAAGAGG-CCAGCTGCTCATCAGCTTG-CGCTATACAG-ACTAACAGCCCCTTTTACAGT
AGTAAACTACTGAGTGTAATGATCCTTCCGCAGGTTCACCTACGGAAACCTTGTTACGA-CTTTTACTTCCT
CTAAATGACCGAGTTT---GACGAACTTTCCGGCTCAAGGTGGTCGTTGCCAACCTCCCTAAGCCAG--TCC
GAAGGCCTCACTGAGCCATTCAATCGGTAGTAGCGA-CGGGCGGTGTGTACAAAGGGCAGGGACGTAATCAA
CGCATGCTGATGACACGCGCTTACTAGG-CATTCCTCGTTGAAGAGCAATAATTG-CAATGCTCTATCCCCA
GCA--CGACAGAGTTTAACAAGATTACCCAGA-CCTTTCGGCCAAGGTGAAGAACTCGTTGGCTCTGTCAGT
GTAGCGCGCGTGCGG-CCCAGAACATCTAAGGGCATCACAGACCTGTTATTGCCTCAAACTTCCATCGGCTT
GAGCC-GATAGTCCCTCTAAGAAGCCGGCGACC---AGCCAAAGCTAGCCTGGC-TATTTAGCAGGTTAAGG
TCTCGTTCG-TTATCGCAATTAAGCAGACAAATCACTCCACCAACTAAGAACGGC-CATGCACCACCACCTG
AAAAATCAAGAAAGAGCTCTCAATC-TGTCAATCCTTATTTCATCTGGACCTGGTGAGTTTCC-CCGTGTTG
AGTCAAATTAAGCCGCAGGCTCCACGCCTGG-TGGTGCCCTTCCGTCAATTTCTTTAAGTTTCAGCCTTGCG
ACCATACTCCCCCCAGAACCCAAAAACTTTGATTTCTCGTAAGGTGCCGAGC-GAGTCAGAAAAAGAACATC
G-CCCGATCCCTAGTCGGCATAGTTT--ACGGTTAAGACTACGACGGTATCTGATCGTCTTCGATCCCCTAA
CTTTCGTTCACTGATTAATGAAAACATCCTTGGCAAATGCTTTCGCAGTAGTTAGTCTTCAATAAATCCAAG
AATTTCACCTCTGACAATTGAATACTGATGCCCCCGACTGTCCC-TATTAATCATTACGGCGGTCCTAGAA-
-ACCAACAAAA-------------------------------------------------------------
------------------------------------------------------------------------
------------------------------------------------------------------------
------------------------------------------------------------------------
------------------------------------------------------------------------
------------------------------------------------------------------------
------------------------------------------------------------------------
------------------------------------------------------------------------
------------------------------------------------------------------------
------------------------------------------------------------------------
------------------------------------------------------------------------
------------------------------------------------------------------------
------------------------------------------------------------------------
------------------------------------------------------------------------
------------------------------------------------------------------------
------------------------------------------------------------------------
------------------------------------------------------------------------
------------------------------------------------------------------------
------------------------------------------------------------------------
------------------------------------------------------------------------
------------------------------------------------------------------------
------------------------------------------------------------------------
------------------------------------------------------------------------
------------------------------------------------------------------------
------------------------------------------------------------------------
------------------------------------------------------------------------
------------------------------------------------------------------------
------------------------------------------------------------------------
------------------------------------------------------------------------
------------------------------------------------------------------------
------------------------------------------------------------------------
------------------------------------------------------------------------
------------------------------------------------------------------------
------------------------------------------------------------------------
------------------------------------------------------------------------
------------------------------------------------------------------------
------------------------------------------------------------------------
------------------------------------------------------------------------
------------------------------------------------------------------------
------------------------------------------------------------------------
------------------------------------------------------------------------
------------------------------------------------------------------------
------------------------------------------------------------------------
------------------------------------------------------------------------
------------------------------------------------------------------------
------------------------------------------------------------------------
------------------------------------------------------------------------
------------------------------------------------------------------------
------------------------------------------------------------------------
------------------------------------------------------------------------
------------------------------------------------------------------------
--
>Y1_sc1.87_2064_2902_+/1-839
AACTTACTACCTACGGCTCTAATTTTACTAACCTTACTACCTGCCGGCTCTGTTTTACT--AACCTTACTAT
CTCTATTTTACTAACTTACTACCTACGCTCTATTTTACTAACTTGCTATCCTCTATTTTACTAACTTACTAC
CCTATGCTCTATTTTACTAAACTTGCTATCT-----CTTTTTTACTAACTTAC-TATCTCTATTTTACTAAC
TTACTATCTCTATTTTACTAACTTACTACCTGCG--CTCTTTTTTACTAACTTACTA-CCTAAGCTCTTTTT
TACCAAA-CTTACTACCATACGCTCTATTTTACTAACTTGCTATCTCTTTTTTACTAACTTACTACCTATGC
TCTATTTTACTAACTTGCTAT-CTCTTTTTTACTAACTTAC-TACCTGCG-CTCTTTTTTACCAAACTTACT
ACCTGCGCTCCG-TTTTACTAACTTGCTATCTCTTTTTTACCAACTTACTACCTGCGCTCTGTTTTACTAAC
TTGCTACCTGCGCTCTTTTTTA-CTAACTTACTACCTGCGCTCTTTTTT-ACCAAACTTACTACCTGCG-CT
CCGTTTTACTAACTTGCTATCTCTT-TTTTACCAACTTACTACCT-GCGCTCTGTTTTACTAACTTGCTACC
TGCGCTCTTTTTT-ACTAACTTACTACCTGCGCTCTTTTTTACCAAACTTACTACCTGCGCTCCGTTTTACT
AACTTGCTATCTCTTTTTTACCAACTTACTACCTGC-GCTCTGTTTTACTAACTTGCTATCTCTAATTCACC
AA-CTTCTCTGTTCAAAAATCTATATACAACCGGCTCCCTTCTAACTTACTACC-TACAGCCTTTC--TCCA
A--G--------------------------------------------------------------------
------------------------------------------------------------------------
------------------------------------------------------------------------
------------------------------------------------------------------------
------------------------------------------------------------------------
------------------------------------------------------------------------
------------------------------------------------------------------------
------------------------------------------------------------------------
------------------------------------------------------------------------
------------------------------------------------------------------------
------------------------------------------------------------------------
------------------------------------------------------------------------
------------------------------------------------------------------------
------------------------------------------------------------------------
------------------------------------------------------------------------
------------------------------------------------------------------------
------------------------------------------------------------------------
------------------------------------------------------------------------
------------------------------------------------------------------------
------------------------------------------------------------------------
------------------------------------------------------------------------
------------------------------------------------------------------------
------------------------------------------------------------------------
------------------------------------------------------------------------
------------------------------------------------------------------------
------------------------------------------------------------------------
------------------------------------------------------------------------
------------------------------------------------------------------------
------------------------------------------------------------------------
------------------------------------------------------------------------
------------------------------------------------------------------------
------------------------------------------------------------------------
------------------------------------------------------------------------
------------------------------------------------------------------------
------------------------------------------------------------------------
------------------------------------------------------------------------
------------------------------------------------------------------------
------------------------------------------------------------------------
------------------------------------------------------------------------
------------------------------------------------------------------------
------------------------------------------------------------------------
------------------------------------------------------------------------
------------------------------------------------------------------------
------------------------------------------------------------------------
------------------------------------------------------------------------
------------------------------------------------------------------------
------------------------------------------------------------------------
------------------------------------------------------------------------
------------------------------------------------------------------------
------------------------------------------------------------------------
------------------------------------------------------------------------
------------------------------------------------------------------------
------------------------------------------------------------------------
------------------------------------------------------------------------
------------------------------------------------------------------------
------------------------------------------------------------------------
------------------------------------------------------------------------
------------------------------------------------------------------------
------------------------------------------------------------------------
------------------------------------------------------------------------
------------------------------------------------------------------------
------------------------------------------------------------------------
------------------------------------------------------------------------
------------------------------------------------------------------------
------------------------------------------------------------------------
------------------------------------------------------------------------
------------------------------------------------------------------------
------------------------------------------------------------------------
------------------------------------------------------------------------
------------------------------------------------------------------------
------------------------------------------------------------------------
------------------------------------------------------------------------
------------------------------------------------------------------------
------------------------------------------------------------------------
------------------------------------------------------------------------
------------------------------------------------------------------------
------------------------------------------------------------------------
------------------------------------------------------------------------
------------------------------------------------------------------------
------------------------------------------------------------------------
------------------------------------------------------------------------
------------------------------------------------------------------------
------------------------------------------------------------------------
------------------------------------------------------------------------
------------------------------------------------------------------------
------------------------------------------------------------------------
------------------------------------------------------------------------
------------------------------------------------------------------------
------------------------------------------------------------------------
------------------------------------------------------------------------
------------------------------------------------------------------------
------------------------------------------------------------------------
------------------------------------------------------------------------
------------------------------------------------------------------------
------------------------------------------------------------------------
------------------------------------------------------------------------
------------------------------------------------------------------------
------------------------------------------------------------------------
------------------------------------------------------------------------
------------------------------------------------------------------------
------------------------------------------------------------------------
------------------------------------------------------------------------
------------------------------------------------------------------------
------------------------------------------------------------------------
------------------------------------------------------------------------
------------------------------------------------------------------------
------------------------------------------------------------------------
------------------------------------------------------------------------
------------------------------------------------------------------------
------------------------------------------------------------------------
------------------------------------------------------------------------
------------------------------------------------------------------------
------------------------------------------------------------------------
------------------------------------------------------------------------
------------------------------------------------------------------------
------------------------------------------------------------------------
------------------------------------------------------------------------
------------------------------------------------------------------------
------------------------------------------------------------------------
------------------------------------------------------------------------
------------------------------------------------------------------------
------------------------------------------------------------------------
------------------------------------------------------------------------
------------------------------------------------------------------------
------------------------------------------------------------------------
------------------------------------------------------------------------
--
>Y1_sc1.5_1360871_1362033_-/1-1163
AACTTACTACCTACG-CTCTAATTT-ACTAAC-TTACTACCTGC--GCTCTGTTTTACT--AAC-TTACTAT
CTCTATTTTACTAACTTACTACCTACGCTCTATTTTACTAACTTGCTATC-TCTATTTTACTAACTTACTAC
C-TATGCTCTATTTTACTAAGCTTGCTATCT-----CTTTTTTACTAACTTAC-TATCTCTATTTTACTAAC
TTACTATCTCTATTTTAGTAGGGGACGACCTGCG--CTCTTTTTTACTAACTTACTA-CCTAAGCTCTTTTT
TACCAAA-CTTACTACC-TATGCTCTATTTTACTAACTTGCTATCTCTTTTTTACTAATTTACTACCTATGC
TCGATTTTACTAACTTGCTAT-CTCTTTTTTACTAACTTAC-TACCTGCG-CTCTTTTTTACCAAACTTACT
ACCTGCGCTCCG-TTTTACTAACTTGCTATCTCTTTTTTACCAACTTACTACCTGCGCTCTTTTTTACTAAC
TC-----------------TTA-ATAGC-------CTGCGCTCTTTTTT-ACCAAACTTACTACCTGCG-CT
CCGTTTTACTAACTTGCTATCTCTT-TTTTACCAACTTACTACCT-GCGCTCTGTTTTACTAACTTGCTACC
TGCGCTCTTTTTT-ACTAACTTACTACCTGCGCTCTTTTTTACCAAACTTACTACCTGCGCTCCGTTTTACT
AACTTGCTATCTCTTTTTTACCAACTTACTACCTGC-GCTCTGTTTTACTAACTTGCTATCTCTAATTCACC
AA-CTTCTCTGTTCAAAAATCTATATACAACC--TTCCCTTCTAACTTACTACC-TACAGCCTTTTCTTCCA
A--GTTACTACC---TACGCTCTACTTTACCAACTTACTACCTACAGTTTATTGTTTT-GAACTTCTTACCT
GCAGTATAGTATCAAAACTG---CCTGCTAGAAAAGTACCACACTTTTCAACTTAAGCGGCGCT-GCAATG-
GTAA-CTTAAA-AAGTATTCCACTT-T-TCAACTTACGT---------------------TTTTTAAAC-CA
CACAACAGCCC-ACAA------------------------------------------------------CT
TTTTC-CTTCCCCCTCTGG--CTGCAGCC-AATAGGCTA--CAACTTTCAAATGGGGAGGG--ATAATTCCC
ATATTCAACCAAGCTAG-CAT-CGGGCTTACGCTCAGTAGCTCGTAACAACAAGGCTACTCGACTACTTACA
CGACCCGGCTAGACAACTAAGTCGTCTGC-------------------------------------------
------------------------------------------------------------------------
------------------------------------------------------------------------
------------------------------------------------------------------------
------------------------------------------------------------------------
------------------------------------------------------------------------
------------------------------------------------------------------------
------------------------------------------------------------------------
------------------------------------------------------------------------
------------------------------------------------------------------------
------------------------------------------------------------------------
------------------------------------------------------------------------
------------------------------------------------------------------------
------------------------------------------------------------------------
------------------------------------------------------------------------
------------------------------------------------------------------------
------------------------------------------------------------------------
------------------------------------------------------------------------
------------------------------------------------------------------------
------------------------------------------------------------------------
------------------------------------------------------------------------
------------------------------------------------------------------------
------------------------------------------------------------------------
------------------------------------------------------------------------
------------------------------------------------------------------------
------------------------------------------------------------------------
------------------------------------------------------------------------
------------------------------------------------------------------------
------------------------------------------------------------------------
------------------------------------------------------------------------
------------------------------------------------------------------------
------------------------------------------------------------------------
------------------------------------------------------------------------
------------------------------------------------------------------------
------------------------------------------------------------------------
------------------------------------------------------------------------
------------------------------------------------------------------------
------------------------------------------------------------------------
------------------------------------------------------------------------
------------------------------------------------------------------------
------------------------------------------------------------------------
------------------------------------------------------------------------
------------------------------------------------------------------------
------------------------------------------------------------------------
------------------------------------------------------------------------
------------------------------------------------------------------------
------------------------------------------------------------------------
------------------------------------------------------------------------
------------------------------------------------------------------------
------------------------------------------------------------------------
------------------------------------------------------------------------
------------------------------------------------------------------------
------------------------------------------------------------------------
------------------------------------------------------------------------
------------------------------------------------------------------------
------------------------------------------------------------------------
------------------------------------------------------------------------
------------------------------------------------------------------------
------------------------------------------------------------------------
------------------------------------------------------------------------
------------------------------------------------------------------------
------------------------------------------------------------------------
------------------------------------------------------------------------
------------------------------------------------------------------------
------------------------------------------------------------------------
------------------------------------------------------------------------
------------------------------------------------------------------------
------------------------------------------------------------------------
------------------------------------------------------------------------
------------------------------------------------------------------------
------------------------------------------------------------------------
------------------------------------------------------------------------
------------------------------------------------------------------------
------------------------------------------------------------------------
------------------------------------------------------------------------
------------------------------------------------------------------------
------------------------------------------------------------------------
------------------------------------------------------------------------
------------------------------------------------------------------------
------------------------------------------------------------------------
------------------------------------------------------------------------
------------------------------------------------------------------------
------------------------------------------------------------------------
------------------------------------------------------------------------
------------------------------------------------------------------------
------------------------------------------------------------------------
------------------------------------------------------------------------
------------------------------------------------------------------------
------------------------------------------------------------------------
------------------------------------------------------------------------
------------------------------------------------------------------------
------------------------------------------------------------------------
------------------------------------------------------------------------
------------------------------------------------------------------------
------------------------------------------------------------------------
------------------------------------------------------------------------
------------------------------------------------------------------------
------------------------------------------------------------------------
------------------------------------------------------------------------
------------------------------------------------------------------------
------------------------------------------------------------------------
------------------------------------------------------------------------
------------------------------------------------------------------------
------------------------------------------------------------------------
------------------------------------------------------------------------
------------------------------------------------------------------------
------------------------------------------------------------------------
------------------------------------------------------------------------
------------------------------------------------------------------------
------------------------------------------------------------------------
------------------------------------------------------------------------
------------------------------------------------------------------------
------------------------------------------------------------------------
------------------------------------------------------------------------
------------------------------------------------------------------------
------------------------------------------------------------------------
------------------------------------------------------------------------
------------------------------------------------------------------------
------------------------------------------------------------------------
------------------------------------------------------------------------
--
>Y1_sc1.5_1321989_1328710_-/1-6722
AACTTACTACCTACG-CTCTAATTT-ACTAAC-TTACTACCTGC--GCTCTGTTTTACT--AAC-TTACTAT
CTCTATTTTACTAACTTACTACCTACGCTCTATTTTACTAACTTGCTATC-TCTATTTTACTAACTTACTAC
C-TATGCTCTATTTTACTAA-CTTGCTATCT-----CTTTTTTACTAACTTAC-TATCTCTATTTTACTAAC
TTACTATCTCTATTTTACTAACTTACTACCTGCG--CTCTTTTTTACTAACTTACTA-CCTAAGCTCTTTTT
TACCAAA-CTTACTACC-TACGCTCTATTTTACTAACTTGCTATCTCTTTTTTACTAACTTACTACCTATGC
TCTATTTTACTAACTTGCTAT-CTCTTTTTTACTAACTTAC-TACCTGCG-CTCTTTTTTACCAAACTTACT
ACCTGCGCTCCG-TTTTACTAACTTGCTATCTCTTTTTTACCAACTTACTACCTGCGCTCTGTTTTACTAAC
TTGCTACCTGCGCTCTTTTTTA-CTAACTTACTACCTGCGCTCTTTTTT-ACCAAACTTACTACCTGCG-CT
CCGTTTTACTAACTTGCTATCTCTT-TTTTACCAACTTACTACCT-GCGCTCTGTTTTACTAACTTGCTACC
TGCGCTCTTTTTT-ACTAACTTACTACCTGCGCTCTTTTTTACCAAACTTACTACCTGCGCTCCGTTTTACT
AACTTGCTATCTCTTTTTTACCAACTTACTACCTGC-GCTCTGTTTTACTAACTTGCTATCTCTAATTCACC
AA-CTTCTCTGTTCAAAAATCTATATACAACC--TTCCCTTCTAACTTACTACC-TACAGCCTTTTCTTCCA
A--GTTACTACC---TACGCTCTACTTTACCAACTTACTACCTACAGTTTATTGTTTTTGAACTTCTTACCT
GCAGTATAGTATCAAAACTG---CCTGCTAGAAAAGTACCACACTTTTCAACTTAAGCGGCGCTAGCAATGC
GTAAGCTTAAAGAAGTATTCCACTT-T-TCAACTTACGT---------------------TTTTTAAACACA
CACAACAGCCCCACAA------------------------------------------------------CT
TTTTCTCTTCCCCCTCTGG--CTGCAGCC-AATAGGCTA--CAACTTTCAAATGGGGAGGG--ATAATTCCC
ATATTCAACCAAGCTAG-CAT-CGGGCTTACGCTCAGTAGCTCGTAACAACAAGGCTACTCGACTACTTACA
CGACCCGGCTAGACAACTAAGTCGTCTGCAAAGGATTCAATCCTGCGCACTGTACAATTGCAATACACCAGC
TAGCAGCCCCAA---TTTCAATGAGACTGCCAACGCTGATCTGGTAAGGTTCTGGGCC-----AAAGGCCTA
TTCGTATCCGACTGGTGCAGGC--GGAAATCACCCCG-TTCTGGCATGGATTC-TGACTTAGA-GGCGTTCA
GCCATAATCCAGCAGATGGTAGCTTCGCGGCAATGCC-TGGTCAGACAGCCGCAAAAACCAATTATCTGAAA
CCGCGGT-TCCTCTCGTACT--AAGCGGTATTACC-ATTGGGGCAA-GGTCATCAGTAGGGTAAAA--CTAA
CCTGTCTCACGACGGTCTAAACCC-AGCTCACGTTCCC-TATTAGTGGGTGAACAATCCAACGCTTACCGAA
TTC-TGCTTCGGTATGATA-GGAAGAGCCGACATCGAA-GGATCAAAAAGCAACGTCGC-TATGAACGCTT-
-GGCTGCCACAAGC-CAGTTATCCCTGTGGTAACTTTTCTGGCAC-CTCTAGC-CTCAAATTTCGAGG-GAC
TAAAGGATCGATAGGCCACACTTTCATGG-TTTGTATTCACACTGAAAA-TCAAAATCAAGGGGACTTTTGC
CCTTTTGCTCTACTGGAGATTTCTGTTCTCCATGAGTCCCCCTTAGGACACCTGCGTTATGG-TTTAACAGA
TGTGCCGCCCCAGCCAAACTCCCCA-CCTGACAATGTCTTCAACCCGGATCGGCCC-ACGAAGGACCTTAAC
GCTAGAAGTTGGGCGGTGAGGCCCAGCTCCGC-TTCATCGAATAA-GTAAAAAAACGATAAGGGTAGTGGTA
TTTCACCGGCGCCGAAGCTCCCACCTATTCTACACCCCCTATGTCTTTTCACAATGTCAAACTAGAGTCAAG
CTCA-ACAGGGTCTTCTTTCCCCGCTGATTTGGCCAAG-CCCGTTCCCTTGG-CTGTGGTTTC-GCTAGATA
GTAGATAGGGA-CAGTG-GGAATCTCGTTAATCCATTCATGCGCGTCACTAATTAGATGACGAGGCATTTGG
CTACCTTAAGAG-AGTCATAGTTACTCCCGCCGTTTACCCGCGCTTGG-TCGAATCTCTTCGCTTTGACATT
CAGAGCACTGGGCAGAAATCAC-ATTGCGTCAACACCACTTTCTGGCCATCGCAATGCTA--TGTTTTAATT
AGACAGTCAGA--TTCCCCTTGTCCGTACC-AGTTCTAAGTT-GGTTGTTAAACGTACGCCGGACGGCCGAA
GCCTG--CCAAGGATGCCCGCACCCCAGCGCTGAAA-GGCGCCC-ACCTTGCGGCTAGTGCCC-TTCTGCGC
CAGAGGCTTCTCTCCAAGG---CCCAACGTACCCAACCCTTAGAGCCAATCCTTTTCCCGAAGTTACGGATC
TATTTTGCCGAC----TTCCCTTATCTACATTGTTCTATCAACTAGAGGCTTTTCA--CCTTGGAGACCTGC
TGCGGTTATGAGTACGACCTGGCGTAAAAACTATTT-CTTCAAGCGGATTTTCAAGGCTCGTC--GGGAGCG
CACCAAACGCCACAAAAGTGCAGCGCT-CTTCCGGCCATTGAACCCTAGCTCCGGACAAACCGATTTCAGGG
T-----GACAGACCGTTAAGAAGAAAAGAGAACTCTTCTTGGGGCTCCCGCCAAGG---TCTCCGCTCTCA-
GTTGCGTTGC---CGCGGAGAATCTACATCCAGGTGCCGGAATGTTAACCGGCTTCCCTTTC--GAGGGCGT
GGCGCAAGCGCCAACAT-TAAAA-CGGAACTACCCTATCTCTTAGGATCGACTAACCCGTGTCCAACTGCTG
TTCACACGGAACCTTTCCCCACTTCAGT-CCTCAAAGTTCTCATTTGAGTATTTGCTACTACCACCAAGATC
TGCACTAGAGGCCGTTCGACCCGGGGTCACCCCCAAGGCTTCGTCACGAGCCTCCACGCCTGCCTACTCGCC
GGGGCATAAATTCT-GCCCCGGCGG-CGGGGTATGGGTAATACGCT--TGAGCGCCATCCATTTTCAGGGCT
AGTTCATTCGGCAGGTGAGTTGTTACACACTCCTTAGCGGATTCCGACTTCCAT---GGCCACCGTCCTGCT
GTCTAGATGAACTAA-CACCTTTTGTGGTGTCTGATGAGCGTATATTCT--GGCACCTTAA-CCCCGCGTTC
GGTTCATCCCGCATCG--CCAGTTCTGCTTACCAAAAATGGCCCACTAGTAACGGTACATTCAAGTGTCCAC
GTTCAATCAAGTAACAAGGACTTCTTACATATTTAAAGTTTGAGAATAGGTGAAGGTTGTTTCAACCCCC-A
GGCCTCTAATCATTCGCTTTAC----CTCATAAAACTGA-ATACGTTACTGCTATCCTGAGGGAAACTTCGG
CAGGAACCAGCTACTAGATAGTTCGATTAGTCTTTCGCCCCTATGCCCAAATTTGACGATCGATTTGCACGT
CAGAACCGCTG-CGAGCCTCCACCAGAGTTTCCTCTGGCTTCACCCTATTCAAGCATAGTTCACCATCTT--
-TCGGGTCCCAACAGCTATGCTCTTACTCAAATCCTTCCGAAGACATCAGGA-TCGGTCGATGGTGCACCT-
--AAAAGGTTCCCACCTCCGTTCACTTTCATTACGCGTCTGGGCTTGACACCCAAACACTCGCATAGATGTT
AGACTCCTT-GGTCCGTGTTTCAAGACGGGCCGCTTACAGCCATTACGCCAGCATCCTAG--CAGATGCGCG
GACCTCAGTCCAGGCTGGTTGCATGTCGTCTCCCCTA-TAAGGCCTCCCCGAAAGGAGGTACATGACAGAGA
CCTTTATCCAACCG--CCCAAACTGATGCTGGCCTGCCCGCAGAAGAGTGCACTGGACAAAAGTCC--AGAT
AAGCAACTACAGGCAAGTCTGGCTGCAAGCGCTTCCCTTTCAACAATTTCACGTGCTATTTGACTCTCTTTC
CAAAGTGCTTTTCATCTTTCGATCACTCTACTTGTGCGCTATCGGTCTCTGG-CCAGTATTTAGCTTTAGAA
GAAATTTACC------TCCCATTTAGAGCTGCATTCCCAAACAACTCGACTCGTCGAAGGGG----CTTTAC
ACGGCGAAGGCT--AGCGACCACGTACGGGATTCTCACCCTCTGTGACGTCCTGTTCCAAA---GAACTTGG
ACCGCTGCCAAC-GCCAAAG-CGCCCTCTGCAAATTACAACTCGGACTCTGAAAGAGCCAGAT-TTCAAATT
TGAGCTGTTGCCGCTTCA------CTCGCCGTTACTAGGGCAATCCCTGTTGGTTT-CTTTTCCTCCGCTTA
TTGATATGC-TTAAGTTCAGCGGGTATCCCTACCTGATCCGAGGTCAAAAGTTAAAAAGGCTTGTGGACGCA
AGTGTTTGTTACGAATCGCGACTTGTGCTGCG----CTTCAATACCAAAACACTGGCTGCC-AATTATTTTA
AGGCGAGTCCAAACACTAGGG-AGAGGACAAACACCCAAC-ACCAAGCA-GAGCTTGAGGG-TACAAATGAC
GC---------------TCGAACAGGCATGCCCCATGGAA-TACCAAGGGGCGCAATG-TGCGTTCAAAGAT
-TCGATGA--TTCACTGAATTCTGCAATTCACACTACTTATCGCATTTCG-CTGCGTTCTTCATCGATGCCA
GAACC-AAGAGATCCGTTGTTGAAAGTTGTAATTATTAAGTTTTTCAGAC-GCTGA-TTGAAAATTAAAAAG
GTTATAAATTTGTCCAACCGGCA----------GGCAAGCCTGCCGAGG-AAACGTGGGTACGC--AAAAGA
CAAGGGTGGATAAAAGAGG-CCAGCTGCTCATCAGCTTG-CGCTATACAG-ACTAACAGCCCCTTTTACAGT
AGTAAACTACTGAGTGTAATGATCCTTCCGCAGGTTCACCTACGGAAACCTTGTTACGA-CTTTTACTTCCT
CTAAATGACCGAGTTT---GACGAACTTTCCGGCTCAAGGTGGTCGTTGCCAACCTCCCTAAGCCAG--TCC
GAAGGCCTCACTGAGCCATTCAATCGGTAGTAGCGA-CGGGCGGTGTGTACAAAGGGCAGGGACGTAATCAA
CGCATGCTGATGACACGCGCTTACTAGG-CATTCCTCGTTGAAGAGCAATAATTG-CAATGCTCTATCCCCA
GCA--CGACAGAGTTTAACAAGATTACCCAGA-CCTTTCGGCCAAGGTGAAGAACTCGTTGGCTCTGTCAGT
GTAGCGCGCGTGCGG-CCCAGAACATCTAAGGGCATCACAGACCTGTTATTGCCTCAAACTTCCATCGGCTT
GAGCC-GATAGTCCCTCTAAGAAGCCGGCGACC---AGCCAAAGCTAGCCTGGC-TATTTAGCAGGTTAAGG
TCTCGTTCG-TTATCGCAATTAAGCAGACAAATCACTCCACCAACTAAGAACGGC-CATGCACCACCACCTG
AAAAATCAAGAAAGAGCTCTCAATC-TGTCAATCCTTATTTCATCTGGACCTGGTGAGTTTCC-CCGTGTTG
AGTCAAATTAAGCCGCAGGCTCCACGCCTGG-TGGTGCCCTTCCGTCAATTTCTTTAAGTTTCAGCCTTGCG
ACCATACTCCCCCCAGAACCCAAAAACTTTGATTTCTCGTAAGGTGCCGAGC-GAGTCAGAAAAAGAACATC
G-CCCGATCCCTAGTCGGCATAGTTT--ACGGTTAAGACTACGACGGTATCTGATCGTCTTCGATCCCCTAA
CTTTCGTTCACTGATTAATGAAAACATCCTTGGCAAATGCTTTCGCAGTAGTTAGTCTTCAATAAATCCAAG
AATTTCACCTCTGACAATTGAATACTGATGCCCCCGACTGTCCC-TATTAATCATTACGGCGGTCCTAGAA-
-ACCAACAAAATAGGACCGCA-CGTCCTATTCTATTATTCCATGC-TAACGTATTCGAGCAAA-GGCCTGCT
TTGAACACTCTAATTTTTTCAAAGTAAAAGTCCTGGTCCCCAACACGCCCAGTGAAGGGCATGAGGTTCTCC
AGAAGGAA-GGCCCGGCCGGACAAGTACACGCGGTGAGGCGGACCTGCCAGCCAGACCC-AAGGTTCAACTA
C-GAGCTTTTTAACTGCAACAACTTTAATATACGCTATTGGAGCTGGAATTACCGCGGCTGCTGGCACCAGA
CTTGCCCTCCAATTGTTCCT-CGTTAAGAGGTTTAAATTGTACTCATTCCAATT--------ACAAGACCCA
AAAGAGCCCTGTATCAGTATTTATTGTCACTACCTCCCCGTGTCGGGATTGGGT-AATTTGCGCGCCTGCTG
CCTTCCTTGGATGTGGTAGCCGTTTCTCAGGCTCCCTCTC---CGGAATCGAACCCTAATTCCCCGTTACCC
GTTGAAACCAT---GGTAAGCCAATACCTTACCA---TCGAAAGTTGATAGGGCAGAAA-TTTGAATGAA--
CCGTCGCCGGCGCAAGGCCATGCGATCCGTAAAGTTATCATGAA-TCACCAAGAAGCCCCGAAGGGCGTTGG
TTTTTTATCTAATAAATACACCCCTCCCGAA--GTTGGGGTTTTCAGCATGTATTAGCTCTAGAATTACCAC
--GGTTATCCAAGTAGTAAGGTACTATCAAATAGACGATAACTGATTTAATGAGCCATTCGCAGTTTCACGG
TATAATTGCTTATACTTAGACATGCATGGCTTAATCTCTGAGACA-----AGCATATGACTACTGG------
------------------------------------------------------------------------
------------------------------------------------------------------------
------------------------------------------------------------------------
------------------------------------------------------------------------
------------------------------------------------------------------------
------------------------------------------------------------------------
------------------------------------------------------------------------
------------------------------------------------------------------------
------------------------------------------------------------------------
------------------------------------------------------------------------
------------------------------------------------------------------------
------------------------------------------------------------------------
------------------------------------------------------------------------
------------------------------------------------------------------------
------------------------------------------------------------------------
------------------------------------------------------------------------
------------------------------------------------------------------------
------------------------------------------------------------------------
------------------------------------------------------------------------
------------------------------------------------------------------------
------------------------------------------------------------------------
------------------------------------------------------------------------
------------------------------------------------------------------------
------------------------------------------------------------------------
------------------------------------------------------------------------
------------------------------------------------------------------------
------------------------------------------------------------------------
------------------------------------------------------------------------
------------------------------------------------------------------------
------------------------------------------------------------------------
------------------------------------------------------------------------
------------------------------------------------------------------------
------------------------------------------------------------------------
------------------------------------------------------------------------
------------------------------------------------------------------------
------------------------------------------------------------------------
------------------------------------------------------------------------
------------------------------------------------------------------------
------------------------------------------------------------------------
--
>Y1_sc1.5_1399753_1402719_-/1-2967
AACTTACTACCTACG-CTCTAATTT-ACTAAC-TTACTACCTGC--GCTCTGTTTTACT--AAC-TTACTAT
CTCTATTTTACTAACTTACTACCTACGCTCTATTTTACTAACTTGCTATC-TCTATTTTACTAACTTACTAC
C-TATGCTCTATTTTACTAA-CTTGCTATCT-----CTTTTTTACTAACTTAC-TATCTCTATTTTACTAAC
TTACTATCTCTATTTTACTAACTTACTACCTGCG--CTCTTTTTTACTAACTTACTA-CCTAAGCTCTTTTT
TACCAAA-CTTACTACC-TACGCTCTATTTTACTAACTTGCTATCTCTTTTTTACTAACTTACTACCTATGC
TCTATTTTACTAACTTGCTAT-CTCTTTTTTACTAACTTAC-TACCTGCG-CTCTTTTTTACCAAACTTACT
ACCTGCGCTCCG-TTTTACTAACTTGCTATCTCTTTTTTACCAACTTACTACCTGCGCTCTGTTTTACTAAC
TTGCTACCTGCGCTCTTTTTTA-CTAACTTACTACCTGCGCTCTTTTTT-ACCAAACTTACTACCTGCG-CT
CCGTTTTACTAACTTGCTATCTCTT-TTTTACCAACTTACTACCT-GCGCTCTGTTTTACTAACTTGCTACC
TGCGCTCTTTTTT-ACTAACTTACTACCTGCGCTCTTTTTTACCAAACTTACTACCTGCGCTCCGTTTTACT
AACTTGCTATCTCTTTTTTACCAACTTACTACCTGC-GCTCTGTTTTACTAACTTGCTATCTCTAATTCACC
AA-CTTCTCTGTTCAAAAATCTATATACAACC--TTCCCTTCTAACTTACTACC-TACAGCCTTTTCTTCCA
A--GTTACTACC---TACGCTCTACTTTACCAACTTACTACCTACAGTTTATTGTTTT-GAACTTCTTACCT
GCAGTATAGTATCAAAACTG---CCTGCTAGAAAAGTACCACACTTTTCAACTTAAGCGGCGCTAGCAATGC
GTAAGCTTAAAGAAGTATTCCACTT-T-TCAACTTACGT---------------------TTTTTAAACACA
CACAACAGCCCCACAA------------------------------------------------------CT
TTTTCTCTTCCCCCTCTGG--CTGCAGCC-AATAGGCTA--CAACTTTCAAATGGGGAGGG--ATAATTCCC
ATATTCAACCAAGCTAGCATC--GGGCTTACGCTCAGTAGCTCGTAACAACAAGGCTACTCGACTACTTACA
CGACCCGGCTAGACAACTAAGTCGTCTGCAAAGGATTCAATCCTGCGCACTGTACAATTGCAATACACCAGC
TAGCAGCCCCAA---TTTCAATGAGACTGCCAACGCTGATCTGGTAAGGTTCTGGGCC-----AAAGGCCTA
TTCGTATCCGACTGGTGCAGGC--GGAAATCACCCCG-TTCTGGCATGGATTC-TGACTTAGA-GGCGTTCA
GCCATAATCCAGCAGATGGTAGCTTCGCGGCAATGCC-TGGTCAGACAGCCGCAAAAACCAATTATCTGAAA
CCGCGGT-TCCTCTCGTACT--AAGCGGTATTACC-ATTGGGGCAA-GGTCATCAGTAGGGTAAAA--CTAA
CCTGTCTCACGACGGTCTAAACCC-AGCTCACGTTCCC-TATTAGTGGGTGAACAATCCAACGCTTACCGAA
TTC-TGCTTCGGTATGATA-GGAAGAGCCGACATCGAA-GGATCAAAAAGCAACGTCGC-TATGAACGCTT-
-GGCTGCCACAAGC-CAGTTATCCCTGTGGTAACTTTTCTGGCAC-CTCTAGC-CTCAAATTTCGAGG-GAC
TAAAGGATCGATAGGCCACACTTTCATGG-TTTGTATTCACACTGAAAA-TCAAAATCAAGGGGACTTTTGC
CCTTTTGCTCTACTGGAGATTTCTGTTCTCCATGAGTCCCCCTTAGGACACCTGCGTTATGG-TTTAACAGA
TGTGCCGCCCCAGCCAAACTCCCCA-CCTGACAATGTCTTCAACCCGGATCGGCCC-ACGAAGGACCTTAAC
GCTAGAAGTTGGGCGGTGAGGCCCAGCTCCGC-TTCATCGAATAA-GTAAAAAAACGATAAGGGTAGTGGTA
TTTCACCGGCGCCGAAGCTCCCACCTATTCTACACCCCCTATGTCTTTTCACAATGTCAAACTAGAGTCAAG
CTCA-ACAGGGTCTTCTTTCCCCGCTGATTTGGCCAAG-CCCGTTCCCTTGG-CTGTGGTTTC-GCTAGATA
GTAGATAGGGA-CAGTG-GGAATCTCGTTAATCCATTCATGCGCGTCACTAATTAGATGACGAGGCATTTGG
CTACCTTAAGAG-AGTCATAGTTACTCCCGCCGTTTACCCGCGCTTGG-TCGAATCTCTTCGCTTTGACATT
CAGAGCACTGGGCAGAAATCAC-ATTGCGTCAACACCACTTTCTGGCCATCGCAATGCTA--TGTTTTAATT
AGACAGTCAGA--TTCCCCTTGTCCGTACC-AGTTCTAAGTT-GGTTGTTAAACGTACGCCGGACGGCCGAA
GCCTG--CCAAGGATGCCCGCACCCCAGCGCTGAAA-GGCGCCC-ACCTTGCGGCTAGTGCCC-TTCTGCGC
CAGAGGCTTCTCTCCAAGG---CCCAACGTACCCAACCCTTAGAGCCAATCCTTTTCCCGAAGTTACGGATC
TATTTTGCCGAC----TTCCCTTATCTACATTGTTCTATCAACTAGAGGCTTTTCA--CCTTGGAGACCTGC
TGCGGTTATGAGTACGACCTGGCGTAAAAACTATTT-CTTCAAGCGGATTTTCAAGGCTCGTC--GGGAGCG
CACCAAACGCCACAAAAGTGCAGCGCT-CTTCCGGCCATTGAACCCTAGCTCCGGACAAACCGATTTCAGGG
T-----GACAGACCGTTAAGAAGAAAAGAGAACTCTTCTTGGGGCTCCCGCCAAGGTCTCCGCTCTCAGTT-
GCGTTGCCGC------GGAGAATCTACATCCAGGTGCCGGAATGTTAACCGGCTTCCCTTTC--GAGGGCGT
GGCGCAAGCGCCAACAT-TAAAA-CGGAACTACCCTATCTCTTAGGATCGACTAACCCGTGTCCAACTGCTG
TTCACACGGAACCTTTCCCC----------------------------------------------------
------------------------------------------------------------------------
------------------------------------------------------------------------
------------------------------------------------------------------------
------------------------------------------------------------------------
------------------------------------------------------------------------
------------------------------------------------------------------------
------------------------------------------------------------------------
------------------------------------------------------------------------
------------------------------------------------------------------------
------------------------------------------------------------------------
------------------------------------------------------------------------
------------------------------------------------------------------------
------------------------------------------------------------------------
------------------------------------------------------------------------
------------------------------------------------------------------------
------------------------------------------------------------------------
------------------------------------------------------------------------
------------------------------------------------------------------------
------------------------------------------------------------------------
------------------------------------------------------------------------
------------------------------------------------------------------------
------------------------------------------------------------------------
------------------------------------------------------------------------
------------------------------------------------------------------------
------------------------------------------------------------------------
------------------------------------------------------------------------
------------------------------------------------------------------------
------------------------------------------------------------------------
------------------------------------------------------------------------
------------------------------------------------------------------------
------------------------------------------------------------------------
------------------------------------------------------------------------
------------------------------------------------------------------------
------------------------------------------------------------------------
------------------------------------------------------------------------
------------------------------------------------------------------------
------------------------------------------------------------------------
------------------------------------------------------------------------
------------------------------------------------------------------------
------------------------------------------------------------------------
------------------------------------------------------------------------
------------------------------------------------------------------------
------------------------------------------------------------------------
------------------------------------------------------------------------
------------------------------------------------------------------------
------------------------------------------------------------------------
------------------------------------------------------------------------
------------------------------------------------------------------------
------------------------------------------------------------------------
------------------------------------------------------------------------
------------------------------------------------------------------------
------------------------------------------------------------------------
------------------------------------------------------------------------
------------------------------------------------------------------------
------------------------------------------------------------------------
------------------------------------------------------------------------
------------------------------------------------------------------------
------------------------------------------------------------------------
------------------------------------------------------------------------
------------------------------------------------------------------------
------------------------------------------------------------------------
------------------------------------------------------------------------
------------------------------------------------------------------------
------------------------------------------------------------------------
------------------------------------------------------------------------
------------------------------------------------------------------------
------------------------------------------------------------------------
------------------------------------------------------------------------
------------------------------------------------------------------------
------------------------------------------------------------------------
------------------------------------------------------------------------
------------------------------------------------------------------------
------------------------------------------------------------------------
------------------------------------------------------------------------
------------------------------------------------------------------------
------------------------------------------------------------------------
------------------------------------------------------------------------
------------------------------------------------------------------------
------------------------------------------------------------------------
------------------------------------------------------------------------
------------------------------------------------------------------------
------------------------------------------------------------------------
------------------------------------------------------------------------
------------------------------------------------------------------------
------------------------------------------------------------------------
------------------------------------------------------------------------
------------------------------------------------------------------------
------------------------------------------------------------------------
------------------------------------------------------------------------
------------------------------------------------------------------------
------------------------------------------------------------------------
------------------------------------------------------------------------
------------------------------------------------------------------------
--
>Y1_sc1.5_1442668_1452062_-/1-9395
AACTTACTACCTACG-CTCTAATTT-ACTAAC-TTACTACCTGC--GCTCTGTTTTACT--AAC-TTACTAT
CTCTATTTTACTAACTTACTACCTACGCTCTATTTTACTAACTTGCTATC-TCTATTTTACTAACTTACTAC
C-TATGCTCTATTTTACTAA-CTTGCTATCT-----CTTTTTTACTAACTTAC-TATCTCTATTTTACTAAC
TTACTATCTCTATTTTACTAACTTACTACCTGCG--CTCTTTTTTACTAACTTACTA-CCTAAGCTCTTTTT
TACCAAA-CTTACTACC-TACGCTCTATTTTACTAACTTGCTATCTCTTTTTTACTAACTTACTACCTATGC
TCTATTTTACTAACTTGCTAT-CTCTTTTTTACTAACTTAC-TACCTGCG-CTCTTTTTTACCAAACTTACT
ACCTGCGCTCCG-TTTTACTAACTTGCTATCTCTTTTTTACCAACTTACTACCTGCGCTCTGTTTTACTAAC
TTGCTACCTGCGCTCTTTTTTA-CTAACTTACTACCTGCGCTCTTTTTT-ACCAAACTTACTACCTGCG-CT
CCGTTTTACTAACTTGCTATCTCTT-TTTTACCAACTTACTACCT-GCGCTCTGTTTTACTAACTTGCTACC
TGCGCTCTTTTTT-ACTAACTTACTACCTGCGCTCTTTTTTACCAAACTTACTACCTGCGCTCCGTTTTACT
AACTTGCTATCTCTTTTTTACCAACTTACTACCTGC-GCTCTGTTTTACTAACTTGCTATCTCTAATTCACC
AA-CTTCTCTGTTCAAAAATCTATATACAACC--TTCCCTTCTAACTTACTACC-TACAGCCTTTTCTTCCA
A--GTTACTACC---TACGCTCTACTTTACCAACTTACTACCTACAGTTTATTGTTTTTGAACTTCTTACCT
GCAGTATAGTATCAAAACTG---CCTGCTAGAAAAGTACCACACTTTTCAACTTAAGCGGCGCTAGCAATGC
GTAAGCTTAAAGAAGTATTCCACTT-T-TCAACTTACGT---------------------TTTTTAAACACA
CACAACAGCCCCACAA------------------------------------------------------CT
TTTTC-CTTCCCCCTCTGG--CTGCAGCC-AATAGGCTA--CAACTTTCAAATGGGGAGGG--ATAATTCCC
ATATTCAACCAAGCTAGCATC--GGGCTTACGCTCAGTAGCTCGTAACAACAAGGCTACTCGACTACTTACA
CGACCCGGCTAGACAACTAAGTCGTCTGCAAAGGATTCAATCCTGCGCACTGTACAATTGCAATACACCAGC
TAGCAGCCCCAA---TTTCAATGAGACTGCCAACGCTGATCTGGTAAGGTTCTGGGCC-----AAAGGCCTA
TTCGTATCCGACTGGTGCAGGC--GGAAATCACCCCG-TTCTGGCATGGATTC-TGACTTAGA-GGCGTTCA
GCCATAATCCAGCAGATGGTAGCTTCGCGGCAATGCC-TGGTCAGACAGCCGCAAAAACCAATTATCTGAAA
CCGCGGT-TCCTCTCGTACT--AAGCGGTATTACC-ATTGGGGCAA-GGTCATCAGTAGGGTAAAA--CTAA
CCTGTCTCACGACGGTCTAAACCC-AGCTCACGTTCCC-TATTAGTGGGTGAACAATCCAACGCTTACCGAA
TTC-TGCTTCGGTATGATA-GGAAGAGCCGACATCGAA-GGATCAAAAAGCAACGTCGC-TATGAACGCTT-
-GGCTGCCACAAGC-CAGTTATCCCTGTGGTAACTTTTCTGGCAC-CTCTAGC-CTCAAATTTCGAGG-GAC
TAAAGGATCGATAGGCCACACTTTCATGG-TTTGTATTCACACTGAAAA-TCAAAATCAAGGGGACTTTTGC
CCTTTTGCTCTACTGGAGATTTCTGTTCTCCATGAGTCCCCCTTAGGACACCTGCGTTATGG-TTTAACAGA
TGTGCCGCCCCAGCCAAACTCCCCA-CCTGACAATGTCTTCAACCCGGATCGGCCC-ACGAAGGACCTTAAC
GCTAGAAGTTGGGCGGTGAGGCCCAGCTCCGC-TTCATCGAATAA-GTAAAAAAACGATAAGGGTAGTGGTA
TTTCACCGGCGCCGAAGCTCCCACCTATTCTACACCCCCTATGTCTTTTCACAATGTCAAACTAGAGTCAAG
CTCA-ACAGGGTCTTCTTTCCCCGCTGATTTGGCCAAG-CCCGTTCCCTTGG-CTGTGGTTTC-GCTAGATA
GTAGATAGGGA-CAGTG-GGAATCTCGTTAATCCATTCATGCGCGTCACTAATTAGATGACGAGGCATTTGG
CTACCTTAAGAG-AGTCATAGTTACTCCCGCCGTTTACCCGCGCTTGG-TCGAATCTCTTCGCTTTGACATT
CAGAGCACTGGGCAGAAATCAC-ATTGCGTCAACACCACTTTCTGGCCATCGCAATGCTA--TGTTTTAATT
AGACAGTCAGA--TTCCCCTTGTCCGTACC-AGTTCTAAGTT-GGTTGTTAAACGTACGCCGGACGGCCGAA
GCCTG--CCAAGGATGCCCGCACCCCAGCGCTGAAA-GGCGCCC-ACCTTGCGGCTAGTGCCC-TTCTGCGC
CAGAGGCTTCTCTCCAAGG---CCCAACGTACCCAACCCTTAGAGCCAATCCTTTTCCCGAAGTTACGGATC
TATTTTGCCGAC----TTCCCTTATCTACATTGTTCTATCAACTAGAGGCTTTTCA--CCTTGGAGACCTGC
TGCGGTTATGAGTACGACCTGGCGTAAAAACTATTT-CTTCAAGCGGATTTTCAAGGCTCGTC--GGGAGCG
CACCAAACGCCACAAAAGTGCAGCGCT-CTTCCGGCCATTGAACCCTAGCTCCGGACAAACCGATTTCAGGG
T-----GACAGACCGTTAAGAAGAAAAGAGAACTCTTCTTGGGGCTCCCGCCAAGGTCTCCGCTCTCAGTT-
GCGTTGCCGC------GGAGAATCTACATCCAGGTGCCGGAATGTTAACCGGCTTCCCTTTC--GAGGGCGT
GGCGCAAGCGCCAACAT-TAAAA-CGGAACTACCCTATCTCTTAGGATCGACTAACCCGTGTCCAACTGCTG
TTCACACGGAACCTTTCCCCACTTCAGT-CCTCAAAGTTCTCATTTGAGTATTTGCTACTACCACCAAGATC
TGCACTAGAGGCCGTTCGACCCGGGGTCACCCCCAAGGCTTCGTCACGAGCCTCCACGCCTGCCTACTCGCC
GGGGCATAAATTCT-GCCCCGGCGG-CGGGGTATGGGTAATACGCT--TGAGCGCCATCCATTTTCAGGGCT
AGTTCATTCGGCAGGTGAGTTGTTACACACTCCTTAGCGGATTCCGACTTCCAT---GGCCACCGTCCTGCT
GTCTAGATGAACTAA-CACCTTTTGTGGTGTCTGATGAGCGTATATTCT--GGCACCTTAA-CCCCGCGTTC
GGTTCATCCCGCATCG--CCAGTTCTGCTTACCAAAAATGGCCCACTAGTAACGGTACATTCAAGTGTCCAC
GTTCAATCAAGTAACAAGGACTTCTTACATATTTAAAGTTTGAGAATAGGTGAAGGTTGTTTCAACCCCC-A
GGCCTCTAATCATTCGCTTTAC----CTCATAAAACTGA-ATACGTTACTGCTATCCTGAGGGAAACTTCGG
CAGGAACCAGCTACTAGATAGTTCGATTAGTCTTTCGCCCCTATGCCCAAATTTGACGATCGATTTGCACGT
CAGAACCGCTG-CGAGCCTCCACCAGAGTTTCCTCTGGCTTCACCCTATTCAAGCATAGTTCACCATCTT--
-TCGGGTCCCAACAGCTATGCTCTTACTCAAATCCTTCCGAAGACATCAGGA-TCGGTCGATGGTGCACCT-
--AAAAGGTTCCCACCTCCGTTCACTTTCATTACGCGTCTGGGCTTGACACCCAAACACTCGCATAGATGTT
AGACTCCTT-GGTCCGTGTTTCAAGACGGGCCGCTTACAGCCATTACGCCAGCATCCTAG--CAGATGCGCG
GACCTCAGTCCAGGCTGGTTGCATGTCGTCTCCCCTA-TAAGGCCTCCCCGAAAGGAGGTACATGACAGAGA
CCTTTATCCAACCG--CCCAAACTGATGCTGGCCTGCCCGCAGAAGAGTGCACTGGACAAAAGTCC--AGAT
AAGCAACTACAGGCAAGTCTGGCTGCAAGCGCTTCCCTTTCAACAATTTCACGTGCTATTTGACTCTCTTTC
CAAAGTGCTTTTCATCTTTCGATCACTCTACTTGTGCGCTATCGGTCTCTGG-CCAGTATTTAGCTTTAGAA
GAAATTTACC------TCCCATTTAGAGCTGCATTCCCAAACAACTCGACTCGTCGAAGGGG----CTTTAC
ACGGCGAAGGCT--AGCGACCACGTACGGGATTCTCACCCTCTGTGACGTCCTGTTCCAAA---GAACTTGG
ACCGCTGCCAAC-GCCAAAG-CGCCCTCTGCAAATTACAACTCGGACTCTGAAAGAGCCAGAT-TTCAAATT
TGAGCTGTTGCCGCTTCA------CTCGCCGTTACTAGGGCAATCCCTGTTGGTTT-CTTTTCCTCCGCTTA
TTGATATGC-TTAAGTTCAGCGGGTATCCCTACCTGATCCGAGGTCAAAAGTTAAAAAGGCTTGTGGACGCA
AGTGTTTGTTACGAATCGCGACTTGTGCTGCG----CTTCAATACCAAAACACTGGCTGCC-AATTATTTTA
AGGCGAGTCCAAACACTAGGG-AGAGGACAAACACCCAAC-ACCAAGCA-GAGCTTGAGGG-TACAAATGAC
GC---------------TCGAACAGGCATGCCCCATGGAA-TACCAAGGGGCGCAATG-TGCGTTCAAAGAT
-TCGATGA--TTCACTGAATTCTGCAATTCACACTACTTATCGCATTTCG-CTGCGTTCTTCATCGATGCCA
GAACC-AAGAGATCCGTTGTTGAAAGTTGTAATTATTAAGTTTTTCAGAC-GCTGA-TTGAAAATTAAAAAG
GTTATAAATTTGTCCAACCGGCA----------GGCAAGCCTGCCGAGG-AAACGTGGGTACGC--AAAAGA
CAAGGGTGGATAAAAGAGG-CCAGCTGCTCATCAGCTTG-CGCTATACAG-ACTAACAGCCCCTTTTACAGT
AGTAAACTACTGAGTGTAATGATCCTTCCGCAGGTTCACCTACGGAAACCTTGTTACGA-CTTTTACTTCCT
CTAAATGACCGAGTTT---GACGAACTTTCCGGCTCAAGGTGGTCGTTGCCAACCTCCCTAAGCCAG--TCC
GAAGGCCTCACTGAGCCATTCAATCGGTAGTAGCGA-CGGGCGGTGTGTACAAAGGGCAGGGACGTAATCAA
CGCATGCTGATGACACGCGCTTACTAGG-CATTCCTCGTTGAAGAGCAATAATTG-CAATGCTCTATCCCCA
GCA--CGACAGAGTTTAACAAGATTACCCAGA-CCTTTCGGCCAAGGTGAAGAACTCGTTGGCTCTGTCAGT
GTAGCGCGCGTGCGG-CCCAGAACATCTAAGGGCATCACAGACCTGTTATTGCCTCAAACTTCCATCGGCTT
GAGCC-GATAGTCCCTCTAAGAAGCCGGCGACC---AGCCAAAGCTAGCCTGGC-TATTTAGCAGGTTAAGG
TCTCGTTCG-TTATCGCAATTAAGCAGACAAATCACTCCACCAACTAAGAACGGC-CATGCACCACCACCTG
AAAAATCAAGAAAGAGCTCTCAATC-TGTCAATCCTTATTTCATCTGGACCTGGTGAGTTTCC-CCGTGTTG
AGTCAAATTAAGCCGCAGGCTCCACGCCTGG-TGGTGCCCTTCCGTCAATTTCTTTAAGTTTCAGCCTTGCG
ACCATACTCCCCCCAGAACCCAAAAACTTTGATTTCTCGTAAGGTGCCGAGC-GAGTCAGAAAAAGAACATC
G-CCCGATCCCTAGTCGGCATAGTTT--ACGGTTAAGACTACGACGGTATCTGATCGTCTTCGATCCCCTAA
CTTTCGTTCACTGATTAATGAAAACATCCTTGGCAAATGCTTTCGCAGTAGTTAGTCTTCAATAAATCCAAG
AATTTCACCTCTGACAATTGAATACTGATGCCCCCGACTGTCCC-TATTAATCATTACGGCGGTCCTAGAA-
-ACCAACAAAATAGGACCGCA-CGTCCTATTCTATTATTCCATGC-TAACGTATTCGAGCAAA-GGCCTGCT
TTGAACACTCTAATTTTTTCAAAGTAAAAGTCCTGGTCCCCAACACGCCCAGTGAAGGGCATGAGGTTCTCC
AGAAGGAA-GGCCCGGCCGGACAAGTACACGCGGTGAGGCGGACCTGCCAGCCAGACCC-AAGGTTCAACTA
C-GAGCTTTTTAACTGCAACAACTTTAATATACGCTATTGGAGCTGGAATTACCGCGGCTGCTGGCACCAGA
CTTGCCCTCCAATTGTTCCT-CGTTAAGAGGTTTAAATTGTACTCATTCCAATT--------ACAAGACCCA
AAAGAGCCCTGTATCAGTATTTATTGTCACTACCTCCCCGTGTCGGGATTGGGT-AATTTGCGCGCCTGCTG
CCTTCCTTGGATGTGGTAGCCGTTTCTCAGGCTCCCTCTC---CGGAATCGAACCCTAATTCCCCGTTACCC
GTTGAAACCAT---GGTAAGCCAATACCTTACCA---TCGAAAGTTGATAGGGCAGAAA-TTTGAATGAA--
CCGTCGCCGGCGCAAGGCCATGCGATCCGTAAAGTTATCATGAA-TCACCAAGAAGCCCCGAAGGGCGTTGG
TTTTTTATCTAATAAATACACCCCTCCCGAA--GTTGGGGTTTTCAGCATGTATTAGCTCTAGAATTACCAC
--GGTTATCCAAGTAGTAAGGTACTATCAAATAAACGATAACTGATTTAATGAGCCATTCGCAGTTTCACGG
TATAATTGCTTATACTTAGACATGCATGGCTTAATCTTTGAGACA-----AGCATATGACTACTGGCAGAAT
CAACCAGGTAACTATCCTAAGCCAAAGAGCCGAGGCC--CAAGGCAGACTCCCCAGAGGGAGCGAGTTTACC
AAGCAAGGAGACG-CCGAAGCGACCCAAGTCACCACTCTATAAACGCCAAAGGCGATTACAGCGTAAGCAAC
TGATTCAATTGCCCCCACTGAGTTCCCCAAAAGCTGGTCCGCAGCGAGCCATGCCC-GACGTTGCCGTCGTA
AACATTTCCGCTACATGCAGCCTTCAGG-AGGAGAAAACGCACGCCTCGTCACACGTAAAA---CGCGGAAA
CTCGGCAGAGTTGTCCCCAAAGATCTGGTGAATATTTGGCAAAGCCAGCAATCCACAGACCCCAAAAGGCGC
CCTCTAAGTAAATAAAAGGACTTCGGTTCTAGTAATAACAGCAGGCGCAATACCGAGATATCGCTTCAATAT
ATAGGCAAATGCCCACCTGCAGCTATTAAATAGA-GACGCCCAGGCCAT--GATTGCGTGCAGCAAAGAATA
ATCTTCACC-AGCCGCGATCAAGGTAACAAGGCTAGCTTTTACGGTACCTTAGGCTACAAGCC-TATAGCAA
GACCCAGGGCAAAGTGCGAGCAAATT---GGCTGGGAACTGCAAATTGTAGAGCAATCGCGAGGAGTCCGCC
GAGGCGATCTAAAATCC----TCTAAGCTTTTTAGGCTTGTTCGAG--TGCTAACCCGCTAAAC--ACACTG
TAATTACTTATAGGTAGCTTGCGAGTTATAAGCAGCAGAAATATTT-AGAGTTTTCAACTGCCCATCTTATA
ATACGTGCGAACGGTTTTGGGTTTGATTTTCGCAGCGCGGGGTAGATGTGGCGGAAAAGGTTGCGGAGGTTG
AGCAATTTTGGTGCGGAACTCGCGC-AACCCGCGCAGCCACACCAAAACCATAAGCCCGTGTTCGCCGAGAT
CCGCTTTTTT-GTCCTTAGCAACTTTTTTAAAT--AAAACCAAATATTTTTTATTACTAGATTACTATACTA
TAAGCTATACCTAAGAACTAGAATAGAGAAACGCTATAAAAAAAGCAATAAGTTAGTATTTAAGAAAAGTTA
GTATAGCTAAATAACTATTCTTAGTTTTTAAATAAGTAGAAGCTTATACTAACTAGCTAAAGTACTACTTCT
ATAGCTTAGCTATAAATAAAAGATTAGTATTATAAAAACTTAAGAAAACTTATATAAAAGAAATATATACTT
AGAATATATAATAATTAGCTAGGTTTAAAAGTTATTAGATATCTTAATACTAATAGCAAAAT----ACTACT
AAAAATCTAGTTTTAAAATCTAGCTAGAATAGAGAAGTTAGTATTTCTATAAGTTAATATCTAGCTTAGT-A
AA----AATATTATAAGA-GATCTAAGATCTAGAGATAGTTAACTAGTAAAAAGCTTTAACTTATTATCTAT
AAAGTAGACTAAAGATATAGAAAGCTTAGATAAATA---AAAAGTATTTA-TATTTAACGAAAAAAAGAATA
GTAG-ATAAAA-AGTCTACTAGAAAA----AGAAAATAGATAGCTC-TATATACTATAAA--GTATATAAGT
A--TTAGCTACTATATAT-ATATGCTTAGAGTAAATA-AGCTCTAA-GTAAAAAAAAAGAAAAAAGAAAGCT
AAAA--AAAAGTAGAGATACTTTACTAATATTATTTTTCTTAACTTTTAAAGCTTCTAAGTT-TTACTTCTT
AGCTAGATTATAAAATTAATACTAT--AGATAGTATAAAAGAT-ACTAGCAAAGTTTAGATATTAAAGTAA-
--AATACTCTTAAGTTTTTTACTATTTAGCTTAGTTTAAAAGAAGTAGTAAAGTTTAAATAAAAGTCTAACT
TACTATCTACTATAATCTA-TAGTTATTATAAAATCTTCTATATAGAGTATATTTATTTTAAACCTACTATC
TACGCTCTAATTTACTAACTTACTAACTTACTACCTGCGCTCTTTTTTTACTAAACTTTCTACCTATACTCT
AACTTACTACCTACGCTCTAATTTACTAACTTACTACCTGCGCTCTGTTTTACATAAGCTTACTATC-TCTA
TTTTACTAACTTACTACCTACGCTCTATTTTACTAACTTGCTATC-TCTATTTTACTAACTTACTACCTATG
CTCTATTTTATTAACTTGCTATCTCTTTTTTACTAACTTACTATCTCTATTTTACTAACTTACTATCTCTAT
TTTACTAACTTACTACTTGCGCTCTTTTTTACTAACTTACTACCT-AAGC-TCTTTTTTACTAAACTTACTA
CCTATGCTCTATTTTACTAA--CTTGCTATCTCTTTTTTACTAACTTACTACCTATGCTCTATTT--TACTA
ACTTGCTATCTCTTTTTTACTAACTTACT---ATCTGCGCTCTTTTTTACTAAACTTACTACCTAC--GCTC
TGGTTTTACTAACTTGCTATCTCTTTTTTACTAAC-TTACTACCTGCGCTCTATTTTACTAACTTGCTACCT
GCGCTCTTTTTTACTAACTTACTACCTGCGCTCTTTTTTACTAAACTTACTACCTACGCTCTGTTTTACTAA
CTTGCTATCTC-------TTTTTTACTAACTTACTACCTGCGCTCTGTT-TTACTAACTTGCTACCTGCGCT
CTTTTTTACTAACTTACTACCTACGCTCTTTTTTACTAAA-CTTACTACCTGCGCTCTGTTTTACTAACTTG
CTATCTCTTTTTTACTAACTTA--------------------------------------------------
--
>Y1_sc1.5_1516399_1518202_-/1-1804
-----------------------------------TATATTTATTTTAAACCTACTATCTACGC-TCTAATT
TACTAACTTACTAACTTACTACCTGCGCTCTTTTTTTACTAAACTTTCTA-CCTATACT-CTAACTTACTAC
C-TACGCTCTAATTTACTAA-CTTACTACCTGCGCTCTGTTTTACTAACTTAC-TATCTCTATTTTACTAAC
TTACTACCTACGCTCTATTTTACTAACT--TGCTATCTCTATTTTACTAACTTACTA-CCTATGCTCTATTT
TACTAA--CTTGCTATCT------CTTTTTTACTAACTTACTATCTCTATTTTACTAACTTACTATCTCTAT
TTTACTAGACTTACTACCTGCGCTCTTTTTTACTAACTTAC-TACCTAAG-CTCTTTTTTACCAAACTTACT
ACCTACGCGTCG-GGTTA---------------------GCTAGCTTA------------------------
--GCGAT-----CGCTTTTTTAACTAACTTACTA----------------ACCTAG----------GCG-TG
GATTTGAACTAACTTGCTATCTCTT-TTTTTCCAACTTAGACCCT-GCGCTCTGTTTTACTCACTTGCTACC
TGCGCTCTTTTTT-ACTAACTTACTACCTGCGCTCTTTTTTACCAAACTTACTACCTGCGCTCCGTTTTACT
AACTTGCTATCTTTTTTTTACCAACTTACTACCTGCTGCTGCGTTGAGCT--TTGGTTGATTTATGGGGATG
CG-CAGTCGTGATCAGAGCCATCTTGTCTAAC--CAAATCAGGAGGACATGTGC-GGAGTCCTTTGGGTGAA
AAGGTCACCTTCAAATAAACTCTACTTTACCAACTTACTACCTACAGTTTATTGTTTT-GAACTTCTTACCT
GCAGTATAGTATCAAAACTG---CCTGCTAGAAAAGTACCACACTTTTCAACTTAAGCGGCGCT-GCAATG-
--GTAACTTAAAAAGTATTCCAGCTGTTTCAACTTACGT---------------------TTTTTAAGACCA
CACAACAGCCCACAAC------------------------------------------------------TT
GTGTTCCTTCCCCCTCTGGGCGTGCAGCC-AATAGGCTA--CAACTTTCAAATGGGGAGGG--ATAATTCCC
ATATTCAACCAAGCTAGCATC--GGGCTTACGCTCAGTAGCTCGTAACAACAAGGCTACTCGACTACTTACA
CGACCCGGCTAGACAACTAAGTCGTCTGCAAAGGATTCAATCCTGCGCACTGTACAATTGCAATACACCAGC
TAGCAGCCCCAA---TTTCAATGAGACTGCCAACGCTGATCTGGTAAGGTTCTGGGCC-----AAAGGCCTA
TTCGTATCCGACTGGTGCAGGCCGGAAATTCACCCCGGTTCTGGCATGGATTCCTGACTTAGAAGGCGTTCA
GCCATAATCCAGCAGATGGTAGCTTCGCGGCAATGCC-TGGTCAGACAGCCGCAAAAACCAATTATCTGAAA
CCGCGGTATCCTCTCGTACT--AAGCGGTATTACC-ATTGGGGCAA-GGTCATCAGTAGGGTAAAAATCTAA
CCTGTCTCACGACGGTCTAAACCC-AGCTCACGTTCCCCTATTAGTGGGTGAACAATCCAACGCTTACCGAA
TTC-TGCTTCGGTATGATA-GGAAGAGCCGACATCGAAAGGATCAAAAAGCAACGTCGC-TATGAACGCTT-
-GGCTGCCACAAGC-CAGTTATCCCTGTGGTAACTTTTCTGGCACACTCTAGCACTCAAATTTCGAGG-GAC
TAAAGGATCGATAGGCCACACTTTCATGGTTTTGTATTCACACTGAAAA-TCAAAATCAAGGGGACTTTTGC
CCTTTTGCTCTACTGGAGATTTCTGTTCTCCATGAGTCCCCCTTAGGACACCTGCGTTATGG-TTTAACAGA
TGTGCCGCCCCAGCCAAACTCCCCA-CCTGACAATGTCTTCAACC---------------------------
------------------------------------------------------------------------
------------------------------------------------------------------------
------------------------------------------------------------------------
------------------------------------------------------------------------
------------------------------------------------------------------------
------------------------------------------------------------------------
------------------------------------------------------------------------
------------------------------------------------------------------------
------------------------------------------------------------------------
------------------------------------------------------------------------
------------------------------------------------------------------------
------------------------------------------------------------------------
------------------------------------------------------------------------
------------------------------------------------------------------------
------------------------------------------------------------------------
------------------------------------------------------------------------
------------------------------------------------------------------------
------------------------------------------------------------------------
------------------------------------------------------------------------
------------------------------------------------------------------------
------------------------------------------------------------------------
------------------------------------------------------------------------
------------------------------------------------------------------------
------------------------------------------------------------------------
------------------------------------------------------------------------
------------------------------------------------------------------------
------------------------------------------------------------------------
------------------------------------------------------------------------
------------------------------------------------------------------------
------------------------------------------------------------------------
------------------------------------------------------------------------
------------------------------------------------------------------------
------------------------------------------------------------------------
------------------------------------------------------------------------
------------------------------------------------------------------------
------------------------------------------------------------------------
------------------------------------------------------------------------
------------------------------------------------------------------------
------------------------------------------------------------------------
------------------------------------------------------------------------
------------------------------------------------------------------------
------------------------------------------------------------------------
------------------------------------------------------------------------
------------------------------------------------------------------------
------------------------------------------------------------------------
------------------------------------------------------------------------
------------------------------------------------------------------------
------------------------------------------------------------------------
------------------------------------------------------------------------
------------------------------------------------------------------------
------------------------------------------------------------------------
------------------------------------------------------------------------
------------------------------------------------------------------------
------------------------------------------------------------------------
------------------------------------------------------------------------
------------------------------------------------------------------------
------------------------------------------------------------------------
------------------------------------------------------------------------
------------------------------------------------------------------------
------------------------------------------------------------------------
------------------------------------------------------------------------
------------------------------------------------------------------------
------------------------------------------------------------------------
------------------------------------------------------------------------
------------------------------------------------------------------------
------------------------------------------------------------------------
------------------------------------------------------------------------
------------------------------------------------------------------------
------------------------------------------------------------------------
------------------------------------------------------------------------
------------------------------------------------------------------------
------------------------------------------------------------------------
------------------------------------------------------------------------
------------------------------------------------------------------------
------------------------------------------------------------------------
------------------------------------------------------------------------
------------------------------------------------------------------------
------------------------------------------------------------------------
------------------------------------------------------------------------
------------------------------------------------------------------------
------------------------------------------------------------------------
------------------------------------------------------------------------
------------------------------------------------------------------------
------------------------------------------------------------------------
------------------------------------------------------------------------
------------------------------------------------------------------------
------------------------------------------------------------------------
------------------------------------------------------------------------
------------------------------------------------------------------------
------------------------------------------------------------------------
------------------------------------------------------------------------
------------------------------------------------------------------------
------------------------------------------------------------------------
------------------------------------------------------------------------
------------------------------------------------------------------------
------------------------------------------------------------------------
------------------------------------------------------------------------
------------------------------------------------------------------------
------------------------------------------------------------------------
------------------------------------------------------------------------
------------------------------------------------------------------------
------------------------------------------------------------------------
------------------------------------------------------------------------
------------------------------------------------------------------------
------------------------------------------------------------------------
------------------------------------------------------------------------
------------------------------------------------------------------------
------------------------------------------------------------------------
------------------------------------------------------------------------
--
>Y1_sc1.5_1495608_1500970_-/1-5363
------------------------------------------------AACCTACTATCTACGC-TCTAATT
TACTAACTTACTAACTTACTACCTGCGCTCTTTTTTTACTAAACTTTCTA-CCTATACT-CTAACTTACTAC
C-TACGCTCTAATTTACTAA-CTTACTACCTGCGCTCTGTTTTACTAACTTAC-TATCTCTATTTTACTAAC
TTACTACCTACGCTCTATTTTACTAACT--TGCTATCTCTATTTTACTAACTTACTA-CCTATGCTCTATTT
TACTAA--CTTGCTATCT------CTTTTTTACTAACTTACTATCTCTATTTTACTAACTTACTATCTCTAT
TTTACTA-ACTTACTACCTGCGCTCTTTTTTACTAACTTAC-TACCTAAG-CTCTTTTTTACCAAACTTACT
ACCTACGCTCTA-TTTTACTAACTTGCTATCTCTTTTTTACTAACTTACTACCTATGCTCTATTTTACTAAC
TTGCTAT-----CTCTTTTTTA-CTAACTTACTACCTGCGCTCTTTTTT-ACCAAACTTACTACCTGCG-CT
CCGTTTTACTAACTTGCTATCTCTT-TTTTACCAACTTACTACCT-GCGCTCTGTTTTACTAACTTGCTACC
TGCGCTCTTTTTT-ACTAACTTACTACCTGCGCTCTTTTTTACCAAACTTACTACCTGCGCTCCGTTTTACT
AACTTGCTATCTCTTTTTTACCAACTTACTACCTGC-GCTCTGTTTTACTAACTTGCTATCTCTAATTCACC
AA-CTTCTCTGTTCAAAAATCTATATACAACC--TTCCCTTCTAACTTACTACC-TACAGCCTTTTCTTCCA
A--GTTACTACC---TACGCTCTACTTTACCAACTTACTACCTACAGTTTATTGTTTT-GAACTTCTTACCT
GCAGTATAGTATCAAAACTG---CCTGCTAGAAAAGTACCACACTTTTCAACTTAAGCGGCGCT-GCAATG-
--GTAACTTAAAAAGTATTCCACT--TTTCAACTTACGT---------------------TTTTTAA-ACCA
CACAACAGCCCACAAC------------------------------------------------------TT
TT--TCCTTCCCCCTCTGG--CTGCAGCC-AATAGGCTA--CAACTTTCAAATGGGGAGGG--ATAATTCCC
ATATTCAACCAAGCTAGCATC--GGGCTTACGCTCAGTAGCTCGTAACAACAAGGCTACTCGACTACTTACA
CGACCCGGCTAGACAACTAAGTCGTCTGCAAAGGATTCAATCCTGCGCACTGTACAATTGCAATACACCAGC
TAGCAGCCCCAA---TTTCAATGAGACTGCCAACGCTGATCTGGTAAGGTTCTGGGCC-----AAAGGCCTA
TTCGTATCCGACTGGTGCAGGC--GGAAATCACCCCG-TTCTGGCATGGATTC-TGACTTAGA-GGCGTTCA
GCCATAATCCAGCAGATGGTAGCTTCGCGGCAATGCC-TGGTCAGACAGCCGCAAAAACCAATTATCTGAAA
CCGCGGT-TCCTCTCGTACT--AAGCGGTATTACCCATTGGGGCAA-GGTCATCAGTAGGGTAAAA--CTAA
CCTGTCTCACGACGGTCTAAACCCCAGCTCACGTTCCC-TATTAGTGGGTGAACAATCCAACGCTTACCGAA
TTC-TGCTTCGGTATGATA-GGAAGAGCCGACATCGAA-GGATCAAAAAGCAACGTCGC-TATGAACGCTT-
-GGCTGCCACAAGC-CAGTTATCCCTGTGGTAACTTTTCTGGCAC-CTCTAGC-CTCAAATTTCGAGG-GAC
TAAAGGATCGATAGGCCACACTTTCATGGTTT-GTATTCACACTGAAAA-TCAAAATCAAGGGGACTTTTGC
CCTTTTGCTCTACTGGAGATTTCTGTTCTCCATGAGTCCCCCTTAGGACACCTGCGTTATGG-TTTAACAGA
TGTGCCGCCCCAGCCAAACTCCCCA-CCTGACAATGTCTTCAACCCGGATCGGCCC-ACGAAGGACCTTAAC
GCTAGAAGTTGGGCGGTGAGGCCCAGCTCCGC-TTCATCGAATAA-GTAAAAAAACGATAAGGGTAGTGGTA
TTTCACCGGCGCCGAAGCTCCCACCTATTCTACACCCCCTATGTCTTTTCACAATGTCAAACTAGAGTCAAG
CTCA-ACAGGGTCTTCTTTCCCCGCTGATTTGGCCCAAGCCCGTTCCCTTGG-CTGTGGTTTC-GCTAGATA
GTAGATAGGGA-CAGTG-GGAATCTCGTTAATCCATTCATGCGCGTCACTAATTAGATGACGAGGCATTTGG
CTACCTTAAGAG-AGTCATAGTTACTCCCGCCGTTTACCCGCGCTTGG-TCGAATCTCTTCGCTTTGACATT
CAGAGCACTGGGCAGAAATCAC-ATTGCGTCAACACCACTTTCTGGCCATCGCAATGCTA--TGTTTTAATT
AGACAGTCAGA--TTCCCCTTGTCCGTACC-AGTTCTAAGTT-GGTTGTTAAACGTACGCCGGACGGCCGAA
GCCTG--CCAAGGATGCCCGCACCCCAGCGCTGAAA-GGCGCCC-ACCTTGCGGCTAGTGCCC-TTCTGCGC
CAGAGGCTTCTCTCCAAGG--CCC-AACGTACCCAACCCTTAGAGCCAATCCTTTTCCCGAAGTTACGGATC
TATTTTGCCGAC----TTCCCTTATCTACATTGTTCTATCAACTAGAGGCTTTTCACCTTGGAGTTACCTGC
TGCGGTTATGAGTACGACCTGGCGTAAAAACTATTTTCTTCAAGCGGATTTTCAAGGCTCGTC--GGGAGCG
CACCAAACGCCACAAAAGTGCAGCGCT-CTTCCGGCCATTGAACCCTAGCTCCGGACAAACCGATTTCAGGG
T-----GACAGACCGTTAAGAAGAAAAGAGAACTCTTCTTGGGGCTCCCGCCAAGGTCTCCGCTCTCAGTT-
GCGTTGCCGC------GGAGAATCTACATCCAGGTGCCGGAATGTTAACCGGCTTCCCTTTC--GAGGGCGT
GGCGCAAGCGCCAACAT-TAAAA-CGGAACTACCCTATCTCTTAGGATCGACTAACCCGTGTCCAACTGCTG
TTCACACGGAACCTTTCCCCACTTCAGT-CCTCAAAGTTCTCATTTGAGTATTTGCTACTACCACCAAGATC
TGCACTAGAGGCCGTTCGACCCGGGGTCACCCCCAAGGCTTCGTCACGAGCCTCCACGCCTGCCTACTCGCC
GGGGCATAAATTCT-GCCCCGGCGG-CGGGGTATGGGTAATACGCT--TGAGCGCCATCCATTTTCAGGGCT
AGTTCATTCGGCAGGTGAGTTGTTACACACTCCTTAGCGGATTCCGACTTCCAT--GGCCACCGTCCCTGCT
GTCTAGATGAACTAAACACCTTTTGTGGTGTCTGATGAGCGTATATTCT--GGCACCTTAAACCCCGCGTTC
GGTTCATCCCGCATCG--CCAGTTCTGCTTACCAAAAATGGCCCACTAGTAACGGTACATTCAAGTGTCCAC
GTTCAATCAAGTAACAAGGACTTCTTACATATTTAAAGTTTGAGAATAGGTGAAGGTTGTTTCAACCCCC-A
GGCCTCTAATCATTCGCTTTAC----CTCATAAAACTGA-ATACGTTACTGCTATCCTGAGGGAAACTTCGG
CAGGAACCAGCTACTAGATAGTTCGATTAGTCTTTCGCCCCTATGCCCAAATTTGACGATCGATTTGCACGT
CAGAACCGCTG-CGAGCCTCCACCAGAGTTTCCTCTGGCTTCACCCTATTCAAGCATAGTTCACCATCTT--
-TCGGGTCCCAACAGCTATGCTCTTACTCAAATCCTTCCGAAGACATCAGGA-TCGGTCGATGGTGCACCT-
--AAAAGGTTCCCACCTCCGTTCACTTTCATTACGCGTCTGGGCTTGACACCCAAACACTCGCATAGATGTT
AGACTCCTT-GGTCCGTGTTTCAAGACGGGCCGCTTACAGCCATTACGCCAGCATCCTAG--CAGATGCGCG
GACCTCAGTCCAGGCTGGTTGCATGTCGTCTCCCCTA-TAAGGCCTGCCCGAAAGGAGGTACATGACAGAGA
CCTTTATCCAACCGGCCCCAAACTGATGCTGGCCTGCCCGCAGAAGAGTGCACTGGACAAAAGTCCCAGATA
AAGCAACTACAGGCAAGTCTGGCTGCAAGCGCTTCCCTTTCAACAATTTCACGTGCTATTTGACTCTCTTTC
CAAAGTGCTTTTCATCTTTCGATCACTCTACTTGTGCGCTATCGGTCTCTGGGCCAGTATTTAGCTTTAGAA
GAAATTTACC------TCCCATTTAGAGCTGCATTCCCAAACAACTCGACTCGTCGAAGGGG----CTTTAC
ACGGCGAAGGCT--AGCGACCACGTACGGGATTCTCACCCTCTGTGACGTCCTGTTCCAAA---GAACTTGG
ACCGCTGCCAAC-GCCAAAG-CGCCCTCTGCAAATTACAACTCGGACTCTGAAAGAGCCAGAT-TTCAAATT
TGAGCTGTTGCCGAGTGAGGGGGACTCGCCGTTACTAGGGCAATCCCTGTTGGTTTTCTTTTCCTCCGCTTA
TTGATATGCGTTAAGTTCAGCGGGTATCCCTACCTGATCCGAGGTCAAAAGTTAAAAAGGCTTGTGGACGCA
AGTGTTTGTTACGAATCGCGACTTGTGCTGCG----CTTCAATACCAAAACACTGGCTGCC-AATTATTTTA
AGGCGAGTCCAAACACTAGGG-AGAGGACAAACACCCAACACCAAGCACCAAGCTTGAGGT-TACAGAGGTG
ACGATTCGAATCAGGCTCGACCCAGGCATGCCCCATGGGAGTACCAAGGGGCGCAATGATGCGTTCAAAGAT
-TCGATGA--TTCACTGAATTCTGCAATTCACACTACTTATCGCATTTCG-CTGCGTTCTTCATCGATGCCA
GAACC-AAGAGATCCGTTGTTGAAAGTTGTAATTATTAAGTTTTTCAGAC-GCTGA-TTGAAAATTAAAAAG
GTTATAAATTTGTCCAACCGGCA----------GGCAAGCCTGCCGAGG-AAACGTGGGTACGC--AAAAGA
CAAGGGTGGATAAAAGAGG-CCAGCTGCTCATCAGCTTG-CGCTATACAG-ACTAACAGCCCCTTTTACAGT
AGTAAACTACTGAGTGTAATGATCCTTCCGCAGGTTCACCTACGGAAACCTTGTTACGA-CTTTTACTTCCT
CTAAATGACCGAGTTT---GACGAACTTTCCGGCTCAAGGTGGTCGTTGCCAACCTCCCTAAGCCAG--TCC
GAAGGCCTCACTGAGCCATTCAATCGGTAGTAGCGA-CGGGCGGTGTGTACAAAGGGCAGGGACGTAATCAA
CGCATGCTGATGACACGCGCTTACTAGG-CATTCCTCGTTGAAGAGCAATAATTG-CAATGCTCTATCCCCA
GCA--CGACAGAGTTTAACAAGATTACCCAGA-CCTTTCGGCCAAGGTGAAGAACTCGTTGGCTCTGTCAGT
GTAGCGCGCGTGCGGGCCCAGAACATCTAAGGGCATCACAGACCTGTTATTGCCTCAAACTTCCATCGGCTT
GAACCCGATAGTCCCTCTAAGAAGCCTGGCGAC---C-----------------------------------
------------------------------------------------------------------------
------------------------------------------------------------------------
------------------------------------------------------------------------
------------------------------------------------------------------------
------------------------------------------------------------------------
------------------------------------------------------------------------
------------------------------------------------------------------------
------------------------------------------------------------------------
------------------------------------------------------------------------
------------------------------------------------------------------------
------------------------------------------------------------------------
------------------------------------------------------------------------
------------------------------------------------------------------------
------------------------------------------------------------------------
------------------------------------------------------------------------
------------------------------------------------------------------------
------------------------------------------------------------------------
------------------------------------------------------------------------
------------------------------------------------------------------------
------------------------------------------------------------------------
------------------------------------------------------------------------
------------------------------------------------------------------------
------------------------------------------------------------------------
------------------------------------------------------------------------
------------------------------------------------------------------------
------------------------------------------------------------------------
------------------------------------------------------------------------
------------------------------------------------------------------------
------------------------------------------------------------------------
------------------------------------------------------------------------
------------------------------------------------------------------------
------------------------------------------------------------------------
------------------------------------------------------------------------
------------------------------------------------------------------------
------------------------------------------------------------------------
------------------------------------------------------------------------
------------------------------------------------------------------------
------------------------------------------------------------------------
------------------------------------------------------------------------
------------------------------------------------------------------------
------------------------------------------------------------------------
------------------------------------------------------------------------
------------------------------------------------------------------------
------------------------------------------------------------------------
------------------------------------------------------------------------
------------------------------------------------------------------------
------------------------------------------------------------------------
------------------------------------------------------------------------
------------------------------------------------------------------------
------------------------------------------------------------------------
------------------------------------------------------------------------
------------------------------------------------------------------------
------------------------------------------------------------------------
------------------------------------------------------------------------
------------------------------------------------------------------------
------------------------------------------------------------------------
------------------------------------------------------------------------
------------------------------------------------------------------------
--
>Y1_sc1.89_1_2874_-/1-2874
------------------------------------------------------------------------
------------------------------------------------------------------------
------------------------------------------------------------------------
------------------------------------------------------------------------
-------------------------------ACTAACTTGCTATCTCTTTTTTACTAACTTACTACCTATGC
TCTATTTTACTAACTTGCTAT-CTCTTTTTTACTAACTTAC-TACCTGCG-CTCTTTTTTACCAAACTTACT
ACCTGCGCTCCG-TTTTACTAAC--------TTGCTATCTCTTTTTTAC----------CAACTTACTAC--
CTGC-G------CTCTTTTTTA-CTAACTTACTACCTGCGCTCTTTTTT-ACCAAACTTACTACCTGCG-CT
CCGTTTTACTAACTTGCTATCTCTT-TTTTACCAACTTACTACCT-GCGCTCTGTTTTACTAACTTGCTACC
TGCGCTCTTTTTT-ACTAACTTACTACCTGCGCTCTTTTTTACCAAACTTACTACCTGCGCTCCGTTTTACT
AACTTGCTATCTCTTTTTTACCAACTTACTACCTGC-GCTCTGTTTTACTAACTTGCTATCTCTAATTCACC
AA-CTTCTCTGTTCAAAAATCTATATACAACC--TTCCCTTCTAACTTACTACC-TACAGCCTTTTCTTCCA
A--GTTACTACC---TACGCTCTACTTTACCAACTTACTACCTACAGTTTATTGTTTT-GAACTTCTTACCT
GCAGTATAGTATCAAAACTG---CCTGCTAGAAAAGTACCACACTTTTCAACTTAAGCGGCGCT-GCAATG-
--GTAACTTAAAAAGTATTCCACT--TTTCAACTTACGT---------------------TTTTTAA-ACCA
CACAACAGCCCACAAC------------------------------------------------------TT
TT--TCCTTCCCCCTCTGG--CTGCAGCCCAATAGGCTA--CAACTTTCAAATGGGGAGGG--ATAATTCCC
ATATTCAACCAAGCTAGCATC--GGGCTTACGCTCAGTAGCTCGTAACAACAAGGCTACTCGACTACTTACA
CGACCCGGCTAGACAACTAAGTCGTCTGCAAAGGATTCAATCCTGCGCACTGTACAATTGCAATACACCAGC
TAGCAGCCCCAA---TTTCAATGAGACTGCCAACGCTGATCTGGTAAGGTTCTGGGCC-----AAAGGCCTA
TTCGTATCCGACTGGTGCAGGC--GGAAATCACCCCGCTTCTGGCATGGATTC-TGACTTAGA-GGCGTTCA
GCCATAATCCAGCAGATGGTAGCTTCGCGGCAATGCC-TGGTCAGACAGCCGCAAAAACCAATTATCTGAAA
CCGCGGT-TCCTCTCGTACT--AAGCGGTATTACC-ATTGGGGCAA-GGTCATCAGTAGGGTAAAA--CTAA
CCTGTCTCACGACGGTCTAAACCC-AGCTCACGTTCCC-TATTAGTGGGTGAACAATCCAACGCTTACCGGA
TTCCTGCTTCGGTATGATAAGGAAGAGCCGACATCGAA-GGATCAAAAAGCAACGTCGCCTATGAACGCTTT
GGGCTGCCACAAGCGCAGTTATCCCTGTGGTACCTGTTCTGGCAC-CTCTAGC-CTCAAATTTCCAGGTGAC
TAAAGGATCGATAGGCCACACTTTCATGGGTTTGTATTCACAGCGAAAAATCAAAATCAAGGGGACTTTTGC
CCTTTTGCTCTACTGGAGATTTCTGTTCTCCATGAGTCCCCCTTAGGACACGTGCGTTATGGGTTTAACAGA
TGTGCCGCTCCAGCCAAACTCCCCAACCTGACAATGTCTTCAACCCGGATCGGCCCCACGAAGGACCTTAAC
GCTAGAAATTGGGCGGTGAGGCCCAGCTCCGCGTTCATCGAATAAAGTAAAAAAACGATAAGGGTAGTGGTA
TTTCACCGGCGCCGAAGCTCCCACCTATTCTACACCCCCTATGTCTTTTCACAATGTCAAACTAGAGTCAAG
CTCATACAGGGTCTTCTTTCCCCGCTGATTTGGCCAAGACCCGTTCCCTTGGACTGTGGTTTCCGCTAGATA
GTAGATAGGGAACAGTGCGGAATCTCGTTAATCCATTCATGCGCGTCACTAATTAGATGACGAGGCATTTGG
CTACCTTAAGAGGAGTCATAGTTACTCCCGCCGTTTACCCGCGCTTGG-TCGAATCTCTTCGCTTTGACATT
CAGAGCACTGGGCAGAAATCACCATTGCGTCAACACCACTTTCTGGCCATCGCAATGCTA--TGTTTTAATT
AGACAGTCAGGATTCCCCCTTGTCCGTACCCAGTTCTAAATTTGGTTGTTAAACGTACGCCGGACGGCCGAA
GCCCTGCCCAAGGATGCCCGCACCCCAGCGCTGAAAAGGCGCCCCACCTTGCGGCTAGTGCCCCTTCTGCGC
CAGAGGCTTCTCTCCAAGG--CCCCAACGTACCCAACCCTTAGAGCCAATCCTTTTCCCGAAGTTACGGATC
TATTTTGCCGAC----TTCCCTTATCTACATTGTTCTATCAACTAGAGGCTTTTCACCTTGGAG--ACCTGC
TGCGGTTATGAGTACGACCTGGCGTAAAAACTATTT-CTTCAAGCGGATTTTCAAGGCTCGTC--GGGAGCG
CACCAAACGCCACAAAAGTGCAGCGCT-CTTCCGGCCATTGAACCCTAGCTCCGGACAAACCGATTTCAGGG
T-----GACAGACCGTTAAGAAGAAAAGAGAACTCTTCTTGGGGCTCCCGCCAAGGTCTCCGCTCTCAGTT-
GCGTTGCCGC------GGAGAATCTACATCCAGGTGCCGGAATGTTAACCGGCTTCCCTTTC--GAGGGCGT
GGCGCAAGCGCCAACAT-TAAAA-CGGAACTACCCTATCTCTTAGGATCGACTAACCCGTGTCCAACTGCTG
TTCACACGGAACCTTTCCCCACTTCAGT-CCTCAAAGTTCTCATTTGAGTATTTGCTACTACCACCAAGATC
TGCACTAGAGGCCGTTCGACCCGGGGTCACCCCCAAGGCTTCGTCACGAGCCTCCACGCCTGCCTACTCGCC
GGGGCATAAATTCT-GCCCCGGCGG-CGGGGTATGGGTAATCACCCGGTGAGCGCCATCCATTTTCAGGGCT
AGTTCATTCGG-------------------------------------------------------------
------------------------------------------------------------------------
------------------------------------------------------------------------
------------------------------------------------------------------------
------------------------------------------------------------------------
------------------------------------------------------------------------
------------------------------------------------------------------------
------------------------------------------------------------------------
------------------------------------------------------------------------
------------------------------------------------------------------------
------------------------------------------------------------------------
------------------------------------------------------------------------
------------------------------------------------------------------------
------------------------------------------------------------------------
------------------------------------------------------------------------
------------------------------------------------------------------------
------------------------------------------------------------------------
------------------------------------------------------------------------
------------------------------------------------------------------------
------------------------------------------------------------------------
------------------------------------------------------------------------
------------------------------------------------------------------------
------------------------------------------------------------------------
------------------------------------------------------------------------
------------------------------------------------------------------------
------------------------------------------------------------------------
------------------------------------------------------------------------
------------------------------------------------------------------------
------------------------------------------------------------------------
------------------------------------------------------------------------
------------------------------------------------------------------------
------------------------------------------------------------------------
------------------------------------------------------------------------
------------------------------------------------------------------------
------------------------------------------------------------------------
------------------------------------------------------------------------
------------------------------------------------------------------------
------------------------------------------------------------------------
------------------------------------------------------------------------
------------------------------------------------------------------------
------------------------------------------------------------------------
------------------------------------------------------------------------
------------------------------------------------------------------------
------------------------------------------------------------------------
------------------------------------------------------------------------
------------------------------------------------------------------------
------------------------------------------------------------------------
------------------------------------------------------------------------
------------------------------------------------------------------------
------------------------------------------------------------------------
------------------------------------------------------------------------
------------------------------------------------------------------------
------------------------------------------------------------------------
------------------------------------------------------------------------
------------------------------------------------------------------------
------------------------------------------------------------------------
------------------------------------------------------------------------
------------------------------------------------------------------------
------------------------------------------------------------------------
------------------------------------------------------------------------
------------------------------------------------------------------------
------------------------------------------------------------------------
------------------------------------------------------------------------
------------------------------------------------------------------------
------------------------------------------------------------------------
------------------------------------------------------------------------
------------------------------------------------------------------------
------------------------------------------------------------------------
------------------------------------------------------------------------
------------------------------------------------------------------------
------------------------------------------------------------------------
------------------------------------------------------------------------
------------------------------------------------------------------------
------------------------------------------------------------------------
------------------------------------------------------------------------
------------------------------------------------------------------------
------------------------------------------------------------------------
------------------------------------------------------------------------
------------------------------------------------------------------------
------------------------------------------------------------------------
------------------------------------------------------------------------
------------------------------------------------------------------------
------------------------------------------------------------------------
------------------------------------------------------------------------
------------------------------------------------------------------------
------------------------------------------------------------------------
------------------------------------------------------------------------
------------------------------------------------------------------------
------------------------------------------------------------------------
------------------------------------------------------------------------
------------------------------------------------------------------------
--
>Y1_sc1.5_1477517_1485377_-/1-7861
-------AGCTTACTGCTTACGCTCTAATTTACTAACTTACTACCTGCGCTCTGTTTTACTAAC-TTACTAG
CTCTAGTTTACTAACTTACGACCTACGCTCTATGTTACGAACTTGCTATC-TCTATGTTACTAACTTACTAC
C-TATGCGCTATTTTACTAG-CTTGCTATCT----CTTTTTTACTAAGCTTAC-TATCTCTATTTTACTGAC
TTACTATCTCTATTTTACTAACTTACCTACCGTGCGCTCCTTTTTACTAACTTACTAACTTAAGCTCTTTTT
TACCCAACCTTACTACCTTACGCTCTAGTTTACTAGCTTGCTATCTCTTTTTTACTAACTTACTACCTATGC
TCTATTTTACTAACTTGCTAT-CTCTTTTTTACTAACTTAC-TACCTGCG-CTCTTTTTTACCAAACTTACT
ACCTGCGCTCGT-TACTACTGCTAT-CTCTATTACCACTACTACTGCGCT---------CTGTTTACTACTG
CTACTG------CGCTCTTTTA-CTAACTTACTACCTGCGCTCTTTTTT-ACCAAACTTACTACCTGCG-CT
CCGTTTTACTAACTTGCTATCTCTT-TTTTACCAACTTACTACCT-GCGCTCTGTTTTACTAACTTGCTACC
TGCGCTCTTTTTTTACTAACTTACTACCTGCGCTCTTTTTTACCAAACTTACTACCTGCGCTCCGTTTTACT
AACTTGCTATCTCTTTTTTACCAACTTACTACCTGC-GCTCTGTTTTACTAACTTGCTATCTCTAATTCACC
AA-CTTCTCTGTTCAAAAATCTATATACAACC--TTCCCTTCTAACTTACTACC-TACAGCCTTTTCTTCCA
A--GTTACTACC---TACGCTCTACTTTACCAACTTACTACCTACAGTTTATTGTTTT-GAACTTCTTACCT
GCAGTATAGTATCAAAACTG---CCTGCTAGAAAAGTACCACACTTTTCAACTTAAGCGGCGCT-GCAATG-
--GTAACTTAAAAAGTATTCCACT--TTTCAACTTACGT---------------------TTTTTAA-ACCA
CACAACAGCCCACAAC------------------------------------------------------TT
TT--TCCTTCCCCCTCTGG--CTGCAGCC-AATAGGCTA--CAACTTTCAAATGGGGAGGG--ATAATTCCC
ATATTCAACCAAGCTAGCATC--GGGCTTACGCTCAGTAGCTCGTAACAACAAGGCTACTCGACTACTTACA
CGACCCGGCTAGACAACTAAGTCGTCTGCAAAGGATTCAATCCTGCGCACTGTACAATTGCAATACACCAGC
TAGCAGCCCCAA---TTTCAATGAGACTGCCAACGCTGATCTGGTAAGGTTCTGGGCC-----AAAGGCCTA
TTCGTATCCGACTGGTGCAGGC--GGAAATCACCCCG-TTCTGGCATGGATTC-TGACTTAGA-GGCGTTCA
GCCATAATCCAGCAGATGGTAGCTTCGCGGCAATGCC-TGGTCAGACAGCCGCAAAAACCAATTATCTGAAA
CCGCGGT-TCCTCTCGTACT--AAGCGGTATTACC-ATTGGGGCAA-GGTCATCAGTAGGGTAAAA--CTAA
CCTGTCTCACGACGGTCTAAACCC-AGCTCACGTTCCC-TATTAGTGGGTGAACAATCCAACGCTTACCGAA
TTC-TGCTTCGGTATGATA-GGAAGAGCCGACATCGAA-GGATCAAAAAGCAACGTCGC-TATGAACGCTT-
-GGCTGCCACAAGC-CAGTTATCCCTGTGGTAACTTTTCTGGCAC-CTCTAGC-CTCAAATTTCGAGG-GAC
TAAAGGATCGATAGGCCACACTTTCATGG-TTTGTATTCACACTGAAAA-TCAAAATCAAGGGGACTTTTGC
CCTTTTGCTCTACTGGAGATTTCTGTTCTCCATGAGTCCCCCTTAGGACACCTGCGTTATGG-TTTAACAGA
TGTGCCGCCCCAGCCAAACTCCCCA-CCTGACAATGTCTTCAACCCGGATCGGCCC-ACGAAGGACCTTAAC
GCTAGAAGTTGGGCGGTGAGGCCCAGCTCCGC-TTCATCGAATAA-GTAAAAAAACGATAAGGGTAGTGGTA
TTTCACCGGCGCCGAAGCTCCCACCTATTCTACACCCCCTATGTCTTTTCACAATGTCAAACTAGAGTCAAG
CTCA-ACAGGGTCTTCTTTCCCCGCTGATTTGGCCAAG-CCCGTTCCCTTGG-CTGTGGTTTC-GCTAGATA
GTAGATAGGGA-CAGTG-GGAATCTCGTTAATCCATTCATGCGCGTCACTAATTAGATGACGAGGCATTTGG
CTACCTTAAGAG-AGTCATAGTTACTCCCGCCGTTTACCCGCGCTTGG-TCGAATCTCTTCGCTTTGACATT
CAGAGCACTGGGCAGAAATCAC-ATTGCGTCAACACCACTTTCTGGCCATCGCAATGCTA--TGTTTTAATT
AGACAGTCAGA--TTCCCCTTGTCCGTACC-AGTTCTAAGTT-GGTTGTTAAACGTACGCCGGACGGCCGAA
GCCTG--CCAAGGATGCCCGCACCCCAGCGCTGAAA-GGCGCCC-ACCTTGCGGCTAGTGCCC-TTCTGCGC
CAGAGGCTTCTCTCCAAGG--CCC-AACGTACCCAACCCTTAGAGCCAATCCTTTTCCCGAAGTTACGGATC
TATTTTGCCGAC----TTCCCTTATCTACATTGTTCTATCAACTAGAGGCTTTTCACCTTGGAG--ACCTGC
TGCGGTTATGAGTACGACCTGGCGTAAAAACTATTT-CTTCAAGCGGATTTTCAAGGCTCGTC--GGGAGCG
CACCAAACGCCACAAAAGTGCAGCGCT-CTTCCGGCCATTGAACCCTAGCTCCGGACAAACCGATTTCAGGG
T-----GACAGACCGTTAAGAAGAAAAGAGAACTCTTCTTGGGGCTCCCGCCAAGGTCTCCGCTCTCAGTT-
GCGTTGCCGC------GGAGAATCTACATCCAGGTGCCGGAATGTTAACCGGCTTCCCTTTC--GAGGGCGT
GGCGCAAGCGCCAACAT-TAAAA-CGGAACTACCCTATCTCTTAGGATCGACTAACCCGTGTCCAACTGCTG
TTCACACGGAACCTTTCCCCACTTCAGT-CCTCAAAGTTCTCATTTGAGTATTTGCTACTACCACCAAGATC
TGCACTAGAGGCCGTTCGACCCGGGGTCACCCCCAAGGCTTCGTCACGAGCCTCCACGCCTGCCTACTCGCC
GGGGCATAAATTCT-GCCCCGGCGG-CGGGGTATGGGTAATACGCT--TGAGCGCCATCCATTTTCAGGGCT
AGTTCATTCGGCAGGTGAGTTGTTACACACTCCTTAGCGGATTCCGACTTCCAT--GGCCACCGTCC-TGCT
GTCTAGATGAACTAA-CACCTTTTGTGGTGTCTGATGAGCGTATATTCT--GGCACCTTAA-CCCCGCGTTC
GGTTCATCCCGCATCG--CCAGTTCTGCTTACCAAAAATGGCCCACTAGTAACGGTACATTCAAGTGTCCAC
GTTCAATCAAGTAACAAGGACTTCTTACATATTTAAAGTTTGAGAATAGGTGAAGGTTGTTTCAACCCCC-A
GGCCTCTAATCATTCGCTTTAC----CTCATAAAACTGA-ATACGTTACTGCTATCCTGAGGGAAACTTCGG
CAGGAACCAGCTACTAGATAGTTCGATTAGTCTTTCGCCCCTATGCCCAAATTTGACGATCGATTTGCACGT
CAGAACCGCTG-CGAGCCTCCACCAGAGTTTCCTCTGGCTTCACCCTATTCAAGCATAGTTCACCATCTT--
-TCGGGTCCCAACAGCTATGCTCTTACTCAAATCCTTCCGAAGACATCAGGA-TCGGTCGATGGTGCACCT-
--AAAAGGTTCCCACCTCCGTTCACTTTCATTACGCGTCTGGGCTTGACACCCAAACACTCGCATAGATGTT
AGACTCCTT-GGTCCGTGTTTCAAGACGGGCCGCTTACAGCCATTACGCCAGCATCCTAG--CAGATGCGCG
GACCTCAGTCCAGGCTGGTTGCATGTCGTCTCCCCTA-TAAGGCCTCCCCGAAAGGAGGTACATGACAGAGA
CCTTTATCCAACCG--CCCAAACTGATGCTGGCCTGCCCGCAGAAGAGTGCACTGGACAAAAGTCC--AGAT
AAGCAACTACAGGCAAGTCTGGCTGCAAGCGCTTCCCTTTCAACAATTTCACGTGCTATTTGACTCTCTTTC
CAAAGTGCTTTTCATCTTTCGATCACTCTACTTGTGCGCTATCGGTCTCTGG-CCAGTATTTAGCTTTAGAA
GAAATTTACC------TCCCATTTAGAGCTGCATTCCCAAACAACTCGACTCGTCGAAGGGG----CTTTAC
ACGGCGAAGGCT--AGCGACCACGTACGGGATTCTCACCCTCTGTGACGTCCTGTTCCAAA---GAACTTGG
ACCGCTGCCAAC-GCCAAAG-CGCCCTCTGCAAATTACAACTCGGACTCTGAAAGAGCCAGAT-TTCAAATT
TGAGCTGTTGCCGCTTCA------CTCGCCGTTACTAGGGCAATCCCTGTTGGTTT-CTTTTCCTCCGCTTA
TTGATATGC-TTAAGTTCAGCGGGTATCCCTACCTGATCCGAGGTCAAAAGTTAAAAAGGCTTGTGGACGCA
AGTGTTTGTTACGAATCGCGACTTGTGCTGCG----CTTCAATACCAAAACACTGGCTGCC-AATTATTTTA
AGGCGAGTCCAAACACTAGGG-AGAGGACAAACACCCAACACCAAGCA--GAGCTTGAGGG-TACAAATGAC
GC---------------TCGAACAGGCATGCCCCATGGAA-TACCAAGGGGCGCAATG-TGCGTTCAAAGAT
-TCGATGA--TTCACTGAATTCTGCAATTCACACTACTTATCGCATTTCG-CTGCGTTCTTCATCGATGCCA
GAACC-AAGAGATCCGTTGTTGAAAGTTGTAATTATTAAGTTTTTCAGAC-GCTGA-TTGAAAATTAAAAAG
GTTATAAATTTGTCCAACCGGCA----------GGCAAGCCTGCCGAGG-AAACGTGGGTACGC--AAAAGA
CAAGGGTGGATAAAAGAGG-CCAGCTGCTCATCAGCTTG-CGCTATACAG-ACTAACAGCCCCTTTTACAGT
AGTAAACTACTGAGTGTAATGATCCTTCCGCAGGTTCACCTACGGAAACCTTGTTACGA-CTTTTACTTCCT
CTAAATGACCGAGTTT---GACGAACTTTCCGGCTCAAGGTGGTCGTTGCCAACCTCCCTAAGCCAG--TCC
GAAGGCCTCACTGAGCCATTCAATCGGTAGTAGCGA-CGGGCGGTGTGTACAAAGGGCAGGGACGTAATCAA
CGCATGCTGATGACACGCGCTTACTAGG-CATTCCTCGTTGAAGAGCAATAATTG-CAATGCTCTATCCCCA
GCA--CGACAGAGTTTAACAAGATTACCCAGA-CCTTTCGGCCAAGGTGAAGAACTCGTTGGCTCTGTCAGT
GTAGCGCGCGTGCGG-CCCAGAACATCTAAGGGCATCACAGACCTGTTATTGCCTCAAACTTCCATCGGCTT
GAGCC-GATAGTCCCTCTAAGAAGCCGGCGACC---AGCCAAAGCTAGCCTGGC-TATTTAGCAGGTTAAGG
TCTCGTTCG-TTATCGCAATTAAGCAGACAAATCACTCCACCAACTAAGAACGGC-CATGCACCACCACCTG
AAAAATCAAGAAAGAGCTCTCAATC-TGTCAATCCTTATTTCATCTGGACCTGGTGAGTTTCC-CCGTGTTG
AGTCAAATTAAGCCGCAGGCTCCACGCCTGG-TGGTGCCCTTCCGTCAATTTCTTTAAGTTTCAGCCTTGCG
ACCATACTCCCCCCAGAACCCAAAAACTTTGATTTCTCGTAAGGTGCCGAGC-GAGTCAGAAAAAGAACATC
G-CCCGATCCCTAGTCGGCATAGTTT--ACGGTTAAGACTACGACGGTATCTGATCGTCTTCGATCCCCTAA
CTTTCGTTCACTGATTAATGAAAACATCCTTGGCAAATGCTTTCGCAGTAGTTAGTCTTCAATAAATCCAAG
AATTTCACCTCTGACAATTGAATACTGATGCCCCCGACTGTCCC-TATTAATCATTACGGCGGTCCTAGAA-
-ACCAACAAAATAGGACCGCA-CGTCCTATTCTATTATTCCATGC-TAACGTATTCGAGCAAA-GGCCTGCT
TTGAACACTCTAATTTTTTCAAAGTAAAAGTCCTGGTCCCCAACACGCCCAGTGAAGGGCATGAGGTTCTCC
AGAAGGAA-GGCCCGGCCGGACAAGTACACGCGGTGAGGCGGACCTGCCAGCCAGACCC-AAGGTTCAACTA
C-GAGCTTTTTAACTGCAACAACTTTAATATACGCTATTGGAGCTGGAATTACCGCGGCTGCTGGCACCAGA
CTTGCCCTCCAATTGTTCCT-CGTTAAGAGGTTTAAATTGTACTCATTCCAATT--------ACAAGACCCA
AAAGAGCCCTGTATCAGTATTTATTGTCACTACCTCCCCGTGTCGGGATTGGGT-AATTTGCGCGCCTGCTG
CCTTCCTTGGATGTGGTAGCCGTTTCTCAGGCTCCCTCTC---CGGAATCGAACCCTAATTCCCCGTTACCC
GTTGAAACCAT---GGTAAGCCAATACCTTACCA---TCGAAAGTTGATAGGGCAGAAA-TTTGAATGAA--
CCGTCGCCGGCGCAAGGCCATGCGATCCGTAAAGTTATCATGAA-TCACCAAGAAGCCCCGAAGGGCGTTGG
TTTTTTATCTAATAAATACACCCCTCCCGAA--GTTGGGGTTTTCAGCATGTATTAGCTCTAGAATTACCAC
--GGTTATCCAAGTAGTAAGGTACTATCAAATAAACGATAACTGATTTAATGAGCCATTCGCAGTTTCACGG
TATAATTGCTTATACTTAGACATGCATGGCTTAATCTTTGAGACA-----AGCATATGACTACTGGCAGAAT
CAACCAGGTAACTATCCTAAGCCAAAGAGCCGAGGCC--CAAGGCAGACTCCCCAGAGGGAGCGAGTTTACC
AAGCAAGGAGACG-CCGAAGCGACCCAAGTCACCACTCTATAAACGCCAAAGGCGATTACAGCGTAAGCAAC
TGATTCAATTGCCCCCACTGAGTTCCCCAAAAGCTGGTCCGCAGCGAGCCATGCCC-GACGTTGCCGTCGTA
AACATTTCCGCTACATGCAGCCTTCAGG-AGGAGAAAACGCACGCCTCGTCACACGTAAAA---CGCGGAAA
CTCGGCAGAGTTGTCCCCAAAGATCTGGTGAATATTTGGCAAAGCCAGCAATCCACAGACCCCAAAAGGCGC
CCTCTAAGTAAATAAAAGGACTTCGGTTCTAGTAATAACAGCAGGCGCAATACCGAGATATCGCTTCAATAT
ATAGGCAAATGCCCACCTGCAGCTATTAAATAGA-GACGCCCAGGCCAT--GATTGCGTGCAGCAAAGAATA
ATCTTCACC-AGCCGCGATCAAGGTAACAAGGCTAGCTTTTACGGTACCTTAGGCTACAAGCC-TATAGCAA
GACCCAGGGCAAAGTGCGAGCAAATT---GGCTGGGAACTGCAAATTGTAGAGCAATCGCGAGGAGTCCGCC
GAGGCGATCTAAAATCC----TCTAAGCTTTTTAGGCTTGTTCGAG--TGCTAACCCGCTAAAC--ACACTG
TAATTACTTATAGGTAGCTTGCGAGTTATAAGCAGCAGAAATATTT-AGAGTTTTCAACTGCCCATCTTATA
ATACGTGCGAACGGTTTTGGGTTTGATTTTCGCAGCGCGGGGTAGATGTGGCGGAAAAGGTTGCGGAGGTTG
AGCAATTTTGGTGCGGAACTCGCGC-AACCCGCGCAGCCACACCAAAACCATAAGCCCGTGTTCGCCGAGAT
CCGCTTTTTT-GTCCTTAGCAACTTTTTTAAAT--AAAACCAAATATTTTTTATTACTAGATTACTATACTA
TAAGCTATACCTAAGAACTAGAATAGAGAAACGCTATAAAAAAAGCAATAAGTTAGTATTTAAGAAAAGTTA
GTATAGCTAAATAACTATTCTTAGTTTTTAAATAAGTAGAAGCTTATACTAACTAGCTAAAGTACTACTTCT
ATAGCTTAGCTATAAATAAAAGATTAG---------------------------------------------
------------------------------------------------------------------------
------------------------------------------------------------------------
------------------------------------------------------------------------
------------------------------------------------------------------------
------------------------------------------------------------------------
------------------------------------------------------------------------
------------------------------------------------------------------------
------------------------------------------------------------------------
------------------------------------------------------------------------
------------------------------------------------------------------------
------------------------------------------------------------------------
------------------------------------------------------------------------
------------------------------------------------------------------------
------------------------------------------------------------------------
------------------------------------------------------------------------
------------------------------------------------------------------------
------------------------------------------------------------------------
------------------------------------------------------------------------
------------------------------------------------------------------------
------------------------------------------------------------------------
------------------------------------------------------------------------
------------------------------------------------------------------------
--
>Y1_sc1.5_1283022_1283242_+/1-221
------------------------------------------------------------------------
------------------------------------------------------------------------
------------------------------------------------------------------------
------------------------------------------------------------------------
------------------------------------------------------------------------
------------------------------------------------------------------------
------------------------------------------------------------------------
------------------------------------------------------------------------
------------------------------------------------------------------------
------------------------------------------------------------------------
------------------------------------------------------------------------
------------------------------------------------------------------------
------------------------------------------------------------------------
------------------------------------------------------------------------
------------------------------------------------------------------------
------------------------------------------------------------------------
------------------------------------------------------------------------
------------------------------------------------------------------------
------------------------------------------------------------------------
------------------------------------------------------------------------
------------------------------------------------------------------------
------------------------------------------------------------------------
------------------------------------------------------------------------
------------------------------------------------------------------------
------------------------------------------------------------------------
------------------------------------------------------------------------
------------------------------------------------------------------------
------------------------------------------------------------------------
------------------------------------------------------------------------
------------------------------------------------------------------------
------------------------------------------------------------------------
------------------------------------------------------------------------
------------------------------------------------------------------------
------------------------------------------------------------------------
------------------------------------------------------------------------
------------------------------------------------------------------------
------------------------------------------------------------------------
------------------------------------------------------------------------
------------------------------------------------------------------------
------------------------------------------------------------------------
------------------------------------------------------------------------
------------------------------------------------------------------------
------------------------------------------------------------------------
------------------------------------------------------------------------
------------------------------------------------------------------------
------------------------------------------------------------------------
------------------------------------------------------------------------
------------------------------------------------------------------------
------------------------------------------------------------------------
------------------------------------------------------------------------
------------------------------------------------------------------------
------------------------------------------------------------------------
------------------------------------------------------------------------
------------------------------------------------------------------------
------------------------------------------------------------------------
------------------------------------------------------------------------
------------------------------------------------------------------------
------------------------------------------------------------------------
------------------------------------------------------------------------
------------------------------------------------------------------------
------------------------------------------------------------------------
------------------------------------------------------------------------
------------------------------------------------------------------------
------------------------------------------------------------------------
------------------------------------------------------------------------
------------------------------------------------------------------------
------------------------------------------------------------------------
------------------------------------------------------------------------
------------------------------------------------------------------------
------------------------------------------------------------------------
------------------------------------------------------------------------
------------------------------------------------------------------------
------------------------------------------------------------------------
------------------------------------------------------------------------
------------------------------------------------------------------------
------------------------------------------------------------------------
------------------------------------------------------------------------
------------------------------------------------------------------------
------------------------------------------------------------------------
------------------------------------------------------------------------
------------------------------------------------------------------------
------------------------------------------------------------------------
------------------------------------------------------------------------
------------------------------------------------------------------------
------------------------------------------------------------------------
------------------------------------------------------------------------
------------------------------------------------------------------------
------------------------------------------------------------------------
------------------------------------------------------------------------
------------------------------------------------------------------------
------------------------------------------------------------------------
------------------------------------------------------------------------
------------------------------------------------------------------------
------------------------------------------------------------------------
------------------------------------------------------------------------
------------------------------------------------------------------------
------------------------------------------------------------------------
------------------------------------------------------------------------
------------------------------------------------------------------------
------------------------------------------------------------------------
------------------------------------------------------------------------
------------------------------------------------------------------------
------------------------------------------------------------------------
------------------------------------------------------------------------
------------------------------------------------------------------------
------------------------------------------------------------------------
------------------------------------------------------------------------
------------------------------------------------------------------------
------------------------------------------------------------------------
------------------------------------------------------------------------
------------------------------------------------------------------------
------------------------------------------------------------------------
------------------------------------------------------------------------
------------------------------------------------------------------------
------------------------------------------------------------------------
------------------------------------------------------------------------
------------------------------------------------------------------------
------------------------------------------------------------------------
------------------------------------------------------------------------
---------CTGTAAGGCAGACTGCGGGCATAGAAG---GCTCAGGTTGA-CGAGAAGTACTTATATTTAAC
TAAA-GGTAGA-ATAGTAGATAAAGA----GTCTACTAAGAGAA---GAGAGTAGCTAGC--TATATATACT
G--CAAGGTATATAGGCG-CTAAGCTAGCGTATACAC-TAGCCTAG-AGTAGACTAGCT--AAAGTAAAAAG
AAAG--AGAAAAGAAAGCTAAAGTAAG-TAAGATATACT---------------------------------
------------------------------------------------------------------------
------------------------------------------------------------------------
------------------------------------------------------------------------
------------------------------------------------------------------------
------------------------------------------------------------------------
------------------------------------------------------------------------
------------------------------------------------------------------------
------------------------------------------------------------------------
------------------------------------------------------------------------
------------------------------------------------------------------------
------------------------------------------------------------------------
------------------------------------------------------------------------
------------------------------------------------------------------------
------------------------------------------------------------------------
------------------------------------------------------------------------
--
>Y1_sc1.23_569315_569546_-/1-232
------------------------------------------------------------------------
------------------------------------------------------------------------
------------------------------------------------------------------------
------------------------------------------------------------------------
------------------------------------------------------------------------
------------------------------------------------------------------------
------------------------------------------------------------------------
------------------------------------------------------------------------
------------------------------------------------------------------------
------------------------------------------------------------------------
------------------------------------------------------------------------
------------------------------------------------------------------------
------------------------------------------------------------------------
------------------------------------------------------------------------
------------------------------------------------------------------------
------------------------------------------------------------------------
------------------------------------------------------------------------
------------------------------------------------------------------------
------------------------------------------------------------------------
------------------------------------------------------------------------
------------------------------------------------------------------------
------------------------------------------------------------------------
------------------------------------------------------------------------
------------------------------------------------------------------------
------------------------------------------------------------------------
------------------------------------------------------------------------
------------------------------------------------------------------------
------------------------------------------------------------------------
------------------------------------------------------------------------
------------------------------------------------------------------------
------------------------------------------------------------------------
------------------------------------------------------------------------
------------------------------------------------------------------------
------------------------------------------------------------------------
------------------------------------------------------------------------
------------------------------------------------------------------------
------------------------------------------------------------------------
------------------------------------------------------------------------
------------------------------------------------------------------------
------------------------------------------------------------------------
------------------------------------------------------------------------
------------------------------------------------------------------------
------------------------------------------------------------------------
------------------------------------------------------------------------
------------------------------------------------------------------------
------------------------------------------------------------------------
------------------------------------------------------------------------
------------------------------------------------------------------------
------------------------------------------------------------------------
------------------------------------------------------------------------
------------------------------------------------------------------------
------------------------------------------------------------------------
------------------------------------------------------------------------
------------------------------------------------------------------------
------------------------------------------------------------------------
------------------------------------------------------------------------
------------------------------------------------------------------------
------------------------------------------------------------------------
------------------------------------------------------------------------
------------------------------------------------------------------------
------------------------------------------------------------------------
------------------------------------------------------------------------
------------------------------------------------------------------------
------------------------------------------------------------------------
------------------------------------------------------------------------
------------------------------------------------------------------------
------------------------------------------------------------------------
------------------------------------------------------------------------
------------------------------------------------------------------------
------------------------------------------------------------------------
------------------------------------------------------------------------
------------------------------------------------------------------------
------------------------------------------------------------------------
------------------------------------------------------------------------
------------------------------------------------------------------------
------------------------------------------------------------------------
------------------------------------------------------------------------
------------------------------------------------------------------------
------------------------------------------------------------------------
------------------------------------------------------------------------
------------------------------------------------------------------------
------------------------------------------------------------------------
------------------------------------------------------------------------
------------------------------------------------------------------------
------------------------------------------------------------------------
------------------------------------------------------------------------
------------------------------------------------------------------------
------------------------------------------------------------------------
------------------------------------------------------------------------
------------------------------------------------------------------------
------------------------------------------------------------------------
------------------------------------------------------------------------
------------------------------------------------------------------------
------------------------------------------------------------------------
------------------------------------------------------------------------
------------------------------------------------------------------------
------------------------------------------------------------------------
------------------------------------------------------------------------
------------------------------------------------------------------------
------------------------------------------------------------------------
------------------------------------------------------------------------
------------------------------------------------------------------------
------------------------------------------------------------------------
------------------------------------------------------------------------
------------------------------------------------------------------------
------------------------------------------------------------------------
------------------------------------------------------------------------
------------------------------------------------------------------------
------------------------------------------------------------------------
------------------------------------------------------------------------
------------------------------------------------------------------------
------------------------------------------------------------------------
------------------------------------------------------------------------
------------------------------------------------------------------------
------------------------------------------------------------------------
------------------------------------------------------------------------
------------------------------------------------------------------------
------------------------------------------------------------------------
----------------------------------------------------------------------CT
TTACTCTTTATATAAGGCAGACTATAGGCATAGAAG---GCTTAGGTTAA-TAAGAAGTACTTATATTTAAC
TAAA-GGTAGA-ATAGTAGATAAAGA----GTCTACTAAGAGAA---GAGAGTAGCTAGC--TATATATACT
G--CAAGGCGTGCAGGCG-CTAGGCTAGCGTATACGC-TAGCCTAG-AGTAGACTAGCT--AAAGTAAAAGA
AAAG--AGAAGAGAAAGCTAGAGTAAG-TAAGGTATACT---------------------------------
------------------------------------------------------------------------
------------------------------------------------------------------------
------------------------------------------------------------------------
------------------------------------------------------------------------
------------------------------------------------------------------------
------------------------------------------------------------------------
------------------------------------------------------------------------
------------------------------------------------------------------------
------------------------------------------------------------------------
------------------------------------------------------------------------
------------------------------------------------------------------------
------------------------------------------------------------------------
------------------------------------------------------------------------
------------------------------------------------------------------------
------------------------------------------------------------------------
--
>Y1_sc1.3_1104027_1104262_-/1-236
------------------------------------------------------------------------
------------------------------------------------------------------------
------------------------------------------------------------------------
------------------------------------------------------------------------
------------------------------------------------------------------------
------------------------------------------------------------------------
------------------------------------------------------------------------
------------------------------------------------------------------------
------------------------------------------------------------------------
------------------------------------------------------------------------
------------------------------------------------------------------------
------------------------------------------------------------------------
------------------------------------------------------------------------
------------------------------------------------------------------------
------------------------------------------------------------------------
------------------------------------------------------------------------
------------------------------------------------------------------------
------------------------------------------------------------------------
------------------------------------------------------------------------
------------------------------------------------------------------------
------------------------------------------------------------------------
------------------------------------------------------------------------
------------------------------------------------------------------------
------------------------------------------------------------------------
------------------------------------------------------------------------
------------------------------------------------------------------------
------------------------------------------------------------------------
------------------------------------------------------------------------
------------------------------------------------------------------------
------------------------------------------------------------------------
------------------------------------------------------------------------
------------------------------------------------------------------------
------------------------------------------------------------------------
------------------------------------------------------------------------
------------------------------------------------------------------------
------------------------------------------------------------------------
------------------------------------------------------------------------
------------------------------------------------------------------------
------------------------------------------------------------------------
------------------------------------------------------------------------
------------------------------------------------------------------------
------------------------------------------------------------------------
------------------------------------------------------------------------
------------------------------------------------------------------------
------------------------------------------------------------------------
------------------------------------------------------------------------
------------------------------------------------------------------------
------------------------------------------------------------------------
------------------------------------------------------------------------
------------------------------------------------------------------------
------------------------------------------------------------------------
------------------------------------------------------------------------
------------------------------------------------------------------------
------------------------------------------------------------------------
------------------------------------------------------------------------
------------------------------------------------------------------------
------------------------------------------------------------------------
------------------------------------------------------------------------
------------------------------------------------------------------------
------------------------------------------------------------------------
------------------------------------------------------------------------
------------------------------------------------------------------------
------------------------------------------------------------------------
------------------------------------------------------------------------
------------------------------------------------------------------------
------------------------------------------------------------------------
------------------------------------------------------------------------
------------------------------------------------------------------------
------------------------------------------------------------------------
------------------------------------------------------------------------
------------------------------------------------------------------------
------------------------------------------------------------------------
------------------------------------------------------------------------
------------------------------------------------------------------------
------------------------------------------------------------------------
------------------------------------------------------------------------
------------------------------------------------------------------------
------------------------------------------------------------------------
------------------------------------------------------------------------
------------------------------------------------------------------------
------------------------------------------------------------------------
------------------------------------------------------------------------
------------------------------------------------------------------------
------------------------------------------------------------------------
------------------------------------------------------------------------
------------------------------------------------------------------------
------------------------------------------------------------------------
------------------------------------------------------------------------
------------------------------------------------------------------------
------------------------------------------------------------------------
------------------------------------------------------------------------
------------------------------------------------------------------------
------------------------------------------------------------------------
------------------------------------------------------------------------
------------------------------------------------------------------------
------------------------------------------------------------------------
------------------------------------------------------------------------
------------------------------------------------------------------------
------------------------------------------------------------------------
------------------------------------------------------------------------
------------------------------------------------------------------------
------------------------------------------------------------------------
------------------------------------------------------------------------
------------------------------------------------------------------------
------------------------------------------------------------------------
------------------------------------------------------------------------
------------------------------------------------------------------------
------------------------------------------------------------------------
------------------------------------------------------------------------
------------------------------------------------------------------------
------------------------------------------------------------------------
------------------------------------------------------------------------
------------------------------------------------------------------------
------------------------------------------------------------------------
------------------------------------------------------------------------
------------------------------------------------------------------------
------------------------------------------------------------------------
------------------------------------------------------------------------
------------------------------------------------------------------CTTTAG
TCTACTATTATATAAGGTAGACTATAGGTATAAAAG---GCTTAAGTTAA-TAAGAAGTACTTATATTTAAC
TAAA-GGTAAA-ATAGTAGATAAAGA----ATCTACTAAGAGAA---GAAAGTAGCTAGC--TATATATACT
A--TAAGGCGTGCAGGCG-CTAAGCTAGCATATATGC-TAGCCTAG-AGTAGACTAGCT--AAAGTAAAAGA
AAAG--AGAAGAGAAAGCTAAAGTAAG-TAAGATATACT---------------------------------
------------------------------------------------------------------------
------------------------------------------------------------------------
------------------------------------------------------------------------
------------------------------------------------------------------------
------------------------------------------------------------------------
------------------------------------------------------------------------
------------------------------------------------------------------------
------------------------------------------------------------------------
------------------------------------------------------------------------
------------------------------------------------------------------------
------------------------------------------------------------------------
------------------------------------------------------------------------
------------------------------------------------------------------------
------------------------------------------------------------------------
------------------------------------------------------------------------
--
>Y1_sc1.2_1633230_1633461_-/1-232
------------------------------------------------------------------------
------------------------------------------------------------------------
------------------------------------------------------------------------
------------------------------------------------------------------------
------------------------------------------------------------------------
------------------------------------------------------------------------
------------------------------------------------------------------------
------------------------------------------------------------------------
------------------------------------------------------------------------
------------------------------------------------------------------------
------------------------------------------------------------------------
------------------------------------------------------------------------
------------------------------------------------------------------------
------------------------------------------------------------------------
------------------------------------------------------------------------
------------------------------------------------------------------------
------------------------------------------------------------------------
------------------------------------------------------------------------
------------------------------------------------------------------------
------------------------------------------------------------------------
------------------------------------------------------------------------
------------------------------------------------------------------------
------------------------------------------------------------------------
------------------------------------------------------------------------
------------------------------------------------------------------------
------------------------------------------------------------------------
------------------------------------------------------------------------
------------------------------------------------------------------------
------------------------------------------------------------------------
------------------------------------------------------------------------
------------------------------------------------------------------------
------------------------------------------------------------------------
------------------------------------------------------------------------
------------------------------------------------------------------------
------------------------------------------------------------------------
------------------------------------------------------------------------
------------------------------------------------------------------------
------------------------------------------------------------------------
------------------------------------------------------------------------
------------------------------------------------------------------------
------------------------------------------------------------------------
------------------------------------------------------------------------
------------------------------------------------------------------------
------------------------------------------------------------------------
------------------------------------------------------------------------
------------------------------------------------------------------------
------------------------------------------------------------------------
------------------------------------------------------------------------
------------------------------------------------------------------------
------------------------------------------------------------------------
------------------------------------------------------------------------
------------------------------------------------------------------------
------------------------------------------------------------------------
------------------------------------------------------------------------
------------------------------------------------------------------------
------------------------------------------------------------------------
------------------------------------------------------------------------
------------------------------------------------------------------------
------------------------------------------------------------------------
------------------------------------------------------------------------
------------------------------------------------------------------------
------------------------------------------------------------------------
------------------------------------------------------------------------
------------------------------------------------------------------------
------------------------------------------------------------------------
------------------------------------------------------------------------
------------------------------------------------------------------------
------------------------------------------------------------------------
------------------------------------------------------------------------
------------------------------------------------------------------------
------------------------------------------------------------------------
------------------------------------------------------------------------
------------------------------------------------------------------------
------------------------------------------------------------------------
------------------------------------------------------------------------
------------------------------------------------------------------------
------------------------------------------------------------------------
------------------------------------------------------------------------
------------------------------------------------------------------------
------------------------------------------------------------------------
------------------------------------------------------------------------
------------------------------------------------------------------------
------------------------------------------------------------------------
------------------------------------------------------------------------
------------------------------------------------------------------------
------------------------------------------------------------------------
------------------------------------------------------------------------
------------------------------------------------------------------------
------------------------------------------------------------------------
------------------------------------------------------------------------
------------------------------------------------------------------------
------------------------------------------------------------------------
------------------------------------------------------------------------
------------------------------------------------------------------------
------------------------------------------------------------------------
------------------------------------------------------------------------
------------------------------------------------------------------------
------------------------------------------------------------------------
------------------------------------------------------------------------
------------------------------------------------------------------------
------------------------------------------------------------------------
------------------------------------------------------------------------
------------------------------------------------------------------------
------------------------------------------------------------------------
------------------------------------------------------------------------
------------------------------------------------------------------------
------------------------------------------------------------------------
------------------------------------------------------------------------
------------------------------------------------------------------------
------------------------------------------------------------------------
------------------------------------------------------------------------
------------------------------------------------------------------------
------------------------------------------------------------------------
------------------------------------------------------------------------
------------------------------------------------------------------------
------------------------------------------------------------------------
------------------------------------------------------------------------
------------------------------------------------------------------------
------------------------------------------------------------------CTTTAG
TCTACTATTATATAAGGCAGACTATAGGCATAGAAG---GCTTAGGTTAA-TAAGAAGTACTTATATTTAAC
TAAA-GGTAGA-ATAGTAGATAAAGA----GTCTACTAAGAGAA---GAGAGTAGCTAGC--TATATATACT
A--TAAGGCGTGCAGGCG-CTAAGCTAGCGTATACGC-TAGCCTAG-AGTAGACTAGCT--AAAGTAAAAGA
AAAG--AGAAGAGAAAGCTAGAGTAAG-TAAGATA-------------------------------------
------------------------------------------------------------------------
------------------------------------------------------------------------
------------------------------------------------------------------------
------------------------------------------------------------------------
------------------------------------------------------------------------
------------------------------------------------------------------------
------------------------------------------------------------------------
------------------------------------------------------------------------
------------------------------------------------------------------------
------------------------------------------------------------------------
------------------------------------------------------------------------
------------------------------------------------------------------------
------------------------------------------------------------------------
------------------------------------------------------------------------
------------------------------------------------------------------------
--
>Y1_sc1.43_4365_4600_-/1-236
------------------------------------------------------------------------
------------------------------------------------------------------------
------------------------------------------------------------------------
------------------------------------------------------------------------
------------------------------------------------------------------------
------------------------------------------------------------------------
------------------------------------------------------------------------
------------------------------------------------------------------------
------------------------------------------------------------------------
------------------------------------------------------------------------
------------------------------------------------------------------------
------------------------------------------------------------------------
------------------------------------------------------------------------
------------------------------------------------------------------------
------------------------------------------------------------------------
------------------------------------------------------------------------
------------------------------------------------------------------------
------------------------------------------------------------------------
------------------------------------------------------------------------
------------------------------------------------------------------------
------------------------------------------------------------------------
------------------------------------------------------------------------
------------------------------------------------------------------------
------------------------------------------------------------------------
------------------------------------------------------------------------
------------------------------------------------------------------------
------------------------------------------------------------------------
------------------------------------------------------------------------
------------------------------------------------------------------------
------------------------------------------------------------------------
------------------------------------------------------------------------
------------------------------------------------------------------------
------------------------------------------------------------------------
------------------------------------------------------------------------
------------------------------------------------------------------------
------------------------------------------------------------------------
------------------------------------------------------------------------
------------------------------------------------------------------------
------------------------------------------------------------------------
------------------------------------------------------------------------
------------------------------------------------------------------------
------------------------------------------------------------------------
------------------------------------------------------------------------
------------------------------------------------------------------------
------------------------------------------------------------------------
------------------------------------------------------------------------
------------------------------------------------------------------------
------------------------------------------------------------------------
------------------------------------------------------------------------
------------------------------------------------------------------------
------------------------------------------------------------------------
------------------------------------------------------------------------
------------------------------------------------------------------------
------------------------------------------------------------------------
------------------------------------------------------------------------
------------------------------------------------------------------------
------------------------------------------------------------------------
------------------------------------------------------------------------
------------------------------------------------------------------------
------------------------------------------------------------------------
------------------------------------------------------------------------
------------------------------------------------------------------------
------------------------------------------------------------------------
------------------------------------------------------------------------
------------------------------------------------------------------------
------------------------------------------------------------------------
------------------------------------------------------------------------
------------------------------------------------------------------------
------------------------------------------------------------------------
------------------------------------------------------------------------
------------------------------------------------------------------------
------------------------------------------------------------------------
------------------------------------------------------------------------
------------------------------------------------------------------------
------------------------------------------------------------------------
------------------------------------------------------------------------
------------------------------------------------------------------------
------------------------------------------------------------------------
------------------------------------------------------------------------
------------------------------------------------------------------------
------------------------------------------------------------------------
------------------------------------------------------------------------
------------------------------------------------------------------------
------------------------------------------------------------------------
------------------------------------------------------------------------
------------------------------------------------------------------------
------------------------------------------------------------------------
------------------------------------------------------------------------
------------------------------------------------------------------------
------------------------------------------------------------------------
------------------------------------------------------------------------
------------------------------------------------------------------------
------------------------------------------------------------------------
------------------------------------------------------------------------
------------------------------------------------------------------------
------------------------------------------------------------------------
------------------------------------------------------------------------
------------------------------------------------------------------------
------------------------------------------------------------------------
------------------------------------------------------------------------
------------------------------------------------------------------------
------------------------------------------------------------------------
------------------------------------------------------------------------
------------------------------------------------------------------------
------------------------------------------------------------------------
------------------------------------------------------------------------
------------------------------------------------------------------------
------------------------------------------------------------------------
------------------------------------------------------------------------
------------------------------------------------------------------------
------------------------------------------------------------------------
------------------------------------------------------------------------
------------------------------------------------------------------------
------------------------------------------------------------------------
------------------------------------------------------------------------
------------------------------------------------------------------------
------------------------------------------------------------------------
------------------------------------------------------------------------
------------------------------------------------------------------CTTTAG
TCTACTATTATATAAGATAGACTGCAGGTATAGAAG---GCTTAGGTTAA-TAAGAAGTACTTATATTTAAC
TAAA-GGTAGA-ATAGTAGATAAAGA----GTCTACTAAGAGAA---GAAAGTAGCTAGC--TATATATACT
G--CAAGGCGTATAGGCG-CTAGGCTAGTGTATACGC-TAGCCTAG-AGTAGACTAGCT--AAAGTAAAAGA
AAAG--AGAAGAGAAAGCTAAAGTAAG-TAAGATATACT---------------------------------
------------------------------------------------------------------------
------------------------------------------------------------------------
------------------------------------------------------------------------
------------------------------------------------------------------------
------------------------------------------------------------------------
------------------------------------------------------------------------
------------------------------------------------------------------------
------------------------------------------------------------------------
------------------------------------------------------------------------
------------------------------------------------------------------------
------------------------------------------------------------------------
------------------------------------------------------------------------
------------------------------------------------------------------------
------------------------------------------------------------------------
------------------------------------------------------------------------
--
>Y1_sc1.49_92751_92975_+/1-225
------------------------------------------------------------------------
------------------------------------------------------------------------
------------------------------------------------------------------------
------------------------------------------------------------------------
------------------------------------------------------------------------
------------------------------------------------------------------------
------------------------------------------------------------------------
------------------------------------------------------------------------
------------------------------------------------------------------------
------------------------------------------------------------------------
------------------------------------------------------------------------
------------------------------------------------------------------------
------------------------------------------------------------------------
------------------------------------------------------------------------
------------------------------------------------------------------------
------------------------------------------------------------------------
------------------------------------------------------------------------
------------------------------------------------------------------------
------------------------------------------------------------------------
------------------------------------------------------------------------
------------------------------------------------------------------------
------------------------------------------------------------------------
------------------------------------------------------------------------
------------------------------------------------------------------------
------------------------------------------------------------------------
------------------------------------------------------------------------
------------------------------------------------------------------------
------------------------------------------------------------------------
------------------------------------------------------------------------
------------------------------------------------------------------------
------------------------------------------------------------------------
------------------------------------------------------------------------
------------------------------------------------------------------------
------------------------------------------------------------------------
------------------------------------------------------------------------
------------------------------------------------------------------------
------------------------------------------------------------------------
------------------------------------------------------------------------
------------------------------------------------------------------------
------------------------------------------------------------------------
------------------------------------------------------------------------
------------------------------------------------------------------------
------------------------------------------------------------------------
------------------------------------------------------------------------
------------------------------------------------------------------------
------------------------------------------------------------------------
------------------------------------------------------------------------
------------------------------------------------------------------------
------------------------------------------------------------------------
------------------------------------------------------------------------
------------------------------------------------------------------------
------------------------------------------------------------------------
------------------------------------------------------------------------
------------------------------------------------------------------------
------------------------------------------------------------------------
------------------------------------------------------------------------
------------------------------------------------------------------------
------------------------------------------------------------------------
------------------------------------------------------------------------
------------------------------------------------------------------------
------------------------------------------------------------------------
------------------------------------------------------------------------
------------------------------------------------------------------------
------------------------------------------------------------------------
------------------------------------------------------------------------
------------------------------------------------------------------------
------------------------------------------------------------------------
------------------------------------------------------------------------
------------------------------------------------------------------------
------------------------------------------------------------------------
------------------------------------------------------------------------
------------------------------------------------------------------------
------------------------------------------------------------------------
------------------------------------------------------------------------
------------------------------------------------------------------------
------------------------------------------------------------------------
------------------------------------------------------------------------
------------------------------------------------------------------------
------------------------------------------------------------------------
------------------------------------------------------------------------
------------------------------------------------------------------------
------------------------------------------------------------------------
------------------------------------------------------------------------
------------------------------------------------------------------------
------------------------------------------------------------------------
------------------------------------------------------------------------
------------------------------------------------------------------------
------------------------------------------------------------------------
------------------------------------------------------------------------
------------------------------------------------------------------------
------------------------------------------------------------------------
------------------------------------------------------------------------
------------------------------------------------------------------------
------------------------------------------------------------------------
------------------------------------------------------------------------
------------------------------------------------------------------------
------------------------------------------------------------------------
------------------------------------------------------------------------
------------------------------------------------------------------------
------------------------------------------------------------------------
------------------------------------------------------------------------
------------------------------------------------------------------------
------------------------------------------------------------------------
------------------------------------------------------------------------
------------------------------------------------------------------------
------------------------------------------------------------------------
------------------------------------------------------------------------
------------------------------------------------------------------------
------------------------------------------------------------------------
------------------------------------------------------------------------
------------------------------------------------------------------------
------------------------------------------------------------------------
------------------------------------------------------------------------
------------------------------------------------------------------------
------------------------------------------------------------------------
------------------------------------------------------------------------
------------------------------------------------------------------------
------------------------------------------------------------------------
------------------------------------------------------------------------
-----TATTATATAAGGTAGACTGTAGGCATAGAAG---GCTTAGGTTAA-CAAGAAGTACTTATATTTAAC
TAAA-GGTAGA-ATAGTAGACAAAGA----GTCTACTAAGAGAA---GAGAGTAGCTAGC--TATATATACT
A--TAAGGCGTGCAGGCG-CTAGGCTAGCATATACGC-TAGCCTAG-AGTAGACTAGCT--AAAGTAAAAGA
AAAG--AGAAGAGAAAGCTAGAGCAAG-TAAGGTATACT---------------------------------
------------------------------------------------------------------------
------------------------------------------------------------------------
------------------------------------------------------------------------
------------------------------------------------------------------------
------------------------------------------------------------------------
------------------------------------------------------------------------
------------------------------------------------------------------------
------------------------------------------------------------------------
------------------------------------------------------------------------
------------------------------------------------------------------------
------------------------------------------------------------------------
------------------------------------------------------------------------
------------------------------------------------------------------------
------------------------------------------------------------------------
------------------------------------------------------------------------
--
>Y1_sc1.49_101390_101625_+/1-236
------------------------------------------------------------------------
------------------------------------------------------------------------
------------------------------------------------------------------------
------------------------------------------------------------------------
------------------------------------------------------------------------
------------------------------------------------------------------------
------------------------------------------------------------------------
------------------------------------------------------------------------
------------------------------------------------------------------------
------------------------------------------------------------------------
------------------------------------------------------------------------
------------------------------------------------------------------------
------------------------------------------------------------------------
------------------------------------------------------------------------
------------------------------------------------------------------------
------------------------------------------------------------------------
------------------------------------------------------------------------
------------------------------------------------------------------------
------------------------------------------------------------------------
------------------------------------------------------------------------
------------------------------------------------------------------------
------------------------------------------------------------------------
------------------------------------------------------------------------
------------------------------------------------------------------------
------------------------------------------------------------------------
------------------------------------------------------------------------
------------------------------------------------------------------------
------------------------------------------------------------------------
------------------------------------------------------------------------
------------------------------------------------------------------------
------------------------------------------------------------------------
------------------------------------------------------------------------
------------------------------------------------------------------------
------------------------------------------------------------------------
------------------------------------------------------------------------
------------------------------------------------------------------------
------------------------------------------------------------------------
------------------------------------------------------------------------
------------------------------------------------------------------------
------------------------------------------------------------------------
------------------------------------------------------------------------
------------------------------------------------------------------------
------------------------------------------------------------------------
------------------------------------------------------------------------
------------------------------------------------------------------------
------------------------------------------------------------------------
------------------------------------------------------------------------
------------------------------------------------------------------------
------------------------------------------------------------------------
------------------------------------------------------------------------
------------------------------------------------------------------------
------------------------------------------------------------------------
------------------------------------------------------------------------
------------------------------------------------------------------------
------------------------------------------------------------------------
------------------------------------------------------------------------
------------------------------------------------------------------------
------------------------------------------------------------------------
------------------------------------------------------------------------
------------------------------------------------------------------------
------------------------------------------------------------------------
------------------------------------------------------------------------
------------------------------------------------------------------------
------------------------------------------------------------------------
------------------------------------------------------------------------
------------------------------------------------------------------------
------------------------------------------------------------------------
------------------------------------------------------------------------
------------------------------------------------------------------------
------------------------------------------------------------------------
------------------------------------------------------------------------
------------------------------------------------------------------------
------------------------------------------------------------------------
------------------------------------------------------------------------
------------------------------------------------------------------------
------------------------------------------------------------------------
------------------------------------------------------------------------
------------------------------------------------------------------------
------------------------------------------------------------------------
------------------------------------------------------------------------
------------------------------------------------------------------------
------------------------------------------------------------------------
------------------------------------------------------------------------
------------------------------------------------------------------------
------------------------------------------------------------------------
------------------------------------------------------------------------
------------------------------------------------------------------------
------------------------------------------------------------------------
------------------------------------------------------------------------
------------------------------------------------------------------------
------------------------------------------------------------------------
------------------------------------------------------------------------
------------------------------------------------------------------------
------------------------------------------------------------------------
------------------------------------------------------------------------
------------------------------------------------------------------------
------------------------------------------------------------------------
------------------------------------------------------------------------
------------------------------------------------------------------------
------------------------------------------------------------------------
------------------------------------------------------------------------
------------------------------------------------------------------------
------------------------------------------------------------------------
------------------------------------------------------------------------
------------------------------------------------------------------------
------------------------------------------------------------------------
------------------------------------------------------------------------
------------------------------------------------------------------------
------------------------------------------------------------------------
------------------------------------------------------------------------
------------------------------------------------------------------------
------------------------------------------------------------------------
------------------------------------------------------------------------
------------------------------------------------------------------------
------------------------------------------------------------------------
------------------------------------------------------------------------
------------------------------------------------------------------------
------------------------------------------------------------------------
------------------------------------------------------------------CTTTAG
TCTACTATTATATAAGATAGACTGCAGGCATAGAAG---GCTTAGATTAA-TAAGAAGTACTTATATTTAAC
TAAA-GATAGA-ATAGTAGATAAAGA----GTCTACTAAGAGAA---GAGAGTAGCTAGC--TATATATACT
A--TAAGGCGTATAGGCG-CTAGGCTAGCATATACGC-TAGCCTAG-AGTAGACTAGCT--AAAGTAAAAGA
AAAG--AGAAGAGAAAGCTAGAGCAAG-TAAGATATACT---------------------------------
------------------------------------------------------------------------
------------------------------------------------------------------------
------------------------------------------------------------------------
------------------------------------------------------------------------
------------------------------------------------------------------------
------------------------------------------------------------------------
------------------------------------------------------------------------
------------------------------------------------------------------------
------------------------------------------------------------------------
------------------------------------------------------------------------
------------------------------------------------------------------------
------------------------------------------------------------------------
------------------------------------------------------------------------
------------------------------------------------------------------------
------------------------------------------------------------------------
--
>Y1_sc1.62_10880_11115_-/1-236
------------------------------------------------------------------------
------------------------------------------------------------------------
------------------------------------------------------------------------
------------------------------------------------------------------------
------------------------------------------------------------------------
------------------------------------------------------------------------
------------------------------------------------------------------------
------------------------------------------------------------------------
------------------------------------------------------------------------
------------------------------------------------------------------------
------------------------------------------------------------------------
------------------------------------------------------------------------
------------------------------------------------------------------------
------------------------------------------------------------------------
------------------------------------------------------------------------
------------------------------------------------------------------------
------------------------------------------------------------------------
------------------------------------------------------------------------
------------------------------------------------------------------------
------------------------------------------------------------------------
------------------------------------------------------------------------
------------------------------------------------------------------------
------------------------------------------------------------------------
------------------------------------------------------------------------
------------------------------------------------------------------------
------------------------------------------------------------------------
------------------------------------------------------------------------
------------------------------------------------------------------------
------------------------------------------------------------------------
------------------------------------------------------------------------
------------------------------------------------------------------------
------------------------------------------------------------------------
------------------------------------------------------------------------
------------------------------------------------------------------------
------------------------------------------------------------------------
------------------------------------------------------------------------
------------------------------------------------------------------------
------------------------------------------------------------------------
------------------------------------------------------------------------
------------------------------------------------------------------------
------------------------------------------------------------------------
------------------------------------------------------------------------
------------------------------------------------------------------------
------------------------------------------------------------------------
------------------------------------------------------------------------
------------------------------------------------------------------------
------------------------------------------------------------------------
------------------------------------------------------------------------
------------------------------------------------------------------------
------------------------------------------------------------------------
------------------------------------------------------------------------
------------------------------------------------------------------------
------------------------------------------------------------------------
------------------------------------------------------------------------
------------------------------------------------------------------------
------------------------------------------------------------------------
------------------------------------------------------------------------
------------------------------------------------------------------------
------------------------------------------------------------------------
------------------------------------------------------------------------
------------------------------------------------------------------------
------------------------------------------------------------------------
------------------------------------------------------------------------
------------------------------------------------------------------------
------------------------------------------------------------------------
------------------------------------------------------------------------
------------------------------------------------------------------------
------------------------------------------------------------------------
------------------------------------------------------------------------
------------------------------------------------------------------------
------------------------------------------------------------------------
------------------------------------------------------------------------
------------------------------------------------------------------------
------------------------------------------------------------------------
------------------------------------------------------------------------
------------------------------------------------------------------------
------------------------------------------------------------------------
------------------------------------------------------------------------
------------------------------------------------------------------------
------------------------------------------------------------------------
------------------------------------------------------------------------
------------------------------------------------------------------------
------------------------------------------------------------------------
------------------------------------------------------------------------
------------------------------------------------------------------------
------------------------------------------------------------------------
------------------------------------------------------------------------
------------------------------------------------------------------------
------------------------------------------------------------------------
------------------------------------------------------------------------
------------------------------------------------------------------------
------------------------------------------------------------------------
------------------------------------------------------------------------
------------------------------------------------------------------------
------------------------------------------------------------------------
------------------------------------------------------------------------
------------------------------------------------------------------------
------------------------------------------------------------------------
------------------------------------------------------------------------
------------------------------------------------------------------------
------------------------------------------------------------------------
------------------------------------------------------------------------
------------------------------------------------------------------------
------------------------------------------------------------------------
------------------------------------------------------------------------
------------------------------------------------------------------------
------------------------------------------------------------------------
------------------------------------------------------------------------
------------------------------------------------------------------------
------------------------------------------------------------------------
------------------------------------------------------------------------
------------------------------------------------------------------------
------------------------------------------------------------------------
------------------------------------------------------------------------
------------------------------------------------------------------------
------------------------------------------------------------------------
------------------------------------------------------------------------
------------------------------------------------------------------------
------------------------------------------------------------------CTTTAG
TCTACTATTATATAAGGTAGACTATAGGCATAGAAG---GCTTAAGTTAA-TAAGAAGTACTTATATTTAAC
TAAA-AGTAGA-ATAGTAGATAAAGA----GTCTACTAAGAGAA---GAGAGTAGCTAGC--TATATATACT
G--CAAGGTATATAGGCA-CTAGGCTAGCGTATACGC-TAGCCTAG-AGTAGACTAGCT--AAAGTAAAAGA
AAAG--AGAAGAGAAAGCTAGAGTAAG-TAAGATATACT---------------------------------
------------------------------------------------------------------------
------------------------------------------------------------------------
------------------------------------------------------------------------
------------------------------------------------------------------------
------------------------------------------------------------------------
------------------------------------------------------------------------
------------------------------------------------------------------------
------------------------------------------------------------------------
------------------------------------------------------------------------
------------------------------------------------------------------------
------------------------------------------------------------------------
------------------------------------------------------------------------
------------------------------------------------------------------------
------------------------------------------------------------------------
------------------------------------------------------------------------
--
>Y1_sc1.8_12665_12900_+/1-236
------------------------------------------------------------------------
------------------------------------------------------------------------
------------------------------------------------------------------------
------------------------------------------------------------------------
------------------------------------------------------------------------
------------------------------------------------------------------------
------------------------------------------------------------------------
------------------------------------------------------------------------
------------------------------------------------------------------------
------------------------------------------------------------------------
------------------------------------------------------------------------
------------------------------------------------------------------------
------------------------------------------------------------------------
------------------------------------------------------------------------
------------------------------------------------------------------------
------------------------------------------------------------------------
------------------------------------------------------------------------
------------------------------------------------------------------------
------------------------------------------------------------------------
------------------------------------------------------------------------
------------------------------------------------------------------------
------------------------------------------------------------------------
------------------------------------------------------------------------
------------------------------------------------------------------------
------------------------------------------------------------------------
------------------------------------------------------------------------
------------------------------------------------------------------------
------------------------------------------------------------------------
------------------------------------------------------------------------
------------------------------------------------------------------------
------------------------------------------------------------------------
------------------------------------------------------------------------
------------------------------------------------------------------------
------------------------------------------------------------------------
------------------------------------------------------------------------
------------------------------------------------------------------------
------------------------------------------------------------------------
------------------------------------------------------------------------
------------------------------------------------------------------------
------------------------------------------------------------------------
------------------------------------------------------------------------
------------------------------------------------------------------------
------------------------------------------------------------------------
------------------------------------------------------------------------
------------------------------------------------------------------------
------------------------------------------------------------------------
------------------------------------------------------------------------
------------------------------------------------------------------------
------------------------------------------------------------------------
------------------------------------------------------------------------
------------------------------------------------------------------------
------------------------------------------------------------------------
------------------------------------------------------------------------
------------------------------------------------------------------------
------------------------------------------------------------------------
------------------------------------------------------------------------
------------------------------------------------------------------------
------------------------------------------------------------------------
------------------------------------------------------------------------
------------------------------------------------------------------------
------------------------------------------------------------------------
------------------------------------------------------------------------
------------------------------------------------------------------------
------------------------------------------------------------------------
------------------------------------------------------------------------
------------------------------------------------------------------------
------------------------------------------------------------------------
------------------------------------------------------------------------
------------------------------------------------------------------------
------------------------------------------------------------------------
------------------------------------------------------------------------
------------------------------------------------------------------------
------------------------------------------------------------------------
------------------------------------------------------------------------
------------------------------------------------------------------------
------------------------------------------------------------------------
------------------------------------------------------------------------
------------------------------------------------------------------------
[truncated: 712,051 more chars]
